# Supplementary material for: Method for multi-task learning fusion network traffic classification to address small sample labels
Source: Sci Rep. 2024 Jan 30;14:2518. doi: 10.1038/s41598-024-51933-8 (PMC10827795; doi:10.1038/s41598-024-51933-8)
Supplement: Supplementary file 2 — Supplementary Information 2. [file 41598_2024_51933_MOESM2_ESM.zip › QUIC Dataset/QUIC Dataset/pretraining/Google Doc/GoogleDoc-113.txt]

1527751499.223568000	0	294	1
1527751499.244799000	0.0212309	84	0
1527751499.490305000	0.266737	321	0
1527751499.490701000	0.267133	1412	0
1527751499.490924000	0.267356	1412	0
1527751499.490997000	0.267429	1412	0
1527751499.491226000	0.267658	1412	0
1527751499.491342000	0.267774	1412	0
1527751499.491656000	0.268088	1412	0
1527751499.491817000	0.268249	915	0
1527751499.493992000	0.270424	121	1
1527751499.495188000	0.27162	1412	0
1527751499.495506000	0.271938	1412	0
1527751499.495601000	0.272033	688	0
1527751499.498952000	0.275384	103	1
1527751499.534381000	0.310813	1412	0
1527751499.534383000	0.310815	1412	0
1527751499.534387000	0.310819	1412	0
1527751499.534469000	0.310901	188	0
1527751499.534605000	0.311037	1193	0
1527751499.534679000	0.311111	1412	0
1527751499.534682000	0.311114	1412	0
1527751499.534932000	0.311364	1412	0
1527751499.534934000	0.311366	180	0
1527751499.535021000	0.311453	1412	0
1527751499.535142000	0.311574	124	1
1527751499.535233000	0.311665	1412	0
1527751499.535317000	0.311749	1412	0
1527751499.535606000	0.312038	165	0
1527751499.539042000	0.315474	103	1
1527751499.539847000	0.316279	1412	0
1527751499.540202000	0.316634	1412	0
1527751499.542545000	0.318977	1412	0
1527751499.542548000	0.31898	172	0
1527751499.543386000	0.319818	1412	0
1527751499.543656000	0.320088	1412	0
1527751499.544044000	0.320476	112	1
1527751499.544790000	0.321222	1412	0
1527751499.544792000	0.321224	393	0
1527751499.545251000	0.321683	1412	0
1527751499.545525000	0.321957	1412	0
1527751499.547136000	0.323568	1412	0
1527751499.547386000	0.323818	1412	0
1527751499.547395000	0.323827	249	0
1527751499.548043000	0.324475	115	1
1527751499.549025000	0.325457	1412	0
1527751499.549396000	0.325828	1412	0
1527751499.550976000	0.327408	1412	0
1527751499.551052000	0.327484	892	0
1527751499.552710000	0.329142	1412	0
1527751499.552977000	0.329409	109	1
1527751499.553005000	0.329437	1412	0
1527751499.555240000	0.331672	1412	0
1527751499.555378000	0.33181	1031	0
1527751499.557044000	0.333476	103	1
1527751500.756764000	1.5332	317	1
1527751500.756844000	1.53328	1412	1
1527751500.756867000	1.5333	914	1
1527751500.768913000	1.54535	217	1
1527751500.774733000	1.55117	86	0
1527751500.785327000	1.56176	86	0
1527751500.994339000	1.77077	322	0
1527751500.994710000	1.77114	1412	0
1527751500.995027000	1.77146	1412	0
1527751500.995218000	1.77165	1412	0
1527751500.995221000	1.77165	176	0
1527751500.995321000	1.77175	1412	0
1527751500.995387000	1.77182	1412	0
1527751500.995452000	1.77188	1068	0
1527751500.999084000	1.77552	124	1
1527751500.999385000	1.77582	91	0
1527751500.999453000	1.77589	230	0
1527751501.003073000	1.77951	100	1
1527751501.004308000	1.78074	214	1
1527751501.044802000	1.82123	86	0
1527751501.082819000	1.85925	373	0
1527751501.086639000	1.86307	79	0
1527751501.087358000	1.86379	103	1
1527751501.310924000	2.08736	376	0
1527751501.311221000	2.08765	1115	0
1527751501.312836000	2.08927	91	0
1527751501.313719000	2.09015	337	0
1527751501.315080000	2.09151	106	1
1527751501.376722000	2.15315	861	1
1527751501.378297000	2.15473	584	1
1527751501.394833000	2.17127	86	0
1527751501.549592000	2.32602	504	0
1527751501.553083000	2.32951	100	1
1527751501.593436000	2.36987	546	0
1527751501.593674000	2.37011	977	0
1527751501.593742000	2.37017	181	0
1527751501.600094000	2.37653	103	1
1527751501.774406000	2.55084	605	1
1527751501.774480000	2.55091	143	1
1527751501.790759000	2.56719	86	0
1527751501.803540000	2.57997	491	1
1527751501.803627000	2.58006	189	1
1527751501.820525000	2.59696	86	0
1527751501.846471000	2.6229	1412	0
1527751501.846769000	2.6232	1412	0
1527751501.847409000	2.62384	1412	0
1527751501.847485000	2.62392	500	0
1527751501.847488000	2.62392	91	0
1527751501.847556000	2.62399	298	0
1527751501.868571000	2.645	118	1
1527751501.876333000	2.65277	1412	0
1527751501.884160000	2.66059	97	1
1527751501.918371000	2.6948	620	0
1527751501.918374000	2.69481	91	0
1527751501.918376000	2.69481	146	0
1527751501.922152000	2.69858	103	1
1527751502.611473000	3.38791	1412	1
1527751502.611547000	3.38798	988	1
1527751502.611608000	3.38804	843	1
1527751502.629698000	3.40613	1254	1
1527751502.631967000	3.4084	86	0
1527751502.647670000	3.4241	86	0
1527751502.649625000	3.42606	1333	1
1527751502.652543000	3.42898	479	0
1527751502.652642000	3.42907	238	0
1527751502.657186000	3.43362	100	1
1527751502.666744000	3.44318	86	0
1527751502.766471000	3.5429	250	0
1527751502.766819000	3.54325	1412	0
1527751502.767033000	3.54347	994	0
1527751502.770186000	3.54662	106	1
1527751502.783395000	3.55983	100	0
1527751502.783815000	3.56025	143	0
1527751502.787258000	3.56369	100	1
1527751502.843655000	3.62009	1412	0
1527751502.843760000	3.62019	407	0
1527751502.843762000	3.62019	194	0
1527751502.847215000	3.62365	103	1
1527751502.860769000	3.6372	1339	1
1527751502.877145000	3.65358	86	0
1527751503.505918000	4.28235	333	0
1527751503.507631000	4.28406	885	0
1527751503.522254000	4.29869	103	1
1527751503.756398000	4.53283	339	1
1527751503.756502000	4.53293	1412	1
1527751503.756527000	4.53296	1412	1
1527751503.756550000	4.53298	1412	1
1527751503.756581000	4.53301	1412	1
1527751503.756621000	4.53305	1412	1
1527751503.756653000	4.53309	1412	1
1527751503.756700000	4.53313	1412	1
1527751503.756736000	4.53317	1412	1
1527751503.756772000	4.5332	1412	1
1527751503.756806000	4.53324	1412	1
1527751503.756843000	4.53328	1412	1
1527751503.756877000	4.53331	1412	1
1527751503.756906000	4.53334	1265	1
1527751503.774200000	4.55063	86	0
1527751503.778734000	4.55517	86	0
1527751503.814217000	4.59065	1339	1
1527751503.833538000	4.60997	86	0
1527751503.954228000	4.73066	370	0
1527751503.954639000	4.73107	254	0
1527751503.955814000	4.73225	104	1
1527751504.100010000	4.87644	422	0
1527751504.103289000	4.87972	79	0
1527751504.103480000	4.87991	101	1
1527751505.133280000	5.90971	332	1
1527751505.133360000	5.90979	1412	1
1527751505.133383000	5.90982	986	1
1527751505.133751000	5.91018	223	1
1527751505.133811000	5.91024	1412	1
1527751505.133835000	5.91027	1412	1
1527751505.133856000	5.91029	764	1
1527751505.142840000	5.91927	101	1
1527751505.148015000	5.92445	164	1
1527751505.152245000	5.92868	86	0
1527751505.156038000	5.93247	94	0
1527751505.159255000	5.93569	101	1
1527751505.160243000	5.93668	86	0
1527751505.165576000	5.94201	86	0
1527751505.264006000	6.04044	465	0
1527751505.266870000	6.0433	79	0
1527751505.268292000	6.04472	107	1
1527751505.354427000	6.13086	588	0
1527751505.354548000	6.13098	300	0
1527751505.354551000	6.13098	113	0
1527751505.365337000	6.14177	104	1
1527751505.366474000	6.14291	101	1
1527751505.370597000	6.14703	251	1
1527751505.384445000	6.16088	86	0
1527751505.388252000	6.16468	86	0
1527751505.551172000	6.3276	825	0
1527751505.551376000	6.32781	1412	0
1527751505.551477000	6.32791	1412	0
1527751505.551698000	6.32813	1412	0
1527751505.551700000	6.32813	176	0
1527751505.551835000	6.32827	1412	0
1527751505.552120000	6.32855	1356	0
1527751505.555719000	6.33215	122	1
1527751505.594783000	6.37122	1412	0
1527751505.595079000	6.37151	1412	0
1527751505.595150000	6.37158	1412	0
1527751505.595154000	6.37159	184	0
1527751505.595239000	6.37167	1412	0
1527751505.595395000	6.37183	1412	0
1527751505.595465000	6.3719	1412	0
1527751505.595533000	6.37196	1331	0
1527751505.595745000	6.37218	1412	0
1527751505.595748000	6.37218	1412	0
1527751505.595847000	6.37228	1412	0
1527751505.596004000	6.37244	1412	0
1527751505.596007000	6.37244	834	0
1527751505.596009000	6.37244	743	0
1527751505.598937000	6.37537	1412	0
1527751505.599229000	6.37566	1412	0
1527751505.599554000	6.37599	1412	0
1527751505.599937000	6.37637	184	0
1527751505.600570000	6.377	978	0
1527751505.601986000	6.37842	125	1
1527751505.602956000	6.37939	1412	0
1527751505.603068000	6.3795	125	1
1527751505.603219000	6.37965	1412	0
1527751505.603538000	6.37997	1412	0
1527751505.604664000	6.3811	184	0
1527751505.605424000	6.38186	1412	0
1527751505.605427000	6.38186	207	0
1527751505.607235000	6.38367	110	1
1527751505.607761000	6.38419	1412	0
1527751505.608061000	6.38449	1412	0
1527751505.608383000	6.38481	1412	0
1527751505.610002000	6.38643	184	0
1527751505.610322000	6.38675	1186	0
1527751505.612708000	6.38914	1412	0
1527751505.613025000	6.38946	1412	0
1527751505.613341000	6.38977	1412	0
1527751505.613713000	6.39015	184	0
1527751505.614774000	6.39121	1004	0
1527751505.617210000	6.39364	1412	0
1527751505.617461000	6.39389	1248	0
1527751505.617601000	6.39403	742	0
1527751505.617717000	6.39415	104	1
1527751505.617973000	6.39441	125	1
1527751505.638972000	6.4154	1412	0
1527751505.639229000	6.41566	1336	0
1527751505.640034000	6.41647	1412	0
1527751505.640335000	6.41677	1412	0
1527751505.640338000	6.41677	336	0
1527751505.642121000	6.41855	91	0
1527751505.642204000	6.41864	117	0
1527751505.643232000	6.41966	116	1
1527751506.804212000	7.58064	305	1
1527751506.804360000	7.58079	143	1
1527751506.820924000	7.59736	86	0
1527751506.872937000	7.64937	1412	0
1527751506.873221000	7.64965	1412	0
1527751506.873522000	7.64995	1412	0
1527751506.873588000	7.65002	557	0
1527751506.873590000	7.65002	91	0
1527751506.873662000	7.65009	209	0
1527751506.876306000	7.65274	116	1
1527751507.888198000	8.66463	379	1
1527751507.888258000	8.66469	293	1
1527751507.890143000	8.66657	403	1
1527751507.890220000	8.66665	1412	1
1527751507.890244000	8.66668	1412	1
1527751507.890265000	8.6667	976	1
1527751507.906780000	8.68321	86	0
1527751507.915322000	8.69175	86	0
1527751507.920107000	8.69654	86	0
1527751507.941679000	8.71811	400	1
1527751507.959675000	8.73611	86	0
1527751508.003199000	8.77963	300	0
1527751508.003759000	8.78019	1399	0
1527751508.004957000	8.78139	512	0
1527751508.006535000	8.78297	591	0
1527751508.006589000	8.78302	107	1
1527751508.007608000	8.78404	634	0
1527751508.008573000	8.78501	466	0
1527751508.010611000	8.78704	104	1
1527751508.010612000	8.78704	696	0
1527751508.013556000	8.78999	483	0
1527751508.013559000	8.78999	834	0
1527751508.013932000	8.79036	648	0
1527751508.014537000	8.79097	107	1
1527751508.014887000	8.79132	518	0
1527751508.016238000	8.79267	438	0
1527751508.017629000	8.79406	700	0
1527751508.018541000	8.79497	104	1
1527751508.046281000	8.82271	624	0
1527751508.046641000	8.82307	1412	0
1527751508.046815000	8.82325	906	0
1527751508.046818000	8.82325	265	0
1527751508.049560000	8.82599	107	1
1527751508.086726000	8.86316	421	0
1527751508.090593000	8.86703	98	1
1527751508.092538000	8.86897	79	0
1527751508.096595000	8.87303	98	1
1527751508.213190000	8.98962	353	0
1527751508.213614000	8.99005	102	0
1527751508.217030000	8.99346	112	0
1527751508.217608000	8.99404	104	1
1527751508.311656000	9.08809	1412	1
1527751508.311697000	9.08813	1412	1
1527751508.311735000	9.08817	307	1
1527751508.311805000	9.08824	841	1
1527751508.327908000	9.10434	86	0
1527751508.350690000	9.12712	460	0
1527751508.350693000	9.12713	172	0
1527751508.354645000	9.13108	104	1
1527751508.824254000	9.60069	1002	1
1527751508.824339000	9.60077	93	1
1527751508.840922000	9.61735	86	0
1527751508.934355000	9.71079	308	0
1527751508.934459000	9.71089	365	0
1527751508.938575000	9.71501	187	0
1527751508.938656000	9.71509	104	1
1527751508.942579000	9.71901	98	1
1527751509.724612000	10.501	472	1
1527751509.724701000	10.5011	108	1
1527751509.731559000	10.508	302	1
1527751509.732752000	10.5092	476	1
1527751509.732785000	10.5092	86	1
1527751509.742783000	10.5192	86	0
1527751509.748294000	10.5247	86	0
1527751509.752430000	10.5289	86	0
1527751509.937113000	10.7135	309	0
1527751509.937115000	10.7135	151	0
1527751509.940686000	10.7171	110	1
1527751509.940880000	10.7173	91	0
1527751509.941327000	10.7178	152	0
1527751509.944672000	10.7211	101	1
1527751510.084190000	10.8606	241	0
1527751510.084297000	10.8607	231	0
1527751510.084298000	10.8607	102	0
1527751510.084300000	10.8607	139	0
1527751510.087458000	10.8639	91	0
1527751510.087460000	10.8639	91	0
1527751510.087550000	10.864	236	0
1527751510.087616000	10.864	244	0
1527751510.109659000	10.8861	119	1
1527751510.117522000	10.894	232	0
1527751510.121703000	10.8981	98	1
1527751510.540096000	11.3165	391	1
1527751510.540183000	11.3166	261	1
1527751510.558322000	11.3348	86	0
1527751510.832666000	11.6091	303	1
1527751510.832831000	11.6093	1412	1
1527751510.832869000	11.6093	1412	1
1527751510.832903000	11.6093	1412	1
1527751510.832940000	11.6094	1412	1
1527751510.832976000	11.6094	1412	1
1527751510.833011000	11.6094	1412	1
1527751510.833046000	11.6095	1412	1
1527751510.833069000	11.6095	1412	1
1527751510.833110000	11.6095	1412	1
1527751510.833146000	11.6096	1412	1
1527751510.833180000	11.6096	1412	1
1527751510.833216000	11.6096	1412	1
1527751510.833257000	11.6097	1412	1
1527751510.834761000	11.6112	1412	1
1527751510.834816000	11.6112	1412	1
1527751510.834888000	11.6113	1412	1
1527751510.834911000	11.6113	1412	1
1527751510.834980000	11.6114	1412	1
1527751510.835023000	11.6115	1412	1
1527751510.835073000	11.6115	1412	1
1527751510.835110000	11.6115	1412	1
1527751510.836700000	11.6131	1412	1
1527751510.836750000	11.6132	1412	1
1527751510.836789000	11.6132	1412	1
1527751510.836845000	11.6133	1412	1
1527751510.836884000	11.6133	1412	1
1527751510.836936000	11.6134	1412	1
1527751510.836974000	11.6134	1412	1
1527751510.838701000	11.6151	1412	1
1527751510.838746000	11.6152	1412	1
1527751510.838801000	11.6152	1412	1
1527751510.838841000	11.6153	1412	1
1527751510.838895000	11.6153	1412	1
1527751510.838916000	11.6153	720	1
1527751510.851941000	11.6284	87	0
1527751510.853630000	11.6301	87	0
1527751510.857847000	11.6343	87	0
1527751510.861005000	11.6374	87	0
1527751511.037299000	11.8137	395	0
1527751511.040741000	11.8172	113	1
1527751511.041239000	11.8177	79	0
1527751511.044799000	11.8212	98	1
1527751511.122992000	11.8994	264	0
1527751511.122995000	11.8994	145	0
1527751511.126454000	11.9029	91	0
1527751511.126529000	11.903	209	0
1527751511.126915000	11.9033	107	1
1527751511.179822000	11.9563	358	1
1527751511.180701000	11.9571	294	1
1527751511.198539000	11.975	87	0
1527751511.229469000	12.0059	375	1
1527751511.245681000	12.0221	87	0
1527751511.260423000	12.0369	341	1
1527751511.260509000	12.0369	280	1
1527751511.277831000	12.0543	288	0
1527751511.277834000	12.0543	117	0
1527751511.280564000	12.057	91	0
1527751511.281046000	12.0575	154	0
1527751511.281733000	12.0582	104	1
1527751511.288861000	12.0653	98	1
1527751511.317849000	12.0943	242	0
1527751511.317961000	12.0944	278	0
1527751511.321804000	12.0982	101	1
1527751511.326857000	12.1033	91	0
1527751511.327274000	12.1037	202	0
1527751511.330746000	12.1072	101	1
1527751511.489877000	12.2663	611	0
1527751511.489982000	12.2664	801	0
1527751511.491427000	12.2679	91	0
1527751511.491495000	12.2679	107	0
1527751511.493755000	12.2702	107	1
1527751511.512017000	12.2884	1412	1
1527751511.512055000	12.2885	406	1
1527751511.524488000	12.3009	304	0
1527751511.524490000	12.3009	145	0
1527751511.528235000	12.3047	101	0
1527751511.528666000	12.3051	164	0
1527751511.528778000	12.3052	107	1
1527751511.709932000	12.4864	908	1
1527751511.710022000	12.4865	260	1
1527751511.726781000	12.5032	87	0
1527751511.836383000	12.6128	255	0
1527751511.836385000	12.6128	145	0
1527751511.839809000	12.6162	104	1
1527751511.841429000	12.6179	91	0
1527751511.841522000	12.618	309	0
1527751511.844789000	12.6212	101	1
1527751513.920716000	14.6971	1057	0
1527751513.924308000	14.7007	98	1
1527751513.934783000	14.7112	471	1
1527751513.961711000	14.7381	87	0
1527751514.083573000	14.86	257	0
1527751514.083664000	14.8601	505	0
1527751514.087320000	14.8638	104	1
1527751514.362524000	15.139	468	1
1527751514.362617000	15.139	259	1
1527751514.379884000	15.1563	87	0
1527751514.479740000	15.2562	264	0
1527751514.479743000	15.2562	145	0
1527751514.483095000	15.2595	91	0
1527751514.483312000	15.2597	107	1
1527751514.483537000	15.26	151	0
1527751514.487352000	15.2638	98	1
1527751514.582038000	15.3585	390	1
1527751514.582124000	15.3586	263	1
1527751514.597993000	15.3744	87	0
1527751514.759894000	15.5363	254	0
1527751514.759971000	15.5364	145	0
1527751514.762520000	15.539	91	0
1527751514.762595000	15.539	194	0
1527751514.763325000	15.5398	110	1
1527751514.798129000	15.5746	390	1
1527751514.798221000	15.5747	262	1
1527751514.814110000	15.5905	87	0
1527751514.925708000	15.7021	232	0
1527751514.925815000	15.7022	145	0
1527751514.929351000	15.7058	104	1
1527751514.929435000	15.7059	91	0
1527751514.930013000	15.7064	274	0
1527751514.933420000	15.7099	101	1
1527751515.016691000	15.7931	387	1
1527751515.016761000	15.7932	262	1
1527751515.032644000	15.8091	87	0
1527751515.042249000	15.8187	87	0
1527751515.121205000	15.8976	255	0
1527751515.121537000	15.898	145	0
1527751515.124498000	15.9009	91	0
1527751515.124987000	15.9014	271	0
1527751515.125451000	15.9019	113	1
1527751515.367848000	16.1443	390	1
1527751515.367909000	16.1443	257	1
1527751515.384122000	16.1606	87	0
1527751515.484268000	16.2607	278	0
1527751515.484271000	16.2607	145	0
1527751515.488397000	16.2648	104	1
1527751515.489164000	16.2656	91	0
1527751515.489601000	16.266	194	0
1527751515.492382000	16.2688	101	1
1527751515.782883000	16.5593	390	1
1527751515.782971000	16.5594	267	1
1527751515.802613000	16.579	87	0
1527751515.912993000	16.6894	257	0
1527751515.912995000	16.6894	147	0
1527751515.916412000	16.6928	104	1
1527751515.917093000	16.6935	91	0
1527751515.917532000	16.694	182	0
1527751515.920440000	16.6969	101	1
1527751516.030507000	16.8069	388	1
1527751516.030603000	16.807	263	1
1527751516.047444000	16.8239	87	0
1527751516.146905000	16.9233	232	0
1527751516.146907000	16.9233	147	0
1527751516.149889000	16.9263	91	0
1527751516.149960000	16.9264	173	0
1527751516.150433000	16.9269	110	1
1527751516.261167000	17.0376	386	1
1527751516.261254000	17.0377	260	1
1527751516.293507000	17.0699	386	1
1527751516.302948000	17.0794	87	0
1527751516.309976000	17.0864	87	0
1527751516.388703000	17.1651	232	0
1527751516.388809000	17.1652	147	0
1527751516.392266000	17.1687	91	0
1527751516.392432000	17.1689	110	1
1527751516.392724000	17.1692	225	0
1527751516.396419000	17.1729	98	1
1527751516.509658000	17.2861	386	1
1527751516.509735000	17.2862	260	1
1527751516.526488000	17.3029	87	0
1527751516.622023000	17.3985	303	0
1527751516.622026000	17.3985	147	0
1527751516.625258000	17.4017	91	0
1527751516.625347000	17.4018	296	0
1527751516.625495000	17.4019	110	1
1527751516.783936000	17.5604	992	1
1527751516.784024000	17.5605	264	1
1527751516.801185000	17.5776	87	0
1527751516.905256000	17.6817	305	0
1527751516.905578000	17.682	147	0
1527751516.907729000	17.6842	91	0
1527751516.908347000	17.6848	231	0
1527751516.909455000	17.6859	110	1
1527751517.307504000	18.0839	909	1
1527751517.307592000	18.084	276	1
1527751517.324875000	18.1013	87	0
1527751517.434460000	18.2109	234	0
1527751517.434562000	18.211	147	0
1527751517.437656000	18.2141	91	0
1527751517.438101000	18.2145	136	0
1527751517.438668000	18.2151	110	1
1527751517.709514000	18.4859	469	1
1527751517.709611000	18.486	281	1
1527751517.725871000	18.5023	87	0
1527751517.824563000	18.601	257	0
1527751517.825005000	18.6014	147	0
1527751517.827956000	18.6044	91	0
1527751517.828405000	18.6048	137	0
1527751517.828613000	18.605	110	1
1527751518.108736000	18.8852	391	1
1527751518.108823000	18.8853	258	1
1527751518.126867000	18.9033	87	0
1527751518.225639000	19.0021	232	0
1527751518.225641000	19.0021	147	0
1527751518.229631000	19.0061	104	1
1527751518.230156000	19.0066	91	0
1527751518.230158000	19.0066	188	0
1527751518.233600000	19.01	101	1
1527751519.955727000	20.7322	391	1
1527751519.955802000	20.7322	263	1
1527751519.972450000	20.7489	87	0
1527751519.977808000	20.7542	87	0
1527751520.087844000	20.8643	306	0
1527751520.087922000	20.8644	147	0
1527751520.089951000	20.8664	91	0
1527751520.090026000	20.8665	265	0
1527751520.091216000	20.8676	113	1
1527751520.192300000	20.9687	390	1
1527751520.192388000	20.9688	262	1
1527751520.210481000	20.9869	87	0
1527751520.294755000	21.0712	254	0
1527751520.294857000	21.0713	147	0
1527751520.297248000	21.0737	91	0
1527751520.297784000	21.0742	189	0
1527751520.298236000	21.0747	110	1
1527751520.428854000	21.2053	390	1
1527751520.428941000	21.2054	261	1
1527751520.445702000	21.2221	87	0
1527751520.543414000	21.3198	264	0
1527751520.543415000	21.3198	147	0
1527751520.546808000	21.3232	91	0
1527751520.547204000	21.3236	129	0
1527751520.547246000	21.3237	107	1
1527751520.551250000	21.3277	98	1
1527751520.678169000	21.4546	387	1
1527751520.678243000	21.4547	258	1
1527751520.694486000	21.4709	87	0
1527751520.785308000	21.5617	255	0
1527751520.785409000	21.5618	147	0
1527751520.787387000	21.5638	91	0
1527751520.787817000	21.5642	190	0
1527751520.789280000	21.5657	110	1
1527751521.452452000	22.2289	387	1
1527751521.452528000	22.229	261	1
1527751521.469269000	22.2457	87	0
1527751521.571332000	22.3478	234	0
1527751521.571436000	22.3479	147	0
1527751521.574161000	22.3506	91	0
1527751521.574845000	22.3513	306	0
1527751521.575305000	22.3517	110	1
1527751521.646635000	22.4231	391	1
1527751521.646721000	22.4232	260	1
1527751521.664368000	22.4408	87	0
1527751521.790050000	22.5665	278	0
1527751521.790427000	22.5669	147	0
1527751521.793543000	22.57	91	0
1527751521.793615000	22.57	258	0
1527751521.794335000	22.5708	110	1
1527751521.878829000	22.6553	387	1
1527751521.878919000	22.6554	261	1
1527751521.901722000	22.6782	87	0
1527751521.987679000	22.7641	280	0
1527751521.987681000	22.7641	147	0
1527751521.990671000	22.7671	91	0
1527751521.990673000	22.7671	275	0
1527751521.991332000	22.7678	110	1
1527751522.346619000	23.1231	992	1
1527751522.346705000	23.1231	264	1
1527751522.363057000	23.1395	87	0
1527751522.465301000	23.2417	234	0
1527751522.465304000	23.2417	147	0
1527751522.468778000	23.2452	91	0
1527751522.468860000	23.2453	154	0
1527751522.469358000	23.2458	110	1
1527751522.617067000	23.3935	905	1
1527751522.617132000	23.3936	261	1
1527751522.634087000	23.4105	87	0
1527751522.734187000	23.5106	254	0
1527751522.735170000	23.5116	147	0
1527751522.735591000	23.512	91	0
1527751522.735658000	23.5121	256	0
1527751522.738393000	23.5148	110	1
1527751522.835756000	23.6122	385	1
1527751522.835908000	23.6123	263	1
1527751522.851752000	23.6282	87	0
1527751522.862365000	23.6388	87	0
1527751522.933899000	23.7103	231	0
1527751522.933902000	23.7103	147	0
1527751522.936164000	23.7126	91	0
1527751522.936615000	23.713	136	0
1527751522.937400000	23.7138	113	1
1527751523.108885000	23.8853	463	1
1527751523.108948000	23.8854	260	1
1527751523.125674000	23.9021	87	0
1527751523.220321000	23.9968	281	0
1527751523.220323000	23.9968	147	0
1527751523.223426000	23.9999	91	0
1527751523.224473000	24.0009	107	1
1527751523.224674000	24.0011	337	0
1527751523.228470000	24.0049	98	1
1527751523.569995000	24.3464	392	1
1527751523.570085000	24.3465	267	1
1527751523.587450000	24.3639	87	0
1527751523.696850000	24.4733	325	0
1527751523.696852000	24.4733	147	0
1527751523.699417000	24.4758	91	0
1527751523.699838000	24.4763	225	0
1527751523.700430000	24.4769	110	1
1527751524.024113000	24.8005	369	1
1527751524.024213000	24.8006	1412	1
1527751524.024252000	24.8007	1412	1
1527751524.024281000	24.8007	1412	1
1527751524.024315000	24.8007	550	1
1527751524.042631000	24.8191	87	0
1527751524.117298000	24.8937	391	0
1527751524.121471000	24.8979	79	0
1527751524.121530000	24.898	101	1
1527751524.125525000	24.902	98	1
1527751528.011260000	28.7877	390	1
1527751528.011334000	28.7878	260	1
1527751528.039081000	28.8155	87	0
1527751528.043150000	28.8196	87	0
1527751528.127072000	28.9035	258	0
1527751528.127075000	28.9035	147	0
1527751528.130489000	28.9069	107	1
1527751528.131027000	28.9075	91	0
1527751528.131098000	28.9075	227	0
1527751528.134466000	28.9109	101	1
1527751528.224812000	29.0012	392	1
1527751528.224887000	29.0013	262	1
1527751528.241634000	29.0181	87	0
1527751528.360971000	29.1374	283	0
1527751528.360973000	29.1374	147	0
1527751528.364367000	29.1408	91	0
1527751528.364369000	29.1408	230	0
1527751528.364654000	29.1411	110	1
1527751528.455085000	29.2315	390	1
1527751528.455174000	29.2316	265	1
1527751528.472153000	29.2486	87	0
1527751528.583935000	29.3604	254	0
1527751528.583937000	29.3604	147	0
1527751528.587647000	29.3641	104	1
1527751528.588398000	29.3648	91	0
1527751528.588477000	29.3649	217	0
1527751528.592580000	29.369	101	1
1527751528.669844000	29.4463	387	1
1527751528.669917000	29.4463	265	1
1527751528.687376000	29.4638	87	0
1527751528.887902000	29.6643	290	0
1527751528.888560000	29.665	147	0
1527751528.891420000	29.6679	91	0
1527751528.891493000	29.6679	332	0
1527751528.891634000	29.6681	110	1
1527751529.096251000	29.8727	387	1
1527751529.096329000	29.8728	267	1
1527751529.115105000	29.8915	87	0
1527751529.222121000	29.9986	232	0
1527751529.223441000	29.9999	147	0
1527751529.225275000	30.0017	91	0
1527751529.225547000	30.002	107	1
1527751529.226632000	30.0031	159	0
1527751529.230654000	30.0071	98	1
1527751529.307787000	30.0842	389	1
1527751529.307876000	30.0843	258	1
1527751529.330320000	30.1068	87	0
1527751529.431988000	30.2084	230	0
1527751529.433303000	30.2097	147	0
1527751529.434944000	30.2114	91	0
1527751529.435558000	30.212	107	1
1527751529.436304000	30.2127	131	0
1527751529.439565000	30.216	98	1
1527751529.537217000	30.3136	989	1
1527751529.537324000	30.3138	266	1
1527751529.556474000	30.3329	87	0
1527751529.649872000	30.4263	282	0
1527751529.651189000	30.4276	147	0
1527751529.652628000	30.4291	91	0
1527751529.653579000	30.43	107	1
1527751529.653993000	30.4304	302	0
1527751529.657609000	30.434	98	1
1527751529.780610000	30.557	905	1
1527751529.780690000	30.5571	265	1
1527751529.799581000	30.576	87	0
1527751529.890073000	30.6665	278	0
1527751529.891354000	30.6678	147	0
1527751529.892784000	30.6692	91	0
1527751529.893604000	30.67	107	1
1527751529.894144000	30.6706	234	0
1527751529.897601000	30.674	98	1
1527751530.032869000	30.8093	387	1
1527751530.032956000	30.8094	265	1
1527751530.052415000	30.8288	87	0
1527751530.134054000	30.9105	232	0
1527751530.135374000	30.9118	147	0
1527751530.137057000	30.9135	91	0
1527751530.137593000	30.914	107	1
1527751530.138472000	30.9149	279	0
1527751530.142628000	30.9191	98	1
1527751530.317851000	31.0943	463	1
1527751530.317916000	31.0943	262	1
1527751530.336384000	31.1128	87	0
1527751530.551102000	31.3275	232	0
1527751530.552420000	31.3289	147	0
1527751530.553841000	31.3303	91	0
1527751530.554621000	31.3311	107	1
1527751530.555187000	31.3316	272	0
1527751530.558636000	31.3351	98	1
1527751530.769619000	31.5461	390	1
1527751530.769717000	31.5461	270	1
1527751530.786901000	31.5633	87	0
1527751530.873189000	31.6496	255	0
1527751530.874505000	31.6509	147	0
1527751530.875832000	31.6523	91	0
1527751530.876631000	31.6531	107	1
1527751530.877201000	31.6536	291	0
1527751530.880625000	31.6571	98	1
1527751530.979873000	31.7563	389	1
1527751530.979938000	31.7564	257	1
1527751530.997248000	31.7737	87	0
1527751531.118878000	31.8953	280	0
1527751531.120205000	31.8966	147	0
1527751531.122670000	31.8991	104	1
1527751531.124643000	31.9011	91	0
1527751531.126009000	31.9024	285	0
1527751531.128724000	31.9052	101	1
1527751531.190223000	31.9667	391	1
1527751531.190394000	31.9668	264	1
1527751531.208750000	31.9852	87	0
1527751531.302754000	32.0792	302	0
1527751531.304067000	32.0805	147	0
1527751531.305854000	32.0823	91	0
1527751531.306660000	32.0831	107	1
1527751531.307195000	32.0836	171	0
1527751531.310684000	32.0871	98	1
1527751531.448182000	32.2246	391	1
1527751531.448271000	32.2247	261	1
1527751531.466760000	32.2432	100	0
1527751531.470689000	32.2471	98	1
1527751531.564581000	32.341	234	0
1527751531.565965000	32.3424	147	0
1527751531.567398000	32.3438	91	0
1527751531.568717000	32.3451	104	1
1527751531.568788000	32.3452	88	0
1527751531.572722000	32.3492	98	1
1527751531.866704000	32.6431	391	1
1527751531.866781000	32.6432	271	1
1527751531.885137000	32.6616	87	0
1527751531.985319000	32.7618	259	0
1527751531.986641000	32.7631	147	0
1527751531.988033000	32.7645	91	0
1527751531.988700000	32.7651	107	1
1527751531.989402000	32.7658	324	0
1527751531.992707000	32.7691	98	1
1527751532.279455000	33.0559	392	1
1527751532.279525000	33.056	269	1
1527751532.310293000	33.0867	87	0
1527751532.411269000	33.1877	234	0
1527751532.412644000	33.1891	147	0
1527751532.413976000	33.1904	91	0
1527751532.414727000	33.1912	107	1
1527751532.415326000	33.1918	212	0
1527751532.418739000	33.1952	98	1
1527751532.713814000	33.4902	391	1
1527751532.713900000	33.4903	274	1
1527751532.748796000	33.5252	391	1
1527751532.750387000	33.5268	87	0
1527751532.768429000	33.5449	87	0
1527751532.854882000	33.6313	309	0
1527751532.856197000	33.6326	147	0
1527751532.857871000	33.6343	91	0
1527751532.858799000	33.6352	110	1
1527751532.859234000	33.6357	179	0
1527751532.862786000	33.6392	98	1
1527751533.123506000	33.8999	992	1
1527751533.123596000	33.9	267	1
1527751533.146386000	33.9228	87	0
1527751533.229829000	34.0063	256	0
1527751533.231146000	34.0076	147	0
1527751533.232874000	34.0093	91	0
1527751533.233767000	34.0102	107	1
1527751533.234241000	34.0107	165	0
1527751533.237762000	34.0142	98	1
1527751533.351233000	34.1277	909	1
1527751533.351324000	34.1278	265	1
1527751533.371723000	34.1482	87	0
1527751533.451327000	34.2278	266	0
1527751533.452647000	34.2291	147	0
1527751533.454873000	34.2313	104	1
1527751533.455537000	34.232	91	0
1527751533.456826000	34.2333	256	0
1527751533.458857000	34.2353	101	1
1527751533.590972000	34.3674	468	1
1527751533.591067000	34.3675	256	1
1527751533.608673000	34.3851	87	0
1527751533.696512000	34.4729	258	0
1527751533.697841000	34.4743	147	0
1527751533.699557000	34.476	91	0
1527751533.700850000	34.4773	95	0
1527751533.700904000	34.4773	107	1
1527751533.704876000	34.4813	98	1
1527751534.471658000	35.2481	387	1
1527751534.471723000	35.2482	261	1
1527751534.489388000	35.2658	87	0
1527751534.595114000	35.3715	235	0
1527751534.596425000	35.3729	147	0
1527751534.598012000	35.3744	91	0
1527751534.598866000	35.3753	107	1
1527751534.599375000	35.3758	275	0
1527751534.602851000	35.3793	98	1
1527751534.682452000	35.4589	388	1
1527751534.682539000	35.459	265	1
1527751534.700283000	35.4767	87	0
1527751534.705598000	35.482	87	0
1527751534.822769000	35.5992	280	0
1527751534.824071000	35.6005	147	0
1527751534.826070000	35.6025	91	0
1527751534.826872000	35.6033	110	1
1527751534.827433000	35.6039	322	0
1527751534.830916000	35.6073	98	1
1527751534.921287000	35.6977	387	1
1527751534.921385000	35.6978	261	1
1527751534.939368000	35.7158	87	0
1527751535.026513000	35.8029	277	0
1527751535.027881000	35.8043	147	0
1527751535.029405000	35.8058	91	0
1527751535.029890000	35.8063	107	1
1527751535.030765000	35.8072	250	0
1527751535.034921000	35.8114	98	1
1527751535.181705000	35.9581	386	1
1527751535.181781000	35.9582	265	1
1527751535.198923000	35.9754	87	0
1527751535.307632000	36.0841	232	0
1527751535.309009000	36.0854	147	0
1527751535.310446000	36.0869	91	0
1527751535.311782000	36.0882	162	0
1527751535.311945000	36.0884	110	1
1527751535.394598000	36.171	391	1
1527751535.394673000	36.1711	263	1
1527751535.412490000	36.1889	87	0
1527751535.510235000	36.2867	234	0
1527751535.511555000	36.288	147	0
1527751535.513476000	36.2899	91	0
1527751535.513895000	36.2903	107	1
1527751535.514837000	36.2913	144	0
1527751535.518924000	36.2954	98	1
1527751535.612326000	36.3888	387	1
1527751535.612391000	36.3888	263	1
1527751535.630556000	36.407	87	0
1527751535.722444000	36.4989	255	0
1527751535.723707000	36.5001	147	0
1527751535.725671000	36.5021	91	0
1527751535.725943000	36.5024	107	1
1527751535.727014000	36.5034	113	0
1527751535.730933000	36.5074	98	1
1527751535.864703000	36.6411	391	1
1527751535.864800000	36.6412	262	1
1527751535.885052000	36.6615	87	0
1527751535.980449000	36.7569	280	0
1527751535.981768000	36.7582	147	0
1527751535.983940000	36.7604	104	1
1527751535.984463000	36.7609	91	0
1527751535.985891000	36.7623	325	0
1527751535.987944000	36.7644	101	1
1527751536.064350000	36.8408	388	1
1527751536.064426000	36.8409	267	1
1527751536.083639000	36.8601	87	0
1527751536.177960000	36.9544	302	0
1527751536.179273000	36.9557	147	0
1527751536.181949000	36.9584	104	1
1527751536.181962000	36.9584	91	0
1527751536.183316000	36.9597	199	0
1527751536.185933000	36.9624	101	1
1527751536.311739000	37.0882	391	1
1527751536.311825000	37.0883	259	1
1527751536.330739000	37.1072	87	0
1527751536.448035000	37.2245	234	0
1527751536.449359000	37.2258	147	0
1527751536.451973000	37.2284	104	1
1527751536.452092000	37.2285	91	0
1527751536.453438000	37.2299	216	0
1527751536.455969000	37.2324	101	1
1527751536.721257000	37.4977	988	1
1527751536.721315000	37.4977	265	1
1527751536.754079000	37.5305	988	1
1527751536.761475000	37.5379	87	0
1527751536.773390000	37.5498	87	0
1527751536.851337000	37.6278	257	0
1527751536.852657000	37.6291	147	0
1527751536.853985000	37.6304	91	0
1527751536.854999000	37.6314	110	1
1527751536.855349000	37.6318	339	0
1527751536.859014000	37.6354	98	1
1527751537.143584000	37.92	909	1
1527751537.143660000	37.9201	265	1
1527751537.163869000	37.9403	87	0
1527751537.271702000	38.0481	231	0
1527751537.273047000	38.0495	147	0
1527751537.275097000	38.0515	104	1
1527751537.276775000	38.0532	91	0
1527751537.278222000	38.0547	265	0
1527751537.280078000	38.0565	101	1
1527751540.302348000	41.0788	445	1
1527751540.302432000	41.0789	1412	1
1527751540.302460000	41.0789	1412	1
1527751540.302502000	41.0789	1412	1
1527751540.302536000	41.079	1085	1
1527751540.321502000	41.0979	87	0
1527751540.402122000	41.1786	411	0
1527751540.406227000	41.1827	101	1
1527751540.406730000	41.1832	79	0
1527751540.410184000	41.1866	98	1
1527751540.502810000	41.2792	389	1
1527751540.502900000	41.2793	260	1
1527751540.521709000	41.2981	87	0
1527751540.629615000	41.406	329	0
1527751540.630927000	41.4074	147	0
1527751540.632566000	41.409	91	0
1527751540.633190000	41.4096	107	1
1527751540.633931000	41.4104	186	0
1527751540.637179000	41.4136	98	1
1527751540.763230000	41.5397	391	1
1527751540.763293000	41.5397	265	1
1527751540.782244000	41.5587	87	0
1527751540.874668000	41.6511	264	0
1527751540.876049000	41.6525	148	0
1527751540.878222000	41.6547	104	1
1527751540.878431000	41.6549	92	0
1527751540.879799000	41.6562	256	0
1527751540.882279000	41.6587	101	1
1527751541.211314000	41.9877	390	1
1527751541.211404000	41.9878	273	1
1527751541.230566000	42.007	87	0
1527751541.318240000	42.0947	234	0
1527751541.319560000	42.096	148	0
1527751541.320970000	42.0974	92	0
1527751541.322242000	42.0987	107	1
1527751541.322342000	42.0988	259	0
1527751541.326226000	42.1027	98	1
1527751541.639949000	42.4164	388	1
1527751541.640041000	42.4165	266	1
1527751541.658121000	42.4346	87	0
1527751541.663931000	42.4404	87	0
1527751541.748360000	42.5248	282	0
1527751541.749685000	42.5261	148	0
1527751541.751008000	42.5274	92	0
1527751541.752297000	42.5287	110	1
1527751541.752334000	42.5288	172	0
1527751541.756290000	42.5327	98	1
1527751541.875494000	42.6519	388	1
1527751541.875582000	42.652	263	1
1527751541.893868000	42.6703	87	0
1527751542.022675000	42.7991	278	0
1527751542.024089000	42.8005	148	0
1527751542.025494000	42.8019	92	0
1527751542.026334000	42.8028	107	1
1527751542.026832000	42.8033	168	0
1527751542.030338000	42.8068	98	1
1527751542.090467000	42.8669	387	1
1527751542.090533000	42.867	261	1
1527751542.108986000	42.8854	87	0
1527751542.201198000	42.9776	235	0
1527751542.202520000	42.979	148	0
1527751542.204479000	42.9809	92	0
1527751542.205272000	42.9817	107	1
1527751542.205813000	42.9822	323	0
1527751542.209256000	42.9857	98	1
1527751542.321212000	43.0976	392	1
1527751542.321273000	43.0977	263	1
1527751542.355385000	43.1318	392	1
1527751542.379330000	43.1558	87	0
1527751542.396959000	43.1734	87	0
1527751542.463585000	43.24	234	0
1527751542.464911000	43.2413	148	0
1527751542.466825000	43.2433	92	0
1527751542.467374000	43.2438	110	1
1527751542.468226000	43.2447	103	0
1527751542.472372000	43.2488	98	1
1527751546.669618000	47.446	388	1
1527751546.669705000	47.4461	265	1
1527751546.689672000	47.4661	87	0
1527751546.787426000	47.5639	257	0
1527751546.788772000	47.5652	148	0
1527751546.790525000	47.567	92	0
1527751546.791018000	47.5675	107	1
1527751546.791896000	47.5683	325	0
1527751546.795977000	47.5724	98	1
1527751546.919125000	47.6956	992	1
1527751546.919203000	47.6956	257	1
1527751546.939354000	47.7158	87	0
1527751546.947446000	47.7239	87	0
1527751547.031960000	47.8084	278	0
1527751547.033274000	47.8097	148	0
1527751547.034875000	47.8113	92	0
1527751547.035949000	47.8124	110	1
1527751547.036242000	47.8127	144	0
1527751547.039932000	47.8164	98	1
1527751547.138581000	47.915	399	1
1527751547.138641000	47.9151	261	1
1527751547.156557000	47.933	87	0
1527751547.268373000	48.0448	305	0
1527751547.269629000	48.0461	148	0
1527751547.271417000	48.0478	92	0
1527751547.271958000	48.0484	107	1
1527751547.272788000	48.0492	181	0
1527751547.275980000	48.0524	98	1
1527751547.349246000	48.1257	894	1
1527751547.349324000	48.1258	263	1
1527751547.368499000	48.1449	87	0
1527751547.451650000	48.2281	231	0
1527751547.452974000	48.2294	148	0
1527751547.454516000	48.2309	92	0
1527751547.454966000	48.2314	107	1
1527751547.455855000	48.2323	235	0
1527751547.459991000	48.2364	98	1
1527751547.571575000	48.348	467	1
1527751547.571636000	48.3481	262	1
1527751547.590608000	48.367	87	0
1527751547.673767000	48.4502	258	0
1527751547.675089000	48.4515	148	0
1527751547.676651000	48.4531	92	0
1527751547.678063000	48.4545	176	0
1527751547.678089000	48.4545	107	1
1527751547.681989000	48.4584	98	1
1527751548.000440000	48.7769	390	1
1527751548.000528000	48.777	269	1
1527751548.018909000	48.7953	87	0
1527751548.094847000	48.8713	234	0
1527751548.096228000	48.8727	148	0
1527751548.098700000	48.8751	92	0
1527751548.099030000	48.8755	107	1
1527751548.100058000	48.8765	322	0
1527751548.104101000	48.8805	98	1
1527751548.448227000	49.2247	387	1
1527751548.448325000	49.2248	273	1
1527751548.467007000	49.2434	87	0
1527751548.556701000	49.3331	232	0
1527751548.558077000	49.3345	148	0
1527751548.559465000	49.3359	92	0
1527751548.560766000	49.3372	173	0
1527751548.561262000	49.3377	110	1
1527751548.707636000	49.4841	386	1
1527751548.707733000	49.4842	262	1
1527751548.726108000	49.5025	87	0
1527751548.810897000	49.5873	256	0
1527751548.812215000	49.5886	148	0
1527751548.814199000	49.5906	92	0
1527751548.815132000	49.5916	107	1
1527751548.815559000	49.592	237	0
1527751548.819038000	49.5955	98	1
1527751548.934479000	49.7109	387	1
1527751548.934554000	49.711	263	1
1527751548.953085000	49.7295	87	0
1527751549.029395000	49.8058	307	0
1527751549.030668000	49.8071	148	0
1527751549.032930000	49.8094	92	0
1527751549.033193000	49.8096	107	1
1527751549.034296000	49.8107	302	0
1527751549.038142000	49.8146	98	1
1527751549.381322000	50.1578	390	1
1527751549.381413000	50.1578	272	1
1527751549.409064000	50.1855	87	0
1527751549.418894000	50.1953	87	0
1527751549.490857000	50.2673	266	0
1527751549.492133000	50.2686	148	0
1527751549.494947000	50.2714	92	0
1527751549.495174000	50.2716	110	1
1527751549.496299000	50.2727	91	0
1527751549.500114000	50.2765	98	1
1527751549.747894000	50.5243	391	1
1527751549.747990000	50.5244	261	1
1527751549.765891000	50.5423	87	0
1527751549.850345000	50.6268	256	0
1527751549.851664000	50.6281	148	0
1527751549.853821000	50.6303	92	0
1527751549.854102000	50.6305	107	1
1527751549.855183000	50.6316	113	0
1527751549.859117000	50.6355	98	1
1527751549.985267000	50.7617	390	1
1527751549.985359000	50.7618	264	1
1527751550.007241000	50.7837	87	0
1527751550.100177000	50.8766	255	0
1527751550.101498000	50.8779	148	0
1527751550.103082000	50.8795	92	0
1527751550.104121000	50.8806	107	1
1527751550.104443000	50.8809	149	0
1527751550.108138000	50.8846	98	1
1527751550.219622000	50.9961	391	1
1527751550.219714000	50.9961	265	1
1527751550.238129000	51.0146	87	0
1527751550.319139000	51.0956	280	0
1527751550.320452000	51.0969	148	0
1527751550.321952000	51.0984	92	0
1527751550.323147000	51.0996	107	1
1527751550.323312000	51.0997	147	0
1527751550.327133000	51.1036	98	1
1527751550.447226000	51.2237	988	1
1527751550.447321000	51.2238	261	1
1527751550.462634000	51.2391	100	0
1527751550.466149000	51.2426	98	1
1527751550.466591000	51.243	87	0
1527751550.564812000	51.3412	231	0
1527751550.566133000	51.3426	148	0
1527751550.567539000	51.344	92	0
1527751550.568163000	51.3446	107	1
1527751550.568987000	51.3454	113	0
1527751550.572167000	51.3486	98	1
1527751550.720437000	51.4969	399	1
1527751550.720530000	51.497	265	1
1527751550.741002000	51.5174	87	0
1527751550.846800000	51.6232	258	0
1527751550.848210000	51.6246	148	0
1527751550.850513000	51.6269	92	0
1527751550.851244000	51.6277	107	1
1527751550.851874000	51.6283	98	0
1527751550.855247000	51.6317	98	1
1527751550.958140000	51.7346	894	1
1527751550.958239000	51.7347	262	1
1527751550.978736000	51.7552	87	0
1527751551.082709000	51.8591	232	0
1527751551.084053000	51.8605	148	0
1527751551.085642000	51.8621	92	0
1527751551.086273000	51.8627	107	1
1527751551.087066000	51.8635	195	0
1527751551.091249000	51.8677	98	1
1527751551.190612000	51.967	469	1
1527751551.190698000	51.9671	263	1
1527751551.209084000	51.9855	87	0
1527751551.305004000	52.0814	280	0
1527751551.306322000	52.0828	148	0
1527751551.307884000	52.0843	92	0
1527751551.309185000	52.0856	107	1
1527751551.309215000	52.0856	216	0
1527751551.313173000	52.0896	98	1
1527751551.400466000	52.1769	389	1
1527751551.400535000	52.177	261	1
1527751551.417732000	52.1942	87	0
1527751551.513940000	52.2904	301	0
1527751551.515277000	52.2917	148	0
1527751551.518215000	52.2946	104	1
1527751551.518261000	52.2947	92	0
1527751551.519636000	52.2961	268	0
1527751551.522202000	52.2986	101	1
1527751551.623681000	52.4001	390	1
1527751551.623772000	52.4002	257	1
1527751551.641661000	52.4181	87	0
1527751551.725041000	52.5015	255	0
1527751551.726359000	52.5028	148	0
1527751551.727759000	52.5042	92	0
1527751551.729218000	52.5057	107	1
1527751551.729253000	52.5057	318	0
1527751551.733321000	52.5098	98	1
1527751551.849440000	52.6259	386	1
1527751551.849526000	52.626	265	1
1527751551.866744000	52.6432	87	0
1527751551.947576000	52.724	234	0
1527751551.948957000	52.7254	148	0
1527751551.950850000	52.7273	92	0
1527751551.951309000	52.7277	107	1
1527751551.952217000	52.7286	338	0
1527751551.956307000	52.7327	98	1
1527751552.068666000	52.8451	389	1
1527751552.068732000	52.8452	263	1
1527751552.087040000	52.8635	87	0
1527751552.166508000	52.9429	234	0
1527751552.167833000	52.9443	148	0
1527751552.169228000	52.9457	92	0
1527751552.170326000	52.9468	107	1
1527751552.170595000	52.947	250	0
1527751552.174242000	52.9507	98	1
1527751552.299061000	53.0755	389	1
1527751552.299160000	53.0756	261	1
1527751552.318489000	53.0949	87	0
1527751552.323441000	53.0999	87	0
1527751552.416212000	53.1926	235	0
1527751552.417534000	53.194	148	0
1527751552.420065000	53.1965	92	0
1527751552.420295000	53.1967	110	1
1527751552.421424000	53.1979	166	0
1527751552.425289000	53.2017	98	1
1527751552.511944000	53.2884	393	1
1527751552.512036000	53.2885	266	1
1527751552.529047000	53.3055	87	0
1527751552.613017000	53.3894	258	0
1527751552.614334000	53.3908	148	0
1527751552.616740000	53.3932	92	0
1527751552.617261000	53.3937	107	1
1527751552.618163000	53.3946	215	0
1527751552.622260000	53.3987	98	1
1527751552.747851000	53.5243	391	1
1527751552.747912000	53.5243	259	1
1527751552.767322000	53.5438	87	0
1527751552.869664000	53.6461	304	0
1527751552.870983000	53.6474	148	0
1527751552.872337000	53.6488	92	0
1527751552.873279000	53.6497	107	1
1527751552.873681000	53.6501	263	0
1527751552.877338000	53.6538	98	1
1527751553.213993000	53.9904	391	1
1527751553.214090000	53.9905	271	1
1527751553.232374000	54.0088	87	0
1527751553.306739000	54.0832	267	0
1527751553.308172000	54.0846	148	0
1527751553.309674000	54.0861	92	0
1527751553.310391000	54.0868	107	1
1527751553.311026000	54.0875	169	0
1527751553.314386000	54.0908	98	1
1527751553.450971000	54.2274	990	1
1527751553.451063000	54.2275	263	1
1527751553.471426000	54.2479	87	0
1527751553.476869000	54.2533	87	0
1527751553.550681000	54.3271	234	0
1527751553.551944000	54.3284	148	0
1527751553.553533000	54.33	92	0
1527751553.554422000	54.3309	110	1
1527751553.554877000	54.3313	137	0
1527751553.558324000	54.3348	98	1
1527751553.749235000	54.5257	404	1
1527751553.749328000	54.5258	268	1
1527751553.767392000	54.5438	87	0
1527751553.855006000	54.6314	279	0
1527751553.856307000	54.6327	148	0
1527751553.858367000	54.6348	104	1
1527751553.859383000	54.6358	92	0
1527751553.860729000	54.6372	328	0
1527751553.863324000	54.6398	101	1
1527751554.165948000	54.9424	893	1
1527751554.166042000	54.9425	271	1
1527751554.184455000	54.9609	87	0
1527751554.263909000	55.0403	278	0
1527751554.265234000	55.0417	148	0
1527751554.267262000	55.0437	92	0
1527751554.267492000	55.0439	107	1
1527751554.268614000	55.045	158	0
1527751554.272446000	55.0489	98	1
1527751554.597228000	55.3737	464	1
1527751554.597304000	55.3737	271	1
1527751554.618283000	55.3947	87	0
1527751554.711819000	55.4883	254	0
1527751554.713144000	55.4896	148	0
1527751554.715397000	55.4918	104	1
1527751554.715542000	55.492	92	0
1527751554.716888000	55.4933	292	0
1527751554.719428000	55.4959	101	1
1527751555.014396000	55.7908	387	1
1527751555.014471000	55.7909	271	1
1527751555.032587000	55.809	87	0
1527751555.038548000	55.815	87	0
1527751555.110304000	55.8867	232	0
1527751555.111642000	55.8881	148	0
1527751555.113823000	55.8903	92	0
1527751555.114434000	55.8909	110	1
1527751555.115147000	55.8916	244	0
1527751555.118532000	55.895	98	1
1527751555.277803000	56.0542	392	1
1527751555.277889000	56.0543	263	1
1527751555.296201000	56.0726	87	0
1527751555.390347000	56.1668	232	0
1527751555.391681000	56.1681	148	0
1527751555.393225000	56.1697	92	0
1527751555.394428000	56.1709	107	1
1527751555.394586000	56.171	194	0
1527751555.398438000	56.1749	98	1
1527751555.528125000	56.3046	388	1
1527751555.528200000	56.3046	266	1
1527751555.546742000	56.3232	87	0
1527751555.625322000	56.4018	304	0
1527751555.626620000	56.4031	148	0
1527751555.628690000	56.4051	92	0
1527751555.629524000	56.406	107	1
1527751555.630101000	56.4065	196	0
1527751555.633514000	56.4099	98	1
1527751555.766795000	56.5432	393	1
1527751555.766857000	56.5433	264	1
1527751555.784438000	56.5609	87	0
1527751555.790600000	56.567	87	0
1527751555.875989000	56.6524	301	0
1527751555.877309000	56.6537	148	0
1527751555.878682000	56.6551	92	0
1527751555.879464000	56.6559	110	1
1527751555.880028000	56.6565	284	0
1527751555.883454000	56.6599	98	1
1527751556.010687000	56.7871	387	1
1527751556.010774000	56.7872	264	1
1527751556.030033000	56.8065	87	0
1527751556.125077000	56.9015	232	0
1527751556.126398000	56.9028	148	0
1527751556.128478000	56.9049	104	1
1527751556.128954000	56.9054	92	0
1527751556.130298000	56.9067	88	0
1527751556.132471000	56.9089	101	1
1527751556.241805000	57.0182	391	1
1527751556.241890000	57.0183	267	1
1527751556.260578000	57.037	87	0
1527751556.336748000	57.1132	232	0
1527751556.338183000	57.1146	148	0
1527751556.339786000	57.1162	92	0
1527751556.340489000	57.1169	107	1
1527751556.341159000	57.1176	219	0
1527751556.344477000	57.1209	98	1
1527751556.459922000	57.2364	391	1
1527751556.459984000	57.2364	265	1
1527751556.477884000	57.2543	87	0
1527751556.556272000	57.3327	234	0
1527751556.557551000	57.334	148	0
1527751556.558977000	57.3354	92	0
1527751556.560320000	57.3368	163	0
1527751556.560550000	57.337	110	1
1527751556.697645000	57.4741	389	1
1527751556.697722000	57.4742	267	1
1527751556.717334000	57.4938	87	0
1527751556.821855000	57.5983	257	0
1527751556.823205000	57.5996	148	0
1527751556.825559000	57.602	104	1
1527751556.827345000	57.6038	92	0
1527751556.828829000	57.6053	143	0
1527751556.831597000	57.608	101	1
1527751557.114933000	57.8914	993	1
1527751557.115033000	57.8915	270	1
1527751557.134183000	57.9106	87	0
1527751557.208584000	57.985	231	0
1527751557.209956000	57.9864	148	0
1527751557.211592000	57.988	92	0
1527751557.212614000	57.989	107	1
1527751557.213021000	57.9895	248	0
1527751557.216607000	57.993	98	1
1527751557.384592000	58.161	402	1
1527751557.384677000	58.1611	268	1
1527751557.402841000	58.1793	87	0
1527751557.509101000	58.2855	305	0
1527751557.510437000	58.2869	148	0
1527751557.512618000	58.2891	104	1
1527751557.512962000	58.2894	92	0
1527751557.514308000	58.2907	194	0
1527751557.516616000	58.293	101	1
1527751557.615420000	58.3919	897	1
1527751557.615483000	58.3919	260	1
1527751557.633827000	58.4103	87	0
1527751557.724793000	58.5012	289	0
1527751557.726150000	58.5026	148	0
1527751557.728209000	58.5046	92	0
1527751557.728644000	58.5051	107	1
1527751557.729578000	58.506	328	0
1527751557.733631000	58.5101	98	1
1527751557.896883000	58.6733	465	1
1527751557.896968000	58.6734	263	1
1527751557.916312000	58.6927	87	0
1527751558.019557000	58.796	232	0
1527751558.020893000	58.7973	148	0
1527751558.023490000	58.7999	92	0
1527751558.023622000	58.8001	104	1
1527751558.024850000	58.8013	279	0
1527751558.027593000	58.804	101	1
1527751558.329178000	59.1056	392	1
1527751558.329240000	59.1057	272	1
1527751558.346237000	59.1227	87	0
1527751558.441191000	59.2176	255	0
1527751558.442507000	59.2189	148	0
1527751558.443833000	59.2203	92	0
1527751558.444596000	59.221	107	1
1527751558.445198000	59.2216	107	0
1527751558.448599000	59.225	98	1
1527751558.768119000	59.5446	388	1
1527751558.768210000	59.5446	272	1
1527751558.785802000	59.5622	87	0
1527751558.951862000	59.7283	303	0
1527751558.953115000	59.7295	148	0
1527751558.954515000	59.7309	92	0
1527751558.955713000	59.7321	107	1
1527751558.955842000	59.7323	298	0
1527751558.959705000	59.7361	98	1
1527751559.030847000	59.8073	392	1
1527751559.030934000	59.8074	264	1
1527751559.050695000	59.8271	87	0
1527751559.128634000	59.9051	232	0
1527751559.130059000	59.9065	148	0
1527751559.131671000	59.9081	92	0
1527751559.132717000	59.9091	107	1
1527751559.133098000	59.9095	157	0
1527751559.136707000	59.9131	98	1
1527751559.360011000	60.1364	388	1
1527751559.360078000	60.1365	267	1
1527751559.378128000	60.1546	87	0
1527751559.474249000	60.2507	232	0
1527751559.475578000	60.252	158	0
1527751559.476914000	60.2533	335	0
1527751559.477669000	60.2541	107	1
1527751563.855405000	64.6318	370	1
1527751563.855500000	64.6319	1412	1
1527751563.855538000	64.632	1412	1
1527751563.855571000	64.632	1412	1
1527751563.855604000	64.632	770	1
1527751563.873829000	64.6503	87	0
1527751563.971651000	64.7481	457	0
1527751563.975738000	64.7522	80	0
1527751563.975964000	64.7524	104	1
1527751564.055115000	64.8315	390	1
1527751564.055190000	64.8316	267	1
1527751564.073040000	64.8495	87	0
1527751564.177029000	64.9535	301	0
1527751564.178460000	64.9549	148	0
1527751564.181021000	64.9575	104	1
1527751564.182657000	64.9591	92	0
1527751564.183973000	64.9604	296	0
1527751564.185936000	64.9624	101	1
1527751564.291211000	65.0676	387	1
1527751564.291300000	65.0677	268	1
1527751564.322933000	65.0994	387	1
1527751564.325541000	65.102	87	0
1527751564.341040000	65.1175	87	0
1527751564.432383000	65.2088	232	0
1527751564.433700000	65.2101	148	0
1527751564.435974000	65.2124	107	1
1527751564.437351000	65.2138	92	0
1527751564.438783000	65.2152	97	0
1527751564.441037000	65.2175	101	1
1527751564.594869000	65.3713	993	1
1527751564.594963000	65.3714	265	1
1527751564.630121000	65.4066	993	1
1527751564.632175000	65.4086	87	0
1527751564.649872000	65.4263	87	0
1527751564.710314000	65.4867	255	0
1527751564.711640000	65.4881	148	0
1527751564.713273000	65.4897	92	0
1527751564.713956000	65.4904	110	1
1527751564.714638000	65.4911	278	0
1527751564.717964000	65.4944	98	1
1527751565.007519000	65.784	403	1
1527751565.007612000	65.784	269	1
1527751565.028653000	65.8051	87	0
1527751565.108369000	65.8848	234	0
1527751565.109694000	65.8861	148	0
1527751565.111782000	65.8882	92	0
1527751565.112023000	65.8885	107	1
1527751565.113196000	65.8896	206	0
1527751565.117080000	65.8935	98	1
1527751565.416823000	66.1933	897	1
1527751565.416884000	66.1933	270	1
1527751565.436378000	66.2128	87	0
1527751565.538626000	66.3151	232	0
1527751565.539949000	66.3164	148	0
1527751565.541379000	66.3178	92	0
1527751565.542094000	66.3185	107	1
1527751565.542692000	66.3191	139	0
1527751565.546079000	66.3225	98	1
1527751565.827839000	66.6043	465	1
1527751565.827927000	66.6044	270	1
1527751565.845903000	66.6223	87	0
1527751565.935394000	66.7118	255	0
1527751565.936714000	66.7131	148	0
1527751565.938358000	66.7148	92	0
1527751565.939024000	66.7155	107	1
1527751565.939725000	66.7162	197	0
1527751565.943007000	66.7194	98	1
1527751566.262160000	67.0386	391	1
1527751566.262218000	67.0387	274	1
1527751566.280895000	67.0573	87	0
1527751566.285784000	67.0622	87	0
1527751566.373071000	67.1495	307	0
1527751566.374406000	67.1508	148	0
1527751566.376154000	67.1526	92	0
1527751566.377067000	67.1535	110	1
1527751566.377516000	67.1539	314	0
1527751566.381052000	67.1575	98	1
1527751566.678558000	67.455	389	1
1527751566.678650000	67.4551	267	1
1527751566.707706000	67.4841	87	0
1527751566.794667000	67.5711	289	0
1527751566.795984000	67.5724	148	0
1527751566.798080000	67.5745	92	0
1527751566.798166000	67.5746	104	1
1527751566.799429000	67.5759	94	0
1527751566.802176000	67.5786	101	1
1527751567.097955000	67.8744	389	1
1527751567.098052000	67.8745	270	1
1527751567.115865000	67.8923	87	0
1527751567.195141000	67.9716	231	0
1527751567.196463000	67.9729	148	0
1527751567.198333000	67.9748	92	0
1527751567.199109000	67.9755	107	1
1527751567.199696000	67.9761	335	0
1527751567.203106000	67.9795	98	1
1527751567.312386000	68.0888	390	1
1527751567.312486000	68.0889	262	1
1527751567.330680000	68.1071	87	0
1527751567.410169000	68.1866	257	0
1527751567.411514000	68.1879	148	0
1527751567.412841000	68.1893	92	0
1527751567.414156000	68.1906	245	0
1527751567.414215000	68.1906	107	1
1527751567.418119000	68.1946	98	1
1527751567.541259000	68.3177	389	1
1527751567.541354000	68.3178	262	1
1527751567.559651000	68.3361	87	0
1527751567.666420000	68.4429	303	0
1527751567.667689000	68.4441	148	0
1527751567.669804000	68.4462	92	0
1527751567.670220000	68.4467	107	1
1527751567.671167000	68.4476	208	0
1527751567.675202000	68.4516	98	1
1527751567.771414000	68.5478	391	1
1527751567.771511000	68.5479	259	1
1527751567.788770000	68.5652	87	0
1527751567.885112000	68.6615	232	0
1527751567.886436000	68.6629	148	0
1527751567.888184000	68.6646	92	0
1527751567.889231000	68.6657	107	1
1527751567.889606000	68.666	280	0
1527751567.893213000	68.6696	98	1
1527751570.818091000	71.5945	370	1
1527751570.818216000	71.5946	1412	1
1527751570.818244000	71.5947	1412	1
1527751570.818287000	71.5947	1412	1
1527751570.818321000	71.5948	1412	1
1527751570.818360000	71.5948	1412	1
1527751570.818405000	71.5948	1412	1
1527751570.818452000	71.5949	1412	1
1527751570.818477000	71.5949	1412	1
1527751570.818520000	71.595	1412	1
1527751570.818573000	71.595	1412	1
1527751570.818611000	71.595	1412	1
1527751570.818645000	71.5951	1412	1
1527751570.818683000	71.5951	1412	1
1527751570.818723000	71.5952	1154	1
1527751570.837685000	71.6141	87	0
1527751570.841016000	71.6174	87	0
1527751570.926899000	71.7033	398	0
1527751570.931208000	71.7076	104	1
1527751570.932250000	71.7087	80	0
1527751570.936138000	71.7126	98	1
1527751572.511153000	73.2876	993	1
1527751572.511229000	73.2877	267	1
1527751572.531450000	73.3079	87	0
1527751572.630289000	73.4067	301	0
1527751572.631663000	73.4081	148	0
1527751572.634289000	73.4107	104	1
1527751572.634330000	73.4108	92	0
1527751572.635782000	73.4122	335	0
1527751572.638289000	73.4147	101	1
1527751572.720055000	73.4965	404	1
1527751572.720130000	73.4966	265	1
1527751572.739107000	73.5155	87	0
1527751572.824560000	73.601	304	0
1527751572.825878000	73.6023	148	0
1527751572.827464000	73.6039	92	0
1527751572.828207000	73.6046	107	1
1527751572.828873000	73.6053	153	0
1527751572.832253000	73.6087	98	1
1527751572.932567000	73.709	388	1
1527751572.932660000	73.7091	267	1
1527751572.951126000	73.7276	87	0
1527751573.083140000	73.8596	234	0
1527751573.084459000	73.8609	148	0
1527751573.087065000	73.8635	92	0
1527751573.087276000	73.8637	107	1
1527751573.088480000	73.8649	121	0
1527751573.092250000	73.8687	98	1
1527751573.399651000	74.1761	896	1
1527751573.399739000	74.1762	269	1
1527751573.430290000	74.2067	87	0
1527751573.537874000	74.3143	234	0
1527751573.539261000	74.3157	148	0
1527751573.541344000	74.3178	104	1
1527751573.541517000	74.3179	92	0
1527751573.542865000	74.3193	234	0
1527751573.545323000	74.3218	101	1
1527751575.005506000	75.7819	469	1
1527751575.005596000	75.782	268	1
1527751575.025069000	75.8015	87	0
1527751575.107400000	75.8838	257	0
1527751575.108779000	75.8852	148	0
1527751575.111143000	75.8876	92	0
1527751575.111343000	75.8878	107	1
1527751575.112495000	75.8889	107	0
1527751575.116437000	75.8929	98	1
1527751575.280585000	76.057	393	1
1527751575.280660000	76.0571	263	1
1527751575.299336000	76.0758	87	0
1527751575.386912000	76.1633	234	0
1527751575.388287000	76.1647	148	0
1527751575.390501000	76.1669	104	1
1527751575.391246000	76.1677	92	0
1527751575.392653000	76.1691	298	0
1527751575.395450000	76.1719	101	1
1527751575.695892000	76.4723	393	1
1527751575.695983000	76.4724	273	1
1527751575.714991000	76.4914	87	0
1527751575.821327000	76.5978	257	0
1527751575.822653000	76.5991	148	0
1527751575.824516000	76.6009	92	0
1527751575.825376000	76.6018	107	1
1527751575.825872000	76.6023	94	0
1527751575.829385000	76.6058	98	1
1527751576.175373000	76.9518	392	1
1527751576.175461000	76.9519	275	1
1527751576.193967000	76.9704	87	0
1527751576.278317000	77.0547	307	0
1527751576.279633000	77.0561	148	0
1527751576.281750000	77.0582	92	0
1527751576.282403000	77.0588	107	1
1527751576.283118000	77.0596	156	0
1527751576.286413000	77.0628	98	1
1527751576.583936000	77.3604	393	1
1527751576.583988000	77.3604	261	1
1527751576.602150000	77.3786	87	0
1527751576.686976000	77.4634	287	0
1527751576.688375000	77.4648	148	0
1527751576.689702000	77.4661	92	0
1527751576.690434000	77.4669	107	1
1527751576.691069000	77.4675	280	0
1527751576.694463000	77.4709	98	1
1527751576.894184000	77.6706	392	1
1527751576.894272000	77.6707	264	1
1527751576.911373000	77.6878	87	0
1527751576.998777000	77.7752	257	0
1527751577.000095000	77.7765	148	0
1527751577.002457000	77.7789	104	1
1527751577.002708000	77.7791	92	0
1527751577.006423000	77.7829	98	1
1527751577.006961000	77.7834	242	0
1527751577.010437000	77.7869	98	1
1527751577.330899000	78.1073	994	1
1527751577.330989000	78.1074	276	1
1527751577.349915000	78.1263	87	0
1527751577.430759000	78.2072	232	0
1527751577.432081000	78.2085	148	0
1527751577.434090000	78.2105	92	0
1527751577.434529000	78.211	107	1
1527751577.435446000	78.2119	247	0
1527751577.439477000	78.2159	98	1
1527751577.785236000	78.5617	400	1
1527751577.785328000	78.5618	275	1
1527751577.803225000	78.5797	87	0
1527751577.884892000	78.6613	304	0
1527751577.886213000	78.6626	148	0
1527751577.888249000	78.6647	92	0
1527751577.888496000	78.6649	107	1
1527751577.889611000	78.666	167	0
1527751577.893531000	78.67	98	1
1527751578.003869000	78.7803	390	1
1527751578.003967000	78.7804	263	1
1527751578.025436000	78.8019	87	0
1527751578.037096000	78.8135	87	0
1527751578.109573000	78.886	232	0
1527751578.110933000	78.8874	148	0
1527751578.112260000	78.8887	92	0
1527751578.113553000	78.89	197	0
1527751578.113615000	78.89	110	1
1527751578.117516000	78.8939	98	1
1527751578.284046000	79.0605	388	1
1527751578.284112000	79.0605	269	1
1527751578.302439000	79.0789	87	0
1527751578.381027000	79.1575	232	0
1527751578.382342000	79.1588	148	0
1527751578.384521000	79.161	104	1
1527751578.384841000	79.1613	92	0
1527751578.386199000	79.1626	188	0
1527751578.388550000	79.165	101	1
1527751578.716015000	79.4924	892	1
1527751578.716098000	79.4925	264	1
1527751578.734274000	79.5107	87	0
1527751578.825584000	79.602	258	0
1527751578.826917000	79.6033	148	0
1527751578.829635000	79.6061	104	1
1527751578.830513000	79.6069	92	0
1527751578.831910000	79.6083	172	0
1527751578.834684000	79.6111	101	1
1527751582.405773000	83.1822	471	1
1527751582.405847000	83.1823	266	1
1527751582.423033000	83.1995	87	0
1527751582.543329000	83.3198	301	0
1527751582.544648000	83.3211	148	0
1527751582.547176000	83.3236	92	0
1527751582.547351000	83.3238	107	1
1527751582.548600000	83.325	201	0
1527751582.552368000	83.3288	98	1
1527751582.745951000	83.5224	392	1
1527751582.746038000	83.5225	265	1
1527751582.764851000	83.5413	87	0
1527751582.851156000	83.6276	324	0
1527751582.852482000	83.6289	148	0
1527751582.854315000	83.6307	92	0
1527751582.855471000	83.6319	107	1
1527751582.855681000	83.6321	276	0
1527751582.859463000	83.6359	98	1
1527751583.201263000	83.9777	391	1
1527751583.201338000	83.9778	271	1
1527751583.219294000	83.9957	87	0
1527751583.306447000	84.0829	232	0
1527751583.307771000	84.0842	148	0
1527751583.309410000	84.0858	92	0
1527751583.310395000	84.0868	107	1
1527751583.310749000	84.0872	297	0
1527751583.314442000	84.0909	98	1
1527751583.615897000	84.3923	391	1
1527751583.615988000	84.3924	278	1
1527751583.634126000	84.4106	87	0
1527751583.716606000	84.493	257	0
1527751583.717850000	84.4943	148	0
1527751583.719717000	84.4961	92	0
1527751583.720434000	84.4969	107	1
1527751583.721083000	84.4975	127	0
1527751583.724457000	84.5009	98	1
1527751583.871671000	84.6481	391	1
1527751583.871758000	84.6482	268	1
1527751583.903660000	84.6801	87	0
1527751583.988562000	84.765	234	0
1527751583.989887000	84.7663	148	0
1527751583.991213000	84.7676	92	0
1527751583.992450000	84.7689	107	1
1527751583.992583000	84.769	105	0
1527751583.996482000	84.7729	98	1
1527751584.091871000	84.8683	388	1
1527751584.091937000	84.8684	265	1
1527751584.110053000	84.8865	87	0
1527751584.232948000	85.0094	235	0
1527751584.234269000	85.0107	148	0
1527751584.235810000	85.0122	92	0
1527751584.236450000	85.0129	107	1
1527751584.237173000	85.0136	299	0
1527751584.240473000	85.0169	98	1
1527751584.515882000	85.2923	389	1
1527751584.515967000	85.2924	276	1
1527751584.533972000	85.3104	87	0
1527751584.629278000	85.4057	257	0
1527751584.630532000	85.407	148	0
1527751584.632481000	85.4089	92	0
1527751584.633563000	85.41	107	1
1527751584.633846000	85.4103	287	0
1527751584.637492000	85.4139	98	1
1527751584.931869000	85.7083	994	1
1527751584.931930000	85.7084	272	1
1527751584.949725000	85.7262	87	0
1527751585.035393000	85.8118	307	0
1527751585.036684000	85.8131	148	0
1527751585.038509000	85.8149	92	0
1527751585.039580000	85.816	107	1
1527751585.039878000	85.8163	204	0
1527751585.043565000	85.82	98	1
1527751585.893726000	86.6702	401	1
1527751585.893800000	86.6702	266	1
1527751585.911614000	86.688	87	0
1527751586.025463000	86.8019	289	0
1527751586.026780000	86.8032	148	0
1527751586.028170000	86.8046	92	0
1527751586.029512000	86.8059	109	0
1527751586.029579000	86.806	107	1
1527751586.033536000	86.81	98	1
1527751586.121763000	86.8982	388	1
1527751586.121844000	86.8983	268	1
1527751586.139900000	86.9163	87	0
1527751586.244069000	87.0205	255	0
1527751586.245348000	87.0218	148	0
1527751586.247142000	87.0236	92	0
1527751586.247565000	87.024	107	1
1527751586.248575000	87.025	306	0
1527751586.252592000	87.029	98	1
1527751586.333914000	87.1103	895	1
1527751586.334003000	87.1104	267	1
1527751586.356508000	87.1329	87	0
1527751586.448511000	87.2249	232	0
1527751586.449854000	87.2263	148	0
1527751586.451242000	87.2277	92	0
1527751586.452577000	87.229	297	0
1527751586.452596000	87.229	107	1
1527751586.456576000	87.233	98	1
1527751586.562134000	87.3386	468	1
1527751586.562227000	87.3387	269	1
1527751586.581368000	87.3578	87	0
1527751586.677586000	87.454	303	0
1527751586.679102000	87.4555	158	0
1527751586.680439000	87.4569	139	0
1527751586.681593000	87.458	107	1
1527751586.777361000	87.5538	392	1
1527751586.777446000	87.5539	265	1
1527751586.794813000	87.5712	87	0
1527751586.799626000	87.5761	87	0
1527751586.882080000	87.6585	232	0
1527751586.883407000	87.6598	148	0
1527751586.885635000	87.6621	107	1
1527751586.885677000	87.6621	92	0
1527751586.887066000	87.6635	333	0
1527751586.889620000	87.6661	101	1
1527751586.986360000	87.7628	391	1
1527751586.986426000	87.7629	266	1
1527751587.007022000	87.7835	87	0
1527751587.012001000	87.7884	87	0
1527751587.106096000	87.8825	232	0
1527751587.107418000	87.8839	148	0
1527751587.108804000	87.8852	92	0
1527751587.109619000	87.8861	110	1
1527751587.110168000	87.8866	137	0
1527751587.113635000	87.8901	98	1
1527751587.254061000	88.0305	388	1
1527751587.254128000	88.0306	266	1
1527751587.282353000	88.0588	87	0
1527751587.391127000	88.1676	232	0
1527751587.392448000	88.1689	148	0
1527751587.394644000	88.1711	104	1
1527751587.395258000	88.1717	92	0
1527751587.396648000	88.1731	277	0
1527751587.398702000	88.1751	101	1
1527751587.512009000	88.2884	392	1
1527751587.512106000	88.2885	263	1
1527751587.529598000	88.306	87	0
1527751587.620174000	88.3966	301	0
1527751587.621480000	88.3979	148	0
1527751587.622940000	88.3994	92	0
1527751587.623657000	88.4001	107	1
1527751587.624260000	88.4007	204	0
1527751587.628663000	88.4051	98	1
1527751587.764294000	88.5407	387	1
1527751587.764387000	88.5408	265	1
1527751587.782189000	88.5586	87	0
1527751587.883028000	88.6595	302	0
1527751587.884363000	88.6608	148	0
1527751587.885689000	88.6621	92	0
1527751587.886720000	88.6632	107	1
1527751587.887097000	88.6635	193	0
1527751587.890707000	88.6671	98	1
1527751587.920792000	88.6972	302	0
1527751587.924728000	88.7012	98	1
1527751587.975413000	88.7518	392	1
1527751587.975480000	88.7519	262	1
1527751587.995285000	88.7717	87	0
1527751588.000482000	88.7769	87	0
1527751588.079734000	88.8562	232	0
1527751588.081114000	88.8575	148	0
1527751588.082998000	88.8594	92	0
1527751588.083721000	88.8602	110	1
1527751588.084364000	88.8608	172	0
1527751588.087722000	88.8642	98	1
1527751588.194973000	88.9714	388	1
1527751588.195037000	88.9715	262	1
1527751588.214725000	88.9912	87	0
1527751588.310249000	89.0867	232	0
1527751588.311576000	89.088	148	0
1527751588.313696000	89.0901	104	1
1527751588.315065000	89.0915	92	0
1527751588.316391000	89.0928	249	0
1527751588.318696000	89.0951	101	1
1527751588.647069000	89.4235	992	1
1527751588.647166000	89.4236	275	1
1527751588.665593000	89.442	87	0
1527751588.740520000	89.517	258	0
1527751588.741777000	89.5182	148	0
1527751588.743094000	89.5195	92	0
1527751588.744465000	89.5209	209	0
1527751588.744949000	89.5214	110	1
1527751589.062489000	89.8389	403	1
1527751589.062564000	89.839	279	1
1527751589.082859000	89.8593	87	0
1527751589.170774000	89.9472	231	0
1527751589.172148000	89.9486	148	0
1527751589.173838000	89.9503	92	0
1527751589.174743000	89.9512	107	1
1527751589.175188000	89.9516	260	0
1527751589.178756000	89.9552	98	1
1527751589.492065000	90.2685	895	1
1527751589.492152000	90.2686	276	1
1527751589.514274000	90.2907	87	0
1527751589.607624000	90.3841	258	0
1527751589.609003000	90.3854	148	0
1527751589.610333000	90.3868	92	0
1527751589.611671000	90.3881	124	0
1527751589.611923000	90.3884	110	1
1527751589.904168000	90.6806	468	1
1527751589.904228000	90.6807	267	1
1527751589.921272000	90.6977	87	0
1527751590.000036000	90.7765	307	0
1527751590.001287000	90.7777	148	0
1527751590.003813000	90.7802	104	1
1527751590.006082000	90.7825	92	0
1527751590.007452000	90.7839	164	0
1527751590.009822000	90.7863	101	1
1527751590.313486000	91.0899	391	1
1527751590.313583000	91.09	259	1
1527751590.330762000	91.1072	87	0
1527751590.421688000	91.1981	266	0
1527751590.423037000	91.1995	148	0
1527751590.425010000	91.2014	92	0
1527751590.425884000	91.2023	107	1
1527751590.426376000	91.2028	126	0
1527751590.429839000	91.2063	98	1
1527751592.929193000	93.7056	371	1
1527751592.929277000	93.7057	1412	1
1527751592.929303000	93.7057	1412	1
1527751592.929342000	93.7058	1412	1
1527751592.929366000	93.7058	260	1
1527751592.948710000	93.7251	87	0
1527751593.067451000	93.8439	413	0
1527751593.071373000	93.8478	101	1
1527751593.073767000	93.8502	80	0
1527751593.077363000	93.8538	98	1
1527751593.127140000	93.9036	391	1
1527751593.127214000	93.9036	270	1
1527751593.146583000	93.923	87	0
1527751593.225354000	94.0018	300	0
1527751593.226669000	94.0031	148	0
1527751593.228392000	94.0048	92	0
1527751593.229435000	94.0059	107	1
1527751593.229770000	94.0062	234	0
1527751593.233420000	94.0099	98	1
1527751593.342822000	94.1193	391	1
1527751593.342914000	94.1193	264	1
1527751593.360205000	94.1366	87	0
1527751593.448954000	94.2254	231	0
1527751593.450285000	94.2267	148	0
1527751593.451779000	94.2282	92	0
1527751593.452391000	94.2288	107	1
1527751593.453115000	94.2295	298	0
1527751593.456362000	94.2328	98	1
1527751593.552833000	94.3293	391	1
1527751593.552893000	94.3293	265	1
1527751593.572199000	94.3486	87	0
1527751593.584228000	94.3607	87	0
1527751593.650753000	94.4272	259	0
1527751593.652084000	94.4285	148	0
1527751593.654224000	94.4307	92	0
1527751593.654379000	94.4308	110	1
1527751593.655566000	94.432	106	0
1527751593.659408000	94.4358	98	1
1527751593.993026000	94.7695	393	1
1527751593.993124000	94.7696	274	1
1527751594.011509000	94.7879	87	0
1527751594.095798000	94.8722	231	0
1527751594.097118000	94.8735	148	0
1527751594.099171000	94.8756	92	0
1527751594.099405000	94.8758	107	1
1527751594.100519000	94.877	228	0
1527751594.104431000	94.8809	98	1
1527751594.416496000	95.1929	988	1
1527751594.416585000	95.193	270	1
1527751594.434474000	95.2109	87	0
1527751594.531699000	95.3081	280	0
1527751594.533058000	95.3095	148	0
1527751594.534388000	95.3108	92	0
1527751594.535512000	95.3119	107	1
1527751594.535699000	95.3121	168	0
1527751594.539434000	95.3159	98	1
1527751594.835764000	95.6122	404	1
1527751594.835830000	95.6123	272	1
1527751594.858431000	95.6349	87	0
1527751594.932035000	95.7085	325	0
1527751594.933358000	95.7098	148	0
1527751594.934719000	95.7112	92	0
1527751594.935473000	95.7119	107	1
1527751594.936089000	95.7125	329	0
1527751594.939464000	95.7159	98	1
1527751595.108450000	95.8849	388	1
1527751595.108549000	95.885	270	1
1527751595.127704000	95.9041	87	0
1527751595.220925000	95.9974	231	0
1527751595.222243000	95.9987	148	0
1527751595.224097000	96.0005	92	0
1527751595.224463000	96.0009	107	1
1527751595.225464000	96.0019	204	0
1527751595.229536000	96.006	98	1
1527751595.322063000	96.0985	892	1
1527751595.322139000	96.0986	265	1
[truncated: 417 more rows]
