# Supplementary material for: Method for multi-task learning fusion network traffic classification to address small sample labels
Source: Sci Rep. 2024 Jan 30;14:2518. doi: 10.1038/s41598-024-51933-8 (PMC10827795; doi:10.1038/s41598-024-51933-8)
Supplement: Supplementary file 2 — Supplementary Information 2. [file 41598_2024_51933_MOESM2_ESM.zip › QUIC Dataset/QUIC Dataset/pretraining/Google Doc/GoogleDoc-1130.txt]

1527776875.778402000	0	276	1
1527776875.808789000	0.0303869	69	0
1527776876.248523000	0.470121	283	0
1527776876.248626000	0.470224	1392	0
1527776876.248628000	0.470226	1392	0
1527776876.248630000	0.470228	1392	0
1527776876.248709000	0.470307	160	0
1527776876.250549000	0.472147	1392	0
1527776876.250632000	0.47223	1392	0
1527776876.250634000	0.472232	1392	0
1527776876.250636000	0.472234	168	0
1527776876.252235000	0.473833	1392	0
1527776876.252314000	0.473912	1392	0
1527776876.252443000	0.474041	1265	0
1527776876.252518000	0.474116	1392	0
1527776876.252521000	0.474119	1392	0
1527776876.252603000	0.474201	1392	0
1527776876.252978000	0.474576	168	0
1527776876.253056000	0.474654	1171	0
1527776876.265743000	0.487341	110	1
1527776876.268000000	0.489598	98	1
1527776876.289948000	0.511546	1392	0
1527776876.290201000	0.511799	1392	0
1527776876.290507000	0.512105	1392	0
1527776876.290510000	0.512108	180	0
1527776876.290798000	0.512396	1221	0
1527776876.291486000	0.513084	1392	0
1527776876.291782000	0.51338	1392	0
1527776876.292082000	0.51368	1392	0
1527776876.292085000	0.513683	153	0
1527776876.292431000	0.514029	1392	0
1527776876.292497000	0.514095	450	0
1527776876.292884000	0.514482	1392	0
1527776876.293170000	0.514768	1392	0
1527776876.293484000	0.515082	1392	0
1527776876.293486000	0.515084	162	0
1527776876.293557000	0.515155	70	0
1527776876.293856000	0.515454	1392	0
1527776876.293858000	0.515456	148	0
1527776876.294761000	0.516359	107	1
1527776876.295045000	0.516643	1392	0
1527776876.295318000	0.516916	1392	0
1527776876.295429000	0.517027	107	1
1527776876.295786000	0.517384	1392	0
1527776876.295788000	0.517386	168	0
1527776876.295860000	0.517458	64	0
1527776876.296421000	0.518019	1392	0
1527776876.296423000	0.518021	131	0
1527776876.297953000	0.519551	1392	0
1527776876.298264000	0.519862	1392	0
1527776876.298587000	0.520185	1392	0
1527776876.298589000	0.520187	168	0
1527776876.298665000	0.520263	64	0
1527776876.298824000	0.520422	107	1
1527776876.299478000	0.521076	772	0
1527776876.301888000	0.523486	1392	0
1527776876.301956000	0.523554	80	1
1527776876.302219000	0.523817	1392	0
1527776876.302474000	0.524072	1392	0
1527776876.302477000	0.524075	168	0
1527776876.302606000	0.524204	652	0
1527776876.302673000	0.524271	318	0
1527776876.304928000	0.526526	95	1
1527776876.799409000	1.02101	298	1
1527776876.799492000	1.02109	1392	1
1527776876.799518000	1.02112	896	1
1527776876.805605000	1.0272	197	1
1527776876.819153000	1.04075	69	0
1527776876.824428000	1.04603	69	0
1527776877.016770000	1.23837	356	0
1527776877.017111000	1.23871	1392	0
1527776877.017295000	1.23889	1392	0
1527776877.017593000	1.23919	1392	0
1527776877.017955000	1.23955	160	0
1527776877.018356000	1.23995	1392	0
1527776877.018525000	1.24012	1392	0
1527776877.018738000	1.24034	1051	0
1527776877.019623000	1.24122	72	0
1527776877.019960000	1.24156	110	1
1527776877.020234000	1.24183	130	0
1527776877.022938000	1.24454	80	1
1527776877.099244000	1.32084	196	1
1527776877.119306000	1.3409	69	0
1527776877.178819000	1.40042	352	0
1527776877.182041000	1.40364	83	1
1527776877.182950000	1.40455	60	0
1527776877.185990000	1.40759	80	1
1527776877.383070000	1.60467	1149	1
1527776877.383323000	1.60492	856	1
1527776877.406832000	1.62843	69	0
1527776877.560199000	1.7818	488	0
1527776877.563016000	1.78461	83	1
1527776877.570120000	1.79172	401	1
1527776877.571876000	1.79347	473	0
1527776877.572158000	1.79376	1158	0
1527776877.575004000	1.7966	83	1
1527776877.590086000	1.81168	69	0
1527776877.621450000	1.84305	235	0
1527776877.621552000	1.84315	441	0
1527776877.624192000	1.84579	86	1
1527776877.626225000	1.84782	357	0
1527776877.626326000	1.84792	1096	0
1527776877.626726000	1.84832	72	0
1527776877.626793000	1.84839	203	0
1527776877.628994000	1.85059	89	1
1527776877.908565000	2.13016	294	1
1527776877.908659000	2.13026	124	1
1527776877.909056000	2.13065	135	1
1527776877.909093000	2.13069	170	1
1527776877.932049000	2.15365	69	0
1527776877.992032000	2.21363	1392	0
1527776877.992135000	2.21373	1392	0
1527776877.992138000	2.21374	1392	0
1527776877.992140000	2.21374	514	0
1527776877.992143000	2.21374	72	0
1527776877.992247000	2.21385	294	0
1527776877.998016000	2.21961	294	1
1527776878.005793000	2.22739	98	1
1527776878.017049000	2.23865	69	0
1527776878.032180000	2.25378	641	0
1527776878.032305000	2.2539	72	0
1527776878.032306000	2.2539	132	0
1527776878.054406000	2.276	89	1
1527776878.072564000	2.29416	641	0
1527776878.075053000	2.29665	80	1
1527776878.805058000	3.02666	1392	1
1527776878.805136000	3.02673	1392	1
1527776878.805172000	3.02677	247	1
1527776878.805221000	3.02682	823	1
1527776878.820112000	3.04171	634	1
1527776878.830679000	3.05228	69	0
1527776878.841016000	3.06261	69	0
1527776878.851856000	3.07345	440	0
1527776878.851973000	3.07357	108	0
1527776878.855097000	3.07669	89	1
1527776878.920940000	3.14254	299	0
1527776878.921262000	3.14286	1392	0
1527776878.921440000	3.14304	977	0
1527776878.923286000	3.14488	72	0
1527776878.923371000	3.14497	202	0
1527776878.941576000	3.16317	92	1
1527776879.808809000	4.03041	347	1
1527776879.808912000	4.03051	1392	1
1527776879.808939000	4.03054	1392	1
1527776879.808980000	4.03058	1392	1
1527776879.809013000	4.03061	1392	1
1527776879.809051000	4.03065	1392	1
1527776879.809123000	4.03072	1392	1
1527776879.809155000	4.03075	1392	1
1527776879.809193000	4.03079	1392	1
1527776879.809234000	4.03083	1392	1
1527776879.809266000	4.03086	1392	1
1527776879.809316000	4.03091	1392	1
1527776879.809341000	4.03094	1392	1
1527776879.811137000	4.03273	1255	1
1527776879.830983000	4.05258	69	0
1527776879.832892000	4.05449	69	0
1527776879.836549000	4.05815	69	0
1527776879.851800000	4.0734	69	0
1527776879.973714000	4.19531	382	0
1527776879.976320000	4.19792	60	0
1527776879.976394000	4.19799	92	1
1527776879.979316000	4.20091	80	1
1527776881.604274000	5.82587	312	1
1527776881.604361000	5.82596	1392	1
1527776881.604397000	5.82599	968	1
1527776881.604961000	5.82656	203	1
1527776881.605004000	5.8266	1392	1
1527776881.605044000	5.82664	1392	1
1527776881.605098000	5.8267	747	1
1527776881.607296000	5.82889	145	1
1527776881.608280000	5.82988	81	1
1527776881.651414000	5.87301	69	0
1527776881.667600000	5.8892	69	0
1527776881.671235000	5.89283	74	0
1527776881.671872000	5.89347	69	0
1527776881.689249000	5.91085	89	1
1527776881.817352000	6.03895	598	0
1527776881.817464000	6.03906	547	0
1527776881.858223000	6.07982	83	1
1527776881.868568000	6.09017	81	1
1527776881.868931000	6.09053	598	0
1527776881.872228000	6.09383	80	1
1527776881.887701000	6.1093	69	0
1527776881.891606000	6.1132	231	1
1527776881.912855000	6.13445	69	0
1527776882.083786000	6.30538	376	0
1527776882.088115000	6.30971	60	0
1527776882.143782000	6.36538	376	0
1527776882.198729000	6.42033	60	0
1527776882.217262000	6.43886	95	1
1527776882.392223000	6.61382	809	0
1527776882.392580000	6.61418	1392	0
1527776882.392683000	6.61428	1392	0
1527776882.393017000	6.61461	1392	0
1527776882.393020000	6.61462	160	0
1527776882.393166000	6.61476	1392	0
1527776882.393280000	6.61488	1333	0
1527776882.394403000	6.616	1392	0
1527776882.394729000	6.61633	1392	0
1527776882.394810000	6.61641	1392	0
1527776882.394812000	6.61641	168	0
1527776882.394954000	6.61655	1198	0
1527776882.400698000	6.6223	1392	0
1527776882.400947000	6.62255	1392	0
1527776882.401218000	6.62282	1392	0
1527776882.401220000	6.62282	168	0
1527776882.401222000	6.62282	64	0
1527776882.434391000	6.65599	1392	0
1527776882.434538000	6.65614	721	0
1527776882.436668000	6.65827	1392	0
1527776882.436922000	6.65852	1392	0
1527776882.437222000	6.65882	1392	0
1527776882.437225000	6.65882	168	0
1527776882.437226000	6.65882	64	0
1527776882.438771000	6.66037	768	0
1527776882.441595000	6.66319	1392	0
1527776882.441969000	6.66357	1392	0
1527776882.442207000	6.66381	1392	0
1527776882.442210000	6.66381	168	0
1527776882.442475000	6.66407	951	0
1527776882.445064000	6.66666	1392	0
1527776882.446391000	6.66799	1392	0
1527776882.446681000	6.66828	1392	0
1527776882.446969000	6.66857	168	0
1527776882.447720000	6.66932	1392	0
1527776882.447723000	6.66932	166	0
1527776882.448414000	6.67001	1392	0
1527776882.448712000	6.67031	1392	0
1527776882.448977000	6.67057	1392	0
1527776882.448978000	6.67058	168	0
1527776882.449320000	6.67092	1180	0
1527776882.452206000	6.6738	1392	0
1527776882.452505000	6.6741	1392	0
1527776882.452766000	6.67436	1392	0
1527776882.452769000	6.67437	168	0
1527776882.453039000	6.67464	945	0
1527776882.453716000	6.67531	1392	0
1527776882.454057000	6.67565	1281	0
1527776882.455031000	6.67663	729	0
1527776882.457476000	6.67907	1392	0
1527776882.457693000	6.67929	1309	0
1527776882.458807000	6.6804	1392	0
1527776882.459184000	6.68078	1392	0
1527776882.459186000	6.68078	322	0
1527776882.459188000	6.68079	72	0
1527776882.459189000	6.68079	248	0
1527776882.516432000	6.73803	809	0
1527776882.573238000	6.79484	1392	0
1527776882.598355000	6.81995	107	1
1527776882.598555000	6.82015	107	1
1527776882.598733000	6.82033	107	1
1527776882.604430000	6.82603	86	1
1527776882.604715000	6.82631	107	1
1527776882.604906000	6.8265	107	1
1527776882.608161000	6.82976	92	1
1527776884.138834000	8.36043	289	1
1527776884.138924000	8.36052	124	1
1527776884.158626000	8.38022	69	0
1527776884.211657000	8.43325	1392	0
1527776884.211892000	8.43349	1392	0
1527776884.212203000	8.4338	1392	0
1527776884.212275000	8.43387	554	0
1527776884.212277000	8.43387	72	0
1527776884.212348000	8.43395	139	0
1527776884.215326000	8.43692	98	1
1527776885.225548000	9.44715	359	1
1527776885.225638000	9.44724	274	1
1527776885.227765000	9.44936	283	1
1527776885.227839000	9.44944	1392	1
1527776885.227867000	9.44946	1392	1
1527776885.227909000	9.44951	959	1
1527776885.248272000	9.46987	69	0
1527776885.274129000	9.49573	362	1
1527776885.293951000	9.51555	69	0
1527776885.392883000	9.61448	450	0
1527776885.394051000	9.61565	60	0
1527776885.395750000	9.61735	89	1
1527776885.599784000	9.82138	1392	1
1527776885.599865000	9.82146	1392	1
1527776885.599887000	9.82148	261	1
1527776885.599960000	9.82156	824	1
1527776885.616247000	9.83784	258	0
1527776885.616557000	9.83815	1380	0
1527776885.618226000	9.83982	505	0
1527776885.618352000	9.83995	572	0
1527776885.618757000	9.84035	89	1
1527776885.619346000	9.84094	615	0
1527776885.620601000	9.8422	447	0
1527776885.621730000	9.84333	83	1
1527776885.623070000	9.84467	689	0
1527776885.625173000	9.84677	464	0
1527776885.625731000	9.84733	83	1
1527776885.626438000	9.84804	815	0
1527776885.628442000	9.85004	629	0
1527776885.628752000	9.85035	83	1
1527776885.629613000	9.85121	499	0
1527776885.631138000	9.85274	419	0
1527776885.631747000	9.85334	83	1
1527776885.633370000	9.85497	681	0
1527776885.633754000	9.85535	596	0
1527776885.635736000	9.85733	83	1
1527776885.636066000	9.85766	538	0
1527776885.638754000	9.86035	80	1
1527776885.641754000	9.86335	634	0
1527776885.643075000	9.86467	563	0
1527776885.644744000	9.86634	83	1
1527776885.649402000	9.871	669	0
1527776885.651748000	9.87335	80	1
1527776885.655875000	9.87747	255	0
1527776885.655955000	9.87755	83	0
1527776885.656085000	9.87768	164	0
1527776885.656151000	9.87775	72	0
1527776885.656221000	9.87782	503	0
1527776885.656288000	9.87789	315	0
1527776885.658083000	9.87968	147	0
1527776885.658751000	9.88035	98	1
1527776886.526670000	10.7483	970	1
1527776886.526753000	10.7484	89	1
1527776886.534530000	10.7561	283	1
1527776886.545797000	10.7674	458	1
1527776886.545881000	10.7675	67	1
1527776886.557127000	10.7787	69	0
1527776886.597863000	10.8195	283	1
1527776886.604191000	10.8258	69	0
1527776886.619215000	10.8408	69	0
1527776886.712474000	10.9341	259	0
1527776886.712588000	10.9342	120	0
1527776886.714990000	10.9366	92	1
1527776886.715974000	10.9376	72	0
1527776886.716062000	10.9377	253	0
1527776886.718837000	10.9404	83	1
1527776886.736839000	10.9584	247	0
1527776886.736935000	10.9585	83	0
1527776886.740127000	10.9617	83	1
1527776886.741178000	10.9628	84	0
1527776886.741276000	10.9629	214	0
1527776886.743924000	10.9655	83	1
1527776886.990293000	11.2119	251	0
1527776886.990410000	11.212	131	0
1527776886.993873000	11.2155	83	1
1527776886.994124000	11.2157	72	0
1527776886.994215000	11.2158	171	0
1527776886.996882000	11.2185	83	1
1527776887.390933000	11.6125	374	1
1527776887.392154000	11.6138	248	1
1527776887.410809000	11.6324	69	0
1527776887.416111000	11.6377	69	0
1527776887.933944000	12.1555	239	0
1527776887.934067000	12.1557	126	0
1527776887.936916000	12.1585	89	1
1527776887.938020000	12.1596	72	0
1527776887.938119000	12.1597	165	0
1527776887.940912000	12.1625	83	1
1527776888.135512000	12.3571	468	1
1527776888.135588000	12.3572	74	1
1527776888.157776000	12.3794	69	0
1527776888.222824000	12.4444	284	1
1527776888.222967000	12.4446	1392	1
1527776888.223009000	12.4446	1392	1
1527776888.223066000	12.4447	1392	1
1527776888.223107000	12.4447	1392	1
1527776888.223163000	12.4448	1392	1
1527776888.223204000	12.4448	1392	1
1527776888.223260000	12.4449	1392	1
1527776888.223308000	12.4449	1392	1
1527776888.223363000	12.445	1392	1
1527776888.223404000	12.445	1392	1
1527776888.223459000	12.4451	1392	1
1527776888.223500000	12.4451	1392	1
1527776888.223557000	12.4452	1392	1
1527776888.224905000	12.4465	1392	1
1527776888.225009000	12.4466	1392	1
1527776888.225058000	12.4467	1392	1
1527776888.225119000	12.4467	1392	1
1527776888.225167000	12.4468	1392	1
1527776888.225201000	12.4468	1392	1
1527776888.226932000	12.4485	1392	1
1527776888.226996000	12.4486	1392	1
1527776888.227036000	12.4486	1392	1
1527776888.227070000	12.4487	1392	1
1527776888.227109000	12.4487	1392	1
1527776888.227159000	12.4488	1392	1
1527776888.228937000	12.4505	1392	1
1527776888.229004000	12.4506	1392	1
1527776888.229043000	12.4506	1392	1
1527776888.229077000	12.4507	1392	1
1527776888.229115000	12.4507	1392	1
1527776888.229165000	12.4508	1392	1
1527776888.230908000	12.4525	1392	1
1527776888.230940000	12.4525	1392	1
1527776888.230983000	12.4526	744	1
1527776888.239955000	12.4616	219	0
1527776888.240071000	12.4617	609	0
1527776888.242965000	12.4646	86	1
1527776888.242980000	12.4646	82	0
1527776888.243061000	12.4647	290	0
1527776888.245891000	12.4675	83	1
1527776888.250954000	12.4726	69	0
1527776888.251287000	12.4729	69	0
1527776888.254567000	12.4762	69	0
1527776888.420998000	12.6426	364	1
1527776888.432871000	12.6545	275	1
1527776888.440388000	12.662	69	0
1527776888.452900000	12.6745	69	0
1527776888.492132000	12.7137	376	1
1527776888.515406000	12.737	69	0
1527776888.536483000	12.7581	306	1
1527776888.536559000	12.7582	262	1
1527776888.557059000	12.7787	69	0
1527776888.682216000	12.9038	355	0
1527776888.684966000	12.9066	86	1
1527776888.689771000	12.9114	60	0
1527776888.692089000	12.9137	569	0
1527776888.692372000	12.914	781	0
1527776888.694729000	12.9163	72	0
1527776888.694805000	12.9164	182	0
1527776888.695041000	12.9166	92	1
1527776888.787412000	13.009	364	0
1527776888.787528000	13.0091	98	0
1527776888.787531000	13.0091	72	0
1527776888.787537000	13.0091	294	0
1527776888.789962000	13.0116	89	1
1527776888.804680000	13.0263	215	0
1527776888.805909000	13.0275	259	0
1527776888.807957000	13.0296	83	1
1527776888.808454000	13.0301	72	0
1527776888.808547000	13.0301	90	0
1527776888.815098000	13.0367	83	1
1527776888.943926000	13.1655	248	0
1527776888.944033000	13.1656	126	0
1527776888.946966000	13.1686	83	1
1527776888.947764000	13.1694	72	0
1527776888.947765000	13.1694	187	0
1527776888.950978000	13.1726	83	1
1527776889.057184000	13.2788	373	1
1527776889.057262000	13.2789	244	1
1527776889.080085000	13.3017	69	0
1527776889.450424000	13.672	277	0
1527776889.451435000	13.673	126	0
1527776889.452965000	13.6746	72	0
1527776889.452975000	13.6746	86	1
1527776889.454999000	13.6766	122	0
1527776889.455963000	13.6776	83	1
1527776889.475828000	13.6974	373	1
1527776889.475952000	13.6975	246	1
1527776889.501366000	13.723	69	0
1527776889.851176000	14.0728	239	0
1527776889.851179000	14.0728	126	0
1527776889.854113000	14.0757	86	1
1527776889.860036000	14.0816	72	0
1527776889.860038000	14.0816	269	0
1527776889.863011000	14.0846	83	1
1527776890.105339000	14.3269	496	1
1527776890.105403000	14.327	243	1
1527776890.125071000	14.3467	69	0
1527776890.486080000	14.7077	267	0
1527776890.486089000	14.7077	126	0
1527776890.489127000	14.7107	86	1
1527776890.489844000	14.7114	72	0
1527776890.489846000	14.7114	284	0
1527776890.493115000	14.7147	83	1
1527776893.747136000	17.9687	850	1
1527776893.747235000	17.9688	236	1
1527776893.767500000	17.9891	69	0
1527776893.885276000	18.1069	235	0
1527776893.885279000	18.1069	126	0
1527776893.888041000	18.1096	86	1
1527776893.889217000	18.1108	72	0
1527776893.889219000	18.1108	164	0
1527776893.892019000	18.1136	83	1
1527776893.976414000	18.198	963	1
1527776893.976491000	18.1981	237	1
1527776893.999202000	18.2208	69	0
1527776894.225868000	18.4475	236	0
1527776894.225984000	18.4476	126	0
1527776894.229037000	18.4506	86	1
1527776894.229873000	18.4515	72	0
1527776894.230103000	18.4517	70	0
1527776894.233019000	18.4546	83	1
1527776894.434829000	18.6564	373	1
1527776894.434916000	18.6565	245	1
1527776894.454671000	18.6763	69	0
1527776894.458283000	18.6799	69	0
1527776894.806945000	19.0285	213	0
1527776894.807071000	19.0287	126	0
1527776894.810130000	19.0317	89	1
1527776894.811370000	19.033	72	0
1527776894.811456000	19.0331	283	0
1527776894.814172000	19.0358	83	1
1527776894.874744000	19.0963	373	1
1527776894.874828000	19.0964	253	1
1527776894.894023000	19.1156	69	0
1527776895.010372000	19.232	235	0
1527776895.010374000	19.232	128	0
1527776895.013104000	19.2347	86	1
1527776895.014396000	19.236	72	0
1527776895.014397000	19.236	65	0
1527776895.017091000	19.2387	83	1
1527776895.114489000	19.3361	368	1
1527776895.114584000	19.3362	237	1
1527776895.134725000	19.3563	69	0
1527776895.141036000	19.3626	69	0
1527776895.262014000	19.4836	212	0
1527776895.262016000	19.4836	128	0
1527776895.265174000	19.4868	89	1
1527776895.266407000	19.488	72	0
1527776895.266517000	19.4881	132	0
1527776895.269101000	19.4907	83	1
1527776895.545283000	19.7669	348	1
1527776895.545385000	19.767	1392	1
1527776895.545425000	19.767	1392	1
1527776895.545459000	19.7671	1392	1
1527776895.545499000	19.7671	1351	1
1527776895.566519000	19.7881	69	0
1527776895.570251000	19.7918	69	0
1527776895.654355000	19.876	353	0
1527776895.657200000	19.8788	86	1
1527776895.659096000	19.8807	60	0
1527776895.662192000	19.8838	80	1
1527776898.246803000	22.4684	373	1
1527776898.246881000	22.4685	241	1
1527776898.266300000	22.4879	69	0
1527776898.271396000	22.493	69	0
1527776898.620964000	22.8426	268	0
1527776898.620967000	22.8426	128	0
1527776898.624318000	22.8459	89	1
1527776898.625629000	22.8472	72	0
1527776898.625631000	22.8472	183	0
1527776898.628364000	22.85	83	1
1527776900.980742000	25.2023	373	1
1527776900.980804000	25.2024	242	1
1527776901.001263000	25.2229	69	0
1527776901.008557000	25.2302	69	0
1527776901.360842000	25.5824	375	0
1527776901.360844000	25.5824	128	0
1527776901.364052000	25.5856	89	1
1527776901.365307000	25.5869	72	0
1527776901.365393000	25.587	141	0
1527776901.368057000	25.5897	83	1
1527776901.460852000	25.6824	368	1
1527776901.460927000	25.6825	245	1
1527776901.493973000	25.7156	69	0
1527776901.844738000	26.0663	213	0
1527776901.844740000	26.0663	128	0
1527776901.848076000	26.0697	86	1
1527776901.853192000	26.0748	72	0
1527776901.853279000	26.0749	91	0
1527776901.856063000	26.0777	83	1
1527776901.899536000	26.1211	373	1
1527776901.899598000	26.1212	252	1
1527776901.918843000	26.1404	69	0
1527776902.397844000	26.6194	238	0
1527776902.397940000	26.6195	128	0
1527776902.401086000	26.6227	86	1
1527776902.401432000	26.623	72	0
1527776902.401875000	26.6235	257	0
1527776902.404080000	26.6257	83	1
1527776902.529243000	26.7508	494	1
1527776902.529330000	26.7509	259	1
1527776902.550228000	26.7718	69	0
1527776902.646940000	26.8685	277	0
1527776902.647063000	26.8687	128	0
1527776902.650141000	26.8717	86	1
1527776902.652461000	26.8741	72	0
1527776902.652462000	26.8741	245	0
1527776902.655160000	26.8768	83	1
1527776902.742301000	26.9639	847	1
1527776902.742397000	26.964	245	1
1527776902.762267000	26.9839	69	0
1527776903.159276000	27.3809	262	0
1527776903.159400000	27.381	128	0
1527776903.162232000	27.3838	86	1
1527776903.162466000	27.3841	72	0
1527776903.162742000	27.3843	276	0
1527776903.165206000	27.3868	83	1
1527776903.182294000	27.4039	967	1
1527776903.182381000	27.404	246	1
1527776903.203569000	27.4252	69	0
1527776903.316240000	27.5378	247	0
1527776903.316329000	27.5379	128	0
1527776903.319234000	27.5408	86	1
1527776903.320701000	27.5423	72	0
1527776903.320703000	27.5423	234	0
1527776903.323228000	27.5448	83	1
1527776903.479952000	27.7016	370	1
1527776903.480067000	27.7017	242	1
1527776903.499710000	27.7213	69	0
1527776903.505008000	27.7266	69	0
1527776903.881993000	28.1036	213	0
1527776903.882108000	28.1037	128	0
1527776903.885172000	28.1068	89	1
1527776903.885607000	28.1072	72	0
1527776903.885930000	28.1075	88	0
1527776903.888162000	28.1098	83	1
1527776903.898345000	28.1199	372	1
1527776903.898395000	28.12	251	1
1527776903.919874000	28.1415	69	0
1527776903.925195000	28.1468	69	0
1527776904.038597000	28.2602	238	0
1527776904.038710000	28.2603	128	0
1527776904.040230000	28.2618	72	0
1527776904.040300000	28.2619	77	0
1527776904.041185000	28.2628	95	1
1527776904.116543000	28.3381	372	1
1527776904.116639000	28.3382	239	1
1527776904.136941000	28.3585	69	0
1527776904.281375000	28.503	213	0
1527776904.281377000	28.503	128	0
1527776904.284227000	28.5058	86	1
1527776904.284806000	28.5064	72	0
1527776904.285042000	28.5066	252	0
1527776904.287215000	28.5088	83	1
1527776904.368482000	28.5901	373	1
1527776904.368540000	28.5901	244	1
1527776904.389545000	28.6111	69	0
1527776904.512879000	28.7345	213	0
1527776904.513000000	28.7346	128	0
1527776904.516230000	28.7378	86	1
1527776904.517118000	28.7387	72	0
1527776904.517423000	28.739	120	0
1527776904.520238000	28.7418	83	1
1527776904.610491000	28.8321	368	1
1527776904.610582000	28.8322	246	1
1527776904.631306000	28.8529	69	0
1527776904.636648000	28.8582	69	0
1527776904.726039000	28.9476	216	0
1527776904.726153000	28.9478	128	0
1527776904.729243000	28.9508	89	1
1527776904.729874000	28.9515	72	0
1527776904.730318000	28.9519	242	0
1527776904.732247000	28.9538	83	1
1527776904.858693000	29.0803	373	1
1527776904.858755000	29.0804	238	1
1527776904.879273000	29.1009	69	0
1527776905.234192000	29.4558	238	0
1527776905.234312000	29.4559	128	0
1527776905.237447000	29.459	86	1
1527776905.239622000	29.4612	72	0
1527776905.239624000	29.4612	280	0
1527776905.243364000	29.465	83	1
1527776905.358805000	29.5804	374	1
1527776905.358900000	29.5805	253	1
1527776905.392885000	29.6145	69	0
1527776905.488845000	29.7104	212	0
1527776905.488959000	29.7106	128	0
1527776905.491358000	29.713	86	1
1527776905.492263000	29.7139	72	0
1527776905.492360000	29.714	175	0
1527776905.495282000	29.7169	83	1
1527776905.570413000	29.792	368	1
1527776905.570489000	29.7921	244	1
1527776905.590392000	29.812	69	0
1527776905.948130000	30.1697	236	0
1527776905.948132000	30.1697	128	0
1527776905.951384000	30.173	86	1
1527776905.952221000	30.1738	72	0
1527776905.952308000	30.1739	210	0
1527776905.955368000	30.177	83	1
1527776905.986011000	30.2076	494	1
1527776905.986075000	30.2077	250	1
1527776906.009870000	30.2315	69	0
1527776906.109213000	30.3308	245	0
1527776906.109216000	30.3308	128	0
1527776906.110730000	30.3323	72	0
1527776906.110823000	30.3324	99	0
1527776906.112396000	30.334	92	1
1527776906.221533000	30.4431	851	1
1527776906.221590000	30.4432	245	1
1527776906.243400000	30.465	69	0
1527776906.384983000	30.6066	352	0
1527776906.384985000	30.6066	128	0
1527776906.388415000	30.61	86	1
1527776906.389834000	30.6114	72	0
1527776906.389836000	30.6114	256	0
1527776906.392412000	30.614	83	1
1527776906.766993000	30.9886	965	1
1527776906.767069000	30.9887	249	1
1527776906.787128000	31.0087	69	0
1527776907.139752000	31.3613	237	0
1527776907.139864000	31.3615	128	0
1527776907.142456000	31.3641	86	1
1527776907.143586000	31.3652	72	0
1527776907.143659000	31.3653	168	0
1527776907.146437000	31.368	83	1
1527776907.277905000	31.4995	372	1
1527776907.277994000	31.4996	247	1
1527776907.299553000	31.5212	69	0
1527776907.303865000	31.5255	69	0
1527776907.426158000	31.6478	215	0
1527776907.426435000	31.648	128	0
1527776907.428119000	31.6497	72	0
1527776907.428121000	31.6497	175	0
1527776907.429404000	31.651	95	1
1527776907.514601000	31.7362	373	1
1527776907.514689000	31.7363	242	1
1527776907.535140000	31.7567	69	0
1527776907.540069000	31.7617	69	0
1527776907.901840000	32.1234	280	0
1527776907.901959000	32.1236	128	0
1527776907.904421000	32.126	89	1
1527776907.906455000	32.1281	72	0
1527776907.906972000	32.1286	154	0
1527776907.909449000	32.131	83	1
1527776907.990814000	32.2124	374	1
1527776907.990870000	32.2125	251	1
1527776908.010195000	32.2318	69	0
1527776908.367079000	32.5887	262	0
1527776908.367193000	32.5888	128	0
1527776908.369447000	32.591	86	1
1527776908.370883000	32.5925	72	0
1527776908.371331000	32.5929	129	0
1527776908.373434000	32.595	83	1
1527776908.421241000	32.6428	370	1
1527776908.421334000	32.6429	247	1
1527776908.441640000	32.6632	69	0
1527776908.591366000	32.813	247	0
1527776908.591486000	32.8131	128	0
1527776908.594505000	32.8161	86	1
1527776908.594578000	32.8162	72	0
1527776908.594991000	32.8166	75	0
1527776908.597447000	32.819	83	1
1527776908.647994000	32.8696	369	1
1527776908.648052000	32.8696	242	1
1527776908.669843000	32.8914	69	0
1527776908.673695000	32.8953	69	0
1527776909.051690000	33.2733	237	0
1527776909.051803000	33.2734	128	0
1527776909.054251000	33.2758	72	0
1527776909.054410000	33.276	121	0
1527776909.054520000	33.2761	89	1
1527776909.057457000	33.2791	83	1
1527776909.082956000	33.3046	372	1
1527776909.083038000	33.3046	246	1
1527776909.103571000	33.3252	69	0
1527776909.329603000	33.5512	213	0
1527776909.329605000	33.5512	128	0
1527776909.332375000	33.554	72	0
1527776909.332377000	33.554	284	0
1527776909.332541000	33.5541	86	1
1527776909.335487000	33.5571	83	1
1527776909.343447000	33.565	373	1
1527776909.343516000	33.5651	243	1
1527776909.370887000	33.5925	69	0
1527776909.739565000	33.9612	212	0
1527776909.739568000	33.9612	128	0
1527776909.742577000	33.9642	86	1
1527776909.744721000	33.9663	72	0
1527776909.745280000	33.9669	79	0
1527776909.747549000	33.9691	83	1
1527776909.972980000	34.1946	372	1
1527776909.973043000	34.1946	252	1
1527776909.993727000	34.2153	69	0
1527776910.001403000	34.223	69	0
1527776910.362023000	34.5836	239	0
1527776910.362313000	34.5839	128	0
1527776910.364654000	34.5863	89	1
1527776910.365902000	34.5875	72	0
1527776910.366481000	34.5881	264	0
1527776910.368639000	34.5902	83	1
1527776910.467432000	34.689	492	1
1527776910.467522000	34.6891	247	1
1527776910.489158000	34.7108	69	0
1527776910.584675000	34.8063	213	0
1527776910.584678000	34.8063	128	0
1527776910.587654000	34.8093	86	1
1527776910.588590000	34.8102	72	0
1527776910.589059000	34.8107	256	0
1527776910.591640000	34.8132	83	1
1527776910.715037000	34.9366	850	1
1527776910.715132000	34.9367	237	1
1527776910.737088000	34.9587	69	0
1527776910.740306000	34.9619	69	0
1527776911.102501000	35.3241	239	0
1527776911.102503000	35.3241	128	0
1527776911.104013000	35.3256	72	0
1527776911.104021000	35.3256	220	0
1527776911.105694000	35.3273	95	1
1527776911.145964000	35.3676	965	1
1527776911.146027000	35.3676	248	1
1527776911.168732000	35.3903	69	0
1527776911.543905000	35.7655	213	0
1527776911.543907000	35.7655	128	0
1527776911.546700000	35.7683	86	1
1527776911.547339000	35.7689	72	0
1527776911.547435000	35.769	208	0
1527776911.550684000	35.7723	83	1
1527776911.584700000	35.8063	368	1
1527776911.584764000	35.8064	242	1
1527776911.607219000	35.8288	69	0
1527776911.612145000	35.8337	69	0
1527776911.705195000	35.9268	213	0
1527776911.705652000	35.9272	128	0
1527776911.707726000	35.9293	89	1
1527776911.709057000	35.9307	72	0
1527776911.709137000	35.9307	165	0
1527776911.711700000	35.9333	83	1
1527776915.394087000	39.6157	349	1
1527776915.394178000	39.6158	1392	1
1527776915.394215000	39.6158	1392	1
1527776915.394261000	39.6159	1392	1
1527776915.394295000	39.6159	231	1
1527776915.422300000	39.6439	69	0
1527776915.593988000	39.8156	306	1
1527776915.594050000	39.8156	241	1
1527776915.620626000	39.8422	69	0
1527776915.623084000	39.8447	69	0
1527776915.761265000	39.9829	398	0
1527776915.763648000	39.9852	89	1
1527776915.767185000	39.9888	60	0
1527776915.769653000	39.9913	80	1
1527776915.780241000	40.0018	382	0
1527776915.780694000	40.0023	128	0
1527776915.783680000	40.0053	83	1
1527776915.784522000	40.0061	72	0
1527776915.784523000	40.0061	160	0
1527776915.787674000	40.0093	83	1
1527776915.820118000	40.0417	369	1
1527776915.820246000	40.0418	243	1
1527776915.841671000	40.0633	69	0
1527776916.196381000	40.418	303	0
1527776916.196498000	40.4181	128	0
1527776916.199678000	40.4213	86	1
1527776916.200687000	40.4223	72	0
1527776916.200688000	40.4223	195	0
1527776916.203676000	40.4253	83	1
1527776916.433067000	40.6547	375	1
1527776916.433151000	40.6547	251	1
1527776916.462885000	40.6845	69	0
1527776916.842830000	41.0644	234	0
1527776916.842832000	41.0644	128	0
1527776916.845712000	41.0673	86	1
1527776916.846500000	41.0681	72	0
1527776916.846587000	41.0682	244	0
1527776916.848710000	41.0703	83	1
1527776916.921040000	41.1426	370	1
1527776916.921118000	41.1427	250	1
1527776916.940427000	41.162	69	0
1527776917.304664000	41.5263	239	0
1527776917.304666000	41.5263	128	0
1527776917.307784000	41.5294	86	1
1527776917.309804000	41.5314	72	0
1527776917.309874000	41.5315	124	0
1527776917.312770000	41.5344	83	1
1527776917.403756000	41.6254	373	1
1527776917.403835000	41.6254	247	1
1527776917.432615000	41.6542	69	0
1527776917.776187000	41.9978	247	0
1527776917.776189000	41.9978	128	0
1527776917.778797000	42.0004	86	1
1527776917.780168000	42.0018	72	0
1527776917.780247000	42.0018	251	0
1527776917.782790000	42.0044	83	1
1527776917.826318000	42.0479	374	1
1527776917.826398000	42.048	245	1
1527776917.858153000	42.0798	69	0
1527776917.955655000	42.1773	239	0
1527776917.955772000	42.1774	128	0
1527776917.959277000	42.1809	86	1
1527776917.960529000	42.1821	72	0
1527776917.961062000	42.1827	219	0
1527776917.962779000	42.1844	83	1
1527776918.076162000	42.2978	370	1
1527776918.076241000	42.2978	241	1
1527776918.095365000	42.317	69	0
1527776918.639291000	42.8609	213	0
1527776918.639293000	42.8609	128	0
1527776918.641701000	42.8633	72	0
1527776918.641950000	42.8635	186	0
1527776918.641981000	42.8636	86	1
1527776918.644853000	42.8665	83	1
1527776918.686393000	42.908	495	1
1527776918.686468000	42.9081	246	1
1527776918.707418000	42.929	69	0
1527776919.074097000	43.2957	237	0
1527776919.074099000	43.2957	128	0
1527776919.076884000	43.2985	86	1
1527776919.078001000	43.2996	72	0
1527776919.078003000	43.2996	84	0
1527776919.080869000	43.3025	83	1
1527776920.491768000	44.7134	847	1
1527776920.491830000	44.7134	241	1
1527776920.513456000	44.7351	69	0
1527776920.878855000	45.1005	239	0
1527776920.878965000	45.1006	128	0
1527776920.882232000	45.1038	86	1
1527776920.883174000	45.1048	72	0
1527776920.883177000	45.1048	123	0
1527776920.886133000	45.1077	83	1
1527776921.021435000	45.243	967	1
1527776921.021526000	45.2431	244	1
1527776921.040744000	45.2623	69	0
1527776921.440572000	45.6622	236	0
1527776921.440575000	45.6622	128	0
1527776921.443162000	45.6648	86	1
1527776921.443500000	45.6651	72	0
1527776921.443586000	45.6652	219	0
1527776921.446156000	45.6678	83	1
1527776921.491691000	45.7133	371	1
1527776921.491755000	45.7134	248	1
1527776921.511390000	45.733	69	0
1527776921.865370000	46.087	212	0
1527776921.865500000	46.0871	128	0
1527776921.868185000	46.0898	86	1
1527776921.869152000	46.0907	72	0
1527776921.869225000	46.0908	316	0
1527776921.872169000	46.0938	83	1
1527776922.120489000	46.3421	372	1
1527776922.120570000	46.3422	260	1
1527776922.140722000	46.3623	69	0
1527776922.249565000	46.4712	239	0
1527776922.249687000	46.4713	128	0
1527776922.252205000	46.4738	86	1
1527776922.252597000	46.4742	72	0
1527776922.252676000	46.4743	102	0
1527776922.255210000	46.4768	83	1
1527776922.537400000	46.759	370	1
1527776922.537463000	46.7591	245	1
1527776922.556833000	46.7784	69	0
1527776922.923626000	47.1452	216	0
1527776922.923738000	47.1453	128	0
1527776922.926263000	47.1479	86	1
1527776922.927083000	47.1487	72	0
1527776922.927086000	47.1487	205	0
1527776922.930254000	47.1519	83	1
1527776922.991613000	47.2132	374	1
1527776922.991704000	47.2133	252	1
1527776923.011269000	47.2329	69	0
1527776923.116785000	47.3384	243	0
1527776923.116788000	47.3384	128	0
1527776923.118606000	47.3402	72	0
1527776923.118735000	47.3403	314	0
1527776923.119357000	47.341	92	1
1527776923.211806000	47.4334	372	1
1527776923.211883000	47.4335	239	1
1527776923.232337000	47.4539	69	0
1527776923.596690000	47.8183	379	0
1527776923.596812000	47.8184	128	0
1527776923.599288000	47.8209	86	1
1527776923.604108000	47.8257	72	0
1527776923.604182000	47.8258	238	0
1527776923.607270000	47.8289	83	1
1527776923.628274000	47.8499	368	1
1527776923.628344000	47.8499	252	1
1527776923.647407000	47.869	69	0
1527776923.652934000	47.8745	69	0
1527776923.755148000	47.9767	280	0
1527776923.755264000	47.9769	128	0
1527776923.758283000	47.9799	89	1
1527776923.759153000	47.9808	72	0
1527776923.759229000	47.9808	132	0
1527776923.762292000	47.9839	83	1
1527776923.839640000	48.0612	374	1
1527776923.839717000	48.0613	245	1
1527776923.859806000	48.0814	69	0
1527776924.010899000	48.2325	261	0
1527776924.011023000	48.2326	128	0
1527776924.013300000	48.2349	86	1
1527776924.015097000	48.2367	72	0
1527776924.015174000	48.2368	123	0
1527776924.018336000	48.2399	83	1
1527776924.252037000	48.4736	370	1
1527776924.252150000	48.4737	248	1
1527776924.272156000	48.4938	69	0
1527776924.643385000	48.865	216	0
1527776924.643388000	48.865	128	0
1527776924.646418000	48.868	86	1
1527776924.648351000	48.8699	72	0
1527776924.648353000	48.87	286	0
1527776924.651349000	48.8729	83	1
1527776924.691890000	48.9135	370	1
1527776924.691986000	48.9136	244	1
1527776924.722427000	48.944	69	0
1527776924.852386000	49.074	247	0
1527776924.852499000	49.0741	128	0
1527776924.855347000	49.0769	86	1
1527776924.858751000	49.0803	72	0
1527776924.858830000	49.0804	213	0
1527776924.861328000	49.0829	83	1
1527776924.901816000	49.1234	974	1
1527776924.901895000	49.1235	246	1
1527776924.921451000	49.143	69	0
1527776925.029731000	49.2513	238	0
1527776925.030325000	49.2519	128	0
1527776925.033363000	49.255	86	1
1527776925.034345000	49.2559	72	0
1527776925.034423000	49.256	187	0
1527776925.037345000	49.2589	83	1
1527776925.138687000	49.3603	966	1
1527776925.138782000	49.3604	244	1
1527776925.159572000	49.3812	69	0
1527776925.263761000	49.4854	215	0
1527776925.263764000	49.4854	128	0
1527776925.266061000	49.4877	72	0
1527776925.266175000	49.4878	116	0
1527776925.266553000	49.4882	92	1
1527776925.560995000	49.7826	369	1
1527776925.561084000	49.7827	246	1
1527776925.581138000	49.8027	69	0
1527776925.696428000	49.918	212	0
1527776925.696542000	49.9181	128	0
1527776925.699357000	49.921	72	0
1527776925.699409000	49.921	86	1
1527776925.699439000	49.921	203	0
1527776925.702410000	49.924	83	1
1527776925.981950000	50.2035	371	1
1527776925.982035000	50.2036	248	1
1527776926.003287000	50.2249	69	0
1527776926.114773000	50.3364	235	0
1527776926.114776000	50.3364	128	0
1527776926.117508000	50.3391	86	1
1527776926.118223000	50.3398	72	0
1527776926.118496000	50.3401	98	0
1527776926.121431000	50.343	83	1
1527776926.438163000	50.6598	372	1
1527776926.438252000	50.6598	254	1
1527776926.461295000	50.6829	69	0
1527776926.463064000	50.6847	69	0
1527776926.578871000	50.8005	212	0
1527776926.579502000	50.8011	128	0
1527776926.581453000	50.8031	89	1
1527776926.583197000	50.8048	72	0
1527776926.583198000	50.8048	111	0
1527776926.586474000	50.8081	83	1
1527776926.723204000	50.9448	372	1
1527776926.723293000	50.9449	242	1
1527776926.739972000	50.9616	82	0
1527776926.742467000	50.9641	80	1
1527776926.744450000	50.966	69	0
1527776927.096141000	51.3177	237	0
1527776927.096144000	51.3177	128	0
1527776927.098973000	51.3206	72	0
1527776927.098975000	51.3206	147	0
1527776927.099494000	51.3211	92	1
1527776927.139771000	51.3614	368	1
1527776927.139859000	51.3615	248	1
1527776927.159242000	51.3808	69	0
1527776927.252154000	51.4738	212	0
1527776927.252157000	51.4738	128	0
1527776927.254493000	51.4761	86	1
1527776927.256482000	51.4781	72	0
1527776927.256552000	51.4781	255	0
1527776927.259503000	51.4811	83	1
1527776927.351522000	51.5731	371	1
1527776927.351599000	51.5732	247	1
1527776927.371396000	51.593	69	0
1527776927.485171000	51.7068	215	0
1527776927.485299000	51.7069	128	0
1527776927.488609000	51.7102	86	1
1527776927.489015000	51.7106	72	0
1527776927.489085000	51.7107	254	0
1527776927.491570000	51.7132	83	1
1527776927.602228000	51.8238	370	1
1527776927.602306000	51.8239	246	1
1527776927.624346000	51.8459	69	0
1527776927.983839000	52.2054	239	0
1527776927.983842000	52.2054	128	0
1527776927.986556000	52.2082	86	1
1527776927.987729000	52.2093	72	0
1527776927.987731000	52.2093	272	0
1527776927.990614000	52.2122	83	1
1527776928.445989000	52.6676	373	1
1527776928.446083000	52.6677	263	1
1527776928.465516000	52.6871	69	0
1527776928.837605000	53.0592	219	0
1527776928.837717000	53.0593	128	0
1527776928.840569000	53.0622	86	1
1527776928.841380000	53.063	72	0
1527776928.842788000	53.0644	129	0
1527776928.843555000	53.0652	83	1
1527776928.848444000	53.07	373	1
1527776928.848515000	53.0701	250	1
1527776928.872326000	53.0939	69	0
1527776929.106540000	53.3281	406	0
1527776929.106645000	53.3282	128	0
1527776929.109677000	53.3313	86	1
1527776929.110374000	53.332	72	0
1527776929.110448000	53.332	232	0
1527776929.112579000	53.3342	83	1
1527776929.466793000	53.6884	969	1
1527776929.466923000	53.6885	254	1
1527776929.488231000	53.7098	69	0
1527776929.601605000	53.8232	276	0
1527776929.601720000	53.8233	128	0
1527776929.604656000	53.8263	86	1
1527776929.605809000	53.8274	72	0
1527776929.605890000	53.8275	261	0
1527776929.608617000	53.8302	83	1
1527776929.908767000	54.1304	964	1
1527776929.908846000	54.1304	251	1
1527776929.930517000	54.1521	69	0
1527776929.935450000	54.157	69	0
1527776930.026236000	54.2478	262	0
1527776930.026349000	54.2479	128	0
1527776930.028663000	54.2503	89	1
1527776930.029524000	54.2511	72	0
1527776930.029908000	54.2515	184	0
1527776930.032701000	54.2543	83	1
1527776930.150044000	54.3716	373	1
1527776930.150145000	54.3717	245	1
1527776930.170309000	54.3919	69	0
1527776930.266041000	54.4876	216	0
1527776930.266044000	54.4876	128	0
1527776930.268744000	54.4903	86	1
1527776930.269387000	54.491	72	0
1527776930.269777000	54.4914	189	0
1527776930.271725000	54.4933	83	1
1527776930.374980000	54.5966	370	1
1527776930.375068000	54.5967	242	1
1527776930.396102000	54.6177	69	0
1527776930.401489000	54.6231	69	0
1527776930.770528000	54.9921	245	0
1527776930.770890000	54.9925	128	0
1527776930.773686000	54.9953	89	1
1527776930.775635000	54.9972	72	0
1527776930.775719000	54.9973	70	0
1527776930.778684000	55.0003	83	1
1527776930.815066000	55.0367	372	1
1527776930.815143000	55.0367	254	1
1527776930.835290000	55.0569	69	0
1527776931.138644000	55.3602	235	0
1527776931.138648000	55.3602	128	0
1527776931.141724000	55.3633	86	1
1527776931.143130000	55.3647	72	0
1527776931.143132000	55.3647	94	0
1527776931.145766000	55.3674	83	1
1527776931.268304000	55.4899	371	1
1527776931.268378000	55.49	252	1
1527776931.306770000	55.5284	371	1
1527776931.314186000	55.5358	69	0
1527776931.336018000	55.5576	69	0
1527776931.413326000	55.6349	215	0
1527776931.413439000	55.635	128	0
1527776931.415731000	55.6373	89	1
1527776931.418326000	55.6399	72	0
1527776931.418393000	55.64	76	0
1527776931.420721000	55.6423	83	1
1527776931.483838000	55.7054	373	1
1527776931.483932000	55.7055	240	1
1527776931.504204000	55.7258	69	0
1527776931.608177000	55.8298	216	0
1527776931.608300000	55.8299	128	0
1527776931.609685000	55.8313	72	0
1527776931.609757000	55.8314	126	0
1527776931.610724000	55.8323	92	1
1527776931.780337000	56.0019	375	1
1527776931.780399000	56.002	242	1
1527776931.800382000	56.022	69	0
1527776931.904315000	56.1259	216	0
1527776931.904318000	56.1259	128	0
1527776931.906802000	56.1284	86	1
1527776931.908172000	56.1298	72	0
1527776931.908484000	56.1301	135	0
1527776931.910773000	56.1324	83	1
1527776932.153204000	56.3748	374	1
1527776932.153298000	56.3749	244	1
1527776932.190338000	56.4119	69	0
1527776932.294953000	56.5166	237	0
1527776932.295067000	56.5167	128	0
1527776932.297834000	56.5194	86	1
1527776932.299888000	56.5215	72	0
1527776932.300005000	56.5216	175	0
1527776932.302797000	56.5244	83	1
1527776932.573231000	56.7948	368	1
1527776932.573317000	56.7949	250	1
1527776932.592835000	56.8144	69	0
1527776932.715791000	56.9374	217	0
1527776932.715896000	56.9375	128	0
1527776932.717399000	56.939	72	0
1527776932.717401000	56.939	276	0
1527776932.718797000	56.9404	92	1
1527776932.985293000	57.2069	375	1
1527776932.985383000	57.207	250	1
1527776933.006149000	57.2277	69	0
1527776933.100562000	57.3222	237	0
1527776933.100565000	57.3222	128	0
1527776933.103924000	57.3255	86	1
1527776933.103938000	57.3255	72	0
1527776933.104292000	57.3259	155	0
1527776933.106829000	57.3284	83	1
1527776933.367230000	57.5888	969	1
1527776933.367295000	57.5889	242	1
1527776933.390842000	57.6124	69	0
1527776933.489291000	57.7109	212	0
1527776933.489402000	57.711	128	0
1527776933.491848000	57.7134	86	1
1527776933.493872000	57.7155	72	0
1527776933.493954000	57.7156	85	0
1527776933.496858000	57.7185	83	1
1527776933.817414000	58.039	965	1
1527776933.817508000	58.0391	253	1
1527776933.838096000	58.0597	69	0
1527776934.224732000	58.4463	235	0
1527776934.224735000	58.4463	128	0
1527776934.227816000	58.4494	72	0
1527776934.227903000	58.4495	86	1
1527776934.228255000	58.4499	279	0
1527776934.230970000	58.4526	83	1
1527776934.333068000	58.5547	367	1
1527776934.333135000	58.5547	242	1
1527776934.353627000	58.5752	69	0
1527776934.445684000	58.6673	219	0
1527776934.445686000	58.6673	128	0
1527776934.448968000	58.6706	86	1
1527776934.449738000	58.6713	72	0
1527776934.450334000	58.6719	154	0
1527776934.452982000	58.6746	83	1
1527776935.760572000	59.9822	370	1
1527776935.760657000	59.9823	240	1
1527776935.779920000	60.0015	69	0
1527776935.886087000	60.1077	403	0
1527776935.886089000	60.1077	128	0
1527776935.888792000	60.1104	86	1
1527776935.892727000	60.1143	72	0
1527776935.892802000	60.1144	312	0
1527776935.895776000	60.1174	83	1
1527776935.977150000	60.1987	369	1
1527776935.977245000	60.1988	240	1
1527776935.997177000	60.2188	69	0
1527776936.002546000	60.2241	69	0
1527776936.368940000	60.5905	299	0
1527776936.369055000	60.5907	128	0
1527776936.371816000	60.5934	89	1
1527776936.373441000	60.595	72	0
1527776936.373521000	60.5951	245	0
1527776936.375821000	60.5974	83	1
1527776936.405400000	60.627	368	1
1527776936.405481000	60.6271	250	1
1527776936.428416000	60.65	69	0
1527776936.539968000	60.7616	235	0
1527776936.539970000	60.7616	128	0
1527776936.542849000	60.7644	86	1
1527776936.544009000	60.7656	72	0
1527776936.544528000	60.7661	181	0
1527776936.546821000	60.7684	83	1
1527776936.665726000	60.8873	368	1
1527776936.665838000	60.8874	242	1
1527776936.686052000	60.9076	69	0
1527776936.793631000	61.0152	213	0
1527776936.793634000	61.0152	128	0
1527776936.796870000	61.0185	86	1
1527776936.797555000	61.0192	72	0
1527776936.797657000	61.0193	294	0
1527776936.800854000	61.0225	83	1
1527776937.110076000	61.3317	371	1
1527776937.110156000	61.3318	238	1
1527776937.130357000	61.352	69	0
1527776937.134654000	61.3563	69	0
1527776937.244643000	61.4662	270	0
1527776937.244645000	61.4662	128	0
1527776937.247823000	61.4694	72	0
1527776937.247900000	61.4695	89	0
1527776937.248041000	61.4696	89	1
1527776937.250862000	61.4725	83	1
1527776938.178728000	62.4003	374	1
1527776938.178817000	62.4004	243	1
1527776938.198985000	62.4206	69	0
1527776938.305752000	62.5273	239	0
1527776938.305754000	62.5274	128	0
1527776938.308816000	62.5304	86	1
1527776938.310013000	62.5316	72	0
1527776938.310502000	62.5321	138	0
1527776938.312781000	62.5344	83	1
1527776938.399755000	62.6214	373	1
1527776938.399847000	62.6214	237	1
1527776938.421182000	62.6428	69	0
1527776938.525685000	62.7473	213	0
1527776938.525687000	62.7473	128	0
1527776938.528744000	62.7503	86	1
1527776938.529818000	62.7514	72	0
1527776938.529820000	62.7514	188	0
1527776938.532734000	62.7543	83	1
1527776938.688408000	62.91	373	1
1527776938.688504000	62.9101	244	1
1527776938.708843000	62.9304	69	0
1527776938.811218000	63.0328	216	0
1527776938.811220000	63.0328	128	0
1527776938.813858000	63.0355	86	1
1527776938.815849000	63.0374	72	0
1527776938.815851000	63.0374	198	0
1527776938.818781000	63.0404	83	1
1527776939.134443000	63.356	374	1
1527776939.134535000	63.3561	242	1
1527776939.154653000	63.3763	69	0
1527776939.270001000	63.4916	235	0
1527776939.271323000	63.4929	128	0
1527776939.272790000	63.4944	86	1
1527776939.274918000	63.4965	72	0
1527776939.274920000	63.4965	120	0
1527776939.277779000	63.4994	83	1
1527776939.571316000	63.7929	972	1
1527776939.571411000	63.793	241	1
1527776939.592270000	63.8139	69	0
1527776939.710740000	63.9323	213	0
1527776939.710853000	63.9325	128	0
1527776939.713835000	63.9354	86	1
1527776939.715882000	63.9375	72	0
1527776939.715977000	63.9376	170	0
1527776939.718803000	63.9404	83	1
1527776939.986260000	64.2079	961	1
1527776939.986346000	64.2079	242	1
1527776940.008323000	64.2299	69	0
1527776940.104454000	64.3261	238	0
1527776940.104457000	64.3261	128	0
1527776940.106839000	64.3284	86	1
1527776940.108827000	64.3304	72	0
1527776940.108829000	64.3304	243	0
1527776940.111824000	64.3334	83	1
1527776944.422459000	68.6441	350	1
1527776944.422558000	68.6442	1392	1
1527776944.422586000	68.6442	1392	1
1527776944.422632000	68.6442	1392	1
1527776944.422656000	68.6443	1033	1
1527776944.443374000	68.665	69	0
1527776944.607529000	68.8291	392	0
1527776944.610923000	68.8325	83	1
1527776944.612284000	68.8339	60	0
1527776944.614938000	68.8365	80	1
1527776944.622993000	68.8446	369	1
1527776944.623055000	68.8447	242	1
1527776944.644262000	68.8659	69	0
1527776944.648279000	68.8699	69	0
1527776944.749440000	68.971	217	0
1527776944.749443000	68.971	128	0
1527776944.751884000	68.9735	89	1
1527776944.753209000	68.9748	72	0
1527776944.753674000	68.9753	228	0
1527776944.755864000	68.9775	83	1
1527776944.850202000	69.0718	371	1
1527776944.850293000	69.0719	248	1
1527776944.870151000	69.0917	69	0
1527776944.875313000	69.0969	69	0
1527776944.958950000	69.1805	403	0
1527776944.958952000	69.1805	128	0
1527776944.961254000	69.1829	72	0
1527776944.961875000	69.1835	92	1
1527776944.962171000	69.1838	169	0
1527776944.964908000	69.1865	80	1
1527776945.149292000	69.3709	372	1
1527776945.149374000	69.371	239	1
1527776945.169383000	69.391	69	0
1527776945.410772000	69.6324	277	0
1527776945.410775000	69.6324	128	0
1527776945.413314000	69.6349	72	0
1527776945.413403000	69.635	198	0
1527776945.413900000	69.6355	92	1
1527776945.560175000	69.7818	369	1
1527776945.560250000	69.7818	248	1
1527776945.590783000	69.8124	69	0
1527776945.660638000	69.8822	236	0
1527776945.661026000	69.8826	128	0
1527776945.662979000	69.8846	72	0
1527776945.663071000	69.8847	125	0
1527776945.664143000	69.8857	92	1
1527776945.783202000	70.0048	373	1
1527776945.783297000	70.0049	243	1
1527776945.806735000	70.0283	69	0
1527776945.956778000	70.1784	235	0
1527776945.956914000	70.1785	128	0
1527776945.959935000	70.1815	86	1
1527776945.960906000	70.1825	72	0
1527776945.960987000	70.1826	276	0
1527776945.963954000	70.1856	83	1
1527776946.187192000	70.4088	372	1
1527776946.187290000	70.4089	246	1
1527776946.206922000	70.4285	69	0
1527776946.471191000	70.6928	245	0
1527776946.471193000	70.6928	128	0
1527776946.472734000	70.6943	72	0
1527776946.473276000	70.6949	111	0
1527776946.474008000	70.6956	92	1
1527776946.600332000	70.8219	369	1
1527776946.600429000	70.822	239	1
1527776946.620299000	70.8419	69	0
1527776946.764736000	70.9863	215	0
1527776946.764738000	70.9863	128	0
1527776946.767727000	70.9893	72	0
1527776946.767981000	70.9896	89	1
1527776946.768601000	70.9902	243	0
1527776946.771056000	70.9927	80	1
1527776947.437544000	71.6591	352	1
1527776947.437654000	71.6593	1392	1
1527776947.437696000	71.6593	1392	1
1527776947.437737000	71.6593	1392	1
1527776947.437777000	71.6594	1392	1
1527776947.437819000	71.6594	1392	1
1527776947.437851000	71.6594	1392	1
1527776947.437890000	71.6595	1392	1
1527776947.437931000	71.6595	1392	1
1527776947.437965000	71.6596	1392	1
1527776947.438003000	71.6596	1392	1
1527776947.438053000	71.6597	1392	1
1527776947.438078000	71.6597	1392	1
1527776947.438121000	71.6597	1392	1
1527776947.446113000	71.6677	133	1
1527776947.457087000	71.6787	69	0
1527776947.459582000	71.6812	69	0
1527776947.463350000	71.6849	69	0
1527776947.644523000	71.8661	379	0
1527776947.649862000	71.8715	89	1
1527776947.663462000	71.8851	60	0
1527776947.665616000	71.8872	80	1
1527776949.425820000	73.6474	369	1
1527776949.425910000	73.6475	248	1
1527776949.451251000	73.6728	69	0
1527776949.570781000	73.7924	236	0
1527776949.570892000	73.7925	128	0
1527776949.573600000	73.7952	86	1
1527776949.574553000	73.7962	72	0
1527776949.574632000	73.7962	320	0
1527776949.577554000	73.7992	83	1
1527776949.634893000	73.8565	969	1
1527776949.634974000	73.8566	243	1
1527776949.658290000	73.8799	69	0
1527776949.823353000	74.045	215	0
1527776949.823355000	74.045	128	0
1527776949.826567000	74.0482	86	1
1527776949.828881000	74.0505	72	0
1527776949.828883000	74.0505	124	0
1527776949.831542000	74.0531	83	1
1527776949.863727000	74.0853	966	1
1527776949.863818000	74.0854	245	1
1527776949.884216000	74.1058	69	0
1527776949.986722000	74.2083	238	0
1527776949.986725000	74.2083	128	0
1527776949.989658000	74.2113	86	1
1527776949.991357000	74.213	72	0
1527776949.991848000	74.2134	190	0
1527776949.993554000	74.2152	83	1
1527776950.120656000	74.3423	374	1
1527776950.120739000	74.3423	251	1
1527776950.141549000	74.3631	69	0
1527776950.261444000	74.483	213	0
1527776950.261447000	74.483	128	0
1527776950.264579000	74.4862	86	1
1527776950.266269000	74.4879	72	0
1527776950.266705000	74.4883	239	0
1527776950.268576000	74.4902	83	1
1527776950.544029000	74.7656	369	1
1527776950.544113000	74.7657	251	1
1527776950.563068000	74.7847	69	0
1527776950.571146000	74.7927	69	0
1527776950.678406000	74.9	213	0
1527776950.678408000	74.9	128	0
1527776950.679917000	74.9015	72	0
1527776950.679919000	74.9015	76	0
1527776950.681630000	74.9032	95	1
1527776950.962923000	75.1845	372	1
1527776950.963013000	75.1846	258	1
1527776950.984243000	75.2058	69	0
1527776951.087999000	75.3096	240	0
1527776951.088111000	75.3097	128	0
1527776951.090648000	75.3122	86	1
1527776951.102638000	75.3242	72	0
1527776951.103099000	75.3247	271	0
1527776951.105610000	75.3272	83	1
1527776951.397268000	75.6189	371	1
1527776951.397359000	75.619	249	1
1527776951.416031000	75.6376	69	0
1527776951.519370000	75.741	308	0
1527776951.519481000	75.7411	128	0
1527776951.521942000	75.7435	72	0
1527776951.522015000	75.7436	73	0
1527776951.522634000	75.7442	92	1
1527776951.797380000	76.019	372	1
1527776951.797442000	76.019	257	1
1527776951.816706000	76.0383	69	0
1527776951.927606000	76.1492	289	0
1527776951.927718000	76.1493	128	0
1527776951.930665000	76.1523	86	1
1527776951.932384000	76.154	72	0
1527776951.932617000	76.1542	198	0
1527776951.934681000	76.1563	83	1
1527776952.226272000	76.4479	372	1
1527776952.226366000	76.448	247	1
1527776952.246056000	76.4677	69	0
1527776952.366392000	76.588	299	0
1527776952.366395000	76.588	128	0
1527776952.369777000	76.5914	86	1
1527776952.382080000	76.6037	72	0
1527776952.382951000	76.6045	104	0
1527776952.384687000	76.6063	83	1
1527776952.659225000	76.8808	368	1
1527776952.659284000	76.8809	251	1
1527776952.678599000	76.9002	69	0
1527776952.806997000	77.0286	238	0
1527776952.807116000	77.0287	128	0
1527776952.809736000	77.0313	86	1
1527776952.810792000	77.0324	72	0
1527776952.811528000	77.0331	208	0
1527776952.813754000	77.0354	83	1
1527776952.963114000	77.1847	373	1
1527776952.963209000	77.1848	242	1
1527776952.984167000	77.2058	69	0
1527776953.100468000	77.3221	236	0
1527776953.100470000	77.3221	128	0
1527776953.103773000	77.3254	86	1
1527776953.105911000	77.3275	72	0
1527776953.105913000	77.3275	136	0
1527776953.108775000	77.3304	83	1
1527776953.842748000	78.0643	368	1
1527776953.842805000	78.0644	245	1
1527776953.862234000	78.0838	69	0
1527776954.003960000	78.2256	270	0
1527776954.004073000	78.2257	128	0
1527776954.006844000	78.2284	86	1
1527776954.008101000	78.2297	72	0
1527776954.008176000	78.2298	122	0
1527776954.010784000	78.2324	83	1
1527776954.053331000	78.2749	974	1
1527776954.053396000	78.275	243	1
1527776954.073436000	78.295	69	0
1527776954.188556000	78.4102	215	0
1527776954.188672000	78.4103	128	0
1527776954.191802000	78.4134	86	1
1527776954.192125000	78.4137	72	0
1527776954.192200000	78.4138	272	0
1527776954.194789000	78.4164	83	1
1527776954.268378000	78.49	967	1
1527776954.268458000	78.4901	245	1
1527776954.289137000	78.5107	69	0
1527776954.394139000	78.6157	213	0
1527776954.394513000	78.6161	128	0
1527776954.396618000	78.6182	72	0
1527776954.396828000	78.6184	89	1
1527776954.397944000	78.6195	208	0
1527776954.400833000	78.6224	80	1
1527776954.490709000	78.7123	369	1
1527776954.490803000	78.7124	247	1
1527776954.511374000	78.733	69	0
1527776954.618241000	78.8398	212	0
1527776954.619133000	78.8407	128	0
1527776954.620867000	78.8425	86	1
1527776954.622809000	78.8444	72	0
1527776954.622891000	78.8445	127	0
1527776954.625857000	78.8475	83	1
1527776954.700276000	78.9219	372	1
1527776954.700339000	78.9219	244	1
1527776954.720938000	78.9425	69	0
1527776954.725332000	78.9469	69	0
1527776954.826957000	79.0486	215	0
1527776954.826960000	79.0486	128	0
1527776954.829897000	79.0515	89	1
1527776954.830187000	79.0518	72	0
1527776954.830189000	79.0518	172	0
1527776954.832896000	79.0545	83	1
1527776954.918666000	79.1403	373	1
1527776954.918759000	79.1404	248	1
1527776954.938798000	79.1604	69	0
1527776954.944808000	79.1664	69	0
1527776955.075685000	79.2973	235	0
1527776955.078892000	79.3005	86	1
1527776955.079353000	79.301	138	0
1527776955.079355000	79.301	137	0
1527776955.081872000	79.3035	83	1
1527776955.131897000	79.3535	372	1
1527776955.131983000	79.3536	240	1
1527776955.153491000	79.3751	69	0
1527776955.272208000	79.4938	213	0
1527776955.272211000	79.4938	128	0
1527776955.273707000	79.4953	72	0
1527776955.273708000	79.4953	134	0
1527776955.274872000	79.4965	92	1
1527776955.297190000	79.5188	213	0
1527776955.299915000	79.5215	80	1
1527776955.407541000	79.6291	371	1
1527776955.407629000	79.6292	249	1
1527776955.427486000	79.6491	69	0
1527776955.556254000	79.7779	213	0
1527776955.556258000	79.7779	128	0
1527776955.558963000	79.7806	86	1
1527776955.561377000	79.783	72	0
1527776955.561379000	79.783	106	0
1527776955.563942000	79.7855	83	1
1527776955.676008000	79.8976	369	1
1527776955.676097000	79.8977	244	1
1527776955.697146000	79.9187	69	0
1527776955.700050000	79.9216	69	0
1527776955.819699000	80.0413	215	0
1527776955.819703000	80.0413	128	0
1527776955.822910000	80.0445	89	1
1527776955.826275000	80.0479	72	0
1527776955.826364000	80.048	79	0
1527776955.828895000	80.0505	83	1
1527776955.886318000	80.1079	370	1
1527776955.886411000	80.108	245	1
1527776955.905890000	80.1275	69	0
1527776955.910573000	80.1322	69	0
1527776956.026540000	80.2481	238	0
1527776956.026543000	80.2481	128	0
1527776956.029910000	80.2515	89	1
1527776956.031162000	80.2528	72	0
1527776956.031165000	80.2528	175	0
1527776956.033972000	80.2556	83	1
1527776956.124858000	80.3465	371	1
1527776956.124940000	80.3465	246	1
1527776956.148664000	80.3703	69	0
1527776956.265790000	80.4874	308	0
1527776956.266093000	80.4877	128	0
1527776956.268919000	80.4905	86	1
1527776956.270420000	80.492	72	0
1527776956.271226000	80.4928	121	0
1527776956.272916000	80.4945	83	1
1527776956.370639000	80.5922	374	1
1527776956.370724000	80.5923	251	1
1527776956.391015000	80.6126	69	0
1527776956.755265000	80.9769	286	0
1527776956.755805000	80.9774	128	0
1527776956.758029000	80.9796	86	1
1527776956.759237000	80.9808	72	0
1527776956.759337000	80.9809	100	0
1527776956.762031000	80.9836	83	1
1527776956.787090000	81.0087	968	1
1527776956.787185000	81.0088	251	1
1527776956.806390000	81.028	69	0
1527776956.914483000	81.1361	279	0
1527776956.914486000	81.1361	128	0
1527776956.917036000	81.1386	86	1
1527776956.919903000	81.1415	72	0
1527776956.919905000	81.1415	144	0
1527776956.923022000	81.1446	83	1
1527776956.999330000	81.2209	381	1
1527776956.999425000	81.221	246	1
1527776957.020606000	81.2422	69	0
1527776957.130753000	81.3524	261	0
1527776957.130869000	81.3525	128	0
1527776957.134052000	81.3556	86	1
1527776957.135994000	81.3576	72	0
1527776957.135996000	81.3576	289	0
1527776957.139030000	81.3606	83	1
1527776957.208616000	81.4302	950	1
1527776957.208713000	81.4303	249	1
1527776957.232196000	81.4538	69	0
1527776957.343747000	81.5653	215	0
1527776957.343749000	81.5653	128	0
1527776957.345243000	81.5668	72	0
1527776957.345314000	81.5669	209	0
1527776957.347060000	81.5687	92	1
1527776957.419868000	81.6415	374	1
1527776957.419958000	81.6416	243	1
1527776957.440389000	81.662	69	0
1527776957.538364000	81.76	247	0
1527776957.538366000	81.76	128	0
1527776957.541074000	81.7627	86	1
1527776957.542021000	81.7636	72	0
1527776957.542415000	81.764	216	0
1527776957.545051000	81.7666	83	1
1527776957.658493000	81.8801	370	1
1527776957.658586000	81.8802	243	1
1527776957.678372000	81.9	69	0
1527776957.685190000	81.9068	69	0
1527776957.821039000	82.0426	215	0
1527776957.821157000	82.0428	128	0
1527776957.824071000	82.0457	89	1
1527776957.824940000	82.0465	72	0
1527776957.824941000	82.0465	172	0
1527776957.828098000	82.0497	83	1
1527776958.109480000	82.3311	373	1
1527776958.109574000	82.3312	253	1
1527776958.129599000	82.3512	69	0
1527776958.416407000	82.638	234	0
1527776958.416410000	82.638	128	0
1527776958.419050000	82.6406	86	1
1527776958.419669000	82.6413	72	0
1527776958.419850000	82.6414	135	0
1527776958.422060000	82.6437	83	1
1527776958.542056000	82.7637	371	1
1527776958.542147000	82.7637	252	1
1527776958.566688000	82.7883	69	0
1527776958.925574000	83.1472	213	0
1527776958.925881000	83.1475	128	0
1527776958.928148000	83.1497	86	1
1527776958.930398000	83.152	72	0
1527776958.930401000	83.152	70	0
1527776958.933131000	83.1547	83	1
1527776958.967190000	83.1888	369	1
1527776958.967255000	83.1889	243	1
1527776958.990885000	83.2125	69	0
1527776959.098621000	83.3202	235	0
1527776959.098623000	83.3202	128	0
1527776959.101146000	83.3227	86	1
1527776959.102992000	83.3246	72	0
1527776959.102994000	83.3246	300	0
1527776959.106141000	83.3277	83	1
1527776960.393390000	84.615	371	1
1527776960.393482000	84.6151	247	1
1527776960.413291000	84.6349	69	0
1527776960.508588000	84.7302	235	0
1527776960.508702000	84.7303	128	0
1527776960.511559000	84.7332	86	1
1527776960.512652000	84.7342	72	0
1527776960.512654000	84.7343	128	0
1527776960.515540000	84.7371	83	1
1527776960.635667000	84.8573	367	1
1527776960.635744000	84.8573	247	1
1527776960.656554000	84.8782	69	0
1527776960.754604000	84.9762	211	0
1527776960.754607000	84.9762	128	0
1527776960.757649000	84.9792	86	1
1527776960.758799000	84.9804	72	0
1527776960.759275000	84.9809	227	0
1527776960.761566000	84.9832	83	1
1527776960.893942000	85.1155	371	1
1527776960.894023000	85.1156	242	1
1527776960.913541000	85.1351	69	0
1527776961.007737000	85.2293	238	0
1527776961.007739000	85.2293	128	0
1527776961.010661000	85.2323	86	1
1527776961.011034000	85.2326	72	0
1527776961.011115000	85.2327	165	0
1527776961.013646000	85.2352	83	1
1527776963.716822000	87.9384	370	1
1527776963.716916000	87.9385	243	1
1527776963.738261000	87.9599	69	0
1527776963.856465000	88.0781	236	0
1527776963.856468000	88.0781	128	0
1527776963.859220000	88.0808	86	1
1527776963.859580000	88.0812	72	0
1527776963.859842000	88.0814	315	0
1527776963.862204000	88.0838	83	1
1527776963.996514000	88.2181	972	1
1527776963.996610000	88.2182	240	1
1527776964.017578000	88.2392	69	0
1527776964.021707000	88.2433	69	0
1527776964.122377000	88.344	242	0
1527776964.122380000	88.344	128	0
1527776964.125235000	88.3468	89	1
1527776964.126043000	88.3476	72	0
1527776964.126361000	88.348	236	0
1527776964.129224000	88.3508	83	1
1527776964.217593000	88.4392	967	1
1527776964.217695000	88.4393	244	1
1527776964.239253000	88.4609	69	0
1527776964.243401000	88.465	69	0
1527776964.334550000	88.5561	382	0
1527776964.334554000	88.5562	128	0
1527776964.337250000	88.5588	89	1
1527776964.338933000	88.5605	72	0
1527776964.339002000	88.5606	239	0
1527776964.341152000	88.5627	83	1
1527776964.432495000	88.6541	373	1
1527776964.432583000	88.6542	245	1
1527776964.452983000	88.6746	69	0
1527776964.719376000	88.941	276	0
1527776964.719487000	88.9411	128	0
1527776964.722177000	88.9438	86	1
1527776964.723107000	88.9447	72	0
1527776964.723355000	88.945	146	0
1527776964.726198000	88.9478	83	1
1527776965.057812000	89.2794	372	1
1527776965.057891000	89.2795	263	1
1527776965.078436000	89.3	69	0
1527776965.194584000	89.4162	259	0
1527776965.195385000	89.417	128	0
1527776965.197207000	89.4188	86	1
1527776965.199913000	89.4215	72	0
1527776965.200000000	89.4216	258	0
1527776965.202207000	89.4238	83	1
1527776965.519359000	89.741	371	1
1527776965.519452000	89.7411	259	1
1527776965.525962000	89.7476	283	1
1527776965.526059000	89.7477	1392	1
1527776965.526100000	89.7477	1392	1
1527776965.526156000	89.7478	1392	1
1527776965.526199000	89.7478	540	1
1527776965.539200000	89.7608	69	0
1527776965.547350000	89.7689	69	0
1527776965.640950000	89.8625	368	0
1527776965.644240000	89.8658	86	1
1527776965.647423000	89.869	60	0
1527776965.650285000	89.8719	80	1
1527776965.889979000	90.1116	256	0
1527776965.889981000	90.1116	128	0
1527776965.893268000	90.1149	83	1
1527776965.893545000	90.1151	72	0
1527776965.893547000	90.1151	87	0
1527776965.896290000	90.1179	83	1
1527776965.957028000	90.1786	372	1
1527776965.957122000	90.1787	252	1
1527776965.976947000	90.1985	69	0
1527776966.096474000	90.3181	238	0
1527776966.096476000	90.3181	128	0
1527776966.099283000	90.3209	86	1
1527776966.101055000	90.3227	72	0
1527776966.101057000	90.3227	234	0
1527776966.104265000	90.3259	83	1
1527776966.194474000	90.4161	369	1
1527776966.194568000	90.4162	242	1
1527776966.217150000	90.4387	69	0
1527776966.322498000	90.5441	215	0
1527776966.322500000	90.5441	128	0
1527776966.325368000	90.547	86	1
1527776966.326458000	90.5481	72	0
1527776966.326572000	90.5482	98	0
1527776966.329344000	90.5509	83	1
1527776967.932047000	92.1536	373	1
1527776967.932128000	92.1537	243	1
1527776967.952369000	92.174	69	0
1527776968.326743000	92.5483	240	0
1527776968.326857000	92.5485	128	0
1527776968.329386000	92.551	86	1
1527776968.330193000	92.5518	72	0
1527776968.330195000	92.5518	290	0
1527776968.332359000	92.554	83	1
1527776968.416085000	92.6377	373	1
1527776968.416181000	92.6378	257	1
1527776968.436805000	92.6584	69	0
1527776968.535658000	92.7573	213	0
1527776968.535662000	92.7573	128	0
1527776968.538476000	92.7601	86	1
1527776968.538995000	92.7606	72	0
1527776968.539109000	92.7607	301	0
1527776968.542492000	92.7641	83	1
1527776968.635559000	92.8572	368	1
1527776968.635638000	92.8572	245	1
1527776968.655903000	92.8775	69	0
1527776968.661951000	92.8835	69	0
1527776968.753913000	92.9755	213	0
1527776968.753917000	92.9755	128	0
1527776968.756556000	92.9782	89	1
1527776968.758579000	92.9802	72	0
1527776968.758580000	92.9802	106	0
1527776968.761413000	92.983	83	1
1527776969.095092000	93.3167	973	1
1527776969.095157000	93.3168	251	1
1527776969.115703000	93.3373	69	0
1527776969.119781000	93.3414	69	0
1527776969.211945000	93.4335	237	0
1527776969.212062000	93.4337	128	0
1527776969.214455000	93.4361	89	1
1527776969.226661000	93.4483	72	0
1527776969.227695000	93.4493	72	0
1527776969.229657000	93.4513	83	1
1527776969.518700000	93.7403	966	1
1527776969.518785000	93.7404	255	1
1527776969.538984000	93.7606	69	0
1527776969.661601000	93.8832	215	0
1527776969.661720000	93.8833	128	0
1527776969.664474000	93.8861	86	1
1527776969.665677000	93.8873	72	0
1527776969.665756000	93.8874	134	0
1527776969.668506000	93.8901	83	1
1527776969.828905000	94.0505	374	1
1527776969.828989000	94.0506	245	1
1527776969.851248000	94.0728	69	0
1527776969.948577000	94.1702	237	0
1527776969.948580000	94.1702	128	0
1527776969.951523000	94.1731	86	1
1527776969.951740000	94.1733	72	0
1527776969.951741000	94.1733	249	0
1527776969.954472000	94.1761	83	1
1527776970.238100000	94.4597	368	1
1527776970.238163000	94.4598	252	1
1527776970.258278000	94.4799	69	0
1527776970.262581000	94.4842	69	0
1527776970.352356000	94.574	217	0
1527776970.352473000	94.5741	128	0
1527776970.355512000	94.5771	89	1
1527776970.356339000	94.5779	72	0
1527776970.356341000	94.5779	236	0
1527776970.359508000	94.5811	83	1
1527776970.566547000	94.7881	373	1
1527776970.566638000	94.7882	240	1
1527776970.586769000	94.8084	69	0
1527776970.697800000	94.9194	382	0
1527776970.697962000	94.9196	128	0
1527776970.699325000	94.9209	72	0
1527776970.699327000	94.9209	117	0
1527776970.700540000	94.9221	92	1
1527776970.777095000	94.9987	373	1
1527776970.777188000	94.9988	242	1
1527776970.799013000	95.0206	69	0
1527776970.803532000	95.0251	69	0
1527776970.901812000	95.1234	276	0
1527776970.901928000	95.1235	128	0
1527776970.904539000	95.1261	89	1
1527776970.905618000	95.1272	72	0
1527776970.905620000	95.1272	257	0
1527776970.908558000	95.1302	83	1
1527776971.100231000	95.3218	371	1
1527776971.100325000	95.3219	250	1
1527776971.120362000	95.342	69	0
1527776971.125548000	95.3471	69	0
1527776971.630021000	95.8516	262	0
1527776971.630025000	95.8516	128	0
1527776971.632653000	95.8543	89	1
1527776971.634123000	95.8557	72	0
1527776971.634545000	95.8561	282	0
1527776971.636640000	95.8582	83	1
1527776971.747146000	95.9687	369	1
1527776971.747209000	95.9688	255	1
1527776971.767344000	95.9889	69	0
1527776971.873269000	96.0949	216	0
1527776971.873381000	96.095	128	0
1527776971.876594000	96.0982	86	1
1527776971.877316000	96.0989	72	0
1527776971.877318000	96.0989	100	0
1527776971.879615000	96.1012	83	1
1527776971.964314000	96.1859	373	1
1527776971.964377000	96.186	249	1
1527776971.986617000	96.2082	69	0
1527776972.088348000	96.3099	237	0
1527776972.088351000	96.3099	128	0
1527776972.090253000	96.3119	72	0
1527776972.090261000	96.3119	221	0
1527776972.091605000	96.3132	92	1
1527776972.399807000	96.6214	372	1
1527776972.399901000	96.6215	248	1
1527776972.420348000	96.6419	69	0
1527776972.528317000	96.7499	244	0
1527776972.528434000	96.75	128	0
1527776972.531611000	96.7532	86	1
1527776972.533188000	96.7548	72	0
1527776972.533275000	96.7549	200	0
1527776972.535642000	96.7572	83	1
1527776972.812894000	97.0345	371	1
1527776972.812954000	97.0346	252	1
1527776972.832749000	97.0543	69	0
1527776972.970985000	97.1926	237	0
1527776972.970987000	97.1926	128	0
1527776972.973723000	97.1953	86	1
1527776972.975183000	97.1968	72	0
1527776972.975185000	97.1968	230	0
1527776972.977708000	97.1993	83	1
1527776973.491008000	97.7126	971	1
1527776973.491069000	97.7127	248	1
1527776973.513032000	97.7346	69	0
1527776973.604966000	97.8266	215	0
1527776973.604969000	97.8266	128	0
1527776973.607757000	97.8294	86	1
1527776973.608695000	97.8303	72	0
1527776973.608773000	97.8304	244	0
1527776973.611772000	97.8334	83	1
1527776977.208024000	101.43	966	1
1527776977.208100000	101.43	246	1
1527776977.228281000	101.45	69	0
1527776977.361308000	101.583	236	0
1527776977.361421000	101.583	128	0
1527776977.363776000	101.585	72	0
1527776977.363856000	101.585	126	0
1527776977.363974000	101.586	86	1
1527776977.366888000	101.588	83	1
1527776977.498244000	101.72	370	1
1527776977.498352000	101.72	247	1
1527776977.517834000	101.739	69	0
1527776977.628130000	101.85	212	0
1527776977.628249000	101.85	128	0
1527776977.630922000	101.853	86	1
1527776977.631888000	101.853	72	0
1527776977.632133000	101.854	116	0
1527776977.634902000	101.856	83	1
1527776977.769878000	101.991	372	1
1527776977.769969000	101.992	245	1
1527776977.789613000	102.011	69	0
1527776977.883281000	102.105	213	0
1527776977.883520000	102.105	128	0
1527776977.886000000	102.108	86	1
1527776977.889741000	102.111	72	0
1527776977.889855000	102.111	212	0
1527776977.892966000	102.115	83	1
1527776978.190395000	102.412	373	1
1527776978.190475000	102.412	253	1
1527776978.211961000	102.434	69	0
1527776978.328033000	102.55	239	0
1527776978.328154000	102.55	128	0
1527776978.330938000	102.553	86	1
1527776978.331969000	102.554	72	0
1527776978.332049000	102.554	319	0
1527776978.334947000	102.557	83	1
1527776978.619753000	102.841	370	1
1527776978.619831000	102.841	253	1
1527776978.639238000	102.861	69	0
1527776978.753673000	102.975	213	0
1527776978.753788000	102.975	128	0
1527776978.757046000	102.979	86	1
1527776978.758640000	102.98	72	0
1527776978.759118000	102.981	178	0
1527776978.760974000	102.983	83	1
1527776978.848186000	103.07	373	1
1527776978.848266000	103.07	242	1
1527776978.867939000	103.09	69	0
1527776978.963426000	103.185	237	0
1527776978.963557000	103.185	128	0
1527776978.965973000	103.188	86	1
1527776978.967270000	103.189	72	0
1527776978.967347000	103.189	78	0
1527776978.969963000	103.192	83	1
1527776979.072589000	103.294	368	1
1527776979.072683000	103.294	248	1
1527776979.093781000	103.315	69	0
1527776979.224790000	103.446	217	0
1527776979.224913000	103.447	128	0
1527776979.228086000	103.45	86	1
1527776979.230692000	103.452	72	0
1527776979.230801000	103.452	284	0
1527776979.234059000	103.456	83	1
1527776979.257060000	103.479	217	0
1527776979.260048000	103.482	80	1
1527776979.310121000	103.532	373	1
1527776979.310216000	103.532	240	1
[truncated: 174 more rows]
