# Supplementary material for: Method for multi-task learning fusion network traffic classification to address small sample labels
Source: Sci Rep. 2024 Jan 30;14:2518. doi: 10.1038/s41598-024-51933-8 (PMC10827795; doi:10.1038/s41598-024-51933-8)
Supplement: Supplementary file 2 — Supplementary Information 2. [file 41598_2024_51933_MOESM2_ESM.zip › QUIC Dataset/QUIC Dataset/pretraining/Google Doc/GoogleDoc-1131.txt]

1528144305.319557000	0	294	1
1528144305.343732000	0.0241752	87	0
1528144305.535661000	0.216104	300	0
1528144305.537232000	0.217675	1412	0
1528144305.538805000	0.219248	1412	0
1528144305.540372000	0.220815	1412	0
1528144305.540866000	0.221309	110	1
1528144305.541895000	0.222338	180	0
1528144305.543505000	0.223948	1412	0
1528144305.545050000	0.225493	1412	0
1528144305.545918000	0.226361	104	1
1528144305.546663000	0.227106	1412	0
1528144305.548197000	0.22864	188	0
1528144305.549788000	0.230231	1412	0
1528144305.550309000	0.230752	101	1
1528144305.551350000	0.231793	1412	0
1528144305.552912000	0.233355	1348	0
1528144305.554475000	0.234918	1412	0
1528144305.556092000	0.236535	1412	0
1528144305.557653000	0.238096	1412	0
1528144305.559210000	0.239653	1299	0
1528144305.560776000	0.241219	1412	0
1528144305.562337000	0.24278	1412	0
1528144305.563897000	0.24434	1412	0
1528144305.565514000	0.245957	1335	0
1528144305.566062000	0.246505	125	1
1528144305.567090000	0.247533	1412	0
1528144305.568684000	0.249127	249	0
1528144305.570300000	0.250743	1412	0
1528144305.571816000	0.252259	98	1
1528144305.571837000	0.25228	802	0
1528144305.573557000	0.254	1412	0
1528144305.575108000	0.255551	962	0
1528144305.575920000	0.256363	107	1
1528144305.576732000	0.257175	1412	0
1528144305.578301000	0.258744	1412	0
1528144305.579872000	0.260315	1412	0
1528144305.581440000	0.261883	1412	0
1528144305.582535000	0.262978	104	1
1528144305.582986000	0.263429	1412	0
1528144305.584554000	0.264997	1412	0
1528144305.585852000	0.266295	110	1
1528144305.586164000	0.266607	1412	0
1528144305.587736000	0.268179	1412	0
1528144305.589302000	0.269745	1412	0
1528144305.589891000	0.270334	104	1
1528144305.590859000	0.271302	1412	0
1528144305.592420000	0.272863	1412	0
1528144305.593984000	0.274427	1412	0
1528144305.594880000	0.275323	104	1
1528144305.596262000	0.276705	1412	0
1528144305.597836000	0.278279	1412	0
1528144305.599399000	0.279842	1412	0
1528144305.600054000	0.280497	104	1
1528144305.600951000	0.281394	931	0
1528144305.604891000	0.285334	98	1
1528144305.609150000	0.289593	300	0
1528144305.612915000	0.293358	98	1
1528144306.032650000	0.713093	353	1
1528144306.032730000	0.713173	1412	1
1528144306.032753000	0.713196	826	1
1528144306.040256000	0.720699	414	1
1528144306.050716000	0.731159	87	0
1528144306.056684000	0.737127	87	0
1528144306.175535000	0.855978	372	0
1528144306.178918000	0.859361	104	1
1528144306.180360000	0.860803	80	0
1528144306.183907000	0.86435	98	1
1528144306.197271000	0.877714	230	0
1528144306.198871000	0.879314	1412	0
1528144306.200440000	0.880883	1412	0
1528144306.200924000	0.881367	104	1
1528144306.202072000	0.882515	1412	0
1528144306.203619000	0.884062	186	0
1528144306.205261000	0.885704	1412	0
1528144306.205893000	0.886336	104	1
1528144306.206823000	0.887266	1412	0
1528144306.208380000	0.888823	1065	0
1528144306.209910000	0.890353	92	0
1528144306.210891000	0.891334	104	1
1528144306.211479000	0.891922	303	0
1528144306.214902000	0.895345	98	1
1528144306.286769000	0.967212	215	1
1528144306.313797000	0.99424	87	0
1528144306.461002000	1.14145	399	0
1528144306.462575000	1.14302	1116	0
1528144306.464107000	1.14455	92	0
1528144306.464908000	1.14535	107	1
1528144306.465785000	1.14623	91	0
1528144306.468919000	1.14936	98	1
1528144307.903775000	2.58422	1021	1
1528144307.921997000	2.60244	87	0
1528144308.000642000	2.68109	252	0
1528144308.002225000	2.68267	1412	0
1528144308.003778000	2.68422	997	0
1528144308.003992000	2.68444	107	1
1528144308.005396000	2.68584	92	0
1528144308.006969000	2.68741	314	0
1528144308.008999000	2.68944	101	1
1528144309.344793000	4.02524	328	1
1528144309.344901000	4.02534	1412	1
1528144309.344947000	4.02539	1412	1
1528144309.344970000	4.02541	1412	1
1528144309.345007000	4.02545	1412	1
1528144309.345035000	4.02548	1412	1
1528144309.345073000	4.02552	1412	1
1528144309.345126000	4.02557	1412	1
1528144309.345148000	4.02559	1412	1
1528144309.345184000	4.02563	1412	1
1528144309.345218000	4.02566	1412	1
1528144309.345251000	4.02569	1412	1
1528144309.345288000	4.02573	1412	1
1528144309.345338000	4.02578	1191	1
1528144309.362249000	4.04269	87	0
1528144309.366484000	4.04693	87	0
1528144309.522787000	4.20323	396	0
1528144309.524822000	4.20527	80	0
1528144309.526265000	4.20671	107	1
1528144311.331245000	6.01169	324	1
1528144311.331338000	6.01178	1412	1
1528144311.331374000	6.01182	916	1
1528144311.349961000	6.0304	87	0
1528144311.363733000	6.04418	165	1
1528144311.381318000	6.06176	87	0
1528144311.437038000	6.11748	395	0
1528144311.439454000	6.1199	80	0
1528144311.441992000	6.12244	107	1
1528144311.853915000	6.53436	644	0
1528144311.855516000	6.53596	306	0
1528144311.855947000	6.53639	118	1
1528144311.857102000	6.53754	317	0
1528144311.858215000	6.53866	265	1
1528144311.874718000	6.55516	87	0
1528144312.053670000	6.73411	850	0
1528144312.055300000	6.73574	1412	0
1528144312.056863000	6.73731	1412	0
1528144312.057732000	6.73818	107	1
1528144312.058440000	6.73888	1412	0
1528144312.059952000	6.7404	180	0
1528144312.061550000	6.74199	1412	0
1528144312.061949000	6.74239	104	1
1528144312.063115000	6.74356	1356	0
1528144312.064754000	6.7452	1412	0
1528144312.066379000	6.74682	1412	0
1528144312.067942000	6.74838	1412	0
1528144312.069474000	6.74992	188	0
1528144312.071063000	6.75151	1228	0
1528144312.071248000	6.75169	110	1
1528144312.072692000	6.75313	1412	0
1528144312.074265000	6.75471	1412	0
1528144312.074707000	6.75515	104	1
1528144312.075919000	6.75636	1412	0
1528144312.077487000	6.75793	1412	0
1528144312.079042000	6.75949	828	0
1528144312.080614000	6.76106	1412	0
1528144312.080786000	6.76123	107	1
1528144312.082192000	6.76263	1412	0
1528144312.083744000	6.76419	1412	0
1528144312.085320000	6.76576	188	0
1528144312.085705000	6.76615	104	1
1528144312.086972000	6.76742	797	0
1528144312.088542000	6.76899	1412	0
1528144312.090108000	6.77055	1412	0
1528144312.090713000	6.77116	104	1
1528144312.091670000	6.77211	1412	0
1528144312.093208000	6.77365	188	0
1528144312.094788000	6.77523	981	0
1528144312.096472000	6.77692	1412	0
1528144312.098041000	6.77848	1412	0
1528144312.099609000	6.78005	1412	0
1528144312.101170000	6.78161	1412	0
1528144312.101645000	6.78209	113	1
1528144312.102702000	6.78314	316	0
1528144312.104294000	6.78474	1412	0
1528144312.105712000	6.78615	104	1
1528144312.105912000	6.78636	1412	0
1528144312.107480000	6.78792	1412	0
1528144312.109013000	6.78946	188	0
1528144312.110598000	6.79104	1186	0
1528144312.112168000	6.79261	1412	0
1528144312.113734000	6.79418	1412	0
1528144312.114032000	6.79448	101	1
1528144312.115414000	6.79586	1412	0
1528144312.116981000	6.79742	1412	0
1528144312.118547000	6.79899	1412	0
1528144312.119716000	6.80016	110	1
1528144312.120167000	6.80061	1412	0
1528144312.121710000	6.80215	273	0
1528144312.123310000	6.80375	1412	0
1528144312.123894000	6.80434	110	1
1528144312.124856000	6.8053	1330	0
1528144312.126481000	6.80692	1412	0
1528144312.128045000	6.80849	1412	0
1528144312.128711000	6.80915	104	1
1528144312.129580000	6.81002	422	0
1528144312.135180000	6.81562	98	1
1528144312.142176000	6.82262	850	0
1528144312.145766000	6.82621	98	1
1528144314.522506000	9.20295	507	1
1528144314.522591000	9.20303	294	1
1528144314.525905000	9.20635	313	1
1528144314.525995000	9.20644	1412	1
1528144314.526022000	9.20647	1412	1
1528144314.526072000	9.20652	909	1
1528144314.539536000	9.21998	87	0
1528144314.547275000	9.22772	87	0
1528144314.574442000	9.25488	397	1
1528144314.591255000	9.2717	87	0
1528144314.613479000	9.29392	397	0
1528144314.616886000	9.29733	101	1
1528144314.620086000	9.30053	80	0
1528144314.623922000	9.30437	98	1
1528144314.646499000	9.32694	335	0
1528144314.648081000	9.32852	1400	0
1528144314.649618000	9.33006	513	0
1528144314.649856000	9.3303	104	1
1528144314.651272000	9.33172	592	0
1528144314.652898000	9.33334	635	0
1528144314.654460000	9.3349	467	0
1528144314.654850000	9.33529	104	1
1528144314.656080000	9.33652	697	0
1528144314.657635000	9.33808	484	0
1528144314.659205000	9.33965	835	0
1528144314.659851000	9.34029	104	1
1528144314.660763000	9.34121	649	0
1528144314.662322000	9.34277	519	0
1528144314.663879000	9.34432	439	0
1528144314.664852000	9.34529	104	1
1528144314.665496000	9.34594	701	0
1528144314.667060000	9.3475	616	0
1528144314.668619000	9.34906	558	0
1528144314.668899000	9.34934	104	1
1528144314.670183000	9.35063	654	0
1528144314.671739000	9.35218	583	0
1528144314.673302000	9.35374	689	0
1528144314.673866000	9.35431	104	1
1528144314.674850000	9.35529	275	0
1528144314.676493000	9.35694	103	0
1528144314.678055000	9.3585	92	0
1528144314.678919000	9.35936	104	1
1528144314.679648000	9.36009	241	0
1528144314.681187000	9.36163	196	0
1528144314.682861000	9.3633	101	1
1528144315.515612000	10.1961	482	1
1528144315.515683000	10.1961	94	1
1528144315.533666000	10.2141	87	0
1528144315.610820000	10.2913	258	0
1528144315.612383000	10.2928	367	0
1528144315.614580000	10.295	307	0
1528144315.614922000	10.2954	107	1
1528144316.371698000	11.0521	394	1
1528144316.371756000	11.0522	109	1
1528144316.377621000	11.0581	314	1
1528144316.380230000	11.0607	497	1
1528144316.380303000	11.0607	87	1
1528144316.389612000	11.0701	87	0
1528144316.395629000	11.0761	87	0
1528144316.413475000	11.0939	87	0
1528144316.469786000	11.1502	310	0
1528144316.471335000	11.1518	151	0
1528144316.473983000	11.1544	110	1
1528144316.474420000	11.1549	92	0
1528144316.476084000	11.1565	201	0
1528144316.477954000	11.1584	101	1
1528144316.519781000	11.2002	315	0
1528144316.521326000	11.2018	140	0
1528144316.524432000	11.2049	92	0
1528144316.525998000	11.2064	104	1
1528144316.526080000	11.2065	157	0
1528144316.529984000	11.2104	98	1
1528144316.566670000	11.2471	340	0
1528144316.568222000	11.2487	103	0
1528144316.570994000	11.2514	101	1
1528144316.571213000	11.2517	92	0
1528144316.572783000	11.2532	154	0
1528144316.592002000	11.2724	101	1
1528144316.857890000	11.5383	389	1
1528144316.857965000	11.5384	255	1
1528144316.892050000	11.5725	389	1
1528144316.927087000	11.6075	255	1
1528144316.946722000	11.6272	87	0
1528144316.949770000	11.6302	87	0
1528144316.964245000	11.6447	87	0
1528144317.463884000	12.1443	585	1
1528144317.463987000	12.1444	1412	1
1528144317.464041000	12.1445	1412	1
1528144317.464066000	12.1445	1412	1
1528144317.464089000	12.1445	1412	1
1528144317.464135000	12.1446	1412	1
1528144317.464179000	12.1446	1412	1
1528144317.464202000	12.1446	1412	1
1528144317.464263000	12.1447	1412	1
1528144317.464285000	12.1447	1412	1
1528144317.464321000	12.1448	1412	1
1528144317.464355000	12.1448	1412	1
1528144317.464390000	12.1448	1412	1
1528144317.466075000	12.1465	1412	1
1528144317.466133000	12.1466	1412	1
1528144317.466160000	12.1466	1412	1
1528144317.466197000	12.1466	1412	1
1528144317.468014000	12.1485	1412	1
1528144317.468056000	12.1485	1412	1
1528144317.468091000	12.1485	1412	1
1528144317.468129000	12.1486	1412	1
1528144317.468171000	12.1486	1412	1
1528144317.470004000	12.1504	1412	1
1528144317.470031000	12.1505	1412	1
1528144317.470068000	12.1505	1412	1
1528144317.470100000	12.1505	1412	1
1528144317.470140000	12.1506	1412	1
1528144317.472021000	12.1525	1412	1
1528144317.472052000	12.1525	1412	1
1528144317.472093000	12.1525	1412	1
1528144317.472149000	12.1526	1412	1
1528144317.474034000	12.1545	1412	1
1528144317.474061000	12.1545	1412	1
1528144317.474102000	12.1545	1412	1
1528144317.474135000	12.1546	189	1
1528144317.482968000	12.1634	87	0
1528144317.486021000	12.1665	87	0
1528144317.488499000	12.1689	87	0
1528144317.491597000	12.172	87	0
1528144317.495362000	12.1758	87	0
1528144317.606923000	12.2874	398	0
1528144317.611134000	12.2916	113	1
1528144317.613910000	12.2944	80	0
1528144317.618164000	12.2986	98	1
1528144317.651692000	12.3321	277	0
1528144317.653244000	12.3337	146	0
1528144317.655787000	12.3362	92	0
1528144317.656043000	12.3365	104	1
1528144317.657385000	12.3378	155	0
1528144317.661034000	12.3415	98	1
1528144317.702127000	12.3826	1149	1
1528144317.704246000	12.3847	293	1
1528144317.719496000	12.3999	87	0
1528144317.724952000	12.4054	87	0
1528144317.757016000	12.4375	393	1
1528144317.784478000	12.4649	87	0
1528144317.794446000	12.4749	235	0
1528144317.796055000	12.4765	118	0
1528144317.798044000	12.4785	104	1
1528144317.799507000	12.4799	92	0
1528144317.801074000	12.4815	125	0
1528144317.803041000	12.4835	101	1
1528144317.855358000	12.5358	426	1
1528144317.855437000	12.5359	269	1
1528144317.860366000	12.5408	243	0
1528144317.861919000	12.5424	279	0
1528144317.864038000	12.5445	101	1
1528144317.864187000	12.5446	92	0
1528144317.865816000	12.5463	314	0
1528144317.868025000	12.5485	101	1
1528144317.873344000	12.5538	87	0
1528144317.963432000	12.6439	565	0
1528144317.964992000	12.6454	802	0
1528144317.966636000	12.6471	92	0
1528144317.967046000	12.6475	107	1
1528144317.968225000	12.6487	100	0
1528144317.972082000	12.6525	98	1
1528144318.017432000	12.6979	333	0
1528144318.018969000	12.6994	146	0
1528144318.020531000	12.701	92	0
1528144318.021045000	12.7015	104	1
1528144318.022125000	12.7026	184	0
1528144318.026080000	12.7065	98	1
1528144318.307671000	12.9881	390	1
1528144318.307756000	12.9882	261	1
1528144318.325494000	13.0059	87	0
1528144318.455298000	13.1357	258	0
1528144318.456847000	13.1373	146	0
1528144318.458399000	13.1388	92	0
1528144318.459162000	13.1396	107	1
1528144318.459981000	13.1404	89	0
1528144318.464074000	13.1445	98	1
1528144318.542428000	13.2229	530	1
1528144318.542519000	13.223	259	1
1528144318.560522000	13.241	87	0
1528144318.571363000	13.2518	87	0
1528144318.695719000	13.3762	233	0
1528144318.697270000	13.3777	146	0
1528144318.699171000	13.3796	107	1
1528144318.700058000	13.3805	92	0
1528144318.701681000	13.3821	117	0
1528144318.704217000	13.3847	101	1
1528144318.834555000	13.515	401	1
1528144318.834642000	13.5151	254	1
1528144318.851863000	13.5323	87	0
1528144318.985315000	13.6658	233	0
1528144318.986932000	13.6674	146	0
1528144318.989194000	13.6696	104	1
1528144318.990095000	13.6705	92	0
1528144318.991664000	13.6721	154	0
1528144318.994124000	13.6746	101	1
1528144319.054549000	13.735	390	1
1528144319.054626000	13.7351	260	1
1528144319.071485000	13.7519	87	0
1528144319.198981000	13.8794	235	0
1528144319.200475000	13.8809	146	0
1528144319.203137000	13.8836	104	1
1528144319.204113000	13.8846	92	0
1528144319.205757000	13.8862	196	0
1528144319.208255000	13.8887	101	1
1528144319.265330000	13.9458	390	1
1528144319.265388000	13.9458	257	1
1528144319.282156000	13.9626	87	0
1528144319.424484000	14.1049	328	0
1528144319.426121000	14.1066	146	0
1528144319.427729000	14.1082	92	0
1528144319.428218000	14.1087	107	1
1528144319.429233000	14.1097	127	0
1528144319.433161000	14.1136	98	1
1528144319.507392000	14.1878	422	1
1528144319.507483000	14.1879	255	1
1528144319.526984000	14.2074	87	0
1528144320.140177000	14.8206	330	0
1528144320.141647000	14.8221	146	0
1528144320.143930000	14.8244	92	0
1528144320.144205000	14.8246	107	1
1528144320.145515000	14.826	152	0
1528144320.149241000	14.8297	98	1
1528144320.526641000	15.2071	390	1
1528144320.526702000	15.2071	262	1
1528144320.544989000	15.2254	87	0
1528144320.704967000	15.3854	256	0
1528144320.706530000	15.387	148	0
1528144320.709044000	15.3895	92	0
1528144320.709296000	15.3897	107	1
1528144320.710704000	15.3911	99	0
1528144320.714276000	15.3947	98	1
1528144320.780573000	15.461	582	1
1528144320.780632000	15.4611	259	1
1528144320.798891000	15.4793	87	0
1528144320.939407000	15.6199	236	0
1528144320.940974000	15.6214	148	0
1528144320.942507000	15.623	92	0
1528144320.943241000	15.6237	107	1
1528144320.944080000	15.6245	328	0
1528144320.948293000	15.6287	98	1
1528144321.018640000	15.6991	1177	1
1528144321.018725000	15.6992	257	1
1528144321.036129000	15.7166	87	0
1528144321.164345000	15.8448	267	0
1528144321.165959000	15.8464	148	0
1528144321.168255000	15.8487	104	1
1528144321.169219000	15.8497	92	0
1528144321.170788000	15.8512	149	0
1528144321.173240000	15.8537	101	1
1528144321.245289000	15.9257	390	1
1528144321.245373000	15.9258	258	1
1528144321.263005000	15.9434	87	0
1528144321.397828000	16.0783	258	0
1528144321.399306000	16.0797	148	0
1528144321.401349000	16.0818	104	1
1528144321.402298000	16.0827	92	0
1528144321.403939000	16.0844	284	0
1528144321.406244000	16.0867	101	1
1528144321.474680000	16.1551	423	1
1528144321.474741000	16.1552	258	1
1528144321.492299000	16.1727	87	0
1528144321.634214000	16.3147	233	0
1528144321.635757000	16.3162	148	0
1528144321.638129000	16.3186	92	0
1528144321.638283000	16.3187	107	1
1528144321.639713000	16.3202	94	0
1528144321.643263000	16.3237	98	1
1528144321.750248000	16.4307	390	1
1528144321.750364000	16.4308	370	1
1528144321.767460000	16.4479	87	0
1528144321.903053000	16.5835	232	0
1528144321.904615000	16.5851	148	0
1528144321.907318000	16.5878	92	0
1528144321.907381000	16.5878	104	1
1528144321.908957000	16.5894	311	0
1528144321.911348000	16.5918	101	1
1528144322.260252000	16.9407	529	1
1528144322.260348000	16.9408	430	1
1528144322.277507000	16.958	87	0
1528144322.407591000	17.088	258	0
1528144322.409183000	17.0896	148	0
1528144322.411385000	17.0918	104	1
1528144322.412039000	17.0925	92	0
1528144322.413559000	17.094	299	0
1528144322.415328000	17.0958	101	1
1528144322.986691000	17.6671	403	1
1528144322.986780000	17.6672	256	1
1528144323.003927000	17.6844	87	0
1528144323.136674000	17.8171	235	0
1528144323.138232000	17.8187	148	0
1528144323.140429000	17.8209	104	1
1528144323.141702000	17.8221	92	0
1528144323.144230000	17.8247	169	0
1528144323.145342000	17.8258	101	1
1528144323.273004000	17.9534	387	1
1528144323.273090000	17.9535	258	1
1528144323.290464000	17.9709	87	0
1528144323.415628000	18.0961	347	0
1528144323.417236000	18.0977	148	0
1528144323.419445000	18.0999	104	1
1528144323.424832000	18.1053	92	0
1528144323.426406000	18.1068	117	0
1528144323.428437000	18.1089	101	1
1528144323.528144000	18.2086	386	1
1528144323.528228000	18.2087	256	1
1528144323.547315000	18.2278	87	0
1528144323.679414000	18.3599	233	0
1528144323.680967000	18.3614	148	0
1528144323.682932000	18.3634	92	0
1528144323.683477000	18.3639	107	1
1528144323.684539000	18.365	144	0
1528144323.688460000	18.3689	98	1
1528144323.840734000	18.5212	386	1
1528144323.840796000	18.5212	256	1
1528144323.859414000	18.5399	87	0
1528144324.002470000	18.6829	235	0
1528144324.004026000	18.6845	148	0
1528144324.006488000	18.6869	104	1
1528144324.007225000	18.6877	92	0
1528144324.008822000	18.6893	131	0
1528144324.011487000	18.6919	101	1
1528144324.312313000	18.9928	427	1
1528144324.312388000	18.9928	490	1
1528144324.331732000	19.0122	87	0
1528144324.460085000	19.1405	256	0
1528144324.461595000	19.142	148	0
1528144324.464525000	19.145	104	1
1528144324.464988000	19.1454	92	0
1528144324.466727000	19.1472	254	0
1528144324.468509000	19.149	101	1
1528144324.614161000	19.2946	386	1
1528144324.614238000	19.2947	370	1
1528144324.631692000	19.3121	87	0
1528144324.771265000	19.4517	235	0
1528144324.772836000	19.4533	148	0
1528144324.775521000	19.456	104	1
1528144324.776729000	19.4572	92	0
1528144324.778359000	19.4588	109	0
1528144324.780509000	19.461	101	1
1528144324.914810000	19.5953	586	1
1528144324.914898000	19.5953	310	1
1528144324.932307000	19.6128	87	0
1528144325.068946000	19.7494	305	0
1528144325.070503000	19.7509	148	0
1528144325.072548000	19.753	104	1
1528144325.073847000	19.7543	92	0
1528144325.075499000	19.7559	204	0
1528144325.077453000	19.7579	101	1
1528144325.686160000	20.3666	1177	1
1528144325.686249000	20.3667	256	1
1528144325.704410000	20.3849	87	0
1528144325.863302000	20.5437	353	0
1528144325.864792000	20.5452	148	0
1528144325.867421000	20.5479	92	0
1528144325.867630000	20.5481	107	1
1528144325.869055000	20.5495	100	0
1528144325.872533000	20.553	98	1
1528144326.022885000	20.7033	389	1
1528144326.022983000	20.7034	260	1
1528144326.039909000	20.7204	87	0
1528144326.176104000	20.8565	235	0
1528144326.177667000	20.8581	148	0
1528144326.179544000	20.86	104	1
1528144326.182838000	20.8633	92	0
1528144326.184409000	20.8649	192	0
1528144326.186553000	20.867	101	1
1528144326.301445000	20.9819	423	1
1528144326.301536000	20.982	256	1
1528144326.331905000	21.0123	87	0
1528144326.454851000	21.1353	259	0
1528144326.456444000	21.1369	148	0
1528144326.458547000	21.139	104	1
1528144326.461326000	21.1418	92	0
1528144326.462894000	21.1433	300	0
1528144326.464587000	21.145	101	1
1528144326.637919000	21.3184	391	1
1528144326.637977000	21.3184	258	1
1528144326.655458000	21.3359	87	0
1528144326.784292000	21.4647	267	0
1528144326.785906000	21.4663	148	0
1528144326.788590000	21.469	104	1
1528144326.980461000	21.6609	92	0
1528144326.982021000	21.6625	301	0
1528144326.984578000	21.665	101	1
1528144327.156336000	21.8368	530	1
1528144327.156422000	21.8369	259	1
1528144327.174446000	21.8549	87	0
1528144327.314956000	21.9954	256	0
1528144327.316590000	21.997	148	0
1528144327.318619000	21.9991	104	1
1528144327.320192000	22.0006	92	0
1528144327.321765000	22.0022	248	0
1528144327.323585000	22.004	101	1
1528144327.538264000	22.2187	402	1
1528144327.538354000	22.2188	256	1
1528144327.555605000	22.236	87	0
1528144327.697959000	22.3784	233	0
1528144327.699503000	22.3799	148	0
1528144327.701693000	22.3821	104	1
1528144327.703040000	22.3835	92	0
1528144327.704554000	22.385	280	0
1528144327.706677000	22.3871	101	1
1528144327.829388000	22.5098	386	1
1528144327.829475000	22.5099	258	1
1528144327.847215000	22.5277	87	0
1528144327.976967000	22.6574	232	0
1528144327.978506000	22.6589	148	0
1528144327.980706000	22.6611	104	1
1528144327.983268000	22.6637	92	0
1528144327.984771000	22.6652	90	0
1528144327.986706000	22.6671	101	1
1528144328.133157000	22.8136	385	1
1528144328.133253000	22.8137	256	1
1528144328.152406000	22.8328	87	0
1528144328.280977000	22.9614	255	0
1528144328.282505000	22.9629	148	0
1528144328.284733000	22.9652	104	1
1528144328.285997000	22.9664	92	0
1528144328.287518000	22.968	201	0
1528144328.289716000	22.9702	101	1
1528144328.386047000	23.0665	385	1
1528144328.386109000	23.0666	256	1
1528144328.403002000	23.0834	87	0
1528144328.548520000	23.229	235	0
1528144328.550106000	23.2305	148	0
1528144328.552741000	23.2332	104	1
1528144328.562699000	23.2431	92	0
1528144328.564304000	23.2447	213	0
1528144328.566758000	23.2472	101	1
1528144328.690126000	23.3706	423	1
1528144328.690216000	23.3707	256	1
1528144328.708498000	23.3889	87	0
1528144328.841578000	23.522	326	0
1528144328.843171000	23.5236	148	0
1528144328.845772000	23.5262	104	1
1528144328.846499000	23.5269	92	0
1528144328.848108000	23.5286	267	0
1528144328.849694000	23.5301	101	1
1528144329.025015000	23.7055	386	1
1528144329.025110000	23.7056	258	1
1528144329.042841000	23.7233	87	0
1528144329.192885000	23.8733	233	0
1528144329.195533000	23.876	148	0
1528144329.196779000	23.8772	104	1
1528144329.197736000	23.8782	92	0
1528144329.199272000	23.8797	251	0
1528144329.201762000	23.8822	101	1
1528144329.378995000	24.0594	582	1
1528144329.379057000	24.0595	256	1
1528144329.398526000	24.079	87	0
1528144329.546386000	24.2268	256	0
1528144329.547934000	24.2284	148	0
1528144329.550820000	24.2313	104	1
1528144329.551411000	24.2319	92	0
1528144329.552986000	24.2334	223	0
1528144329.554790000	24.2352	101	1
1528144329.823020000	24.5035	1176	1
1528144329.823076000	24.5035	259	1
1528144329.839799000	24.5202	87	0
1528144329.999157000	24.6796	233	0
1528144330.000776000	24.6812	148	0
1528144330.002821000	24.6833	104	1
1528144330.003348000	24.6838	92	0
1528144330.004913000	24.6854	85	0
1528144330.006785000	24.6872	101	1
1528144330.239650000	24.9201	386	1
1528144330.239741000	24.9202	258	1
1528144330.258248000	24.9387	87	0
1528144330.399941000	25.0804	255	0
1528144330.401492000	25.0819	148	0
1528144330.403800000	25.0842	104	1
1528144330.404596000	25.085	92	0
1528144330.406195000	25.0866	90	0
1528144330.408770000	25.0892	101	1
1528144330.606222000	25.2867	385	1
1528144330.606283000	25.2867	258	1
1528144330.624045000	25.3045	87	0
1528144330.763019000	25.4435	303	0
1528144330.764519000	25.445	148	0
1528144330.766443000	25.4469	92	0
1528144330.766869000	25.4473	107	1
1528144330.768036000	25.4485	138	0
1528144330.771850000	25.4523	98	1
1528144331.714881000	26.3953	422	1
1528144331.714956000	26.3954	256	1
1528144331.733310000	26.4138	87	0
1528144331.864993000	26.5454	355	0
1528144331.866662000	26.5471	148	0
1528144331.868928000	26.5494	104	1
1528144331.871231000	26.5517	92	0
1528144331.872809000	26.5533	250	0
1528144331.874922000	26.5554	101	1
1528144333.049081000	27.7295	386	1
1528144333.049174000	27.7296	256	1
1528144333.067524000	27.748	87	0
1528144333.197085000	27.8775	255	0
1528144333.198598000	27.879	148	0
1528144333.201025000	27.8815	104	1
1528144333.201543000	27.882	92	0
1528144333.203166000	27.8836	168	0
1528144333.205036000	27.8855	101	1
1528144333.448402000	28.1288	385	1
1528144333.448495000	28.1289	256	1
1528144333.465617000	28.1461	87	0
1528144333.614349000	28.2948	258	0
1528144333.615936000	28.2964	148	0
1528144333.617502000	28.2979	92	0
1528144333.618045000	28.2985	107	1
1528144333.619112000	28.2996	279	0
1528144333.623018000	28.3035	98	1
1528144333.764677000	28.4451	529	1
1528144333.764738000	28.4452	258	1
1528144333.784336000	28.4648	87	0
1528144333.917467000	28.5979	265	0
1528144333.918995000	28.5994	148	0
1528144333.920977000	28.6014	104	1
1528144333.929840000	28.6103	92	0
1528144333.931479000	28.6119	308	0
1528144333.934072000	28.6145	101	1
1528144334.116797000	28.7972	401	1
1528144334.116892000	28.7973	256	1
1528144334.134763000	28.8152	87	0
1528144334.275050000	28.9555	256	0
1528144334.276759000	28.9572	148	0
1528144334.279069000	28.9595	104	1
1528144334.281706000	28.9621	92	0
1528144334.283789000	28.9642	210	0
1528144334.284987000	28.9654	101	1
1528144334.650823000	29.3313	388	1
1528144334.650913000	29.3314	259	1
1528144334.668574000	29.349	87	0
1528144334.822639000	29.5031	232	0
1528144334.824227000	29.5047	148	0
1528144334.826033000	29.5065	104	1
1528144334.830057000	29.5105	92	0
1528144334.831683000	29.5121	107	0
1528144334.834041000	29.5145	101	1
1528144335.067480000	29.7479	425	1
1528144335.067571000	29.748	262	1
1528144335.085769000	29.7662	87	0
1528144335.224521000	29.905	233	0
1528144335.226082000	29.9065	148	0
1528144335.228130000	29.9086	104	1
1528144335.229367000	29.9098	92	0
1528144335.230944000	29.9114	253	0
1528144335.233125000	29.9136	101	1
1528144335.385585000	30.066	389	1
1528144335.385677000	30.0661	257	1
1528144335.403683000	30.0841	87	0
1528144335.541769000	30.2222	256	0
1528144335.543320000	30.2238	148	0
1528144335.546082000	30.2265	104	1
1528144335.546421000	30.2269	92	0
1528144335.548013000	30.2285	210	0
1528144335.550070000	30.2305	101	1
1528144335.749522000	30.43	582	1
1528144335.749612000	30.4301	257	1
1528144335.767943000	30.4484	87	0
1528144335.774038000	30.4545	87	0
1528144335.909741000	30.5902	324	0
1528144335.911383000	30.5918	148	0
1528144335.914164000	30.5946	107	1
1528144335.915736000	30.5962	92	0
1528144335.917379000	30.5978	211	0
1528144335.919161000	30.5996	101	1
1528144336.213406000	30.8938	1180	1
1528144336.213466000	30.8939	260	1
1528144336.231380000	30.9118	87	0
1528144336.549362000	31.2298	256	0
1528144336.550909000	31.2314	148	0
1528144336.553220000	31.2337	104	1
1528144336.558906000	31.2393	92	0
1528144336.560424000	31.2409	222	0
1528144336.562195000	31.2426	101	1
1528144336.713518000	31.394	386	1
1528144336.713611000	31.3941	260	1
1528144336.731787000	31.4122	87	0
1528144336.870979000	31.5514	233	0
1528144336.872507000	31.553	148	0
1528144336.875230000	31.5557	104	1
1528144336.876822000	31.5573	92	0
1528144336.878396000	31.5588	214	0
1528144336.880233000	31.5607	101	1
1528144337.206431000	31.8869	386	1
1528144337.206514000	31.887	258	1
1528144337.235347000	31.9158	87	0
1528144337.367451000	32.0479	256	0
1528144337.368999000	32.0494	148	0
1528144337.371268000	32.0517	104	1
1528144337.373127000	32.0536	92	0
1528144337.374661000	32.0551	197	0
1528144337.377252000	32.0577	101	1
1528144337.492462000	32.1729	422	1
1528144337.492548000	32.173	259	1
1528144337.511475000	32.1919	87	0
1528144337.675951000	32.3564	233	0
1528144337.677507000	32.3579	148	0
1528144337.680202000	32.3606	104	1
1528144337.681079000	32.3615	92	0
1528144337.682629000	32.3631	109	0
1528144337.685188000	32.3656	101	1
1528144337.787567000	32.468	386	1
1528144337.787628000	32.4681	257	1
1528144337.806503000	32.4869	87	0
1528144337.810470000	32.4909	87	0
1528144337.944049000	32.6245	303	0
1528144337.945729000	32.6262	148	0
1528144337.948238000	32.6287	92	0
1528144337.948309000	32.6288	107	1
1528144337.949893000	32.6303	324	0
1528144337.952204000	32.6326	101	1
1528144338.114215000	32.7947	386	1
1528144338.114301000	32.7947	257	1
1528144338.133543000	32.814	87	0
1528144338.262711000	32.9432	255	0
1528144338.264274000	32.9447	148	0
1528144338.266242000	32.9467	104	1
1528144338.268750000	32.9492	92	0
1528144338.270335000	32.9508	108	0
1528144338.272301000	32.9527	101	1
1528144338.440585000	33.121	525	1
1528144338.440679000	33.1211	257	1
1528144338.467835000	33.1483	87	0
1528144338.477268000	33.1577	87	0
1528144338.651424000	33.3319	330	0
1528144338.652969000	33.3334	148	0
1528144338.655328000	33.3358	107	1
1528144338.656578000	33.337	92	0
1528144338.658186000	33.3386	127	0
1528144338.660307000	33.3407	101	1
1528144338.918901000	33.5993	398	1
1528144338.918997000	33.5994	257	1
1528144338.937497000	33.6179	87	0
1528144339.103493000	33.7839	235	0
1528144339.105104000	33.7855	148	0
1528144339.107364000	33.7878	104	1
1528144339.108993000	33.7894	92	0
1528144339.110509000	33.791	273	0
1528144339.112351000	33.7928	101	1
1528144339.916341000	34.5968	390	1
1528144339.916423000	34.5969	259	1
1528144339.934712000	34.6152	87	0
1528144340.068042000	34.7485	255	0
1528144340.069534000	34.75	148	0
1528144340.071796000	34.7522	104	1
1528144340.072373000	34.7528	92	0
1528144340.073937000	34.7544	119	0
1528144340.075789000	34.7562	101	1
1528144340.216118000	34.8966	385	1
1528144340.216179000	34.8966	257	1
1528144340.233964000	34.9144	87	0
1528144340.375514000	35.056	291	0
1528144340.377113000	35.0576	148	0
1528144340.379692000	35.0601	92	0
1528144340.379804000	35.0602	104	1
1528144340.381217000	35.0617	210	0
1528144340.383805000	35.0642	101	1
1528144340.448045000	35.1285	424	1
1528144340.448141000	35.1286	257	1
1528144340.466463000	35.1469	87	0
1528144340.606291000	35.2867	233	0
1528144340.607909000	35.2884	148	0
1528144340.609828000	35.2903	104	1
1528144340.611975000	35.2924	92	0
1528144340.613503000	35.2939	251	0
1528144340.615760000	35.2962	101	1
1528144340.740310000	35.4208	389	1
1528144340.740399000	35.4208	257	1
1528144340.757999000	35.4384	87	0
1528144340.900523000	35.581	235	0
1528144340.902109000	35.5826	148	0
1528144340.904845000	35.5853	104	1
1528144340.909509000	35.59	92	0
1528144340.911159000	35.5916	236	0
1528144340.912835000	35.5933	101	1
1528144341.074288000	35.7547	582	1
1528144341.074350000	35.7548	259	1
1528144341.091826000	35.7723	87	0
1528144341.226993000	35.9074	233	0
1528144341.228586000	35.909	148	0
1528144341.230802000	35.9112	104	1
1528144341.233174000	35.9136	92	0
1528144341.234743000	35.9152	126	0
1528144341.236796000	35.9172	101	1
1528144341.529467000	36.2099	1180	1
1528144341.529557000	36.21	261	1
1528144341.547381000	36.2278	87	0
1528144341.685305000	36.3657	256	0
1528144341.686860000	36.3673	148	0
1528144341.688410000	36.3689	92	0
1528144341.688813000	36.3693	107	1
1528144341.690001000	36.3704	335	0
1528144341.694925000	36.3754	98	1
1528144341.886145000	36.5666	386	1
1528144341.886204000	36.5666	257	1
1528144341.904097000	36.5845	87	0
1528144342.037413000	36.7179	324	0
1528144342.038976000	36.7194	148	0
1528144342.040900000	36.7213	104	1
1528144342.041608000	36.7221	92	0
1528144342.043223000	36.7237	179	0
1528144342.044897000	36.7253	101	1
1528144342.324218000	37.0047	425	1
1528144342.324279000	37.0047	258	1
1528144342.342373000	37.0228	87	0
1528144342.472470000	37.1529	258	0
1528144342.474021000	37.1545	148	0
1528144342.475934000	37.1564	104	1
1528144342.477441000	37.1579	92	0
1528144342.479014000	37.1595	158	0
1528144342.480941000	37.1614	101	1
1528144342.648322000	37.3288	387	1
1528144342.648401000	37.3288	259	1
1528144342.666091000	37.3465	87	0
1528144342.813790000	37.4942	235	0
1528144342.815382000	37.4958	148	0
1528144342.817874000	37.4983	92	0
1528144342.817928000	37.4984	104	1
1528144342.819474000	37.4999	324	0
1528144342.821885000	37.5023	101	1
1528144343.011240000	37.6917	386	1
1528144343.011306000	37.6917	257	1
1528144343.029110000	37.7096	87	0
1528144343.160521000	37.841	235	0
1528144343.162163000	37.8426	148	0
1528144343.164977000	37.8454	104	1
1528144343.165694000	37.8461	92	0
1528144343.167383000	37.8478	246	0
1528144343.168972000	37.8494	101	1
1528144343.545623000	38.2261	527	1
1528144343.545718000	38.2262	261	1
1528144343.563716000	38.2442	87	0
1528144343.702967000	38.3834	256	0
1528144343.704478000	38.3849	148	0
1528144343.706937000	38.3874	104	1
1528144343.708202000	38.3886	92	0
1528144343.709767000	38.3902	86	0
1528144343.711921000	38.3924	101	1
1528144343.916361000	38.5968	398	1
1528144343.916452000	38.5969	257	1
1528144343.935590000	38.616	87	0
1528144344.066938000	38.7474	302	0
1528144344.068490000	38.7489	148	0
1528144344.070872000	38.7513	92	0
1528144344.070971000	38.7514	104	1
1528144344.072450000	38.7529	300	0
1528144344.075013000	38.7555	101	1
1528144344.199318000	38.8798	385	1
1528144344.199377000	38.8798	257	1
1528144344.216134000	38.8966	87	0
1528144344.492523000	39.173	279	0
1528144344.494028000	39.1745	148	0
1528144344.496048000	39.1765	104	1
1528144344.500486000	39.1809	92	0
1528144344.501981000	39.1824	259	0
1528144344.504048000	39.1845	101	1
1528144344.531937000	39.2124	279	0
1528144344.536033000	39.2165	98	1
1528144344.544061000	39.2245	386	1
1528144344.544133000	39.2246	257	1
1528144344.561581000	39.242	87	0
1528144344.570416000	39.2509	337	1
1528144344.570511000	39.251	1412	1
1528144344.570549000	39.251	1412	1
1528144344.570583000	39.251	1412	1
1528144344.570619000	39.2511	1301	1
1528144344.590807000	39.2713	87	0
1528144344.664973000	39.3454	437	0
1528144344.669073000	39.3495	104	1
1528144344.671457000	39.3519	80	0
1528144344.675049000	39.3555	98	1
1528144344.703504000	39.3839	271	0
1528144344.705091000	39.3855	148	0
1528144344.707069000	39.3875	101	1
1528144344.709423000	39.3899	92	0
1528144344.710950000	39.3914	252	0
1528144344.713072000	39.3935	101	1
1528144344.772107000	39.4525	390	1
1528144344.772172000	39.4526	252	1
1528144344.789332000	39.4698	87	0
1528144344.929791000	39.6102	267	0
1528144344.931290000	39.6117	148	0
1528144344.934081000	39.6145	104	1
1528144344.934116000	39.6146	92	0
1528144344.935802000	39.6162	149	0
1528144344.938062000	39.6185	101	1
1528144347.588638000	42.2691	391	1
1528144347.588710000	42.2692	260	1
1528144347.608225000	42.2887	87	0
1528144347.751118000	42.4316	255	0
1528144347.752666000	42.4331	148	0
1528144347.754575000	42.435	104	1
1528144347.755501000	42.4359	92	0
1528144347.757113000	42.4376	246	0
1528144347.759544000	42.44	101	1
1528144347.894844000	42.5753	581	1
1528144347.894910000	42.5754	260	1
1528144347.912507000	42.593	87	0
1528144348.050244000	42.7307	233	0
1528144348.051821000	42.7323	148	0
1528144348.054611000	42.7351	104	1
1528144348.055785000	42.7362	92	0
1528144348.057361000	42.7378	301	0
1528144348.059576000	42.74	101	1
1528144348.157571000	42.838	1176	1
1528144348.157683000	42.8381	258	1
1528144348.175841000	42.8563	87	0
1528144348.346597000	43.027	255	0
1528144348.348189000	43.0286	148	0
1528144348.350609000	43.0311	104	1
1528144348.351317000	43.0318	92	0
1528144348.352895000	43.0333	212	0
1528144348.354628000	43.0351	101	1
1528144348.424035000	43.1045	385	1
1528144348.424156000	43.1046	260	1
1528144348.442072000	43.1225	87	0
1528144348.590432000	43.2709	233	0
1528144348.591996000	43.2724	148	0
1528144348.594654000	43.2751	104	1
1528144348.596594000	43.277	92	0
1528144348.598145000	43.2786	169	0
1528144348.600634000	43.2811	101	1
1528144348.906046000	43.5865	425	1
1528144348.906212000	43.5867	262	1
1528144348.924035000	43.6045	87	0
1528144349.051834000	43.7323	326	0
1528144349.053407000	43.7339	148	0
1528144349.055701000	43.7361	104	1
1528144349.056677000	43.7371	92	0
1528144349.058312000	43.7388	158	0
1528144349.060641000	43.7411	101	1
1528144349.556272000	44.2367	386	1
1528144349.556549000	44.237	260	1
1528144349.573251000	44.2537	87	0
1528144349.700396000	44.3808	256	0
1528144349.701924000	44.3824	148	0
1528144349.704688000	44.3851	104	1
1528144349.707301000	44.3877	92	0
1528144349.708917000	44.3894	164	0
1528144349.710759000	44.3912	101	1
1528144349.831512000	44.512	389	1
1528144349.831566000	44.512	258	1
1528144349.849037000	44.5295	87	0
1528144349.955413000	44.6359	441	1
1528144349.955512000	44.636	1412	1
1528144349.955551000	44.636	1412	1
1528144349.955585000	44.636	1412	1
1528144349.955618000	44.6361	482	1
1528144349.980023000	44.6605	235	0
1528144349.981505000	44.6619	148	0
1528144349.983771000	44.6642	104	1
1528144349.984537000	44.665	92	0
1528144349.986210000	44.6667	256	0
1528144349.986740000	44.6672	441	1
1528144349.988744000	44.6692	101	1
1528144349.990239000	44.6707	100	0
1528144349.993738000	44.6742	98	1
1528144350.004795000	44.6852	87	0
1528144350.063140000	44.7436	384	0
1528144350.066688000	44.7471	101	1
1528144350.070966000	44.7514	80	0
1528144350.074710000	44.7552	98	1
1528144350.095803000	44.7762	388	1
1528144350.095869000	44.7763	314	1
1528144350.114528000	44.795	87	0
1528144350.260690000	44.9411	302	0
1528144350.262180000	44.9426	148	0
1528144350.264708000	44.9452	104	1
1528144350.266033000	44.9465	92	0
1528144350.267591000	44.948	171	0
1528144350.269687000	44.9501	101	1
1528144350.528085000	45.2085	401	1
1528144350.528172000	45.2086	438	1
1528144350.546184000	45.2266	87	0
1528144350.684175000	45.3646	279	0
1528144350.685758000	45.3662	148	0
1528144350.687795000	45.3682	104	1
1528144350.691752000	45.3722	92	0
1528144350.693367000	45.3738	166	0
1528144350.695809000	45.3763	101	1
1528144350.959199000	45.6396	386	1
1528144350.959258000	45.6397	260	1
1528144350.978525000	45.659	87	0
1528144351.110012000	45.7905	232	0
1528144351.111535000	45.792	148	0
1528144351.113877000	45.7943	104	1
1528144351.114121000	45.7946	92	0
1528144351.115778000	45.7962	147	0
1528144351.117841000	45.7983	101	1
1528144351.213298000	45.8937	425	1
1528144351.213363000	45.8938	256	1
1528144351.234298000	45.9147	87	0
1528144351.376178000	46.0566	302	0
1528144351.377727000	46.0582	148	0
1528144351.379755000	46.0602	104	1
1528144351.380233000	46.0607	92	0
1528144351.381807000	46.0623	192	0
1528144351.383775000	46.0642	101	1
1528144351.441535000	46.122	307	1
1528144351.460512000	46.141	87	0
1528144351.814394000	46.4948	1305	1
1528144351.814474000	46.4949	258	1
1528144351.820396000	46.5008	457	0
1528144351.821920000	46.5024	1412	0
1528144351.823470000	46.5039	995	0
1528144351.823769000	46.5042	104	1
1528144351.825085000	46.5055	92	0
1528144351.826640000	46.5071	198	0
1528144351.827783000	46.5082	104	1
1528144351.831527000	46.512	87	0
1528144351.957149000	46.6376	274	0
1528144351.958721000	46.6392	148	0
1528144351.960795000	46.6412	104	1
1528144351.962217000	46.6427	92	0
1528144351.963773000	46.6442	154	0
1528144351.972349000	46.6528	101	1
1528144352.003052000	46.6835	233	1
1528144352.020302000	46.7007	87	0
1528144352.083094000	46.7635	323	1
1528144352.083174000	46.7636	260	1
1528144352.107870000	46.7883	87	0
1528144352.116404000	46.7968	87	0
1528144352.122269000	46.8027	230	0
1528144352.123866000	46.8043	1412	0
1528144352.125474000	46.8059	995	0
1528144352.125779000	46.8062	113	1
1528144352.127014000	46.8075	92	0
1528144352.128583000	46.809	284	0
1528144352.130785000	46.8112	101	1
1528144352.238139000	46.9186	243	0
1528144352.239703000	46.9201	148	0
1528144352.241811000	46.9223	101	1
1528144352.242372000	46.9228	92	0
1528144352.243923000	46.9244	196	0
1528144352.245823000	46.9263	101	1
1528144352.367369000	47.0478	386	1
1528144352.367528000	47.048	260	1
1528144352.387245000	47.0677	87	0
1528144352.508827000	47.1893	256	0
1528144352.510395000	47.1908	148	0
1528144352.512876000	47.1933	104	1
1528144352.513905000	47.1943	92	0
1528144352.515559000	47.196	207	0
1528144352.517917000	47.1984	101	1
1528144352.846155000	47.5266	422	1
1528144352.846245000	47.5267	314	1
1528144352.872883000	47.5533	87	0
1528144352.883526000	47.564	87	0
1528144353.048596000	47.729	324	0
1528144353.050144000	47.7306	148	0
1528144353.052870000	47.7333	107	1
1528144353.053225000	47.7337	92	0
1528144353.054797000	47.7352	326	0
1528144353.056858000	47.7373	101	1
1528144353.361175000	48.0416	389	1
1528144353.361269000	48.0417	264	1
1528144353.379314000	48.0598	87	0
1528144353.506580000	48.187	256	0
1528144353.508105000	48.1885	148	0
1528144353.509723000	48.1902	92	0
1528144353.510955000	48.1914	107	1
1528144353.511294000	48.1917	267	0
1528144353.514962000	48.1954	98	1
1528144353.780504000	48.4609	390	1
1528144353.780564000	48.461	262	1
1528144353.797929000	48.4784	87	0
1528144353.925383000	48.6058	233	0
1528144353.926941000	48.6074	148	0
1528144353.928977000	48.6094	104	1
1528144353.937450000	48.6179	92	0
1528144353.938953000	48.6194	188	0
1528144353.940993000	48.6214	101	1
1528144354.227263000	48.9077	525	1
1528144354.227325000	48.9078	260	1
1528144354.246879000	48.9273	87	0
1528144354.349795000	49.0302	313	1
1528144354.349889000	49.0303	1412	1
1528144354.349929000	49.0304	1412	1
1528144354.349983000	49.0304	1412	1
1528144354.350004000	49.0304	762	1
1528144354.368565000	49.049	87	0
1528144354.370177000	49.0506	256	0
1528144354.371736000	49.0522	148	0
1528144354.373960000	49.0544	107	1
1528144354.374502000	49.0549	92	0
1528144354.376134000	49.0566	249	0
1528144354.377996000	49.0584	101	1
1528144354.436936000	49.1174	469	0
1528144354.441019000	49.1215	98	1
1528144354.444223000	49.1247	80	0
1528144354.448025000	49.1285	98	1
1528144354.658029000	49.3385	388	1
1528144354.658095000	49.3385	259	1
1528144354.676676000	49.3571	87	0
1528144354.801277000	49.4817	258	0
1528144354.802906000	49.4833	148	0
1528144354.805032000	49.4855	104	1
1528144354.805600000	49.486	92	0
1528144354.807209000	49.4877	225	0
1528144354.809021000	49.4895	101	1
1528144355.091230000	49.7717	390	1
1528144355.091323000	49.7718	686	1
1528144355.110497000	49.7909	87	0
1528144355.238463000	49.9189	233	0
1528144355.240071000	49.9205	148	0
1528144355.242004000	49.9224	104	1
1528144355.242933000	49.9234	92	0
1528144355.244503000	49.9249	257	0
1528144355.246983000	49.9274	101	1
1528144357.903433000	52.5839	422	1
1528144357.903521000	52.584	260	1
1528144357.920552000	52.601	87	0
1528144358.075389000	52.7558	300	0
1528144358.076932000	52.7574	148	0
1528144358.079016000	52.7595	104	1
1528144358.081584000	52.762	92	0
1528144358.083154000	52.7636	140	0
1528144358.084980000	52.7654	101	1
1528144358.122236000	52.8027	387	1
1528144358.122330000	52.8028	258	1
1528144358.140271000	52.8207	87	0
1528144358.293093000	52.9735	255	0
1528144358.294610000	52.9751	148	0
1528144358.297031000	52.9775	104	1
1528144358.297640000	52.9781	92	0
1528144358.299215000	52.9797	113	0
1528144358.300973000	52.9814	101	1
1528144358.346194000	53.0266	385	1
1528144358.346260000	53.0267	260	1
1528144358.363688000	53.0441	87	0
1528144358.494330000	53.1748	261	0
1528144358.495947000	53.1764	148	0
1528144358.498023000	53.1785	92	0
1528144358.498057000	53.1785	104	1
1528144358.499671000	53.1801	283	0
1528144358.502031000	53.1825	101	1
1528144358.783570000	53.464	1372	1
1528144358.783644000	53.4641	262	1
1528144358.802214000	53.4827	87	0
1528144358.923704000	53.6041	265	0
1528144358.925311000	53.6058	148	0
1528144358.928025000	53.6085	92	0
1528144358.928083000	53.6085	104	1
1528144358.929547000	53.61	228	0
1528144358.932055000	53.6125	101	1
1528144359.239382000	53.9198	390	1
1528144359.239448000	53.9199	263	1
1528144359.257442000	53.9379	87	0
1528144359.328794000	54.0092	337	1
1528144359.328894000	54.0093	1412	1
1528144359.328931000	54.0094	1412	1
1528144359.328960000	54.0094	1412	1
1528144359.329003000	54.0094	763	1
1528144359.349330000	54.0298	87	0
1528144359.383310000	54.0638	256	0
1528144359.384872000	54.0653	148	0
1528144359.387091000	54.0675	107	1
1528144359.523332000	54.2038	92	0
1528144359.524906000	54.2053	290	0
1528144359.527112000	54.2076	101	1
1528144359.594709000	54.2752	382	0
1528144359.598025000	54.2785	98	1
1528144359.600499000	54.2809	80	0
1528144359.604092000	54.2845	98	1
1528144359.652071000	54.3325	388	1
1528144359.652129000	54.3326	257	1
1528144359.669126000	54.3496	87	0
1528144359.795277000	54.4757	323	0
1528144359.796811000	54.4773	148	0
1528144359.799050000	54.4795	104	1
1528144359.799414000	54.4799	92	0
1528144359.800975000	54.4814	310	0
1528144359.803032000	54.4835	101	1
1528144359.950466000	54.6309	385	1
1528144359.950534000	54.631	257	1
1528144359.970942000	54.6514	87	0
1528144360.106091000	54.7865	233	0
1528144360.107701000	54.7881	148	0
1528144360.109266000	54.7897	92	0
1528144360.110121000	54.7906	107	1
1528144360.110859000	54.7913	240	0
1528144360.114137000	54.7946	98	1
1528144360.438251000	55.1187	390	1
1528144360.438316000	55.1188	262	1
1528144360.455821000	55.1363	87	0
1528144360.588740000	55.2692	258	0
1528144360.590301000	55.2707	148	0
1528144360.592920000	55.2734	92	0
1528144360.593143000	55.2736	107	1
1528144360.594506000	55.2749	317	0
1528144360.598151000	55.2786	98	1
1528144360.885544000	55.566	527	1
1528144360.885634000	55.5661	263	1
1528144360.910717000	55.5912	87	0
1528144361.037877000	55.7183	233	0
1528144361.039426000	55.7199	148	0
1528144361.042204000	55.7226	104	1
1528144361.043422000	55.7239	92	0
1528144361.045059000	55.7255	130	0
1528144361.047162000	55.7276	101	1
1528144361.319500000	55.9999	397	1
1528144361.319590000	56	263	1
1528144361.337568000	56.018	87	0
1528144361.466936000	56.1474	326	0
1528144361.468482000	56.1489	148	0
1528144361.471211000	56.1517	104	1
1528144361.471746000	56.1522	92	0
1528144361.473256000	56.1537	144	0
1528144361.475134000	56.1556	101	1
1528144361.744630000	56.4251	390	1
1528144361.744722000	56.4252	265	1
1528144361.761183000	56.4416	87	0
1528144361.937509000	56.618	235	0
1528144361.939071000	56.6195	148	0
1528144361.941254000	56.6217	104	1
1528144361.942649000	56.6231	92	0
1528144361.944198000	56.6246	239	0
1528144361.946171000	56.6266	101	1
1528144362.173740000	56.8542	386	1
1528144362.173824000	56.8543	265	1
1528144362.191512000	56.872	87	0
1528144362.316118000	56.9966	279	0
1528144362.317672000	56.9981	148	0
1528144362.320276000	57.0007	104	1
1528144362.320607000	57.001	92	0
1528144362.322213000	57.0027	189	0
1528144362.324251000	57.0047	101	1
1528144362.462019000	57.1425	422	1
1528144362.462114000	57.1426	262	1
1528144362.478485000	57.1589	87	0
1528144362.616870000	57.2973	233	0
1528144362.618445000	57.2989	148	0
1528144362.621292000	57.3017	104	1
1528144362.621308000	57.3018	92	0
1528144362.623013000	57.3035	305	0
1528144362.625267000	57.3057	101	1
1528144362.728908000	57.4094	386	1
1528144362.728985000	57.4094	262	1
1528144362.747339000	57.4278	87	0
1528144362.876680000	57.5571	281	0
1528144362.878230000	57.5587	148	0
1528144362.879868000	57.5603	92	0
1528144362.880217000	57.5607	107	1
1528144362.881484000	57.5619	277	0
1528144362.885230000	57.5657	98	1
1528144362.936479000	57.6169	386	1
1528144362.936566000	57.617	262	1
1528144362.954257000	57.6347	87	0
1528144363.082262000	57.7627	233	0
1528144363.083807000	57.7643	148	0
1528144363.086305000	57.7667	104	1
1528144363.088163000	57.7686	92	0
1528144363.089726000	57.7702	108	0
1528144363.092227000	57.7727	101	1
1528144363.163601000	57.844	1376	1
1528144363.163692000	57.8441	260	1
1528144363.183679000	57.8641	87	0
1528144363.316524000	57.997	284	0
1528144363.318148000	57.9986	148	0
1528144363.320245000	58.0007	92	0
1528144363.320280000	58.0007	104	1
1528144363.321911000	58.0024	277	0
1528144363.324237000	58.0047	101	1
1528144363.390516000	58.071	386	1
1528144363.390577000	58.071	262	1
1528144363.410185000	58.0906	87	0
1528144363.539524000	58.22	269	0
1528144363.541115000	58.2216	148	0
1528144363.543332000	58.2238	104	1
1528144363.543706000	58.2241	92	0
1528144363.545324000	58.2258	308	0
1528144363.547322000	58.2278	101	1
1528144363.635688000	58.3161	424	1
1528144363.635779000	58.3162	260	1
1528144363.659399000	58.3398	87	0
1528144363.788317000	58.4688	236	0
1528144363.789894000	58.4703	148	0
1528144363.792350000	58.4728	104	1
1528144363.793348000	58.4738	92	0
1528144363.795024000	58.4755	120	0
1528144363.797335000	58.4778	101	1
1528144363.897611000	58.5781	392	1
1528144363.897689000	58.5781	261	1
1528144363.914673000	58.5951	87	0
1528144364.044527000	58.725	235	0
1528144364.046148000	58.7266	148	0
1528144364.048304000	58.7287	104	1
1528144364.049178000	58.7296	92	0
1528144364.050753000	58.7312	338	0
1528144364.053269000	58.7337	101	1
1528144364.172659000	58.8531	386	1
1528144364.172736000	58.8532	261	1
1528144364.191238000	58.8717	87	0
1528144364.319353000	58.9998	256	0
1528144364.320833000	59.0013	148	0
1528144364.323380000	59.0038	104	1
1528144364.324746000	59.0052	92	0
1528144364.326334000	59.0068	269	0
1528144364.328416000	59.0089	101	1
1528144364.616202000	59.2966	386	1
1528144364.616371000	59.2968	265	1
1528144364.633102000	59.3135	87	0
1528144364.765379000	59.4458	326	0
1528144364.766965000	59.4474	148	0
1528144364.769400000	59.4498	104	1
1528144364.770501000	59.4509	92	0
1528144364.772075000	59.4525	309	0
1528144364.774303000	59.4547	101	1
1528144365.062485000	59.7429	529	1
1528144365.062564000	59.743	267	1
1528144365.081558000	59.762	87	0
1528144365.212611000	59.8931	233	0
1528144365.214198000	59.8946	148	0
1528144365.216363000	59.8968	104	1
1528144365.219905000	59.9003	92	0
1528144365.221469000	59.9019	177	0
1528144365.223362000	59.9038	101	1
1528144365.334007000	60.0145	398	1
1528144365.334092000	60.0145	260	1
1528144365.350837000	60.0313	87	0
1528144365.482418000	60.1629	255	0
1528144365.484018000	60.1645	148	0
1528144365.486459000	60.1669	104	1
1528144365.487953000	60.1684	92	0
1528144365.489520000	60.17	204	0
1528144365.491432000	60.1719	101	1
1528144365.561985000	60.2424	389	1
1528144365.562078000	60.2425	262	1
1528144365.580791000	60.2612	87	0
1528144365.700756000	60.3812	233	0
1528144365.702412000	60.3829	148	0
1528144365.703982000	60.3844	92	0
1528144365.704387000	60.3848	107	1
1528144365.705614000	60.3861	111	0
1528144365.709377000	60.3898	98	1
1528144365.816736000	60.4972	422	1
1528144365.816832000	60.4973	262	1
1528144365.835516000	60.516	87	0
1528144365.965563000	60.646	303	0
1528144365.967177000	60.6476	148	0
1528144365.968729000	60.6492	92	0
1528144365.969468000	60.6499	107	1
1528144365.970323000	60.6508	288	0
1528144365.974456000	60.6549	98	1
1528144366.034930000	60.7154	386	1
1528144366.034989000	60.7154	260	1
1528144366.054449000	60.7349	87	0
1528144366.183987000	60.8644	233	0
1528144366.185559000	60.866	148	0
1528144366.187478000	60.8679	104	1
1528144366.188042000	60.8685	92	0
1528144366.189561000	60.87	313	0
1528144366.191468000	60.8719	101	1
1528144366.242370000	60.9228	390	1
1528144366.242459000	60.9229	254	1
1528144366.259950000	60.9404	87	0
1528144366.386938000	61.0674	281	0
1528144366.388453000	61.0689	148	0
1528144366.390490000	61.0709	104	1
1528144366.392103000	61.0725	92	0
1528144366.393671000	61.0741	255	0
1528144366.395478000	61.0759	101	1
1528144368.643441000	63.3239	1376	1
1528144368.643517000	63.324	259	1
1528144368.663917000	63.3444	87	0
1528144368.819157000	63.4996	256	0
1528144368.820713000	63.5012	148	0
1528144368.822834000	63.5033	104	1
1528144368.823085000	63.5035	92	0
1528144368.824717000	63.5052	263	0
1528144368.826820000	63.5073	101	1
1528144368.880640000	63.5611	386	1
1528144368.880738000	63.5612	262	1
1528144368.899747000	63.5802	87	0
1528144369.023958000	63.7044	279	0
1528144369.025518000	63.706	148	0
1528144369.027847000	63.7083	104	1
1528144369.028507000	63.709	92	0
1528144369.030000000	63.7104	107	0
1528144369.031845000	63.7123	101	1
1528144369.197593000	63.878	422	1
1528144369.197666000	63.8781	262	1
1528144369.215600000	63.896	87	0
1528144369.339489000	64.0199	256	0
1528144369.341041000	64.0215	148	0
1528144369.343865000	64.0243	104	1
1528144369.344450000	64.0249	92	0
1528144369.346078000	64.0265	124	0
1528144369.347775000	64.0282	101	1
1528144369.500044000	64.1805	386	1
1528144369.500135000	64.1806	259	1
1528144369.517308000	64.1978	87	0
1528144369.556983000	64.2374	301	1
1528144369.557074000	64.2375	1412	1
1528144369.557100000	64.2375	1412	1
1528144369.557140000	64.2376	1412	1
1528144369.557161000	64.2376	483	1
1528144369.576040000	64.2565	87	0
1528144369.637318000	64.3178	391	0
1528144369.640819000	64.3213	104	1
1528144369.642791000	64.3232	80	0
1528144369.644388000	64.3248	296	0
1528144369.646061000	64.3265	148	0
1528144369.646800000	64.3272	104	1
1528144369.647867000	64.3283	92	0
1528144369.649454000	64.3299	274	0
1528144369.651807000	64.3323	101	1
1528144369.927145000	64.6076	391	1
1528144369.927192000	64.6076	265	1
1528144369.945035000	64.6255	87	0
1528144370.069315000	64.7498	235	0
1528144370.070856000	64.7513	148	0
1528144370.072907000	64.7534	104	1
1528144370.074353000	64.7548	92	0
1528144370.076016000	64.7565	151	0
1528144370.077887000	64.7583	101	1
1528144370.170021000	64.8505	390	1
1528144370.170121000	64.8506	261	1
1528144370.189331000	64.8698	87	0
1528144370.314066000	64.9945	259	0
1528144370.315696000	64.9961	148	0
1528144370.317851000	64.9983	104	1
1528144370.318721000	64.9992	92	0
1528144370.320325000	65.0008	330	0
1528144370.322947000	65.0034	101	1
1528144370.413311000	65.0938	527	1
1528144370.413404000	65.0938	262	1
1528144370.433623000	65.1141	87	0
1528144370.578871000	65.2593	324	0
1528144370.580424000	65.2609	148	0
1528144370.582953000	65.2634	104	1
1528144370.583432000	65.2639	92	0
1528144370.585054000	65.2655	177	0
1528144370.586922000	65.2674	101	1
1528144370.906474000	65.5869	402	1
1528144370.906543000	65.587	260	1
1528144370.924541000	65.605	87	0
1528144371.053517000	65.734	235	0
1528144371.055125000	65.7356	148	0
1528144371.056747000	65.7372	92	0
1528144371.056994000	65.7374	107	1
1528144371.058345000	65.7388	210	0
1528144371.061895000	65.7423	98	1
1528144371.447216000	66.1277	426	1
1528144371.447294000	66.1277	262	1
1528144371.467895000	66.1483	87	0
1528144371.599273000	66.2797	259	0
1528144371.600825000	66.2813	148	0
1528144371.602995000	66.2834	104	1
1528144371.604225000	66.2847	92	0
1528144371.605849000	66.2863	216	0
1528144371.607982000	66.2884	101	1
1528144371.698425000	66.3789	387	1
1528144371.698486000	66.3789	260	1
1528144371.715831000	66.3963	87	0
1528144371.872557000	66.553	233	0
1528144371.874168000	66.5546	148	0
1528144371.876086000	66.5565	104	1
1528144371.876203000	66.5566	92	0
1528144371.877852000	66.5583	252	0
1528144371.880127000	66.5606	101	1
1528144371.964678000	66.6451	386	1
1528144371.964766000	66.6452	262	1
1528144371.981805000	66.6622	87	0
1528144372.108343000	66.7888	306	0
1528144372.109896000	66.7903	148	0
1528144372.112024000	66.7925	104	1
1528144372.113562000	66.794	92	0
1528144372.115253000	66.7957	216	0
1528144372.117031000	66.7975	101	1
1528144372.441281000	67.1217	391	1
1528144372.441341000	67.1218	263	1
1528144372.458377000	67.1388	87	0
1528144372.583669000	67.2641	258	0
1528144372.585328000	67.2658	148	0
1528144372.588048000	67.2685	104	1
1528144372.589130000	67.2696	92	0
1528144372.590735000	67.2712	262	0
1528144372.592937000	67.2734	101	1
1528144372.868560000	67.549	1372	1
1528144372.868626000	67.5491	263	1
1528144372.886805000	67.5672	87	0
1528144373.017382000	67.6978	256	0
1528144373.018930000	67.6994	148	0
1528144373.021071000	67.7015	104	1
1528144373.021970000	67.7024	92	0
1528144373.023506000	67.7039	154	0
1528144373.026059000	67.7065	101	1
1528144373.133239000	67.8137	386	1
1528144373.133305000	67.8137	261	1
1528144373.150235000	67.8307	87	0
1528144373.286413000	67.9669	258	0
1528144373.287976000	67.9684	148	0
1528144373.290016000	67.9705	104	1
1528144373.291863000	67.9723	92	0
1528144373.293503000	67.9739	159	0
1528144373.296017000	67.9765	101	1
1528144373.367747000	68.0482	425	1
1528144373.367808000	68.0483	259	1
1528144373.387047000	68.0675	87	0
1528144373.517557000	68.198	282	0
1528144373.519101000	68.1995	148	0
1528144373.521028000	68.2015	104	1
1528144373.522904000	68.2033	92	0
1528144373.524499000	68.2049	126	0
1528144373.527100000	68.2075	101	1
1528144373.822792000	68.5032	391	1
1528144373.822872000	68.5033	440	1
1528144373.840709000	68.5212	87	0
1528144373.964431000	68.6449	233	0
1528144373.966079000	68.6465	148	0
1528144373.968040000	68.6485	104	1
1528144373.969270000	68.6497	92	0
1528144373.970866000	68.6513	286	0
1528144373.973067000	68.6535	101	1
1528144374.293659000	68.9741	386	1
1528144374.293722000	68.9742	440	1
1528144374.311360000	68.9918	87	0
1528144374.435815000	69.1163	258	0
1528144374.437373000	69.1178	148	0
1528144374.438931000	69.1194	92	0
1528144374.440147000	69.1206	107	1
1528144374.440509000	69.121	126	0
1528144374.444132000	69.1246	98	1
1528144374.452677000	69.1331	369	1
1528144374.452747000	69.1332	1412	1
1528144374.452770000	69.1332	1412	1
1528144374.452800000	69.1332	1412	1
1528144374.452828000	69.1333	800	1
1528144374.471510000	69.152	87	0
1528144374.549936000	69.2304	391	0
1528144374.554161000	69.2346	101	1
1528144374.557111000	69.2376	80	0
1528144374.561141000	69.2416	98	1
1528144376.422148000	71.1026	526	1
1528144376.422243000	71.1027	259	1
1528144376.439688000	71.1201	87	0
1528144376.567717000	71.2482	315	0
1528144376.569276000	71.2497	148	0
1528144376.570825000	71.2513	92	0
1528144376.571603000	71.252	107	1
1528144376.572346000	71.2528	193	0
1528144376.575599000	71.256	98	1
1528144376.695885000	71.3763	401	1
1528144376.695960000	71.3764	261	1
1528144376.714309000	71.3948	87	0
1528144376.836251000	71.5167	233	0
1528144376.837807000	71.5182	148	0
1528144376.839629000	71.5201	104	1
1528144376.840409000	71.5209	92	0
1528144376.842044000	71.5225	335	0
1528144376.843624000	71.5241	101	1
1528144376.907116000	71.5876	422	1
1528144376.907205000	71.5876	259	1
1528144376.939649000	71.6201	422	1
1528144376.941280000	71.6217	87	0
1528144376.959127000	71.6396	87	0
1528144377.077460000	71.7579	324	0
1528144377.079082000	71.7595	148	0
1528144377.081509000	71.762	92	0
1528144377.081644000	71.7621	107	1
1528144377.083101000	71.7635	300	0
1528144377.085620000	71.7661	101	1
1528144377.115407000	71.7959	324	0
1528144377.119658000	71.8001	98	1
1528144377.151148000	71.8316	148	0
1528144377.154683000	71.8351	98	1
1528144377.394003000	72.0744	386	1
1528144377.394092000	72.0745	263	1
1528144377.429195000	72.1096	87	0
1528144377.439140000	72.1196	87	0
1528144377.454318000	72.1348	319	1
1528144377.454418000	72.1349	1412	1
1528144377.454442000	72.1349	1412	1
1528144377.454470000	72.1349	1412	1
1528144377.454505000	72.1349	1412	1
1528144377.454543000	72.135	1412	1
1528144377.454566000	72.135	1412	1
1528144377.454640000	72.1351	1412	1
1528144377.454663000	72.1351	1412	1
1528144377.454686000	72.1351	1412	1
1528144377.454732000	72.1352	1412	1
1528144377.454768000	72.1352	1412	1
1528144377.454803000	72.1352	1412	1
1528144377.454837000	72.1353	1412	1
1528144377.454871000	72.1353	1412	1
1528144377.456705000	72.1371	93	1
1528144377.473108000	72.1536	87	0
1528144377.475300000	72.1557	87	0
1528144377.589264000	72.2697	395	0
1528144377.592682000	72.2731	302	0
1528144377.592752000	72.2732	104	1
1528144377.594289000	72.2747	148	0
1528144377.595899000	72.2763	80	0
1528144377.596687000	72.2771	104	1
1528144377.597412000	72.2779	92	0
1528144377.599035000	72.2795	326	0
1528144377.600731000	72.2812	101	1
1528144377.675955000	72.3564	389	1
1528144377.676032000	72.3565	260	1
1528144377.694220000	72.3747	87	0
1528144377.845925000	72.5264	233	0
1528144377.847509000	72.528	148	0
1528144377.849744000	72.5302	104	1
1528144377.851095000	72.5315	92	0
1528144377.852665000	72.5331	156	0
1528144377.854665000	72.5351	101	1
1528144377.960942000	72.6414	386	1
1528144377.961034000	72.6415	261	1
1528144377.980136000	72.6606	87	0
1528144378.123216000	72.8037	233	0
1528144378.124712000	72.8052	148	0
1528144378.126759000	72.8072	104	1
1528144378.128025000	72.8085	92	0
1528144378.129542000	72.81	270	0
1528144378.131773000	72.8122	101	1
1528144378.293799000	72.9742	1374	1
1528144378.293893000	72.9743	258	1
1528144378.309368000	72.9898	100	0
1528144378.311632000	72.9921	87	0
1528144378.312701000	72.9931	101	1
1528144378.435186000	73.1156	281	0
1528144378.436739000	73.1172	148	0
1528144378.438303000	73.1187	92	0
1528144378.438758000	73.1192	104	1
1528144378.439865000	73.1203	202	0
1528144378.443769000	73.1242	98	1
1528144379.065353000	73.7458	426	1
1528144379.065439000	73.7459	259	1
1528144379.094920000	73.7754	87	0
1528144379.250624000	73.9311	235	0
1528144379.252175000	73.9326	148	0
1528144379.253949000	73.9344	92	0
1528144379.254758000	73.9352	107	1
1528144379.255568000	73.936	161	0
1528144379.258826000	73.9393	98	1
1528144379.317002000	73.9974	387	1
1528144379.317097000	73.9975	261	1
1528144379.334420000	74.0149	87	0
1528144379.459459000	74.1399	304	0
1528144379.461011000	74.1415	148	0
1528144379.463832000	74.1443	104	1
1528144379.465430000	74.1459	92	0
1528144379.467006000	74.1474	315	0
1528144379.468855000	74.1493	101	1
1528144379.599294000	74.2797	387	1
1528144379.599353000	74.2798	259	1
1528144379.631816000	74.3123	87	0
1528144379.758970000	74.4394	232	0
1528144379.762252000	74.4427	148	0
1528144379.762809000	74.4433	104	1
1528144379.764694000	74.4451	92	0
1528144379.766346000	74.4468	277	0
1528144379.768778000	74.4492	101	1
1528144379.891134000	74.5716	385	1
1528144379.891201000	74.5716	261	1
1528144379.908858000	74.5893	87	0
1528144380.039033000	74.7195	235	0
1528144380.040530000	74.721	148	0
1528144380.042773000	74.7232	92	0
1528144380.042857000	74.7233	104	1
1528144380.044337000	74.7248	166	0
1528144380.046854000	74.7273	101	1
1528144380.153258000	74.8337	386	1
1528144380.153320000	74.8338	261	1
1528144380.170427000	74.8509	87	0
1528144380.302526000	74.983	258	0
1528144380.304078000	74.9845	148	0
1528144380.306664000	74.9871	92	0
1528144380.306892000	74.9873	107	1
1528144380.308237000	74.9887	316	0
1528144380.311868000	74.9923	98	1
1528144380.385830000	75.0663	527	1
1528144380.385923000	75.0664	259	1
1528144380.403851000	75.0843	87	0
1528144380.533731000	75.2142	235	0
1528144380.536749000	75.2172	158	0
1528144380.537891000	75.2183	104	1
1528144380.547012000	75.2275	129	0
1528144380.550792000	75.2312	98	1
1528144380.627186000	75.3076	399	1
1528144380.627361000	75.3078	259	1
1528144380.644400000	75.3248	87	0
1528144380.769154000	75.4496	292	0
1528144380.770727000	75.4512	148	0
1528144380.772925000	75.4534	104	1
1528144380.773812000	75.4543	92	0
1528144380.775498000	75.4559	104	0
1528144380.777897000	75.4583	101	1
1528144380.864167000	75.5446	425	1
1528144380.864258000	75.5447	263	1
1528144380.882337000	75.5628	87	0
1528144381.008090000	75.6885	233	0
1528144381.009602000	75.69	148	0
1528144381.011919000	75.6924	104	1
1528144381.012340000	75.6928	92	0
1528144381.013842000	75.6943	181	0
1528144381.015873000	75.6963	101	1
1528144381.207196000	75.8876	386	1
1528144381.207281000	75.8877	258	1
1528144381.225474000	75.9059	87	0
1528144381.352352000	76.0328	347	0
1528144381.353919000	76.0344	148	0
1528144381.355891000	76.0363	104	1
1528144381.356515000	76.037	92	0
1528144381.358088000	76.0385	205	0
1528144381.360039000	76.0405	101	1
1528144381.423978000	76.1044	385	1
1528144381.424033000	76.1045	259	1
1528144381.441057000	76.1215	87	0
1528144381.567876000	76.2483	233	0
1528144381.569422000	76.2499	148	0
1528144381.571004000	76.2514	92	0
1528144381.571893000	76.2523	107	1
1528144381.572566000	76.253	246	0
1528144381.575988000	76.2564	98	1
1528144381.659322000	76.3398	390	1
1528144381.659382000	76.3398	260	1
1528144381.677927000	76.3584	87	0
1528144381.818797000	76.4992	235	0
1528144381.820453000	76.5009	148	0
1528144381.822384000	76.5028	92	0
1528144381.822965000	76.5034	107	1
1528144381.823923000	76.5044	95	0
1528144381.827957000	76.5084	98	1
1528144381.950096000	76.6305	387	1
1528144381.950161000	76.6306	259	1
1528144381.968312000	76.6488	87	0
1528144382.110649000	76.7911	305	0
1528144382.112197000	76.7926	148	0
1528144382.114929000	76.7954	104	1
1528144382.115474000	76.7959	92	0
1528144382.117037000	76.7975	276	0
1528144382.118909000	76.7994	101	1
1528144382.202202000	76.8826	1377	1
1528144382.202260000	76.8827	261	1
1528144382.220510000	76.901	87	0
1528144382.346972000	77.0274	256	0
1528144382.348519000	77.029	148	0
1528144382.351005000	77.0314	104	1
1528144382.352431000	77.0329	92	0
1528144382.353939000	77.0344	179	0
1528144382.355947000	77.0364	101	1
1528144382.534324000	77.2148	421	1
1528144382.534384000	77.2148	261	1
1528144382.552360000	77.2328	87	0
1528144382.679916000	77.3604	236	0
1528144382.681475000	77.3619	148	0
1528144382.682977000	77.3634	92	0
1528144382.684015000	77.3645	107	1
1528144382.684560000	77.365	185	0
1528144382.688000000	77.3684	98	1
1528144382.990395000	77.6708	388	1
1528144382.990520000	77.671	263	1
1528144383.008481000	77.6889	87	0
1528144383.135081000	77.8155	258	0
1528144383.136667000	77.8171	148	0
1528144383.139042000	77.8195	104	1
1528144383.141282000	77.8217	92	0
1528144383.142860000	77.8233	326	0
1528144383.145028000	77.8255	101	1
1528144383.284316000	77.9648	390	1
1528144383.284375000	77.9648	259	1
1528144383.305812000	77.9863	87	0
1528144383.428332000	78.1088	256	0
1528144383.429885000	78.1103	148	0
1528144383.432076000	78.1125	104	1
1528144383.433505000	78.1139	92	0
1528144383.435144000	78.1156	153	0
1528144383.437048000	78.1175	101	1
1528144383.572341000	78.2528	386	1
1528144383.572435000	78.2529	259	1
1528144383.590484000	78.2709	87	0
1528144383.774997000	78.4554	279	0
1528144383.776514000	78.457	148	0
1528144383.779002000	78.4594	104	1
1528144383.779252000	78.4597	92	0
1528144383.780828000	78.4613	310	0
1528144383.783079000	78.4635	101	1
1528144383.855093000	78.5355	526	1
1528144383.855158000	78.5356	261	1
1528144383.873326000	78.5538	87	0
1528144384.004423000	78.6849	236	0
1528144384.006043000	78.6865	148	0
1528144384.008096000	78.6885	104	1
1528144384.009022000	78.6895	92	0
1528144384.010540000	78.691	334	0
1528144384.013089000	78.6935	101	1
1528144384.115467000	78.7959	404	1
1528144384.115558000	78.796	254	1
1528144384.132503000	78.8129	87	0
1528144384.267079000	78.9475	258	0
1528144384.268683000	78.9491	148	0
1528144384.271106000	78.9515	104	1
1528144384.272064000	78.9525	92	0
1528144384.273701000	78.9541	121	0
1528144384.276095000	78.9565	101	1
1528144384.345353000	79.0258	422	1
1528144384.345410000	79.0259	254	1
1528144384.364702000	79.0451	87	0
1528144384.368952000	79.0494	87	0
1528144384.511264000	79.1917	235	0
1528144384.512826000	79.1933	148	0
1528144384.515132000	79.1956	107	1
1528144384.517475000	79.1979	92	0
1528144384.519042000	79.1995	340	0
1528144384.521109000	79.2016	101	1
1528144388.808477000	83.4889	369	1
1528144388.808582000	83.489	1412	1
1528144388.808618000	83.4891	1412	1
1528144388.808653000	83.4891	1412	1
1528144388.808686000	83.4891	705	1
1528144388.828078000	83.5085	87	0
1528144388.937949000	83.6184	412	0
1528144388.941796000	83.6222	101	1
1528144388.947150000	83.6276	80	0
1528144388.950768000	83.6312	98	1
1528144389.009017000	83.6895	386	1
1528144389.009076000	83.6895	259	1
1528144389.028210000	83.7087	87	0
1528144389.164553000	83.845	293	0
1528144389.166218000	83.8467	148	0
1528144389.168710000	83.8492	92	0
1528144389.168788000	83.8492	104	1
1528144389.170304000	83.8507	310	0
1528144389.172770000	83.8532	101	1
1528144389.226409000	83.9069	390	1
1528144389.226495000	83.9069	262	1
1528144389.244546000	83.925	87	0
1528144389.374976000	84.0554	349	0
1528144389.376512000	84.057	148	0
1528144389.378792000	84.0592	104	1
1528144389.379739000	84.0602	92	0
1528144389.381308000	84.0618	156	0
1528144389.383785000	84.0642	101	1
1528144389.514241000	84.1947	387	1
1528144389.514329000	84.1948	262	1
1528144389.534212000	84.2147	87	0
1528144389.662882000	84.3433	235	0
1528144389.664505000	84.3449	148	0
1528144389.666824000	84.3473	104	1
1528144389.667766000	84.3482	92	0
1528144389.669354000	84.3498	339	0
1528144389.671810000	84.3523	101	1
1528144389.824356000	84.5048	1373	1
1528144389.824415000	84.5049	259	1
1528144389.843124000	84.5236	87	0
1528144389.972001000	84.6524	232	0
1528144389.973586000	84.654	148	0
1528144389.975828000	84.6563	104	1
1528144389.977481000	84.6579	92	0
1528144389.978995000	84.6594	250	0
1528144389.980814000	84.6613	101	1
1528144390.045086000	84.7255	421	1
1528144390.045143000	84.7256	262	1
1528144390.063466000	84.7439	87	0
1528144390.189972000	84.8704	302	0
1528144390.192274000	84.8727	148	0
1528144390.193857000	84.8743	104	1
1528144390.195508000	84.876	92	0
1528144390.197075000	84.8775	95	0
1528144390.198797000	84.8792	101	1
1528144390.314128000	84.9946	389	1
1528144390.314219000	84.9947	261	1
1528144390.333116000	85.0136	87	0
1528144390.461997000	85.1424	256	0
1528144390.463547000	85.144	148	0
1528144390.465794000	85.1462	104	1
1528144390.470272000	85.1507	92	0
1528144390.471834000	85.1523	217	0
1528144390.473767000	85.1542	101	1
1528144390.525855000	85.2063	389	1
1528144390.525935000	85.2064	260	1
1528144390.544786000	85.2252	87	0
1528144390.675521000	85.356	235	0
1528144390.677072000	85.3575	148	0
1528144390.679868000	85.3603	104	1
1528144390.680798000	85.3612	92	0
1528144390.682373000	85.3628	202	0
1528144390.684856000	85.3653	101	1
1528144390.825067000	85.5055	389	1
1528144390.825128000	85.5056	259	1
1528144390.842421000	85.5229	87	0
1528144390.973502000	85.6539	255	0
1528144390.975130000	85.6556	148	0
1528144390.977884000	85.6583	104	1
1528144390.978240000	85.6587	92	0
1528144390.979802000	85.6602	310	0
1528144390.981877000	85.6623	101	1
1528144391.044888000	85.7253	529	1
1528144391.044954000	85.7254	263	1
1528144391.061797000	85.7422	87	0
1528144391.188012000	85.8685	233	0
1528144391.189556000	85.87	148	0
1528144391.191829000	85.8723	104	1
1528144391.193335000	85.8738	92	0
1528144391.194970000	85.8754	234	0
1528144391.196823000	85.8773	101	1
1528144391.496097000	86.1765	398	1
1528144391.496168000	86.1766	263	1
1528144391.527161000	86.2076	87	0
[truncated: 743 more rows]
