# Supplementary material for: Method for multi-task learning fusion network traffic classification to address small sample labels
Source: Sci Rep. 2024 Jan 30;14:2518. doi: 10.1038/s41598-024-51933-8 (PMC10827795; doi:10.1038/s41598-024-51933-8)
Supplement: Supplementary file 2 — Supplementary Information 2. [file 41598_2024_51933_MOESM2_ESM.zip › QUIC Dataset/QUIC Dataset/pretraining/Google Doc/GoogleDoc-1132.txt]

1527767784.982057000	0	277	1
1527767785.007538000	0.025481	67	0
1527767785.205177000	0.22312	281	0
1527767785.205267000	0.22321	1392	0
1527767785.205344000	0.223287	1392	0
1527767785.205347000	0.22329	1392	0
1527767785.205349000	0.223292	160	0
1527767785.205425000	0.223368	1392	0
1527767785.205494000	0.223437	1392	0
1527767785.205875000	0.223818	1392	0
1527767785.205877000	0.22382	168	0
1527767785.205949000	0.223892	710	0
1527767785.206620000	0.224563	110	1
1527767785.208670000	0.226613	1392	0
1527767785.208957000	0.2269	1392	0
1527767785.209042000	0.226985	673	0
1527767785.212163000	0.230106	86	1
1527767785.240160000	0.258103	1392	0
1527767785.240362000	0.258305	1392	0
1527767785.240438000	0.258381	1392	0
1527767785.240441000	0.258384	178	0
1527767785.240564000	0.258507	1171	0
1527767785.240635000	0.258578	1392	0
1527767785.240746000	0.258689	1392	0
1527767785.240961000	0.258904	1392	0
1527767785.240964000	0.258907	168	0
1527767785.241051000	0.258994	1392	0
1527767785.241187000	0.25913	107	1
1527767785.241198000	0.259141	1392	0
1527767785.241437000	0.25938	1392	0
1527767785.241439000	0.259382	153	0
1527767785.242766000	0.260709	1392	0
1527767785.243127000	0.26107	1392	0
1527767785.243129000	0.261072	275	0
1527767785.245274000	0.263217	95	1
1527767785.246358000	0.264301	1392	0
1527767785.246656000	0.264599	1392	0
1527767785.246952000	0.264895	1392	0
1527767785.246954000	0.264897	168	0
1527767785.247029000	0.264972	64	0
1527767785.248277000	0.26622	1392	0
1527767785.248280000	0.266223	148	0
1527767785.250901000	0.268844	1392	0
1527767785.251085000	0.269028	1392	0
1527767785.251158000	0.269101	1392	0
1527767785.251161000	0.269104	168	0
1527767785.251270000	0.269213	1392	0
1527767785.251975000	0.269918	133	0
1527767785.252336000	0.270279	1392	0
1527767785.252666000	0.270609	1392	0
1527767785.252971000	0.270914	1392	0
1527767785.252974000	0.270917	168	0
1527767785.253457000	0.2714	774	0
1527767785.253813000	0.271756	98	1
1527767785.257561000	0.275504	1392	0
1527767785.257827000	0.27577	1392	0
1527767785.258124000	0.276067	1392	0
1527767785.258126000	0.276069	168	0
1527767785.258238000	0.276181	643	0
1527767785.258307000	0.27625	185	0
1527767785.259796000	0.277739	107	1
1527767785.263165000	0.281108	98	1
1527767785.677326000	0.695269	297	1
1527767785.677426000	0.695369	1392	1
1527767785.677472000	0.695415	898	1
1527767785.684895000	0.702838	798	1
1527767785.698844000	0.716787	67	0
1527767785.704034000	0.721977	67	0
1527767785.793611000	0.811554	376	0
1527767785.796871000	0.814814	60	0
1527767785.801116000	0.819059	86	1
1527767785.805201000	0.823144	80	1
1527767785.865672000	0.883615	293	0
1527767785.866378000	0.884321	1392	0
1527767785.866445000	0.884388	1392	0
1527767785.866686000	0.884629	1392	0
1527767785.866688000	0.884631	160	0
1527767785.866755000	0.884698	1392	0
1527767785.867023000	0.884966	1392	0
1527767785.867250000	0.885193	1051	0
1527767785.868015000	0.885958	72	0
1527767785.868088000	0.886031	253	0
1527767785.873270000	0.891213	107	1
1527767785.938470000	0.956413	197	1
1527767785.958697000	0.97664	67	0
1527767786.046812000	1.06475	359	0
1527767786.047047000	1.06499	1095	0
1527767786.049516000	1.06746	72	0
1527767786.049608000	1.06755	214	0
1527767786.050224000	1.06817	92	1
1527767786.518365000	1.53631	1005	1
1527767786.519133000	1.53708	431	1
1527767786.541056000	1.559	67	0
1527767786.545620000	1.56356	67	0
1527767786.630222000	1.64816	327	1
1527767786.650095000	1.66804	67	0
1527767786.669002000	1.68694	283	0
1527767786.669086000	1.68703	340	0
1527767786.669153000	1.6871	249	0
1527767786.703943000	1.72189	506	0
1527767786.742442000	1.76038	283	0
1527767786.779506000	1.79745	340	0
1527767786.809256000	1.8272	98	1
1527767786.867317000	1.88526	261	1
1527767786.867395000	1.88534	125	1
1527767786.886850000	1.90479	67	0
1527767786.943213000	1.96116	1392	0
1527767786.943438000	1.96138	1392	0
1527767786.943750000	1.96169	1392	0
1527767786.943811000	1.96175	474	0
1527767786.943813000	1.96176	72	0
1527767786.943881000	1.96182	130	0
1527767786.986489000	2.00443	261	1
1527767786.987121000	2.00506	1392	0
1527767786.990269000	2.00821	101	1
1527767787.006926000	2.02487	67	0
1527767787.019584000	2.03753	171	1
1527767787.019676000	2.03762	171	1
1527767787.040455000	2.0584	67	0
1527767787.140203000	2.15815	571	0
1527767787.140207000	2.15815	72	0
1527767787.140329000	2.15827	109	0
1527767787.144281000	2.16222	92	1
1527767787.423793000	2.44174	434	0
1527767787.423978000	2.44192	941	0
1527767787.423981000	2.44192	91	0
1527767787.427292000	2.44524	86	1
1527767787.800675000	2.81862	396	1
1527767787.820629000	2.83857	67	0
1527767787.868999000	2.88694	1244	1
1527767787.888671000	2.90661	67	0
1527767788.071974000	3.08992	1392	1
1527767788.072049000	3.08999	1392	1
1527767788.072084000	3.09003	267	1
1527767788.072146000	3.09009	824	1
1527767788.090466000	3.10841	80	0
1527767788.113750000	3.13169	440	0
1527767788.116689000	3.13463	83	1
1527767788.162792000	3.18073	229	0
1527767788.163499000	3.18144	1392	0
1527767788.163684000	3.18163	977	0
1527767788.166427000	3.18437	86	1
1527767788.172671000	3.19061	1392	1
1527767788.172714000	3.19066	322	1
1527767788.181474000	3.19942	72	0
1527767788.181598000	3.19954	176	0
1527767788.185345000	3.20329	83	1
1527767788.193741000	3.21168	67	0
1527767788.201397000	3.21934	312	0
1527767788.201745000	3.21969	1392	0
1527767788.201813000	3.21976	1392	0
1527767788.202088000	3.22003	1392	0
1527767788.202090000	3.22003	168	0
1527767788.202160000	3.2201	335	0
1527767788.206361000	3.2243	98	1
1527767788.404728000	3.42267	421	0
1527767788.404853000	3.4228	774	0
1527767788.404855000	3.4228	273	0
1527767788.408425000	3.42637	86	1
1527767788.727491000	3.74543	508	1
1527767788.727596000	3.74554	1392	1
1527767788.727624000	3.74557	1392	1
1527767788.727672000	3.74562	1392	1
1527767788.727711000	3.74565	1392	1
1527767788.727745000	3.74569	1392	1
1527767788.727784000	3.74573	1392	1
1527767788.727831000	3.74577	1392	1
1527767788.727870000	3.74581	1392	1
1527767788.727904000	3.74585	1392	1
1527767788.727942000	3.74588	1392	1
1527767788.727992000	3.74593	1392	1
1527767788.728018000	3.74596	1392	1
1527767788.728060000	3.746	1274	1
1527767788.749728000	3.76767	67	0
1527767788.752588000	3.77053	67	0
1527767788.798213000	3.81616	508	1
1527767788.819291000	3.83723	67	0
1527767788.884603000	3.90255	422	0
1527767788.889225000	3.90717	60	0
1527767788.899481000	3.91742	89	1
1527767788.903425000	3.92137	80	1
1527767789.111964000	4.12991	1370	1
1527767789.133175000	4.15112	67	0
1527767789.280581000	4.29852	338	0
1527767789.280583000	4.29853	142	0
1527767789.280709000	4.29865	108	0
1527767789.284210000	4.30215	89	1
1527767790.730237000	5.74818	313	1
1527767790.730335000	5.74828	1392	1
1527767790.730374000	5.74832	970	1
1527767790.741073000	5.75902	204	1
1527767790.741167000	5.75911	1392	1
1527767790.741195000	5.75914	1392	1
1527767790.741235000	5.75918	750	1
1527767790.742588000	5.76053	232	1
1527767790.745933000	5.76388	82	1
1527767790.755358000	5.7733	67	0
1527767790.772931000	5.79087	84	0
1527767790.776608000	5.79455	83	1
1527767790.855171000	5.87311	376	0
1527767790.857640000	5.87558	60	0
1527767790.859610000	5.87755	83	1
1527767791.219938000	6.23788	502	0
1527767791.219940000	6.23788	284	0
1527767791.219943000	6.23789	99	0
1527767791.223635000	6.24158	86	1
1527767791.660710000	6.67865	82	1
1527767791.664861000	6.6828	232	1
1527767791.681978000	6.69992	67	0
1527767792.054484000	7.07243	850	0
1527767792.054790000	7.07273	1392	0
1527767792.054864000	7.07281	1392	0
1527767792.055097000	7.07304	1392	0
1527767792.055100000	7.07304	160	0
1527767792.055393000	7.07334	1392	0
1527767792.055672000	7.07361	1334	0
1527767792.055919000	7.07386	1392	0
1527767792.056218000	7.07416	1392	0
1527767792.056533000	7.07448	1392	0
1527767792.056536000	7.07448	168	0
1527767792.058420000	7.07636	1196	0
1527767792.058456000	7.0764	110	1
1527767792.061691000	7.07963	83	1
1527767792.089683000	7.10763	1392	0
1527767792.090004000	7.10795	1392	0
1527767792.090076000	7.10802	1392	0
1527767792.090078000	7.10802	178	0
1527767792.090270000	7.10821	1392	0
1527767792.090342000	7.10828	1392	0
1527767792.090345000	7.10829	1392	0
1527767792.090465000	7.10841	1392	0
1527767792.090533000	7.10848	823	0
1527767792.090603000	7.10855	1392	0
1527767792.090755000	7.1087	1392	0
1527767792.090883000	7.10883	1392	0
1527767792.091045000	7.10899	882	0
1527767792.091408000	7.10935	951	0
1527767792.092048000	7.10999	1392	0
1527767792.092349000	7.11029	1392	0
1527767792.092643000	7.11059	1392	0
1527767792.092727000	7.11067	168	0
1527767792.093264000	7.11121	107	1
1527767792.094095000	7.11204	1392	0
1527767792.094101000	7.11204	166	0
1527767792.095181000	7.11312	107	1
1527767792.097325000	7.11527	1392	0
1527767792.097618000	7.11556	1392	0
1527767792.097914000	7.11586	1392	0
1527767792.097916000	7.11586	168	0
1527767792.098185000	7.11613	1180	0
1527767792.100310000	7.11825	1392	0
1527767792.100588000	7.11853	1392	0
1527767792.100650000	7.11859	95	1
1527767792.100920000	7.11886	1392	0
1527767792.100923000	7.11887	168	0
1527767792.101109000	7.11905	945	0
1527767792.101918000	7.11986	1392	0
1527767792.102167000	7.12011	1281	0
1527767792.102334000	7.12028	729	0
1527767792.103230000	7.12117	1392	0
1527767792.103506000	7.12145	1313	0
1527767792.104656000	7.1226	104	1
1527767792.105171000	7.12311	1392	0
1527767792.105458000	7.1234	1392	0
1527767792.105460000	7.1234	330	0
1527767792.105535000	7.12348	220	0
1527767792.108919000	7.12686	89	1
1527767793.773301000	8.79124	411	1
1527767793.773441000	8.79138	125	1
1527767793.795770000	8.81371	67	0
1527767793.858870000	8.87681	1392	0
1527767793.859109000	8.87705	1392	0
1527767793.859416000	8.87736	1392	0
1527767793.859503000	8.87745	603	0
1527767793.859505000	8.87745	72	0
1527767793.859575000	8.87752	143	0
1527767793.862754000	8.8807	98	1
1527767794.810312000	9.82825	839	1
1527767794.810392000	9.82833	275	1
1527767794.811413000	9.82936	308	1
1527767794.811487000	9.82943	1392	1
1527767794.811515000	9.82946	1392	1
1527767794.811556000	9.8295	962	1
1527767794.830534000	9.84848	67	0
1527767794.834123000	9.85207	67	0
1527767794.857825000	9.87577	383	1
1527767794.877983000	9.89593	67	0
1527767795.091095000	10.109	449	0
1527767795.094835000	10.1128	83	1
1527767795.098130000	10.1161	60	0
1527767795.101836000	10.1198	80	1
1527767795.122672000	10.1406	337	0
1527767795.123039000	10.141	1380	0
1527767795.123947000	10.1419	493	0
1527767795.125303000	10.1432	572	0
1527767795.127054000	10.145	89	1
1527767795.127529000	10.1455	615	0
1527767795.129277000	10.1472	447	0
1527767795.130822000	10.1488	83	1
1527767795.131156000	10.1491	677	0
1527767795.132667000	10.1506	464	0
1527767795.134812000	10.1528	83	1
1527767795.135274000	10.1532	815	0
1527767795.136598000	10.1545	629	0
1527767795.137927000	10.1559	499	0
1527767795.138800000	10.1567	86	1
1527767795.140081000	10.158	419	0
1527767795.141900000	10.1598	681	0
1527767795.143645000	10.1616	596	0
1527767795.143848000	10.1618	86	1
1527767795.144503000	10.1624	254	0
1527767795.144575000	10.1625	83	0
1527767795.145056000	10.163	538	0
1527767795.146827000	10.1648	634	0
1527767795.147768000	10.1657	563	0
1527767795.147872000	10.1658	89	1
1527767795.148604000	10.1665	669	0
1527767795.149437000	10.1674	129	0
1527767795.151810000	10.1698	86	1
1527767795.156372000	10.1743	72	0
1527767795.156782000	10.1747	102	0
1527767795.159819000	10.1778	83	1
1527767795.188706000	10.2066	1392	1
1527767795.188782000	10.2067	1392	1
1527767795.188806000	10.2067	459	1
1527767795.188871000	10.2068	825	1
1527767795.209645000	10.2276	67	0
1527767795.230883000	10.2488	465	0
1527767795.230886000	10.2488	70	0
1527767795.235050000	10.253	86	1
1527767795.944823000	10.9628	985	1
1527767795.944915000	10.9629	75	1
1527767795.970779000	10.9887	67	0
1527767795.979873000	10.9978	67	0
1527767796.238965000	11.2569	245	0
1527767796.239091000	11.257	347	0
1527767796.243034000	11.261	89	1
1527767796.243790000	11.2617	264	0
1527767796.344532000	11.3625	80	1
1527767796.728820000	11.7468	458	1
1527767796.728926000	11.7469	90	1
1527767796.739562000	11.7575	285	1
1527767796.740814000	11.7588	461	1
1527767796.740864000	11.7588	68	1
1527767796.748355000	11.7663	67	0
1527767796.759003000	11.7769	67	0
1527767797.009486000	12.0274	247	0
1527767797.009606000	12.0275	131	0
1527767797.014269000	12.0322	72	0
1527767797.014366000	12.0323	65	0
1527767797.016051000	12.034	95	1
1527767797.025548000	12.0435	213	0
1527767797.025664000	12.0436	83	0
1527767797.028810000	12.0468	72	0
1527767797.029260000	12.0472	213	0
1527767797.041262000	12.0592	89	1
1527767797.043403000	12.0613	375	1
1527767797.043490000	12.0614	244	1
1527767797.064437000	12.0824	67	0
1527767797.221635000	12.2396	215	0
1527767797.221751000	12.2397	121	0
1527767797.225786000	12.2437	72	0
1527767797.226208000	12.2442	151	0
1527767797.259043000	12.277	92	1
1527767797.261519000	12.2795	215	0
1527767797.272952000	12.2909	80	1
1527767797.777140000	12.7951	353	1
1527767797.777304000	12.7952	1392	1
1527767797.777355000	12.7953	1392	1
1527767797.777381000	12.7953	1392	1
1527767797.777435000	12.7954	1392	1
1527767797.777461000	12.7954	1392	1
1527767797.777512000	12.7955	1392	1
1527767797.777552000	12.7955	1392	1
1527767797.777601000	12.7955	1392	1
1527767797.777627000	12.7956	1392	1
1527767797.777677000	12.7956	1392	1
1527767797.777723000	12.7957	1392	1
1527767797.777750000	12.7957	1392	1
1527767797.777800000	12.7957	1392	1
1527767797.777826000	12.7958	1392	1
1527767797.777878000	12.7958	1392	1
1527767797.777928000	12.7959	1392	1
1527767797.777956000	12.7959	1392	1
1527767797.778006000	12.7959	1392	1
1527767797.778034000	12.796	1392	1
1527767797.778081000	12.796	1392	1
1527767797.778124000	12.7961	1392	1
1527767797.778180000	12.7961	1392	1
1527767797.780003000	12.7979	246	0
1527767797.780005000	12.7979	126	0
1527767797.780100000	12.798	1392	1
1527767797.780192000	12.7981	1392	1
1527767797.780229000	12.7982	1392	1
1527767797.780260000	12.7982	1392	1
1527767797.780305000	12.7982	1392	1
1527767797.780335000	12.7983	1392	1
1527767797.780374000	12.7983	1392	1
1527767797.780407000	12.7983	1392	1
1527767797.780451000	12.7984	1392	1
1527767797.780490000	12.7984	1392	1
1527767797.780531000	12.7985	1392	1
1527767797.780560000	12.7985	758	1
1527767797.784047000	12.802	83	1
1527767797.784525000	12.8025	72	0
1527767797.784985000	12.8029	259	0
1527767797.788042000	12.806	83	1
1527767797.797088000	12.815	67	0
1527767797.799394000	12.8173	67	0
1527767797.801038000	12.819	67	0
1527767797.804501000	12.8224	67	0
1527767797.830648000	12.8486	365	1
1527767797.831553000	12.8495	277	1
1527767797.854414000	12.8724	67	0
1527767797.864628000	12.8826	358	1
1527767797.884224000	12.9022	67	0
1527767797.919249000	12.9372	326	1
1527767797.919338000	12.9373	234	1
1527767797.940038000	12.958	67	0
1527767798.034682000	13.0526	1392	1
1527767798.034743000	13.0527	321	1
1527767798.055998000	13.0739	67	0
1527767798.107662000	13.1256	395	0
1527767798.110987000	13.1289	86	1
1527767798.111642000	13.1296	306	0
1527767798.111719000	13.1297	612	0
1527767798.111721000	13.1297	98	0
1527767798.111794000	13.1297	785	0
1527767798.113276000	13.1312	261	0
1527767798.113357000	13.1313	259	0
1527767798.113869000	13.1318	60	0
1527767798.114819000	13.1328	72	0
1527767798.115223000	13.1332	101	1
1527767798.115252000	13.1332	214	0
1527767798.116073000	13.134	72	0
1527767798.116564000	13.1345	267	0
1527767798.118995000	13.1369	86	1
1527767798.119216000	13.1372	72	0
1527767798.119297000	13.1372	209	0
1527767798.123132000	13.1411	83	1
1527767798.194288000	13.2122	326	0
1527767798.194418000	13.2124	584	0
1527767798.198058000	13.216	83	1
1527767798.209011000	13.227	646	1
1527767798.225200000	13.2431	243	0
1527767798.225299000	13.2432	126	0
1527767798.228977000	13.2469	83	1
1527767798.229464000	13.2474	67	0
1527767798.230269000	13.2482	72	0
1527767798.230343000	13.2483	293	0
1527767798.233999000	13.2519	86	1
1527767798.346010000	13.364	250	0
1527767798.346140000	13.3641	577	0
1527767798.350070000	13.368	83	1
1527767798.427061000	13.445	748	1
1527767798.427127000	13.4451	238	1
1527767798.447187000	13.4651	67	0
1527767798.742460000	13.7604	245	0
1527767798.742773000	13.7607	126	0
1527767798.746133000	13.7641	86	1
1527767798.748106000	13.766	72	0
1527767798.748531000	13.7665	76	0
1527767798.752031000	13.77	83	1
1527767798.770206000	13.7881	396	1
1527767798.770269000	13.7882	239	1
1527767798.792557000	13.8105	67	0
1527767799.085488000	14.1034	212	0
1527767799.085489000	14.1034	126	0
1527767799.089062000	14.107	86	1
1527767799.089617000	14.1076	72	0
1527767799.089699000	14.1076	246	0
1527767799.093041000	14.111	83	1
1527767799.261322000	14.2793	369	1
1527767799.261416000	14.2794	238	1
1527767799.282295000	14.3002	67	0
1527767799.433781000	14.4517	237	0
1527767799.434129000	14.4521	126	0
1527767799.437926000	14.4559	72	0
1527767799.438157000	14.4561	89	1
1527767799.438514000	14.4565	286	0
1527767799.442156000	14.4601	80	1
1527767799.592653000	14.6106	371	1
1527767799.592748000	14.6107	238	1
1527767799.612609000	14.6306	67	0
1527767799.898513000	14.9165	211	0
1527767799.898630000	14.9166	126	0
1527767799.902184000	14.9201	86	1
1527767799.907664000	14.9256	72	0
1527767799.907666000	14.9256	253	0
1527767799.911159000	14.9291	83	1
1527767800.293367000	15.3113	373	1
1527767800.293459000	15.3114	236	1
1527767800.323840000	15.3418	67	0
1527767800.573330000	15.5913	281	0
1527767800.573332000	15.5913	126	0
1527767800.577222000	15.5952	86	1
1527767800.577567000	15.5955	72	0
1527767800.577929000	15.5959	268	0
1527767800.581236000	15.5992	83	1
1527767800.912980000	15.9309	372	1
1527767800.913074000	15.931	238	1
1527767800.933321000	15.9513	67	0
1527767800.939886000	15.9578	67	0
1527767801.043371000	16.0613	309	0
1527767801.043373000	16.0613	126	0
1527767801.047170000	16.0651	89	1
1527767801.047808000	16.0658	72	0
1527767801.047893000	16.0658	173	0
1527767801.051160000	16.0691	83	1
1527767801.367000000	16.3849	373	1
1527767801.367095000	16.385	238	1
1527767801.387703000	16.4056	67	0
1527767801.674211000	16.6922	237	0
1527767801.674213000	16.6922	128	0
1527767801.674613000	16.6926	72	0
1527767801.674694000	16.6926	109	0
1527767801.678301000	16.6962	92	1
1527767802.045790000	17.0637	370	1
1527767802.045886000	17.0638	239	1
1527767802.065541000	17.0835	67	0
1527767802.070863000	17.0888	67	0
1527767802.357536000	17.3755	237	0
1527767802.357904000	17.3758	128	0
1527767802.361233000	17.3792	89	1
1527767802.362891000	17.3808	72	0
1527767802.363391000	17.3813	247	0
1527767802.366319000	17.3843	83	1
1527767802.484373000	17.5023	375	1
1527767802.484524000	17.5025	242	1
1527767802.525130000	17.5431	67	0
1527767802.796926000	17.8149	288	0
1527767802.797679000	17.8156	128	0
1527767802.801100000	17.819	72	0
1527767802.801372000	17.8193	89	1
1527767802.801497000	17.8194	302	0
1527767802.805330000	17.8233	80	1
1527767803.013329000	18.0313	376	1
1527767803.013417000	18.0314	243	1
1527767803.034459000	18.0524	67	0
1527767803.317749000	18.3357	285	0
1527767803.317869000	18.3358	128	0
1527767803.321314000	18.3393	86	1
1527767803.322006000	18.3399	72	0
1527767803.322397000	18.3403	133	0
1527767803.325287000	18.3432	83	1
1527767803.345285000	18.3632	371	1
1527767803.345359000	18.3633	236	1
1527767803.365614000	18.3836	67	0
1527767803.641314000	18.6593	215	0
1527767803.641320000	18.6593	128	0
1527767803.645383000	18.6633	86	1
1527767803.646003000	18.6639	72	0
1527767803.646004000	18.6639	283	0
1527767803.649375000	18.6673	83	1
1527767803.899836000	18.9178	976	1
1527767803.899933000	18.9179	237	1
1527767803.919415000	18.9374	67	0
1527767804.064457000	19.0824	216	0
1527767804.064460000	19.0824	128	0
1527767804.068397000	19.0863	86	1
1527767804.068825000	19.0868	72	0
1527767804.069576000	19.0875	100	0
1527767804.072373000	19.0903	83	1
1527767804.317819000	19.3358	572	1
1527767804.317915000	19.3359	241	1
1527767804.340224000	19.3582	67	0
1527767804.446523000	19.4645	242	0
1527767804.446526000	19.4645	128	0
1527767804.450432000	19.4684	86	1
1527767804.452075000	19.47	72	0
1527767804.452282000	19.4702	190	0
1527767804.455368000	19.4733	83	1
1527767804.756052000	19.774	751	1
1527767804.756141000	19.7741	244	1
1527767804.776165000	19.7941	67	0
1527767805.052658000	20.0706	213	0
1527767805.052660000	20.0706	128	0
1527767805.056426000	20.0744	86	1
1527767805.056865000	20.0748	72	0
1527767805.056867000	20.0748	66	0
1527767805.060405000	20.0783	83	1
1527767805.189763000	20.2077	397	1
1527767805.189855000	20.2078	251	1
1527767805.209962000	20.2279	67	0
1527767805.220547000	20.2385	67	0
1527767805.363952000	20.3819	235	0
1527767805.363955000	20.3819	128	0
1527767805.367433000	20.3854	89	1
1527767805.368327000	20.3863	72	0
1527767805.368815000	20.3868	194	0
1527767805.372420000	20.3904	83	1
1527767805.695700000	20.7136	374	1
1527767805.695765000	20.7137	236	1
1527767805.715164000	20.7331	67	0
1527767805.988752000	21.0067	247	0
1527767805.988754000	21.0067	128	0
1527767805.992457000	21.0104	86	1
1527767805.994581000	21.0125	72	0
1527767805.994669000	21.0126	214	0
1527767805.998450000	21.0164	83	1
1527767806.111728000	21.1297	372	1
1527767806.111806000	21.1297	242	1
1527767806.132086000	21.15	67	0
1527767806.425458000	21.4434	238	0
1527767806.425567000	21.4435	128	0
1527767806.429483000	21.4474	86	1
1527767806.430095000	21.448	72	0
1527767806.430180000	21.4481	294	0
1527767806.433473000	21.4514	83	1
1527767806.599861000	21.6178	372	1
1527767806.599923000	21.6179	236	1
1527767806.620275000	21.6382	67	0
1527767806.910341000	21.9283	216	0
1527767806.910343000	21.9283	128	0
1527767806.914555000	21.9325	86	1
1527767806.916318000	21.9343	72	0
1527767806.916320000	21.9343	202	0
1527767806.920568000	21.9385	83	1
1527767807.158071000	22.176	372	1
1527767807.158139000	22.1761	236	1
1527767807.177503000	22.1954	67	0
1527767807.465393000	22.4833	279	0
1527767807.465513000	22.4835	128	0
1527767807.469593000	22.4875	72	0
1527767807.469627000	22.4876	86	1
1527767807.470161000	22.4881	173	0
1527767807.473566000	22.4915	83	1
1527767807.821587000	22.8395	373	1
1527767807.821678000	22.8396	238	1
1527767807.842798000	22.8607	67	0
1527767808.137280000	23.1552	308	0
1527767808.137640000	23.1556	128	0
1527767808.141628000	23.1596	86	1
1527767808.141927000	23.1599	72	0
1527767808.142653000	23.1606	65	0
1527767808.145639000	23.1636	83	1
1527767808.210716000	23.2287	372	1
1527767808.210816000	23.2288	238	1
1527767808.231516000	23.2495	67	0
1527767808.235846000	23.2538	67	0
1527767808.500464000	23.5184	236	0
1527767808.500599000	23.5185	128	0
1527767808.504615000	23.5226	89	1
1527767808.504937000	23.5229	72	0
1527767808.505022000	23.523	178	0
1527767808.508649000	23.5266	83	1
1527767808.786883000	23.8048	374	1
1527767808.786965000	23.8049	245	1
1527767808.806803000	23.8247	67	0
1527767809.079183000	24.0971	213	0
1527767809.079185000	24.0971	128	0
1527767809.082709000	24.1007	86	1
1527767809.083101000	24.101	72	0
1527767809.083103000	24.101	71	0
1527767809.086687000	24.1046	83	1
1527767809.498755000	24.5167	371	1
1527767809.498852000	24.5168	238	1
1527767809.520891000	24.5388	67	0
1527767809.817232000	24.8352	237	0
1527767809.817354000	24.8353	128	0
1527767809.820672000	24.8386	86	1
1527767809.821578000	24.8395	72	0
1527767809.821670000	24.8396	311	0
1527767809.825700000	24.8436	83	1
1527767809.920497000	24.9384	970	1
1527767809.920592000	24.9385	244	1
1527767809.940701000	24.9586	67	0
1527767810.233633000	25.2516	310	0
1527767810.233637000	25.2516	128	0
1527767810.237523000	25.2555	72	0
1527767810.237525000	25.2555	168	0
1527767810.237805000	25.2557	92	1
1527767810.330180000	25.3481	569	1
1527767810.330243000	25.3482	239	1
1527767810.349303000	25.3672	67	0
1527767810.488341000	25.5063	259	0
1527767810.488343000	25.5063	128	0
1527767810.491774000	25.5097	86	1
1527767810.492789000	25.5107	72	0
1527767810.493220000	25.5112	65	0
1527767810.496766000	25.5147	83	1
1527767811.224439000	26.2424	749	1
1527767811.224501000	26.2424	237	1
1527767811.245436000	26.2634	67	0
1527767811.373775000	26.3917	239	0
1527767811.373778000	26.3917	128	0
1527767811.377778000	26.3957	86	1
1527767811.378470000	26.3964	72	0
1527767811.378472000	26.3964	257	0
1527767811.381858000	26.3998	83	1
1527767811.454081000	26.472	398	1
1527767811.454170000	26.4721	240	1
1527767811.474097000	26.492	67	0
1527767811.591094000	26.609	220	0
1527767811.591096000	26.609	128	0
1527767811.594290000	26.6122	72	0
1527767811.594376000	26.6123	140	0
1527767811.595055000	26.613	92	1
1527767811.694211000	26.7122	373	1
1527767811.694273000	26.7122	240	1
1527767811.714186000	26.7321	67	0
1527767811.836989000	26.8549	215	0
1527767811.837096000	26.855	128	0
1527767811.839468000	26.8574	72	0
1527767811.839969000	26.8579	286	0
1527767811.840770000	26.8587	92	1
1527767812.046187000	27.0641	376	1
1527767812.046268000	27.0642	241	1
1527767812.065986000	27.0839	67	0
1527767812.414566000	27.4325	236	0
1527767812.414569000	27.4325	128	0
1527767812.418895000	27.4368	86	1
1527767812.419212000	27.4372	72	0
1527767812.419214000	27.4372	196	0
1527767812.422878000	27.4408	83	1
1527767812.475065000	27.493	370	1
1527767812.475156000	27.4931	238	1
1527767812.494702000	27.5126	67	0
1527767812.499289000	27.5172	67	0
1527767812.857874000	27.8758	247	0
1527767812.857876000	27.8758	128	0
1527767812.861883000	27.8798	89	1
1527767812.862178000	27.8801	72	0
1527767812.862693000	27.8806	295	0
1527767812.865854000	27.8838	83	1
1527767813.076248000	28.0942	371	1
1527767813.076365000	28.0943	238	1
1527767813.096969000	28.1149	67	0
1527767813.238398000	28.2563	236	0
1527767813.238401000	28.2563	128	0
1527767813.242010000	28.26	86	1
1527767813.243027000	28.261	72	0
1527767813.243299000	28.2612	277	0
1527767813.246881000	28.2648	83	1
1527767813.426314000	28.4443	369	1
1527767813.426376000	28.4443	240	1
1527767813.445584000	28.4635	67	0
1527767813.739756000	28.7577	215	0
1527767813.739758000	28.7577	128	0
1527767813.743879000	28.7618	72	0
1527767813.743982000	28.7619	86	1
1527767813.744416000	28.7624	194	0
1527767813.747969000	28.7659	83	1
1527767813.878346000	28.8963	371	1
1527767813.878409000	28.8964	241	1
1527767813.898580000	28.9165	67	0
1527767814.022722000	29.0407	215	0
1527767814.022724000	29.0407	128	0
1527767814.026333000	29.0443	72	0
1527767814.026336000	29.0443	137	0
1527767814.026905000	29.0448	92	1
1527767814.335207000	29.3531	371	1
1527767814.335269000	29.3532	239	1
1527767814.354405000	29.3723	67	0
1527767814.498274000	29.5162	281	0
1527767814.498276000	29.5162	128	0
1527767814.502013000	29.52	86	1
1527767814.503188000	29.5211	72	0
1527767814.503190000	29.5211	316	0
1527767814.506999000	29.5249	83	1
1527767815.978540000	30.9965	376	1
1527767815.978615000	30.9966	242	1
1527767815.999238000	31.0172	67	0
1527767816.003792000	31.0217	67	0
1527767816.266748000	31.2847	328	0
1527767816.266865000	31.2848	128	0
1527767816.270718000	31.2887	72	0
1527767816.271042000	31.289	92	1
1527767816.271340000	31.2893	213	0
1527767816.275029000	31.293	80	1
1527767816.461818000	31.4798	970	1
1527767816.461902000	31.4798	242	1
1527767816.482050000	31.5	67	0
1527767816.589540000	31.6075	215	0
1527767816.589671000	31.6076	128	0
1527767816.593047000	31.611	86	1
1527767816.594552000	31.6125	72	0
1527767816.594554000	31.6125	159	0
1527767816.598090000	31.616	83	1
1527767816.976368000	31.9943	570	1
1527767816.976428000	31.9944	239	1
1527767816.996744000	32.0147	67	0
1527767817.266770000	32.2847	236	0
1527767817.266773000	32.2847	128	0
1527767817.271177000	32.2891	86	1
1527767817.271980000	32.2899	72	0
1527767817.271982000	32.2899	159	0
1527767817.276453000	32.2944	83	1
1527767817.415352000	32.4333	750	1
1527767817.415414000	32.4334	237	1
1527767817.435608000	32.4536	67	0
1527767817.713684000	32.7316	234	0
1527767817.713687000	32.7316	128	0
1527767817.717221000	32.7352	86	1
1527767817.717906000	32.7358	72	0
1527767817.717908000	32.7359	106	0
1527767817.722174000	32.7401	83	1
1527767817.876308000	32.8943	392	1
1527767817.876395000	32.8943	239	1
1527767817.896179000	32.9141	67	0
1527767817.907089000	32.925	67	0
1527767818.170835000	33.1888	263	0
1527767818.171963000	33.1899	128	0
1527767818.173020000	33.191	72	0
1527767818.174720000	33.1927	233	0
1527767818.175209000	33.1932	95	1
1527767818.275742000	33.2937	371	1
1527767818.275835000	33.2938	242	1
1527767818.295326000	33.3133	67	0
1527767818.572099000	33.59	284	0
1527767818.572102000	33.59	128	0
1527767818.575796000	33.5937	72	0
1527767818.575798000	33.5937	277	0
1527767818.576310000	33.5943	92	1
1527767818.909041000	33.927	375	1
1527767818.909116000	33.9271	240	1
1527767818.928827000	33.9468	67	0
1527767818.934447000	33.9524	67	0
1527767819.221545000	34.2395	243	0
1527767819.221547000	34.2395	128	0
1527767819.225288000	34.2432	89	1
1527767819.226334000	34.2443	72	0
1527767819.226802000	34.2447	157	0
1527767819.230264000	34.2482	83	1
1527767819.324631000	34.3426	373	1
1527767819.324730000	34.3427	240	1
1527767819.345491000	34.3634	67	0
1527767819.622414000	34.6404	213	0
1527767819.622550000	34.6405	128	0
1527767819.626267000	34.6442	86	1
1527767819.626911000	34.6449	72	0
1527767819.627008000	34.645	115	0
1527767819.630322000	34.6483	83	1
1527767819.790417000	34.8084	375	1
1527767819.790503000	34.8084	241	1
1527767819.813824000	34.8318	67	0
1527767819.970304000	34.9882	216	0
1527767819.970307000	34.9883	128	0
1527767819.974064000	34.992	72	0
1527767819.974294000	34.9922	89	1
1527767819.974591000	34.9925	97	0
1527767819.978245000	34.9962	80	1
1527767820.300704000	35.3186	373	1
1527767820.300765000	35.3187	241	1
1527767820.320145000	35.3381	67	0
1527767820.324688000	35.3426	67	0
1527767820.588222000	35.6062	238	0
1527767820.588225000	35.6062	128	0
1527767820.592367000	35.6103	89	1
1527767820.593195000	35.6111	72	0
1527767820.593632000	35.6116	173	0
1527767820.597366000	35.6153	83	1
1527767820.820737000	35.8387	371	1
1527767820.820832000	35.8388	239	1
1527767820.840127000	35.8581	67	0
1527767821.124348000	36.1423	247	0
1527767821.124350000	36.1423	128	0
1527767821.128063000	36.146	72	0
1527767821.128065000	36.146	302	0
1527767821.128358000	36.1463	92	1
1527767821.260430000	36.2784	374	1
1527767821.260514000	36.2785	238	1
1527767821.280592000	36.2985	67	0
1527767821.575823000	36.5938	238	0
1527767821.575937000	36.5939	128	0
1527767821.579420000	36.5974	86	1
1527767821.579544000	36.5975	72	0
1527767821.579993000	36.5979	271	0
1527767821.583413000	36.6014	83	1
1527767821.804971000	36.8229	376	1
1527767821.805052000	36.823	243	1
1527767821.825338000	36.8433	67	0
1527767822.111583000	37.1295	213	0
1527767822.111849000	37.1298	178	0
1527767822.115404000	37.1333	86	1
1527767826.475747000	41.4937	952	1
1527767826.475835000	41.4938	1392	1
1527767826.475866000	41.4938	1392	1
1527767826.475904000	41.4938	1392	1
1527767826.475950000	41.4939	1352	1
1527767826.494574000	41.5125	80	0
1527767826.498643000	41.5166	80	1
1527767826.676944000	41.6949	499	1
1527767826.677036000	41.695	237	1
1527767826.697670000	41.7156	67	0
1527767826.759802000	41.7777	438	0
1527767826.763711000	41.7817	83	1
1527767826.767055000	41.785	60	0
1527767826.770702000	41.7886	80	1
1527767826.950116000	41.9681	318	0
1527767826.950118000	41.9681	128	0
1527767826.953705000	41.9716	83	1
1527767826.956168000	41.9741	72	0
1527767826.956170000	41.9741	209	0
1527767826.959624000	41.9776	83	1
1527767827.342958000	42.3609	372	1
1527767827.343057000	42.361	237	1
1527767827.362888000	42.3808	67	0
1527767827.643980000	42.6619	238	0
1527767827.643983000	42.6619	128	0
1527767827.647178000	42.6651	72	0
1527767827.647705000	42.6656	268	0
1527767827.647807000	42.6657	89	1
1527767827.651756000	42.6697	80	1
1527767827.805135000	42.8231	746	1
1527767827.805208000	42.8232	238	1
1527767827.825993000	42.8439	67	0
1527767828.094257000	43.1122	238	0
1527767828.094378000	43.1123	128	0
1527767828.097813000	43.1158	86	1
1527767828.099335000	43.1173	72	0
1527767828.099337000	43.1173	180	0
1527767828.102770000	43.1207	83	1
1527767828.234079000	43.252	398	1
1527767828.234166000	43.2521	246	1
1527767828.253699000	43.2716	67	0
1527767828.563018000	43.581	286	0
1527767828.563022000	43.581	128	0
1527767828.566819000	43.5848	86	1
1527767828.567643000	43.5856	72	0
1527767828.568059000	43.586	66	0
1527767828.571875000	43.5898	83	1
1527767828.660157000	43.6781	375	1
1527767828.660254000	43.6782	237	1
1527767828.681631000	43.6996	67	0
1527767828.787896000	43.8058	261	0
1527767828.787899000	43.8058	128	0
1527767828.791821000	43.8098	86	1
1527767828.792198000	43.8101	72	0
1527767828.792200000	43.8101	313	0
1527767828.795807000	43.8137	83	1
1527767829.041105000	44.059	372	1
1527767829.041195000	44.0591	237	1
1527767829.060110000	44.0781	67	0
1527767829.199277000	44.2172	215	0
1527767829.199279000	44.2172	128	0
1527767829.202857000	44.2208	86	1
1527767829.203387000	44.2213	72	0
1527767829.203465000	44.2214	89	0
1527767829.206836000	44.2248	83	1
1527767829.451203000	44.4691	374	1
1527767829.451267000	44.4692	240	1
1527767829.472816000	44.4908	67	0
1527767829.601757000	44.6197	242	0
1527767829.601878000	44.6198	128	0
1527767829.605582000	44.6235	72	0
1527767829.605836000	44.6238	89	1
1527767829.606074000	44.624	96	0
1527767829.609888000	44.6278	80	1
1527767829.875553000	44.8935	375	1
1527767829.875644000	44.8936	239	1
1527767829.895563000	44.9135	67	0
1527767830.188851000	45.2068	215	0
1527767830.188854000	45.2068	128	0
1527767830.192902000	45.2108	86	1
1527767830.194194000	45.2121	72	0
1527767830.194353000	45.2123	195	0
1527767830.197940000	45.2159	83	1
1527767830.307012000	45.325	376	1
1527767830.307110000	45.3251	241	1
1527767830.326677000	45.3446	67	0
1527767830.451530000	45.4695	236	0
1527767830.451533000	45.4695	128	0
1527767830.455860000	45.4738	86	1
1527767830.457283000	45.4752	72	0
1527767830.457923000	45.4759	122	0
1527767830.460955000	45.4789	83	1
1527767830.635959000	45.6539	373	1
1527767830.636051000	45.654	238	1
1527767830.656148000	45.6741	67	0
1527767830.944031000	45.962	247	0
1527767830.944034000	45.962	128	0
1527767830.947951000	45.9659	86	1
1527767830.948498000	45.9664	72	0
1527767830.948958000	45.9669	176	0
1527767830.951934000	45.9699	83	1
1527767831.054993000	46.0729	376	1
1527767831.055088000	46.073	243	1
1527767831.075215000	46.0932	67	0
1527767831.357078000	46.375	238	0
1527767831.357080000	46.375	128	0
1527767831.360972000	46.3789	86	1
1527767831.361929000	46.3799	72	0
1527767831.362674000	46.3806	275	0
1527767831.365964000	46.3839	83	1
1527767831.669453000	46.6874	972	1
1527767831.669537000	46.6875	241	1
1527767831.690299000	46.7082	67	0
1527767831.958114000	46.9761	212	0
1527767831.958117000	46.9761	128	0
1527767831.962006000	46.9799	86	1
1527767831.962335000	46.9803	72	0
1527767831.962704000	46.9806	258	0
1527767831.966001000	46.9839	83	1
1527767832.090210000	47.1082	565	1
1527767832.090272000	47.1082	238	1
1527767832.110556000	47.1285	67	0
1527767832.388933000	47.4069	238	0
1527767832.388935000	47.4069	128	0
1527767832.393027000	47.411	86	1
1527767832.393544000	47.4115	72	0
1527767832.393546000	47.4115	293	0
1527767832.397029000	47.415	83	1
1527767833.109441000	48.1274	747	1
1527767833.109505000	48.1274	237	1
1527767833.129829000	48.1478	67	0
1527767833.134838000	48.1528	67	0
1527767833.244558000	48.2625	278	0
1527767833.244560000	48.2625	128	0
1527767833.248872000	48.2668	89	1
1527767833.250405000	48.2683	72	0
1527767833.250497000	48.2684	72	0
1527767833.253768000	48.2717	83	1
1527767833.519325000	48.5373	370	1
1527767833.519403000	48.5373	240	1
1527767833.539349000	48.5573	67	0
1527767833.808238000	48.8262	308	0
1527767833.808242000	48.8262	128	0
1527767833.811867000	48.8298	86	1
1527767833.812713000	48.8307	72	0
1527767833.813151000	48.8311	246	0
1527767833.816958000	48.8349	83	1
1527767833.927140000	48.9451	395	1
1527767833.927236000	48.9452	241	1
1527767833.949013000	48.967	67	0
1527767834.219004000	49.2369	212	0
1527767834.219006000	49.2369	128	0
1527767834.222944000	49.2409	86	1
1527767834.224335000	49.2423	72	0
1527767834.224433000	49.2424	297	0
1527767834.227929000	49.2459	83	1
1527767834.855325000	49.8733	370	1
1527767834.855420000	49.8734	238	1
1527767834.874917000	49.8929	67	0
1527767835.018798000	50.0367	235	0
1527767835.018920000	50.0369	128	0
1527767835.022911000	50.0409	86	1
1527767835.024154000	50.0421	72	0
1527767835.024249000	50.0422	263	0
1527767835.028049000	50.046	83	1
1527767835.135336000	50.1533	370	1
1527767835.135419000	50.1534	238	1
1527767835.156741000	50.1747	67	0
1527767835.447742000	50.4657	311	0
1527767835.447745000	50.4657	128	0
1527767835.451884000	50.4698	72	0
1527767835.451955000	50.4699	86	1
1527767835.452357000	50.4703	307	0
1527767835.455982000	50.4739	83	1
1527767835.575384000	50.5933	374	1
1527767835.575452000	50.5934	248	1
1527767835.595318000	50.6133	67	0
1527767835.875360000	50.8933	262	0
1527767835.875362000	50.8933	128	0
1527767835.879026000	50.897	86	1
1527767835.879939000	50.8979	72	0
1527767835.880250000	50.8982	186	0
1527767835.884031000	50.902	83	1
1527767836.017283000	51.0352	377	1
1527767836.017377000	51.0353	237	1
1527767836.037338000	51.0553	67	0
1527767836.326046000	51.344	238	0
1527767836.326720000	51.3447	128	0
1527767836.330063000	51.348	86	1
1527767836.330355000	51.3483	72	0
1527767836.331158000	51.3491	95	0
1527767836.334086000	51.352	83	1
1527767836.457399000	51.4753	375	1
1527767836.457489000	51.4754	240	1
1527767836.477974000	51.4959	67	0
1527767836.768201000	51.7861	216	0
1527767836.768203000	51.7861	128	0
1527767836.772076000	51.79	86	1
1527767836.773900000	51.7918	72	0
1527767836.773902000	51.7918	145	0
1527767836.778061000	51.796	83	1
1527767836.916993000	51.9349	374	1
1527767836.917086000	51.935	241	1
1527767836.937974000	51.9559	67	0
1527767837.249206000	52.2671	235	0
1527767837.249208000	52.2672	128	0
1527767837.253125000	52.2711	86	1
1527767837.254257000	52.2722	72	0
1527767837.254258000	52.2722	118	0
1527767837.258107000	52.276	83	1
1527767837.264581000	52.2825	370	1
1527767837.264655000	52.2826	237	1
1527767837.285163000	52.3031	67	0
1527767837.588348000	52.6063	213	0
1527767837.588456000	52.6064	128	0
1527767837.592118000	52.6101	86	1
1527767837.593346000	52.6113	72	0
1527767837.593438000	52.6114	254	0
1527767837.597130000	52.6151	83	1
1527767837.814429000	52.8324	974	1
1527767837.814520000	52.8325	239	1
1527767837.834869000	52.8528	67	0
1527767838.136744000	53.1547	247	0
1527767838.136858000	53.1548	128	0
1527767838.141223000	53.1592	86	1
1527767838.142558000	53.1605	72	0
1527767838.142971000	53.1609	187	0
1527767838.146150000	53.1641	83	1
1527767838.285561000	53.3035	567	1
1527767838.285644000	53.3036	239	1
1527767838.306273000	53.3242	67	0
1527767838.435803000	53.4537	236	0
1527767838.435805000	53.4537	128	0
1527767838.440132000	53.4581	72	0
1527767838.440227000	53.4582	86	1
1527767838.440241000	53.4582	151	0
1527767838.444153000	53.4621	83	1
1527767841.646588000	56.6645	746	1
1527767841.646685000	56.6646	237	1
1527767841.668104000	56.686	67	0
1527767841.945035000	56.963	238	0
1527767841.945038000	56.963	128	0
1527767841.948928000	56.9669	72	0
1527767841.949208000	56.9672	89	1
1527767841.949258000	56.9672	67	0
1527767841.953154000	56.9711	80	1
1527767842.107414000	57.1254	375	1
1527767842.107512000	57.1255	267	1
1527767842.142145000	57.1601	375	1
1527767842.147632000	57.1656	67	0
1527767842.163712000	57.1817	67	0
1527767842.419029000	57.437	236	0
1527767842.419143000	57.4371	128	0
1527767842.423135000	57.4411	89	1
1527767842.423753000	57.4417	72	0
1527767842.423841000	57.4418	121	0
1527767842.427120000	57.4451	83	1
1527767845.925122000	60.9431	397	1
1527767845.925204000	60.9431	288	1
1527767845.946785000	60.9647	67	0
1527767846.051352000	61.0693	280	0
1527767846.051651000	61.0696	128	0
1527767846.055411000	61.0734	86	1
1527767846.056162000	61.0741	72	0
1527767846.056164000	61.0741	312	0
1527767846.060313000	61.0783	83	1
1527767846.174514000	61.1925	372	1
1527767846.174610000	61.1926	237	1
1527767846.193892000	61.2118	67	0
1527767846.325144000	61.3431	329	0
1527767846.326007000	61.3439	128	0
1527767846.328640000	61.3466	72	0
1527767846.328928000	61.3469	167	0
1527767846.329421000	61.3474	92	1
1527767846.506704000	61.5246	375	1
1527767846.506783000	61.5247	242	1
1527767846.527667000	61.5456	67	0
1527767846.819346000	61.8373	213	0
1527767846.819637000	61.8376	128	0
1527767846.823395000	61.8413	86	1
1527767846.824145000	61.8421	72	0
1527767846.824147000	61.8421	290	0
1527767846.828456000	61.8464	83	1
1527767847.096294000	62.1142	352	1
1527767847.096449000	62.1144	1392	1
1527767847.096490000	62.1144	1392	1
1527767847.096544000	62.1145	1392	1
1527767847.096583000	62.1145	1100	1
1527767847.116504000	62.1344	67	0
1527767847.237252000	62.2552	396	0
1527767847.241418000	62.2594	83	1
1527767847.243820000	62.2618	60	0
1527767847.247417000	62.2654	80	1
1527767847.944420000	62.9624	371	1
1527767847.944514000	62.9625	241	1
1527767847.966751000	62.9847	67	0
1527767848.245876000	63.2638	357	0
1527767848.245880000	63.2638	127	0
1527767848.249500000	63.2674	86	1
1527767848.250256000	63.2682	71	0
1527767848.250258000	63.2682	124	0
1527767848.254453000	63.2724	83	1
1527767848.412549000	63.4305	372	1
1527767848.412617000	63.4306	239	1
1527767848.433328000	63.4513	65	0
1527767848.438486000	63.4564	67	0
1527767848.556427000	63.5744	213	0
1527767848.556433000	63.5744	128	0
1527767848.560542000	63.5785	89	1
1527767848.561486000	63.5794	72	0
1527767848.561488000	63.5794	190	0
1527767848.565500000	63.5834	83	1
1527767849.132051000	64.15	375	1
1527767849.132113000	64.1501	241	1
1527767849.151730000	64.1697	67	0
1527767849.427083000	64.445	243	0
1527767849.427085000	64.445	128	0
1527767849.430597000	64.4485	86	1
1527767849.431335000	64.4493	72	0
1527767849.431337000	64.4493	204	0
1527767849.435580000	64.4535	83	1
1527767849.891979000	64.9099	375	1
1527767849.892075000	64.91	240	1
1527767849.912515000	64.9305	67	0
1527767850.024210000	65.0422	213	0
1527767850.024213000	65.0422	128	0
1527767850.028642000	65.0466	86	1
1527767850.029576000	65.0475	72	0
1527767850.029579000	65.0475	150	0
1527767850.033649000	65.0516	83	1
1527767850.102666000	65.1206	973	1
1527767850.102758000	65.1207	238	1
1527767850.123913000	65.1419	67	0
1527767850.235063000	65.253	239	0
1527767850.236386000	65.2543	128	0
1527767850.238648000	65.2566	86	1
1527767850.240163000	65.2581	72	0
1527767850.243232000	65.2612	233	0
1527767850.243536000	65.2615	83	1
1527767850.466985000	65.4849	571	1
1527767850.467048000	65.485	237	1
1527767850.487635000	65.5056	67	0
1527767850.609646000	65.6276	244	0
1527767850.610404000	65.6283	128	0
1527767850.613659000	65.6316	86	1
1527767850.614566000	65.6325	72	0
1527767850.615862000	65.6338	148	0
1527767850.618673000	65.6366	83	1
1527767850.826959000	65.8449	744	1
1527767850.827021000	65.845	240	1
1527767850.846994000	65.8649	67	0
1527767850.957650000	65.9756	212	0
1527767850.957770000	65.9757	128	0
1527767850.961612000	65.9796	86	1
1527767850.962282000	65.9802	72	0
1527767850.962684000	65.9806	149	0
1527767850.965598000	65.9835	83	1
1527767851.171542000	66.1895	396	1
1527767851.171629000	66.1896	239	1
1527767851.193428000	66.2114	67	0
1527767851.306054000	66.324	239	0
1527767851.306374000	66.3243	128	0
1527767851.309689000	66.3276	86	1
1527767851.311951000	66.3299	72	0
1527767851.312663000	66.3306	295	0
1527767851.315694000	66.3336	83	1
1527767851.619074000	66.637	371	1
1527767851.619164000	66.6371	241	1
1527767851.641160000	66.6591	67	0
1527767851.767954000	66.7859	215	0
1527767851.767957000	66.7859	128	0
1527767851.771735000	66.7897	86	1
1527767851.771834000	66.7898	72	0
1527767851.772342000	66.7903	279	0
1527767851.775716000	66.7937	83	1
1527767851.917708000	66.9357	371	1
1527767851.917796000	66.9357	239	1
1527767851.937955000	66.9559	67	0
1527767852.222445000	67.2404	281	0
1527767852.222448000	67.2404	128	0
1527767852.226166000	67.2441	72	0
1527767852.226618000	67.2446	122	0
1527767852.226747000	67.2447	89	1
1527767852.230671000	67.2486	80	1
1527767852.334046000	67.352	375	1
1527767852.334126000	67.3521	242	1
1527767852.357293000	67.3752	67	0
1527767852.651611000	67.6696	306	0
1527767852.651613000	67.6696	128	0
1527767852.654998000	67.6729	72	0
1527767852.655308000	67.6733	135	0
1527767852.655784000	67.6737	92	1
1527767852.718159000	67.7361	371	1
1527767852.718253000	67.7362	239	1
1527767852.749386000	67.7673	67	0
1527767852.878751000	67.8967	213	0
1527767852.878753000	67.8967	128	0
1527767852.882742000	67.9007	72	0
1527767852.882804000	67.9007	86	1
1527767852.882833000	67.9008	217	0
1527767852.886777000	67.9047	83	1
1527767853.199229000	68.2172	371	1
1527767853.199295000	68.2172	238	1
1527767853.219719000	68.2377	67	0
1527767853.335995000	68.3539	239	0
1527767853.335998000	68.3539	128	0
1527767853.339823000	68.3578	86	1
1527767853.340651000	68.3586	72	0
1527767853.341037000	68.359	139	0
1527767853.344850000	68.3628	83	1
1527767853.699557000	68.7175	372	1
1527767853.699650000	68.7176	238	1
1527767853.721100000	68.739	67	0
1527767853.993189000	69.0111	215	0
1527767853.993191000	69.0111	128	0
1527767853.996855000	69.0148	86	1
1527767853.998259000	69.0162	72	0
1527767853.998261000	69.0162	167	0
1527767854.001840000	69.0198	83	1
1527767854.249189000	69.2671	372	1
1527767854.249281000	69.2672	237	1
1527767854.269697000	69.2876	67	0
1527767854.543665000	69.5616	236	0
1527767854.543668000	69.5616	128	0
1527767854.547304000	69.5652	72	0
1527767854.547770000	69.5657	234	0
1527767854.547835000	69.5658	89	1
1527767854.551872000	69.5698	80	1
1527767857.753741000	72.7717	353	1
1527767857.753853000	72.7718	1392	1
1527767857.753893000	72.7718	1392	1
1527767857.753926000	72.7719	1392	1
1527767857.753973000	72.7719	1392	1
1527767857.754023000	72.772	1392	1
1527767857.754048000	72.772	1392	1
1527767857.754091000	72.772	1392	1
1527767857.754125000	72.7721	1392	1
1527767857.754162000	72.7721	1392	1
1527767857.754213000	72.7722	1392	1
1527767857.754238000	72.7722	1392	1
1527767857.754280000	72.7722	1392	1
1527767857.754313000	72.7723	1392	1
1527767857.754349000	72.7723	842	1
1527767857.774032000	72.792	67	0
1527767857.774742000	72.7927	904	1
1527767857.774793000	72.7927	237	1
1527767857.778764000	72.7967	67	0
1527767857.794920000	72.8129	67	0
1527767857.912385000	72.9303	397	0
1527767857.916404000	72.9343	89	1
1527767857.919037000	72.937	332	0
1527767857.919720000	72.9377	128	0
1527767857.919791000	72.9377	60	0
1527767857.922406000	72.9403	86	1
1527767857.923564000	72.9415	72	0
1527767857.924121000	72.9421	152	0
1527767857.927394000	72.9453	83	1
1527767858.616301000	73.6342	371	1
1527767858.616382000	73.6343	242	1
1527767858.636303000	73.6542	67	0
1527767858.931443000	73.9494	239	0
1527767858.931447000	73.9494	128	0
1527767858.935494000	73.9534	86	1
1527767858.941897000	73.9598	72	0
1527767858.941899000	73.9598	210	0
1527767858.945476000	73.9634	83	1
1527767859.110944000	74.1289	372	1
1527767859.111038000	74.129	242	1
1527767859.131305000	74.1492	67	0
1527767859.251494000	74.2694	271	0
1527767859.251497000	74.2694	128	0
1527767859.255541000	74.2735	86	1
1527767859.256211000	74.2742	72	0
1527767859.256620000	74.2746	83	0
1527767859.259530000	74.2775	83	1
1527767859.493828000	74.5118	566	1
1527767859.493891000	74.5118	242	1
1527767859.516022000	74.534	67	0
1527767859.623785000	74.6417	215	0
1527767859.623787000	74.6417	128	0
1527767859.627571000	74.6455	86	1
1527767859.627890000	74.6458	72	0
1527767859.628273000	74.6462	198	0
1527767859.631574000	74.6495	83	1
1527767859.964358000	74.9823	750	1
1527767859.964421000	74.9824	241	1
1527767859.984998000	75.0029	67	0
1527767860.274059000	75.292	240	0
1527767860.274062000	75.292	128	0
1527767860.277539000	75.2955	86	1
1527767860.278157000	75.2961	72	0
1527767860.278160000	75.2961	105	0
1527767860.281618000	75.2996	83	1
1527767860.333607000	75.3515	398	1
1527767860.333659000	75.3516	238	1
1527767860.356907000	75.3748	67	0
1527767860.639294000	75.6572	215	0
1527767860.639296000	75.6572	128	0
1527767860.643628000	75.6616	86	1
1527767860.645007000	75.6629	72	0
1527767860.645103000	75.663	285	0
1527767860.648619000	75.6666	83	1
1527767860.905115000	75.9231	376	1
1527767860.905185000	75.9231	243	1
1527767860.925387000	75.9433	67	0
1527767861.048736000	76.0667	257	0
1527767861.048739000	76.0667	128	0
1527767861.052648000	76.0706	86	1
1527767861.053339000	76.0713	72	0
1527767861.053436000	76.0714	313	0
1527767861.057601000	76.0755	83	1
1527767861.194478000	76.2124	372	1
1527767861.194562000	76.2125	243	1
1527767861.214011000	76.232	67	0
1527767861.332640000	76.3506	330	0
1527767861.332642000	76.3506	128	0
1527767861.336669000	76.3546	86	1
1527767861.336975000	76.3549	72	0
1527767861.337322000	76.3553	247	0
1527767861.340652000	76.3586	83	1
1527767861.438240000	76.4562	373	1
1527767861.438305000	76.4562	240	1
1527767861.458346000	76.4763	67	0
1527767861.574806000	76.5927	215	0
1527767861.574808000	76.5928	128	0
1527767861.578674000	76.5966	86	1
1527767861.579629000	76.5976	72	0
1527767861.580393000	76.5983	314	0
1527767861.583644000	76.6016	83	1
1527767861.647761000	76.6657	374	1
1527767861.647825000	76.6658	239	1
1527767861.668036000	76.686	67	0
1527767861.943825000	76.9618	215	0
1527767861.943948000	76.9619	128	0
1527767861.947630000	76.9656	86	1
1527767861.948646000	76.9666	72	0
1527767861.948742000	76.9667	208	0
1527767861.952637000	76.9706	83	1
1527767862.149083000	77.167	371	1
1527767862.149170000	77.1671	239	1
1527767862.169402000	77.1873	67	0
1527767862.173944000	77.1919	67	0
1527767862.291407000	77.3094	237	0
1527767862.291410000	77.3094	128	0
1527767862.294690000	77.3126	72	0
1527767862.295242000	77.3132	286	0
1527767862.295745000	77.3137	95	1
1527767862.558589000	77.5765	370	1
1527767862.558653000	77.5766	243	1
1527767862.578349000	77.5963	67	0
1527767862.704192000	77.7221	213	0
1527767862.704521000	77.7225	128	0
1527767862.707667000	77.7256	86	1
1527767862.709191000	77.7271	72	0
1527767862.709269000	77.7272	258	0
1527767862.712669000	77.7306	83	1
1527767863.048642000	78.0666	370	1
1527767863.048720000	78.0667	239	1
1527767863.068315000	78.0863	67	0
1527767863.192717000	78.2107	212	0
1527767863.192719000	78.2107	128	0
1527767863.196775000	78.2147	86	1
1527767863.197176000	78.2151	72	0
1527767863.197713000	78.2157	295	0
1527767863.200756000	78.2187	83	1
1527767863.940194000	78.9581	970	1
1527767863.940258000	78.9582	239	1
1527767863.962900000	78.9808	67	0
1527767863.966614000	78.9846	67	0
1527767864.082678000	79.1006	239	0
1527767864.082682000	79.1006	128	0
1527767864.086814000	79.1048	89	1
1527767864.087229000	79.1052	72	0
1527767864.087608000	79.1056	100	0
1527767864.090805000	79.1087	83	1
1527767864.581814000	79.5998	371	1
1527767864.581914000	79.5999	243	1
1527767864.601811000	79.6198	67	0
1527767864.722062000	79.74	240	0
1527767864.722064000	79.74	128	0
1527767864.725866000	79.7438	86	1
1527767864.727503000	79.7454	72	0
1527767864.727505000	79.7454	218	0
1527767864.730899000	79.7488	83	1
1527767864.830791000	79.8487	566	1
1527767864.830872000	79.8488	243	1
1527767864.851193000	79.8691	67	0
1527767865.140733000	80.1587	331	0
1527767865.140735000	80.1587	128	0
1527767865.144833000	80.1628	72	0
1527767865.144920000	80.1629	86	1
1527767865.144938000	80.1629	225	0
1527767865.148880000	80.1668	83	1
1527767865.202916000	80.2209	749	1
1527767865.202984000	80.2209	241	1
1527767865.222939000	80.2409	67	0
1527767865.323233000	80.3412	238	0
1527767865.323236000	80.3412	128	0
1527767865.326835000	80.3448	86	1
1527767865.327581000	80.3455	72	0
1527767865.327666000	80.3456	299	0
1527767865.330827000	80.3488	83	1
1527767865.500070000	80.518	394	1
1527767865.500133000	80.5181	239	1
1527767865.520541000	80.5385	67	0
1527767865.623939000	80.6419	247	0
1527767865.623942000	80.6419	128	0
1527767865.627912000	80.6459	86	1
1527767865.628765000	80.6467	72	0
1527767865.628767000	80.6467	84	0
1527767865.632913000	80.6509	83	1
1527767866.272896000	81.2908	371	1
1527767866.272974000	81.2909	239	1
1527767866.292576000	81.3105	67	0
1527767866.398350000	81.4163	236	0
1527767866.398352000	81.4163	128	0
1527767866.401879000	81.4198	86	1
1527767866.402925000	81.4209	72	0
1527767866.403012000	81.421	305	0
1527767866.406905000	81.4248	83	1
1527767866.481320000	81.4993	375	1
1527767866.481414000	81.4994	242	1
1527767866.501223000	81.5192	67	0
1527767866.772269000	81.7902	215	0
1527767866.772271000	81.7902	128	0
1527767866.775976000	81.7939	86	1
1527767866.776361000	81.7943	72	0
1527767866.776455000	81.7944	88	0
1527767866.779978000	81.7979	83	1
1527767867.199391000	82.2173	372	1
1527767867.199486000	82.2174	242	1
1527767867.218858000	82.2368	67	0
1527767867.356683000	82.3746	278	0
1527767867.356685000	82.3746	128	0
1527767867.360998000	82.3789	86	1
1527767867.361339000	82.3793	72	0
1527767867.361341000	82.3793	152	0
1527767867.364999000	82.3829	83	1
1527767867.579286000	82.5972	370	1
1527767867.579365000	82.5973	239	1
1527767867.599340000	82.6173	67	0
1527767867.876990000	82.8949	306	0
1527767867.876993000	82.8949	128	0
1527767867.881043000	82.899	86	1
1527767867.882436000	82.9004	72	0
1527767867.882527000	82.9005	86	0
1527767867.886003000	82.9039	83	1
1527767868.310439000	83.3284	375	1
1527767868.310514000	83.3285	244	1
1527767868.337032000	83.355	67	0
1527767868.356263000	83.3742	67	0
1527767868.461028000	83.479	237	0
1527767868.461128000	83.4791	128	0
1527767868.465073000	83.483	89	1
1527767868.465345000	83.4833	72	0
1527767868.465762000	83.4837	177	0
1527767868.469055000	83.487	83	1
1527767868.942215000	83.9602	371	1
1527767868.942291000	83.9602	241	1
1527767868.962362000	83.9803	67	0
1527767868.966852000	83.9848	67	0
1527767869.153842000	84.1718	213	0
1527767869.153844000	84.1718	128	0
1527767869.157667000	84.1756	72	0
1527767869.158061000	84.176	143	0
1527767869.158155000	84.1761	92	1
1527767869.162114000	84.1801	80	1
1527767869.350380000	84.3683	374	1
1527767869.350443000	84.3684	243	1
1527767869.371024000	84.389	67	0
1527767869.484038000	84.502	237	0
1527767869.484040000	84.502	128	0
1527767869.487082000	84.505	72	0
1527767869.487562000	84.5055	248	0
1527767869.488132000	84.5061	92	1
1527767870.152272000	85.1702	971	1
1527767870.152360000	85.1703	241	1
1527767870.171774000	85.1897	67	0
1527767870.276617000	85.2946	239	0
1527767870.276618000	85.2946	128	0
1527767870.280184000	85.2981	86	1
1527767870.282561000	85.3005	72	0
1527767870.282563000	85.3005	103	0
1527767870.286107000	85.304	83	1
1527767870.361805000	85.3797	374	1
1527767870.361899000	85.3798	240	1
1527767870.383032000	85.401	67	0
1527767870.485825000	85.5038	215	0
1527767870.485827000	85.5038	128	0
1527767870.490199000	85.5081	86	1
1527767870.490254000	85.5082	72	0
1527767870.490590000	85.5085	79	0
1527767870.494142000	85.5121	83	1
1527767870.839734000	85.8577	566	1
1527767870.839799000	85.8577	244	1
1527767870.859683000	85.8776	67	0
1527767870.986434000	86.0044	216	0
1527767870.986438000	86.0044	128	0
1527767870.990221000	86.0082	86	1
1527767870.991734000	86.0097	72	0
1527767870.991736000	86.0097	205	0
1527767870.995186000	86.0131	83	1
1527767871.059229000	86.0772	750	1
1527767871.059289000	86.0772	239	1
1527767871.079074000	86.097	67	0
1527767871.185309000	86.2033	215	0
1527767871.185312000	86.2033	128	0
1527767871.189246000	86.2072	86	1
1527767871.190393000	86.2083	72	0
1527767871.191213000	86.2092	266	0
1527767871.194212000	86.2122	83	1
1527767871.288533000	86.3065	395	1
1527767871.288596000	86.3065	240	1
1527767871.308503000	86.3264	67	0
1527767871.606564000	86.6245	241	0
1527767871.606566000	86.6245	128	0
1527767871.610275000	86.6282	86	1
1527767871.611552000	86.6295	72	0
1527767871.611972000	86.6299	271	0
1527767871.615267000	86.6332	83	1
1527767871.789540000	86.8075	375	1
1527767871.789635000	86.8076	241	1
1527767871.810481000	86.8284	67	0
1527767871.922989000	86.9409	332	0
1527767871.922992000	86.9409	128	0
1527767871.927185000	86.9451	72	0
1527767871.927277000	86.9452	86	1
1527767871.927663000	86.9456	126	0
1527767871.931264000	86.9492	83	1
1527767872.140363000	87.1583	371	1
1527767872.140462000	87.1584	239	1
1527767872.159987000	87.1779	67	0
1527767872.280698000	87.2986	239	0
1527767872.280700000	87.2986	128	0
1527767872.284293000	87.3022	86	1
1527767872.286200000	87.3041	72	0
1527767872.286202000	87.3041	264	0
1527767872.290277000	87.3082	83	1
1527767872.572108000	87.5901	353	1
1527767872.572203000	87.5901	1392	1
1527767872.572238000	87.5902	1392	1
1527767872.572285000	87.5902	1392	1
1527767872.572310000	87.5903	1326	1
1527767872.594217000	87.6122	67	0
1527767872.699165000	87.7171	372	0
1527767872.703246000	87.7212	83	1
1527767872.707985000	87.7259	60	0
1527767872.711270000	87.7292	80	1
1527767872.883580000	87.9015	372	1
1527767872.883659000	87.9016	239	1
1527767872.903985000	87.9219	67	0
1527767873.008620000	88.0266	245	0
1527767873.008623000	88.0266	128	0
1527767873.012330000	88.0303	86	1
1527767873.018375000	88.0363	72	0
1527767873.018470000	88.0364	107	0
1527767873.022329000	88.0403	83	1
1527767873.292260000	88.3102	371	1
1527767873.292330000	88.3103	241	1
1527767873.309128000	88.3271	80	0
1527767873.312167000	88.3301	67	0
1527767873.313292000	88.3312	83	1
1527767873.441646000	88.4596	282	0
1527767873.441648000	88.4596	128	0
1527767873.445370000	88.4633	83	1
1527767873.446337000	88.4643	72	0
1527767873.446439000	88.4644	132	0
1527767873.450364000	88.4683	83	1
1527767873.501316000	88.5193	372	1
1527767873.501376000	88.5193	239	1
1527767873.520277000	88.5382	67	0
1527767873.631303000	88.6492	308	0
1527767873.631307000	88.6492	128	0
1527767873.635360000	88.6533	86	1
1527767873.635929000	88.6539	72	0
1527767873.636316000	88.6543	153	0
1527767873.639289000	88.6572	83	1
1527767874.021762000	89.0397	371	1
1527767874.021827000	89.0398	240	1
1527767874.041124000	89.0591	67	0
1527767874.336134000	89.3541	236	0
1527767874.336137000	89.3541	128	0
1527767874.340393000	89.3583	86	1
1527767874.340428000	89.3584	72	0
1527767874.340525000	89.3585	168	0
1527767874.344352000	89.3623	83	1
1527767874.552090000	89.57	974	1
1527767874.552155000	89.5701	247	1
1527767874.572692000	89.5906	67	0
1527767874.679647000	89.6976	212	0
1527767874.679649000	89.6976	128	0
1527767874.683395000	89.7013	86	1
1527767874.684511000	89.7025	72	0
1527767874.684513000	89.7025	211	0
1527767874.688427000	89.7064	83	1
1527767875.453167000	90.4711	370	1
1527767875.453246000	90.4712	239	1
1527767875.474505000	90.4924	67	0
1527767875.582987000	90.6009	238	0
1527767875.582989000	90.6009	128	0
1527767875.586432000	90.6044	86	1
1527767875.587896000	90.6058	72	0
1527767875.588346000	90.6063	163	0
1527767875.591412000	90.6094	83	1
1527767875.661448000	90.6794	567	1
1527767875.661537000	90.6795	239	1
1527767875.683416000	90.7014	67	0
1527767875.788361000	90.8063	213	0
1527767875.788363000	90.8063	128	0
1527767875.792462000	90.8104	86	1
1527767875.792497000	90.8104	72	0
1527767875.792986000	90.8109	250	0
1527767875.796437000	90.8144	83	1
1527767875.980746000	90.9987	749	1
1527767875.980809000	90.9988	239	1
1527767876.001426000	91.0194	67	0
1527767876.108719000	91.1267	213	0
1527767876.108722000	91.1267	128	0
1527767876.112488000	91.1304	86	1
1527767876.112584000	91.1305	72	0
1527767876.112664000	91.1306	103	0
1527767876.116467000	91.1344	83	1
1527767876.440735000	91.4587	398	1
1527767876.440802000	91.4587	243	1
1527767876.460121000	91.4781	67	0
1527767876.594169000	91.6121	236	0
1527767876.594172000	91.6121	128	0
1527767876.598461000	91.6164	72	0
1527767876.598527000	91.6165	86	1
1527767876.598885000	91.6168	96	0
1527767876.602487000	91.6204	83	1
1527767876.780808000	91.7988	371	1
1527767876.780900000	91.7988	239	1
1527767876.800498000	91.8184	67	0
1527767876.929599000	91.9475	213	0
1527767876.929724000	91.9477	128	0
1527767876.933503000	91.9514	86	1
1527767876.933980000	91.9519	72	0
1527767876.934327000	91.9523	98	0
1527767876.937477000	91.9554	83	1
1527767877.072744000	92.0907	375	1
1527767877.072808000	92.0908	245	1
1527767877.093076000	92.111	67	0
1527767877.221064000	92.239	239	0
1527767877.221066000	92.239	128	0
1527767877.224505000	92.2424	86	1
1527767877.225188000	92.2431	72	0
1527767877.225642000	92.2436	217	0
1527767877.228556000	92.2465	83	1
1527767877.332833000	92.3508	370	1
1527767877.332896000	92.3508	243	1
1527767877.352606000	92.3705	67	0
1527767877.357481000	92.3754	67	0
1527767877.472425000	92.4904	332	0
1527767877.472427000	92.4904	128	0
1527767877.476518000	92.4945	89	1
1527767877.477851000	92.4958	72	0
1527767877.477947000	92.4959	147	0
1527767877.481551000	92.4995	83	1
1527767877.606124000	92.6241	375	1
1527767877.606215000	92.6242	241	1
1527767877.626684000	92.6446	67	0
1527767877.913359000	92.9313	215	0
1527767877.913365000	92.9313	128	0
1527767877.917620000	92.9356	86	1
1527767877.918720000	92.9367	72	0
1527767877.919096000	92.937	139	0
1527767877.922549000	92.9405	83	1
1527767878.113898000	93.1318	371	1
1527767878.113961000	93.1319	241	1
1527767878.136439000	93.1544	67	0
1527767878.255912000	93.2739	236	0
1527767878.255915000	93.2739	128	0
1527767878.259625000	93.2776	86	1
1527767878.260492000	93.2784	72	0
1527767878.260494000	93.2784	155	0
1527767878.264668000	93.2826	83	1
1527767878.623347000	93.6413	371	1
1527767878.623440000	93.6414	239	1
1527767878.644771000	93.6627	67	0
1527767878.649009000	93.667	67	0
1527767878.771401000	93.7893	215	0
1527767878.771403000	93.7893	128	0
1527767878.775577000	93.7935	89	1
1527767878.776320000	93.7943	72	0
1527767878.776407000	93.7943	117	0
1527767878.779583000	93.7975	83	1
1527767878.985000000	94.0029	375	1
1527767878.985096000	94.003	244	1
1527767879.005166000	94.0231	67	0
1527767879.112880000	94.1308	247	0
1527767879.112882000	94.1308	128	0
1527767879.116677000	94.1346	86	1
1527767879.122737000	94.1407	72	0
1527767879.122739000	94.1407	285	0
1527767879.126670000	94.1446	83	1
1527767879.373988000	94.3919	972	1
1527767879.374079000	94.392	243	1
1527767879.393087000	94.411	67	0
1527767879.509622000	94.5276	277	0
1527767879.509625000	94.5276	128	0
1527767879.513714000	94.5317	86	1
1527767879.514442000	94.5324	72	0
1527767879.514535000	94.5325	99	0
1527767879.518619000	94.5366	83	1
1527767879.826207000	94.8441	369	1
1527767879.826292000	94.8442	244	1
1527767879.846685000	94.8646	67	0
1527767879.851340000	94.8693	67	0
1527767879.966749000	94.9847	306	0
1527767879.966871000	94.9848	128	0
1527767879.970698000	94.9886	89	1
1527767879.971010000	94.989	72	0
1527767879.971098000	94.989	319	0
1527767879.974745000	94.9927	83	1
1527767880.085219000	95.1032	570	1
1527767880.085383000	95.1033	242	1
1527767880.104954000	95.1229	67	0
1527767880.207009000	95.225	213	0
1527767880.207012000	95.225	128	0
1527767880.210737000	95.2287	86	1
1527767880.211573000	95.2295	72	0
1527767880.211932000	95.2299	84	0
1527767880.215816000	95.2338	83	1
1527767880.514123000	95.5321	745	1
1527767880.514184000	95.5321	241	1
1527767880.534179000	95.5521	67	0
1527767880.824755000	95.8427	236	0
1527767880.824876000	95.8428	128	0
1527767880.828785000	95.8467	86	1
1527767880.828873000	95.8468	72	0
1527767880.829349000	95.8473	152	0
1527767880.832783000	95.8507	83	1
1527767880.926106000	95.944	394	1
1527767880.926189000	95.9441	241	1
1527767880.947737000	95.9657	67	0
1527767881.053207000	96.0711	212	0
1527767881.053210000	96.0712	128	0
1527767881.056809000	96.0748	86	1
1527767881.057469000	96.0754	72	0
1527767881.057549000	96.0755	276	0
1527767881.060797000	96.0787	83	1
1527767881.178132000	96.1961	370	1
1527767881.178212000	96.1962	241	1
1527767881.198709000	96.2167	67	0
1527767881.317767000	96.3357	236	0
1527767881.317769000	96.3357	128	0
1527767881.321812000	96.3398	86	1
1527767881.322758000	96.3407	72	0
1527767881.322759000	96.3407	249	0
1527767881.326842000	96.3448	83	1
1527767881.765188000	96.7831	370	1
1527767881.765269000	96.7832	242	1
1527767881.785178000	96.8031	67	0
1527767882.050952000	97.0689	215	0
1527767882.050954000	97.0689	128	0
1527767882.054851000	97.0728	86	1
1527767882.054923000	97.0729	72	0
1527767882.055032000	97.073	152	0
1527767882.058835000	97.0768	83	1
1527767882.419898000	97.4378	374	1
1527767882.419998000	97.4379	240	1
1527767882.440682000	97.4586	67	0
1527767882.564183000	97.5821	236	0
1527767882.564185000	97.5821	128	0
1527767882.567811000	97.5858	86	1
1527767882.568782000	97.5867	72	0
1527767882.568868000	97.5868	276	0
1527767882.572794000	97.5907	83	1
1527767882.880239000	97.8982	370	1
1527767882.880330000	97.8983	240	1
1527767882.899562000	97.9175	67	0
1527767882.904987000	97.9229	67	0
1527767883.023657000	98.0416	213	0
1527767883.023659000	98.0416	128	0
1527767883.027713000	98.0457	72	0
1527767883.027715000	98.0457	239	0
1527767883.027973000	98.0459	95	1
1527767883.120390000	98.1383	371	1
1527767883.120484000	98.1384	242	1
1527767883.139865000	98.1578	67	0
1527767883.422242000	98.4402	242	0
1527767883.422360000	98.4403	128	0
1527767883.425944000	98.4439	86	1
1527767883.427205000	98.4451	72	0
1527767883.427207000	98.4451	201	0
1527767883.430928000	98.4489	83	1
1527767883.611485000	98.6294	375	1
1527767883.611564000	98.6295	243	1
1527767883.631997000	98.6499	67	0
1527767883.635653000	98.6536	67	0
1527767883.763179000	98.7811	332	0
1527767883.763181000	98.7811	128	0
1527767883.766942000	98.7849	89	1
1527767883.772061000	98.79	72	0
1527767883.772063000	98.79	301	0
1527767883.775934000	98.7939	83	1
1527767884.459388000	99.4773	371	1
1527767884.459450000	99.4774	240	1
1527767884.481345000	99.4993	67	0
1527767884.608549000	99.6265	238	0
1527767884.608551000	99.6265	128	0
1527767884.612000000	99.6299	86	1
1527767884.613370000	99.6313	72	0
1527767884.613820000	99.6318	313	0
1527767884.616981000	99.6349	83	1
1527767886.098197000	101.116	953	1
1527767886.098288000	101.116	1392	1
1527767886.098316000	101.116	1392	1
1527767886.098368000	101.116	1392	1
1527767886.098393000	101.116	1363	1
1527767886.118988000	101.137	67	0
1527767886.230213000	101.248	394	0
1527767886.234651000	101.253	83	1
1527767886.237898000	101.256	60	0
1527767886.241666000	101.26	80	1
1527767886.297370000	101.315	371	1
1527767886.297447000	101.315	242	1
1527767886.320229000	101.338	67	0
1527767886.427619000	101.446	287	0
1527767886.427625000	101.446	128	0
1527767886.431671000	101.45	86	1
1527767886.431795000	101.45	72	0
1527767886.432253000	101.45	66	0
1527767886.435667000	101.454	83	1
1527767886.506086000	101.524	570	1
1527767886.506186000	101.524	241	1
1527767886.525831000	101.544	67	0
1527767886.635800000	101.654	305	0
1527767886.635803000	101.654	128	0
1527767886.639685000	101.658	86	1
1527767886.640166000	101.658	72	0
1527767886.640168000	101.658	69	0
1527767886.643668000	101.662	83	1
1527767886.754081000	101.772	745	1
1527767886.754145000	101.772	240	1
1527767886.774493000	101.792	67	0
1527767886.881584000	101.9	213	0
1527767886.881587000	101.9	128	0
1527767886.885691000	101.904	86	1
1527767886.885724000	101.904	72	0
1527767886.886239000	101.904	118	0
1527767886.889684000	101.908	83	1
1527767887.054760000	102.073	398	1
1527767887.054862000	102.073	244	1
1527767887.075149000	102.093	67	0
1527767887.279569000	102.298	236	0
1527767887.279575000	102.298	128	0
1527767887.283664000	102.302	86	1
1527767887.283943000	102.302	72	0
1527767887.284228000	102.302	121	0
1527767887.287675000	102.306	83	1
1527767887.635101000	102.653	375	1
1527767887.635187000	102.653	247	1
1527767887.655125000	102.673	67	0
1527767887.777758000	102.796	215	0
1527767887.777875000	102.796	128	0
1527767887.781756000	102.8	86	1
1527767887.782815000	102.801	72	0
1527767887.784073000	102.802	255	0
1527767887.786735000	102.805	83	1
1527767887.877837000	102.896	371	1
1527767887.877895000	102.896	243	1
1527767887.897872000	102.916	67	0
1527767888.024621000	103.043	215	0
1527767888.024623000	103.043	128	0
1527767888.028697000	103.047	86	1
1527767888.029440000	103.047	72	0
1527767888.029870000	103.048	249	0
1527767888.032680000	103.051	83	1
1527767888.379500000	103.397	371	1
1527767888.379587000	103.398	241	1
1527767888.400664000	103.419	67	0
1527767888.404728000	103.423	67	0
1527767888.519335000	103.537	238	0
1527767888.519338000	103.537	128	0
1527767888.522785000	103.541	89	1
1527767888.523946000	103.542	72	0
1527767888.523947000	103.542	305	0
1527767888.527800000	103.546	83	1
1527767888.859150000	103.877	371	1
1527767888.859237000	103.877	243	1
1527767888.878506000	103.896	67	0
1527767888.981646000	104	213	0
1527767888.981649000	104	128	0
1527767888.985818000	104.004	86	1
1527767888.986410000	104.004	72	0
1527767888.986496000	104.004	315	0
1527767888.989803000	104.008	83	1
1527767889.080222000	104.098	374	1
1527767889.080286000	104.098	246	1
1527767889.099812000	104.118	67	0
1527767889.205762000	104.224	215	0
1527767889.206081000	104.224	128	0
1527767889.209833000	104.228	86	1
1527767889.210274000	104.228	72	0
1527767889.210549000	104.228	122	0
1527767889.213835000	104.232	83	1
1527767889.375149000	104.393	376	1
1527767889.375232000	104.393	242	1
1527767889.395458000	104.413	67	0
1527767889.399713000	104.418	67	0
1527767889.499016000	104.517	238	0
1527767889.499019000	104.517	128	0
1527767889.502839000	104.521	89	1
1527767889.503173000	104.521	72	0
1527767889.503930000	104.522	125	0
1527767889.506830000	104.525	83	1
1527767889.721145000	104.739	374	1
1527767889.721238000	104.739	240	1
1527767889.741512000	104.759	67	0
1527767889.868820000	104.887	219	0
1527767889.868821000	104.887	128	0
1527767889.872890000	104.891	86	1
1527767889.873073000	104.891	72	0
1527767889.873390000	104.891	246	0
1527767889.876859000	104.895	83	1
1527767890.149185000	105.167	976	1
1527767890.149245000	105.167	245	1
1527767890.169103000	105.187	67	0
1527767890.305753000	105.324	355	0
1527767890.305755000	105.324	128	0
1527767890.309897000	105.328	86	1
1527767890.310948000	105.329	72	0
1527767890.311426000	105.329	98	0
[truncated: 241 more rows]
