# Supplementary material for: Method for multi-task learning fusion network traffic classification to address small sample labels
Source: Sci Rep. 2024 Jan 30;14:2518. doi: 10.1038/s41598-024-51933-8 (PMC10827795; doi:10.1038/s41598-024-51933-8)
Supplement: Supplementary file 2 — Supplementary Information 2. [file 41598_2024_51933_MOESM2_ESM.zip › QUIC Dataset/QUIC Dataset/pretraining/Google Doc/GoogleDoc-1133.txt]

1527923089.994680000	0	296	1
1527923090.013532000	0.018852	87	0
1527923090.425374000	0.430694	325	0
1527923090.426045000	0.431365	1412	0
1527923090.426717000	0.432037	1412	0
1527923090.427442000	0.432762	1412	0
1527923090.428082000	0.433402	180	0
1527923090.428780000	0.4341	1412	0
1527923090.429524000	0.434844	1412	0
1527923090.429545000	0.434865	107	1
1527923090.430224000	0.435544	1412	0
1527923090.430858000	0.436178	188	0
1527923090.431543000	0.436863	690	0
1527923090.432223000	0.437543	1412	0
1527923090.432890000	0.43821	1412	0
1527923090.433333000	0.438653	125	1
1527923090.433541000	0.438861	694	0
1527923090.434313000	0.439633	1412	0
1527923090.434985000	0.440305	1412	0
1527923090.435653000	0.440973	1412	0
1527923090.436287000	0.441607	188	0
1527923090.436486000	0.441806	107	1
1527923090.445228000	0.450548	98	1
1527923090.469506000	0.474826	1207	0
1527923090.474501000	0.479821	1412	0
1527923090.475160000	0.48048	1412	0
1527923090.475404000	0.480724	104	1
1527923090.475854000	0.481174	1412	0
1527923090.476494000	0.481814	188	0
1527923090.477197000	0.482517	1412	0
1527923090.477861000	0.483181	1409	0
1527923090.478311000	0.483631	107	1
1527923090.478616000	0.483936	1412	0
1527923090.479292000	0.484612	1412	0
1527923090.480093000	0.485413	1412	0
1527923090.480743000	0.486063	182	0
1527923090.481409000	0.486729	291	0
1527923090.481412000	0.486732	107	1
1527923090.482116000	0.487436	1412	0
1527923090.482775000	0.488095	1412	0
1527923090.483447000	0.488767	1412	0
1527923090.484076000	0.489396	190	0
1527923090.484500000	0.48982	107	1
1527923090.485064000	0.490384	1412	0
1527923090.485698000	0.491018	169	0
1527923090.486398000	0.491718	1412	0
1527923090.487065000	0.492385	1412	0
1527923090.487392000	0.492712	110	1
1527923090.487729000	0.493049	1412	0
1527923090.488369000	0.493689	190	0
1527923090.489067000	0.494387	1412	0
1527923090.489843000	0.495163	154	0
1527923090.490303000	0.495623	107	1
1527923090.490556000	0.495876	1412	0
1527923090.491227000	0.496547	1412	0
1527923090.491894000	0.497214	1412	0
1527923090.492549000	0.497869	897	0
1527923090.493295000	0.498615	107	1
1527923090.493306000	0.498626	1412	0
1527923090.493973000	0.499293	1412	0
1527923090.494641000	0.499961	1412	0
1527923090.495270000	0.50059	188	0
1527923090.495951000	0.501271	667	0
1527923090.496603000	0.501923	182	0
1527923090.502960000	0.50828	98	1
1527923090.505385000	0.510705	110	1
1527923090.924214000	0.929534	320	1
1527923090.924301000	0.929621	1412	1
1527923090.924330000	0.92965	906	1
1527923090.931860000	0.93718	229	1
1527923090.941922000	0.947242	87	0
1527923090.948478000	0.953798	87	0
1527923091.055142000	1.06046	278	0
1527923091.055887000	1.06121	1412	0
1527923091.056583000	1.0619	1412	0
1527923091.057251000	1.06257	1412	0
1527923091.057906000	1.06323	180	0
1527923091.058334000	1.06365	116	1
1527923091.058645000	1.06397	1412	0
1527923091.059318000	1.06464	1412	0
1527923091.060042000	1.06536	1071	0
1527923091.060762000	1.06608	92	0
1527923091.061314000	1.06663	107	1
1527923091.061428000	1.06675	98	0
1527923091.064342000	1.06966	98	1
1527923091.180442000	1.18576	215	1
1527923091.199655000	1.20498	87	0
1527923091.283187000	1.28851	375	0
1527923091.286382000	1.2917	101	1
1527923091.395966000	1.40129	80	0
1527923091.413690000	1.41901	98	1
1527923091.505296000	1.51062	571	1
1527923091.505374000	1.51069	459	0
1527923091.506085000	1.5114	1118	0
1527923091.507471000	1.51279	92	0
1527923091.508142000	1.51346	151	0
1527923091.508400000	1.51372	101	1
1527923091.511585000	1.51691	1412	1
1527923091.511622000	1.51694	119	1
1527923091.524606000	1.52993	87	0
1527923091.530521000	1.53584	87	0
1527923091.776605000	1.78192	593	0
1527923091.777289000	1.78261	1051	0
1527923091.779403000	1.78472	107	1
1527923091.789909000	1.79523	360	0
1527923091.790554000	1.79587	80	0
1527923091.790664000	1.79598	115	1
1527923091.793414000	1.79873	98	1
1527923091.807304000	1.81262	87	0
1527923092.818784000	2.8241	416	1
1527923092.835360000	2.84068	87	0
1527923092.840108000	2.84543	1368	1
1527923092.858848000	2.86417	87	0
1527923092.917055000	2.92237	325	0
1527923092.917735000	2.92306	1412	0
1527923092.918441000	2.92376	998	0
1527923092.919440000	2.92476	107	1
1527923092.934186000	2.93951	92	0
1527923092.940571000	2.94589	98	1
1527923092.959773000	2.96509	156	0
1527923092.962480000	2.9678	98	1
1527923093.293762000	3.29908	1412	0
1527923093.294514000	3.29983	1412	0
1527923093.295643000	3.30096	1412	0
1527923093.296307000	3.30163	473	0
1527923093.296501000	3.30182	107	1
1527923093.296993000	3.30231	456	0
1527923093.299469000	3.30479	98	1
1527923093.566900000	3.57222	1412	1
1527923093.566959000	3.57228	157	1
1527923093.585687000	3.59101	87	0
1527923093.760391000	3.76571	1031	0
1527923093.761028000	3.76635	87	0
1527923093.775592000	3.78091	104	1
1527923093.996345000	4.00167	394	1
1527923093.996453000	4.00177	1412	1
1527923093.996479000	4.0018	1412	1
1527923093.996516000	4.00184	1412	1
1527923093.996568000	4.00189	1412	1
1527923093.996605000	4.00192	1412	1
1527923093.996650000	4.00197	1412	1
1527923093.996686000	4.00201	1412	1
1527923093.996726000	4.00205	1412	1
1527923093.996776000	4.0021	1412	1
1527923093.996812000	4.00213	1412	1
1527923093.996845000	4.00217	1412	1
1527923093.996885000	4.00221	1412	1
1527923093.996921000	4.00224	1271	1
1527923094.014169000	4.01949	100	0
1527923094.016090000	4.02141	87	0
1527923094.017100000	4.02242	101	1
1527923094.018580000	4.0239	87	0
1527923094.186016000	4.19134	373	0
1527923094.188957000	4.19428	80	0
1527923094.197520000	4.20284	104	1
1527923094.408218000	4.41354	1389	1
1527923094.426684000	4.432	87	0
1527923094.554929000	4.56025	287	0
1527923094.555580000	4.5609	267	0
1527923094.557183000	4.5625	104	1
1527923095.874304000	5.87962	364	1
1527923095.874385000	5.87971	1412	1
1527923095.874408000	5.87973	981	1
1527923095.875827000	5.88115	235	1
1527923095.875877000	5.8812	1412	1
1527923095.875915000	5.88124	1412	1
1527923095.875966000	5.88129	758	1
1527923095.892441000	5.89776	87	0
1527923095.892810000	5.89813	251	1
1527923095.907177000	5.9125	101	1
1527923095.913997000	5.91932	87	0
1527923095.920803000	5.92612	94	0
1527923095.923156000	5.92848	87	0
1527923095.923579000	5.9289	107	1
1527923096.001690000	6.00701	443	0
1527923096.004641000	6.00996	98	1
1527923096.004914000	6.01023	80	0
1527923096.007540000	6.01286	98	1
1527923096.072391000	6.07771	563	0
1527923096.073060000	6.07838	306	0
1527923096.073724000	6.07904	242	0
1527923096.075558000	6.08088	104	1
1527923096.081716000	6.08704	101	1
1527923096.084767000	6.09009	251	1
1527923096.106836000	6.11216	87	0
1527923096.284840000	6.29016	913	0
1527923096.285505000	6.29083	1412	0
1527923096.286182000	6.2915	1412	0
1527923096.286848000	6.29217	1412	0
1527923096.287513000	6.29283	1412	0
1527923096.288179000	6.2935	110	1
1527923096.288194000	6.29351	1412	0
1527923096.288839000	6.29416	125	0
1527923096.289649000	6.29497	1412	0
1527923096.290326000	6.29565	1412	0
1527923096.290582000	6.2959	107	1
1527923096.290994000	6.29631	1412	0
1527923096.291654000	6.29697	188	0
1527923096.292320000	6.29764	1229	0
1527923096.293526000	6.29885	107	1
1527923096.329208000	6.33453	1412	0
1527923096.329938000	6.33526	1412	0
1527923096.330611000	6.33593	1412	0
1527923096.331302000	6.33662	198	0
1527923096.332000000	6.33732	1412	0
1527923096.332667000	6.33799	733	0
1527923096.332863000	6.33818	113	1
1527923096.333441000	6.33876	1412	0
1527923096.334111000	6.33943	1412	0
1527923096.334778000	6.3401	1412	0
1527923096.335415000	6.34073	188	0
1527923096.336094000	6.34141	737	0
1527923096.336547000	6.34187	110	1
1527923096.336896000	6.34222	1412	0
1527923096.337563000	6.34288	1412	0
1527923096.338233000	6.34355	1412	0
1527923096.338953000	6.34427	1087	0
1527923096.339706000	6.34503	1412	0
1527923096.339819000	6.34514	98	1
1527923096.340382000	6.3457	1412	0
1527923096.341049000	6.34637	1412	0
1527923096.341713000	6.34703	1412	0
1527923096.342354000	6.34767	317	0
1527923096.342537000	6.34786	119	1
1527923096.343049000	6.34837	1412	0
1527923096.343716000	6.34904	1412	0
1527923096.344382000	6.3497	1412	0
1527923096.345044000	6.35036	1292	0
1527923096.345543000	6.35086	107	1
1527923096.347145000	6.35247	1412	0
1527923096.347815000	6.35314	1412	0
1527923096.348541000	6.35386	1412	0
1527923096.349305000	6.35462	1412	0
1527923096.349530000	6.35485	107	1
1527923096.350068000	6.35539	1412	0
1527923096.350727000	6.35605	942	0
1527923096.351387000	6.35671	745	0
1527923096.352070000	6.35739	1412	0
1527923096.352520000	6.35784	107	1
1527923096.352733000	6.35805	1331	0
1527923096.353402000	6.35872	1412	0
1527923096.354067000	6.35939	1412	0
1527923096.354701000	6.36002	337	0
1527923096.355362000	6.36068	273	0
1527923096.355913000	6.36123	110	1
1527923098.828329000	8.83365	1146	1
1527923098.828418000	8.83374	294	1
1527923098.830328000	8.83565	487	1
1527923098.830393000	8.83571	1412	1
1527923098.830418000	8.83574	1412	1
1527923098.830439000	8.83576	969	1
1527923098.846823000	8.85214	87	0
1527923098.848891000	8.85421	87	0
1527923098.877721000	8.88304	398	1
1527923098.895976000	8.9013	87	0
1527923098.926258000	8.93158	399	0
1527923098.928738000	8.93406	101	1
1527923098.932793000	8.93811	80	0
1527923098.935689000	8.94101	98	1
1527923098.955930000	8.96125	329	0
1527923098.956855000	8.96218	1400	0
1527923098.957500000	8.96282	513	0
1527923098.958687000	8.96401	104	1
1527923098.959089000	8.96441	602	0
1527923098.959822000	8.96514	635	0
1527923098.960984000	8.9663	467	0
1527923098.961657000	8.96698	697	0
1527923098.961703000	8.96702	104	1
1527923098.962911000	8.96823	484	0
1527923098.964674000	8.96999	101	1
1527923098.964700000	8.97002	835	0
1527923098.965913000	8.97123	649	0
1527923098.966579000	8.9719	519	0
1527923098.967243000	8.97256	439	0
1527923098.967667000	8.97299	107	1
1527923098.968597000	8.97392	701	0
1527923098.969714000	8.97503	616	0
1527923098.971062000	8.97638	558	0
1527923098.971676000	8.977	104	1
1527923098.972621000	8.97794	654	0
1527923098.975671000	8.98099	98	1
1527923098.976626000	8.98195	285	0
1527923098.977285000	8.9826	103	0
1527923098.979662000	8.98498	101	1
1527923098.980077000	8.9854	114	0
1527923098.982755000	8.98808	98	1
1527923098.999804000	9.00512	593	0
1527923099.000469000	9.00579	823	0
1527923099.002698000	9.00802	101	1
1527923099.841264000	9.84658	508	1
1527923099.841351000	9.84667	94	1
1527923099.858866000	9.86419	87	0
1527923099.944798000	9.95012	308	0
1527923099.945446000	9.95077	368	0
1527923099.947736000	9.95306	104	1
1527923099.949721000	9.95504	282	0
1527923099.952783000	9.9581	98	1
1527923100.642965000	10.6483	487	1
1527923100.643041000	10.6484	109	1
1527923100.646667000	10.652	369	1
1527923100.648214000	10.6535	513	1
1527923100.648277000	10.6536	87	1
1527923100.659735000	10.6651	87	0
1527923100.664349000	10.6697	87	0
1527923100.751669000	10.757	307	0
1527923100.752318000	10.7576	151	0
1527923100.754806000	10.7601	107	1
1527923100.756081000	10.7614	92	0
1527923100.756807000	10.7621	122	0
1527923100.758802000	10.7641	101	1
1527923100.767589000	10.7729	235	0
1527923100.768235000	10.7736	103	0
1527923100.772146000	10.7775	101	1
1527923100.772417000	10.7777	92	0
1527923100.773092000	10.7784	137	0
1527923100.774798000	10.7801	101	1
1527923100.785871000	10.7912	289	0
1527923100.786517000	10.7918	140	0
1527923100.788888000	10.7942	101	1
1527923100.791430000	10.7968	102	0
1527923100.792097000	10.7974	198	0
1527923100.794816000	10.8001	101	1
1527923101.261517000	11.2668	391	1
1527923101.261605000	11.2669	255	1
1527923101.280248000	11.2856	87	0
1527923101.779906000	11.7852	370	1
1527923101.780057000	11.7854	1412	1
1527923101.780096000	11.7854	1412	1
1527923101.780145000	11.7855	1412	1
1527923101.780167000	11.7855	1412	1
1527923101.780208000	11.7855	1412	1
1527923101.780253000	11.7856	1412	1
1527923101.780279000	11.7856	1412	1
1527923101.780306000	11.7856	1412	1
1527923101.780331000	11.7857	1412	1
1527923101.780356000	11.7857	1412	1
1527923101.780381000	11.7857	1412	1
1527923101.780406000	11.7857	1412	1
1527923101.780435000	11.7858	1412	1
1527923101.780755000	11.7861	1412	1
1527923101.780791000	11.7861	1412	1
1527923101.780875000	11.7862	1412	1
1527923101.780917000	11.7862	1412	1
1527923101.780977000	11.7863	1412	1
1527923101.781024000	11.7863	1412	1
1527923101.781058000	11.7864	1412	1
1527923101.781105000	11.7864	1412	1
1527923101.781201000	11.7865	1412	1
1527923101.781223000	11.7865	1412	1
1527923101.782886000	11.7882	1412	1
1527923101.782927000	11.7882	1412	1
1527923101.782985000	11.7883	1412	1
1527923101.783042000	11.7884	1412	1
1527923101.783063000	11.7884	1412	1
1527923101.783092000	11.7884	1412	1
1527923101.783132000	11.7885	1412	1
1527923101.783165000	11.7885	1412	1
1527923101.783200000	11.7885	1412	1
1527923101.783246000	11.7886	1412	1
1527923101.783266000	11.7886	748	1
1527923101.796122000	11.8014	87	0
1527923101.797432000	11.8028	87	0
1527923101.798706000	11.804	87	0
1527923101.801785000	11.8071	87	0
1527923101.897304000	11.9026	291	0
1527923101.897882000	11.9032	146	0
1527923101.899898000	11.9052	116	1
1527923101.900924000	11.9062	92	0
1527923101.901633000	11.907	196	0
1527923101.903865000	11.9092	101	1
1527923101.948723000	11.954	360	1
1527923101.949718000	11.955	298	1
1527923101.966017000	11.9713	87	0
1527923101.983092000	11.9884	444	0
1527923101.985864000	11.9912	101	1
1527923101.990542000	11.9959	80	0
1527923101.992868000	11.9982	98	1
1527923102.032483000	12.0378	357	1
1527923102.050000000	12.0553	87	0
1527923102.050859000	12.0562	233	0
1527923102.051527000	12.0568	118	0
1527923102.052193000	12.0575	233	0
1527923102.052858000	12.0582	278	0
1527923102.053854000	12.0592	110	1
1527923102.055615000	12.0609	92	0
1527923102.056308000	12.0616	127	0
1527923102.056976000	12.0623	92	0
1527923102.057646000	12.063	218	0
1527923102.058078000	12.0634	107	1
1527923102.145595000	12.1509	392	1
1527923102.145681000	12.151	253	1
1527923102.162641000	12.168	87	0
1527923102.220495000	12.2258	555	0
1527923102.221151000	12.2265	801	0
1527923102.221793000	12.2271	92	0
1527923102.222461000	12.2278	192	0
1527923102.222947000	12.2283	110	1
1527923102.268034000	12.2734	330	0
1527923102.268699000	12.274	146	0
1527923102.270527000	12.2758	92	0
1527923102.270912000	12.2762	104	1
1527923102.271205000	12.2765	258	0
1527923102.275276000	12.2806	98	1
1527923102.301586000	12.3069	330	0
1527923102.304891000	12.3102	98	1
1527923102.410379000	12.4157	1412	1
1527923102.410418000	12.4157	445	1
1527923102.429170000	12.4345	87	0
1527923102.548697000	12.554	841	1
1527923102.548788000	12.5541	257	1
1527923102.566260000	12.5716	87	0
1527923102.660134000	12.6655	407	0
1527923102.660807000	12.6661	562	0
1527923102.662918000	12.6682	107	1
1527923102.664846000	12.6702	233	0
1527923102.665501000	12.6708	146	0
1527923102.667878000	12.6732	101	1
1527923102.670064000	12.6754	92	0
1527923102.670741000	12.6761	339	0
1527923102.672935000	12.6783	101	1
1527923102.676256000	12.6816	471	1
1527923102.695099000	12.7004	87	0
1527923102.812863000	12.8182	236	0
1527923102.813519000	12.8188	360	0
1527923102.814234000	12.8196	148	0
1527923102.815901000	12.8212	107	1
1527923102.854017000	12.8593	431	1
1527923102.854092000	12.8594	258	1
1527923102.870228000	12.8755	87	0
1527923102.877941000	12.8833	87	0
1527923102.961095000	12.9664	279	0
1527923102.961689000	12.967	146	0
1527923102.964000000	12.9693	107	1
1527923102.964672000	12.97	92	0
1527923102.965351000	12.9707	326	0
1527923102.966977000	12.9723	101	1
1527923103.202557000	13.2079	391	1
1527923103.202648000	13.208	254	1
1527923103.220645000	13.226	87	0
1527923103.316546000	13.3219	290	0
1527923103.317227000	13.3225	146	0
1527923103.318956000	13.3243	104	1
1527923103.322231000	13.3276	92	0
1527923103.322910000	13.3282	174	0
1527923103.324965000	13.3303	101	1
1527923103.503430000	13.5087	393	1
1527923103.503488000	13.5088	253	1
1527923103.520820000	13.5261	87	0
1527923103.620275000	13.6256	305	0
1527923103.620927000	13.6262	146	0
1527923103.622432000	13.6278	92	0
1527923103.622946000	13.6283	107	1
1527923103.623156000	13.6285	87	0
1527923103.625983000	13.6313	98	1
1527923103.657743000	13.6631	305	0
1527923103.661012000	13.6663	98	1
1527923103.964737000	13.9701	388	1
1527923103.964814000	13.9701	254	1
1527923103.995713000	14.001	87	0
1527923104.087439000	14.0928	233	0
1527923104.088022000	14.0933	146	0
1527923104.090066000	14.0954	104	1
1527923104.091603000	14.0969	92	0
1527923104.092340000	14.0977	119	0
1527923104.094035000	14.0994	101	1
1527923104.244411000	14.2497	388	1
1527923104.244501000	14.2498	254	1
1527923104.261563000	14.2669	87	0
1527923104.515525000	14.5208	256	0
1527923104.516143000	14.5215	146	0
1527923104.518089000	14.5234	104	1
1527923104.518523000	14.5238	92	0
1527923104.519487000	14.5248	229	0
1527923104.521068000	14.5264	101	1
1527923104.655278000	14.6606	392	1
1527923104.655353000	14.6607	256	1
1527923104.686239000	14.6916	87	0
1527923104.777348000	14.7827	235	0
1527923104.777929000	14.7832	148	0
1527923104.780091000	14.7854	104	1
1527923104.781938000	14.7873	92	0
1527923104.782618000	14.7879	251	0
1527923104.785083000	14.7904	101	1
1527923104.882505000	14.8878	392	1
1527923104.882564000	14.8879	309	1
1527923104.902020000	14.9073	87	0
1527923104.993030000	14.9984	236	0
1527923104.993631000	14.999	148	0
1527923104.996094000	15.0014	104	1
1527923104.999473000	15.0048	92	0
1527923105.000089000	15.0054	183	0
1527923105.002089000	15.0074	101	1
1527923107.747447000	17.7528	394	1
1527923107.747521000	17.7528	260	1
1527923107.764977000	17.7703	87	0
1527923107.887515000	17.8928	256	0
1527923107.888164000	17.8935	148	0
1527923107.890277000	17.8956	104	1
1527923107.891503000	17.8968	92	0
1527923107.892219000	17.8975	328	0
1527923107.894254000	17.8996	101	1
1527923107.980674000	17.986	387	1
1527923107.980766000	17.9861	260	1
1527923107.998798000	18.0041	87	0
1527923108.091891000	18.0972	233	0
1527923108.092537000	18.0979	148	0
1527923108.095229000	18.1005	104	1
1527923108.095676000	18.101	92	0
1527923108.096350000	18.1017	110	0
1527923108.098224000	18.1035	101	1
1527923108.195798000	18.2011	1030	1
1527923108.195863000	18.2012	261	1
1527923108.213253000	18.2186	87	0
1527923108.305678000	18.311	351	0
1527923108.306364000	18.3117	148	0
1527923108.308227000	18.3135	104	1
1527923108.309944000	18.3153	92	0
1527923108.310626000	18.3159	320	0
1527923108.312228000	18.3175	101	1
1527923108.321843000	18.3272	886	1
1527923108.321940000	18.3273	1412	1
1527923108.321979000	18.3273	1412	1
1527923108.322013000	18.3273	1412	1
1527923108.322049000	18.3274	1358	1
1527923108.340577000	18.3459	87	0
1527923108.424760000	18.4301	388	0
1527923108.427229000	18.4325	101	1
1527923108.432212000	18.4375	80	0
1527923108.435247000	18.4406	98	1
1527923108.620678000	18.626	431	1
1527923108.620773000	18.6261	267	1
1527923108.640646000	18.646	87	0
1527923108.732406000	18.7377	281	0
1527923108.733054000	18.7384	148	0
1527923108.735259000	18.7406	104	1
1527923108.737398000	18.7427	92	0
1527923108.738145000	18.7435	309	0
1527923108.740240000	18.7456	101	1
1527923109.083597000	19.0889	392	1
1527923109.083685000	19.089	266	1
1527923109.103413000	19.1087	87	0
1527923109.195585000	19.2009	236	0
1527923109.196167000	19.2015	148	0
1527923109.198355000	19.2037	104	1
1527923109.199411000	19.2047	92	0
1527923109.200151000	19.2055	289	0
1527923109.202283000	19.2076	101	1
1527923109.513740000	19.5191	393	1
1527923109.513835000	19.5192	263	1
1527923109.530931000	19.5363	87	0
1527923109.626594000	19.6319	258	0
1527923109.627243000	19.6326	148	0
1527923109.629311000	19.6346	104	1
1527923109.631279000	19.6366	92	0
1527923109.631954000	19.6373	324	0
1527923109.634303000	19.6396	101	1
1527923109.730462000	19.7358	388	1
1527923109.730562000	19.7359	260	1
1527923109.746961000	19.7523	87	0
1527923109.839495000	19.8448	280	0
1527923109.840217000	19.8455	148	0
1527923109.842347000	19.8477	104	1
1527923109.964309000	19.9696	92	0
1527923109.965037000	19.9704	178	0
1527923109.967344000	19.9727	101	1
1527923110.044560000	20.0499	388	1
1527923110.044647000	20.05	260	1
1527923110.062028000	20.0673	87	0
1527923110.152959000	20.1583	264	0
1527923110.153608000	20.1589	148	0
1527923110.155330000	20.1607	104	1
1527923110.155988000	20.1613	92	0
1527923110.156657000	20.162	250	0
1527923110.158333000	20.1637	101	1
1527923110.489835000	20.4952	391	1
1527923110.489914000	20.4952	558	1
1527923110.509909000	20.5152	87	0
1527923110.613032000	20.6184	328	0
1527923110.613678000	20.619	148	0
1527923110.615360000	20.6207	104	1
1527923110.617466000	20.6228	92	0
1527923110.618130000	20.6235	190	0
1527923110.620373000	20.6257	101	1
1527923110.918900000	20.9242	393	1
1527923110.918979000	20.9243	437	1
1527923110.936637000	20.942	87	0
1527923111.027595000	21.0329	233	0
1527923111.028253000	21.0336	148	0
1527923111.030396000	21.0357	104	1
1527923111.031135000	21.0365	92	0
1527923111.032470000	21.0378	85	0
1527923111.033372000	21.0387	101	1
1527923111.149064000	21.1544	388	1
1527923111.149149000	21.1545	261	1
1527923111.166768000	21.1721	87	0
1527923111.264016000	21.2693	235	0
1527923111.264591000	21.2699	148	0
1527923111.266414000	21.2717	92	0
1527923111.267476000	21.2728	107	1
1527923111.267789000	21.2731	262	0
1527923111.270467000	21.2758	98	1
1527923111.375291000	21.3806	393	1
1527923111.375374000	21.3807	260	1
1527923111.392760000	21.3981	87	0
1527923111.482631000	21.488	258	0
1527923111.483280000	21.4886	148	0
1527923111.485534000	21.4909	104	1
1527923111.486278000	21.4916	92	0
1527923111.487002000	21.4923	216	0
1527923111.489453000	21.4948	101	1
1527923111.681924000	21.6872	1031	1
1527923111.681990000	21.6873	256	1
1527923111.702777000	21.7081	87	0
1527923111.795603000	21.8009	232	0
1527923111.796196000	21.8015	148	0
1527923111.798489000	21.8038	104	1
1527923111.800223000	21.8055	92	0
1527923111.800896000	21.8062	135	0
1527923111.802410000	21.8077	101	1
1527923112.011753000	22.0171	904	1
1527923112.011840000	22.0172	260	1
1527923112.029623000	22.0349	87	0
1527923112.037756000	22.0431	87	0
1527923112.121388000	22.1267	233	0
1527923112.122033000	22.1274	148	0
1527923112.124452000	22.1298	107	1
1527923112.125973000	22.1313	92	0
1527923112.126581000	22.1319	236	0
1527923112.128445000	22.1338	101	1
1527923112.448129000	22.4534	431	1
1527923112.448226000	22.4535	310	1
1527923112.465129000	22.4704	87	0
1527923112.556285000	22.5616	256	0
1527923112.556919000	22.5622	148	0
1527923112.559541000	22.5649	104	1
1527923112.560700000	22.566	92	0
1527923112.561375000	22.5667	213	0
1527923112.563527000	22.5688	101	1
1527923112.882997000	22.8883	392	1
1527923112.883061000	22.8884	490	1
1527923112.902435000	22.9078	87	0
1527923112.998191000	23.0035	327	0
1527923112.998787000	23.0041	148	0
1527923113.001596000	23.0069	104	1
1527923113.002606000	23.0079	92	0
1527923113.003409000	23.0087	154	0
1527923113.005565000	23.0109	101	1
1527923113.034789000	23.0401	92	0
1527923113.037560000	23.0429	98	1
1527923113.143674000	23.149	391	1
1527923113.143770000	23.1491	250	1
1527923113.172837000	23.1782	87	0
1527923113.177360000	23.1827	87	0
1527923113.265800000	23.2711	235	0
1527923113.266433000	23.2718	148	0
1527923113.268578000	23.2739	107	1
1527923113.270873000	23.2762	92	0
1527923113.271557000	23.2769	339	0
1527923113.273518000	23.2788	101	1
1527923113.776178000	23.7815	392	1
1527923113.776244000	23.7816	255	1
1527923113.793251000	23.7986	87	0
1527923113.889130000	23.8945	258	0
1527923113.889897000	23.8952	148	0
1527923113.892555000	23.8979	104	1
1527923113.893579000	23.8989	92	0
1527923113.894354000	23.8997	215	0
1527923113.896601000	23.9019	101	1
1527923114.080947000	24.0863	388	1
1527923114.081008000	24.0863	256	1
1527923114.097951000	24.1033	87	0
1527923114.193491000	24.1988	281	0
1527923114.194081000	24.1994	148	0
1527923114.196631000	24.202	104	1
1527923114.197742000	24.2031	92	0
1527923114.198492000	24.2038	89	0
1527923114.200616000	24.2059	101	1
1527923114.379688000	24.385	392	1
1527923114.379763000	24.3851	257	1
1527923114.397078000	24.4024	87	0
1527923114.486766000	24.4921	256	0
1527923114.487434000	24.4928	148	0
1527923114.489645000	24.495	104	1
1527923114.490787000	24.4961	92	0
1527923114.491457000	24.4968	90	0
1527923114.493631000	24.499	101	1
1527923114.644000000	24.6493	387	1
1527923114.644090000	24.6494	256	1
1527923114.661569000	24.6669	87	0
1527923114.753044000	24.7584	233	0
1527923114.753680000	24.759	148	0
1527923114.755662000	24.761	104	1
1527923114.756628000	24.7619	92	0
1527923114.757304000	24.7626	284	0
1527923114.759586000	24.7649	101	1
1527923114.878564000	24.8839	391	1
1527923114.878620000	24.8839	370	1
1527923114.896032000	24.9014	87	0
1527923115.000321000	25.0056	283	0
1527923115.000965000	25.0063	148	0
1527923115.003675000	25.009	104	1
1527923115.004792000	25.0101	92	0
1527923115.005517000	25.0108	221	0
1527923115.007666000	25.013	101	1
1527923115.352894000	25.3582	389	1
1527923115.352989000	25.3583	250	1
1527923115.370200000	25.3755	87	0
1527923115.462295000	25.4676	290	0
1527923115.462890000	25.4682	148	0
1527923115.465704000	25.471	104	1
1527923115.466569000	25.4719	92	0
1527923115.467249000	25.4726	313	0
1527923115.469687000	25.475	101	1
1527923115.813967000	25.8193	389	1
1527923115.814057000	25.8194	257	1
1527923115.832328000	25.8376	87	0
1527923115.929259000	25.9346	305	0
1527923115.929934000	25.9353	148	0
1527923115.931728000	25.937	104	1
1527923115.933182000	25.9385	92	0
1527923115.933876000	25.9392	190	0
1527923115.935716000	25.941	101	1
1527923116.036187000	26.0415	1029	1
1527923116.036279000	26.0416	258	1
1527923116.055846000	26.0612	87	0
1527923116.149262000	26.1546	232	0
1527923116.149946000	26.1553	148	0
1527923116.151733000	26.1571	104	1
1527923116.153929000	26.1592	92	0
1527923116.154706000	26.16	196	0
1527923116.156727000	26.162	101	1
1527923116.482026000	26.4873	904	1
1527923116.482084000	26.4874	255	1
1527923116.501736000	26.5071	87	0
1527923116.588635000	26.594	256	0
1527923116.589216000	26.5945	148	0
1527923116.591768000	26.5971	104	1
1527923116.592419000	26.5977	92	0
1527923116.593021000	26.5983	308	0
1527923116.594752000	26.6001	101	1
1527923116.923427000	26.9287	428	1
1527923116.923487000	26.9288	258	1
1527923116.940794000	26.9461	87	0
1527923117.055453000	27.0608	235	0
1527923117.056035000	27.0614	148	0
1527923117.058790000	27.0641	104	1
1527923117.059248000	27.0646	92	0
1527923117.059983000	27.0653	146	0
1527923117.061780000	27.0671	101	1
1527923117.419997000	27.4253	392	1
1527923117.420083000	27.4254	256	1
1527923117.436468000	27.4418	87	0
1527923117.526831000	27.5322	256	0
1527923117.527481000	27.5328	148	0
1527923117.529821000	27.5351	104	1
1527923117.530640000	27.536	92	0
1527923117.531318000	27.5366	326	0
1527923117.533805000	27.5391	101	1
1527923117.784149000	27.7895	388	1
1527923117.784239000	27.7896	257	1
1527923117.801752000	27.8071	87	0
1527923117.892127000	27.8974	232	0
1527923117.892714000	27.898	148	0
1527923117.894819000	27.9001	104	1
1527923117.897307000	27.9026	92	0
1527923117.898429000	27.9037	313	0
1527923117.899808000	27.9051	101	1
1527923118.126179000	28.1315	390	1
1527923118.126272000	28.1316	255	1
1527923118.158912000	28.1642	390	1
1527923118.162150000	28.1675	87	0
1527923118.176351000	28.1817	87	0
1527923118.253061000	28.2584	233	0
1527923118.253757000	28.2591	148	0
1527923118.255825000	28.2611	107	1
1527923118.256936000	28.2623	92	0
1527923118.257650000	28.263	317	0
1527923118.259809000	28.2651	101	1
1527923118.538154000	28.5435	388	1
1527923118.538218000	28.5435	256	1
1527923118.554888000	28.5602	87	0
1527923118.646273000	28.6516	353	0
1527923118.646861000	28.6522	148	0
1527923118.648824000	28.6541	104	1
1527923118.650359000	28.6557	92	0
1527923118.650977000	28.6563	326	0
1527923118.652817000	28.6581	101	1
1527923118.992076000	28.9974	389	1
1527923118.992162000	28.9975	255	1
1527923119.008827000	29.0141	87	0
1527923119.109123000	29.1144	232	0
1527923119.109817000	29.1151	148	0
1527923119.111855000	29.1172	104	1
1527923119.113393000	29.1187	92	0
1527923119.114071000	29.1194	207	0
1527923119.115842000	29.1212	101	1
1527923119.253357000	29.2587	387	1
1527923119.253451000	29.2588	258	1
1527923119.270123000	29.2754	87	0
1527923119.360860000	29.3662	255	0
1527923119.361517000	29.3668	148	0
1527923119.363868000	29.3692	104	1
1527923119.365788000	29.3711	92	0
1527923119.366517000	29.3718	193	0
1527923119.368864000	29.3742	101	1
1527923119.618301000	29.6236	387	1
1527923119.618391000	29.6237	256	1
1527923119.634724000	29.64	87	0
1527923119.726661000	29.732	279	0
1527923119.727234000	29.7326	148	0
1527923119.729909000	29.7352	104	1
1527923119.730081000	29.7354	92	0
1527923119.730751000	29.7361	302	0
1527923119.732897000	29.7382	101	1
1527923119.873650000	29.879	388	1
1527923119.873711000	29.879	258	1
1527923119.890743000	29.8961	87	0
1527923119.977902000	29.9832	235	0
1527923119.978617000	29.9839	148	0
1527923119.980916000	29.9862	104	1
1527923119.981889000	29.9872	92	0
1527923119.982614000	29.9879	168	0
1527923119.984892000	29.9902	101	1
1527923120.211561000	30.2169	389	1
1527923120.211638000	30.217	258	1
1527923120.229076000	30.2344	87	0
1527923120.321182000	30.3265	255	0
1527923120.321784000	30.3271	148	0
1527923120.323979000	30.3293	104	1
1527923120.325420000	30.3307	92	0
1527923120.326091000	30.3314	127	0
1527923120.327978000	30.3333	101	1
1527923120.485245000	30.4906	387	1
1527923120.485327000	30.4906	256	1
1527923120.506891000	30.5122	87	0
1527923120.597620000	30.6029	280	0
1527923120.598314000	30.6036	148	0
1527923120.600712000	30.606	92	0
1527923120.600947000	30.6063	107	1
1527923120.601470000	30.6068	237	0
1527923120.603986000	30.6093	98	1
1527923120.797284000	30.8026	1026	1
1527923120.797348000	30.8027	255	1
1527923120.814825000	30.8201	87	0
1527923120.904357000	30.9097	265	0
1527923120.905026000	30.9103	148	0
1527923120.907004000	30.9123	104	1
1527923120.908978000	30.9143	92	0
1527923120.909790000	30.9151	119	0
1527923120.912003000	30.9173	101	1
1527923121.043171000	31.0485	905	1
1527923121.043246000	31.0486	256	1
1527923121.061450000	31.0668	87	0
1527923121.155305000	31.1606	305	0
1527923121.155940000	31.1613	148	0
1527923121.158030000	31.1634	104	1
1527923121.159743000	31.1651	92	0
1527923121.160427000	31.1657	261	0
1527923121.161950000	31.1673	101	1
1527923121.278495000	31.2838	428	1
1527923121.278563000	31.2839	255	1
1527923121.296677000	31.302	87	0
1527923121.387971000	31.3933	256	0
1527923121.388689000	31.394	148	0
1527923121.390981000	31.3963	104	1
1527923121.392087000	31.3974	92	0
1527923121.392779000	31.3981	325	0
1527923121.394978000	31.4003	101	1
1527923121.516405000	31.5217	391	1
1527923121.516496000	31.5218	258	1
1527923121.533385000	31.5387	87	0
1527923121.543025000	31.5483	87	0
1527923121.621522000	31.6268	233	0
1527923121.622153000	31.6275	148	0
1527923121.624053000	31.6294	107	1
1527923121.625020000	31.6303	92	0
1527923121.625758000	31.6311	212	0
1527923121.628048000	31.6334	101	1
1527923121.981576000	31.9869	390	1
1527923121.981635000	31.987	257	1
1527923121.999207000	32.0045	87	0
1527923122.096776000	32.1021	232	0
1527923122.097359000	32.1027	148	0
1527923122.100082000	32.1054	104	1
1527923122.101057000	32.1064	92	0
1527923122.101789000	32.1071	180	0
1527923122.104091000	32.1094	101	1
1527923122.499282000	32.5046	386	1
1527923122.499370000	32.5047	257	1
1527923122.518244000	32.5236	87	0
1527923122.522841000	32.5282	87	0
1527923122.608127000	32.6134	258	0
1527923122.608771000	32.6141	148	0
1527923122.611109000	32.6164	107	1
1527923122.612216000	32.6175	92	0
1527923122.612842000	32.6182	323	0
1527923122.615098000	32.6204	101	1
1527923122.768933000	32.7743	388	1
1527923122.769028000	32.7743	257	1
1527923122.786473000	32.7918	87	0
1527923122.883701000	32.889	233	0
1527923122.884291000	32.8896	148	0
1527923122.886145000	32.8915	104	1
1527923122.888118000	32.8934	92	0
1527923122.888798000	32.8941	237	0
1527923122.891115000	32.8964	101	1
1527923123.203409000	33.2087	388	1
1527923123.203485000	33.2088	257	1
1527923123.223524000	33.2288	87	0
1527923123.310053000	33.3154	256	0
1527923123.310637000	33.316	148	0
1527923123.313159000	33.3185	104	1
1527923123.315624000	33.3209	92	0
1527923123.316303000	33.3216	321	0
1527923123.318135000	33.3235	101	1
1527923123.657584000	33.6629	392	1
1527923123.657675000	33.663	260	1
1527923123.674329000	33.6796	87	0
1527923123.763027000	33.7683	328	0
1527923123.763673000	33.769	148	0
1527923123.766208000	33.7715	104	1
1527923123.766984000	33.7723	92	0
1527923123.767665000	33.773	273	0
1527923123.770184000	33.7755	101	1
1527923123.936784000	33.9421	388	1
1527923123.936876000	33.9422	257	1
1527923123.954343000	33.9597	87	0
1527923124.044383000	34.0497	235	0
1527923124.044976000	34.0503	148	0
1527923124.047192000	34.0525	104	1
1527923124.048874000	34.0542	92	0
1527923124.049724000	34.055	144	0
1527923124.051194000	34.0565	101	1
1527923124.288574000	34.2939	388	1
1527923124.288634000	34.294	258	1
1527923124.307472000	34.3128	87	0
1527923124.400339000	34.4057	256	0
1527923124.400983000	34.4063	148	0
1527923124.403226000	34.4085	104	1
1527923124.404007000	34.4093	92	0
1527923124.404685000	34.41	206	0
1527923124.407213000	34.4125	101	1
1527923124.570738000	34.5761	388	1
1527923124.570812000	34.5761	257	1
1527923124.587789000	34.5931	87	0
1527923124.591309000	34.5966	87	0
1527923124.690596000	34.6959	278	0
1527923124.691259000	34.6966	148	0
1527923124.691918000	34.6972	92	0
1527923124.692589000	34.6979	229	0
1527923124.693147000	34.6985	113	1
1527923124.899626000	34.9049	389	1
1527923124.899686000	34.905	259	1
1527923124.920211000	34.9255	87	0
1527923124.925057000	34.9304	87	0
1527923125.013802000	35.0191	233	0
1527923125.014404000	35.0197	148	0
1527923125.016252000	35.0216	107	1
1527923125.017213000	35.0225	92	0
1527923125.017948000	35.0233	199	0
1527923125.020239000	35.0256	101	1
1527923125.165575000	35.1709	1025	1
1527923125.165667000	35.171	257	1
1527923125.180709000	35.186	100	0
1527923125.183241000	35.1886	98	1
1527923125.184075000	35.1894	87	0
1527923125.272736000	35.2781	235	0
1527923125.273379000	35.2787	148	0
1527923125.275286000	35.2806	104	1
1527923125.276858000	35.2822	92	0
1527923125.277558000	35.2829	140	0
1527923125.279192000	35.2845	101	1
1527923126.117695000	36.123	906	1
1527923126.117792000	36.1231	259	1
1527923126.134745000	36.1401	87	0
1527923126.211296000	36.2166	342	1
1527923126.211382000	36.2167	1412	1
1527923126.211407000	36.2167	1412	1
1527923126.211430000	36.2168	1412	1
1527923126.211487000	36.2168	542	1
1527923126.229837000	36.2352	87	0
1527923126.260845000	36.2662	303	0
1527923126.261503000	36.2668	148	0
1527923126.263320000	36.2686	107	1
1527923126.265598000	36.2709	92	0
1527923126.266286000	36.2716	127	0
1527923126.268309000	36.2736	101	1
1527923126.314033000	36.3194	423	0
1527923126.317326000	36.3226	98	1
1527923126.319745000	36.3251	80	0
1527923126.322325000	36.3276	98	1
1527923126.411514000	36.4168	391	1
1527923126.411588000	36.4169	314	1
1527923126.428891000	36.4342	87	0
1527923126.519058000	36.5244	335	0
1527923126.519705000	36.525	148	0
1527923126.522308000	36.5276	92	0
1527923126.522375000	36.5277	104	1
1527923126.523123000	36.5284	105	0
1527923126.525318000	36.5306	101	1
1527923127.042881000	37.0482	392	1
1527923127.042940000	37.0483	256	1
1527923127.060014000	37.0653	87	0
1527923127.156189000	37.1615	233	0
1527923127.156794000	37.1621	148	0
1527923127.159395000	37.1647	104	1
1527923127.162168000	37.1675	92	0
1527923127.162793000	37.1681	301	0
1527923127.165305000	37.1706	101	1
1527923127.293526000	37.2988	391	1
1527923127.293598000	37.2989	258	1
1527923127.311485000	37.3168	87	0
1527923127.316636000	37.322	87	0
1527923127.402680000	37.408	256	0
1527923127.403321000	37.4086	148	0
1527923127.405387000	37.4107	107	1
1527923127.406100000	37.4114	92	0
1527923127.407194000	37.4125	145	0
1527923127.409370000	37.4147	101	1
1527923127.512666000	37.518	391	1
1527923127.512743000	37.5181	257	1
1527923127.529184000	37.5345	87	0
1527923127.621832000	37.6272	232	0
1527923127.622498000	37.6278	148	0
1527923127.624395000	37.6297	104	1
1527923127.626560000	37.6319	92	0
1527923127.627234000	37.6326	241	0
1527923127.629383000	37.6347	101	1
1527923127.842726000	37.848	387	1
1527923127.842817000	37.8481	256	1
1527923127.859457000	37.8648	87	0
1527923127.952064000	37.9574	233	0
1527923127.952710000	37.958	148	0
1527923127.955415000	37.9607	104	1
1527923127.956016000	37.9613	92	0
1527923127.956697000	37.962	232	0
1527923127.958403000	37.9637	101	1
1527923128.253785000	38.2591	388	1
1527923128.253876000	38.2592	256	1
1527923128.271237000	38.2766	87	0
1527923128.386623000	38.3919	258	0
1527923128.387243000	38.3926	148	0
1527923128.389444000	38.3948	104	1
1527923128.393880000	38.3992	92	0
1527923128.394608000	38.3999	255	0
1527923128.396467000	38.4018	101	1
1527923128.535696000	38.541	389	1
1527923128.535787000	38.5411	256	1
1527923128.552697000	38.558	87	0
1527923128.559788000	38.5651	87	0
1527923128.642596000	38.6479	328	0
1527923128.643246000	38.6486	148	0
1527923128.645453000	38.6508	107	1
1527923128.647282000	38.6526	92	0
1527923128.647982000	38.6533	173	0
1527923128.650444000	38.6558	101	1
1527923128.681108000	38.6864	92	0
1527923128.683433000	38.6888	98	1
1527923128.788152000	38.7935	388	1
1527923128.788218000	38.7935	259	1
1527923128.806359000	38.8117	87	0
1527923128.811776000	38.8171	87	0
1527923128.920412000	38.9257	235	0
1527923128.921026000	38.9263	148	0
1527923128.923470000	38.9288	107	1
1527923128.923826000	38.9291	92	0
1527923128.924556000	38.9299	255	0
1527923128.926463000	38.9318	101	1
1527923129.831931000	39.8373	389	1
1527923129.832025000	39.8373	257	1
1527923129.848713000	39.854	87	0
1527923129.940701000	39.946	256	0
1527923129.941350000	39.9467	148	0
1527923129.943530000	39.9489	104	1
1527923129.944498000	39.9498	92	0
1527923129.945217000	39.9505	316	0
1527923129.947517000	39.9528	101	1
1527923130.527886000	40.5332	391	1
1527923130.527947000	40.5333	220	1
1527923130.545183000	40.5505	87	0
1527923130.653011000	40.6583	302	0
1527923130.653725000	40.659	148	0
1527923130.655568000	40.6609	104	1
1527923130.657491000	40.6628	92	0
1527923130.658167000	40.6635	135	0
1527923130.660553000	40.6659	101	1
1527923131.173224000	41.1785	1026	1
1527923131.173315000	41.1786	256	1
1527923131.191312000	41.1966	87	0
1527923131.283979000	41.2893	233	0
1527923131.284567000	41.2899	148	0
1527923131.286635000	41.292	104	1
1527923131.287701000	41.293	92	0
1527923131.288377000	41.2937	271	0
1527923131.290597000	41.2959	101	1
1527923131.654158000	41.6595	905	1
1527923131.654221000	41.6595	257	1
1527923131.686597000	41.6919	905	1
1527923131.688455000	41.6938	87	0
1527923131.714183000	41.7195	87	0
1527923131.784067000	41.7894	303	0
1527923131.784732000	41.7901	148	0
1527923131.786633000	41.792	107	1
1527923131.787800000	41.7931	92	0
1527923131.788530000	41.7939	148	0
1527923131.790619000	41.7959	101	1
1527923132.157989000	42.1633	428	1
1527923132.158079000	42.1634	256	1
1527923132.175630000	42.181	87	0
1527923132.285286000	42.2906	233	0
1527923132.285864000	42.2912	148	0
1527923132.288662000	42.294	104	1
1527923132.289776000	42.2951	92	0
1527923132.290414000	42.2957	132	0
1527923132.292651000	42.298	101	1
1527923132.420089000	42.4254	390	1
1527923132.420177000	42.4255	259	1
1527923132.437500000	42.4428	87	0
1527923132.526302000	42.5316	259	0
1527923132.526946000	42.5323	148	0
1527923132.529705000	42.535	104	1
1527923132.530732000	42.5361	92	0
1527923132.531414000	42.5367	201	0
1527923132.533625000	42.5389	101	1
1527923132.725008000	42.7303	390	1
1527923132.725098000	42.7304	259	1
1527923132.743144000	42.7485	87	0
1527923132.801269000	42.8066	302	1
1527923132.801351000	42.8067	1412	1
1527923132.801376000	42.8067	1412	1
1527923132.801413000	42.8067	1412	1
1527923132.801465000	42.8068	823	1
1527923132.819964000	42.8253	87	0
1527923132.837504000	42.8428	233	0
1527923132.838094000	42.8434	148	0
1527923132.840696000	42.846	107	1
1527923132.841508000	42.8468	92	0
1527923132.842183000	42.8475	123	0
1527923132.844682000	42.85	101	1
1527923132.899668000	42.905	470	0
1527923132.902708000	42.908	98	1
1527923132.905649000	42.911	80	0
1527923132.908688000	42.914	98	1
1527923133.010684000	43.016	392	1
1527923133.010744000	43.0161	256	1
1527923133.028477000	43.0338	87	0
1527923133.130102000	43.1354	264	0
1527923133.130696000	43.136	148	0
1527923133.132703000	43.138	104	1
1527923133.135992000	43.1413	92	0
1527923133.136679000	43.142	146	0
1527923133.138699000	43.144	101	1
1527923133.352304000	43.3576	390	1
1527923133.352369000	43.3577	257	1
1527923133.370545000	43.3759	87	0
1527923133.449022000	43.4543	255	0
1527923133.449682000	43.455	148	0
1527923133.451725000	43.457	104	1
1527923133.452136000	43.4575	92	0
1527923133.452741000	43.4581	165	0
1527923133.454722000	43.46	101	1
1527923133.665906000	43.6712	387	1
1527923133.665979000	43.6713	259	1
1527923133.684287000	43.6896	87	0
1527923133.777124000	43.7824	231	0
1527923133.777725000	43.783	148	0
1527923133.779751000	43.7851	104	1
1527923133.782220000	43.7875	92	0
1527923133.782954000	43.7883	122	0
1527923133.784740000	43.7901	101	1
1527923133.950890000	43.9562	386	1
1527923133.950986000	43.9563	256	1
1527923133.970608000	43.9759	87	0
1527923134.055707000	44.061	235	0
1527923134.056373000	44.0617	148	0
1527923134.058601000	44.0639	92	0
1527923134.058866000	44.0642	107	1
1527923134.059352000	44.0647	321	0
1527923134.061705000	44.067	98	1
1527923134.270191000	44.2755	388	1
1527923134.270275000	44.2756	256	1
1527923134.287952000	44.2933	87	0
1527923134.370769000	44.3761	354	0
1527923134.371428000	44.3767	148	0
1527923134.373777000	44.3791	104	1
1527923134.375337000	44.3807	92	0
1527923134.376011000	44.3813	153	0
1527923134.377768000	44.3831	101	1
1527923134.785325000	44.7906	390	1
1527923134.785422000	44.7907	256	1
1527923134.803031000	44.8084	87	0
1527923134.885205000	44.8905	235	0
1527923134.885800000	44.8911	148	0
1527923134.887815000	44.8931	104	1
1527923134.889544000	44.8949	92	0
1527923134.890235000	44.8956	124	0
1527923134.891807000	44.8971	101	1
1527923135.007194000	45.0125	389	1
1527923135.007283000	45.0126	257	1
1527923135.024019000	45.0293	87	0
1527923135.107308000	45.1126	235	0
1527923135.107885000	45.1132	148	0
1527923135.109825000	45.1151	104	1
1527923135.111647000	45.117	92	0
1527923135.112317000	45.1176	152	0
1527923135.114811000	45.1201	101	1
1527923135.260885000	45.2662	389	1
1527923135.260951000	45.2663	256	1
1527923135.279981000	45.2853	87	0
1527923135.390524000	45.3958	301	0
1527923135.391125000	45.3964	148	0
1527923135.393661000	45.399	92	0
1527923135.393919000	45.3992	107	1
1527923135.394355000	45.3997	330	0
1527923135.396798000	45.4021	98	1
1527923136.022329000	46.0276	1025	1
1527923136.022419000	46.0277	257	1
1527923136.038592000	46.0439	87	0
1527923136.121803000	46.1271	236	0
1527923136.122404000	46.1277	148	0
1527923136.124830000	46.1302	104	1
1527923136.125569000	46.1309	92	0
1527923136.126248000	46.1316	339	0
1527923136.127817000	46.1331	101	1
1527923136.236136000	46.2415	906	1
1527923136.236211000	46.2415	259	1
1527923136.253388000	46.2587	87	0
1527923136.339773000	46.3451	303	0
1527923136.340371000	46.3457	148	0
1527923136.342842000	46.3482	104	1
1527923136.344616000	46.3499	92	0
1527923136.345352000	46.3507	282	0
1527923136.346835000	46.3522	101	1
1527923136.712468000	46.7178	427	1
1527923136.712564000	46.7179	257	1
1527923136.729793000	46.7351	87	0
1527923136.816198000	46.8215	235	0
1527923136.816775000	46.8221	148	0
1527923136.818873000	46.8242	104	1
1527923136.820156000	46.8255	92	0
1527923136.820838000	46.8262	132	0
1527923136.822858000	46.8282	101	1
1527923137.015127000	47.0204	391	1
1527923137.015220000	47.0205	259	1
1527923137.032779000	47.0381	87	0
1527923137.125122000	47.1304	233	0
1527923137.125722000	47.131	148	0
1527923137.127918000	47.1332	104	1
1527923137.129455000	47.1348	92	0
1527923137.130144000	47.1355	278	0
1527923137.131894000	47.1372	101	1
1527923137.301269000	47.3066	387	1
1527923137.301359000	47.3067	257	1
1527923137.318807000	47.3241	87	0
1527923137.402268000	47.4076	256	0
1527923137.402863000	47.4082	148	0
1527923137.404916000	47.4102	104	1
1527923137.407109000	47.4124	92	0
1527923137.407783000	47.4131	165	0
1527923137.409904000	47.4152	101	1
1527923137.752336000	47.7577	388	1
1527923137.752431000	47.7578	257	1
1527923137.769342000	47.7747	87	0
1527923137.858762000	47.8641	305	0
1527923137.859400000	47.8647	148	0
1527923137.861986000	47.8673	104	1
1527923137.863077000	47.8684	92	0
1527923137.864064000	47.8694	197	0
1527923137.865976000	47.8713	101	1
1527923137.997387000	48.0027	388	1
1527923137.997480000	48.0028	259	1
1527923138.015659000	48.021	87	0
1527923138.099682000	48.105	233	0
1527923138.100274000	48.1056	148	0
1527923138.103029000	48.1083	104	1
1527923138.103832000	48.1092	92	0
1527923138.104610000	48.1099	175	0
1527923138.106937000	48.1123	101	1
1527923138.282427000	48.2877	390	1
1527923138.282504000	48.2878	257	1
1527923138.299849000	48.3052	87	0
1527923138.384631000	48.39	290	0
1527923138.385283000	48.3906	148	0
1527923138.388020000	48.3933	104	1
1527923138.388729000	48.394	92	0
1527923138.389469000	48.3948	116	0
1527923138.392018000	48.3973	101	1
1527923138.764552000	48.7699	392	1
1527923138.764649000	48.77	260	1
1527923138.781195000	48.7865	87	0
1527923138.868330000	48.8737	235	0
1527923138.868916000	48.8742	148	0
1527923138.871081000	48.8764	104	1
1527923138.873006000	48.8783	92	0
1527923138.873744000	48.8791	308	0
1527923138.876031000	48.8814	101	1
1527923139.030098000	49.0354	392	1
1527923139.030166000	49.0355	256	1
1527923139.047468000	49.0528	87	0
1527923139.055824000	49.0611	87	0
1527923139.138496000	49.1438	235	0
1527923139.139078000	49.1444	148	0
1527923139.141092000	49.1464	107	1
1527923139.142785000	49.1481	92	0
1527923139.143463000	49.1488	181	0
1527923139.145050000	49.1504	101	1
1527923139.323591000	49.3289	388	1
1527923139.323683000	49.329	257	1
1527923139.339793000	49.3451	87	0
1527923139.425783000	49.4311	255	0
1527923139.426384000	49.4317	148	0
1527923139.429063000	49.4344	104	1
1527923139.430502000	49.4358	92	0
1527923139.431181000	49.4365	298	0
1527923139.433063000	49.4384	101	1
1527923139.895885000	49.9012	387	1
1527923139.895965000	49.9013	259	1
1527923139.913139000	49.9185	87	0
1527923139.995805000	50.0011	330	0
1527923139.996389000	50.0017	148	0
1527923139.999112000	50.0044	104	1
1527923139.999777000	50.0051	92	0
1527923140.000460000	50.0058	171	0
1527923140.002101000	50.0074	101	1
1527923140.291298000	50.2966	389	1
1527923140.291387000	50.2967	257	1
1527923140.310227000	50.3155	87	0
1527923140.391475000	50.3968	255	0
1527923140.392079000	50.3974	148	0
1527923140.394139000	50.3995	104	1
1527923140.396738000	50.4021	92	0
1527923140.399111000	50.4044	98	1
1527923140.439436000	50.4448	207	0
1527923140.442154000	50.4475	98	1
1527923140.515290000	50.5206	1025	1
1527923140.515352000	50.5207	259	1
1527923140.533109000	50.5384	87	0
1527923140.622956000	50.6283	233	0
1527923140.623536000	50.6289	148	0
1527923140.626149000	50.6315	104	1
1527923140.627867000	50.6332	92	0
1527923140.628579000	50.6339	183	0
1527923140.630133000	50.6355	101	1
1527923140.889603000	50.8949	908	1
1527923140.889695000	50.895	258	1
1527923140.906557000	50.9119	87	0
1527923140.997614000	51.0029	279	0
1527923140.998194000	51.0035	148	0
1527923141.000175000	51.0055	104	1
1527923141.000598000	51.0059	92	0
1527923141.001309000	51.0066	227	0
1527923141.003131000	51.0085	101	1
1527923141.132377000	51.1377	427	1
1527923141.132466000	51.1378	259	1
1527923141.150726000	51.156	87	0
1527923141.235532000	51.2409	233	0
1527923141.236137000	51.2415	148	0
1527923141.238136000	51.2435	104	1
1527923141.239640000	51.245	92	0
1527923141.240263000	51.2456	94	0
1527923141.242164000	51.2475	101	1
1527923141.418511000	51.4238	391	1
1527923141.418600000	51.4239	259	1
1527923141.436165000	51.4415	87	0
1527923141.550064000	51.5554	303	0
1527923141.550663000	51.556	148	0
1527923141.552005000	51.5573	92	0
1527923141.552680000	51.558	139	0
1527923141.553136000	51.5585	110	1
1527923141.991523000	51.9968	392	1
1527923141.991616000	51.9969	263	1
1527923142.010959000	52.0163	87	0
1527923142.100541000	52.1059	233	0
1527923142.101133000	52.1065	148	0
1527923142.103248000	52.1086	104	1
1527923142.104792000	52.1101	92	0
1527923142.105488000	52.1108	118	0
1527923142.107237000	52.1126	101	1
1527923142.279703000	52.285	387	1
1527923142.279764000	52.2851	259	1
1527923142.297582000	52.3029	87	0
1527923142.385790000	52.3911	256	0
1527923142.386399000	52.3917	148	0
1527923142.388262000	52.3936	104	1
1527923142.390725000	52.396	92	0
1527923142.391399000	52.3967	103	0
1527923142.393183000	52.3985	101	1
1527923142.723579000	52.7289	392	1
1527923142.723639000	52.729	262	1
1527923142.741410000	52.7467	87	0
1527923142.834152000	52.8395	236	0
1527923142.834745000	52.8401	148	0
1527923142.836473000	52.8418	92	0
1527923142.837223000	52.8425	240	0
1527923142.837280000	52.8426	107	1
1527923142.840258000	52.8456	98	1
1527923143.298603000	53.3039	394	1
1527923143.298698000	53.304	260	1
1527923143.316531000	53.3219	87	0
1527923143.401266000	53.4066	328	0
1527923143.401866000	53.4072	148	0
1527923143.404301000	53.4096	104	1
1527923143.405391000	53.4107	92	0
1527923143.406073000	53.4114	336	0
1527923143.408285000	53.4136	101	1
1527923143.690464000	53.6958	388	1
1527923143.690555000	53.6959	259	1
1527923143.707287000	53.7126	87	0
1527923143.791142000	53.7965	232	0
1527923143.791751000	53.7971	148	0
1527923143.794340000	53.7997	104	1
1527923143.797299000	53.8026	92	0
1527923143.798086000	53.8034	325	0
1527923143.800307000	53.8056	101	1
1527923144.053614000	54.0589	391	1
1527923144.053689000	54.059	261	1
1527923144.070612000	54.0759	87	0
1527923144.153454000	54.1588	267	0
1527923144.154106000	54.1594	148	0
1527923144.156370000	54.1617	104	1
1527923144.157536000	54.1629	92	0
1527923144.158265000	54.1636	266	0
1527923144.160333000	54.1657	101	1
1527923144.426955000	54.4323	389	1
1527923144.427015000	54.4323	259	1
1527923144.447331000	54.4527	87	0
1527923144.556298000	54.5616	259	0
1527923144.556948000	54.5623	148	0
1527923144.559361000	54.5647	104	1
1527923144.559905000	54.5652	92	0
1527923144.560565000	54.5659	224	0
1527923144.562314000	54.5676	101	1
1527923144.843076000	54.8484	390	1
1527923144.843136000	54.8485	262	1
1527923144.860160000	54.8655	87	0
1527923144.945494000	54.9508	233	0
1527923144.946160000	54.9515	148	0
1527923144.948348000	54.9537	104	1
1527923144.950179000	54.9555	92	0
1527923144.950884000	54.9562	222	0
1527923144.952313000	54.9576	101	1
1527923145.138668000	55.144	1025	1
1527923145.138743000	55.1441	259	1
1527923145.156707000	55.162	87	0
1527923145.247066000	55.2524	233	0
1527923145.247663000	55.253	148	0
1527923145.250408000	55.2557	104	1
1527923145.251384000	55.2567	92	0
1527923145.252122000	55.2574	112	0
1527923145.254434000	55.2598	101	1
1527923145.417758000	55.4231	904	1
1527923145.417822000	55.4231	261	1
1527923145.435608000	55.4409	87	0
1527923145.522581000	55.5279	353	0
1527923145.523233000	55.5286	148	0
1527923145.525431000	55.5308	104	1
1527923145.526388000	55.5317	92	0
1527923145.527093000	55.5324	292	0
1527923145.529405000	55.5347	101	1
1527923145.832804000	55.8381	428	1
1527923145.832863000	55.8382	260	1
1527923145.851791000	55.8571	87	0
1527923145.930313000	55.9356	235	0
1527923145.930923000	55.9362	148	0
1527923145.933471000	55.9388	104	1
1527923145.935075000	55.9404	92	0
1527923145.935755000	55.9411	134	0
1527923145.937435000	55.9428	101	1
1527923146.206701000	56.212	388	1
1527923146.206762000	56.2121	263	1
1527923146.223318000	56.2286	87	0
1527923146.306632000	56.312	256	0
1527923146.307217000	56.3125	148	0
1527923146.309488000	56.3148	104	1
1527923146.313380000	56.3187	92	0
1527923146.314003000	56.3193	117	0
1527923146.316481000	56.3218	101	1
1527923146.530811000	56.5361	390	1
1527923146.530903000	56.5362	259	1
1527923146.549886000	56.5552	87	0
1527923146.558265000	56.5636	87	0
1527923146.637578000	56.6429	279	0
1527923146.638874000	56.6442	148	0
1527923146.639687000	56.645	92	0
1527923146.640417000	56.6457	289	0
1527923146.640472000	56.6458	110	1
1527923146.643495000	56.6488	98	1
1527923146.874811000	56.8801	388	1
1527923146.874902000	56.8802	261	1
1527923146.891655000	56.897	87	0
1527923146.982899000	56.9882	235	0
1527923146.983531000	56.9889	148	0
1527923146.985505000	56.9908	104	1
1527923146.988493000	56.9938	92	0
1527923146.989171000	56.9945	230	0
1527923146.991498000	56.9968	101	1
1527923147.290832000	57.2962	388	1
1527923147.290922000	57.2962	260	1
1527923147.309084000	57.3144	87	0
1527923147.391332000	57.3967	303	0
1527923147.391910000	57.3972	148	0
1527923147.394531000	57.3999	104	1
1527923147.395256000	57.4006	92	0
1527923147.395985000	57.4013	187	0
1527923147.398518000	57.4038	101	1
1527923147.712063000	57.7174	391	1
1527923147.712130000	57.7175	262	1
1527923147.736324000	57.7416	87	0
1527923147.826538000	57.8319	235	0
1527923147.827183000	57.8325	148	0
1527923147.829583000	57.8349	104	1
1527923147.831520000	57.8368	92	0
1527923147.832255000	57.8376	212	0
1527923147.834488000	57.8398	101	1
1527923147.867238000	57.8726	92	0
1527923147.869541000	57.8749	98	1
1527923147.970892000	57.9762	388	1
1527923147.970954000	57.9763	261	1
1527923147.985531000	57.9909	100	0
1527923147.988547000	57.9939	98	1
1527923148.077575000	58.0829	235	0
1527923148.078226000	58.0835	148	0
1527923148.080536000	58.0859	101	1
1527923148.083305000	58.0886	92	0
1527923148.083983000	58.0893	281	0
1527923148.086569000	58.0919	101	1
1527923148.278453000	58.2838	389	1
1527923148.278550000	58.2839	259	1
1527923148.296897000	58.3022	87	0
1527923148.382330000	58.3877	258	0
1527923148.382927000	58.3882	148	0
1527923148.385574000	58.3909	104	1
1527923148.386887000	58.3922	92	0
1527923148.387556000	58.3929	242	0
1527923148.389574000	58.3949	101	1
1527923148.603384000	58.6087	389	1
1527923148.603466000	58.6088	259	1
1527923148.621488000	58.6268	87	0
1527923148.705734000	58.7111	303	0
1527923148.706324000	58.7116	148	0
1527923148.708603000	58.7139	104	1
1527923148.709501000	58.7148	92	0
1527923148.710183000	58.7155	273	0
1527923148.712590000	58.7179	101	1
1527923148.995950000	59.0013	391	1
1527923148.996043000	59.0014	258	1
1527923149.014476000	59.0198	87	0
1527923149.097795000	59.1031	235	0
1527923149.098376000	59.1037	148	0
1527923149.100628000	59.1059	104	1
1527923149.101879000	59.1072	92	0
1527923149.102607000	59.1079	104	0
1527923149.104619000	59.1099	101	1
1527923149.208922000	59.2142	388	1
1527923149.209013000	59.2143	259	1
1527923149.228104000	59.2334	87	0
1527923149.307539000	59.3129	290	0
1527923149.308129000	59.3134	148	0
1527923149.310636000	59.316	104	1
1527923149.311891000	59.3172	92	0
1527923149.313240000	59.3186	234	0
1527923149.314628000	59.3199	101	1
1527923149.661989000	59.6673	1031	1
1527923149.662053000	59.6674	263	1
1527923149.680319000	59.6856	87	0
1527923149.766952000	59.7723	233	0
1527923149.767620000	59.7729	148	0
1527923149.769673000	59.775	104	1
1527923149.770182000	59.7755	92	0
1527923149.770797000	59.7761	101	0
1527923149.772666000	59.778	101	1
1527923150.226106000	60.2314	904	1
1527923150.226163000	60.2315	258	1
1527923150.244468000	60.2498	87	0
1527923150.343566000	60.3489	256	0
1527923150.344158000	60.3495	148	0
1527923150.346699000	60.352	104	1
1527923150.346835000	60.3522	92	0
1527923150.347566000	60.3529	146	0
1527923150.349645000	60.355	101	1
1527923150.467835000	60.4732	428	1
1527923150.467916000	60.4732	258	1
1527923150.484306000	60.4896	87	0
1527923150.492065000	60.4974	87	0
1527923150.597804000	60.6031	235	0
1527923150.598451000	60.6038	148	0
1527923150.600713000	60.606	107	1
1527923150.600993000	60.6063	92	0
1527923150.601669000	60.607	102	0
1527923150.603708000	60.609	101	1
1527923150.638645000	60.644	235	0
1527923150.641703000	60.647	98	1
1527923150.730086000	60.7354	392	1
1527923150.730177000	60.7355	261	1
1527923150.751588000	60.7569	87	0
1527923150.841797000	60.8471	328	0
1527923150.842491000	60.8478	148	0
1527923150.844734000	60.8501	104	1
1527923150.845186000	60.8505	92	0
1527923150.845813000	60.8511	211	0
1527923150.847718000	60.853	101	1
1527923151.004058000	61.0094	391	1
1527923151.004117000	61.0094	259	1
1527923151.022685000	61.028	87	0
1527923151.027538000	61.0329	87	0
1527923151.108752000	61.1141	233	0
1527923151.109477000	61.1148	148	0
1527923151.111759000	61.1171	107	1
1527923151.112849000	61.1182	92	0
1527923151.113582000	61.1189	320	0
1527923151.115724000	61.121	101	1
1527923151.428104000	61.4334	387	1
1527923151.428188000	61.4335	258	1
1527923151.446205000	61.4515	87	0
1527923151.548808000	61.5541	258	0
1527923151.549530000	61.5549	148	0
1527923151.551765000	61.5571	104	1
1527923151.552951000	61.5583	92	0
1527923151.553664000	61.559	159	0
1527923151.555759000	61.5611	101	1
1527923151.800930000	61.8063	389	1
1527923151.801025000	61.8063	258	1
1527923151.818106000	61.8234	87	0
1527923152.034316000	62.0396	278	0
1527923152.034907000	62.0402	148	0
1527923152.036798000	62.0421	104	1
1527923152.038604000	62.0439	92	0
1527923152.039363000	62.0447	146	0
1527923152.041780000	62.0471	101	1
1527923152.224182000	62.2295	387	1
1527923152.224271000	62.2296	261	1
1527923152.240894000	62.2462	87	0
1527923152.341298000	62.3466	256	0
1527923152.341954000	62.3473	148	0
1527923152.343761000	62.3491	104	1
1527923152.344686000	62.35	92	0
1527923152.345353000	62.3507	127	0
1527923152.347743000	62.3531	101	1
1527923152.686226000	62.6915	392	1
1527923152.686311000	62.6916	260	1
1527923152.703689000	62.709	87	0
1527923152.708751000	62.7141	87	0
1527923152.796898000	62.8022	279	0
1527923152.797570000	62.8029	148	0
1527923152.799834000	62.8052	107	1
1527923152.801868000	62.8072	92	0
1527923152.802635000	62.808	275	0
1527923152.804855000	62.8102	101	1
1527923153.163132000	63.1685	387	1
1527923153.163223000	63.1685	259	1
1527923153.181322000	63.1866	87	0
1527923153.287572000	63.2929	235	0
1527923153.288211000	63.2935	148	0
1527923153.290821000	63.2961	104	1
1527923153.291634000	63.297	92	0
1527923153.292840000	63.2982	202	0
1527923153.294810000	63.3001	101	1
1527923153.565946000	63.5713	391	1
1527923153.565991000	63.5713	258	1
1527923153.583531000	63.5889	87	0
1527923153.692772000	63.6981	256	0
1527923153.693352000	63.6987	148	0
1527923153.695659000	63.701	92	0
1527923153.695910000	63.7012	107	1
1527923153.696357000	63.7017	185	0
1527923153.698824000	63.7041	98	1
1527923154.588263000	64.5936	388	1
1527923154.588353000	64.5937	261	1
1527923154.606187000	64.6115	87	0
1527923154.702325000	64.7076	258	0
1527923154.703002000	64.7083	148	0
1527923154.704872000	64.7102	104	1
1527923154.705445000	64.7108	92	0
1527923154.707886000	64.7132	98	1
1527923154.745758000	64.7511	270	0
1527923154.748947000	64.7543	98	1
1527923154.913264000	64.9186	388	1
1527923154.913355000	64.9187	259	1
1527923154.930673000	64.936	87	0
1527923155.022669000	65.028	303	0
1527923155.023272000	65.0286	148	0
1527923155.025924000	65.0312	104	1
1527923155.026589000	65.0319	92	0
1527923155.027267000	65.0326	265	0
1527923155.028915000	65.0342	101	1
1527923155.287367000	65.2927	1025	1
1527923155.287458000	65.2928	259	1
1527923155.306313000	65.3116	87	0
1527923155.390525000	65.3958	255	0
1527923155.391104000	65.3964	148	0
1527923155.392954000	65.3983	104	1
1527923155.393952000	65.3993	92	0
1527923155.394650000	65.4	204	0
1527923155.396970000	65.4023	101	1
1527923155.700559000	65.7059	903	1
1527923155.700652000	65.706	258	1
1527923155.717714000	65.723	87	0
1527923155.802092000	65.8074	267	0
1527923155.802750000	65.8081	148	0
1527923155.805037000	65.8104	104	1
1527923155.806034000	65.8114	92	0
1527923155.806747000	65.8121	97	0
1527923155.808960000	65.8143	101	1
1527923156.032301000	66.0376	433	1
1527923156.032361000	66.0377	263	1
1527923156.051025000	66.0563	87	0
1527923156.135310000	66.1406	233	0
1527923156.135896000	66.1412	148	0
1527923156.138046000	66.1434	104	1
1527923156.139795000	66.1451	92	0
1527923156.140554000	66.1459	222	0
1527923156.141961000	66.1473	101	1
1527923156.316229000	66.3215	388	1
1527923156.316289000	66.3216	258	1
1527923156.333357000	66.3387	87	0
1527923156.422674000	66.428	258	0
1527923156.423258000	66.4286	148	0
1527923156.426051000	66.4314	104	1
1527923156.428582000	66.4339	92	0
1527923156.429259000	66.4346	320	0
1527923156.431032000	66.4364	101	1
1527923156.809686000	66.815	391	1
1527923156.809777000	66.8151	378	1
1527923156.827048000	66.8324	87	0
1527923156.916327000	66.9216	235	0
1527923156.916917000	66.9222	148	0
1527923156.919075000	66.9244	104	1
1527923156.921899000	66.9272	92	0
1527923156.922598000	66.9279	95	0
1527923156.925066000	66.9304	101	1
1527923157.080220000	67.0855	389	1
1527923157.080318000	67.0856	378	1
1527923157.096831000	67.1022	87	0
1527923157.181426000	67.1867	328	0
1527923157.182016000	67.1873	148	0
1527923157.184093000	67.1894	104	1
1527923157.185629000	67.1909	92	0
1527923157.186358000	67.1917	174	0
1527923157.188084000	67.1934	101	1
1527923157.361674000	67.367	388	1
1527923157.361753000	67.3671	378	1
1527923157.378916000	67.3842	87	0
1527923157.566083000	67.5714	258	0
1527923157.566796000	67.5721	148	0
1527923157.569133000	67.5745	104	1
1527923157.572106000	67.5774	92	0
1527923157.572794000	67.5781	329	0
1527923157.575102000	67.5804	101	1
1527923158.764827000	68.7701	369	1
1527923158.764932000	68.7703	1412	1
1527923158.764968000	68.7703	1412	1
1527923158.764996000	68.7703	1412	1
1527923158.765028000	68.7703	543	1
1527923158.781854000	68.7872	87	0
1527923158.866729000	68.872	458	0
1527923158.869189000	68.8745	101	1
1527923158.872102000	68.8774	80	0
1527923158.875152000	68.8805	98	1
1527923159.061472000	69.0668	391	1
1527923159.061568000	69.0669	261	1
1527923159.080735000	69.0861	87	0
1527923159.225098000	69.2304	283	0
1527923159.225687000	69.231	148	0
1527923159.228234000	69.2336	104	1
1527923159.228963000	69.2343	92	0
1527923159.229711000	69.235	173	0
1527923159.232190000	69.2375	101	1
1527923159.278359000	69.2837	392	1
1527923159.278434000	69.2838	259	1
1527923159.295725000	69.301	87	0
1527923159.447398000	69.4527	256	0
1527923159.447985000	69.4533	148	0
1527923159.450175000	69.4555	92	0
1527923159.450224000	69.4555	104	1
1527923159.450793000	69.4561	161	0
1527923159.453215000	69.4585	101	1
1527923159.481205000	69.4865	92	0
1527923159.484223000	69.4895	98	1
1527923159.556470000	69.5618	387	1
1527923159.556532000	69.5619	261	1
1527923159.576193000	69.5815	87	0
1527923159.716952000	69.7223	233	0
1527923159.717619000	69.7229	148	0
1527923159.720249000	69.7256	104	1
1527923159.720757000	69.7261	92	0
1527923159.721485000	69.7268	151	0
1527923159.723221000	69.7285	101	1
1527923159.976763000	69.9821	391	1
1527923159.976851000	69.9822	502	1
1527923159.995216000	70.0005	87	0
1527923160.097279000	70.1026	235	0
1527923160.097927000	70.1032	148	0
1527923160.099738000	70.1051	92	0
1527923160.100257000	70.1056	107	1
1527923160.100440000	70.1058	323	0
1527923160.103250000	70.1086	98	1
1527923160.248468000	70.2538	1030	1
1527923160.248534000	70.2539	254	1
1527923160.265717000	70.271	87	0
1527923160.407731000	70.4131	258	0
1527923160.408324000	70.4136	148	0
1527923160.410268000	70.4156	104	1
1527923160.411801000	70.4171	92	0
1527923160.412527000	70.4178	141	0
1527923160.414261000	70.4196	101	1
1527923160.808514000	70.8138	906	1
1527923160.808607000	70.8139	259	1
1527923160.827183000	70.8325	87	0
1527923160.970190000	70.9755	303	0
1527923160.970860000	70.9762	148	0
1527923160.973303000	70.9786	104	1
1527923160.974710000	70.98	92	0
1527923160.975387000	70.9807	252	0
1527923160.977300000	70.9826	101	1
1527923161.242855000	71.2482	431	1
1527923161.242949000	71.2483	260	1
1527923161.260348000	71.2657	87	0
1527923161.361516000	71.3668	258	0
1527923161.362108000	71.3674	148	0
1527923161.364010000	71.3693	92	0
1527923161.364269000	71.3696	107	1
1527923161.364698000	71.37	91	0
1527923161.367324000	71.3726	98	1
1527923161.502592000	71.5079	388	1
1527923161.502664000	71.508	259	1
1527923161.520313000	71.5256	87	0
1527923161.611753000	71.6171	265	0
1527923161.612332000	71.6177	148	0
1527923161.614348000	71.6197	104	1
1527923161.617254000	71.6226	92	0
1527923161.617870000	71.6232	93	0
1527923161.620283000	71.6256	101	1
1527923161.764762000	71.7701	369	1
1527923161.764870000	71.7702	1412	1
1527923161.764906000	71.7702	1412	1
1527923161.764935000	71.7703	1412	1
1527923161.764977000	71.7703	1412	1
1527923161.764998000	71.7703	1412	1
1527923161.765038000	71.7704	1412	1
1527923161.765074000	71.7704	1412	1
1527923161.765127000	71.7704	1412	1
1527923161.765149000	71.7705	1412	1
1527923161.765185000	71.7705	1412	1
1527923161.765218000	71.7705	1412	1
1527923161.765261000	71.7706	1412	1
1527923161.765295000	71.7706	1412	1
1527923161.765350000	71.7707	954	1
1527923161.783759000	71.7891	87	0
1527923161.787005000	71.7923	87	0
1527923161.811156000	71.8165	338	1
1527923161.811238000	71.8166	261	1
1527923161.828172000	71.8335	87	0
1527923161.910602000	71.9159	376	0
1527923161.913351000	71.9187	101	1
1527923161.916322000	71.9216	80	0
1527923161.919350000	71.9247	98	1
1527923162.106659000	72.112	337	0
1527923162.107251000	72.1126	148	0
1527923162.109398000	72.1147	101	1
1527923162.110750000	72.1161	92	0
1527923162.111357000	72.1167	319	0
1527923162.113359000	72.1187	101	1
1527923162.148885000	72.1542	390	1
1527923162.148972000	72.1543	258	1
1527923162.166869000	72.1722	87	0
1527923162.315499000	72.3208	254	0
1527923162.316109000	72.3214	148	0
1527923162.318382000	72.3237	104	1
1527923162.318788000	72.3241	92	0
1527923162.319473000	72.3248	251	0
1527923162.321377000	72.3267	101	1
1527923162.452687000	72.458	386	1
1527923162.452777000	72.4581	259	1
1527923162.470188000	72.4755	87	0
1527923162.477332000	72.4827	87	0
1527923162.627120000	72.6324	233	0
1527923162.627805000	72.6331	148	0
1527923162.630392000	72.6357	107	1
1527923162.637825000	72.6431	92	0
1527923162.638554000	72.6439	109	0
1527923162.640340000	72.6457	101	1
1527923162.913809000	72.9191	392	1
1527923162.913898000	72.9192	262	1
1527923162.931379000	72.9367	87	0
1527923163.112912000	73.1182	235	0
1527923163.113553000	73.1189	148	0
1527923163.115455000	73.1208	104	1
1527923163.117296000	73.1226	92	0
1527923163.118033000	73.1234	272	0
1527923163.120422000	73.1257	101	1
1527923163.358860000	73.3642	392	1
1527923163.358926000	73.3642	259	1
1527923163.377095000	73.3824	87	0
1527923163.505898000	73.5112	304	0
1527923163.506512000	73.5118	148	0
1527923163.508480000	73.5138	104	1
1527923163.510145000	73.5155	92	0
1527923163.510798000	73.5161	275	0
1527923163.512449000	73.5178	101	1
1527923163.658585000	73.6639	389	1
1527923163.658662000	73.664	260	1
1527923163.687963000	73.6933	87	0
1527923163.785390000	73.7907	282	0
1527923163.786064000	73.7914	148	0
1527923163.788450000	73.7938	104	1
1527923163.789064000	73.7944	92	0
1527923163.789761000	73.7951	309	0
1527923163.791407000	73.7967	101	1
1527923164.062776000	74.0681	388	1
1527923164.062836000	74.0682	259	1
1527923164.081300000	74.0866	87	0
1527923164.226478000	74.2318	235	0
1527923164.227176000	74.2325	148	0
1527923164.229044000	74.2344	92	0
1527923164.229492000	74.2348	107	1
1527923164.229794000	74.2351	180	0
1527923164.232488000	74.2378	98	1
1527923164.538637000	74.544	389	1
1527923164.538702000	74.544	262	1
1527923164.556393000	74.5617	87	0
1527923164.709453000	74.7148	258	0
1527923164.710137000	74.7155	148	0
1527923164.712540000	74.7179	104	1
1527923164.714464000	74.7198	92	0
1527923164.715141000	74.7205	168	0
1527923164.717507000	74.7228	101	1
1527923165.003381000	75.0087	1026	1
1527923165.003474000	75.0088	259	1
1527923165.021022000	75.0263	87	0
1527923165.169228000	75.1745	235	0
1527923165.169927000	75.1752	148	0
1527923165.172625000	75.1779	104	1
1527923165.173813000	75.1791	92	0
1527923165.174516000	75.1798	225	0
1527923165.176538000	75.1819	101	1
1527923165.326446000	75.3318	909	1
1527923165.326588000	75.3319	261	1
1527923165.344199000	75.3495	87	0
1527923165.427511000	75.4328	258	0
1527923165.428122000	75.4334	148	0
1527923165.430338000	75.4357	92	0
1527923165.430584000	75.4359	107	1
1527923165.431039000	75.4364	118	0
1527923165.433548000	75.4389	98	1
1527923165.714922000	75.7202	429	1
1527923165.715017000	75.7203	258	1
1527923165.731976000	75.7373	87	0
1527923165.873973000	75.8793	305	0
1527923165.874607000	75.8799	148	0
1527923165.876669000	75.882	104	1
1527923165.877521000	75.8828	92	0
1527923165.878197000	75.8835	295	0
1527923165.880583000	75.8859	101	1
1527923165.991895000	75.9972	389	1
1527923165.991986000	75.9973	259	1
1527923166.009017000	76.0143	87	0
1527923166.157737000	76.1631	232	0
1527923166.158362000	76.1637	148	0
1527923166.160595000	76.1659	104	1
1527923166.161959000	76.1673	92	0
1527923166.162572000	76.1679	237	0
1527923166.164592000	76.1699	101	1
1527923166.476878000	76.4822	387	1
1527923166.476939000	76.4823	262	1
1527923166.493794000	76.4991	87	0
1527923166.577617000	76.5829	290	0
1527923166.578265000	76.5836	148	0
1527923166.580591000	76.5859	104	1
1527923166.581269000	76.5866	92	0
1527923166.581944000	76.5873	306	0
1527923166.583618000	76.5889	101	1
1527923166.869067000	76.8744	389	1
1527923166.869129000	76.8744	258	1
1527923166.885845000	76.8912	87	0
1527923167.030643000	77.036	233	0
1527923167.031317000	77.0366	148	0
1527923167.033681000	77.039	104	1
1527923167.035621000	77.0409	92	0
1527923167.036358000	77.0417	90	0
1527923167.038679000	77.044	101	1
1527923167.377178000	77.3825	392	1
1527923167.377273000	77.3826	222	1
1527923167.393904000	77.3992	87	0
1527923167.478490000	77.4838	259	0
1527923167.479132000	77.4845	148	0
1527923167.481710000	77.487	104	1
1527923167.483355000	77.4887	92	0
1527923167.484030000	77.4894	165	0
1527923167.485611000	77.4909	101	1
1527923168.410396000	78.4157	389	1
1527923168.410489000	78.4158	259	1
1527923168.427687000	78.433	87	0
1527923168.512006000	78.5173	353	0
1527923168.512690000	78.518	148	0
1527923168.514757000	78.5201	104	1
1527923168.516953000	78.5223	92	0
1527923168.517632000	78.523	265	0
1527923168.519742000	78.5251	101	1
1527923168.614484000	78.6198	392	1
1527923168.614569000	78.6199	378	1
[truncated: 776 more rows]
