# Supplementary material for: Method for multi-task learning fusion network traffic classification to address small sample labels
Source: Sci Rep. 2024 Jan 30;14:2518. doi: 10.1038/s41598-024-51933-8 (PMC10827795; doi:10.1038/s41598-024-51933-8)
Supplement: Supplementary file 2 — Supplementary Information 2. [file 41598_2024_51933_MOESM2_ESM.zip › QUIC Dataset/QUIC Dataset/pretraining/Google Doc/GoogleDoc-1134.txt]

1527823427.288815000	0	295	1
1527823427.310511000	0.0216961	89	0
1527823427.723175000	0.43436	331	0
1527823427.724438000	0.435623	103	1
1527823427.724643000	0.435828	1412	0
1527823427.725425000	0.43661	100	1
1527823427.726134000	0.437319	1412	0
1527823427.726389000	0.437574	100	1
1527823427.727564000	0.438749	1412	0
1527823427.728423000	0.439608	100	1
1527823427.728972000	0.440157	180	0
1527823427.729409000	0.440594	100	1
1527823427.730341000	0.441526	90	0
1527823427.731419000	0.442604	100	1
1527823427.731866000	0.443051	1412	0
1527823427.732409000	0.443594	100	1
1527823427.733304000	0.444489	1412	0
1527823427.734421000	0.445606	100	1
1527823427.734747000	0.445932	1412	0
1527823427.735427000	0.446612	100	1
1527823427.736172000	0.447357	188	0
1527823427.736415000	0.4476	100	1
1527823427.737597000	0.448782	681	0
1527823427.738421000	0.449606	100	1
1527823427.739083000	0.450268	1412	0
1527823427.739401000	0.450586	100	1
1527823427.740461000	0.451646	1412	0
1527823427.741423000	0.452608	100	1
1527823427.741929000	0.453114	693	0
1527823427.742404000	0.453589	100	1
1527823427.767174000	0.478359	1412	0
1527823427.767437000	0.478622	100	1
1527823427.768664000	0.479849	1412	0
1527823427.769423000	0.480608	100	1
1527823427.770151000	0.481336	1412	0
1527823427.770411000	0.481596	100	1
1527823427.771562000	0.482747	200	0
1527823427.772424000	0.483609	100	1
1527823427.773087000	0.484272	1190	0
1527823427.773401000	0.484586	100	1
1527823427.774490000	0.485675	1412	0
1527823427.775434000	0.486619	114	1
1527823427.775967000	0.487152	1412	0
1527823427.776406000	0.487591	100	1
1527823427.777339000	0.488524	1412	0
1527823427.778423000	0.489608	100	1
1527823427.778766000	0.489951	188	0
1527823427.779424000	0.490609	100	1
1527823427.780214000	0.491399	1412	0
1527823427.780409000	0.491594	100	1
1527823427.781640000	0.492825	1412	0
1527823427.782423000	0.493608	100	1
1527823427.783191000	0.494376	1412	0
1527823427.783406000	0.494591	100	1
1527823427.784601000	0.495786	173	0
1527823427.785445000	0.49663	100	1
1527823427.786119000	0.497304	1412	0
1527823427.786401000	0.497586	100	1
1527823427.787557000	0.498742	1412	0
1527823427.788423000	0.499608	100	1
1527823427.788962000	0.500147	295	0
1527823427.789412000	0.500597	100	1
1527823427.790361000	0.501546	1412	0
1527823427.791424000	0.502609	100	1
1527823427.791856000	0.503041	1412	0
1527823427.792411000	0.503596	100	1
1527823427.793303000	0.504488	1412	0
1527823427.794424000	0.505609	100	1
1527823427.794722000	0.505907	1412	0
1527823427.795424000	0.506609	100	1
1527823427.796173000	0.507358	276	0
1527823427.796418000	0.507603	100	1
1527823427.797601000	0.508786	1412	0
1527823427.798426000	0.509611	100	1
1527823427.799080000	0.510265	1412	0
1527823427.799409000	0.510594	100	1
1527823427.800462000	0.511647	1412	0
1527823427.801425000	0.51261	100	1
1527823427.801953000	0.513138	1412	0
1527823427.802407000	0.513592	100	1
1527823427.803343000	0.514528	257	0
1527823427.804431000	0.515616	114	1
1527823427.804859000	0.516044	1412	0
1527823427.805426000	0.516611	100	1
1527823427.806241000	0.517426	1412	0
1527823427.807425000	0.51861	100	1
1527823427.807678000	0.518863	1412	0
1527823427.808425000	0.51961	100	1
1527823427.809150000	0.520335	900	0
1527823427.809415000	0.5206	100	1
1527823427.810598000	0.521783	1412	0
1527823427.811426000	0.522611	100	1
1527823427.812033000	0.523218	1412	0
1527823427.812421000	0.523606	100	1
1527823427.813486000	0.524671	1412	0
1527823427.814425000	0.52561	100	1
1527823427.814942000	0.526127	769	0
1527823427.815414000	0.526599	100	1
1527823427.816307000	0.527492	325	0
1527823427.817446000	0.528631	100	1
1527823427.835173000	0.546358	89	0
1527823427.855708000	0.566893	89	0
1527823428.792614000	1.5038	937	1
1527823428.792707000	1.50389	1412	1
1527823428.792743000	1.50393	916	1
1527823428.798275000	1.50946	378	1
1527823428.811755000	1.52294	89	0
1527823428.819247000	1.53043	89	0
1527823428.906031000	1.61722	396	0
1527823428.907139000	1.61832	106	1
1527823428.908408000	1.61959	80	0
1527823428.914939000	1.62612	100	1
1527823428.967780000	1.67897	270	0
1527823428.969253000	1.68044	1412	0
1527823428.969670000	1.68086	100	1
1527823428.970574000	1.68176	100	1
1527823428.970689000	1.68187	1412	0
1527823428.971468000	1.68265	100	1
1527823428.972123000	1.68331	1412	0
1527823428.972460000	1.68365	100	1
1527823428.973620000	1.6848	1412	0
1527823428.974461000	1.68565	100	1
1527823428.975058000	1.68624	1412	0
1527823428.975460000	1.68665	100	1
1527823428.976484000	1.68767	1169	0
1527823428.977460000	1.68864	100	1
1527823428.977888000	1.68907	92	0
1527823428.978485000	1.68967	100	1
1527823428.979325000	1.69051	196	0
1527823428.979735000	1.69092	100	1
1527823429.090181000	1.80137	218	1
1527823429.108845000	1.82003	89	0
1527823429.273344000	1.98453	380	0
1527823429.274792000	1.98598	1115	0
1527823429.275621000	1.98681	103	1
1527823429.276472000	1.98766	92	0
1527823429.276526000	1.98771	100	1
1527823429.277742000	1.98893	100	1
1527823429.277921000	1.98911	105	0
1527823429.278479000	1.98966	100	1
1527823429.518910000	2.23009	885	1
1527823429.521375000	2.23256	427	1
1527823429.537534000	2.24872	89	0
1527823429.541917000	2.2531	89	0
1527823429.643012000	2.3542	382	1
1527823429.661516000	2.3727	89	0
1527823429.680313000	2.3915	323	0
1527823429.681732000	2.39292	360	0
1527823429.682345000	2.39353	103	1
1527823429.683229000	2.39441	185	0
1527823429.683634000	2.39482	103	1
1527823429.821253000	2.53244	543	0
1527823429.822600000	2.53378	100	1
1527823429.843719000	2.5549	428	0
1527823429.845163000	2.55635	961	0
1527823429.845584000	2.55677	100	1
1527823429.846518000	2.5577	100	1
1527823429.846596000	2.55778	240	0
1527823429.848321000	2.55951	100	1
1527823429.873711000	2.5849	280	1
1527823429.873789000	2.58497	144	1
1527823429.898142000	2.60933	102	0
1527823429.902529000	2.61371	89	0
1527823429.902707000	2.61389	100	1
1527823429.960789000	2.67197	1412	0
1527823429.961966000	2.67315	103	1
1527823429.962230000	2.67341	1412	0
1527823429.962518000	2.6737	100	1
1527823429.963736000	2.67492	1412	0
1527823429.964530000	2.67571	100	1
1527823429.965145000	2.67633	648	0
1527823429.965520000	2.6767	100	1
1527823429.966565000	2.67775	92	0
1527823429.967532000	2.67872	100	1
1527823429.967997000	2.67918	245	0
1527823429.968522000	2.67971	100	1
1527823429.980637000	2.69182	155	1
1527823429.980731000	2.69192	190	1
1527823429.998525000	2.70971	89	0
1527823430.009046000	2.72023	89	0
1527823430.108952000	2.82014	638	0
1527823430.110048000	2.82123	106	1
1527823430.110380000	2.82156	92	0
1527823430.110544000	2.82173	100	1
1527823430.111818000	2.823	289	0
1527823430.112531000	2.82372	100	1
1527823430.707091000	3.41828	1412	1
1527823430.707138000	3.41832	1412	1
1527823430.707173000	3.41836	243	1
1527823430.707237000	3.41842	842	1
1527823430.722087000	3.43327	654	1
1527823430.726878000	3.43806	89	0
1527823430.734060000	3.44525	1318	1
1527823430.741862000	3.45305	89	0
1527823430.748790000	3.45998	542	0
1527823430.750366000	3.46155	106	1
1527823430.753799000	3.46498	89	0
1527823431.027491000	3.73868	1340	1
1527823431.055299000	3.76648	89	0
1527823431.087419000	3.7986	274	0
1527823431.088660000	3.79984	106	1
1527823431.088871000	3.80006	1412	0
1527823431.089697000	3.80088	100	1
1527823431.090299000	3.80148	997	0
1527823431.090935000	3.80212	100	1
1527823431.091703000	3.80289	92	0
1527823431.092608000	3.80379	100	1
1527823431.093200000	3.80438	267	0
1527823431.093721000	3.80491	100	1
1527823431.152439000	3.86362	1412	0
1527823431.153863000	3.86505	1412	0
1527823431.154807000	3.86599	100	1
1527823431.155323000	3.86651	1412	0
1527823431.155764000	3.86695	100	1
1527823431.156598000	3.86778	100	1
1527823431.156736000	3.86792	522	0
1527823431.157611000	3.8688	100	1
1527823431.158162000	3.86935	253	0
1527823431.158777000	3.86996	100	1
1527823431.509413000	4.2206	353	0
1527823431.510845000	4.22203	794	0
1527823431.512329000	4.22351	137	0
1527823431.519886000	4.23107	106	1
1527823431.785825000	4.49701	341	1
1527823431.785946000	4.49713	1412	1
1527823431.785986000	4.49717	1412	1
1527823431.786039000	4.49722	1412	1
1527823431.786063000	4.49725	1412	1
1527823431.786086000	4.49727	1412	1
1527823431.786133000	4.49732	1412	1
1527823431.786171000	4.49736	1412	1
1527823431.786217000	4.4974	1412	1
1527823431.786265000	4.49745	1412	1
1527823431.786287000	4.49747	1412	1
1527823431.786324000	4.49751	1412	1
1527823431.786370000	4.49756	1412	1
1527823431.786407000	4.49759	1282	1
1527823431.803730000	4.51491	89	0
1527823431.805588000	4.51677	89	0
1527823431.900479000	4.61166	397	0
1527823431.901315000	4.6125	106	1
1527823431.902191000	4.61338	80	0
1527823431.916859000	4.62804	100	1
1527823432.036033000	4.74722	1391	1
1527823432.065299000	4.77648	89	0
1527823432.308973000	5.02016	310	0
1527823432.310331000	5.02152	344	0
1527823432.311275000	5.02246	106	1
1527823433.225644000	5.93683	334	1
1527823433.225743000	5.93693	1412	1
1527823433.225781000	5.93697	989	1
1527823433.226171000	5.93736	224	1
1527823433.226221000	5.93741	1412	1
1527823433.226246000	5.93743	1412	1
1527823433.226268000	5.93745	768	1
1527823433.242118000	5.9533	101	1
1527823433.243209000	5.95439	89	0
1527823433.252240000	5.96342	165	1
1527823433.254267000	5.96545	89	0
1527823433.257706000	5.96889	94	0
1527823433.258856000	5.97004	106	1
1527823433.260693000	5.97188	89	0
1527823433.272811000	5.984	89	0
1527823433.616218000	6.3274	464	0
1527823433.618571000	6.32976	80	0
1527823433.620165000	6.33135	106	1
1527823433.620867000	6.33205	100	1
1527823433.831838000	6.54302	591	0
1527823433.833220000	6.5444	100	1
1527823433.833234000	6.54442	306	0
1527823433.833772000	6.54496	117	1
1527823433.834692000	6.54588	183	0
1527823433.836066000	6.54725	100	1
1527823433.836474000	6.54766	250	1
1527823433.853176000	6.56436	89	0
1527823434.060128000	6.77131	890	0
1527823434.061367000	6.77255	103	1
1527823434.061521000	6.77271	1412	0
1527823434.062253000	6.77344	100	1
1527823434.063087000	6.77427	1412	0
1527823434.063899000	6.77508	100	1
1527823434.064546000	6.77573	1412	0
1527823434.064898000	6.77608	100	1
1527823434.065940000	6.77712	186	0
1527823434.066879000	6.77806	100	1
1527823434.067394000	6.77858	1412	0
1527823434.067890000	6.77907	100	1
1527823434.068833000	6.78002	1352	0
1527823434.069892000	6.78108	100	1
1527823434.070262000	6.78145	1412	0
1527823434.070902000	6.78209	100	1
1527823434.071700000	6.78289	1412	0
1527823434.073047000	6.78423	100	1
1527823434.073190000	6.78437	1412	0
1527823434.073889000	6.78507	100	1
1527823434.074595000	6.78578	188	0
1527823434.074900000	6.78608	100	1
1527823434.076060000	6.78725	1229	0
1527823434.076902000	6.78809	100	1
1527823434.077492000	6.78868	1412	0
1527823434.077896000	6.78908	100	1
1527823434.078930000	6.79011	1412	0
1527823434.080367000	6.79155	1412	0
1527823434.080890000	6.79207	100	1
1527823434.081766000	6.79295	190	0
1527823434.083279000	6.79446	1412	0
1527823434.083672000	6.79486	100	1
1527823434.084756000	6.79594	732	0
1527823434.089938000	6.80112	106	1
1527823434.099195000	6.81038	1412	0
1527823434.100591000	6.81178	1412	0
1527823434.102031000	6.81322	1412	0
1527823434.103523000	6.81471	1412	0
1527823434.103707000	6.81489	109	1
1527823434.104990000	6.81617	1412	0
1527823434.105891000	6.81708	100	1
1527823434.106425000	6.81761	1412	0
1527823434.106883000	6.81807	100	1
1527823434.107857000	6.81904	1412	0
1527823434.108897000	6.82008	114	1
1527823434.109298000	6.82048	1412	0
1527823434.109880000	6.82106	100	1
1527823434.110732000	6.82192	1412	0
1527823434.110955000	6.82214	100	1
1527823434.112169000	6.82335	1412	0
1527823434.112885000	6.82407	100	1
1527823434.113655000	6.82484	1412	0
1527823434.113881000	6.82507	100	1
1527823434.115081000	6.82627	783	0
1527823434.115891000	6.82708	100	1
1527823434.116589000	6.82777	1412	0
1527823434.116875000	6.82806	100	1
1527823434.118032000	6.82922	1412	0
1527823434.119470000	6.83065	1412	0
1527823434.120219000	6.8314	100	1
1527823434.120895000	6.83208	1293	0
1527823434.120985000	6.83217	100	1
1527823434.121884000	6.83307	100	1
1527823434.122390000	6.83358	1412	0
1527823434.122914000	6.8341	100	1
1527823434.123826000	6.83501	1412	0
1527823434.124886000	6.83607	100	1
1527823434.125263000	6.83645	1412	0
1527823434.125877000	6.83706	100	1
1527823434.126698000	6.83788	1412	0
1527823434.126922000	6.83811	100	1
1527823434.128131000	6.83932	1412	0
1527823434.128880000	6.84007	100	1
1527823434.129551000	6.84074	940	0
1527823434.129875000	6.84106	100	1
1527823434.130978000	6.84216	743	0
1527823434.131970000	6.84315	100	1
1527823434.132481000	6.84367	1412	0
1527823434.132884000	6.84407	100	1
1527823434.133918000	6.8451	1329	0
1527823434.134894000	6.84608	100	1
1527823434.135354000	6.84654	1412	0
1527823434.135877000	6.84706	100	1
1527823434.136788000	6.84797	1412	0
1527823434.137894000	6.84908	114	1
1527823434.138195000	6.84938	341	0
1527823434.138888000	6.85007	100	1
1527823434.139623000	6.85081	197	0
1527823434.149749000	6.86093	100	1
1527823434.157546000	6.86873	89	0
1527823435.389695000	8.10088	431	1
1527823435.389782000	8.10097	144	1
1527823435.408880000	8.12006	89	0
1527823435.463493000	8.17468	1412	0
1527823435.464497000	8.17568	106	1
1527823435.464945000	8.17613	1412	0
1527823435.465971000	8.17716	100	1
1527823435.466381000	8.17757	1412	0
1527823435.466955000	8.17814	100	1
1527823435.467790000	8.17897	553	0
1527823435.467955000	8.17914	100	1
1527823435.469210000	8.18039	92	0
1527823435.470654000	8.18184	322	0
1527823435.471189000	8.18237	103	1
1527823436.595009000	9.30619	857	1
1527823436.595089000	9.30627	294	1
1527823436.613609000	9.32479	89	0
1527823436.617904000	9.32909	504	1
1527823436.617984000	9.32917	1412	1
1527823436.618020000	9.32921	1412	1
1527823436.618061000	9.32925	979	1
1527823436.638943000	9.35013	89	0
1527823436.813218000	9.5244	401	1
1527823436.832645000	9.54383	89	0
1527823436.941021000	9.65221	1412	1
1527823436.941066000	9.65225	1412	1
1527823436.941118000	9.6523	305	1
1527823436.941180000	9.65236	843	1
1527823436.962093000	9.67328	89	0
1527823436.972023000	9.68321	89	0
1527823436.994362000	9.70555	304	0
1527823436.995315000	9.7065	109	1
1527823436.995803000	9.70699	103	0
1527823436.996042000	9.70723	100	1
1527823436.997244000	9.70843	149	0
1527823436.998059000	9.70924	100	1
1527823437.002591000	9.71378	302	0
1527823437.003234000	9.71442	100	1
1527823437.004100000	9.71529	1400	0
1527823437.005059000	9.71624	100	1
1527823437.005497000	9.71668	444	0
1527823437.006039000	9.71722	100	1
1527823437.006930000	9.71812	513	0
1527823437.007118000	9.7183	100	1
1527823437.008361000	9.71955	592	0
1527823437.009058000	9.72024	100	1
1527823437.009812000	9.721	462	0
1527823437.010325000	9.72151	100	1
1527823437.011228000	9.72241	278	0
1527823437.012059000	9.72324	100	1
1527823437.012716000	9.7239	635	0
1527823437.013059000	9.72424	100	1
1527823437.014160000	9.72534	467	0
1527823437.015059000	9.72624	100	1
1527823437.015604000	9.72679	697	0
1527823437.016057000	9.72724	100	1
1527823437.016997000	9.72818	80	0
1527823437.018059000	9.72924	100	1
1527823437.018443000	9.72963	484	0
1527823437.019058000	9.73024	100	1
1527823437.019895000	9.73108	835	0
1527823437.020092000	9.73128	100	1
1527823437.021369000	9.73255	649	0
1527823437.022064000	9.73325	100	1
1527823437.022873000	9.73406	531	0
1527823437.023048000	9.73423	100	1
1527823437.024310000	9.7355	439	0
1527823437.025058000	9.73624	100	1
1527823437.025730000	9.73691	701	0
1527823437.026064000	9.73725	114	1
1527823437.045771000	9.75696	89	0
1527823437.047216000	9.7584	616	0
1527823437.048066000	9.75925	103	1
1527823437.048685000	9.75987	1412	0
1527823437.049060000	9.76025	100	1
1527823437.050120000	9.76131	918	0
1527823437.051060000	9.76224	100	1
1527823437.051525000	9.76271	307	0
1527823437.052041000	9.76323	100	1
1527823437.678797000	10.39	991	1
1527823437.678873000	10.3901	109	1
1527823437.683717000	10.3949	302	1
1527823437.685754000	10.3969	477	1
1527823437.685816000	10.397	87	1
1527823437.698554000	10.4097	89	0
1527823437.706648000	10.4178	89	0
1527823437.860662000	10.5718	309	0
1527823437.862094000	10.5733	151	0
1527823437.862323000	10.5735	106	1
1527823437.863091000	10.5743	100	1
1527823437.866155000	10.5773	92	0
1527823437.867594000	10.5788	323	0
1527823437.869025000	10.5802	264	0
1527823437.870240000	10.5814	106	1
1527823437.870475000	10.5817	103	0
1527823437.871915000	10.5831	92	0
1527823437.872111000	10.5833	103	1
1527823437.873412000	10.5846	155	0
1527823437.874124000	10.5853	100	1
1527823438.204421000	10.9156	245	0
1527823438.205346000	10.9165	100	1
1527823438.205865000	10.917	141	0
1527823438.206140000	10.9173	100	1
1527823438.208177000	10.9194	92	0
1527823438.209225000	10.9204	100	1
1527823438.209638000	10.9208	298	0
1527823438.210155000	10.9213	100	1
1527823438.844926000	11.5561	392	1
1527823438.845018000	11.5562	254	1
1527823438.862081000	11.5733	89	0
1527823439.219572000	11.9308	419	1
1527823439.219649000	11.9308	94	1
1527823439.237945000	11.9491	89	0
1527823439.447024000	12.1582	322	1
1527823439.447178000	12.1584	1412	1
1527823439.447220000	12.1584	1412	1
1527823439.447274000	12.1585	1412	1
1527823439.447313000	12.1585	1412	1
1527823439.447377000	12.1586	1412	1
1527823439.447417000	12.1586	1412	1
1527823439.447472000	12.1587	1412	1
1527823439.447499000	12.1587	1412	1
1527823439.447537000	12.1587	1412	1
1527823439.447592000	12.1588	1412	1
1527823439.447618000	12.1588	1412	1
1527823439.447661000	12.1588	1412	1
1527823439.447694000	12.1589	1412	1
1527823439.449226000	12.1604	1412	1
1527823439.449338000	12.1605	1412	1
1527823439.449377000	12.1606	1412	1
1527823439.449426000	12.1606	1412	1
1527823439.449452000	12.1606	1412	1
1527823439.449503000	12.1607	1412	1
1527823439.451233000	12.1624	1412	1
1527823439.451291000	12.1625	1412	1
1527823439.451333000	12.1625	1412	1
1527823439.451366000	12.1626	1412	1
1527823439.451406000	12.1626	1412	1
1527823439.451454000	12.1626	1412	1
1527823439.451501000	12.1627	1412	1
1527823439.453261000	12.1644	1412	1
1527823439.453321000	12.1645	1412	1
1527823439.453360000	12.1645	1412	1
1527823439.453394000	12.1646	1412	1
1527823439.453466000	12.1647	1412	1
1527823439.453505000	12.1647	1412	1
1527823439.453563000	12.1647	1412	1
1527823439.455243000	12.1664	754	1
1527823439.464894000	12.1761	102	0
1527823439.465209000	12.1764	100	1
1527823439.468297000	12.1795	89	0
1527823439.470370000	12.1816	89	0
1527823439.473383000	12.1846	89	0
1527823439.610015000	12.3212	261	0
1527823439.611243000	12.3224	109	1
1527823439.611429000	12.3226	367	0
1527823439.612212000	12.3234	100	1
1527823439.613924000	12.3251	123	0
1527823439.614468000	12.3257	100	1
1527823439.679560000	12.3907	429	0
1527823439.680333000	12.3915	100	1
1527823439.684097000	12.3953	80	0
1527823439.685223000	12.3964	100	1
1527823439.719187000	12.4304	268	0
1527823439.720540000	12.4317	146	0
1527823439.720758000	12.4319	100	1
1527823439.721280000	12.4325	100	1
1527823439.722264000	12.4334	92	0
1527823439.723290000	12.4345	100	1
1527823439.723785000	12.435	332	0
1527823439.724283000	12.4355	100	1
1527823439.917506000	12.6287	357	1
1527823439.918412000	12.6296	295	1
1527823439.940892000	12.6521	89	0
1527823439.957663000	12.6688	376	1
1527823439.977926000	12.6891	89	0
1527823440.041467000	12.7527	344	1
1527823440.041568000	12.7528	454	1
1527823440.060492000	12.7717	89	0
1527823440.098189000	12.8094	256	0
1527823440.099290000	12.8105	103	1
1527823440.099624000	12.8108	118	0
1527823440.100381000	12.8116	100	1
1527823440.103050000	12.8142	92	0
1527823440.104315000	12.8155	100	1
1527823440.104528000	12.8157	182	0
1527823440.105242000	12.8164	100	1
1527823440.112207000	12.8234	1412	1
1527823440.112274000	12.8235	405	1
1527823440.129729000	12.8409	89	0
1527823440.150860000	12.862	580	0
1527823440.151655000	12.8628	103	1
1527823440.152389000	12.8636	803	0
1527823440.153300000	12.8645	100	1
1527823440.153807000	12.865	92	0
1527823440.154246000	12.8654	100	1
1527823440.155246000	12.8664	226	0
1527823440.156249000	12.8674	100	1
1527823440.269974000	12.9812	364	0
1527823440.271287000	12.9825	100	1
1527823440.271321000	12.9825	146	0
1527823440.272328000	12.9835	100	1
1527823440.275298000	12.9865	92	0
1527823440.276323000	12.9875	100	1
1527823440.276784000	12.988	108	0
1527823440.277291000	12.9885	100	1
1527823440.310505000	13.0217	245	0
1527823440.311507000	13.0227	100	1
1527823440.311965000	13.0231	279	0
1527823440.312346000	13.0235	100	1
1527823440.315128000	13.0263	92	0
1527823440.316324000	13.0275	100	1
1527823440.316595000	13.0278	250	0
1527823440.317246000	13.0284	100	1
1527823440.324492000	13.0357	777	0
1527823440.325520000	13.0367	100	1
1527823440.325913000	13.0371	124	0
1527823440.326465000	13.0376	100	1
1527823440.342917000	13.0541	606	1
1527823440.369952000	13.0811	89	0
1527823440.588832000	13.3	240	0
1527823440.589343000	13.3005	103	1
1527823440.590228000	13.3014	395	0
1527823440.591274000	13.3025	100	1
1527823442.546967000	15.2582	851	1
1527823442.547032000	15.2582	257	1
1527823442.566337000	15.2775	89	0
1527823442.988534000	15.6997	288	0
1527823442.989538000	15.7007	103	1
1527823442.989972000	15.7012	146	0
1527823442.990205000	15.7014	100	1
1527823442.993639000	15.7048	92	0
1527823442.994288000	15.7055	100	1
1527823442.995162000	15.7063	267	0
1527823442.996233000	15.7074	100	1
1527823443.126609000	15.8378	392	1
1527823443.126671000	15.8379	260	1
1527823443.144158000	15.8553	89	0
1527823443.538616000	16.2498	236	0
1527823443.539614000	16.2508	103	1
1527823443.540062000	16.2512	146	0
1527823443.540296000	16.2515	100	1
1527823443.543281000	16.2545	92	0
1527823443.544215000	16.2554	100	1
1527823443.544746000	16.2559	153	0
1527823443.545275000	16.2565	100	1
1527823443.617993000	16.3292	392	1
1527823443.618091000	16.3293	269	1
1527823443.636630000	16.3478	89	0
1527823444.031256000	16.7424	256	0
1527823444.032292000	16.7435	103	1
1527823444.032750000	16.7439	146	0
1527823444.033242000	16.7444	100	1
1527823444.036374000	16.7476	92	0
1527823444.037325000	16.7485	100	1
1527823444.037912000	16.7491	323	0
1527823444.038404000	16.7496	100	1
1527823444.070574000	16.7818	391	1
1527823444.070663000	16.7818	253	1
1527823444.090454000	16.8016	89	0
1527823444.473515000	17.1847	277	0
1527823444.474519000	17.1857	103	1
1527823444.474963000	17.1861	146	0
1527823444.475252000	17.1864	100	1
1527823444.478510000	17.1897	92	0
1527823444.479275000	17.1905	100	1
1527823444.479985000	17.1912	91	0
1527823444.480570000	17.1918	100	1
1527823444.609754000	17.3209	392	1
1527823444.609816000	17.321	259	1
1527823444.627780000	17.339	89	0
1527823444.637941000	17.3491	89	0
1527823445.021818000	17.733	281	0
1527823445.022750000	17.7339	106	1
1527823445.029041000	17.7402	156	0
1527823445.029520000	17.7407	100	1
1527823445.030494000	17.7417	88	0
1527823445.031307000	17.7425	100	1
1527823445.133152000	17.8443	393	1
1527823445.133213000	17.8444	255	1
1527823445.151489000	17.8627	89	0
1527823445.302252000	18.0134	235	0
1527823445.303361000	18.0145	103	1
1527823445.305582000	18.0168	146	0
1527823445.306336000	18.0175	100	1
1527823445.308430000	18.0196	92	0
1527823445.309350000	18.0205	100	1
1527823445.309863000	18.021	176	0
1527823445.310597000	18.0218	100	1
1527823445.355694000	18.0669	389	1
1527823445.355780000	18.067	260	1
1527823445.382600000	18.0938	89	0
1527823445.544510000	18.2557	233	0
1527823445.545559000	18.2567	103	1
1527823445.545956000	18.2571	148	0
1527823445.546338000	18.2575	100	1
1527823445.549560000	18.2607	92	0
1527823445.550353000	18.2615	100	1
1527823445.551024000	18.2622	198	0
1527823445.551514000	18.2627	100	1
1527823445.606445000	18.3176	388	1
1527823445.606537000	18.3177	255	1
1527823445.625298000	18.3365	89	0
1527823446.027023000	18.7382	258	0
1527823446.027982000	18.7392	103	1
1527823446.028481000	18.7397	148	0
1527823446.029379000	18.7406	100	1
1527823446.032959000	18.7441	92	0
1527823446.033380000	18.7446	100	1
1527823446.034425000	18.7456	332	0
1527823446.035397000	18.7466	100	1
1527823446.442230000	19.1534	388	1
1527823446.442317000	19.1535	260	1
1527823446.460582000	19.1718	89	0
1527823446.836145000	19.5473	282	0
1527823446.837440000	19.5486	103	1
1527823446.837588000	19.5488	148	0
1527823446.838401000	19.5496	100	1
1527823446.840884000	19.5521	92	0
1527823446.841444000	19.5526	100	1
1527823446.842384000	19.5536	330	0
1527823446.843434000	19.5546	100	1
1527823446.898310000	19.6095	991	1
1527823446.898397000	19.6096	264	1
1527823446.919414000	19.6306	89	0
1527823447.095157000	19.8063	351	0
1527823447.096438000	19.8076	103	1
1527823447.096591000	19.8078	148	0
1527823447.097414000	19.8086	100	1
1527823447.099451000	19.8106	92	0
1527823447.100461000	19.8116	100	1
1527823447.100959000	19.8121	139	0
1527823447.101511000	19.8127	100	1
1527823447.294023000	20.0052	523	1
1527823447.294115000	20.0053	257	1
1527823447.312987000	20.0242	89	0
1527823447.690097000	20.4013	236	0
1527823447.691015000	20.4022	103	1
1527823447.691542000	20.4027	148	0
1527823447.692440000	20.4036	100	1
1527823447.695049000	20.4062	92	0
1527823447.695440000	20.4066	100	1
1527823447.696483000	20.4077	236	0
1527823447.697439000	20.4086	100	1
1527823447.835329000	20.5465	402	1
1527823447.835399000	20.5466	260	1
1527823447.854844000	20.566	89	0
1527823448.022503000	20.7337	256	0
1527823448.023494000	20.7347	103	1
1527823448.023966000	20.7352	148	0
1527823448.024477000	20.7357	100	1
1527823448.025374000	20.7366	92	0
1527823448.026480000	20.7377	100	1
1527823448.028263000	20.7394	184	0
1527823448.028819000	20.74	100	1
1527823448.278863000	20.99	839	1
1527823448.278954000	20.9901	265	1
1527823448.299365000	21.0106	89	0
1527823448.700050000	21.4112	280	0
1527823448.701071000	21.4123	103	1
1527823448.701506000	21.4127	148	0
1527823448.702547000	21.4137	100	1
1527823448.703564000	21.4147	92	0
1527823448.704540000	21.4157	100	1
1527823448.705023000	21.4162	312	0
1527823448.705510000	21.4167	100	1
1527823448.827104000	21.5383	392	1
1527823448.827185000	21.5384	262	1
1527823448.847195000	21.5584	89	0
1527823448.987402000	21.6986	262	0
1527823448.988539000	21.6997	103	1
1527823448.988878000	21.7001	148	0
1527823448.989535000	21.7007	100	1
1527823448.991947000	21.7031	92	0
1527823448.992529000	21.7037	100	1
1527823448.993450000	21.7046	333	0
1527823448.994541000	21.7057	100	1
1527823449.259049000	21.9702	389	1
1527823449.259136000	21.9703	259	1
1527823449.276171000	21.9874	89	0
1527823449.462748000	22.1739	267	0
1527823449.463759000	22.1749	103	1
1527823449.464197000	22.1754	148	0
1527823449.464564000	22.1757	100	1
1527823449.467426000	22.1786	92	0
1527823449.468648000	22.1798	100	1
1527823449.468835000	22.18	306	0
1527823449.469560000	22.1807	100	1
1527823449.755612000	22.4668	392	1
1527823449.755697000	22.4669	260	1
1527823449.775094000	22.4863	89	0
1527823449.796537000	22.5077	89	0
1527823450.147250000	22.8584	256	0
1527823450.148245000	22.8594	106	1
1527823450.148650000	22.8598	148	0
1527823450.149691000	22.8609	100	1
1527823450.152440000	22.8636	92	0
1527823450.152594000	22.8638	100	1
1527823450.153865000	22.8651	180	0
1527823450.154586000	22.8658	100	1
1527823450.180716000	22.8919	387	1
1527823450.180782000	22.892	260	1
1527823450.199325000	22.9105	89	0
1527823450.590415000	23.3016	236	0
1527823450.591626000	23.3028	103	1
1527823450.591850000	23.303	148	0
1527823450.592608000	23.3038	100	1
1527823450.594531000	23.3057	92	0
1527823450.595637000	23.3068	100	1
1527823450.595971000	23.3072	153	0
1527823450.596620000	23.3078	100	1
1527823450.769518000	23.4807	393	1
1527823450.769609000	23.4808	259	1
1527823450.787639000	23.4988	89	0
1527823450.978963000	23.6901	298	0
1527823450.979913000	23.6911	103	1
1527823450.980404000	23.6916	148	0
1527823450.980635000	23.6918	100	1
1527823450.981831000	23.693	92	0
1527823450.982659000	23.6938	100	1
1527823450.983333000	23.6945	225	0
1527823450.983816000	23.695	100	1
1527823451.256050000	23.9672	388	1
1527823451.256113000	23.9673	260	1
1527823451.276312000	23.9875	89	0
1527823451.418622000	24.1298	256	0
1527823451.419761000	24.1309	103	1
1527823451.419973000	24.1312	148	0
1527823451.420658000	24.1318	100	1
1527823451.422722000	24.1339	92	0
1527823451.423744000	24.1349	100	1
1527823451.424244000	24.1354	270	0
1527823451.424731000	24.1359	100	1
1527823451.552898000	24.2641	391	1
1527823451.552973000	24.2642	258	1
1527823451.571902000	24.2831	89	0
1527823451.702987000	24.4142	233	0
1527823451.703921000	24.4151	103	1
1527823451.704521000	24.4157	148	0
1527823451.705760000	24.4169	100	1
1527823451.707326000	24.4185	92	0
1527823451.707756000	24.4189	100	1
1527823451.708756000	24.4199	258	0
1527823451.709688000	24.4209	100	1
1527823452.093105000	24.8043	388	1
1527823452.093180000	24.8044	260	1
1527823452.112087000	24.8233	89	0
1527823452.506169000	25.2174	259	0
1527823452.507119000	25.2183	103	1
1527823452.507613000	25.2188	148	0
1527823452.508726000	25.2199	100	1
1527823452.509409000	25.2206	92	0
1527823452.509716000	25.2209	100	1
1527823452.510851000	25.222	167	0
1527823452.511723000	25.2229	100	1
1527823452.719177000	25.4304	992	1
1527823452.719266000	25.4305	267	1
1527823452.737373000	25.4486	89	0
1527823452.895662000	25.6068	258	0
1527823452.896761000	25.6079	103	1
1527823452.897122000	25.6083	148	0
1527823452.897826000	25.609	100	1
1527823452.900075000	25.6113	92	0
1527823452.900825000	25.612	100	1
1527823452.901539000	25.6127	110	0
1527823452.902014000	25.6132	100	1
1527823453.550395000	26.2616	523	1
1527823453.550486000	26.2617	260	1
1527823453.568618000	26.2798	89	0
1527823453.942846000	26.654	282	0
1527823453.943887000	26.6551	103	1
1527823453.944290000	26.6555	148	0
1527823453.944808000	26.656	100	1
1527823453.945665000	26.6568	92	0
1527823453.946889000	26.6581	100	1
1527823453.947157000	26.6583	251	0
1527823453.947802000	26.659	100	1
1527823454.050353000	26.7615	399	1
1527823454.050440000	26.7616	262	1
1527823454.077534000	26.7887	89	0
1527823454.471429000	27.1826	349	0
1527823454.472454000	27.1836	103	1
1527823454.472908000	27.1841	148	0
1527823454.473918000	27.1851	100	1
1527823454.475837000	27.187	92	0
1527823454.476918000	27.1881	100	1
1527823454.477269000	27.1885	179	0
1527823454.477824000	27.189	100	1
1527823454.653830000	27.365	839	1
1527823454.653907000	27.3651	273	1
1527823454.673264000	27.3844	89	0
1527823455.141346000	27.8525	259	0
1527823455.142404000	27.8536	103	1
1527823455.142870000	27.8541	148	0
1527823455.143955000	27.8551	100	1
1527823455.145283000	27.8565	92	0
1527823455.145955000	27.8571	100	1
1527823455.146726000	27.8579	175	0
1527823455.147888000	27.8591	100	1
1527823455.314377000	28.0256	392	1
1527823455.314437000	28.0256	269	1
1527823455.333004000	28.0442	89	0
1527823455.342142000	28.0533	89	0
1527823455.500591000	28.2118	233	0
1527823455.501940000	28.2131	106	1
1527823455.502035000	28.2132	148	0
1527823455.502888000	28.2141	100	1
1527823455.504874000	28.2161	92	0
1527823455.505907000	28.2171	100	1
1527823455.506339000	28.2175	129	0
1527823455.506887000	28.2181	100	1
1527823455.782751000	28.4939	387	1
1527823455.782818000	28.494	267	1
1527823455.800163000	28.5113	89	0
1527823455.936996000	28.6482	303	0
1527823455.938017000	28.6492	103	1
1527823455.938389000	28.6496	148	0
1527823455.938923000	28.6501	100	1
1527823455.941301000	28.6525	92	0
1527823455.942001000	28.6532	100	1
1527823455.942798000	28.654	100	0
1527823455.943932000	28.6551	100	1
1527823456.200428000	28.9116	392	1
1527823456.200488000	28.9117	262	1
1527823456.227106000	28.9383	89	0
1527823456.384992000	29.0962	239	0
1527823456.385977000	29.0972	103	1
1527823456.386440000	29.0976	148	0
1527823456.386970000	29.0982	100	1
1527823456.387868000	29.0991	92	0
1527823456.388956000	29.1001	100	1
1527823456.389302000	29.1005	133	0
1527823456.389936000	29.1011	100	1
1527823456.539409000	29.2506	388	1
1527823456.539501000	29.2507	258	1
1527823456.570819000	29.282	89	0
1527823456.956786000	29.668	288	0
1527823456.958015000	29.6692	103	1
1527823456.958230000	29.6694	148	0
1527823456.959061000	29.6702	100	1
1527823456.962247000	29.6734	92	0
1527823456.963065000	29.6742	100	1
1527823456.963709000	29.6749	213	0
1527823456.964231000	29.6754	100	1
1527823457.049418000	29.7606	388	1
1527823457.049479000	29.7607	267	1
1527823457.078929000	29.7901	89	0
1527823457.462679000	30.1739	233	0
1527823457.463630000	30.1748	103	1
1527823457.464120000	30.1753	148	0
1527823457.465018000	30.1762	100	1
1527823457.467465000	30.1786	92	0
1527823457.468020000	30.1792	100	1
1527823457.468982000	30.1802	171	0
1527823457.470006000	30.1812	100	1
1527823457.555773000	30.267	390	1
1527823457.555858000	30.267	259	1
1527823457.573648000	30.2848	89	0
1527823457.749079000	30.4603	235	0
1527823457.750035000	30.4612	103	1
1527823457.750524000	30.4617	148	0
1527823457.751014000	30.4622	100	1
1527823457.753441000	30.4646	92	0
1527823457.754016000	30.4652	100	1
1527823457.754885000	30.4661	338	0
1527823457.755251000	30.4664	100	1
1527823457.966485000	30.6777	392	1
1527823457.966573000	30.6778	264	1
1527823457.983965000	30.6951	89	0
1527823458.099922000	30.8111	300	0
1527823458.101065000	30.8122	103	1
1527823458.101362000	30.8125	148	0
1527823458.102050000	30.8132	100	1
1527823458.105436000	30.8166	92	0
1527823458.106039000	30.8172	100	1
1527823458.109933000	30.8211	275	0
1527823458.111040000	30.8222	100	1
1527823458.217991000	30.9292	393	1
1527823458.218063000	30.9292	261	1
1527823458.235742000	30.9469	89	0
1527823458.615349000	31.3265	255	0
1527823458.616412000	31.3276	103	1
1527823458.616833000	31.328	148	0
1527823458.617204000	31.3284	100	1
1527823458.618466000	31.3297	92	0
1527823458.619172000	31.3304	100	1
1527823458.619871000	31.3311	103	0
1527823458.620339000	31.3315	100	1
1527823458.716531000	31.4277	986	1
1527823458.716596000	31.4278	262	1
1527823458.735405000	31.4466	89	0
1527823459.105347000	31.8165	255	0
1527823459.106364000	31.8175	103	1
1527823459.106833000	31.818	148	0
1527823459.107471000	31.8187	100	1
1527823459.110578000	31.8218	92	0
1527823459.111183000	31.8224	100	1
1527823459.112045000	31.8232	276	0
1527823459.113111000	31.8243	100	1
1527823459.145226000	31.8564	521	1
1527823459.145290000	31.8565	262	1
1527823459.164134000	31.8753	89	0
1527823459.176165000	31.8874	89	0
1527823459.295900000	32.0071	236	0
1527823459.297225000	32.0084	106	1
1527823459.297276000	32.0085	148	0
1527823459.298209000	32.0094	100	1
1527823459.301080000	32.0123	92	0
1527823459.302183000	32.0134	100	1
1527823459.302515000	32.0137	247	0
1527823459.303118000	32.0143	100	1
1527823459.935438000	32.6466	405	1
1527823459.935499000	32.6467	260	1
1527823459.963176000	32.6744	89	0
1527823460.143832000	32.855	256	0
1527823460.144824000	32.856	103	1
1527823460.145272000	32.8565	148	0
1527823460.146183000	32.8574	100	1
1527823460.148794000	32.86	92	0
1527823460.149192000	32.8604	100	1
1527823460.150265000	32.8614	163	0
1527823460.151176000	32.8624	100	1
1527823460.156101000	32.8673	836	1
1527823460.156176000	32.8674	260	1
1527823460.175138000	32.8863	89	0
1527823460.555629000	33.2668	233	0
1527823460.556663000	33.2678	103	1
1527823460.557070000	33.2683	148	0
1527823460.558281000	33.2695	100	1
1527823460.561020000	33.2722	92	0
1527823460.561251000	33.2724	100	1
1527823460.562591000	33.2738	292	0
1527823460.563195000	33.2744	100	1
1527823460.766425000	33.4776	390	1
1527823460.766517000	33.4777	269	1
1527823460.784062000	33.4952	89	0
1527823460.947295000	33.6585	285	0
1527823460.948224000	33.6594	103	1
1527823460.948740000	33.6599	148	0
1527823460.949200000	33.6604	100	1
1527823460.952524000	33.6637	92	0
1527823460.953225000	33.6644	100	1
1527823460.954004000	33.6652	127	0
1527823460.954443000	33.6656	100	1
1527823461.038503000	33.7497	393	1
1527823461.038600000	33.7498	263	1
1527823461.056757000	33.7679	89	0
1527823461.427841000	34.139	352	0
1527823461.428822000	34.14	103	1
1527823461.429280000	34.1405	148	0
1527823461.430227000	34.1414	100	1
1527823461.430708000	34.1419	92	0
1527823461.431229000	34.1424	100	1
1527823461.432202000	34.1434	226	0
1527823461.433232000	34.1444	100	1
1527823461.480065000	34.1913	392	1
1527823461.480142000	34.1913	258	1
1527823461.498324000	34.2095	89	0
1527823461.885025000	34.5962	258	0
1527823461.886317000	34.5975	103	1
1527823461.886433000	34.5976	148	0
1527823461.887343000	34.5985	100	1
1527823461.888321000	34.5995	92	0
1527823461.889409000	34.6006	100	1
1527823461.891261000	34.6024	124	0
1527823461.892276000	34.6035	100	1
1527823461.905362000	34.6165	388	1
1527823461.905452000	34.6166	260	1
1527823461.922994000	34.6342	89	0
1527823462.043522000	34.7547	258	0
1527823462.044574000	34.7558	103	1
1527823462.044975000	34.7562	148	0
1527823462.045385000	34.7566	100	1
1527823462.046345000	34.7575	92	0
1527823462.047367000	34.7586	100	1
1527823462.047847000	34.759	293	0
1527823462.048318000	34.7595	100	1
1527823462.220136000	34.9313	392	1
1527823462.220190000	34.9314	257	1
1527823462.237806000	34.949	89	0
1527823462.613867000	35.3251	259	0
1527823462.614949000	35.3261	103	1
1527823462.615311000	35.3265	148	0
1527823462.616359000	35.3275	100	1
1527823462.616743000	35.3279	92	0
1527823462.617346000	35.3285	100	1
1527823462.618182000	35.3294	242	0
1527823462.619326000	35.3305	100	1
1527823462.639626000	35.3508	388	1
1527823462.639690000	35.3509	260	1
1527823462.660141000	35.3713	89	0
1527823462.843313000	35.5545	260	0
1527823462.844349000	35.5555	103	1
1527823462.844717000	35.5559	148	0
1527823462.845350000	35.5565	100	1
1527823462.848863000	35.56	92	0
1527823462.849368000	35.5606	100	1
1527823462.850260000	35.5614	180	0
1527823462.851349000	35.5625	100	1
1527823462.923636000	35.6348	387	1
1527823462.923698000	35.6349	258	1
1527823462.941417000	35.6526	89	0
1527823463.306806000	36.018	265	0
1527823463.307845000	36.019	103	1
1527823463.308252000	36.0194	148	0
1527823463.309369000	36.0206	100	1
1527823463.309910000	36.0211	92	0
1527823463.310366000	36.0216	100	1
1527823463.311330000	36.0225	240	0
1527823463.312353000	36.0235	100	1
1527823463.383323000	36.0945	388	1
1527823463.383415000	36.0946	263	1
1527823463.402720000	36.1139	89	0
1527823463.774107000	36.4853	235	0
1527823463.775406000	36.4866	103	1
1527823463.775455000	36.4866	148	0
1527823463.776395000	36.4876	100	1
1527823463.778365000	36.4895	92	0
1527823463.779397000	36.4906	100	1
1527823463.779857000	36.491	238	0
1527823463.780371000	36.4916	100	1
1527823463.919564000	36.6307	988	1
1527823463.919633000	36.6308	263	1
1527823463.938028000	36.6492	89	0
1527823464.103612000	36.8148	259	0
1527823464.104594000	36.8158	103	1
1527823464.105066000	36.8163	148	0
1527823464.105441000	36.8166	100	1
1527823464.107383000	36.8186	92	0
1527823464.108430000	36.8196	100	1
1527823464.110330000	36.8215	318	0
1527823464.111401000	36.8226	100	1
1527823464.392687000	37.1039	527	1
1527823464.392752000	37.1039	262	1
1527823464.420746000	37.1319	89	0
1527823464.812244000	37.5234	275	0
1527823464.813448000	37.5246	103	1
1527823464.813690000	37.5249	148	0
1527823464.814426000	37.5256	100	1
1527823464.817039000	37.5282	92	0
1527823464.817432000	37.5286	100	1
1527823464.818502000	37.5297	225	0
1527823464.819438000	37.5306	100	1
1527823464.863588000	37.5748	400	1
1527823464.863675000	37.5749	262	1
1527823464.882908000	37.5941	89	0
1527823465.046752000	37.7579	279	0
1527823465.047768000	37.759	103	1
1527823465.048198000	37.7594	148	0
1527823465.048552000	37.7597	100	1
1527823465.051479000	37.7627	92	0
1527823465.052528000	37.7637	100	1
1527823465.053039000	37.7642	206	0
1527823465.053535000	37.7647	100	1
1527823465.084470000	37.7957	840	1
1527823465.084552000	37.7957	256	1
1527823465.102608000	37.8138	89	0
1527823465.477705000	38.1889	232	0
1527823465.478603000	38.1898	103	1
1527823465.479129000	38.1903	148	0
1527823465.479468000	38.1907	100	1
1527823465.483876000	38.1951	92	0
1527823465.484473000	38.1957	100	1
1527823465.485362000	38.1965	306	0
1527823465.486483000	38.1977	100	1
1527823465.513382000	38.2246	386	1
1527823465.513463000	38.2246	263	1
1527823465.532204000	38.2434	89	0
1527823465.664034000	38.3752	232	0
1527823465.665393000	38.3766	148	0
1527823465.665631000	38.3768	103	1
1527823465.666558000	38.3777	100	1
1527823465.668844000	38.38	92	0
1527823465.669490000	38.3807	100	1
1527823465.670266000	38.3815	241	0
1527823465.670686000	38.3819	100	1
1527823465.742768000	38.454	391	1
1527823465.742829000	38.454	261	1
1527823465.761848000	38.473	89	0
1527823465.941146000	38.6523	255	0
1527823465.942152000	38.6533	103	1
1527823465.942617000	38.6538	148	0
1527823465.943574000	38.6548	100	1
1527823465.945998000	38.6572	92	0
1527823465.946574000	38.6578	100	1
1527823465.947385000	38.6586	309	0
1527823465.948505000	38.6597	100	1
1527823466.173024000	38.8842	391	1
1527823466.173084000	38.8843	265	1
1527823466.190801000	38.902	89	0
1527823466.368089000	39.0793	235	0
1527823466.369132000	39.0803	103	1
1527823466.369505000	39.0807	148	0
1527823466.370601000	39.0818	100	1
1527823466.374842000	39.086	92	0
1527823466.375595000	39.0868	100	1
1527823466.376321000	39.0875	340	0
1527823466.376803000	39.088	100	1
1527823466.583535000	39.2947	389	1
1527823466.583610000	39.2948	261	1
1527823466.611097000	39.3223	89	0
1527823466.994097000	39.7053	284	0
1527823466.995107000	39.7063	103	1
1527823466.995551000	39.7067	148	0
1527823466.996635000	39.7078	100	1
1527823466.998344000	39.7095	92	0
1527823466.998593000	39.7098	100	1
1527823466.999832000	39.711	185	0
1527823467.000546000	39.7117	100	1
1527823467.103266000	39.8145	391	1
1527823467.103328000	39.8145	267	1
1527823467.121686000	39.8329	89	0
1527823467.248017000	39.9592	349	0
1527823467.249039000	39.9602	103	1
1527823467.249424000	39.9606	148	0
1527823467.250657000	39.9618	100	1
1527823467.252675000	39.9639	92	0
1527823467.253648000	39.9648	100	1
1527823467.254174000	39.9654	325	0
1527823467.254689000	39.9659	100	1
1527823467.325024000	40.0362	388	1
1527823467.325085000	40.0363	261	1
1527823467.343633000	40.0548	89	0
1527823467.729199000	40.4404	236	0
1527823467.730206000	40.4414	103	1
1527823467.730650000	40.4418	148	0
1527823467.731678000	40.4429	100	1
1527823467.732323000	40.4435	92	0
1527823467.732676000	40.4439	100	1
1527823467.733793000	40.445	163	0
1527823467.734633000	40.4458	100	1
1527823468.042018000	40.7532	393	1
1527823468.042090000	40.7533	258	1
1527823468.070016000	40.7812	89	0
1527823468.436211000	41.1474	281	0
1527823468.437255000	41.1484	103	1
1527823468.437652000	41.1488	148	0
1527823468.438724000	41.1499	100	1
1527823468.440522000	41.1517	92	0
1527823468.441723000	41.1529	100	1
1527823468.441960000	41.1531	325	0
1527823468.442653000	41.1538	100	1
1527823468.451815000	41.163	992	1
1527823468.451887000	41.1631	264	1
1527823468.471597000	41.1828	89	0
1527823468.854126000	41.5653	280	0
1527823468.855146000	41.5663	103	1
1527823468.855570000	41.5668	148	0
1527823468.856749000	41.5679	100	1
1527823468.859313000	41.5705	92	0
1527823468.859743000	41.5709	100	1
1527823468.860715000	41.5719	108	0
1527823468.861675000	41.5729	100	1
1527823469.091241000	41.8024	388	1
1527823469.091308000	41.8025	264	1
1527823469.109318000	41.8205	89	0
1527823469.235914000	41.9471	237	0
1527823469.236943000	41.9481	103	1
1527823469.237332000	41.9485	148	0
1527823469.237705000	41.9489	100	1
1527823469.238819000	41.95	92	0
1527823469.239766000	41.951	100	1
1527823469.240299000	41.9515	263	0
1527823469.240802000	41.952	100	1
1527823469.348812000	42.06	525	1
1527823469.348879000	42.0601	257	1
1527823469.380766000	42.092	89	0
1527823469.506485000	42.2177	265	0
1527823469.507788000	42.219	103	1
1527823469.507981000	42.2192	148	0
1527823469.508782000	42.22	100	1
1527823469.511331000	42.2225	92	0
1527823469.511780000	42.223	100	1
1527823469.512885000	42.2241	189	0
1527823469.513716000	42.2249	100	1
1527823469.670210000	42.3814	851	1
1527823469.670274000	42.3815	260	1
1527823469.691288000	42.4025	89	0
1527823469.809948000	42.5211	232	0
1527823469.810848000	42.522	103	1
1527823469.811358000	42.5225	148	0
1527823469.811723000	42.5229	100	1
1527823469.813105000	42.5243	92	0
1527823469.813799000	42.525	100	1
1527823469.814546000	42.5257	154	0
1527823469.815729000	42.5269	100	1
1527823470.044040000	42.7552	390	1
1527823470.044108000	42.7553	259	1
1527823470.062701000	42.7739	89	0
1527823470.199217000	42.9104	258	0
1527823470.200234000	42.9114	103	1
1527823470.200677000	42.9119	148	0
1527823470.201840000	42.913	100	1
1527823470.202104000	42.9133	92	0
1527823470.202822000	42.914	100	1
1527823470.205030000	42.9162	214	0
1527823470.205738000	42.9169	100	1
1527823470.330979000	43.0422	392	1
1527823470.331064000	43.0422	256	1
1527823470.348085000	43.0593	89	0
1527823470.478791000	43.19	277	0
1527823470.479773000	43.191	103	1
1527823470.480252000	43.1914	148	0
1527823470.480758000	43.1919	100	1
1527823470.481676000	43.1929	92	0
1527823470.482854000	43.194	100	1
1527823470.483177000	43.1944	131	0
1527823470.483749000	43.1949	100	1
1527823471.101274000	43.8125	388	1
1527823471.101336000	43.8125	259	1
1527823471.119658000	43.8308	89	0
1527823471.506488000	44.2177	279	0
1527823471.507883000	44.2191	148	0
1527823471.507968000	44.2192	103	1
1527823471.508898000	44.2201	100	1
1527823471.512324000	44.2235	92	0
1527823471.512899000	44.2241	100	1
1527823471.513826000	44.225	247	0
1527823471.514828000	44.226	100	1
1527823471.533897000	44.2451	391	1
1527823471.533986000	44.2452	261	1
1527823471.553587000	44.2648	89	0
1527823471.701897000	44.4131	233	0
1527823471.702913000	44.4141	103	1
1527823471.703416000	44.4146	148	0
1527823471.703838000	44.415	100	1
1527823471.706999000	44.4182	92	0
1527823471.707908000	44.4191	100	1
1527823471.708611000	44.4198	252	0
1527823471.709095000	44.4203	100	1
1527823471.788382000	44.4996	387	1
1527823471.788473000	44.4997	259	1
1527823471.805912000	44.5171	89	0
1527823471.934862000	44.646	256	0
1527823471.935891000	44.6471	103	1
1527823471.936315000	44.6475	148	0
1527823471.936845000	44.648	100	1
1527823471.939771000	44.651	92	0
1527823471.940921000	44.6521	100	1
1527823471.941210000	44.6524	190	0
1527823471.941835000	44.653	100	1
1527823472.253325000	44.9645	388	1
1527823472.253385000	44.9646	264	1
1527823472.271351000	44.9825	89	0
1527823472.395943000	45.1071	236	0
1527823472.396968000	45.1082	103	1
1527823472.397371000	45.1086	148	0
1527823472.397867000	45.1091	100	1
1527823472.402114000	45.1133	92	0
1527823472.402946000	45.1141	100	1
1527823472.403642000	45.1148	86	0
1527823472.404152000	45.1153	100	1
1527823472.723388000	45.4346	389	1
1527823472.723455000	45.4346	260	1
1527823472.741945000	45.4531	89	0
1527823472.882294000	45.5935	258	0
1527823472.883239000	45.5944	103	1
1527823472.883738000	45.5949	148	0
1527823472.883953000	45.5951	100	1
1527823472.887849000	45.599	92	0
1527823472.888917000	45.6001	100	1
1527823472.889311000	45.6005	113	0
1527823472.890018000	45.6012	100	1
1527823472.973245000	45.6844	389	1
1527823472.973319000	45.6845	259	1
1527823472.991643000	45.7028	89	0
1527823473.125348000	45.8365	261	0
1527823473.126257000	45.8374	103	1
1527823473.126858000	45.838	148	0
1527823473.127985000	45.8392	100	1
1527823473.129804000	45.841	92	0
1527823473.130981000	45.8422	100	1
1527823473.131281000	45.8425	263	0
1527823473.131897000	45.8431	100	1
1527823474.907106000	47.6183	992	1
1527823474.907198000	47.6184	258	1
1527823474.925656000	47.6368	89	0
1527823475.045268000	47.7565	374	0
1527823475.046293000	47.7575	103	1
1527823475.046713000	47.7579	148	0
1527823475.047025000	47.7582	100	1
1527823475.048372000	47.7596	92	0
1527823475.049014000	47.7602	100	1
1527823475.049812000	47.761	256	0
1527823475.050279000	47.7615	100	1
1527823475.124424000	47.8356	389	1
1527823475.124515000	47.8357	260	1
1527823475.142730000	47.8539	89	0
1527823475.258803000	47.97	258	0
1527823475.260120000	47.9713	103	1
1527823475.260174000	47.9714	148	0
1527823475.261107000	47.9723	100	1
1527823475.262003000	47.9732	92	0
1527823475.263103000	47.9743	100	1
1527823475.263540000	47.9747	117	0
1527823475.264046000	47.9752	100	1
1527823475.985657000	48.6968	523	1
1527823475.985733000	48.6969	259	1
1527823476.004319000	48.7155	89	0
1527823476.008931000	48.7201	89	0
1527823476.144125000	48.8553	258	0
1527823476.145114000	48.8563	106	1
1527823476.145569000	48.8568	148	0
1527823476.146087000	48.8573	100	1
1527823476.148489000	48.8597	92	0
1527823476.149180000	48.8604	100	1
1527823476.149924000	48.8611	156	0
1527823476.150387000	48.8616	100	1
1527823476.256535000	48.9677	853	1
1527823476.256599000	48.9678	260	1
1527823476.274875000	48.9861	89	0
1527823476.653622000	49.3648	257	0
1527823476.654690000	49.3659	103	1
1527823476.655061000	49.3662	148	0
1527823476.656189000	49.3674	100	1
1527823476.658798000	49.37	92	0
1527823476.659189000	49.3704	100	1
1527823476.660300000	49.3715	266	0
1527823476.661115000	49.3723	100	1
1527823476.696888000	49.4081	390	1
1527823476.696976000	49.4082	257	1
1527823476.717194000	49.4284	89	0
1527823476.836885000	49.5481	262	0
1527823476.838223000	49.5494	103	1
1527823476.838246000	49.5494	148	0
1527823476.839197000	49.5504	100	1
1527823476.840625000	49.5518	92	0
1527823476.841216000	49.5524	100	1
1527823476.842140000	49.5533	85	0
1527823476.843128000	49.5543	100	1
1527823477.063937000	49.7751	388	1
1527823477.064030000	49.7752	261	1
1527823477.084002000	49.7952	89	0
1527823477.210337000	49.9215	264	0
1527823477.211295000	49.9225	103	1
1527823477.211833000	49.923	148	0
1527823477.212174000	49.9234	100	1
1527823477.214915000	49.9261	92	0
1527823477.215132000	49.9263	100	1
1527823477.216357000	49.9275	199	0
1527823477.217140000	49.9283	100	1
1527823477.423662000	50.1348	386	1
1527823477.423723000	50.1349	258	1
1527823477.442413000	50.1536	89	0
1527823477.805719000	50.5169	232	0
1527823477.806733000	50.5179	103	1
1527823477.807164000	50.5183	148	0
1527823477.808180000	50.5194	100	1
1527823477.811774000	50.523	92	0
1527823477.812275000	50.5235	100	1
1527823477.813200000	50.5244	218	0
1527823477.814214000	50.5254	100	1
1527823477.883500000	50.5947	386	1
1527823477.883586000	50.5948	257	1
1527823477.903359000	50.6145	89	0
1527823478.046235000	50.7574	301	0
1527823478.047194000	50.7584	103	1
1527823478.047698000	50.7589	148	0
1527823478.048210000	50.7594	100	1
1527823478.050988000	50.7622	92	0
1527823478.051237000	50.7624	100	1
1527823478.052579000	50.7638	283	0
1527823478.053182000	50.7644	100	1
1527823478.712502000	51.4237	392	1
1527823478.712588000	51.4238	263	1
1527823478.745294000	51.4565	89	0
1527823478.883522000	51.5947	278	0
1527823478.884450000	51.5956	103	1
1527823478.884970000	51.5962	148	0
1527823478.885265000	51.5965	100	1
1527823478.888728000	51.5999	92	0
1527823478.889252000	51.6004	100	1
1527823478.890187000	51.6014	125	0
1527823478.891236000	51.6024	100	1
1527823479.326719000	52.0379	387	1
1527823479.326811000	52.038	257	1
1527823479.344710000	52.0559	89	0
1527823479.460992000	52.1722	235	0
1527823479.462389000	52.1736	103	1
1527823479.462446000	52.1736	148	0
1527823479.463362000	52.1745	100	1
1527823479.464301000	52.1755	92	0
1527823479.465350000	52.1765	100	1
1527823479.465745000	52.1769	252	0
1527823479.466267000	52.1775	100	1
1527823479.570872000	52.2821	391	1
1527823479.570969000	52.2822	259	1
1527823479.588887000	52.3001	89	0
1527823479.712239000	52.4234	236	0
1527823479.713335000	52.4245	103	1
1527823479.713683000	52.4249	148	0
1527823479.714285000	52.4255	100	1
1527823479.716548000	52.4277	92	0
1527823479.717353000	52.4285	100	1
1527823479.717905000	52.4291	85	0
1527823479.718364000	52.4295	100	1
1527823479.790324000	52.5015	394	1
1527823479.790416000	52.5016	256	1
1527823479.807913000	52.5191	89	0
1527823479.934241000	52.6454	256	0
1527823479.935326000	52.6465	103	1
1527823479.935692000	52.6469	148	0
1527823479.936357000	52.6475	100	1
1527823479.938550000	52.6497	92	0
1527823479.939354000	52.6505	100	1
1527823479.939991000	52.6512	319	0
1527823479.940477000	52.6517	100	1
1527823479.999477000	52.7107	988	1
1527823479.999537000	52.7107	256	1
1527823480.017471000	52.7287	89	0
1527823480.385073000	53.0963	233	0
1527823480.386368000	53.0976	103	1
1527823480.386453000	53.0976	148	0
1527823480.387352000	53.0985	100	1
1527823480.388308000	53.0995	92	0
1527823480.389359000	53.1005	100	1
1527823480.389751000	53.1009	265	0
1527823480.390320000	53.1015	100	1
1527823480.730309000	53.4415	388	1
1527823480.730410000	53.4416	259	1
1527823480.749589000	53.4608	89	0
1527823480.956375000	53.6676	282	0
1527823480.957370000	53.6686	103	1
1527823480.957905000	53.6691	148	0
1527823480.958367000	53.6696	100	1
1527823480.961007000	53.6722	92	0
1527823480.961363000	53.6725	100	1
1527823480.962484000	53.6737	336	0
1527823480.963362000	53.6745	100	1
1527823481.021958000	53.7331	521	1
1527823481.022047000	53.7332	256	1
1527823481.039438000	53.7506	89	0
1527823481.428533000	54.1397	306	0
1527823481.429567000	54.1408	103	1
1527823481.429985000	54.1412	148	0
1527823481.430381000	54.1416	100	1
1527823481.431362000	54.1425	92	0
1527823481.432405000	54.1436	100	1
1527823481.432913000	54.1441	319	0
1527823481.433410000	54.1446	100	1
1527823482.231632000	54.9428	852	1
1527823482.231708000	54.9429	258	1
1527823482.250649000	54.9618	89	0
1527823482.623961000	55.3351	302	0
1527823482.624970000	55.3362	103	1
1527823482.625437000	55.3366	148	0
1527823482.625859000	55.337	100	1
1527823482.629128000	55.3403	92	0
1527823482.629917000	55.3411	100	1
1527823482.630589000	55.3418	207	0
1527823482.631096000	55.3423	100	1
1527823483.612214000	56.3234	388	1
1527823483.612311000	56.3235	256	1
1527823483.630983000	56.3422	89	0
1527823483.774285000	56.4855	281	0
1527823483.775353000	56.4865	103	1
1527823483.775725000	56.4869	148	0
1527823483.776765000	56.488	100	1
1527823483.778590000	56.4898	92	0
1527823483.779770000	56.491	100	1
1527823483.780084000	56.4913	264	0
1527823483.780686000	56.4919	100	1
1527823483.952863000	56.664	389	1
1527823483.952927000	56.6641	256	1
1527823483.970358000	56.6815	89	0
1527823484.108027000	56.8192	283	0
1527823484.109027000	56.8202	103	1
1527823484.109487000	56.8207	148	0
1527823484.109844000	56.821	100	1
1527823484.111329000	56.8225	92	0
1527823484.111783000	56.823	100	1
1527823484.112769000	56.824	211	0
1527823484.113711000	56.8249	100	1
1527823485.377934000	58.0891	393	1
1527823485.378065000	58.0893	260	1
1527823485.396291000	58.1075	89	0
1527823485.515816000	58.227	260	0
1527823485.516987000	58.2282	103	1
1527823485.517264000	58.2284	148	0
1527823485.518073000	58.2293	100	1
1527823485.521488000	58.2327	92	0
1527823485.522055000	58.2332	100	1
1527823485.523010000	58.2342	327	0
1527823485.523982000	58.2352	100	1
1527823485.686509000	58.3977	388	1
1527823485.686570000	58.3978	258	1
1527823485.705122000	58.4163	89	0
1527823485.834601000	58.5458	288	0
1527823485.835658000	58.5468	103	1
1527823485.836057000	58.5472	148	0
1527823485.837072000	58.5483	100	1
1527823485.838053000	58.5492	92	0
1527823485.838983000	58.5502	100	1
1527823485.839477000	58.5507	117	0
1527823485.839992000	58.5512	100	1
1527823486.048400000	58.7596	387	1
1527823486.048493000	58.7597	259	1
1527823486.067956000	58.7791	89	0
1527823486.199795000	58.911	235	0
1527823486.201039000	58.9122	103	1
1527823486.201180000	58.9124	148	0
1527823486.202097000	58.9133	100	1
1527823486.204130000	58.9153	92	0
1527823486.205089000	58.9163	100	1
1527823486.205602000	58.9168	218	0
1527823486.206106000	58.9173	100	1
1527823486.547313000	59.2585	389	1
1527823486.547378000	59.2586	256	1
1527823486.567379000	59.2786	89	0
1527823487.034293000	59.7455	297	0
1527823487.035302000	59.7465	103	1
1527823487.035797000	59.747	148	0
1527823487.036153000	59.7473	100	1
1527823487.038310000	59.7495	92	0
1527823487.039136000	59.7503	100	1
1527823487.039777000	59.751	94	0
1527823487.040288000	59.7515	100	1
1527823487.117858000	59.829	391	1
1527823487.117951000	59.8291	261	1
1527823487.135793000	59.847	89	0
1527823487.270675000	59.9819	258	0
1527823487.271615000	59.9828	103	1
1527823487.272133000	59.9833	148	0
1527823487.273153000	59.9843	100	1
1527823487.275497000	59.9867	92	0
1527823487.276163000	59.9873	100	1
1527823487.276938000	59.9881	328	0
1527823487.278100000	59.9893	100	1
1527823487.596847000	60.308	389	1
1527823487.596907000	60.3081	258	1
1527823487.615946000	60.3271	89	0
1527823487.735983000	60.4472	235	0
1527823487.737113000	60.4483	103	1
1527823487.737420000	60.4486	148	0
1527823487.738091000	60.4493	100	1
1527823487.740286000	60.4515	92	0
1527823487.741098000	60.4523	100	1
1527823487.741720000	60.4529	313	0
1527823487.742195000	60.4534	100	1
1527823487.872341000	60.5835	388	1
1527823487.872428000	60.5836	258	1
1527823487.890601000	60.6018	89	0
1527823488.016064000	60.7272	258	0
1527823488.017120000	60.7283	103	1
1527823488.017489000	60.7287	148	0
1527823488.018152000	60.7293	100	1
1527823488.022445000	60.7336	92	0
1527823488.023130000	60.7343	100	1
1527823488.023915000	60.7351	240	0
1527823488.024372000	60.7356	100	1
1527823488.382454000	61.0936	991	1
1527823488.382515000	61.0937	259	1
1527823488.415282000	61.1265	991	1
1527823488.422549000	61.1337	89	0
1527823488.433044000	61.1442	89	0
1527823488.541209000	61.2524	235	0
1527823488.542158000	61.2533	106	1
1527823488.542740000	61.2539	148	0
1527823488.543148000	61.2543	100	1
1527823488.545603000	61.2568	92	0
1527823488.546225000	61.2574	100	1
1527823488.547039000	61.2582	130	0
1527823488.548158000	61.2593	100	1
1527823488.854620000	61.5658	526	1
1527823488.854695000	61.5659	257	1
1527823488.874240000	61.5854	89	0
1527823488.881526000	61.5927	89	0
1527823489.008998000	61.7202	258	0
1527823489.010208000	61.7214	106	1
1527823489.010399000	61.7216	148	0
1527823489.011254000	61.7224	100	1
1527823489.012648000	61.7238	92	0
1527823489.013240000	61.7244	100	1
1527823489.014096000	61.7253	304	0
1527823489.015183000	61.7264	100	1
1527823489.052579000	61.7638	400	1
1527823489.052640000	61.7638	259	1
1527823489.078884000	61.7901	89	0
1527823489.222202000	61.9334	259	0
1527823489.223260000	61.9344	103	1
1527823489.223647000	61.9348	148	0
1527823489.224187000	61.9354	100	1
1527823489.226842000	61.938	92	0
1527823489.227265000	61.9384	100	1
1527823489.228242000	61.9394	89	0
1527823489.229193000	61.9404	100	1
1527823489.276225000	61.9874	835	1
1527823489.276283000	61.9875	260	1
1527823489.306633000	62.0178	89	0
1527823489.683817000	62.395	305	0
1527823489.684877000	62.3961	103	1
1527823489.685211000	62.3964	148	0
1527823489.686309000	62.3975	100	1
1527823489.688976000	62.4002	92	0
1527823489.689258000	62.4004	100	1
1527823489.690358000	62.4015	115	0
1527823489.691220000	62.4024	100	1
1527823489.812342000	62.5235	388	1
1527823489.812406000	62.5236	257	1
1527823489.836057000	62.5472	89	0
1527823489.844649000	62.5558	89	0
1527823489.892397000	62.6036	321	1
1527823489.892490000	62.6037	1412	1
1527823489.892514000	62.6037	1412	1
1527823489.892541000	62.6037	1412	1
1527823489.892571000	62.6038	1051	1
1527823489.910457000	62.6216	89	0
1527823489.913396000	62.6246	89	0
1527823489.991226000	62.7024	304	0
1527823489.992254000	62.7034	106	1
1527823489.992728000	62.7039	148	0
1527823489.993224000	62.7044	100	1
1527823489.994155000	62.7053	92	0
1527823489.995241000	62.7064	100	1
1527823489.995519000	62.7067	91	0
1527823489.996225000	62.7074	100	1
1527823490.021583000	62.7328	404	0
1527823490.022495000	62.7337	100	1
1527823490.028794000	62.74	80	0
1527823490.029383000	62.7406	100	1
1527823490.115758000	62.8269	393	1
1527823490.115818000	62.827	260	1
1527823490.134125000	62.8453	89	0
1527823490.288168000	62.9994	280	0
1527823490.289262000	63.0004	103	1
1527823490.289629000	63.0008	148	0
1527823490.290259000	63.0014	100	1
1527823490.292205000	63.0034	92	0
1527823490.293325000	63.0045	100	1
1527823490.293675000	63.0049	249	0
1527823490.294245000	63.0054	100	1
1527823490.761292000	63.4725	388	1
1527823490.761385000	63.4726	259	1
1527823490.780927000	63.4921	89	0
1527823490.903844000	63.615	263	0
1527823490.904783000	63.616	103	1
1527823490.905292000	63.6165	148	0
1527823490.906361000	63.6175	100	1
1527823490.908040000	63.6192	92	0
1527823490.908306000	63.6195	100	1
1527823490.909506000	63.6207	271	0
1527823490.910294000	63.6215	100	1
1527823490.959680000	63.6709	389	1
1527823490.959742000	63.6709	259	1
1527823490.979539000	63.6907	89	0
1527823491.162415000	63.8736	265	0
1527823491.163394000	63.8746	103	1
1527823491.163924000	63.8751	148	0
1527823491.164301000	63.8755	100	1
1527823491.167451000	63.8786	92	0
1527823491.168359000	63.8795	100	1
1527823491.168973000	63.8802	261	0
1527823491.169461000	63.8806	100	1
1527823491.378677000	64.0899	392	1
1527823491.378774000	64.09	262	1
1527823491.398337000	64.1095	89	0
1527823491.539716000	64.2509	233	0
1527823491.540679000	64.2519	103	1
1527823491.541175000	64.2524	148	0
1527823491.542356000	64.2535	100	1
1527823491.543078000	64.2543	92	0
1527823491.544340000	64.2555	100	1
1527823491.544522000	64.2557	119	0
1527823491.545324000	64.2565	100	1
1527823492.037781000	64.749	390	1
1527823492.037847000	64.749	258	1
1527823492.055093000	64.7663	89	0
1527823492.174558000	64.8857	298	0
1527823492.175579000	64.8868	103	1
1527823492.176055000	64.8872	148	0
1527823492.176422000	64.8876	100	1
1527823492.177766000	64.889	92	0
1527823492.178395000	64.8896	100	1
1527823492.179210000	64.8904	136	0
1527823492.180368000	64.8916	100	1
1527823492.210901000	64.9221	92	0
1527823492.211363000	64.9225	100	1
1527823492.281153000	64.9923	387	1
1527823492.281229000	64.9924	260	1
1527823492.300141000	65.0113	89	0
1527823492.424308000	65.1355	256	0
1527823492.425386000	65.1366	103	1
1527823492.425747000	65.1369	148	0
1527823492.426358000	65.1375	100	1
1527823492.429142000	65.1403	92	0
1527823492.429368000	65.1406	100	1
1527823492.430580000	65.1418	147	0
1527823492.431359000	65.1425	100	1
1527823492.553772000	65.265	392	1
1527823492.553833000	65.265	261	1
1527823492.572244000	65.2834	89	0
1527823492.705778000	65.417	235	0
1527823492.706772000	65.418	103	1
1527823492.707238000	65.4184	148	0
1527823492.708410000	65.4196	100	1
1527823492.708664000	65.4198	92	0
1527823492.709407000	65.4206	100	1
1527823492.711537000	65.4227	216	0
1527823492.712393000	65.4236	100	1
1527823493.996677000	66.7079	988	1
1527823493.996741000	66.7079	258	1
1527823494.013852000	66.725	89	0
1527823494.157346000	66.8685	255	0
1527823494.158400000	66.8696	103	1
1527823494.158878000	66.8701	148	0
1527823494.159220000	66.8704	100	1
1527823494.163334000	66.8745	92	0
1527823494.164161000	66.8753	100	1
1527823494.164855000	66.876	188	0
1527823494.165338000	66.8765	100	1
1527823494.326482000	67.0377	523	1
1527823494.326574000	67.0378	259	1
1527823494.344018000	67.0552	89	0
1527823494.481617000	67.1928	235	0
1527823494.482596000	67.1938	103	1
1527823494.483126000	67.1943	148	0
1527823494.484180000	67.1954	100	1
1527823494.484487000	67.1957	92	0
1527823494.485158000	67.1963	100	1
1527823494.487376000	67.1986	180	0
1527823494.488090000	67.1993	100	1
1527823494.796385000	67.5076	400	1
1527823494.796450000	67.5076	262	1
1527823494.814823000	67.526	89	0
1527823494.947181000	67.6584	256	0
1527823494.948207000	67.6594	103	1
1527823494.948682000	67.6599	148	0
1527823494.949102000	67.6603	100	1
1527823494.951675000	67.6629	92	0
1527823494.952189000	67.6634	100	1
1527823494.954694000	67.6659	190	0
1527823494.955202000	67.6664	100	1
1527823495.218467000	67.9297	835	1
1527823495.218528000	67.9297	258	1
1527823495.238108000	67.9493	89	0
1527823495.360495000	68.0717	259	0
1527823495.361465000	68.0726	103	1
1527823495.362007000	68.0732	148	0
1527823495.363212000	68.0744	100	1
1527823495.363383000	68.0746	92	0
1527823495.364207000	68.0754	100	1
1527823495.364875000	68.0761	135	0
1527823495.365328000	68.0765	100	1
1527823495.576788000	68.288	388	1
1527823495.576848000	68.288	259	1
1527823495.594854000	68.306	89	0
1527823495.713681000	68.4249	303	0
1527823495.714722000	68.4259	103	1
1527823495.715123000	68.4263	148	0
1527823495.716230000	68.4274	100	1
1527823495.718848000	68.43	92	0
1527823495.719233000	68.4304	100	1
1527823495.720217000	68.4314	214	0
1527823495.721162000	68.4323	100	1
1527823495.837084000	68.5483	387	1
1527823495.837195000	68.5484	259	1
1527823495.855557000	68.5667	89	0
1527823495.974700000	68.6859	302	0
1527823495.975612000	68.6868	103	1
1527823495.976166000	68.6874	148	0
1527823495.977246000	68.6884	100	1
1527823495.980284000	68.6915	92	0
1527823495.981245000	68.6924	100	1
1527823495.981789000	68.693	143	0
1527823495.982282000	68.6935	100	1
1527823496.509736000	69.2209	392	1
1527823496.509803000	69.221	260	1
1527823496.529471000	69.2407	89	0
1527823496.651666000	69.3629	235	0
1527823496.652642000	69.3638	103	1
1527823496.653164000	69.3643	148	0
1527823496.654209000	69.3654	100	1
1527823496.656403000	69.3676	92	0
1527823496.657209000	69.3684	100	1
1527823496.657836000	69.369	100	0
1527823496.658480000	69.3697	100	1
1527823496.850865000	69.562	388	1
1527823496.850958000	69.5621	259	1
1527823496.883371000	69.5946	388	1
1527823496.892116000	69.6033	89	0
1527823496.904032000	69.6152	89	0
1527823497.014014000	69.7252	258	0
1527823497.015321000	69.7265	106	1
1527823497.015375000	69.7266	148	0
1527823497.016306000	69.7275	100	1
1527823497.018340000	69.7295	92	0
1527823497.019307000	69.7305	100	1
1527823497.019832000	69.731	155	0
1527823497.020306000	69.7315	100	1
1527823497.249484000	69.9607	388	1
1527823497.249547000	69.9607	260	1
1527823497.268210000	69.9794	89	0
1527823497.399610000	70.1108	280	0
1527823497.400649000	70.1118	103	1
1527823497.401059000	70.1122	148	0
1527823497.401401000	70.1126	100	1
1527823497.404865000	70.1161	92	0
1527823497.405325000	70.1165	100	1
1527823497.406304000	70.1175	225	0
1527823497.407258000	70.1184	100	1
1527823497.519573000	70.2308	387	1
1527823497.519671000	70.2309	260	1
1527823497.539657000	70.2508	89	0
1527823497.662829000	70.374	240	0
1527823497.663837000	70.375	103	1
1527823497.664281000	70.3755	148	0
1527823497.665346000	70.3765	100	1
1527823497.666100000	70.3773	92	0
1527823497.667347000	70.3785	100	1
1527823497.667540000	70.3787	150	0
1527823497.668273000	70.3795	100	1
1527823497.782448000	70.4936	392	1
1527823497.782547000	70.4937	258	1
1527823497.800331000	70.5115	89	0
1527823497.921389000	70.6326	288	0
1527823497.922317000	70.6335	103	1
1527823497.922959000	70.6341	148	0
1527823497.923302000	70.6345	100	1
1527823497.924777000	70.636	92	0
1527823497.925359000	70.6365	100	1
1527823497.926227000	70.6374	321	0
1527823497.927291000	70.6385	100	1
1527823498.170537000	70.8817	388	1
1527823498.170601000	70.8818	259	1
1527823498.190146000	70.9013	89	0
1527823498.355045000	71.0662	232	0
1527823498.356347000	71.0675	103	1
1527823498.356392000	71.0676	148	0
1527823498.357356000	71.0685	100	1
1527823498.360189000	71.0714	92	0
1527823498.361356000	71.0725	100	1
1527823498.361631000	71.0728	329	0
1527823498.362307000	71.0735	100	1
1527823498.459347000	71.1705	387	1
1527823498.459429000	71.1706	258	1
1527823498.478518000	71.1897	89	0
1527823498.759943000	71.4711	278	0
1527823498.760965000	71.4722	103	1
1527823498.761335000	71.4725	148	0
1527823498.762380000	71.4736	100	1
1527823498.763802000	71.475	92	0
1527823498.764358000	71.4755	100	1
1527823498.765251000	71.4764	280	0
1527823498.766381000	71.4776	100	1
1527823498.870376000	71.5816	989	1
1527823498.870464000	71.5816	258	1
1527823498.895845000	71.607	102	0
1527823498.896372000	71.6076	100	1
1527823498.899168000	71.6104	89	0
1527823499.044944000	71.7561	281	0
1527823499.046038000	71.7572	103	1
1527823499.046327000	71.7575	148	0
1527823499.047363000	71.7585	100	1
1527823499.049701000	71.7609	92	0
1527823499.050397000	71.7616	100	1
1527823499.051141000	71.7623	236	0
1527823499.051737000	71.7629	100	1
1527823499.360570000	72.0718	526	1
1527823499.360636000	72.0718	261	1
1527823499.379589000	72.0908	89	0
1527823499.399608000	72.1108	763	1
1527823499.399719000	72.1109	1412	1
1527823499.399745000	72.1109	1412	1
1527823499.399785000	72.111	1412	1
1527823499.399815000	72.111	1412	1
1527823499.399852000	72.111	1412	1
1527823499.399895000	72.1111	1412	1
1527823499.399933000	72.1111	1412	1
1527823499.399967000	72.1112	1412	1
1527823499.400004000	72.1112	1412	1
1527823499.400047000	72.1112	1412	1
1527823499.400080000	72.1113	1412	1
1527823499.400119000	72.1113	1412	1
1527823499.400167000	72.1114	1412	1
1527823499.401406000	72.1126	137	1
1527823499.419675000	72.1309	89	0
1527823499.421878000	72.1331	89	0
1527823499.705400000	72.4166	387	0
1527823499.706422000	72.4176	109	1
1527823499.710000000	72.4212	80	0
1527823499.710547000	72.4217	100	1
1527823499.770338000	72.4815	245	0
1527823499.771416000	72.4826	100	1
1527823499.771875000	72.4831	148	0
1527823499.772400000	72.4836	100	1
1527823499.775331000	72.4865	92	0
1527823499.776416000	72.4876	100	1
1527823499.776804000	72.488	309	0
1527823499.777390000	72.4886	100	1
1527823499.780689000	72.4919	390	1
1527823499.780754000	72.4919	259	1
1527823499.800399000	72.5116	89	0
1527823499.924779000	72.636	256	0
1527823499.925596000	72.6368	103	1
1527823499.926246000	72.6374	148	0
1527823499.927440000	72.6386	100	1
1527823499.931138000	72.6423	92	0
1527823499.931414000	72.6426	100	1
1527823499.932651000	72.6438	215	0
1527823499.933437000	72.6446	100	1
1527823504.321110000	77.0323	387	1
1527823504.321202000	77.0324	260	1
1527823504.339884000	77.0511	89	0
1527823504.465302000	77.1765	284	0
1527823504.466351000	77.1775	103	1
1527823504.466755000	77.1779	148	0
1527823504.467149000	77.1783	100	1
1527823504.468356000	77.1795	92	0
1527823504.469054000	77.1802	100	1
1527823504.469799000	77.181	197	0
1527823504.470199000	77.1814	100	1
1527823504.530259000	77.2414	392	1
1527823504.530323000	77.2415	262	1
1527823504.548030000	77.2592	89	0
1527823504.931190000	77.6424	371	0
1527823504.932214000	77.6434	103	1
1527823504.932756000	77.6439	148	0
1527823504.933111000	77.6443	100	1
1527823504.937185000	77.6484	92	0
1527823504.938157000	77.6493	100	1
1527823504.938699000	77.6499	129	0
1527823504.939187000	77.6504	100	1
1527823505.403036000	78.1142	390	1
1527823505.403102000	78.1143	260	1
1527823505.421993000	78.1332	89	0
1527823505.542930000	78.2541	236	0
1527823505.544119000	78.2553	103	1
1527823505.544377000	78.2556	148	0
1527823505.545098000	78.2563	100	1
1527823505.547996000	78.2592	92	0
1527823505.549114000	78.2603	100	1
1527823505.550892000	78.2621	237	0
1527823505.551359000	78.2625	100	1
1527823505.630668000	78.3419	389	1
1527823505.630728000	78.3419	261	1
[truncated: 856 more rows]
