# Supplementary material for: Method for multi-task learning fusion network traffic classification to address small sample labels
Source: Sci Rep. 2024 Jan 30;14:2518. doi: 10.1038/s41598-024-51933-8 (PMC10827795; doi:10.1038/s41598-024-51933-8)
Supplement: Supplementary file 2 — Supplementary Information 2. [file 41598_2024_51933_MOESM2_ESM.zip › QUIC Dataset/QUIC Dataset/pretraining/Google Doc/GoogleDoc-1135.txt]

1527753735.314869000	0	296	1
1527753735.337079000	0.0222101	87	0
1527753735.589219000	0.27435	392	0
1527753735.590504000	0.275635	1412	0
1527753735.591919000	0.27705	1412	0
1527753735.592475000	0.277606	109	1
1527753735.593268000	0.278399	1412	0
1527753735.594531000	0.279662	180	0
1527753735.595947000	0.281078	1412	0
1527753735.596447000	0.281578	106	1
1527753735.597235000	0.282366	1412	0
1527753735.598620000	0.283751	1412	0
1527753735.599942000	0.285073	786	0
1527753735.600432000	0.285563	106	1
1527753735.601489000	0.28662	1412	0
1527753735.602874000	0.288005	1412	0
1527753735.604198000	0.289329	694	0
1527753735.604427000	0.289558	106	1
1527753735.605492000	0.290623	1412	0
1527753735.606889000	0.29202	1412	0
1527753735.608270000	0.293401	1412	0
1527753735.608487000	0.293618	106	1
1527753735.609519000	0.29465	188	0
1527753735.610904000	0.296035	84	0
1527753735.612448000	0.297579	103	1
1527753735.632798000	0.317929	1199	0
1527753735.634321000	0.319452	1412	0
1527753735.635424000	0.320555	103	1
1527753735.635681000	0.320812	1412	0
1527753735.637022000	0.322153	1412	0
1527753735.638394000	0.323525	188	0
1527753735.638687000	0.323818	103	1
1527753735.639721000	0.324852	84	0
1527753735.641090000	0.326221	1239	0
1527753735.642431000	0.327562	1412	0
1527753735.643741000	0.328872	252	0
1527753735.645108000	0.330239	1412	0
1527753735.646428000	0.331559	802	0
1527753735.647797000	0.332928	1412	0
1527753735.649188000	0.334319	1004	0
1527753735.650536000	0.335667	1412	0
1527753735.651862000	0.336993	1412	0
1527753735.653202000	0.338333	1412	0
1527753735.654506000	0.339637	188	0
1527753735.655873000	0.341004	1412	0
1527753735.657178000	0.342309	170	0
1527753735.658605000	0.343736	1412	0
1527753735.659959000	0.34509	1412	0
1527753735.661282000	0.346413	1412	0
1527753735.662585000	0.347716	188	0
1527753735.663918000	0.349049	84	0
1527753735.665291000	0.350422	1412	0
1527753735.666597000	0.351728	151	0
1527753735.667963000	0.353094	1412	0
1527753735.669343000	0.354474	1412	0
1527753735.670683000	0.355814	1412	0
1527753735.672005000	0.357136	900	0
1527753735.673355000	0.358486	1412	0
1527753735.674689000	0.35982	1412	0
1527753735.676027000	0.361158	1412	0
1527753735.677329000	0.36246	188	0
1527753735.678719000	0.36385	663	0
1527753735.680044000	0.365175	313	0
1527753735.683115000	0.368246	103	1
1527753735.683379000	0.36851	127	1
1527753735.683534000	0.368665	127	1
1527753735.683692000	0.368823	127	1
1527753736.040014000	0.725145	367	1
1527753736.040097000	0.725228	1412	1
1527753736.040119000	0.72525	918	1
1527753736.047218000	0.732349	231	1
1527753736.059078000	0.744209	87	0
1527753736.064849000	0.74998	87	0
1527753736.175454000	0.860585	326	0
1527753736.176802000	0.861933	1412	0
1527753736.178208000	0.863339	1412	0
1527753736.179545000	0.864676	1412	0
1527753736.180849000	0.86598	180	0
1527753736.182242000	0.867373	1412	0
1527753736.183553000	0.868684	1412	0
1527753736.184897000	0.870028	1071	0
1527753736.186184000	0.871315	92	0
1527753736.187540000	0.872671	307	0
1527753736.217270000	0.902401	376	0
1527753736.220451000	0.905582	80	0
1527753736.244535000	0.929666	133	1
1527753736.247509000	0.93264	103	1
1527753737.574251000	2.25938	218	1
1527753737.591826000	2.27696	87	0
1527753737.691413000	2.37654	561	0
1527753737.692752000	2.37788	1115	0
1527753737.694060000	2.37919	92	0
1527753737.694540000	2.37967	109	1
1527753737.695426000	2.38056	240	0
1527753737.698641000	2.38377	100	1
1527753738.160819000	2.84595	260	1
1527753738.160908000	2.84604	145	1
1527753738.179168000	2.8643	87	0
1527753738.220359000	2.90549	156	1
1527753738.220429000	2.90556	191	1
1527753738.237321000	2.92245	1412	0
1527753738.238713000	2.92384	1412	0
1527753738.240057000	2.92519	1412	0
1527753738.240581000	2.92571	109	1
1527753738.241399000	2.92653	539	0
1527753738.242720000	2.92785	92	0
1527753738.243582000	2.92871	103	1
1527753738.244123000	2.92925	198	0
1527753738.246275000	2.93141	87	0
1527753738.246565000	2.9317	103	1
1527753738.335590000	3.02072	600	0
1527753738.336898000	3.02203	92	0
1527753738.338299000	3.02343	157	0
1527753738.338812000	3.02394	106	1
1527753738.964225000	3.64936	1412	1
1527753738.964300000	3.64943	1412	1
1527753738.964333000	3.64946	397	1
1527753738.964391000	3.64952	840	1
1527753738.965489000	3.65062	655	1
1527753738.982413000	3.66754	87	0
1527753739.004377000	3.68951	482	0
1527753739.005754000	3.69089	203	0
1527753739.007637000	3.69277	106	1
1527753739.268132000	3.95326	368	1
1527753739.268215000	3.95335	1412	1
1527753739.268240000	3.95337	1412	1
1527753739.268277000	3.95341	968	1
1527753739.289574000	3.9747	87	0
1527753739.294864000	3.98	87	0
1527753739.329403000	4.01453	327	0
1527753739.330766000	4.0159	1412	0
1527753739.332094000	4.01723	993	0
1527753739.332636000	4.01777	112	1
1527753739.333548000	4.01868	92	0
1527753739.334894000	4.02003	275	0
1527753739.336630000	4.02176	103	1
1527753739.409792000	4.09492	382	0
1527753739.412668000	4.0978	100	1
1527753739.412940000	4.09807	80	0
1527753739.415656000	4.10079	100	1
1527753741.071441000	5.75657	334	1
1527753741.071545000	5.75668	1412	1
1527753741.071583000	5.75671	990	1
1527753741.074090000	5.75922	226	1
1527753741.074171000	5.7593	1412	1
1527753741.074197000	5.75933	1412	1
1527753741.074235000	5.75937	1412	1
1527753741.074263000	5.75939	1412	1
1527753741.074302000	5.75943	1412	1
1527753741.074335000	5.75947	1412	1
1527753741.074370000	5.7595	1412	1
1527753741.074406000	5.75954	1412	1
1527753741.074440000	5.75957	1412	1
1527753741.074477000	5.75961	1412	1
1527753741.074511000	5.75964	1412	1
1527753741.074545000	5.75968	1412	1
1527753741.074577000	5.75971	545	1
1527753741.087444000	5.77258	102	1
1527753741.088553000	5.77368	166	1
1527753741.090309000	5.77544	87	0
1527753741.094372000	5.7795	87	0
1527753741.098250000	5.78338	87	0
1527753741.105702000	5.79083	94	0
1527753741.108073000	5.7932	87	0
1527753741.108527000	5.79366	112	1
1527753741.256383000	5.94151	396	0
1527753741.259491000	5.94462	100	1
1527753741.259526000	5.94466	80	0
1527753741.262461000	5.94759	100	1
1527753741.272276000	5.95741	689	0
1527753741.273545000	5.95868	573	0
1527753741.276590000	5.96172	120	1
1527753741.280412000	5.96554	250	1
1527753741.293710000	5.97884	87	0
1527753741.297945000	5.98308	87	0
1527753741.638965000	6.3241	849	0
1527753741.640281000	6.32541	1412	0
1527753741.641518000	6.32665	109	1
1527753741.641643000	6.32677	1412	0
1527753741.642989000	6.32812	1412	0
1527753741.644293000	6.32942	180	0
1527753741.644499000	6.32963	106	1
1527753741.645664000	6.3308	1412	0
1527753741.647016000	6.33215	1350	0
1527753741.648410000	6.33354	1412	0
1527753741.648560000	6.33369	106	1
1527753741.649738000	6.33487	1412	0
1527753741.651081000	6.33621	1412	0
1527753741.652381000	6.33751	188	0
1527753741.652498000	6.33763	103	1
1527753741.653974000	6.33911	1217	0
1527753741.655423000	6.34055	1412	0
1527753741.656730000	6.34186	103	1
1527753741.656753000	6.34188	1412	0
1527753741.658097000	6.34323	1412	0
1527753741.659460000	6.34459	188	0
1527753741.660183000	6.34531	103	1
1527753741.660772000	6.3459	84	0
1527753741.663518000	6.34865	106	1
1527753741.663736000	6.34887	1412	0
1527753741.665068000	6.3502	726	0
1527753741.666425000	6.35156	1412	0
1527753741.666897000	6.35203	100	1
1527753741.667761000	6.35289	1412	0
1527753741.669159000	6.35429	1412	0
1527753741.670472000	6.3556	188	0
1527753741.670528000	6.35566	109	1
1527753741.671856000	6.35699	84	0
1527753741.673217000	6.35835	746	0
1527753741.673535000	6.35867	103	1
1527753741.677139000	6.36227	100	1
1527753741.767341000	6.45247	1412	0
1527753741.768745000	6.45388	1412	0
1527753741.770078000	6.45521	1412	0
1527753741.771378000	6.45651	198	0
1527753741.772733000	6.45786	974	0
1527753741.774080000	6.45921	1412	0
1527753741.775481000	6.46061	1412	0
1527753741.776826000	6.46196	1412	0
1527753741.778181000	6.46331	188	0
1527753741.779508000	6.46464	84	0
1527753741.779846000	6.46498	109	1
1527753741.780916000	6.46605	1412	0
1527753741.782226000	6.46736	181	0
1527753741.782606000	6.46774	121	1
1527753741.783589000	6.46872	1412	0
1527753741.784928000	6.47006	1412	0
1527753741.786267000	6.4714	1412	0
1527753741.787578000	6.47271	188	0
1527753741.788996000	6.47413	1200	0
1527753741.789225000	6.47436	103	1
1527753741.790348000	6.47548	1412	0
1527753741.791694000	6.47682	1412	0
1527753741.792537000	6.47767	112	1
1527753741.793017000	6.47815	1412	0
1527753741.794319000	6.47945	188	0
1527753741.795533000	6.48066	103	1
1527753741.795672000	6.4808	967	0
1527753741.797027000	6.48216	1412	0
1527753741.798430000	6.48356	1302	0
1527753741.798566000	6.4837	106	1
1527753741.799752000	6.48488	749	0
1527753741.801104000	6.48624	1412	0
1527753741.802443000	6.48757	1327	0
1527753741.802523000	6.48765	103	1
1527753741.803779000	6.48891	1412	0
1527753741.805114000	6.49025	1412	0
1527753741.805505000	6.49064	106	1
1527753741.806421000	6.49155	340	0
1527753741.807746000	6.49288	92	0
1527753741.809137000	6.49427	251	0
1527753741.809651000	6.49478	120	1
1527753741.829054000	6.51419	87	0
1527753743.140256000	7.82539	308	1
1527753743.140345000	7.82548	145	1
1527753743.158562000	7.84369	87	0
1527753743.224568000	7.9097	1412	0
1527753743.225896000	7.91103	1412	0
1527753743.227231000	7.91236	1412	0
1527753743.227610000	7.91274	112	1
1527753743.228625000	7.91376	519	0
1527753743.229949000	7.91508	92	0
1527753743.231283000	7.91641	106	0
1527753743.231700000	7.91683	106	1
1527753744.193968000	8.8791	378	1
1527753744.194059000	8.87919	295	1
1527753744.196010000	8.88114	302	1
1527753744.196080000	8.88121	1412	1
1527753744.196105000	8.88124	1412	1
1527753744.196127000	8.88126	982	1
1527753744.211676000	8.89681	87	0
1527753744.215243000	8.90037	87	0
1527753744.270607000	8.95574	398	1
1527753744.288193000	8.97332	87	0
1527753744.311928000	8.99706	471	0
1527753744.314652000	8.99978	103	1
1527753744.318073000	9.0032	80	0
1527753744.320636000	9.00577	100	1
1527753744.492954000	9.17809	288	0
1527753744.494310000	9.17944	1400	0
1527753744.495627000	9.18076	513	0
1527753744.495670000	9.1808	103	1
1527753744.496987000	9.18212	592	0
1527753744.498380000	9.18351	635	0
1527753744.498659000	9.18379	106	1
1527753744.499714000	9.18484	467	0
1527753744.501056000	9.18619	697	0
1527753744.502388000	9.18752	484	0
1527753744.502644000	9.18778	106	1
1527753744.503733000	9.18886	835	0
1527753744.505069000	9.1902	649	0
1527753744.506400000	9.19153	519	0
1527753744.506651000	9.19178	106	1
1527753744.507733000	9.19286	439	0
1527753744.509871000	9.195	701	0
1527753744.510652000	9.19578	103	1
1527753744.511380000	9.19651	616	0
1527753744.512718000	9.19785	558	0
1527753744.513652000	9.19878	103	1
1527753744.514159000	9.19929	654	0
1527753744.515193000	9.20032	1412	1
1527753744.515243000	9.20037	1412	1
1527753744.515301000	9.20043	301	1
1527753744.515359000	9.20049	845	1
1527753744.515491000	9.20062	583	0
1527753744.516835000	9.20197	689	0
1527753744.517642000	9.20277	103	1
1527753744.531920000	9.21705	102	0
1527753744.533253000	9.21838	334	0
1527753744.534655000	9.21979	103	1
1527753744.535689000	9.22082	87	0
1527753744.548298000	9.23343	275	0
1527753744.549632000	9.23476	103	0
1527753744.550647000	9.23578	106	1
1527753744.552307000	9.23744	214	0
1527753744.554635000	9.23977	100	1
1527753744.557974000	9.24311	660	0
1527753744.560640000	9.24577	100	1
1527753745.336110000	10.0212	989	1
1527753745.336198000	10.0213	110	1
1527753745.348934000	10.0341	302	1
1527753745.351165000	10.0363	474	1
1527753745.351237000	10.0364	88	1
1527753745.354174000	10.0393	87	0
1527753745.366696000	10.0518	87	0
1527753745.370542000	10.0557	87	0
1527753745.613426000	10.2986	311	0
1527753745.614748000	10.2999	151	0
1527753745.616826000	10.302	92	0
1527753745.618233000	10.3034	194	0
1527753745.620767000	10.3059	118	1
1527753745.691741000	10.3769	233	0
1527753745.693053000	10.3782	103	0
1527753745.694826000	10.38	103	1
1527753745.696065000	10.3812	92	0
1527753745.697428000	10.3826	101	0
1527753745.698734000	10.3839	103	1
1527753745.771561000	10.4567	245	0
1527753745.773025000	10.4582	141	0
1527753745.774791000	10.4599	103	1
1527753745.775934000	10.4611	92	0
1527753745.777269000	10.4624	104	0
1527753745.778727000	10.4639	103	1
1527753746.721751000	11.4069	390	1
1527753746.721840000	11.407	258	1
1527753746.739184000	11.4243	87	0
1527753746.739319000	11.4245	417	1
1527753746.739390000	11.4245	95	1
1527753746.758581000	11.4437	87	0
1527753747.015807000	11.7009	258	0
1527753747.017133000	11.7023	367	0
1527753747.018819000	11.704	109	1
1527753747.019922000	11.7051	113	0
1527753747.022905000	11.708	100	1
1527753747.309886000	11.995	242	0
1527753747.311278000	11.9964	146	0
1527753747.312903000	11.998	103	1
1527753747.313757000	11.9989	92	0
1527753747.315096000	12.0002	229	0
1527753747.316822000	12.002	103	1
1527753749.942430000	14.6276	369	1
1527753749.942560000	14.6277	1412	1
1527753749.942584000	14.6277	1412	1
1527753749.942612000	14.6277	1412	1
1527753749.942646000	14.6278	1412	1
1527753749.942683000	14.6278	1412	1
1527753749.942713000	14.6278	1412	1
1527753749.942759000	14.6279	1412	1
1527753749.942795000	14.6279	1412	1
1527753749.942831000	14.628	1412	1
1527753749.942878000	14.628	1412	1
1527753749.942924000	14.6281	1412	1
1527753749.942956000	14.6281	1412	1
1527753749.942991000	14.6281	1412	1
1527753749.943014000	14.6281	1412	1
1527753749.943061000	14.6282	1412	1
1527753749.943099000	14.6282	1412	1
1527753749.943133000	14.6283	1412	1
1527753749.943186000	14.6283	1412	1
1527753749.943209000	14.6283	1412	1
1527753749.943232000	14.6284	1412	1
1527753749.944991000	14.6301	1412	1
1527753749.945030000	14.6302	1412	1
1527753749.945089000	14.6302	1412	1
1527753749.945125000	14.6303	1412	1
1527753749.945185000	14.6303	1412	1
1527753749.945206000	14.6303	1412	1
1527753749.945235000	14.6304	1412	1
1527753749.945271000	14.6304	1412	1
1527753749.945314000	14.6304	1412	1
1527753749.945337000	14.6305	1412	1
1527753749.945373000	14.6305	1412	1
1527753749.945396000	14.6305	1412	1
1527753749.945419000	14.6306	1412	1
1527753749.945457000	14.6306	793	1
1527753749.959645000	14.6448	87	0
1527753749.961321000	14.6465	87	0
1527753749.969266000	14.6544	87	0
1527753749.970616000	14.6557	87	0
1527753750.230103000	14.9152	383	1
1527753750.231121000	14.9163	294	1
1527753750.249054000	14.9342	87	0
1527753750.254189000	14.9393	323	1
1527753750.254273000	14.9394	268	1
1527753750.269859000	14.955	376	1
1527753750.271631000	14.9568	87	0
1527753750.280543000	14.9657	395	0
1527753750.283626000	14.9688	106	1
1527753750.287011000	14.9721	90	0
1527753750.290000000	14.9751	100	1
1527753750.345662000	15.0308	342	0
1527753750.346980000	15.0321	118	0
1527753750.347993000	15.0331	103	1
1527753750.348436000	15.0336	236	0
1527753750.349781000	15.0349	278	0
1527753750.350999000	15.0361	103	1
1527753750.351109000	15.0362	92	0
1527753750.352457000	15.0376	266	0
1527753750.353782000	15.0389	92	0
1527753750.353986000	15.0391	106	1
1527753750.355122000	15.0403	214	0
1527753750.358008000	15.0431	100	1
1527753750.457645000	15.1428	564	0
1527753750.459040000	15.1442	801	0
1527753750.460003000	15.1451	103	1
1527753750.460351000	15.1455	92	0
1527753750.461695000	15.1468	121	0
1527753750.463002000	15.1481	103	1
1527753750.599413000	15.2845	339	0
1527753750.600735000	15.2859	146	0
1527753750.602015000	15.2871	103	1
1527753750.602190000	15.2873	92	0
1527753750.603539000	15.2887	300	0
1527753750.604992000	15.2901	103	1
1527753753.418696000	18.1038	393	1
1527753753.418788000	18.1039	254	1
1527753753.437215000	18.1223	87	0
1527753753.697960000	18.3831	395	0
1527753753.699402000	18.3845	146	0
1527753753.701265000	18.3864	106	1
1527753753.701354000	18.3865	92	0
1527753753.702753000	18.3879	130	0
1527753753.704260000	18.3894	103	1
1527753753.756749000	18.4419	392	1
1527753753.756823000	18.442	264	1
1527753753.775175000	18.4603	87	0
1527753753.779995000	18.4651	87	0
1527753754.049524000	18.7347	288	0
1527753754.050849000	18.736	146	0
1527753754.052289000	18.7374	109	1
1527753754.053505000	18.7386	92	0
1527753754.054925000	18.7401	242	0
1527753754.056209000	18.7413	103	1
1527753754.366575000	19.0517	513	1
1527753754.366631000	19.0518	257	1
1527753754.384919000	19.0701	87	0
1527753754.649811000	19.3349	255	0
1527753754.651145000	19.3363	146	0
1527753754.652325000	19.3375	106	1
1527753754.654466000	19.3396	92	0
1527753754.655810000	19.3409	217	0
1527753754.657228000	19.3424	103	1
1527753754.726701000	19.4118	865	1
1527753754.726795000	19.4119	254	1
1527753754.743947000	19.4291	87	0
1527753755.023116000	19.7082	233	0
1527753755.024586000	19.7097	146	0
1527753755.026284000	19.7114	106	1
1527753755.029050000	19.7142	92	0
1527753755.030380000	19.7155	100	0
1527753755.031257000	19.7164	103	1
1527753755.157388000	19.8425	981	1
1527753755.157451000	19.8426	259	1
1527753755.182314000	19.8674	87	0
1527753755.453873000	20.139	232	0
1527753755.455263000	20.1404	146	0
1527753755.456370000	20.1415	106	1
1527753755.457784000	20.1429	92	0
1527753755.459194000	20.1443	327	0
1527753755.460282000	20.1454	103	1
1527753755.746759000	20.4319	386	1
1527753755.746826000	20.432	254	1
1527753755.764122000	20.4493	87	0
1527753756.027923000	20.7131	254	0
1527753756.029322000	20.7145	146	0
1527753756.030401000	20.7155	106	1
1527753756.031720000	20.7169	92	0
1527753756.033025000	20.7182	125	0
1527753756.034317000	20.7194	103	1
1527753756.207690000	20.8928	385	1
1527753756.207781000	20.8929	259	1
1527753756.226528000	20.9117	87	0
1527753756.485233000	21.1704	233	0
1527753756.486554000	21.1717	148	0
1527753756.488367000	21.1735	106	1
1527753756.490125000	21.1753	92	0
1527753756.491465000	21.1766	294	0
1527753756.492340000	21.1775	103	1
1527753756.601349000	21.2865	391	1
1527753756.601434000	21.2866	255	1
1527753756.618241000	21.3034	87	0
1527753756.728526000	21.4137	256	0
1527753756.729865000	21.415	148	0
1527753756.731438000	21.4166	106	1
1527753756.732676000	21.4178	92	0
1527753756.733958000	21.4191	88	0
1527753756.735430000	21.4206	103	1
1527753757.090000000	21.7751	391	1
1527753757.090096000	21.7752	256	1
1527753757.107963000	21.7931	87	0
1527753757.369912000	22.055	328	0
1527753757.371301000	22.0564	148	0
1527753757.372476000	22.0576	106	1
1527753757.373230000	22.0584	92	0
1527753757.374575000	22.0597	273	0
1527753757.376467000	22.0616	103	1
1527753757.449507000	22.1346	385	1
1527753757.449588000	22.1347	257	1
1527753757.466748000	22.1519	87	0
1527753757.472081000	22.1572	87	0
1527753757.582429000	22.2676	262	0
1527753757.583773000	22.2689	148	0
1527753757.585490000	22.2706	109	1
1527753757.585983000	22.2711	92	0
1527753757.587383000	22.2725	216	0
1527753757.588436000	22.2736	103	1
1527753757.674182000	22.3593	388	1
1527753757.674273000	22.3594	256	1
1527753757.691990000	22.3771	87	0
1527753757.798790000	22.4839	232	0
1527753757.800200000	22.4853	148	0
1527753757.801507000	22.4866	106	1
1527753757.803676000	22.4888	92	0
1527753757.804963000	22.4901	137	0
1527753757.806487000	22.4916	103	1
1527753757.919643000	22.6048	386	1
1527753757.919710000	22.6048	256	1
1527753757.936621000	22.6218	87	0
1527753758.201856000	22.887	235	0
1527753758.203179000	22.8883	148	0
1527753758.204539000	22.8897	106	1
1527753758.205767000	22.8909	92	0
1527753758.207192000	22.8923	295	0
1527753758.208448000	22.8936	103	1
1527753758.416838000	23.102	390	1
1527753758.416926000	23.1021	260	1
1527753758.434426000	23.1196	87	0
1527753758.692652000	23.3778	256	0
1527753758.693947000	23.3791	148	0
1527753758.695467000	23.3806	106	1
1527753758.696310000	23.3814	92	0
1527753758.697657000	23.3828	293	0
1527753758.698453000	23.3836	103	1
1527753758.838532000	23.5237	387	1
1527753758.838607000	23.5237	257	1
1527753758.855922000	23.5411	87	0
1527753759.134637000	23.8198	306	0
1527753759.135973000	23.8211	148	0
1527753759.137587000	23.8227	106	1
1527753759.138854000	23.824	92	0
1527753759.140262000	23.8254	265	0
1527753759.141495000	23.8266	103	1
1527753759.421925000	24.1071	515	1
1527753759.422014000	24.1071	257	1
1527753759.438421000	24.1236	100	0
1527753759.441612000	24.1267	100	1
1527753759.724589000	24.4097	393	0
1527753759.725948000	24.4111	148	0
1527753759.727615000	24.4127	103	1
1527753759.728858000	24.414	92	0
1527753759.730206000	24.4153	176	0
1527753759.731528000	24.4167	103	1
1527753759.896443000	24.5816	865	1
1527753759.896510000	24.5816	256	1
1527753759.914220000	24.5994	87	0
1527753760.178512000	24.8636	288	0
1527753760.179836000	24.865	148	0
1527753760.181644000	24.8668	106	1
1527753760.182788000	24.8679	92	0
1527753760.184138000	24.8693	193	0
1527753760.185605000	24.8707	103	1
1527753760.331352000	25.0165	398	1
1527753760.331431000	25.0166	255	1
1527753760.351451000	25.0366	87	0
1527753760.482258000	25.1674	235	0
1527753760.483590000	25.1687	148	0
1527753760.485656000	25.1708	106	1
1527753760.486275000	25.1714	92	0
1527753760.487614000	25.1727	143	0
1527753760.488601000	25.1737	103	1
1527753761.836093000	26.5212	971	1
1527753761.836183000	26.5213	259	1
1527753761.853442000	26.5386	87	0
1527753761.961195000	26.6463	256	0
1527753761.962517000	26.6476	148	0
1527753761.964268000	26.6494	106	1
1527753761.969238000	26.6544	92	0
1527753761.970601000	26.6557	163	0
1527753761.972266000	26.6574	103	1
1527753762.067236000	26.7524	387	1
1527753762.067320000	26.7525	257	1
1527753762.087921000	26.7731	87	0
1527753762.358492000	27.0436	235	0
1527753762.359813000	27.0449	148	0
1527753762.361353000	27.0465	106	1
1527753762.363179000	27.0483	92	0
1527753762.364526000	27.0497	151	0
1527753762.366341000	27.0515	103	1
1527753762.481413000	27.1665	387	1
1527753762.481502000	27.1666	256	1
1527753762.498497000	27.1836	87	0
1527753762.774222000	27.4594	256	0
1527753762.775550000	27.4607	148	0
1527753762.777374000	27.4625	106	1
1527753762.778503000	27.4636	92	0
1527753762.779847000	27.465	325	0
1527753762.781362000	27.4665	103	1
1527753763.019335000	27.7045	387	1
1527753763.019400000	27.7045	259	1
1527753763.037087000	27.7222	87	0
1527753763.298933000	27.9841	235	0
1527753763.300264000	27.9854	148	0
1527753763.301402000	27.9865	106	1
1527753763.303811000	27.9889	92	0
1527753763.305161000	27.9903	147	0
1527753763.306321000	27.9915	103	1
1527753764.517923000	29.2031	388	1
1527753764.518018000	29.2031	257	1
1527753764.535333000	29.2205	87	0
1527753764.670994000	29.3561	256	0
1527753764.672308000	29.3574	148	0
1527753764.673880000	29.359	106	1
1527753764.675144000	29.3603	92	0
1527753764.676488000	29.3616	180	0
1527753764.677864000	29.363	103	1
1527753764.987146000	29.6723	387	1
1527753764.987237000	29.6724	257	1
1527753765.004351000	29.6895	87	0
1527753765.273783000	29.9589	333	0
1527753765.275151000	29.9603	148	0
1527753765.276931000	29.9621	106	1
1527753765.277345000	29.9625	92	0
1527753765.278759000	29.9639	332	0
1527753765.279832000	29.965	103	1
1527753765.446280000	30.1314	391	1
1527753765.446372000	30.1315	258	1
1527753765.463463000	30.1486	87	0
1527753765.603718000	30.2888	262	0
1527753765.604966000	30.2901	148	0
1527753765.606948000	30.2921	106	1
1527753765.607627000	30.2928	92	0
1527753765.608980000	30.2941	198	0
1527753765.609844000	30.295	103	1
1527753765.953087000	30.6382	388	1
1527753765.953181000	30.6383	259	1
1527753765.970584000	30.6557	87	0
1527753766.240184000	30.9253	235	0
1527753766.241506000	30.9266	148	0
1527753766.242972000	30.9281	106	1
1527753766.245237000	30.9304	92	0
1527753766.246647000	30.9318	293	0
1527753766.247885000	30.933	103	1
1527753766.408184000	31.0933	392	1
1527753766.408243000	31.0934	256	1
1527753766.437374000	31.1225	87	0
1527753766.693982000	31.3791	258	0
1527753766.695369000	31.3805	148	0
1527753766.696990000	31.3821	106	1
1527753766.698939000	31.3841	92	0
1527753766.700282000	31.3854	148	0
1527753766.701970000	31.3871	103	1
1527753767.484018000	32.1691	387	1
1527753767.484092000	32.1692	258	1
1527753767.501910000	32.187	87	0
1527753767.504857000	32.19	87	0
1527753767.800752000	32.4859	258	0
1527753767.802037000	32.4872	148	0
1527753767.803849000	32.489	109	1
1527753767.804865000	32.49	92	0
1527753767.806270000	32.4914	176	0
1527753767.807841000	32.493	103	1
1527753768.188410000	32.8735	509	1
1527753768.188486000	32.8736	258	1
1527753768.206806000	32.8919	87	0
1527753768.211203000	32.8963	87	0
1527753768.326252000	33.0114	302	0
1527753768.327591000	33.0127	148	0
1527753768.328900000	33.014	109	1
1527753768.330363000	33.0155	92	0
1527753768.331703000	33.0168	135	0
1527753768.332798000	33.0179	103	1
1527753768.578233000	33.2634	868	1
1527753768.578298000	33.2634	260	1
1527753768.606342000	33.2915	87	0
1527753768.754455000	33.4396	395	0
1527753768.755780000	33.4409	148	0
1527753768.757908000	33.443	106	1
1527753768.758548000	33.4437	92	0
1527753768.759860000	33.445	267	0
1527753768.760816000	33.4459	103	1
1527753768.810106000	33.4952	400	1
1527753768.810200000	33.4953	256	1
1527753768.827572000	33.5127	87	0
1527753768.979740000	33.6649	290	0
1527753768.981014000	33.6661	148	0
1527753768.982937000	33.6681	106	1
1527753768.983865000	33.669	92	0
1527753768.985208000	33.6703	269	0
1527753768.986911000	33.672	103	1
1527753769.131767000	33.8169	971	1
1527753769.131833000	33.817	259	1
1527753769.148816000	33.8339	87	0
1527753769.153391000	33.8385	87	0
1527753769.261639000	33.9468	236	0
1527753769.262898000	33.948	148	0
1527753769.264939000	33.9501	109	1
1527753769.267330000	33.9525	92	0
1527753769.268741000	33.9539	288	0
1527753769.269848000	33.955	103	1
1527753769.540192000	34.2253	388	1
1527753769.540257000	34.2254	258	1
1527753769.557498000	34.2426	87	0
1527753769.820592000	34.5057	258	0
1527753769.821929000	34.5071	148	0
1527753769.823967000	34.5091	106	1
1527753769.824911000	34.51	92	0
1527753769.826248000	34.5114	152	0
1527753769.828028000	34.5132	103	1
1527753770.051028000	34.7362	388	1
1527753770.051088000	34.7362	256	1
1527753770.070504000	34.7556	87	0
1527753770.340817000	35.0259	233	0
1527753770.342217000	35.0273	148	0
1527753770.343880000	35.029	92	0
1527753770.344097000	35.0292	109	1
1527753770.383763000	35.0689	331	0
1527753770.386998000	35.0721	100	1
1527753770.571303000	35.2564	387	1
1527753770.571391000	35.2565	259	1
1527753770.589752000	35.2749	87	0
1527753770.864379000	35.5495	255	0
1527753770.865708000	35.5508	148	0
1527753770.866992000	35.5521	106	1
1527753770.868466000	35.5536	92	0
1527753770.869807000	35.5549	147	0
1527753770.870948000	35.5561	103	1
1527753771.121345000	35.8065	390	1
1527753771.121404000	35.8065	257	1
1527753771.139685000	35.8248	87	0
1527753771.407604000	36.0927	236	0
1527753771.408951000	36.0941	148	0
1527753771.410001000	36.0951	106	1
1527753771.413838000	36.099	92	0
1527753771.415190000	36.1003	319	0
1527753771.416978000	36.1021	103	1
1527753772.380464000	37.0656	388	1
1527753772.380559000	37.0657	256	1
1527753772.396947000	37.0821	87	0
1527753772.655988000	37.3411	256	0
1527753772.657313000	37.3424	148	0
1527753772.659085000	37.3442	106	1
1527753772.660181000	37.3453	92	0
1527753772.661525000	37.3467	271	0
1527753772.663073000	37.3482	103	1
1527753772.748269000	37.4334	387	1
1527753772.748366000	37.4335	257	1
1527753772.765236000	37.4504	87	0
1527753773.025818000	37.7109	330	0
1527753773.027105000	37.7122	148	0
1527753773.029088000	37.7142	106	1
1527753773.029927000	37.7151	92	0
1527753773.031269000	37.7164	165	0
1527753773.033129000	37.7183	103	1
1527753773.219058000	37.9042	387	1
1527753773.219145000	37.9043	260	1
1527753773.236864000	37.922	87	0
1527753773.382300000	38.0674	237	0
1527753773.383621000	38.0688	148	0
1527753773.385163000	38.0703	106	1
1527753773.386497000	38.0716	92	0
1527753773.387842000	38.073	164	0
1527753773.389080000	38.0742	103	1
1527753773.739897000	38.425	391	1
1527753773.739989000	38.4251	261	1
1527753773.757336000	38.4425	87	0
1527753773.909168000	38.5943	256	0
1527753773.910519000	38.5956	148	0
1527753773.912211000	38.5973	106	1
1527753773.913357000	38.5985	92	0
1527753773.914693000	38.5998	98	0
1527753773.916192000	38.6013	103	1
1527753774.061341000	38.7465	513	1
1527753774.061437000	38.7466	256	1
1527753774.078948000	38.7641	87	0
1527753774.351868000	39.037	235	0
1527753774.353190000	39.0383	148	0
1527753774.355180000	39.0403	106	1
1527753774.356023000	39.0412	92	0
1527753774.357369000	39.0425	259	0
1527753774.359137000	39.0443	103	1
1527753774.450827000	39.136	870	1
1527753774.450890000	39.136	263	1
1527753774.469610000	39.1547	87	0
1527753774.747335000	39.4325	255	0
1527753774.748716000	39.4338	148	0
1527753774.750247000	39.4354	106	1
1527753774.751925000	39.4371	92	0
1527753774.753206000	39.4383	263	0
1527753774.754207000	39.4393	103	1
1527753774.961789000	39.6469	398	1
1527753774.961851000	39.647	261	1
1527753774.978782000	39.6639	87	0
1527753775.259031000	39.9442	303	0
1527753775.260401000	39.9455	148	0
1527753775.262274000	39.9474	106	1
1527753775.262648000	39.9478	92	0
1527753775.263949000	39.9491	275	0
1527753775.265185000	39.9503	103	1
1527753775.403015000	40.0881	969	1
1527753775.403077000	40.0882	259	1
1527753775.420244000	40.1054	87	0
1527753775.694966000	40.3801	395	0
1527753775.696252000	40.3814	148	0
1527753775.698293000	40.3834	106	1
1527753775.699768000	40.3849	92	0
1527753775.701076000	40.3862	236	0
1527753775.702208000	40.3873	103	1
1527753775.813662000	40.4988	390	1
1527753775.813754000	40.4989	260	1
1527753775.830289000	40.5154	87	0
1527753776.117506000	40.8026	290	0
1527753776.118953000	40.8041	148	0
1527753776.120320000	40.8055	106	1
1527753776.122113000	40.8072	92	0
1527753776.123458000	40.8086	296	0
1527753776.125432000	40.8106	103	1
1527753777.899340000	42.5845	369	1
1527753777.899440000	42.5846	1412	1
1527753777.899485000	42.5846	1412	1
1527753777.899508000	42.5846	1412	1
1527753777.899532000	42.5847	1376	1
1527753777.918324000	42.6035	87	0
1527753778.101414000	42.7865	320	1
1527753778.101506000	42.7866	256	1
1527753778.124247000	42.8094	87	0
1527753778.133508000	42.8186	87	0
1527753778.185191000	42.8703	411	0
1527753778.188225000	42.8734	109	1
1527753778.191410000	42.8765	80	0
1527753778.194217000	42.8793	100	1
1527753778.384336000	43.0695	245	0
1527753778.385679000	43.0708	148	0
1527753778.387236000	43.0724	103	1
1527753778.389625000	43.0748	92	0
1527753778.390948000	43.0761	330	0
1527753778.392254000	43.0774	103	1
1527753781.243243000	45.9284	391	1
1527753781.243310000	45.9284	258	1
1527753781.259996000	45.9451	87	0
1527753781.538392000	46.2235	259	0
1527753781.539717000	46.2248	148	0
1527753781.541535000	46.2267	106	1
1527753781.543367000	46.2285	92	0
1527753781.544699000	46.2298	103	0
1527753781.546546000	46.2317	103	1
1527753781.664873000	46.35	388	1
1527753781.664934000	46.3501	259	1
1527753781.683457000	46.3686	87	0
1527753781.820803000	46.5059	256	0
1527753781.822180000	46.5073	148	0
1527753781.823544000	46.5087	106	1
1527753781.824591000	46.5097	92	0
1527753781.825920000	46.5111	163	0
1527753781.827568000	46.5127	103	1
1527753782.110058000	46.7952	387	1
1527753782.110124000	46.7953	258	1
1527753782.127100000	46.8122	87	0
1527753782.387168000	47.0723	235	0
1527753782.388566000	47.0737	148	0
1527753782.389662000	47.0748	106	1
1527753782.391560000	47.0767	92	0
1527753782.392903000	47.078	146	0
1527753782.394642000	47.0798	103	1
1527753782.451216000	47.1363	388	1
1527753782.451303000	47.1364	256	1
1527753782.468470000	47.1536	87	0
1527753782.739809000	47.4249	355	0
1527753782.741124000	47.4263	148	0
1527753782.742614000	47.4277	106	1
1527753782.744551000	47.4297	92	0
1527753782.745886000	47.431	94	0
1527753782.747613000	47.4327	103	1
1527753782.948743000	47.6339	387	1
1527753782.948817000	47.6339	259	1
1527753782.963959000	47.6491	100	0
1527753782.966692000	47.6518	100	1
1527753782.969160000	47.6543	87	0
1527753783.226616000	47.9117	237	0
1527753783.227954000	47.9131	148	0
1527753783.229700000	47.9148	106	1
1527753783.231357000	47.9165	92	0
1527753783.232656000	47.9178	183	0
1527753783.233615000	47.9187	103	1
1527753783.622333000	48.3075	390	1
1527753783.622402000	48.3075	257	1
1527753783.639723000	48.3249	87	0
1527753783.748997000	48.4341	258	0
1527753783.750390000	48.4355	148	0
1527753783.751742000	48.4369	106	1
1527753783.753198000	48.4383	92	0
1527753783.754546000	48.4397	138	0
1527753783.755656000	48.4408	103	1
1527753784.286155000	48.9713	509	1
1527753784.286215000	48.9713	257	1
1527753784.303521000	48.9887	87	0
1527753784.695344000	49.3805	258	0
1527753784.696677000	49.3818	148	0
1527753784.697804000	49.3829	106	1
1527753784.702311000	49.3874	92	0
1527753784.703662000	49.3888	242	0
1527753784.704745000	49.3899	103	1
1527753784.725831000	49.411	866	1
1527753784.725898000	49.411	257	1
1527753784.743949000	49.4291	87	0
1527753784.851794000	49.5369	232	0
1527753784.853116000	49.5382	148	0
1527753784.855482000	49.5406	92	0
1527753784.855738000	49.5409	109	1
1527753784.856919000	49.5421	299	0
1527753784.859781000	49.5449	100	1
1527753785.164011000	49.8491	398	1
1527753785.164073000	49.8492	259	1
1527753785.182558000	49.8677	87	0
1527753785.312967000	49.9981	303	0
1527753785.314282000	49.9994	148	0
1527753785.315826000	50.001	106	1
1527753785.317692000	50.0028	92	0
1527753785.319107000	50.0042	130	0
1527753785.320832000	50.006	103	1
1527753785.465082000	50.1502	967	1
1527753785.465173000	50.1503	258	1
1527753785.483600000	50.1687	87	0
1527753785.639470000	50.3246	393	0
1527753785.640790000	50.3259	148	0
1527753785.642783000	50.3279	106	1
1527753785.644053000	50.3292	92	0
1527753785.645400000	50.3305	158	0
1527753785.646749000	50.3319	103	1
1527753785.882568000	50.5677	387	1
1527753785.882655000	50.5678	257	1
1527753785.901742000	50.5869	87	0
1527753786.019494000	50.7046	288	0
1527753786.020817000	50.7059	148	0
1527753786.022868000	50.708	106	1
1527753786.023822000	50.709	92	0
1527753786.025209000	50.7103	194	0
1527753786.026853000	50.712	103	1
1527753786.294990000	50.9801	391	1
1527753786.295087000	50.9802	256	1
1527753786.312688000	50.9978	87	0
1527753786.598282000	51.2834	258	0
1527753786.599679000	51.2848	148	0
1527753786.600895000	51.286	106	1
1527753786.602563000	51.2877	92	0
1527753786.603856000	51.289	109	0
1527753786.604839000	51.29	103	1
1527753787.484863000	52.17	387	1
1527753787.484928000	52.1701	256	1
1527753787.502111000	52.1872	87	0
1527753787.506859000	52.192	87	0
1527753787.630955000	52.3161	259	0
1527753787.632296000	52.3174	148	0
1527753787.633329000	52.3185	109	1
1527753787.635402000	52.3205	92	0
1527753787.636746000	52.3219	206	0
1527753787.638382000	52.3235	103	1
1527753788.104697000	52.7898	392	1
1527753788.104786000	52.7899	258	1
1527753788.122479000	52.8076	87	0
1527753788.246248000	52.9314	235	0
1527753788.247512000	52.9326	148	0
1527753788.249374000	52.9345	106	1
1527753788.250259000	52.9354	92	0
1527753788.251604000	52.9367	338	0
1527753788.253492000	52.9386	103	1
1527753788.392587000	53.0777	387	1
1527753788.392678000	53.0778	256	1
1527753788.409098000	53.0942	87	0
1527753788.541522000	53.2267	235	0
1527753788.542844000	53.228	148	0
1527753788.544308000	53.2294	106	1
1527753788.545909000	53.231	92	0
1527753788.547259000	53.2324	289	0
1527753788.548328000	53.2335	103	1
1527753788.674902000	53.36	387	1
1527753788.674963000	53.3601	257	1
1527753788.693197000	53.3783	87	0
1527753788.959566000	53.6447	256	0
1527753788.960894000	53.646	148	0
1527753788.962413000	53.6475	106	1
1527753788.963823000	53.649	92	0
1527753788.965913000	53.651	127	0
1527753788.966362000	53.6515	103	1
1527753789.355116000	54.0402	387	1
1527753789.355177000	54.0403	257	1
1527753789.374284000	54.0594	87	0
1527753789.651958000	54.3371	255	0
1527753789.653277000	54.3384	148	0
1527753789.654451000	54.3396	106	1
1527753789.656263000	54.3414	92	0
1527753789.657610000	54.3427	282	0
1527753789.659393000	54.3445	103	1
1527753789.755622000	54.4408	386	1
1527753789.755711000	54.4408	258	1
1527753789.772736000	54.4579	87	0
1527753789.895324000	54.5805	329	0
1527753789.896658000	54.5818	148	0
1527753789.898461000	54.5836	106	1
1527753789.898983000	54.5841	92	0
1527753789.900567000	54.5857	117	0
1527753789.901376000	54.5865	103	1
1527753790.276593000	54.9617	386	1
1527753790.276658000	54.9618	256	1
1527753790.294306000	54.9794	87	0
1527753790.421272000	55.1064	239	0
1527753790.422612000	55.1077	148	0
1527753790.424498000	55.1096	106	1
1527753790.425455000	55.1106	92	0
1527753790.426852000	55.112	296	0
1527753790.428487000	55.1136	103	1
1527753790.697903000	55.383	492	1
1527753790.698001000	55.3831	1412	1
1527753790.698025000	55.3832	1412	1
1527753790.698055000	55.3832	1412	1
1527753790.698091000	55.3832	836	1
1527753790.714920000	55.4001	87	0
1527753790.720724000	55.4059	87	0
1527753790.947704000	55.6328	821	1
1527753790.947787000	55.6329	257	1
1527753790.964070000	55.6492	411	0
1527753790.966539000	55.6517	100	1
1527753790.970383000	55.6555	80	0
1527753790.973532000	55.6587	100	1
1527753790.974396000	55.6595	87	0
1527753791.090743000	55.7759	245	0
1527753791.092000000	55.7771	148	0
1527753791.093493000	55.7786	92	0
1527753791.093564000	55.7787	106	1
1527753791.094889000	55.78	190	0
1527753791.096531000	55.7817	103	1
1527753791.247620000	55.9328	402	1
1527753791.247716000	55.9328	259	1
1527753791.266125000	55.9513	87	0
1527753791.270675000	55.9558	87	0
1527753791.547503000	56.2326	305	0
1527753791.548911000	56.234	148	0
1527753791.550570000	56.2357	109	1
1527753791.552883000	56.238	92	0
1527753791.554230000	56.2394	312	0
1527753791.555487000	56.2406	103	1
1527753791.716011000	56.4011	972	1
1527753791.716075000	56.4012	261	1
1527753791.733729000	56.4189	87	0
1527753791.863970000	56.5491	393	0
1527753791.865330000	56.5505	148	0
1527753791.866589000	56.5517	106	1
1527753791.868241000	56.5534	92	0
1527753791.869647000	56.5548	303	0
1527753791.870534000	56.5557	103	1
1527753792.208970000	56.8941	387	1
1527753792.209031000	56.8942	259	1
1527753792.225568000	56.9107	87	0
1527753792.357499000	57.0426	288	0
1527753792.358898000	57.044	148	0
1527753792.360610000	57.0457	106	1
1527753792.361518000	57.0466	92	0
1527753792.362861000	57.048	313	0
1527753792.364595000	57.0497	103	1
1527753792.628935000	57.3141	391	1
1527753792.628993000	57.3141	256	1
1527753792.648423000	57.3336	87	0
1527753792.776779000	57.4619	256	0
1527753792.778114000	57.4632	148	0
1527753792.779653000	57.4648	106	1
1527753792.781326000	57.4665	92	0
1527753792.782602000	57.4677	116	0
1527753792.783550000	57.4687	103	1
1527753793.008914000	57.694	386	1
1527753793.008976000	57.6941	256	1
1527753793.025878000	57.711	87	0
1527753793.146595000	57.8317	232	0
1527753793.147936000	57.8331	148	0
1527753793.149668000	57.8348	106	1
1527753793.153691000	57.8388	92	0
1527753793.155104000	57.8402	177	0
1527753793.156664000	57.8418	103	1
1527753793.770114000	58.4552	389	1
1527753793.770204000	58.4553	258	1
1527753793.788019000	58.4732	87	0
1527753793.793482000	58.4786	87	0
1527753793.915055000	58.6002	258	0
1527753793.916430000	58.6016	148	0
1527753793.917718000	58.6028	109	1
1527753793.918327000	58.6035	92	0
1527753793.919674000	58.6048	223	0
1527753793.920647000	58.6058	103	1
1527753794.011717000	58.6968	387	1
1527753794.011813000	58.6969	256	1
1527753794.028620000	58.7138	87	0
1527753794.135053000	58.8202	231	0
1527753794.136432000	58.8216	148	0
1527753794.137716000	58.8228	106	1
1527753794.139815000	58.8249	92	0
1527753794.141159000	58.8263	168	0
1527753794.142723000	58.8279	103	1
1527753794.458971000	59.1441	385	1
1527753794.459071000	59.1442	261	1
1527753794.476431000	59.1616	87	0
1527753794.628490000	59.3136	255	0
1527753794.629830000	59.315	148	0
1527753794.631746000	59.3169	106	1
1527753794.631947000	59.3171	92	0
1527753794.633313000	59.3184	277	0
1527753794.634682000	59.3198	103	1
1527753794.778922000	59.4641	386	1
1527753794.779014000	59.4641	256	1
1527753794.796345000	59.4815	87	0
1527753794.803500000	59.4886	87	0
1527753794.903980000	59.5891	235	0
1527753794.905338000	59.5905	148	0
1527753794.906699000	59.5918	109	1
1527753794.908368000	59.5935	92	0
1527753794.909703000	59.5948	189	0
1527753794.910667000	59.5958	103	1
1527753795.128119000	59.8133	388	1
1527753795.128217000	59.8133	257	1
1527753795.146887000	59.832	87	0
1527753795.261178000	59.9463	330	0
1527753795.262499000	59.9476	148	0
1527753795.263712000	59.9488	106	1
1527753795.265561000	59.9507	92	0
1527753795.266913000	59.952	336	0
1527753795.268702000	59.9538	103	1
1527753795.459237000	60.1444	387	1
1527753795.459314000	60.1444	258	1
1527753795.476453000	60.1616	87	0
1527753795.589749000	60.2749	262	0
1527753795.591135000	60.2763	148	0
1527753795.592796000	60.2779	106	1
1527753795.594037000	60.2792	92	0
1527753795.595420000	60.2806	195	0
1527753795.596798000	60.2819	103	1
1527753795.870140000	60.5553	509	1
1527753795.870201000	60.5553	257	1
1527753795.888122000	60.5733	87	0
1527753796.003897000	60.689	233	0
1527753796.005290000	60.6904	148	0
1527753796.006780000	60.6919	92	0
1527753796.006874000	60.692	106	1
1527753796.008200000	60.6933	225	0
1527753796.009800000	60.6949	103	1
1527753796.492732000	61.1779	870	1
1527753796.492809000	61.1779	257	1
1527753796.517245000	61.2024	87	0
1527753796.790806000	61.4759	256	0
1527753796.792124000	61.4773	148	0
1527753796.793796000	61.4789	106	1
1527753796.794619000	61.4798	92	0
1527753796.795961000	61.4811	177	0
1527753796.797791000	61.4829	103	1
1527753796.924312000	61.6094	402	1
1527753796.924369000	61.6095	260	1
1527753796.941547000	61.6267	87	0
1527753797.048345000	61.7335	233	0
1527753797.049741000	61.7349	148	0
1527753797.050869000	61.736	106	1
1527753797.052969000	61.7381	92	0
1527753797.054317000	61.7394	151	0
1527753797.055868000	61.741	103	1
1527753797.513418000	62.1985	967	1
1527753797.513486000	62.1986	256	1
1527753797.531169000	62.2163	87	0
1527753797.636719000	62.3219	325	0
1527753797.638002000	62.3231	148	0
1527753797.639899000	62.325	106	1
1527753797.640514000	62.3256	92	0
1527753797.641861000	62.327	119	0
1527753797.642822000	62.328	103	1
1527753797.923578000	62.6087	386	1
1527753797.923675000	62.6088	257	1
1527753797.940974000	62.6261	87	0
1527753798.076903000	62.762	372	0
1527753798.078242000	62.7634	148	0
1527753798.079936000	62.7651	106	1
1527753798.081002000	62.7661	92	0
1527753798.082402000	62.7675	185	0
1527753798.083925000	62.7691	103	1
1527753798.673673000	63.3588	388	1
1527753798.673760000	63.3589	260	1
1527753798.691546000	63.3767	87	0
1527753798.696487000	63.3816	87	0
1527753798.826279000	63.5114	314	0
1527753798.827527000	63.5127	148	0
1527753798.828977000	63.5141	109	1
1527753798.829978000	63.5151	92	0
1527753798.831381000	63.5165	316	0
1527753798.833038000	63.5182	103	1
1527753798.905063000	63.5902	388	1
1527753798.905158000	63.5903	257	1
1527753798.922658000	63.6078	87	0
1527753798.926358000	63.6115	87	0
1527753799.046937000	63.7321	235	0
1527753799.048189000	63.7333	148	0
1527753799.049992000	63.7351	109	1
1527753799.050816000	63.7359	92	0
1527753799.052147000	63.7373	127	0
1527753799.053990000	63.7391	103	1
1527753799.214034000	63.8992	390	1
1527753799.214097000	63.8992	259	1
1527753799.242733000	63.9279	87	0
1527753799.350399000	64.0355	236	0
1527753799.351723000	64.0369	148	0
1527753799.352993000	64.0381	106	1
1527753799.353950000	64.0391	92	0
1527753799.355355000	64.0405	110	0
1527753799.356983000	64.0421	103	1
1527753802.594882000	67.28	392	1
1527753802.594978000	67.2801	256	1
1527753802.613490000	67.2986	87	0
1527753802.874541000	67.5597	255	0
1527753802.875878000	67.561	148	0
1527753802.877337000	67.5625	106	1
1527753802.878652000	67.5638	92	0
1527753802.879977000	67.5651	309	0
1527753802.881318000	67.5664	103	1
1527753802.935470000	67.6206	386	1
1527753802.935565000	67.6207	256	1
1527753802.953938000	67.6391	87	0
1527753802.958950000	67.6441	87	0
1527753803.088816000	67.7739	235	0
1527753803.090140000	67.7753	148	0
1527753803.091330000	67.7765	109	1
1527753803.092883000	67.778	92	0
1527753803.094222000	67.7794	102	0
1527753803.095317000	67.7804	103	1
1527753803.185757000	67.8709	388	1
1527753803.185819000	67.8709	260	1
1527753803.204270000	67.8894	87	0
1527753803.209493000	67.8946	87	0
1527753803.313824000	67.999	233	0
1527753803.315089000	68.0002	148	0
1527753803.316375000	68.0015	109	1
1527753803.318011000	68.0031	92	0
1527753803.319409000	68.0045	158	0
1527753803.320369000	68.0055	103	1
1527753803.508681000	68.1938	387	1
1527753803.508776000	68.1939	257	1
1527753803.526704000	68.2118	87	0
1527753803.654256000	68.3394	258	0
1527753803.656944000	68.3421	158	0
1527753803.657447000	68.3426	106	1
1527753803.658280000	68.3434	238	0
1527753803.661430000	68.3466	100	1
1527753804.099637000	68.7848	387	1
1527753804.099704000	68.7848	256	1
1527753804.116647000	68.8018	87	0
1527753804.133774000	68.8189	903	1
1527753804.133834000	68.819	1412	1
1527753804.133873000	68.819	1412	1
1527753804.133900000	68.819	1147	1
1527753804.152796000	68.8379	87	0
1527753804.249863000	68.935	332	0
1527753804.251201000	68.9363	148	0
1527753804.252471000	68.9376	393	0
1527753804.252537000	68.9377	109	1
1527753804.254298000	68.9394	92	0
1527753804.255472000	68.9406	103	1
1527753804.255664000	68.9408	232	0
1527753804.256952000	68.9421	80	0
1527753804.258466000	68.9436	103	1
1527753805.409022000	70.0942	387	1
1527753805.409119000	70.0942	256	1
1527753805.426426000	70.1116	87	0
1527753805.549225000	70.2344	256	0
1527753805.550545000	70.2357	148	0
1527753805.552347000	70.2375	106	1
1527753805.553254000	70.2384	92	0
1527753805.554589000	70.2397	85	0
1527753805.556336000	70.2415	103	1
1527753805.638584000	70.3237	398	1
1527753805.638678000	70.3238	256	1
1527753805.666226000	70.3514	87	0
1527753805.840689000	70.5258	258	0
1527753805.841979000	70.5271	148	0
1527753805.843362000	70.5285	106	1
1527753805.846451000	70.5316	92	0
1527753805.847798000	70.5329	229	0
1527753805.849351000	70.5345	103	1
1527753806.158716000	70.8438	971	1
1527753806.158778000	70.8439	260	1
1527753806.175951000	70.8611	87	0
1527753806.297540000	70.9827	305	0
1527753806.298931000	70.9841	148	0
1527753806.300390000	70.9855	106	1
1527753806.301672000	70.9868	92	0
1527753806.302965000	70.9881	215	0
1527753806.304309000	70.9894	103	1
1527753807.148167000	71.8333	370	1
1527753807.148284000	71.8334	1412	1
1527753807.148323000	71.8335	1412	1
1527753807.148376000	71.8335	1412	1
1527753807.148414000	71.8335	1412	1
1527753807.148463000	71.8336	1412	1
1527753807.148499000	71.8336	1412	1
1527753807.148553000	71.8337	1412	1
1527753807.148576000	71.8337	1412	1
1527753807.148612000	71.8337	1412	1
1527753807.148661000	71.8338	1412	1
1527753807.148685000	71.8338	1412	1
1527753807.148709000	71.8338	1412	1
1527753807.148755000	71.8339	1412	1
1527753807.148787000	71.8339	153	1
1527753807.151079000	71.8362	320	1
1527753807.151159000	71.8363	260	1
1527753807.167671000	71.8528	87	0
1527753807.171306000	71.8564	87	0
1527753807.184199000	71.8693	87	0
1527753807.286287000	71.9714	511	0
1527753807.289452000	71.9746	109	1
1527753807.290277000	71.9754	312	0
1527753807.291613000	71.9767	148	0
1527753807.292940000	71.9781	80	0
1527753807.293439000	71.9786	106	1
1527753807.294705000	71.9798	92	0
1527753807.295995000	71.9811	202	0
1527753807.297433000	71.9826	103	1
1527753807.538920000	72.2241	388	1
1527753807.539016000	72.2241	256	1
1527753807.558532000	72.2437	87	0
1527753807.684670000	72.3698	256	0
1527753807.685954000	72.3711	148	0
1527753807.687470000	72.3726	106	1
1527753807.688708000	72.3738	92	0
1527753807.690002000	72.3751	294	0
1527753807.691373000	72.3765	103	1
1527753807.847634000	72.5328	385	1
1527753807.847732000	72.5329	256	1
1527753807.883440000	72.5686	87	0
1527753807.894261000	72.5794	87	0
1527753808.027338000	72.7125	233	0
1527753808.028741000	72.7139	148	0
1527753808.030486000	72.7156	109	1
1527753808.031446000	72.7166	92	0
1527753808.032854000	72.718	212	0
1527753808.034489000	72.7196	103	1
1527753808.498965000	73.1841	389	1
1527753808.499029000	73.1842	259	1
1527753808.526910000	73.212	87	0
1527753808.810241000	73.4954	259	0
1527753808.811621000	73.4968	148	0
1527753808.813541000	73.4987	106	1
1527753808.814838000	73.5	92	0
1527753808.816245000	73.5014	106	0
1527753808.817449000	73.5026	103	1
1527753808.928695000	73.6138	391	1
1527753808.928763000	73.6139	257	1
1527753808.956493000	73.6416	87	0
1527753809.211818000	73.8969	232	0
1527753809.213109000	73.8982	148	0
1527753809.214558000	73.8997	106	1
1527753809.215908000	73.901	92	0
1527753809.217257000	73.9024	318	0
1527753809.218540000	73.9037	103	1
1527753810.322560000	75.0077	386	1
1527753810.322656000	75.0078	257	1
1527753810.341203000	75.0263	87	0
1527753810.468245000	75.1534	259	0
1527753810.469638000	75.1548	148	0
1527753810.470994000	75.1561	106	1
1527753810.473780000	75.1589	92	0
1527753810.475125000	75.1603	255	0
1527753810.476946000	75.1621	103	1
1527753810.725270000	75.4104	391	1
1527753810.725359000	75.4105	263	1
1527753810.742647000	75.4278	87	0
1527753810.860031000	75.5452	354	0
1527753810.861347000	75.5465	148	0
1527753810.862987000	75.5481	106	1
1527753810.863608000	75.5487	92	0
1527753810.864950000	75.5501	149	0
1527753810.865950000	75.5511	103	1
1527753811.051326000	75.7365	387	1
1527753811.051392000	75.7365	259	1
1527753811.068735000	75.7539	87	0
1527753811.183865000	75.869	233	0
1527753811.185186000	75.8703	148	0
1527753811.187032000	75.8722	106	1
1527753811.189481000	75.8746	92	0
1527753811.190830000	75.876	268	0
1527753811.191965000	75.8771	103	1
1527753811.395612000	76.0807	391	1
1527753811.395677000	76.0808	262	1
1527753811.412827000	76.098	87	0
1527753811.522486000	76.2076	237	0
1527753811.523810000	76.2089	148	0
1527753811.525040000	76.2102	106	1
1527753811.526421000	76.2116	92	0
1527753811.527768000	76.2129	256	0
1527753811.528993000	76.2141	103	1
1527753811.881189000	76.5663	988	1
1527753811.881266000	76.5664	262	1
1527753811.902949000	76.5881	87	0
1527753811.907132000	76.5923	87	0
1527753812.022281000	76.7074	257	0
1527753812.023621000	76.7088	148	0
1527753812.025024000	76.7102	109	1
1527753812.025121000	76.7103	92	0
1527753812.026468000	76.7116	296	0
1527753812.028000000	76.7131	103	1
1527753812.180855000	76.866	399	1
1527753812.180946000	76.8661	260	1
1527753812.197692000	76.8828	87	0
1527753812.305543000	76.9907	235	0
1527753812.306878000	76.992	148	0
1527753812.308098000	76.9932	106	1
1527753812.310515000	76.9956	92	0
1527753812.311856000	76.997	202	0
1527753812.313038000	76.9982	103	1
1527753812.571781000	77.2569	967	1
1527753812.571842000	77.257	262	1
1527753812.590549000	77.2757	87	0
1527753812.724597000	77.4097	329	0
1527753812.725918000	77.411	148	0
1527753812.727144000	77.4123	106	1
1527753812.728525000	77.4137	92	0
1527753812.729820000	77.415	328	0
1527753812.731069000	77.4162	103	1
1527753813.012280000	77.6974	390	1
1527753813.012368000	77.6975	258	1
1527753813.032452000	77.7176	87	0
1527753813.151474000	77.8366	232	0
1527753813.152799000	77.8379	148	0
1527753813.154106000	77.8392	106	1
1527753813.154897000	77.84	92	0
1527753813.156292000	77.8414	202	0
1527753813.157079000	77.8422	103	1
1527753813.604550000	78.2897	385	1
1527753813.604617000	78.2897	258	1
1527753813.622312000	78.3074	87	0
1527753813.756964000	78.4421	371	0
1527753813.758399000	78.4435	148	0
1527753813.760202000	78.4453	106	1
1527753813.761134000	78.4463	92	0
1527753813.762473000	78.4476	96	0
1527753813.764191000	78.4493	103	1
1527753814.054463000	78.7396	386	1
1527753814.054524000	78.7397	259	1
1527753814.071832000	78.757	87	0
1527753814.187760000	78.8729	309	0
1527753814.189153000	78.8743	148	0
1527753814.190225000	78.8754	106	1
1527753814.191044000	78.8762	92	0
1527753814.192430000	78.8776	176	0
1527753814.194214000	78.8793	103	1
1527753814.577587000	79.2627	389	1
1527753814.577679000	79.2628	259	1
1527753814.595877000	79.281	87	0
1527753814.701015000	79.3861	255	0
1527753814.702346000	79.3875	148	0
1527753814.704271000	79.3894	106	1
1527753814.705182000	79.3903	92	0
1527753814.706525000	79.3917	301	0
1527753814.708245000	79.3934	103	1
1527753815.408285000	80.0934	386	1
1527753815.408359000	80.0935	259	1
1527753815.426887000	80.112	87	0
1527753815.431838000	80.117	87	0
1527753815.562420000	80.2476	235	0
1527753815.563832000	80.249	158	0
1527753815.565161000	80.2503	106	0
1527753815.565274000	80.2504	109	1
1527753815.568291000	80.2534	100	1
1527753816.046918000	80.732	387	1
1527753816.046973000	80.7321	262	1
1527753816.064773000	80.7499	87	0
1527753816.191178000	80.8763	258	0
1527753816.192496000	80.8776	148	0
1527753816.194362000	80.8795	106	1
1527753816.195138000	80.8803	92	0
1527753816.196478000	80.8816	332	0
1527753816.198351000	80.8835	103	1
1527753816.384614000	81.0697	388	1
1527753816.384685000	81.0698	259	1
1527753816.403471000	81.0886	87	0
1527753816.536004000	81.2211	235	0
1527753816.537321000	81.2225	148	0
1527753816.539367000	81.2245	106	1
1527753816.541358000	81.2265	92	0
1527753816.542703000	81.2278	94	0
1527753816.544285000	81.2294	103	1
1527753816.866146000	81.5513	392	1
1527753816.866313000	81.5514	263	1
1527753816.884359000	81.5695	87	0
1527753817.144506000	81.8296	258	0
1527753817.145845000	81.831	148	0
1527753817.147395000	81.8325	106	1
1527753817.149276000	81.8344	92	0
1527753817.150624000	81.8358	307	0
1527753817.152399000	81.8375	103	1
1527753817.405710000	82.0908	392	1
1527753817.405770000	82.0909	261	1
1527753817.423963000	82.1091	87	0
1527753817.689358000	82.3745	357	0
1527753817.690683000	82.3758	148	0
1527753817.692446000	82.3776	106	1
1527753817.693092000	82.3782	92	0
1527753817.694422000	82.3796	295	0
1527753817.695342000	82.3805	103	1
1527753817.892883000	82.578	992	1
1527753817.892950000	82.5781	260	1
1527753817.913253000	82.5984	87	0
1527753818.190107000	82.8752	235	0
1527753818.191386000	82.8765	148	0
1527753818.193454000	82.8786	106	1
1527753818.194284000	82.8794	92	0
1527753818.195620000	82.8808	91	0
1527753818.197476000	82.8826	103	1
1527753818.305853000	82.991	399	1
1527753818.305914000	82.991	261	1
1527753818.323664000	83.0088	87	0
1527753818.483731000	83.1689	237	0
1527753818.485004000	83.1701	148	0
1527753818.486488000	83.1716	106	1
1527753818.488054000	83.1732	92	0
1527753818.489441000	83.1746	321	0
1527753818.490389000	83.1755	103	1
1527753819.497009000	84.1821	967	1
1527753819.497099000	84.1822	258	1
1527753819.514556000	84.1997	87	0
1527753819.638381000	84.3235	257	0
1527753819.639724000	84.3249	148	0
1527753819.641544000	84.3267	106	1
1527753819.643237000	84.3284	92	0
1527753819.644512000	84.3296	327	0
1527753819.646531000	84.3317	103	1
1527753819.828352000	84.5135	391	1
1527753819.828428000	84.5136	262	1
1527753819.846795000	84.5319	87	0
1527753819.953424000	84.6386	235	0
1527753819.954751000	84.6399	148	0
1527753819.956576000	84.6417	106	1
1527753819.957089000	84.6422	92	0
1527753819.958539000	84.6437	327	0
1527753819.959475000	84.6446	103	1
1527753820.121643000	84.8068	390	1
1527753820.121739000	84.8069	258	1
1527753820.139655000	84.8248	87	0
1527753820.260677000	84.9458	306	0
1527753820.261954000	84.9471	148	0
1527753820.263567000	84.9487	106	1
1527753820.264655000	84.9498	92	0
1527753820.266008000	84.9511	261	0
1527753820.267562000	84.9527	103	1
1527753820.583043000	85.2682	389	1
1527753820.583110000	85.2682	259	1
1527753820.601355000	85.2865	87	0
1527753820.860570000	85.5457	259	0
1527753820.861950000	85.5471	148	0
1527753820.863617000	85.5487	106	1
1527753820.865362000	85.5505	92	0
1527753820.866705000	85.5518	152	0
1527753820.868590000	85.5537	103	1
1527753821.056446000	85.7416	391	1
1527753821.056546000	85.7417	259	1
1527753821.074562000	85.7597	87	0
1527753821.080579000	85.7657	85	0
1527753821.194434000	85.8796	349	0
1527753821.195758000	85.8809	147	0
1527753821.197637000	85.8828	109	1
1527753821.198567000	85.8837	91	0
1527753821.199908000	85.885	154	0
1527753821.201559000	85.8867	103	1
1527753821.504885000	86.19	388	1
1527753821.504954000	86.1901	261	1
1527753821.521829000	86.207	85	0
1527753821.527135000	86.2123	87	0
1527753821.636689000	86.3218	336	0
1527753821.638047000	86.3232	148	0
1527753821.639661000	86.3248	109	1
1527753821.641442000	86.3266	92	0
1527753821.642729000	86.3279	110	0
1527753821.644642000	86.3298	103	1
1527753821.753997000	86.4391	388	1
1527753821.754077000	86.4392	259	1
1527753821.772248000	86.4574	87	0
1527753821.876992000	86.5621	236	0
1527753821.878329000	86.5635	148	0
1527753821.879606000	86.5647	106	1
1527753821.885653000	86.5708	92	0
1527753821.887013000	86.5721	291	0
1527753821.888596000	86.5737	103	1
1527753822.144969000	86.8301	388	1
1527753822.145067000	86.8302	261	1
1527753822.163155000	86.8483	87	0
1527753822.443135000	87.1283	233	0
1527753822.444461000	87.1296	148	0
1527753822.445726000	87.1309	106	1
1527753822.447615000	87.1327	92	0
1527753822.448972000	87.1341	285	0
1527753822.450695000	87.1358	103	1
1527753822.574050000	87.2592	387	1
1527753822.574144000	87.2593	259	1
1527753822.591382000	87.2765	87	0
1527753822.602829000	87.288	87	0
1527753822.872607000	87.5577	257	0
1527753822.873941000	87.5591	148	0
1527753822.875734000	87.5609	109	1
1527753822.875951000	87.5611	92	0
1527753822.877341000	87.5625	113	0
1527753822.878713000	87.5638	103	1
1527753823.206228000	87.8914	391	1
1527753823.206319000	87.8915	261	1
1527753823.223634000	87.9088	87	0
1527753823.481745000	88.1669	235	0
1527753823.483140000	88.1683	148	0
1527753823.484783000	88.1699	106	1
1527753823.486720000	88.1719	92	0
1527753823.488000000	88.1731	148	0
1527753823.489730000	88.1749	103	1
1527753823.636816000	88.3219	387	1
1527753823.636912000	88.322	258	1
1527753823.655844000	88.341	87	0
1527753823.760702000	88.4458	257	0
1527753823.761975000	88.4471	148	0
1527753823.763786000	88.4489	106	1
1527753823.767197000	88.4523	92	0
1527753823.768601000	88.4537	292	0
1527753823.769752000	88.4549	103	1
1527753824.037212000	88.7223	988	1
1527753824.037273000	88.7224	258	1
1527753824.055140000	88.7403	87	0
1527753824.175061000	88.8602	330	0
1527753824.176421000	88.8616	148	0
1527753824.177808000	88.8629	106	1
1527753824.179729000	88.8649	92	0
1527753824.181022000	88.8662	312	0
1527753824.182793000	88.8679	103	1
1527753824.467061000	89.1522	398	1
1527753824.467122000	89.1523	259	1
1527753824.500884000	89.186	398	1
1527753824.515000000	89.2001	87	0
1527753824.530086000	89.2152	87	0
1527753824.797130000	89.4823	256	0
1527753824.798563000	89.4837	148	0
1527753824.799847000	89.485	109	1
1527753824.801035000	89.4862	92	0
1527753824.802418000	89.4875	245	0
1527753824.803767000	89.4889	103	1
1527753824.939001000	89.6241	966	1
1527753824.939072000	89.6242	262	1
1527753824.956272000	89.6414	87	0
1527753825.085438000	89.7706	236	0
1527753825.086771000	89.7719	148	0
1527753825.087849000	89.773	106	1
1527753825.089711000	89.7748	92	0
1527753825.091004000	89.7761	144	0
1527753825.092838000	89.778	103	1
1527753825.609147000	90.2943	386	1
1527753825.609211000	90.2943	258	1
1527753825.649883000	90.335	386	1
1527753825.690933000	90.3761	258	1
1527753825.890942000	90.5761	386	1
1527753825.890996000	90.5761	258	1
1527753826.290958000	90.9761	386	1
1527753826.291007000	90.9761	258	1
1527753827.090988000	91.7761	386	1
1527753827.091033000	91.7762	258	1
1527753828.691051000	93.3762	386	1
1527753828.691112000	93.3762	258	1
1527753831.890272000	96.5754	147	1
