# Supplementary material for: Method for multi-task learning fusion network traffic classification to address small sample labels
Source: Sci Rep. 2024 Jan 30;14:2518. doi: 10.1038/s41598-024-51933-8 (PMC10827795; doi:10.1038/s41598-024-51933-8)
Supplement: Supplementary file 2 — Supplementary Information 2. [file 41598_2024_51933_MOESM2_ESM.zip › QUIC Dataset/QUIC Dataset/pretraining/Google Doc/GoogleDoc-1136.txt]

1527799901.530507000	0	296	1
1527799901.551821000	0.0213139	87	0
1527799901.732603000	0.202096	329	0
1527799901.734046000	0.203539	1412	0
1527799901.735279000	0.204772	106	1
1527799901.735497000	0.20499	1412	0
1527799901.736939000	0.206432	1412	0
1527799901.737948000	0.207441	103	1
1527799901.738403000	0.207896	180	0
1527799901.739864000	0.209357	1412	0
1527799901.740937000	0.21043	103	1
1527799901.741291000	0.210784	1412	0
1527799901.742718000	0.212211	1412	0
1527799901.743937000	0.21343	103	1
1527799901.744108000	0.213601	188	0
1527799901.745571000	0.215064	1412	0
1527799901.746947000	0.21644	103	1
1527799901.746988000	0.216481	1412	0
1527799901.748521000	0.218014	1412	0
1527799901.749923000	0.219416	173	0
1527799901.749924000	0.219417	103	1
1527799901.751380000	0.220873	1412	0
1527799901.752806000	0.222299	1412	0
1527799901.752996000	0.222489	106	1
1527799901.754237000	0.22373	1412	0
1527799901.755629000	0.225122	188	0
1527799901.756962000	0.226455	103	1
1527799901.757075000	0.226568	1412	0
1527799901.758570000	0.228063	1412	0
1527799901.759946000	0.229439	103	1
1527799901.759988000	0.229481	1412	0
1527799901.761391000	0.230884	180	0
1527799901.762850000	0.232343	1412	0
1527799901.763024000	0.232517	106	1
1527799901.764271000	0.233764	1412	0
1527799901.765700000	0.235193	1412	0
1527799901.766960000	0.236453	103	1
1527799901.767072000	0.236565	173	0
1527799901.768584000	0.238077	1412	0
1527799901.769931000	0.239424	103	1
1527799901.770017000	0.23951	1412	0
1527799901.771445000	0.240938	1412	0
1527799901.772900000	0.242393	180	0
1527799901.772958000	0.242451	103	1
1527799901.774364000	0.243857	1412	0
1527799901.775795000	0.245288	1412	0
1527799901.776755000	0.246248	106	1
1527799901.777215000	0.246708	1412	0
1527799901.778654000	0.248147	188	0
1527799901.780108000	0.249601	1204	0
1527799901.780940000	0.250433	106	1
1527799901.781536000	0.251029	1412	0
1527799901.782962000	0.252455	1412	0
1527799901.783943000	0.253436	103	1
1527799901.784387000	0.25388	1412	0
1527799901.785801000	0.255294	188	0
1527799901.786955000	0.256448	103	1
1527799901.787236000	0.256729	1412	0
1527799901.788676000	0.258169	153	0
1527799901.790012000	0.259505	103	1
1527799901.790156000	0.259649	1412	0
1527799901.791581000	0.261074	1412	0
1527799901.793011000	0.262504	103	1
1527799901.793012000	0.262505	1412	0
1527799901.794463000	0.263956	188	0
1527799901.795904000	0.265397	794	0
1527799901.796005000	0.265498	117	1
1527799901.797342000	0.266835	1412	0
1527799901.798754000	0.268247	1412	0
1527799901.799002000	0.268495	106	1
1527799901.800203000	0.269696	1412	0
1527799901.801596000	0.271089	867	0
1527799901.803011000	0.272504	103	1
1527799901.810674000	0.280167	329	0
1527799901.813008000	0.282501	100	1
1527799901.821317000	0.29081	87	0
1527799902.693909000	1.1634	369	1
1527799902.693989000	1.16348	1412	1
1527799902.694015000	1.16351	918	1
1527799902.700203000	1.1697	218	1
1527799902.712011000	1.1815	87	0
1527799902.719463000	1.18896	87	0
1527799902.874524000	1.34402	398	0
1527799902.877030000	1.34652	109	1
1527799902.877152000	1.34664	80	0
1527799902.880008000	1.3495	100	1
1527799902.944442000	1.41393	218	1
1527799902.963220000	1.43271	87	0
1527799903.057259000	1.52675	239	0
1527799903.058784000	1.52828	1412	0
1527799903.060214000	1.52971	1412	0
1527799903.061640000	1.53113	1412	0
1527799903.063035000	1.53253	180	0
1527799903.064549000	1.53404	1412	0
1527799903.065985000	1.53548	1412	0
1527799903.067454000	1.53695	1071	0
1527799903.068853000	1.53835	92	0
1527799903.070283000	1.53978	139	0
1527799903.070602000	1.54009	130	1
1527799903.126302000	1.59579	380	0
1527799903.127799000	1.59729	1116	0
1527799903.129034000	1.59853	103	1
1527799903.129354000	1.59885	92	0
1527799903.130791000	1.60028	234	0
1527799903.133096000	1.60259	103	1
1527799903.296210000	1.7657	572	1
1527799903.298228000	1.76772	720	1
1527799903.313291000	1.78278	87	0
1527799903.317219000	1.78671	87	0
1527799903.421015000	1.89051	951	1
1527799903.438814000	1.90831	87	0
1527799903.459010000	1.9285	303	0
1527799903.460447000	1.92994	360	0
1527799903.461937000	1.93143	121	0
1527799903.465083000	1.93458	109	1
1527799903.517840000	1.98733	478	0
1527799903.518628000	1.98812	117	1
1527799903.519270000	1.98876	80	0
1527799903.539201000	2.00869	87	0
1527799903.594978000	2.06447	410	0
1527799903.596408000	2.0659	960	0
1527799903.597833000	2.06733	258	0
1527799903.652182000	2.12168	80	0
1527799903.679655000	2.14915	115	1
1527799903.869252000	2.33874	246	1
1527799903.869331000	2.33882	145	1
1527799903.870806000	2.3403	156	1
1527799903.870878000	2.34037	191	1
1527799903.886955000	2.35645	87	0
1527799903.944012000	2.4135	1412	0
1527799903.945425000	2.41492	1412	0
1527799903.946853000	2.41635	1412	0
1527799903.948367000	2.41786	742	0
1527799903.949778000	2.41927	92	0
1527799903.951210000	2.4207	269	0
1527799903.967614000	2.43711	118	1
1527799903.998542000	2.46803	664	0
1527799903.999932000	2.46942	92	0
1527799904.001349000	2.47084	297	0
1527799904.005091000	2.47458	106	1
1527799904.845705000	3.3152	243	1
1527799904.849254000	3.31875	1412	1
1527799904.849302000	3.31879	1412	1
1527799904.849353000	3.31885	406	1
1527799904.849418000	3.31891	843	1
1527799904.858836000	3.32833	1412	1
1527799904.858895000	3.32839	215	1
1527799904.863208000	3.3327	87	0
1527799904.869191000	3.33868	87	0
1527799904.877249000	3.34674	87	0
1527799904.891133000	3.36063	483	0
1527799904.892541000	3.36203	115	0
1527799904.894140000	3.36363	112	1
1527799904.952277000	3.42177	255	0
1527799904.953721000	3.42321	1412	0
1527799904.955202000	3.4247	996	0
1527799904.956603000	3.4261	92	0
1527799904.958099000	3.42759	147	0
1527799905.008155000	3.47765	112	1
1527799905.009666000	3.47916	255	0
1527799905.014846000	3.48434	100	1
1527799905.087561000	3.55705	1391	1
1527799905.105246000	3.57474	87	0
1527799905.135754000	3.60525	330	0
1527799905.137191000	3.60668	1126	0
1527799905.138169000	3.60766	103	1
1527799905.141168000	3.61066	100	1
1527799905.459855000	3.92935	1111	0
1527799905.461175000	3.93067	181	0
1527799905.473541000	3.94303	103	1
1527799905.696397000	4.16589	529	1
1527799905.696507000	4.166	1412	1
1527799905.696546000	4.16604	1412	1
1527799905.696580000	4.16607	1412	1
1527799905.696618000	4.16611	1412	1
1527799905.696657000	4.16615	1412	1
1527799905.696690000	4.16618	1412	1
1527799905.696727000	4.16622	1412	1
1527799905.696767000	4.16626	1412	1
1527799905.696800000	4.16629	1412	1
1527799905.696837000	4.16633	1412	1
1527799905.696886000	4.16638	1412	1
1527799905.696911000	4.1664	1412	1
1527799905.696952000	4.16645	1412	1
1527799905.696978000	4.16647	433	1
1527799905.713376000	4.18287	87	0
1527799905.715576000	4.18507	87	0
1527799905.842975000	4.31247	376	0
1527799905.844811000	4.3143	106	1
1527799905.845807000	4.3153	80	0
1527799905.860373000	4.32987	100	1
1527799906.059512000	4.529	1392	1
1527799906.078608000	4.5481	87	0
1527799906.298717000	4.76821	351	0
1527799906.299904000	4.7694	103	1
1527799906.300145000	4.76964	102	0
1527799906.315248000	4.78474	100	1
1527799907.415358000	5.88485	333	1
1527799907.415446000	5.88494	1412	1
1527799907.415470000	5.88496	1021	1
1527799907.415848000	5.88534	225	1
1527799907.415908000	5.8854	1412	1
1527799907.415933000	5.88543	1412	1
1527799907.415955000	5.88545	771	1
1527799907.423472000	5.89296	102	1
1527799907.433370000	5.90286	87	0
1527799907.437219000	5.90671	87	0
1527799907.440285000	5.90978	270	1
1527799907.449538000	5.91903	94	0
1527799907.451450000	5.92094	87	0
1527799907.453988000	5.92348	103	1
1527799907.457729000	5.92722	87	0
1527799907.612595000	6.08209	688	0
1527799907.613998000	6.08349	300	0
1527799907.615476000	6.08497	150	0
1527799907.621124000	6.09062	126	1
1527799907.625810000	6.0953	251	1
1527799907.638684000	6.10818	87	0
1527799907.643097000	6.11259	87	0
1527799907.772878000	6.24237	377	0
1527799907.776383000	6.24588	80	0
1527799907.815855000	6.28535	377	0
1527799907.855804000	6.3253	80	0
1527799907.991475000	6.46097	106	1
1527799907.995127000	6.46462	106	1
1527799908.077262000	6.54675	844	0
1527799908.078834000	6.54833	1412	0
1527799908.080238000	6.54973	1412	0
1527799908.081617000	6.55111	1412	0
1527799908.083036000	6.55253	180	0
1527799908.084512000	6.554	1412	0
1527799908.085939000	6.55543	1352	0
1527799908.087370000	6.55686	1412	0
1527799908.088842000	6.55833	1412	0
1527799908.090264000	6.55976	1412	0
1527799908.091611000	6.5611	188	0
1527799908.093050000	6.56254	1218	0
1527799908.094550000	6.56404	1412	0
1527799908.095974000	6.56547	1412	0
1527799908.097397000	6.56689	1412	0
1527799908.098850000	6.56834	188	0
1527799908.100272000	6.56976	84	0
1527799908.109174000	6.57867	1412	0
1527799908.110546000	6.58004	737	0
1527799908.112024000	6.58152	1412	0
1527799908.113466000	6.58296	1412	0
1527799908.114831000	6.58432	1412	0
1527799908.116290000	6.58578	188	0
1527799908.117795000	6.58729	84	0
1527799908.119219000	6.58871	780	0
1527799908.120617000	6.59011	1412	0
1527799908.122042000	6.59153	1412	0
1527799908.123522000	6.59301	1412	0
1527799908.124916000	6.59441	188	0
1527799908.126317000	6.59581	971	0
1527799908.127848000	6.59734	1412	0
1527799908.129275000	6.59877	1412	0
1527799908.130646000	6.60014	1412	0
1527799908.132032000	6.60152	188	0
1527799908.133530000	6.60302	1412	0
1527799908.134945000	6.60444	186	0
1527799908.136394000	6.60589	1412	0
1527799908.137944000	6.60744	1412	0
1527799908.139382000	6.60887	1412	0
1527799908.140773000	6.61027	188	0
1527799908.142173000	6.61167	1200	0
1527799908.143619000	6.61311	1412	0
1527799908.145038000	6.61453	1412	0
1527799908.146470000	6.61596	1412	0
1527799908.148024000	6.61752	188	0
1527799908.149430000	6.61892	965	0
1527799908.150915000	6.62041	1412	0
1527799908.152333000	6.62183	1301	0
1527799908.153710000	6.6232	749	0
1527799908.155192000	6.62468	1412	0
1527799908.156615000	6.62611	1327	0
1527799908.158060000	6.62755	1412	0
1527799908.159522000	6.62901	1412	0
1527799908.160929000	6.63042	349	0
1527799908.162297000	6.63179	284	0
1527799908.199613000	6.66911	834	0
1527799908.271621000	6.74111	1412	0
1527799908.322458000	6.79195	100	1
1527799908.322736000	6.79223	127	1
1527799908.322912000	6.7924	127	1
1527799908.323087000	6.79258	127	1
1527799908.323429000	6.79292	127	1
1527799908.323625000	6.79312	127	1
1527799908.326118000	6.79561	115	1
1527799909.782738000	8.25223	912	1
1527799909.782813000	8.25231	145	1
1527799909.801541000	8.27103	87	0
1527799909.861027000	8.33052	1412	0
1527799909.862500000	8.33199	1412	0
1527799909.863930000	8.33342	1412	0
1527799909.864110000	8.3336	109	1
1527799909.865364000	8.33486	607	0
1527799909.866775000	8.33627	92	0
1527799909.868075000	8.33757	103	1
1527799909.868304000	8.3378	104	0
1527799909.871130000	8.34062	100	1
1527799910.824515000	9.29401	379	1
1527799910.824598000	9.29409	295	1
1527799910.827583000	9.29708	521	1
1527799910.827679000	9.29717	1412	1
1527799910.827718000	9.29721	1412	1
1527799910.827751000	9.29724	982	1
1527799910.841483000	9.31098	87	0
1527799910.848223000	9.31772	87	0
1527799910.880186000	9.34968	400	1
1527799910.899784000	9.36928	87	0
1527799910.996425000	9.46592	297	0
1527799910.997901000	9.46739	103	0
1527799910.999552000	9.46904	106	1
1527799910.999837000	9.46933	271	0
1527799911.002558000	9.47205	100	1
1527799911.162722000	9.63222	382	0
1527799911.165569000	9.63506	100	1
1527799911.168662000	9.63815	80	0
1527799911.172483000	9.64198	100	1
1527799911.173486000	9.64298	347	0
1527799911.174951000	9.64444	1400	0
1527799911.176351000	9.64584	513	0
1527799911.176550000	9.64604	106	1
1527799911.177835000	9.64733	592	0
1527799911.179264000	9.64876	635	0
1527799911.180540000	9.65003	103	1
1527799911.180684000	9.65018	467	0
1527799911.182114000	9.65161	697	0
1527799911.183534000	9.65303	484	0
1527799911.183578000	9.65307	103	1
1527799911.184968000	9.65446	835	0
1527799911.186389000	9.65588	649	0
1527799911.186759000	9.65625	103	1
1527799911.187859000	9.65735	519	0
1527799911.189282000	9.65877	439	0
1527799911.189448000	9.65894	1412	1
1527799911.189490000	9.65898	1412	1
1527799911.189516000	9.65901	281	1
1527799911.189591000	9.65908	845	1
1527799911.191712000	9.6612	701	0
1527799911.192566000	9.66206	103	1
1527799911.193404000	9.6629	616	0
1527799911.194833000	9.66433	558	0
1527799911.196257000	9.66575	654	0
1527799911.196565000	9.66606	106	1
1527799911.197750000	9.66724	583	0
1527799911.199180000	9.66867	689	0
1527799911.200537000	9.67003	103	1
1527799911.204715000	9.67421	102	0
1527799911.206148000	9.67564	197	0
1527799911.207543000	9.67704	103	1
1527799911.209147000	9.67864	87	0
1527799911.232588000	9.70208	535	0
1527799911.234009000	9.7035	297	0
1527799911.235544000	9.70504	106	1
1527799911.846915000	10.3164	989	1
1527799911.846990000	10.3165	110	1
1527799911.865648000	10.3351	87	0
1527799911.876188000	10.3457	303	1
1527799911.883990000	10.3535	478	1
1527799911.884069000	10.3536	88	1
1527799911.894652000	10.3641	87	0
1527799911.904786000	10.3743	87	0
1527799911.963976000	10.4335	279	0
1527799911.965389000	10.4349	151	0
1527799911.966609000	10.4361	112	1
1527799911.968988000	10.4385	92	0
1527799911.970426000	10.4399	207	0
1527799911.971606000	10.4411	103	1
1527799912.196368000	10.6659	277	0
1527799912.197841000	10.6673	103	0
1527799912.199605000	10.6691	92	0
1527799912.199759000	10.6693	103	1
1527799912.201061000	10.6706	189	0
1527799912.202690000	10.6722	103	1
1527799912.341783000	10.8113	249	0
1527799912.343195000	10.8127	141	0
1527799912.346093000	10.8156	92	0
1527799912.347609000	10.8171	133	0
1527799912.349712000	10.8192	106	1
1527799912.354394000	10.8239	100	1
1527799913.092904000	11.5624	487	1
1527799913.092979000	11.5625	95	1
1527799913.110277000	11.5798	87	0
1527799913.206046000	11.6755	263	0
1527799913.207531000	11.677	367	0
1527799913.208748000	11.6782	106	1
1527799913.210459000	11.68	134	0
1527799913.212942000	11.6824	407	1
1527799913.213022000	11.6825	265	1
1527799913.231178000	11.7007	87	0
1527799913.771381000	12.2409	371	1
1527799913.771523000	12.241	1412	1
1527799913.771563000	12.2411	1412	1
1527799913.771598000	12.2411	1412	1
1527799913.771634000	12.2411	1412	1
1527799913.771670000	12.2412	1412	1
1527799913.771718000	12.2412	1412	1
1527799913.771743000	12.2412	1412	1
1527799913.771778000	12.2413	1412	1
1527799913.771808000	12.2413	1412	1
1527799913.771846000	12.2413	1412	1
1527799913.771880000	12.2414	1412	1
1527799913.771916000	12.2414	1412	1
1527799913.771952000	12.2414	1412	1
1527799913.771985000	12.2415	1412	1
1527799913.772021000	12.2415	1412	1
1527799913.772057000	12.2415	1412	1
1527799913.772090000	12.2416	1412	1
1527799913.772126000	12.2416	1412	1
1527799913.773774000	12.2433	1412	1
1527799913.773840000	12.2433	1412	1
1527799913.773877000	12.2434	1412	1
1527799913.773942000	12.2434	1412	1
1527799913.773976000	12.2435	1412	1
1527799913.774004000	12.2435	1412	1
1527799913.774041000	12.2435	1412	1
1527799913.774075000	12.2436	1412	1
1527799913.774110000	12.2436	1412	1
1527799913.774143000	12.2436	1412	1
1527799913.774172000	12.2437	1412	1
1527799913.774217000	12.2437	1412	1
1527799913.774252000	12.2437	1412	1
1527799913.774274000	12.2438	1412	1
1527799913.774314000	12.2438	1412	1
1527799913.774348000	12.2438	800	1
1527799913.789580000	12.2591	87	0
1527799913.791007000	12.2605	100	0
1527799913.792846000	12.2623	87	0
1527799913.793741000	12.2632	109	1
1527799913.795717000	12.2652	87	0
1527799913.835466000	12.305	258	0
1527799913.836869000	12.3064	146	0
1527799913.838739000	12.3082	106	1
1527799913.839614000	12.3091	92	0
1527799913.841049000	12.3105	215	0
1527799913.842718000	12.3122	103	1
1527799913.882840000	12.3523	361	1
1527799913.883619000	12.3531	295	1
1527799913.904796000	12.3743	87	0
1527799913.912065000	12.3816	377	1
1527799913.930018000	12.3995	87	0
1527799913.961957000	12.4314	373	0
1527799913.964738000	12.4342	106	1
1527799913.970905000	12.4404	80	0
1527799913.973743000	12.4432	100	1
1527799914.022551000	12.492	393	1
1527799914.022644000	12.4921	262	1
1527799914.040027000	12.5095	87	0
1527799914.050715000	12.5202	277	0
1527799914.052129000	12.5216	118	0
1527799914.053762000	12.5233	106	1
1527799914.056808000	12.5263	92	0
1527799914.058299000	12.5278	131	0
1527799914.059739000	12.5292	103	1
1527799914.092215000	12.5617	566	0
1527799914.093633000	12.5631	800	0
1527799914.094752000	12.5642	103	1
1527799914.095060000	12.5646	92	0
1527799914.097718000	12.5672	100	1
1527799914.153504000	12.623	181	0
1527799914.156740000	12.6262	100	1
1527799914.212489000	12.682	348	0
1527799914.213901000	12.6834	146	0
1527799914.215768000	12.6853	103	1
1527799914.217532000	12.687	92	0
1527799914.218949000	12.6884	1412	1
1527799914.218980000	12.6885	298	0
1527799914.219028000	12.6885	425	1
1527799914.221745000	12.6912	100	1
1527799914.237594000	12.7071	243	0
1527799914.239008000	12.7085	279	0
1527799914.240764000	12.7103	103	1
1527799914.243894000	12.7134	92	0
1527799914.245314000	12.7148	312	0
1527799914.246751000	12.7162	103	1
1527799914.422701000	12.8922	985	1
1527799914.422795000	12.8923	257	1
1527799914.429355000	12.8988	436	0
1527799914.430784000	12.9003	580	0
1527799914.431754000	12.9012	103	1
1527799914.441674000	12.9112	87	0
1527799914.466160000	12.9357	473	1
1527799914.483292000	12.9528	87	0
1527799914.572717000	13.0422	288	0
1527799914.574128000	13.0436	146	0
1527799914.575783000	13.0453	109	1
1527799914.577279000	13.0468	92	0
1527799914.578747000	13.0482	222	0
1527799914.579758000	13.0493	103	1
1527799914.674648000	13.1441	535	0
1527799914.676063000	13.1456	336	0
1527799914.677791000	13.1473	103	1
1527799914.875718000	13.3452	391	1
1527799914.875818000	13.3453	259	1
1527799914.893899000	13.3634	87	0
1527799915.210978000	13.6805	237	0
1527799915.212388000	13.6819	146	0
1527799915.213881000	13.6834	106	1
1527799915.215801000	13.6853	92	0
1527799915.217232000	13.6867	208	0
1527799915.218915000	13.6884	103	1
1527799915.283136000	13.7526	389	1
1527799915.283199000	13.7527	257	1
1527799915.314909000	13.7844	389	1
1527799915.321442000	13.7909	87	0
1527799915.332613000	13.8021	87	0
1527799915.425849000	13.8953	232	0
1527799915.427326000	13.8968	146	0
1527799915.428878000	13.8984	109	1
1527799915.432166000	13.9017	92	0
1527799915.433599000	13.9031	293	0
1527799915.434802000	13.9043	103	1
1527799917.430429000	15.8999	388	1
1527799917.430526000	15.9	259	1
1527799917.448750000	15.9182	87	0
1527799917.580824000	16.0503	256	0
1527799917.582231000	16.0517	146	0
1527799917.584013000	16.0535	106	1
1527799917.586224000	16.0557	92	0
1527799917.587654000	16.0571	100	0
1527799917.588936000	16.0584	103	1
1527799917.653350000	16.1228	389	1
1527799917.653412000	16.1229	257	1
1527799917.671766000	16.1413	87	0
1527799917.822575000	16.2921	235	0
1527799917.823967000	16.2935	146	0
1527799917.824956000	16.2944	106	1
1527799917.827073000	16.2966	92	0
1527799917.828561000	16.2981	138	0
1527799917.829976000	16.2995	103	1
1527799917.894226000	16.3637	390	1
1527799917.894309000	16.3638	257	1
1527799917.912128000	16.3816	87	0
1527799918.231955000	16.7014	280	0
1527799918.233368000	16.7029	146	0
1527799918.235052000	16.7045	106	1
1527799918.236003000	16.7055	92	0
1527799918.237485000	16.707	206	0
1527799918.238975000	16.7085	103	1
1527799918.394481000	16.864	393	1
1527799918.394567000	16.8641	265	1
1527799918.411621000	16.8811	87	0
1527799918.744494000	17.214	259	0
1527799918.745919000	17.2154	148	0
1527799918.747080000	17.2166	106	1
1527799918.749188000	17.2187	92	0
1527799918.752057000	17.2215	100	1
1527799918.753646000	17.2231	148	0
1527799918.755991000	17.2255	100	1
1527799919.036834000	17.5063	395	1
1527799919.036895000	17.5064	271	1
1527799919.054973000	17.5245	87	0
1527799919.361632000	17.8311	233	0
1527799919.363045000	17.8325	148	0
1527799919.364032000	17.8335	106	1
1527799919.365971000	17.8355	92	0
1527799919.367505000	17.837	89	0
1527799919.369045000	17.8385	103	1
1527799919.454519000	17.924	393	1
1527799919.454607000	17.9241	267	1
1527799919.472409000	17.9419	87	0
1527799919.609175000	18.0787	255	0
1527799919.610570000	18.0801	148	0
1527799919.612057000	18.0815	106	1
1527799919.613738000	18.0832	92	0
1527799919.615171000	18.0847	129	0
1527799919.616040000	18.0855	103	1
1527799919.723308000	18.1928	388	1
1527799919.723386000	18.1929	265	1
1527799919.740070000	18.2096	87	0
1527799919.849053000	18.3185	352	0
1527799919.850459000	18.32	148	0
1527799919.852054000	18.3215	106	1
1527799919.852753000	18.3222	92	0
1527799919.854185000	18.3237	131	0
1527799919.855057000	18.3245	103	1
1527799919.952449000	18.4219	999	1
1527799919.952539000	18.422	264	1
1527799919.970100000	18.4396	87	0
1527799919.980334000	18.4498	87	0
1527799920.096632000	18.5661	233	0
1527799920.098114000	18.5676	148	0
1527799920.099146000	18.5686	109	1
1527799920.101383000	18.5709	92	0
1527799920.102821000	18.5723	124	0
1527799920.104078000	18.5736	103	1
1527799920.371418000	18.8409	985	1
1527799920.371472000	18.841	261	1
1527799920.389401000	18.8589	87	0
1527799920.584074000	19.0536	258	0
1527799920.585570000	19.0551	148	0
1527799920.586990000	19.0565	92	0
1527799920.587133000	19.0566	106	1
1527799920.588481000	19.058	320	0
1527799920.590106000	19.0596	103	1
1527799920.636182000	19.1057	394	1
1527799920.636274000	19.1058	262	1
1527799920.653150000	19.1226	87	0
1527799920.983284000	19.4528	233	0
1527799920.984663000	19.4542	148	0
1527799920.986139000	19.4556	92	0
1527799920.986210000	19.4557	106	1
1527799920.987578000	19.4571	313	0
1527799920.989162000	19.4587	103	1
1527799921.070260000	19.5398	393	1
1527799921.070340000	19.5398	256	1
1527799921.087557000	19.557	87	0
1527799921.389862000	19.8594	297	0
1527799921.391218000	19.8607	148	0
1527799921.392788000	19.8623	92	0
1527799921.393230000	19.8627	109	1
1527799921.394189000	19.8637	263	0
1527799921.397199000	19.8667	100	1
1527799922.861705000	21.3312	390	1
1527799922.861793000	21.3313	260	1
1527799922.878788000	21.3483	87	0
1527799923.205810000	21.6753	311	0
1527799923.207218000	21.6767	148	0
1527799923.208428000	21.6779	106	1
1527799923.210135000	21.6796	92	0
1527799923.211568000	21.6811	337	0
1527799923.212426000	21.6819	103	1
1527799923.359549000	21.829	392	1
1527799923.359638000	21.8291	258	1
1527799923.376909000	21.8464	87	0
1527799923.497827000	21.9673	259	0
1527799923.499253000	21.9687	148	0
1527799923.500529000	21.97	106	1
1527799923.501482000	21.971	92	0
1527799923.502922000	21.9724	272	0
1527799923.504437000	21.9739	103	1
1527799923.871467000	22.341	388	1
1527799923.871552000	22.341	256	1
1527799923.888673000	22.3582	87	0
1527799924.019808000	22.4893	237	0
1527799924.021159000	22.4907	148	0
1527799924.022561000	22.4921	106	1
1527799924.024332000	22.4938	92	0
1527799924.025769000	22.4953	172	0
1527799924.027476000	22.497	103	1
1527799924.200958000	22.6705	389	1
1527799924.201019000	22.6705	260	1
1527799924.229767000	22.6993	87	0
1527799924.351716000	22.8212	233	0
1527799924.353166000	22.8227	148	0
1527799924.354514000	22.824	106	1
1527799924.355875000	22.8254	92	0
1527799924.357299000	22.8268	96	0
1527799924.358496000	22.828	103	1
1527799924.551696000	23.0212	389	1
1527799924.551793000	23.0213	258	1
1527799924.569211000	23.0387	87	0
1527799924.715532000	23.185	256	0
1527799924.716952000	23.1864	148	0
1527799924.718612000	23.1881	106	1
1527799924.719279000	23.1888	92	0
1527799924.720650000	23.1901	164	0
1527799924.721511000	23.191	103	1
1527799925.046022000	23.5155	391	1
1527799925.046115000	23.5156	259	1
1527799925.063445000	23.5329	87	0
1527799925.212890000	23.6824	232	0
1527799925.214301000	23.6838	148	0
1527799925.215642000	23.6851	106	1
1527799925.217407000	23.6869	92	0
1527799925.218907000	23.6884	329	0
1527799925.220631000	23.6901	103	1
1527799925.345977000	23.8155	388	1
1527799925.346038000	23.8155	258	1
1527799925.363854000	23.8333	87	0
1527799925.471552000	23.941	301	0
1527799925.472957000	23.9424	148	0
1527799925.474638000	23.9441	106	1
1527799925.476622000	23.9461	92	0
1527799925.478191000	23.9477	144	0
1527799925.479696000	23.9492	103	1
1527799925.573189000	24.0427	389	1
1527799925.573281000	24.0428	262	1
1527799925.591291000	24.0608	87	0
1527799925.913382000	24.3829	232	0
1527799925.914756000	24.3842	148	0
1527799925.916677000	24.3862	106	1
1527799925.917632000	24.3871	92	0
1527799925.919129000	24.3886	192	0
1527799925.920665000	24.3902	103	1
1527799925.966661000	24.4362	992	1
1527799925.966747000	24.4362	258	1
1527799925.985585000	24.4551	87	0
1527799926.291314000	24.7608	233	0
1527799926.292667000	24.7622	148	0
1527799926.294658000	24.7642	106	1
1527799926.297614000	24.7671	92	0
1527799926.299068000	24.7686	201	0
1527799926.300763000	24.7703	103	1
1527799926.799921000	25.2694	985	1
1527799926.800011000	25.2695	257	1
1527799926.817870000	25.2874	87	0
1527799926.953162000	25.4227	256	0
1527799926.954582000	25.4241	148	0
1527799926.955669000	25.4252	106	1
1527799926.956875000	25.4264	92	0
1527799926.958375000	25.4279	294	0
1527799926.959639000	25.4291	103	1
1527799927.059679000	25.5292	389	1
1527799927.059763000	25.5293	257	1
1527799927.077291000	25.5468	87	0
1527799927.210986000	25.6805	348	0
1527799927.212416000	25.6819	148	0
1527799927.213675000	25.6832	106	1
1527799927.214539000	25.684	92	0
1527799927.215971000	25.6855	166	0
1527799927.217667000	25.6872	103	1
1527799927.500733000	25.9702	368	1
1527799927.500832000	25.9703	1412	1
1527799927.500870000	25.9704	1412	1
1527799927.500923000	25.9704	1412	1
1527799927.500946000	25.9704	1376	1
1527799927.532723000	26.0022	368	1
1527799927.534613000	26.0041	87	0
1527799927.536045000	26.0055	87	0
1527799927.553826000	26.0233	87	0
1527799927.815123000	26.2846	414	0
1527799927.817723000	26.2872	109	1
1527799927.821615000	26.2911	80	0
1527799927.824726000	26.2942	100	1
1527799928.071890000	26.5414	395	1
1527799928.071983000	26.5415	261	1
1527799928.089546000	26.559	87	0
1527799928.302726000	26.7722	301	0
1527799928.304121000	26.7736	148	0
1527799928.305601000	26.7751	106	1
1527799928.306862000	26.7764	92	0
1527799928.308360000	26.7779	338	0
1527799928.309511000	26.779	103	1
1527799928.417150000	26.8866	390	1
1527799928.417248000	26.8867	261	1
1527799928.434533000	26.904	87	0
1527799928.555801000	27.0253	314	0
1527799928.557227000	27.0267	148	0
1527799928.558535000	27.028	106	1
1527799928.559636000	27.0291	92	0
1527799928.561070000	27.0306	280	0
1527799928.562537000	27.032	103	1
1527799928.696924000	27.1664	394	1
1527799928.696985000	27.1665	262	1
1527799928.715347000	27.1848	87	0
1527799928.838708000	27.3082	235	0
1527799928.840173000	27.3097	148	0
1527799928.841620000	27.3111	106	1
1527799928.845450000	27.3149	92	0
1527799928.846887000	27.3164	124	0
1527799928.848641000	27.3181	103	1
1527799929.130957000	27.6004	389	1
1527799929.131045000	27.6005	262	1
1527799929.148451000	27.6179	87	0
1527799929.467629000	27.9371	264	0
1527799929.469059000	27.9386	148	0
1527799929.470473000	27.94	92	0
1527799929.470714000	27.9402	109	1
1527799929.471934000	27.9414	123	0
1527799929.474583000	27.9441	100	1
1527799929.606903000	28.0764	389	1
1527799929.606997000	28.0765	259	1
1527799929.624597000	28.0941	87	0
1527799929.945355000	28.4148	235	0
1527799929.946715000	28.4162	148	0
1527799929.948654000	28.4181	106	1
1527799929.949405000	28.4189	92	0
1527799929.950844000	28.4203	290	0
1527799929.952643000	28.4221	103	1
1527799930.023046000	28.4925	393	1
1527799930.023139000	28.4926	259	1
1527799930.041025000	28.5105	87	0
1527799930.153455000	28.6229	233	0
1527799930.154867000	28.6244	148	0
1527799930.156656000	28.6261	106	1
1527799930.156699000	28.6262	92	0
1527799930.158271000	28.6278	129	0
1527799930.159631000	28.6291	103	1
1527799930.297272000	28.7668	389	1
1527799930.297333000	28.7668	261	1
1527799930.314907000	28.7844	87	0
1527799930.431305000	28.9008	235	0
1527799930.432780000	28.9023	148	0
1527799930.433666000	28.9032	106	1
1527799930.443653000	28.9131	92	0
1527799930.445135000	28.9146	93	0
1527799930.446661000	28.9162	103	1
1527799930.837137000	29.3066	393	1
1527799930.837227000	29.3067	260	1
1527799930.855619000	29.3251	87	0
1527799930.959310000	29.4288	256	0
1527799930.960656000	29.4301	148	0
1527799930.962696000	29.4322	106	1
1527799930.964158000	29.4337	92	0
1527799930.965590000	29.4351	164	0
1527799930.966682000	29.4362	103	1
1527799931.076887000	29.5464	993	1
1527799931.076958000	29.5465	260	1
1527799931.094617000	29.5641	87	0
1527799931.217644000	29.6871	278	0
1527799931.219107000	29.6886	148	0
1527799931.220736000	29.6902	106	1
1527799931.223038000	29.6925	92	0
1527799931.224537000	29.694	227	0
1527799931.225708000	29.6952	103	1
1527799931.317645000	29.7871	984	1
1527799931.317736000	29.7872	258	1
1527799931.336986000	29.8065	87	0
1527799931.668096000	30.1376	256	0
1527799931.670742000	30.1402	103	1
1527799931.671577000	30.1411	148	0
1527799931.673058000	30.1426	92	0
1527799931.674730000	30.1442	103	1
1527799931.675345000	30.1448	236	0
1527799931.677722000	30.1472	100	1
1527799931.828868000	30.2984	389	1
1527799931.828966000	30.2985	258	1
1527799931.845631000	30.3151	87	0
1527799931.985079000	30.4546	235	0
1527799931.987732000	30.4572	103	1
1527799931.988046000	30.4575	158	0
1527799931.989487000	30.459	322	0
1527799931.990719000	30.4602	103	1
1527799932.271066000	30.7406	393	1
1527799932.271139000	30.7406	265	1
1527799932.288568000	30.7581	87	0
1527799932.415264000	30.8848	232	0
1527799932.416634000	30.8861	148	0
1527799932.417839000	30.8873	106	1
1527799932.419405000	30.8889	92	0
1527799932.420790000	30.8903	308	0
1527799932.421759000	30.8913	103	1
1527799936.582890000	35.0524	388	1
1527799936.582959000	35.0525	259	1
1527799936.600851000	35.0703	87	0
1527799936.738234000	35.2077	372	0
1527799936.739618000	35.2091	148	0
1527799936.741275000	35.2108	106	1
1527799936.742337000	35.2118	92	0
1527799936.743823000	35.2133	151	0
1527799936.745265000	35.2148	103	1
1527799936.851341000	35.3208	389	1
1527799936.851395000	35.3209	259	1
1527799936.869021000	35.3385	87	0
1527799937.009666000	35.4792	235	0
1527799937.011144000	35.4806	148	0
1527799937.012291000	35.4818	106	1
1527799937.014912000	35.4844	92	0
1527799937.016315000	35.4858	207	0
1527799937.017199000	35.4867	103	1
1527799937.444649000	35.9141	390	1
1527799937.444730000	35.9142	260	1
1527799937.462091000	35.9316	87	0
1527799937.614283000	36.0838	256	0
1527799937.615638000	36.0851	148	0
1527799937.617321000	36.0868	106	1
1527799937.617993000	36.0875	92	0
1527799937.619367000	36.0889	283	0
1527799937.620244000	36.0897	103	1
1527799937.714941000	36.1844	388	1
1527799937.715022000	36.1845	258	1
1527799937.733656000	36.2031	87	0
1527799938.047855000	36.5173	299	0
1527799938.049275000	36.5188	148	0
1527799938.050350000	36.5198	106	1
1527799938.052858000	36.5224	92	0
1527799938.054293000	36.5238	164	0
1527799938.055255000	36.5247	103	1
1527799938.154535000	36.624	393	1
1527799938.154594000	36.6241	257	1
1527799938.171248000	36.6407	87	0
1527799938.279517000	36.749	290	0
1527799938.280938000	36.7504	148	0
1527799938.282355000	36.7518	106	1
1527799938.282684000	36.7522	92	0
1527799938.284169000	36.7537	128	0
1527799938.285274000	36.7548	103	1
1527799938.564465000	37.034	390	1
1527799938.564520000	37.034	257	1
1527799938.583769000	37.0533	87	0
1527799938.694455000	37.1639	256	0
1527799938.695865000	37.1654	148	0
1527799938.697304000	37.1668	106	1
1527799938.699280000	37.1688	92	0
1527799938.700705000	37.1702	110	0
1527799938.702310000	37.1718	103	1
1527799939.093047000	37.5625	393	1
1527799939.093139000	37.5626	262	1
1527799939.110892000	37.5804	87	0
1527799939.226830000	37.6963	243	0
1527799939.228322000	37.6978	148	0
1527799939.229408000	37.6989	106	1
1527799939.229722000	37.6992	92	0
1527799939.231196000	37.7007	268	0
1527799939.232332000	37.7018	103	1
1527799939.468509000	37.938	390	1
1527799939.468573000	37.9381	257	1
1527799939.486402000	37.9559	87	0
1527799939.640033000	38.1095	258	0
1527799939.641402000	38.1109	148	0
1527799939.642435000	38.1119	106	1
1527799939.644218000	38.1137	92	0
1527799939.645620000	38.1151	143	0
1527799939.647448000	38.1169	103	1
1527799943.721306000	42.1908	997	1
1527799943.721401000	42.1909	260	1
1527799943.738853000	42.2083	87	0
1527799943.852592000	42.3221	255	0
1527799943.854002000	42.3235	148	0
1527799943.855078000	42.3246	106	1
1527799943.857783000	42.3273	92	0
1527799943.859226000	42.3287	290	0
1527799943.859984000	42.3295	103	1
1527799943.950258000	42.4198	983	1
1527799943.950333000	42.4198	258	1
1527799943.968311000	42.4378	87	0
1527799944.101048000	42.5705	236	0
1527799944.102536000	42.572	148	0
1527799944.104099000	42.5736	106	1
1527799944.105188000	42.5747	92	0
1527799944.106612000	42.5761	106	0
1527799944.108078000	42.5776	103	1
1527799944.414261000	42.8838	394	1
1527799944.414352000	42.8838	259	1
1527799944.433039000	42.9025	87	0
1527799944.544525000	43.014	255	0
1527799944.545934000	43.0154	148	0
1527799944.547133000	43.0166	106	1
1527799944.549419000	43.0189	92	0
1527799944.550853000	43.0203	178	0
1527799944.552029000	43.0215	103	1
1527799944.692295000	43.1618	388	1
1527799944.692385000	43.1619	258	1
1527799944.710107000	43.1796	87	0
1527799944.857049000	43.3265	278	0
1527799944.858553000	43.328	148	0
1527799944.860121000	43.3296	106	1
1527799944.876243000	43.3457	92	0
1527799944.877701000	43.3472	185	0
1527799944.879119000	43.3486	103	1
1527799945.132422000	43.6019	393	1
1527799945.132478000	43.602	264	1
1527799945.150512000	43.62	87	0
1527799945.274368000	43.7439	236	0
1527799945.275791000	43.7453	148	0
1527799945.277072000	43.7466	106	1
1527799945.277652000	43.7471	92	0
1527799945.279089000	43.7486	314	0
1527799945.280144000	43.7496	103	1
1527799945.461267000	43.9308	390	1
1527799945.461330000	43.9308	259	1
1527799945.479248000	43.9487	87	0
1527799945.595858000	44.0654	258	0
1527799945.597267000	44.0668	148	0
1527799945.599095000	44.0686	106	1
1527799945.600008000	44.0695	92	0
1527799945.601445000	44.0709	121	0
1527799945.603112000	44.0726	103	1
1527799945.803511000	44.273	390	1
1527799945.803573000	44.2731	258	1
1527799945.822658000	44.2922	87	0
1527799945.973113000	44.4426	305	0
1527799945.974536000	44.444	148	0
1527799945.976189000	44.4457	106	1
1527799945.977155000	44.4466	92	0
1527799945.978624000	44.4481	207	0
1527799945.980190000	44.4497	103	1
1527799946.224505000	44.694	389	1
1527799946.224573000	44.6941	262	1
1527799946.242424000	44.7119	87	0
1527799946.551407000	45.0209	305	0
1527799946.552834000	45.0223	148	0
1527799946.554160000	45.0237	106	1
1527799946.556435000	45.0259	92	0
1527799946.557946000	45.0274	282	0
1527799946.559128000	45.0286	103	1
1527799946.701491000	45.171	394	1
1527799946.701578000	45.1711	265	1
1527799946.718608000	45.1881	87	0
1527799947.030501000	45.5	232	0
1527799947.031978000	45.5015	148	0
1527799947.033252000	45.5027	106	1
1527799947.035603000	45.5051	92	0
1527799947.037040000	45.5065	156	0
1527799947.038172000	45.5077	103	1
1527799947.107229000	45.5767	392	1
1527799947.107288000	45.5768	257	1
1527799947.124416000	45.5939	87	0
1527799947.242838000	45.7123	233	0
1527799947.244249000	45.7137	148	0
1527799947.245261000	45.7148	106	1
1527799947.247216000	45.7167	92	0
1527799947.248654000	45.7181	100	0
1527799947.250255000	45.7197	103	1
1527799947.488013000	45.9575	393	1
1527799947.488087000	45.9576	262	1
1527799947.506409000	45.9759	87	0
1527799947.619750000	46.0892	322	0
1527799947.621162000	46.0907	148	0
1527799947.623123000	46.0926	92	0
1527799947.623377000	46.0929	109	1
1527799947.624579000	46.0941	239	0
1527799947.627280000	46.0968	100	1
1527799947.800612000	46.2701	995	1
1527799947.800676000	46.2702	260	1
1527799947.818956000	46.2884	87	0
1527799947.936363000	46.4059	288	0
1527799947.937837000	46.4073	148	0
1527799947.939262000	46.4088	106	1
1527799947.941359000	46.4109	92	0
1527799947.942857000	46.4123	308	0
1527799947.944249000	46.4137	103	1
1527799948.228948000	46.6984	401	1
1527799948.229007000	46.6985	260	1
1527799948.246188000	46.7157	87	0
1527799948.366381000	46.8359	235	0
1527799948.367932000	46.8374	148	0
1527799948.369262000	46.8388	106	1
1527799948.370992000	46.8405	92	0
1527799948.372483000	46.842	143	0
1527799948.373246000	46.8427	103	1
1527799948.711907000	47.1814	969	1
1527799948.711967000	47.1815	262	1
1527799948.730103000	47.1996	87	0
1527799949.056531000	47.526	267	0
1527799949.058016000	47.5275	148	0
1527799949.059367000	47.5289	92	0
1527799949.059432000	47.5289	106	1
1527799949.060889000	47.5304	226	0
1527799949.062360000	47.5319	103	1
1527799949.219766000	47.6893	391	1
1527799949.219842000	47.6893	260	1
1527799949.238427000	47.7079	87	0
1527799949.371291000	47.8408	232	0
1527799949.372661000	47.8422	148	0
1527799949.374378000	47.8439	106	1
1527799949.380822000	47.8503	92	0
1527799949.382255000	47.8517	212	0
1527799949.383306000	47.8528	103	1
1527799949.630538000	48.1	387	1
1527799949.630634000	48.1001	260	1
1527799949.648212000	48.1177	87	0
1527799949.782617000	48.2521	258	0
1527799949.784032000	48.2535	148	0
1527799949.785414000	48.2549	106	1
1527799949.786566000	48.2561	92	0
1527799949.788120000	48.2576	281	0
1527799949.789402000	48.2589	103	1
1527799950.320891000	48.7904	392	1
1527799950.320950000	48.7904	258	1
1527799950.338920000	48.8084	87	0
1527799950.449459000	48.919	258	0
1527799950.450927000	48.9204	148	0
1527799950.452445000	48.9219	106	1
1527799950.453474000	48.923	92	0
1527799950.454942000	48.9244	210	0
1527799950.456444000	48.9259	103	1
1527799950.571211000	49.0407	390	1
1527799950.571285000	49.0408	262	1
1527799950.588456000	49.0579	87	0
1527799950.702489000	49.172	235	0
1527799950.703963000	49.1735	148	0
1527799950.705467000	49.175	106	1
1527799950.707463000	49.177	92	0
1527799950.708961000	49.1785	323	0
1527799950.710377000	49.1799	103	1
1527799950.860740000	49.3302	389	1
1527799950.860832000	49.3303	257	1
1527799950.878158000	49.3477	87	0
1527799951.012926000	49.4824	277	0
1527799951.014339000	49.4838	148	0
1527799951.015400000	49.4849	106	1
1527799951.017227000	49.4867	92	0
1527799951.018743000	49.4882	340	0
1527799951.019436000	49.4889	103	1
1527799951.292813000	49.7623	388	1
1527799951.292870000	49.7624	265	1
1527799951.310325000	49.7798	87	0
1527799951.319329000	49.7888	87	0
1527799951.446562000	49.9161	258	0
1527799951.448041000	49.9175	148	0
1527799951.449510000	49.919	109	1
1527799951.451283000	49.9208	92	0
1527799951.452644000	49.9221	129	0
1527799951.454509000	49.924	103	1
1527799951.739991000	50.2095	390	1
1527799951.740075000	50.2096	262	1
1527799951.756952000	50.2264	87	0
1527799952.087030000	50.5565	236	0
1527799952.088502000	50.558	148	0
1527799952.089554000	50.559	106	1
1527799952.092463000	50.562	92	0
1527799952.093901000	50.5634	230	0
1527799952.095575000	50.5651	103	1
1527799952.109544000	50.579	394	1
1527799952.109598000	50.5791	261	1
1527799952.128303000	50.5978	87	0
1527799952.438990000	50.9085	329	0
1527799952.440415000	50.9099	148	0
1527799952.441557000	50.911	106	1
1527799952.444501000	50.914	92	0
1527799952.445926000	50.9154	106	0
1527799952.447555000	50.917	103	1
1527799952.730127000	51.1996	394	1
1527799952.730189000	51.1997	263	1
1527799952.749035000	51.2185	87	0
1527799952.908171000	51.3777	277	0
1527799952.909548000	51.379	148	0
1527799952.911590000	51.3811	106	1
1527799952.913090000	51.3826	92	0
1527799952.914533000	51.384	195	0
1527799952.915504000	51.385	103	1
1527799953.182242000	51.6517	387	1
1527799953.182282000	51.6518	258	1
1527799953.201627000	51.6711	87	0
1527799953.343129000	51.8126	233	0
1527799953.344555000	51.814	148	0
1527799953.345600000	51.8151	106	1
1527799953.345975000	51.8155	92	0
1527799953.347403000	51.8169	114	0
1527799953.348530000	51.818	103	1
1527799953.940713000	52.4102	996	1
1527799953.940798000	52.4103	260	1
1527799953.958654000	52.4281	87	0
1527799954.126097000	52.5956	256	0
1527799954.127571000	52.5971	148	0
1527799954.128660000	52.5982	106	1
1527799954.130699000	52.6002	92	0
1527799954.132188000	52.6017	192	0
1527799954.133575000	52.6031	103	1
1527799954.187560000	52.6571	981	1
1527799954.187614000	52.6571	258	1
1527799954.206719000	52.6762	87	0
1527799954.339952000	52.8094	301	0
1527799954.341360000	52.8109	148	0
1527799954.342584000	52.8121	106	1
1527799954.342804000	52.8123	92	0
1527799954.344241000	52.8137	217	0
1527799954.345579000	52.8151	103	1
1527799954.496047000	52.9655	390	1
1527799954.496138000	52.9656	261	1
1527799954.513862000	52.9834	87	0
1527799954.678058000	53.1476	313	0
1527799954.679481000	53.149	148	0
1527799954.680674000	53.1502	106	1
1527799954.683409000	53.1529	92	0
1527799954.684843000	53.1543	172	0
1527799954.685644000	53.1551	103	1
1527799957.912730000	56.3822	371	1
1527799957.912808000	56.3823	1412	1
1527799957.912833000	56.3823	1412	1
1527799957.912873000	56.3824	1412	1
1527799957.912898000	56.3824	257	1
1527799957.929393000	56.3989	87	0
1527799958.113960000	56.5835	326	1
1527799958.114027000	56.5835	257	1
1527799958.132632000	56.6021	87	0
1527799958.246420000	56.7159	418	0
1527799958.249661000	56.7192	106	1
1527799958.250945000	56.7204	80	0
1527799958.253653000	56.7231	100	1
1527799958.452672000	56.9222	269	0
1527799958.454139000	56.9236	148	0
1527799958.455677000	56.9252	103	1
1527799958.457433000	56.9269	92	0
1527799958.458927000	56.9284	195	0
1527799958.459599000	56.9291	103	1
1527799958.570664000	57.0402	391	1
1527799958.570714000	57.0402	258	1
1527799958.587863000	57.0574	87	0
1527799958.725574000	57.1951	233	0
1527799958.726982000	57.1965	148	0
1527799958.728678000	57.1982	106	1
1527799958.730989000	57.2005	92	0
1527799958.732426000	57.2019	209	0
1527799958.733646000	57.2031	103	1
1527799958.799836000	57.2693	392	1
1527799958.799900000	57.2694	259	1
1527799958.822067000	57.2916	87	0
1527799958.831724000	57.3012	87	0
1527799958.950538000	57.42	233	0
1527799958.951948000	57.4214	148	0
1527799958.953682000	57.4232	109	1
1527799958.973846000	57.4433	92	0
1527799958.975289000	57.4448	271	0
1527799958.976670000	57.4462	103	1
1527799959.024768000	57.4943	389	1
1527799959.024819000	57.4943	257	1
1527799959.041687000	57.5112	87	0
1527799959.177377000	57.6469	280	0
1527799959.178855000	57.6483	148	0
1527799959.180698000	57.6502	106	1
1527799959.183049000	57.6525	92	0
1527799959.184485000	57.654	179	0
1527799959.185696000	57.6552	103	1
1527799960.545524000	59.015	389	1
1527799960.545623000	59.0151	261	1
1527799960.564237000	59.0337	87	0
1527799960.873436000	59.3429	258	0
1527799960.874852000	59.3443	148	0
1527799960.875962000	59.3455	106	1
1527799960.878495000	59.348	92	0
1527799960.879933000	59.3494	165	0
1527799960.880965000	59.3505	103	1
1527799960.964872000	59.4344	394	1
1527799960.964975000	59.4345	274	1
1527799960.983042000	59.4525	87	0
1527799961.296293000	59.7658	233	0
1527799961.297773000	59.7673	148	0
1527799961.299063000	59.7686	106	1
1527799961.300543000	59.77	92	0
1527799961.301977000	59.7715	202	0
1527799961.303012000	59.7725	103	1
1527799961.380271000	59.8498	393	1
1527799961.380364000	59.8499	261	1
1527799961.398043000	59.8675	87	0
1527799961.504775000	59.9743	328	0
1527799961.506188000	59.9757	148	0
1527799961.508002000	59.9775	106	1
1527799961.509086000	59.9786	92	0
1527799961.510524000	59.98	128	0
1527799961.511986000	59.9815	103	1
1527799961.629758000	60.0993	392	1
1527799961.629847000	60.0993	269	1
1527799961.660345000	60.1298	87	0
1527799961.762548000	60.232	279	0
1527799961.763959000	60.2335	148	0
1527799961.765011000	60.2345	106	1
1527799961.766708000	60.2362	92	0
1527799961.768197000	60.2377	237	0
1527799961.769042000	60.2385	103	1
1527799961.871997000	60.3415	992	1
1527799961.872097000	60.3416	261	1
1527799961.886636000	60.3561	100	0
1527799961.889020000	60.3585	100	1
1527799961.889142000	60.3586	87	0
1527799962.015098000	60.4846	233	0
1527799962.016507000	60.486	148	0
1527799962.018022000	60.4875	106	1
1527799962.019746000	60.4892	92	0
1527799962.021176000	60.4907	136	0
1527799962.022009000	60.4915	103	1
1527799962.103810000	60.5733	984	1
1527799962.103901000	60.5734	271	1
1527799962.121610000	60.5911	87	0
1527799962.256226000	60.7257	233	0
1527799962.257694000	60.7272	148	0
1527799962.259056000	60.7285	106	1
1527799962.260926000	60.7304	92	0
1527799962.262355000	60.7318	222	0
1527799962.264036000	60.7335	103	1
1527799962.318148000	60.7876	388	1
1527799962.318221000	60.7877	258	1
1527799962.337079000	60.8066	87	0
1527799962.671659000	61.1412	324	0
1527799962.673095000	61.1426	148	0
1527799962.674143000	61.1436	106	1
1527799962.678740000	61.1482	92	0
1527799962.680154000	61.1496	300	0
1527799962.681060000	61.1506	103	1
1527799962.815317000	61.2848	394	1
1527799962.815393000	61.2849	265	1
1527799962.843803000	61.3133	87	0
1527799962.971109000	61.4406	288	0
1527799962.972508000	61.442	148	0
1527799962.974165000	61.4437	106	1
1527799962.974928000	61.4444	92	0
1527799962.976362000	61.4459	244	0
1527799962.978071000	61.4476	103	1
1527799963.234591000	61.7041	388	1
1527799963.234685000	61.7042	269	1
1527799963.251619000	61.7211	87	0
1527799963.384133000	61.8536	235	0
1527799963.385539000	61.855	148	0
1527799963.387176000	61.8567	106	1
1527799963.387981000	61.8575	92	0
1527799963.389420000	61.8589	327	0
1527799963.391168000	61.8607	103	1
1527799963.664508000	62.134	393	1
1527799963.664570000	62.1341	260	1
1527799963.682152000	62.1516	87	0
1527799963.801210000	62.2707	256	0
1527799963.802605000	62.2721	148	0
1527799963.804206000	62.2737	106	1
1527799963.805597000	62.2751	92	0
1527799963.806963000	62.2765	277	0
1527799963.808104000	62.2776	103	1
1527799964.145508000	62.615	393	1
1527799964.145567000	62.6151	272	1
1527799964.163187000	62.6327	87	0
1527799964.478847000	62.9483	260	0
1527799964.480262000	62.9498	148	0
1527799964.482172000	62.9517	106	1
1527799964.483949000	62.9534	92	0
1527799964.485329000	62.9548	229	0
1527799964.487277000	62.9568	103	1
1527799964.534431000	63.0039	393	1
1527799964.534518000	63.004	267	1
1527799964.551363000	63.0209	87	0
1527799964.699651000	63.1691	239	0
1527799964.701063000	63.1706	148	0
1527799964.702170000	63.1717	106	1
1527799964.704474000	63.174	92	0
1527799964.705909000	63.1754	304	0
1527799964.707165000	63.1767	103	1
1527799964.748698000	63.2182	393	1
1527799964.748761000	63.2183	262	1
1527799964.767329000	63.2368	87	0
1527799964.893907000	63.3634	233	0
1527799964.895320000	63.3648	148	0
1527799964.897183000	63.3667	106	1
1527799964.898678000	63.3682	92	0
1527799964.900185000	63.3697	89	0
1527799964.901179000	63.3707	103	1
1527799964.971459000	63.441	388	1
1527799964.971635000	63.4411	267	1
1527799964.988173000	63.4577	87	0
1527799964.991861000	63.4614	87	0
1527799965.121073000	63.5906	235	0
1527799965.122487000	63.592	148	0
1527799965.124229000	63.5937	109	1
1527799965.125075000	63.5946	92	0
1527799965.126501000	63.596	86	0
1527799965.128267000	63.5978	103	1
1527799965.423159000	63.8927	394	1
1527799965.423263000	63.8928	274	1
1527799965.441979000	63.9115	87	0
1527799965.552052000	64.0215	301	0
1527799965.553458000	64.023	148	0
1527799965.555301000	64.0248	106	1
1527799965.557257000	64.0267	92	0
1527799965.558819000	64.0283	293	0
1527799965.560301000	64.0298	103	1
1527799965.913452000	64.3829	993	1
1527799965.913528000	64.383	272	1
1527799965.932609000	64.4021	87	0
1527799966.054321000	64.5238	236	0
1527799966.055731000	64.5252	148	0
1527799966.057252000	64.5267	106	1
1527799966.058487000	64.528	92	0
1527799966.059925000	64.5294	207	0
1527799966.061251000	64.5307	103	1
1527799966.133377000	64.6029	986	1
1527799966.133452000	64.6029	263	1
1527799966.152384000	64.6219	87	0
1527799966.267524000	64.737	232	0
1527799966.268928000	64.7384	148	0
1527799966.270268000	64.7398	106	1
1527799966.271677000	64.7412	92	0
1527799966.273114000	64.7426	280	0
1527799966.274267000	64.7438	103	1
1527799966.359703000	64.8292	392	1
1527799966.359764000	64.8293	266	1
1527799966.379660000	64.8492	87	0
1527799966.704634000	65.1741	326	0
1527799966.706065000	65.1756	148	0
1527799966.707363000	65.1769	106	1
1527799966.709617000	65.1791	92	0
1527799966.711090000	65.1806	248	0
1527799966.712279000	65.1818	103	1
1527799966.773625000	65.2431	389	1
1527799966.773687000	65.2432	262	1
1527799966.791365000	65.2609	87	0
1527799966.903082000	65.3726	281	0
1527799966.904498000	65.374	148	0
1527799966.906297000	65.3758	106	1
1527799966.908874000	65.3784	92	0
1527799966.910307000	65.3798	202	0
1527799966.911289000	65.3808	103	1
1527799967.045695000	65.5152	389	1
1527799967.045769000	65.5153	267	1
1527799967.064176000	65.5337	87	0
1527799967.275563000	65.7451	232	0
1527799967.276974000	65.7465	148	0
1527799967.278324000	65.7478	106	1
1527799967.280051000	65.7495	92	0
1527799967.281489000	65.751	238	0
1527799967.282333000	65.7518	103	1
1527799967.455964000	65.9255	391	1
1527799967.456051000	65.9255	268	1
1527799967.473576000	65.9431	87	0
1527799967.611693000	66.0812	258	0
1527799967.613158000	66.0827	148	0
1527799967.614348000	66.0838	106	1
1527799967.615494000	66.085	92	0
1527799967.616931000	66.0864	282	0
1527799967.618330000	66.0878	103	1
1527799967.866828000	66.3363	394	1
1527799967.866920000	66.3364	271	1
1527799967.885224000	66.3547	87	0
1527799968.002912000	66.4724	301	0
1527799968.004307000	66.4738	148	0
1527799968.005364000	66.4749	106	1
1527799968.007078000	66.4766	92	0
1527799968.008569000	66.4781	213	0
1527799968.009341000	66.4788	103	1
1527799968.281981000	66.7515	393	1
1527799968.282049000	66.7515	277	1
1527799968.299461000	66.769	87	0
1527799968.411285000	66.8808	288	0
1527799968.412695000	66.8822	148	0
1527799968.414374000	66.8839	106	1
1527799968.416957000	66.8864	92	0
1527799968.418452000	66.8879	125	0
1527799968.419364000	66.8889	103	1
1527799968.568528000	67.038	388	1
1527799968.568618000	67.0381	266	1
1527799968.585813000	67.0553	87	0
1527799968.713629000	67.1831	255	0
1527799968.715069000	67.1846	148	0
1527799968.716474000	67.186	106	1
1527799968.717149000	67.1866	92	0
1527799968.718576000	67.1881	218	0
1527799968.719396000	67.1889	103	1
1527799968.796863000	67.2664	387	1
1527799968.796936000	67.2664	266	1
1527799968.814365000	67.2839	87	0
1527799968.938249000	67.4077	236	0
1527799968.939723000	67.4092	148	0
1527799968.941413000	67.4109	106	1
1527799968.942193000	67.4117	92	0
1527799968.943632000	67.4131	241	0
1527799968.944401000	67.4139	103	1
1527799969.010952000	67.4804	393	1
1527799969.011027000	67.4805	270	1
1527799969.028362000	67.4979	87	0
1527799969.191324000	67.6608	239	0
1527799969.192737000	67.6622	148	0
1527799969.194433000	67.6639	106	1
1527799969.195908000	67.6654	92	0
1527799969.197351000	67.6668	162	0
1527799969.198423000	67.6679	103	1
1527799969.229453000	67.6989	389	1
1527799969.229527000	67.699	270	1
1527799969.247818000	67.7173	87	0
1527799969.595440000	68.0649	259	0
1527799969.596871000	68.0664	148	0
1527799969.598536000	68.068	106	1
1527799969.607101000	68.0766	92	0
1527799969.608590000	68.0781	260	0
1527799969.609449000	68.0789	103	1
1527799969.842911000	68.3124	992	1
1527799969.843002000	68.3125	270	1
1527799969.860242000	68.3297	87	0
1527799970.020160000	68.4897	235	0
1527799970.021569000	68.4911	148	0
1527799970.022468000	68.492	106	1
1527799970.024386000	68.4939	92	0
1527799970.025816000	68.4953	160	0
1527799970.027471000	68.497	103	1
1527799970.129224000	68.5987	985	1
1527799970.129303000	68.5988	265	1
1527799970.147344000	68.6168	87	0
1527799970.269340000	68.7388	235	0
1527799970.270714000	68.7402	148	0
1527799970.272569000	68.7421	106	1
1527799970.273527000	68.743	92	0
1527799970.274946000	68.7444	256	0
1527799970.276497000	68.746	103	1
1527799970.361569000	68.8311	393	1
1527799970.361630000	68.8311	259	1
1527799970.380508000	68.85	87	0
1527799970.507136000	68.9766	301	0
1527799970.508625000	68.9781	148	0
1527799970.509516000	68.979	106	1
1527799970.512232000	68.9817	92	0
1527799970.513664000	68.9832	169	0
1527799970.514494000	68.984	103	1
1527799970.652036000	69.1215	389	1
1527799970.652126000	69.1216	265	1
1527799970.671534000	69.141	87	0
1527799970.762245000	69.2317	303	1
1527799970.762337000	69.2318	1412	1
1527799970.762360000	69.2319	1412	1
1527799970.762383000	69.2319	1412	1
1527799970.762415000	69.2319	344	1
1527799970.782376000	69.2519	87	0
1527799970.991845000	69.4613	235	0
1527799970.993327000	69.4628	148	0
1527799970.994614000	69.4641	109	1
1527799970.996066000	69.4656	92	0
1527799970.997547000	69.467	114	0
1527799970.998521000	69.468	103	1
1527799971.005849000	69.4753	391	0
1527799971.008591000	69.4781	100	1
1527799971.012460000	69.482	80	0
1527799971.015616000	69.4851	100	1
1527799971.113001000	69.5825	392	1
1527799971.113097000	69.5826	266	1
1527799971.130261000	69.5998	87	0
1527799971.275446000	69.7449	348	0
1527799971.276862000	69.7464	148	0
1527799971.279627000	69.7491	106	1
1527799971.280914000	69.7504	92	0
1527799971.282351000	69.7518	316	0
1527799971.283542000	69.753	103	1
1527799972.583335000	71.0528	388	1
1527799972.583404000	71.0529	266	1
1527799972.601255000	71.0707	87	0
1527799972.733356000	71.2028	256	0
1527799972.734770000	71.2043	148	0
1527799972.737454000	71.2069	103	1
1527799972.737959000	71.2075	92	0
1527799972.739395000	71.2089	118	0
1527799972.740613000	71.2101	106	1
1527799972.839074000	71.3086	392	1
1527799972.839166000	71.3087	264	1
1527799972.856886000	71.3264	87	0
1527799973.029907000	71.4994	232	0
1527799973.031263000	71.5008	148	0
1527799973.032638000	71.5021	106	1
1527799973.033947000	71.5034	92	0
1527799973.035383000	71.5049	130	0
1527799973.036636000	71.5061	103	1
1527799973.295632000	71.7651	391	1
1527799973.295689000	71.7652	268	1
1527799973.312978000	71.7825	87	0
1527799973.445451000	71.9149	322	0
1527799973.446861000	71.9164	148	0
1527799973.448698000	71.9182	106	1
1527799973.450528000	71.92	92	0
1527799973.451895000	71.9214	131	0
1527799973.453684000	71.9232	103	1
1527799973.710335000	72.1798	392	1
1527799973.710415000	72.1799	269	1
1527799973.727353000	72.1968	87	0
1527799973.765025000	72.2345	304	1
1527799973.765112000	72.2346	1412	1
1527799973.765138000	72.2346	1412	1
1527799973.765182000	72.2347	1412	1
1527799973.765216000	72.2347	1412	1
1527799973.765250000	72.2347	1412	1
1527799973.765271000	72.2348	1412	1
1527799973.765318000	72.2348	1412	1
1527799973.765351000	72.2348	1412	1
1527799973.765374000	72.2349	1412	1
1527799973.765420000	72.2349	1412	1
1527799973.765455000	72.2349	1412	1
1527799973.765489000	72.235	1412	1
1527799973.765522000	72.235	1412	1
1527799973.765552000	72.235	159	1
1527799973.782108000	72.2516	87	0
1527799973.783528000	72.253	87	0
1527799973.786266000	72.2558	87	0
1527799973.837920000	72.3074	288	0
1527799973.839393000	72.3089	148	0
1527799973.840747000	72.3102	115	1
1527799973.841610000	72.3111	92	0
1527799973.843051000	72.3125	160	0
1527799973.844686000	72.3142	103	1
1527799973.914327000	72.3838	382	0
1527799973.916738000	72.3862	100	1
1527799973.921645000	72.3911	80	0
1527799973.924717000	72.3942	100	1
1527799974.017833000	72.4873	393	1
1527799974.017900000	72.4874	263	1
1527799974.035619000	72.5051	87	0
1527799974.161910000	72.6314	236	0
1527799974.163322000	72.6328	148	0
1527799974.164764000	72.6343	106	1
1527799974.174934000	72.6444	92	0
1527799974.176436000	72.6459	283	0
1527799974.177699000	72.6472	103	1
1527799974.282115000	72.7516	996	1
1527799974.282191000	72.7517	267	1
1527799974.300622000	72.7701	87	0
1527799974.414641000	72.8841	236	0
1527799974.416063000	72.8856	148	0
1527799974.417791000	72.8873	106	1
1527799974.419863000	72.8894	92	0
1527799974.421366000	72.8909	302	0
1527799974.422805000	72.8923	103	1
1527799974.519048000	72.9885	979	1
1527799974.519141000	72.9886	263	1
1527799974.537788000	73.0073	87	0
1527799974.667216000	73.1367	255	0
1527799974.669826000	73.1393	103	1
1527799974.670609000	73.1401	148	0
1527799974.672042000	73.1415	92	0
1527799974.673473000	73.143	327	0
1527799974.673722000	73.1432	106	1
1527799974.897684000	73.3672	391	1
1527799974.897760000	73.3673	270	1
1527799974.924916000	73.3944	87	0
1527799975.239556000	73.709	236	0
1527799975.240963000	73.7105	148	0
1527799975.242869000	73.7124	106	1
1527799975.243981000	73.7135	92	0
1527799975.245486000	73.715	259	0
1527799975.246782000	73.7163	103	1
1527799975.335311000	73.8048	395	1
1527799975.335403000	73.8049	272	1
1527799975.353524000	73.823	87	0
1527799975.458879000	73.9284	300	0
1527799975.460344000	73.9298	148	0
1527799975.461875000	73.9314	106	1
1527799975.462807000	73.9323	92	0
1527799975.464233000	73.9337	96	0
1527799975.465793000	73.9353	103	1
1527799975.623783000	74.0933	391	1
1527799975.623860000	74.0934	265	1
1527799975.640727000	74.1102	87	0
1527799975.771817000	74.2413	233	0
1527799975.773171000	74.2427	148	0
1527799975.774814000	74.2443	106	1
1527799975.776693000	74.2462	92	0
1527799975.778184000	74.2477	169	0
1527799975.779858000	74.2494	103	1
1527799976.100465000	74.57	393	1
1527799976.100561000	74.5701	275	1
1527799976.118173000	74.5877	87	0
1527799976.128606000	74.5981	87	0
1527799976.241118000	74.7106	235	0
1527799976.242509000	74.712	148	0
1527799976.243973000	74.7135	109	1
1527799976.245920000	74.7154	92	0
1527799976.247352000	74.7168	114	0
1527799976.249024000	74.7185	103	1
1527799976.528849000	74.9983	394	1
1527799976.528994000	74.9985	273	1
1527799976.547298000	75.0168	87	0
1527799976.671621000	75.1411	255	0
1527799976.673035000	75.1425	148	0
1527799976.674880000	75.1444	106	1
1527799976.675275000	75.1448	92	0
1527799976.676727000	75.1462	209	0
1527799976.677856000	75.1473	103	1
1527799976.767294000	75.2368	392	1
1527799976.767369000	75.2369	262	1
1527799976.784573000	75.2541	87	0
1527799976.911746000	75.3812	351	0
1527799976.913142000	75.3826	148	0
1527799976.914988000	75.3845	106	1
1527799976.916445000	75.3859	92	0
1527799976.917906000	75.3874	177	0
1527799976.918889000	75.3884	103	1
1527799977.016313000	75.4858	390	1
1527799977.016393000	75.4859	265	1
1527799977.034501000	75.504	87	0
1527799977.157945000	75.6274	233	0
1527799977.159288000	75.6288	148	0
1527799977.160879000	75.6304	106	1
1527799977.164402000	75.6339	92	0
1527799977.165826000	75.6353	324	0
1527799977.166885000	75.6364	103	1
1527799977.287342000	75.7568	392	1
1527799977.287426000	75.7569	266	1
1527799977.305890000	75.7754	87	0
1527799977.439881000	75.9094	256	0
1527799977.441287000	75.9108	148	0
1527799977.442981000	75.9125	106	1
1527799977.444902000	75.9144	92	0
1527799977.446329000	75.9158	90	0
1527799977.447968000	75.9175	103	1
1527799977.606978000	76.0765	392	1
1527799977.607043000	76.0765	259	1
1527799977.624521000	76.094	87	0
1527799977.635139000	76.1046	87	0
1527799977.774823000	76.2443	299	0
1527799977.776164000	76.2457	148	0
1527799977.778006000	76.2475	109	1
1527799977.781510000	76.251	92	0
1527799977.782942000	76.2524	244	0
1527799977.783911000	76.2534	103	1
1527799978.056087000	76.5256	996	1
1527799978.056173000	76.5257	263	1
1527799978.073857000	76.5433	87	0
1527799978.189247000	76.6587	290	0
1527799978.190627000	76.6601	148	0
1527799978.192021000	76.6615	106	1
1527799978.195424000	76.6649	92	0
1527799978.196852000	76.6663	116	0
1527799978.197941000	76.6674	103	1
1527799978.566179000	77.0357	985	1
1527799978.566256000	77.0357	261	1
1527799978.584152000	77.0536	87	0
1527799978.715021000	77.1845	258	0
1527799978.716494000	77.186	148	0
1527799978.718051000	77.1875	106	1
1527799978.720086000	77.1896	92	0
1527799978.721593000	77.1911	278	0
1527799978.723088000	77.1926	103	1
1527799979.032177000	77.5017	390	1
1527799979.032254000	77.5017	262	1
1527799979.049617000	77.5191	87	0
1527799979.190604000	77.6601	231	0
1527799979.192011000	77.6615	148	0
1527799979.193079000	77.6626	106	1
1527799979.196321000	77.6658	92	0
1527799979.197814000	77.6673	196	0
1527799979.198992000	77.6685	103	1
1527799979.289230000	77.7587	387	1
1527799979.289318000	77.7588	259	1
1527799979.307804000	77.7773	87	0
1527799979.429718000	77.8992	240	0
1527799979.431165000	77.9007	148	0
1527799979.433094000	77.9026	106	1
1527799979.434341000	77.9038	92	0
1527799979.435773000	77.9053	124	0
1527799979.437016000	77.9065	103	1
1527799979.590424000	78.0599	393	1
1527799979.590515000	78.06	260	1
1527799979.607242000	78.0767	87	0
1527799979.612580000	78.0821	87	0
1527799979.737724000	78.2072	259	0
1527799979.739121000	78.2086	148	0
1527799979.741116000	78.2106	109	1
1527799979.742498000	78.212	92	0
1527799979.743928000	78.2134	123	0
1527799979.745025000	78.2145	103	1
1527799980.095348000	78.5648	391	1
1527799980.095440000	78.5649	268	1
1527799980.113691000	78.5832	87	0
1527799980.240586000	78.7101	235	0
1527799980.241999000	78.7115	148	0
1527799980.243137000	78.7126	106	1
1527799980.245512000	78.715	92	0
1527799980.246949000	78.7164	338	0
1527799980.248053000	78.7175	103	1
1527799980.368835000	78.8383	390	1
1527799980.368911000	78.8384	260	1
1527799980.387577000	78.8571	87	0
1527799980.507130000	78.9766	256	0
1527799980.508625000	78.9781	148	0
1527799980.510158000	78.9797	106	1
1527799980.511216000	78.9807	92	0
1527799980.512623000	78.9821	276	0
1527799980.514143000	78.9836	103	1
1527799980.598121000	79.0676	389	1
1527799980.598211000	79.0677	259	1
1527799980.615455000	79.0849	87	0
1527799980.743574000	79.2131	278	0
1527799980.744988000	79.2145	148	0
1527799980.746169000	79.2157	106	1
1527799980.749471000	79.219	92	0
1527799980.750901000	79.2204	228	0
1527799980.752093000	79.2216	103	1
1527799980.899447000	79.3689	393	1
1527799980.899539000	79.369	262	1
1527799980.917881000	79.3874	87	0
1527799981.055925000	79.5254	233	0
1527799981.057354000	79.5268	148	0
1527799981.059194000	79.5287	106	1
1527799981.060170000	79.5297	92	0
1527799981.061626000	79.5311	270	0
1527799981.063139000	79.5326	103	1
1527799981.335157000	79.8046	392	1
1527799981.335243000	79.8047	265	1
1527799981.353239000	79.8227	87	0
1527799981.478350000	79.9478	256	0
1527799981.479720000	79.9492	148	0
1527799981.481217000	79.9507	106	1
1527799981.483589000	79.9531	92	0
1527799981.485052000	79.9545	318	0
1527799981.486133000	79.9556	103	1
1527799982.530757000	81.0002	389	1
1527799982.530855000	81.0003	263	1
1527799982.548519000	81.018	87	0
1527799982.655846000	81.1253	256	0
1527799982.657241000	81.1267	148	0
1527799982.658281000	81.1278	106	1
1527799982.661621000	81.1311	92	0
1527799982.663081000	81.1326	315	0
1527799982.664194000	81.1337	103	1
1527799982.759564000	81.2291	389	1
1527799982.759655000	81.2291	261	1
1527799982.779545000	81.249	87	0
1527799982.913951000	81.3834	351	0
1527799982.915424000	81.3849	148	0
1527799982.917294000	81.3868	106	1
1527799982.918155000	81.3876	92	0
1527799982.919520000	81.389	109	0
1527799982.921229000	81.3907	103	1
1527799983.089695000	81.5592	997	1
1527799983.089759000	81.5593	263	1
1527799983.107618000	81.5771	87	0
1527799983.219729000	81.6892	235	0
1527799983.221188000	81.6907	148	0
1527799983.222296000	81.6918	106	1
1527799983.224270000	81.6938	92	0
1527799983.225727000	81.6952	192	0
1527799983.227315000	81.6968	103	1
1527799983.439466000	81.909	985	1
1527799983.439554000	81.909	259	1
1527799983.457483000	81.927	87	0
1527799983.571661000	82.0412	258	0
1527799983.573140000	82.0426	148	0
1527799983.574322000	82.0438	106	1
1527799983.576137000	82.0456	92	0
1527799983.577656000	82.0471	332	0
1527799983.579346000	82.0488	103	1
1527799983.858538000	82.328	394	1
1527799983.858623000	82.3281	264	1
1527799983.875607000	82.3451	87	0
1527799983.987297000	82.4568	299	0
1527799983.988768000	82.4583	148	0
1527799983.990269000	82.4598	106	1
1527799983.991983000	82.4615	92	0
1527799983.993427000	82.4629	326	0
1527799983.994354000	82.4638	103	1
1527799984.289870000	82.7594	393	1
1527799984.289932000	82.7594	267	1
1527799984.307175000	82.7767	87	0
1527799984.415604000	82.8851	288	0
1527799984.417083000	82.8866	148	0
1527799984.418383000	82.8879	106	1
1527799984.419972000	82.8895	92	0
1527799984.421336000	82.8908	221	0
1527799984.422292000	82.8918	103	1
1527799984.589683000	83.0592	389	1
1527799984.589750000	83.0592	264	1
1527799984.607343000	83.0768	87	0
1527799984.720355000	83.1898	255	0
1527799984.721849000	83.1913	148	0
1527799984.723385000	83.1929	106	1
1527799984.725966000	83.1955	92	0
1527799984.727352000	83.1968	270	0
1527799984.728309000	83.1978	103	1
1527799985.009677000	83.4792	392	1
1527799985.009736000	83.4792	261	1
1527799985.026632000	83.4961	87	0
1527799985.190820000	83.6603	235	0
1527799985.192233000	83.6617	148	0
1527799985.193334000	83.6628	106	1
1527799985.195083000	83.6646	92	0
1527799985.196511000	83.666	86	0
1527799985.197330000	83.6668	103	1
1527799985.272602000	83.7421	390	1
1527799985.272679000	83.7422	262	1
1527799985.290591000	83.7601	87	0
1527799985.295571000	83.7651	87	0
1527799985.422802000	83.8923	239	0
1527799985.424191000	83.8937	148	0
1527799985.425404000	83.8949	109	1
1527799985.426929000	83.8964	92	0
1527799985.428434000	83.8979	255	0
1527799985.429357000	83.8988	103	1
1527799985.589898000	84.0594	390	1
1527799985.589990000	84.0595	265	1
1527799985.607527000	84.077	87	0
1527799985.727895000	84.1974	258	0
1527799985.729326000	84.1988	148	0
1527799985.730442000	84.1999	106	1
1527799985.731653000	84.2011	92	0
1527799985.733143000	84.2026	250	0
1527799985.734404000	84.2039	103	1
1527799986.001867000	84.4714	391	1
1527799986.001939000	84.4714	262	1
1527799986.019437000	84.4889	87	0
1527799986.129470000	84.599	235	0
1527799986.130899000	84.6004	148	0
1527799986.132377000	84.6019	92	0
1527799986.132465000	84.602	106	1
1527799986.133829000	84.6033	210	0
1527799986.135393000	84.6049	103	1
1527799986.250869000	84.7204	390	1
1527799986.250932000	84.7204	263	1
1527799986.269089000	84.7386	87	0
1527799986.278114000	84.7476	87	0
1527799986.389643000	84.8591	233	0
1527799986.391082000	84.8606	148	0
1527799986.392495000	84.862	109	1
1527799986.393302000	84.8628	92	0
1527799986.394677000	84.8642	201	0
1527799986.396481000	84.866	103	1
1527799986.461843000	84.9313	389	1
1527799986.461934000	84.9314	261	1
1527799986.480340000	84.9498	87	0
1527799986.597243000	85.0667	301	0
1527799986.598674000	85.0682	148	0
1527799986.600513000	85.07	106	1
1527799986.601593000	85.0711	92	0
1527799986.603095000	85.0726	216	0
1527799986.604504000	85.074	103	1
1527799987.492105000	85.9616	388	1
1527799987.492171000	85.9617	263	1
1527799987.509443000	85.9789	87	0
1527799987.653722000	86.1232	256	0
1527799987.655126000	86.1246	148	0
1527799987.656484000	86.126	106	1
1527799987.657921000	86.1274	92	0
1527799987.659376000	86.1289	297	0
1527799987.660480000	86.13	103	1
1527799987.733005000	86.2025	992	1
1527799987.733094000	86.2026	264	1
1527799987.750609000	86.2201	87	0
1527799987.760080000	86.2296	87	0
1527799987.872625000	86.3421	233	0
1527799987.874090000	86.3436	148	0
1527799987.875578000	86.3451	109	1
1527799987.876703000	86.3462	92	0
1527799987.878231000	86.3477	126	0
1527799987.879491000	86.349	103	1
1527799988.042927000	86.5124	984	1
1527799988.043018000	86.5125	260	1
1527799988.060969000	86.5305	87	0
1527799988.168884000	86.6384	235	0
1527799988.170316000	86.6398	148	0
1527799988.171581000	86.6411	106	1
1527799988.172230000	86.6417	92	0
1527799988.173593000	86.6431	235	0
1527799988.174490000	86.644	103	1
1527799988.292973000	86.7625	533	1
1527799988.293056000	86.7625	218	1
1527799988.310229000	86.7797	87	0
1527799988.402732000	86.8722	520	0
1527799988.404151000	86.8736	102	0
1527799988.405539000	86.875	106	1
1527799988.405571000	86.8751	141	0
1527799988.408527000	86.878	100	1
1527799988.452717000	86.9222	394	1
1527799988.452796000	86.9223	267	1
1527799988.471444000	86.9409	87	0
1527799988.594591000	87.0641	304	0
1527799988.596031000	87.0655	148	0
1527799988.597636000	87.0671	106	1
1527799988.597885000	87.0674	92	0
1527799988.599316000	87.0688	114	0
1527799988.600536000	87.07	103	1
1527799988.701791000	87.1713	394	1
1527799988.701864000	87.1714	262	1
1527799988.719889000	87.1894	87	0
1527799989.014813000	87.4843	301	0
1527799989.016226000	87.4857	148	0
1527799989.017661000	87.4872	106	1
1527799989.019193000	87.4887	92	0
1527799989.020621000	87.4901	199	0
1527799989.021577000	87.4911	103	1
1527799989.352965000	87.8225	392	1
1527799989.353025000	87.8225	268	1
1527799989.369849000	87.8393	87	0
1527799989.692949000	88.1624	313	0
1527799989.694355000	88.1638	148	0
1527799989.695663000	88.1652	106	1
1527799989.697103000	88.1666	92	0
1527799989.698585000	88.1681	157	0
1527799989.699594000	88.1691	103	1
1527799989.812216000	88.2817	393	1
1527799989.812308000	88.2818	266	1
1527799989.831154000	88.3006	87	0
1527799989.960124000	88.4296	235	0
1527799989.961501000	88.431	148	0
1527799989.962636000	88.4321	106	1
1527799989.963543000	88.433	92	0
1527799989.964977000	88.4345	172	0
1527799989.966663000	88.4362	103	1
1527799990.042844000	88.5123	998	1
1527799990.042934000	88.5124	264	1
1527799990.061649000	88.5311	87	0
1527799990.183391000	88.6529	235	0
1527799990.184729000	88.6542	148	0
1527799990.186692000	88.6562	106	1
1527799990.187965000	88.6575	92	0
1527799990.189395000	88.6589	171	0
1527799990.190633000	88.6601	103	1
1527799990.253125000	88.7226	981	1
1527799990.253190000	88.7227	261	1
1527799990.270956000	88.7404	87	0
1527799990.386314000	88.8558	237	0
1527799990.387797000	88.8573	148	0
1527799990.389677000	88.8592	106	1
1527799990.390749000	88.8602	92	0
1527799990.392243000	88.8617	324	0
1527799990.393662000	88.8632	103	1
1527799990.520819000	88.9903	389	1
1527799990.520888000	88.9904	261	1
1527799990.538748000	89.0082	87	0
1527799990.649831000	89.1193	260	0
1527799990.651307000	89.1208	148	0
1527799990.652692000	89.1222	106	1
1527799990.653818000	89.1233	92	0
1527799990.655256000	89.1247	143	0
1527799990.656685000	89.1262	103	1
1527799990.737336000	89.2068	389	1
1527799990.737403000	89.2069	261	1
1527799990.754501000	89.224	87	0
1527799990.876289000	89.3458	235	0
1527799990.877747000	89.3472	148	0
1527799990.878686000	89.3482	106	1
1527799990.881317000	89.3508	92	0
1527799990.882769000	89.3523	245	0
1527799990.883662000	89.3532	103	1
1527799990.971854000	89.4413	389	1
1527799990.971921000	89.4414	262	1
1527799990.988966000	89.4585	87	0
1527799991.112271000	89.5818	233	0
1527799991.114704000	89.5842	103	1
1527799991.115043000	89.5845	148	0
1527799991.116464000	89.586	92	0
1527799991.117712000	89.5872	103	1
1527799991.117882000	89.5874	327	0
1527799991.120682000	89.5902	100	1
1527799991.451951000	89.9214	392	1
1527799991.452042000	89.9215	259	1
1527799991.468845000	89.9383	87	0
1527799991.583682000	90.0532	301	0
1527799991.585219000	90.0547	148	0
[truncated: 394 more rows]
