# Supplementary material for: Method for multi-task learning fusion network traffic classification to address small sample labels
Source: Sci Rep. 2024 Jan 30;14:2518. doi: 10.1038/s41598-024-51933-8 (PMC10827795; doi:10.1038/s41598-024-51933-8)
Supplement: Supplementary file 2 — Supplementary Information 2. [file 41598_2024_51933_MOESM2_ESM.zip › QUIC Dataset/QUIC Dataset/pretraining/Google Doc/GoogleDoc-1137.txt]

1527810721.348732000	0	894	1
1527810721.367631000	0.018899	87	0
1527810721.550904000	0.202172	349	0
1527810721.552359000	0.203627	101	1
1527810721.552395000	0.203663	1412	0
1527810721.553877000	0.205145	1412	0
1527810721.554337000	0.205605	101	1
1527810721.555312000	0.20658	1412	0
1527810721.556744000	0.208012	1412	0
1527810721.558178000	0.209446	1412	0
1527810721.559608000	0.210876	1412	0
1527810721.561035000	0.212303	889	0
1527810721.562362000	0.21363	107	1
1527810721.562524000	0.213792	1412	0
1527810721.563957000	0.215225	1412	0
1527810721.565397000	0.216665	694	0
1527810721.566851000	0.218119	1412	0
1527810721.568281000	0.219549	1412	0
1527810721.569714000	0.220982	1412	0
1527810721.571145000	0.222413	1298	0
1527810721.572122000	0.22339	107	1
1527810721.572681000	0.223949	1412	0
1527810721.574118000	0.225386	1412	0
1527810721.574404000	0.225672	113	1
1527810721.575549000	0.226817	1412	0
1527810721.576982000	0.22825	1412	0
1527810721.577342000	0.22861	101	1
1527810721.578489000	0.229757	1412	0
1527810721.579875000	0.231143	187	0
1527810721.580340000	0.231608	101	1
1527810721.581336000	0.232604	1412	0
1527810721.582805000	0.234073	802	0
1527810721.583476000	0.234744	98	1
1527810721.584250000	0.235518	1412	0
1527810721.585356000	0.236624	101	1
1527810721.585672000	0.23694	999	0
1527810721.587114000	0.238382	1412	0
1527810721.587337000	0.238605	101	1
1527810721.588545000	0.239813	1412	0
1527810721.589977000	0.241245	1412	0
1527810721.590333000	0.241601	101	1
1527810721.591371000	0.242639	188	0
1527810721.592879000	0.244147	1412	0
1527810721.593332000	0.2446	101	1
1527810721.594276000	0.245544	170	0
1527810721.595737000	0.247005	1412	0
1527810721.596332000	0.2476	101	1
1527810721.597171000	0.248439	1412	0
1527810721.598608000	0.249876	1412	0
1527810721.599359000	0.250627	101	1
1527810721.600035000	0.251303	1412	0
1527810721.601353000	0.252621	98	1
1527810721.601434000	0.252702	258	0
1527810721.602941000	0.254209	1412	0
1527810721.603355000	0.254623	101	1
1527810721.604368000	0.255636	1412	0
1527810721.605804000	0.257072	1412	0
1527810721.606359000	0.257627	101	1
1527810721.607218000	0.258486	900	0
1527810721.608342000	0.25961	98	1
1527810721.608658000	0.259926	1412	0
1527810721.610096000	0.261364	1412	0
1527810721.610345000	0.261613	101	1
1527810721.611576000	0.262844	1412	0
1527810721.612991000	0.264259	994	0
1527810721.613492000	0.26476	115	1
1527810721.614650000	0.265918	349	0
1527810721.616354000	0.267622	98	1
1527810721.638325000	0.289593	87	0
1527810721.983214000	0.634482	330	1
1527810721.983536000	0.634804	1412	1
1527810721.983572000	0.63484	916	1
1527810721.992129000	0.643397	217	1
1527810722.000892000	0.65216	87	0
1527810722.014792000	0.66606	87	0
1527810722.099934000	0.751202	257	0
1527810722.101399000	0.752667	107	1
1527810722.101414000	0.752682	1412	0
1527810722.102894000	0.754162	1412	0
1527810722.103363000	0.754631	101	1
1527810722.104330000	0.755598	1412	0
1527810722.106364000	0.757632	98	1
1527810722.108607000	0.759875	180	0
1527810722.110080000	0.761348	1412	0
1527810722.110365000	0.761633	101	1
1527810722.111574000	0.762842	1412	0
1527810722.113001000	0.764269	1071	0
1527810722.113400000	0.764668	101	1
1527810722.114473000	0.765741	92	0
1527810722.115921000	0.767189	278	0
1527810722.116411000	0.767679	101	1
1527810722.226761000	0.878029	217	1
1527810722.244213000	0.895481	87	0
1527810722.346147000	0.997415	403	0
1527810722.347396000	0.998664	101	1
1527810722.349426000	1.00069	80	0
1527810722.351416000	1.00268	98	1
1527810722.399521000	1.05079	460	0
1527810722.400996000	1.05226	1116	0
1527810722.402454000	1.05372	92	0
1527810722.403879000	1.05515	213	0
1527810722.475690000	1.12696	450	0
1527810722.550145000	1.20141	1116	0
1527810722.556598000	1.20787	113	1
1527810722.867482000	1.51875	1021	1
1527810722.870258000	1.52153	453	1
1527810722.886120000	1.53739	87	0
1527810723.114976000	1.76624	363	1
1527810723.132973000	1.78424	87	0
1527810723.134614000	1.78588	614	0
1527810723.136072000	1.78734	1052	0
1527810723.136737000	1.78801	107	1
1527810723.152263000	1.80353	255	0
1527810723.153703000	1.80497	609	0
1527810723.159197000	1.81047	101	1
1527810723.163898000	1.81517	366	0
1527810723.166529000	1.8178	98	1
1527810723.170297000	1.82156	280	1
1527810723.170385000	1.82165	144	1
1527810723.188476000	1.83974	87	0
1527810723.243486000	1.89475	1412	0
1527810723.244908000	1.89618	1412	0
1527810723.246339000	1.89761	1412	0
1527810723.247768000	1.89904	1412	0
1527810723.249170000	1.90044	212	0
1527810723.250600000	1.90187	315	0
1527810723.279437000	1.93071	116	1
1527810723.306703000	1.95797	155	1
1527810723.306795000	1.95806	190	1
1527810723.324647000	1.97591	87	0
1527810723.429574000	2.08084	682	0
1527810723.431030000	2.0823	92	0
1527810723.431538000	2.08281	104	1
1527810723.432555000	2.08382	259	0
1527810723.434515000	2.08578	98	1
1527810724.096226000	2.74749	406	1
1527810724.144708000	2.79598	87	0
1527810724.310068000	2.96134	1263	1
1527810724.318497000	2.96976	1412	1
1527810724.318563000	2.96983	1412	1
1527810724.318584000	2.96985	244	1
1527810724.318642000	2.96991	883	1
1527810724.334373000	2.98564	87	0
1527810724.338545000	2.98981	87	0
1527810724.350897000	3.00217	87	0
1527810724.371869000	3.02314	483	0
1527810724.373315000	3.02458	227	0
1527810724.373797000	3.02506	110	1
1527810724.375528000	3.0268	98	1
1527810724.377924000	3.02919	1412	1
1527810724.377957000	3.02923	340	1
1527810724.397690000	3.04896	87	0
1527810724.481796000	3.13306	323	0
1527810724.483239000	3.13451	1412	0
1527810724.483535000	3.1348	104	1
1527810724.484677000	3.13595	997	0
1527810724.486083000	3.13735	92	0
1527810724.486541000	3.13781	98	1
1527810724.487520000	3.13879	286	0
1527810724.489924000	3.14119	98	1
1527810724.492527000	3.1438	98	1
1527810724.754747000	3.40601	1412	0
1527810724.756064000	3.40733	163	0
1527810724.756779000	3.40805	101	1
1527810724.939180000	3.59045	239	0
1527810724.940556000	3.59182	98	1
1527810724.940616000	3.59188	1412	0
1527810724.942139000	3.59341	1412	0
1527810724.942547000	3.59382	101	1
1527810724.943568000	3.59484	1412	0
1527810724.944978000	3.59625	188	0
1527810724.945569000	3.59684	101	1
1527810724.946408000	3.59768	422	0
1527810724.948570000	3.59984	98	1
1527810725.145788000	3.79706	525	1
1527810725.145871000	3.79714	1412	1
1527810725.145913000	3.79718	1412	1
1527810725.145968000	3.79724	1412	1
1527810725.145991000	3.79726	1412	1
1527810725.146014000	3.79728	1412	1
1527810725.146056000	3.79732	1412	1
1527810725.146094000	3.79736	1412	1
1527810725.146146000	3.79741	1412	1
1527810725.146169000	3.79744	1412	1
1527810725.146205000	3.79747	1412	1
1527810725.146238000	3.79751	1412	1
1527810725.146276000	3.79754	1412	1
1527810725.147591000	3.79886	1282	1
1527810725.165568000	3.81684	87	0
1527810725.170928000	3.8222	87	0
1527810725.181971000	3.83324	87	0
1527810725.320735000	3.972	1343	1
1527810725.329365000	3.98063	399	0
1527810725.331549000	3.98282	98	1
1527810725.332634000	3.9839	80	0
1527810725.334554000	3.98582	98	1
1527810725.338736000	3.99	87	0
1527810725.554035000	4.2053	272	0
1527810725.555451000	4.20672	163	0
1527810725.556887000	4.20815	250	0
1527810725.559082000	4.21035	107	1
1527810727.184458000	5.83573	332	1
1527810727.184550000	5.83582	1412	1
1527810727.184589000	5.83586	990	1
1527810727.193488000	5.84476	223	1
1527810727.193572000	5.84484	1412	1
1527810727.193604000	5.84487	1412	1
1527810727.193641000	5.84491	769	1
1527810727.199849000	5.85112	100	0
1527810727.201960000	5.85323	98	1
1527810727.212034000	5.8633	87	0
1527810727.213118000	5.86439	101	1
1527810727.215225000	5.86649	251	1
1527810727.227486000	5.87875	94	0
1527810727.229011000	5.88028	101	1
1527810727.230977000	5.88225	87	0
1527810727.235899000	5.88717	87	0
1527810727.402182000	6.05345	398	0
1527810727.404070000	6.05534	80	0
1527810727.444446000	6.09571	398	0
1527810727.483326000	6.13459	80	0
1527810727.683248000	6.33452	398	0
1527810727.684622000	6.33589	80	0
1527810727.690786000	6.34205	554	0
1527810727.692273000	6.34354	305	0
1527810727.693704000	6.34497	283	0
1527810727.821602000	6.47287	104	1
1527810727.823326000	6.47459	119	1
1527810727.831536000	6.4828	101	1
1527810727.834910000	6.48618	251	1
1527810727.849781000	6.50105	80	0
1527810727.851030000	6.5023	98	1
1527810727.863503000	6.51477	87	0
1527810728.096400000	6.74767	901	0
1527810728.097840000	6.74911	1412	0
1527810728.099237000	6.7505	1412	0
1527810728.100712000	6.75198	1412	0
1527810728.102156000	6.75342	1412	0
1527810728.103631000	6.7549	1412	0
1527810728.105809000	6.75708	127	0
1527810728.109496000	6.76076	1412	0
1527810728.110878000	6.76215	1412	0
1527810728.112502000	6.76377	1412	0
1527810728.113912000	6.76518	188	0
1527810728.115372000	6.76664	1228	0
1527810728.116803000	6.76807	1412	0
1527810728.118195000	6.76946	1412	0
1527810728.119672000	6.77094	1412	0
1527810728.121054000	6.77232	190	0
1527810728.122576000	6.77384	1412	0
1527810728.124004000	6.77527	727	0
1527810728.125450000	6.77672	1412	0
1527810728.126878000	6.77815	1412	0
1527810728.128312000	6.77958	1412	0
1527810728.129710000	6.78098	188	0
1527810728.131075000	6.78234	84	0
1527810728.132641000	6.78391	784	0
1527810728.134055000	6.78532	1412	0
1527810728.135529000	6.7868	1412	0
1527810728.136943000	6.78821	1412	0
1527810728.138385000	6.78965	1083	0
1527810728.139826000	6.79109	1412	0
1527810728.141260000	6.79253	1412	0
1527810728.142738000	6.79401	1412	0
1527810728.144080000	6.79535	190	0
1527810728.145601000	6.79687	1412	0
1527810728.146998000	6.79827	198	0
1527810728.148462000	6.79973	1412	0
1527810728.149917000	6.80118	1412	0
1527810728.151255000	6.80252	1412	0
1527810728.152730000	6.804	1298	0
1527810728.154221000	6.80549	1412	0
1527810728.155679000	6.80695	1412	0
1527810728.157056000	6.80832	1412	0
1527810728.158488000	6.80976	1093	0
1527810728.159960000	6.81123	1412	0
1527810728.161394000	6.81266	1263	0
1527810728.162920000	6.81419	744	0
1527810728.164376000	6.81564	1412	0
1527810728.165794000	6.81706	1329	0
1527810728.167238000	6.81851	1412	0
1527810728.168671000	6.81994	1412	0
1527810728.170057000	6.82133	337	0
1527810728.171624000	6.82289	197	0
1527810728.204539000	6.85581	128	1
1527810728.204727000	6.85599	125	1
1527810728.204890000	6.85616	125	1
1527810728.206135000	6.8574	125	1
1527810728.206355000	6.85762	125	1
1527810728.208098000	6.85937	98	1
1527810729.684338000	8.33561	308	1
1527810729.684416000	8.33568	144	1
1527810729.701803000	8.35307	87	0
1527810729.760209000	8.41148	1412	0
1527810729.761691000	8.41296	1412	0
1527810729.762130000	8.4134	104	1
1527810729.763147000	8.41442	1412	0
1527810729.764566000	8.41583	688	0
1527810729.765386000	8.41665	101	1
1527810729.765973000	8.41724	92	0
1527810729.767110000	8.41838	98	1
1527810729.767399000	8.41867	100	0
1527810729.769119000	8.42039	98	1
1527810730.887583000	9.53885	980	1
1527810730.887661000	9.53893	294	1
1527810730.889662000	9.54093	303	1
1527810730.889747000	9.54101	1412	1
1527810730.889787000	9.54105	1412	1
1527810730.889840000	9.54111	989	1
1527810730.929421000	9.58069	87	0
1527810730.930839000	9.58211	87	0
1527810730.933008000	9.58428	400	1
1527810730.961557000	9.61282	87	0
1527810730.967639000	9.61891	1412	1
1527810730.967788000	9.61906	1412	1
1527810730.967812000	9.61908	475	1
1527810730.967878000	9.61915	843	1
1527810730.987624000	9.63889	87	0
1527810731.008402000	9.65967	560	0
1527810731.010412000	9.66168	104	1
1527810731.124978000	9.77625	374	0
1527810731.126402000	9.77767	98	1
1527810731.127018000	9.77829	80	0
1527810731.128370000	9.77964	98	1
1527810731.216897000	9.86817	313	0
1527810731.218358000	9.86963	1412	0
1527810731.218463000	9.86973	98	1
1527810731.219787000	9.87105	501	0
1527810731.220378000	9.87165	101	1
1527810731.221220000	9.87249	592	0
1527810731.222391000	9.87366	98	1
1527810731.222713000	9.87398	635	0
1527810731.224144000	9.87541	467	0
1527810731.224384000	9.87565	101	1
1527810731.225581000	9.87685	697	0
1527810731.227002000	9.87827	275	0
1527810731.227846000	9.87911	101	1
1527810731.228487000	9.87976	103	0
1527810731.229930000	9.8812	484	0
1527810731.230376000	9.88164	101	1
1527810731.231377000	9.88264	835	0
1527810731.232846000	9.88411	249	0
1527810731.233381000	9.88465	101	1
1527810731.234290000	9.88556	649	0
1527810731.235718000	9.88699	519	0
1527810731.236376000	9.88764	101	1
1527810731.237148000	9.88842	439	0
1527810731.238376000	9.88964	98	1
1527810731.238584000	9.88985	701	0
1527810731.240012000	9.89128	616	0
1527810731.240378000	9.89165	101	1
1527810731.241488000	9.89276	558	0
1527810731.242923000	9.89419	654	0
1527810731.243397000	9.89467	101	1
1527810731.244352000	9.89562	583	0
1527810731.245789000	9.89706	689	0
1527810731.246425000	9.89769	101	1
1527810731.247194000	9.89846	92	0
1527810731.248403000	9.89967	98	1
1527810731.248631000	9.8999	306	0
1527810731.250414000	9.90168	98	1
1527810731.880591000	10.5319	992	1
1527810731.880668000	10.5319	109	1
1527810731.886210000	10.5375	303	1
1527810731.888757000	10.54	479	1
1527810731.888821000	10.5401	87	1
1527810731.899264000	10.5505	87	0
1527810731.906328000	10.5576	87	0
1527810732.033865000	10.6851	281	0
1527810732.035277000	10.6865	103	0
1527810732.036218000	10.6875	104	1
1527810732.038447000	10.6897	98	1
1527810732.040451000	10.6917	92	0
1527810732.041956000	10.6932	198	0
1527810732.042548000	10.6938	101	1
1527810732.165315000	10.8166	278	0
1527810732.166714000	10.818	151	0
1527810732.167653000	10.8189	101	1
1527810732.171611000	10.8229	92	0
1527810732.173033000	10.8243	86	0
1527810732.173663000	10.8249	101	1
1527810732.387719000	11.039	338	0
1527810732.389135000	11.0404	141	0
1527810732.389658000	11.0409	101	1
1527810732.393229000	11.0445	92	0
1527810732.394655000	11.0459	101	0
1527810732.394681000	11.0459	98	1
1527810732.396667000	11.0479	98	1
1527810732.753493000	11.4048	393	1
1527810732.753580000	11.4048	254	1
1527810732.772329000	11.4236	87	0
1527810733.163136000	11.8144	420	1
1527810733.163216000	11.8145	94	1
1527810733.182200000	11.8335	87	0
1527810733.441676000	12.0929	263	0
1527810733.443103000	12.0944	368	0
1527810733.446841000	12.0981	144	0
1527810733.492581000	12.1438	263	0
1527810733.538500000	12.1898	368	0
1527810733.538985000	12.1903	104	1
1527810733.540778000	12.192	107	1
1527810733.672415000	12.3237	243	0
1527810733.673734000	12.325	98	1
1527810733.673868000	12.3251	146	0
1527810733.676095000	12.3274	98	1
1527810733.677388000	12.3287	92	0
1527810733.678778000	12.33	98	1
1527810733.678815000	12.3301	252	0
1527810733.680744000	12.332	98	1
1527810733.815044000	12.4663	371	1
1527810733.815167000	12.4664	1412	1
1527810733.815192000	12.4665	1412	1
1527810733.815247000	12.4665	1412	1
1527810733.815281000	12.4665	1412	1
1527810733.815310000	12.4666	1412	1
1527810733.815358000	12.4666	1412	1
1527810733.815383000	12.4667	1412	1
1527810733.815419000	12.4667	1412	1
1527810733.815464000	12.4667	1412	1
1527810733.815501000	12.4668	1412	1
1527810733.815535000	12.4668	1412	1
1527810733.815571000	12.4668	1412	1
1527810733.815606000	12.4669	1412	1
1527810733.816823000	12.4681	1412	1
1527810733.816896000	12.4682	1412	1
1527810733.816933000	12.4682	1412	1
1527810733.816991000	12.4683	1412	1
1527810733.817012000	12.4683	1412	1
1527810733.817042000	12.4683	1412	1
1527810733.817079000	12.4683	1412	1
1527810733.818815000	12.4701	1412	1
1527810733.818852000	12.4701	1412	1
1527810733.818911000	12.4702	1412	1
1527810733.818947000	12.4702	1412	1
1527810733.819011000	12.4703	1412	1
1527810733.819046000	12.4703	1412	1
1527810733.819079000	12.4703	1412	1
1527810733.820812000	12.4721	1412	1
1527810733.820873000	12.4721	1412	1
1527810733.820909000	12.4722	1412	1
1527810733.820969000	12.4722	1412	1
1527810733.821007000	12.4723	1412	1
1527810733.821043000	12.4723	1412	1
1527810733.822816000	12.4741	778	1
1527810733.833223000	12.4845	87	0
1527810733.836411000	12.4877	87	0
1527810733.838436000	12.4897	87	0
1527810733.842046000	12.4933	87	0
1527810733.997114000	12.6484	375	0
1527810733.998838000	12.6501	110	1
1527810734.003705000	12.655	80	0
1527810734.005830000	12.6571	98	1
1527810734.194768000	12.846	362	1
1527810734.195359000	12.8466	296	1
1527810734.212571000	12.8638	87	0
1527810734.237333000	12.8886	376	1
1527810734.255667000	12.9069	87	0
1527810734.309937000	12.9612	348	0
1527810734.311356000	12.9626	279	0
1527810734.311770000	12.963	107	1
1527810734.313084000	12.9644	92	0
1527810734.314525000	12.9658	105	0
1527810734.315765000	12.967	101	1
1527810734.344464000	12.9957	394	1
1527810734.344544000	12.9958	455	1
1527810734.362058000	13.0133	87	0
1527810734.370755000	13.022	1412	1
1527810734.370803000	13.0221	339	1
1527810734.389683000	13.041	87	0
1527810734.455056000	13.1063	553	0
1527810734.456480000	13.1077	804	0
1527810734.457887000	13.1092	92	0
1527810734.459374000	13.1106	118	0
1527810734.473344000	13.1246	232	0
1527810734.474744000	13.126	118	0
1527810734.477098000	13.1284	92	0
1527810734.478606000	13.1299	242	0
1527810734.487580000	13.1388	104	1
1527810734.489791000	13.1411	116	1
1527810734.502485000	13.1538	279	0
1527810734.503891000	13.1552	146	0
1527810734.504786000	13.1561	101	1
1527810734.507018000	13.1583	102	0
1527810734.508473000	13.1597	194	0
1527810734.508951000	13.1602	101	1
1527810734.619610000	13.2709	847	0
1527810734.621815000	13.2731	98	1
1527810734.633225000	13.2845	632	1
1527810734.638957000	13.2902	761	1
1527810734.639018000	13.2903	255	1
1527810734.669755000	13.321	87	0
1527810734.773321000	13.4246	267	0
1527810734.774739000	13.426	146	0
1527810734.774820000	13.4261	101	1
1527810734.776787000	13.4281	98	1
1527810734.778395000	13.4297	92	0
1527810734.779785000	13.4311	98	1
1527810734.779812000	13.4311	112	0
1527810734.781800000	13.4331	98	1
1527810734.869354000	13.5206	530	0
1527810734.870697000	13.522	168	0
1527810734.870823000	13.5221	98	1
1527810734.872894000	13.5242	98	1
1527810734.979689000	13.631	393	1
1527810734.979747000	13.631	254	1
1527810734.997493000	13.6488	87	0
1527810735.119294000	13.7706	307	0
1527810735.120753000	13.772	146	0
1527810735.120845000	13.7721	101	1
1527810735.122902000	13.7742	98	1
1527810735.123802000	13.7751	92	0
1527810735.125244000	13.7765	162	0
1527810735.125807000	13.7771	101	1
1527810735.452537000	14.1038	392	1
1527810735.452613000	14.1039	258	1
1527810735.470954000	14.1222	87	0
1527810735.839893000	14.4912	256	0
1527810735.841326000	14.4926	146	0
1527810735.841883000	14.4932	104	1
1527810735.842879000	14.4941	92	0
1527810735.844323000	14.4956	173	0
1527810735.844833000	14.4961	101	1
1527810736.049400000	14.7007	394	1
1527810736.049491000	14.7008	260	1
1527810736.067595000	14.7189	87	0
1527810736.275315000	14.9266	258	0
1527810736.276745000	14.928	146	0
1527810736.276978000	14.9282	104	1
1527810736.280150000	14.9314	92	0
1527810736.281689000	14.933	207	0
1527810736.284789000	14.9361	101	1
1527810736.499745000	15.151	391	1
1527810736.499829000	15.1511	258	1
1527810736.518060000	15.1693	87	0
1527810736.823129000	15.4744	233	0
1527810736.824560000	15.4758	146	0
1527810736.824911000	15.4762	104	1
1527810736.826637000	15.4779	92	0
1527810736.827913000	15.4792	98	1
1527810736.828099000	15.4794	230	0
1527810736.829931000	15.4812	98	1
1527810737.023363000	15.6746	394	1
1527810737.023454000	15.6747	256	1
1527810737.040815000	15.6921	87	0
1527810737.325565000	15.9768	348	0
1527810737.326977000	15.9782	146	0
1527810737.328033000	15.9793	104	1
1527810737.328359000	15.9796	92	0
1527810737.329871000	15.9811	257	0
1527810737.329935000	15.9812	98	1
1527810737.332017000	15.9833	98	1
1527810737.509653000	16.1609	394	1
1527810737.509749000	16.161	261	1
1527810737.527998000	16.1793	87	0
1527810737.623105000	16.2744	233	0
1527810737.624591000	16.2759	148	0
1527810737.624947000	16.2762	104	1
1527810737.627288000	16.2786	92	0
1527810737.628729000	16.28	151	0
1527810737.628973000	16.2802	101	1
1527810737.848579000	16.4998	392	1
1527810737.848641000	16.4999	259	1
1527810737.867393000	16.5187	87	0
1527810738.019554000	16.6708	235	0
1527810738.020949000	16.6722	148	0
1527810738.022069000	16.6733	104	1
1527810738.024407000	16.6757	92	0
1527810738.025793000	16.6771	136	0
1527810738.025992000	16.6773	101	1
1527810738.307347000	16.9586	394	1
1527810738.307410000	16.9587	257	1
1527810738.326371000	16.9776	87	0
1527810738.587160000	17.2384	256	0
1527810738.588621000	17.2399	148	0
1527810738.589121000	17.2404	104	1
1527810738.590661000	17.2419	92	0
1527810738.592087000	17.2434	250	0
1527810738.592119000	17.2434	98	1
1527810738.594104000	17.2454	98	1
1527810740.066430000	18.7177	370	1
1527810740.066536000	18.7178	1412	1
1527810740.066574000	18.7178	1412	1
1527810740.066613000	18.7179	1412	1
1527810740.066651000	18.7179	1383	1
1527810740.083829000	18.7351	87	0
1527810740.087647000	18.7389	87	0
1527810740.232031000	18.8833	414	0
1527810740.233574000	18.8848	104	1
1527810740.236925000	18.8882	80	0
1527810740.238582000	18.8898	98	1
1527810740.267744000	18.919	991	1
1527810740.267806000	18.9191	255	1
1527810740.285741000	18.937	87	0
1527810740.553545000	19.2048	281	0
1527810740.554979000	19.2062	148	0
1527810740.555510000	19.2068	104	1
1527810740.557279000	19.2085	92	0
1527810740.558571000	19.2098	98	1
1527810740.558651000	19.2099	240	0
1527810740.560502000	19.2118	98	1
1527810744.841171000	23.4924	551	1
1527810744.841244000	23.4925	260	1
1527810744.859752000	23.511	87	0
1527810744.869380000	23.5206	87	0
1527810745.144457000	23.7957	302	0
1527810745.145937000	23.7972	148	0
1527810745.146352000	23.7976	107	1
1527810745.148861000	23.8001	92	0
1527810745.150321000	23.8016	295	0
1527810745.150372000	23.8016	98	1
1527810745.152347000	23.8036	98	1
1527810745.292957000	23.9442	823	1
1527810745.293023000	23.9443	261	1
1527810745.310301000	23.9616	87	0
1527810745.412770000	24.064	291	0
1527810745.414266000	24.0655	148	0
1527810745.414416000	24.0657	104	1
1527810745.416543000	24.0678	92	0
1527810745.417988000	24.0693	237	0
1527810745.418371000	24.0696	101	1
1527810745.526228000	24.1775	392	1
1527810745.526316000	24.1776	261	1
1527810745.543759000	24.195	87	0
1527810745.674789000	24.3261	235	0
1527810745.676226000	24.3275	148	0
1527810745.676462000	24.3277	104	1
1527810745.678962000	24.3302	92	0
1527810745.680389000	24.3317	98	1
1527810745.680417000	24.3317	209	0
1527810745.682399000	24.3337	98	1
1527810745.755693000	24.407	390	1
1527810745.755784000	24.4071	257	1
1527810745.774270000	24.4255	87	0
1527810746.075221000	24.7265	307	0
1527810746.076636000	24.7279	148	0
1527810746.077415000	24.7287	104	1
1527810746.079132000	24.7304	92	0
1527810746.080404000	24.7317	98	1
1527810746.080595000	24.7319	214	0
1527810746.082404000	24.7337	98	1
1527810746.180096000	24.8314	394	1
1527810746.180188000	24.8315	264	1
1527810746.211059000	24.8623	87	0
1527810746.482024000	25.1333	260	0
1527810746.483450000	25.1347	148	0
1527810746.483503000	25.1348	101	1
1527810746.485496000	25.1368	98	1
1527810746.487332000	25.1386	92	0
1527810746.488774000	25.14	244	0
1527810746.489413000	25.1407	101	1
1527810746.699734000	25.351	392	1
1527810746.699809000	25.3511	259	1
1527810746.736546000	25.3878	392	1
1527810746.737457000	25.3887	87	0
1527810746.756494000	25.4078	87	0
1527810747.013069000	25.6643	231	0
1527810747.014492000	25.6658	148	0
1527810747.014583000	25.6659	104	1
1527810747.016365000	25.6676	92	0
1527810747.016580000	25.6678	101	1
1527810747.017822000	25.6691	201	0
1527810747.019545000	25.6708	98	1
1527810747.265145000	25.9164	391	1
1527810747.265240000	25.9165	258	1
1527810747.283192000	25.9345	87	0
1527810747.548752000	26.2	256	0
1527810747.550142000	26.2014	148	0
1527810747.550517000	26.2018	104	1
1527810747.552936000	26.2042	92	0
1527810747.554367000	26.2056	97	0
1527810747.554602000	26.2059	101	1
1527810747.845861000	26.4971	389	1
1527810747.845951000	26.4972	258	1
1527810747.864835000	26.5161	87	0
1527810747.997863000	26.6491	327	0
1527810747.999283000	26.6506	148	0
1527810747.999561000	26.6508	104	1
1527810748.002385000	26.6537	92	0
1527810748.003826000	26.6551	151	0
1527810748.004526000	26.6558	101	1
1527810748.135894000	26.7872	395	1
1527810748.135983000	26.7873	260	1
1527810748.155586000	26.8069	87	0
1527810748.451009000	27.1023	257	0
1527810748.452496000	27.1038	148	0
1527810748.452582000	27.1038	101	1
1527810748.454613000	27.1059	98	1
1527810748.455794000	27.1071	92	0
1527810748.457239000	27.1085	260	0
1527810748.457718000	27.109	101	1
1527810748.579277000	27.2305	393	1
1527810748.579353000	27.2306	261	1
1527810748.609827000	27.2611	87	0
1527810748.611350000	27.2626	87	0
1527810748.706050000	27.3573	236	0
1527810748.707478000	27.3587	148	0
1527810748.707726000	27.359	107	1
1527810748.710876000	27.3621	92	0
1527810748.712327000	27.3636	124	0
1527810748.712551000	27.3638	101	1
1527810748.860786000	27.5121	395	1
1527810748.860881000	27.5121	255	1
1527810748.878936000	27.5302	87	0
1527810749.001903000	27.6532	235	0
1527810749.003377000	27.6546	148	0
1527810749.003759000	27.655	104	1
1527810749.006290000	27.6576	92	0
1527810749.007649000	27.6589	98	1
1527810749.007661000	27.6589	282	0
1527810749.009691000	27.661	98	1
1527810749.380392000	28.0317	991	1
1527810749.380469000	28.0317	260	1
1527810749.399956000	28.0512	87	0
1527810749.689028000	28.3403	259	0
1527810749.690447000	28.3417	148	0
1527810749.690739000	28.342	104	1
1527810749.692323000	28.3436	92	0
1527810749.693693000	28.345	320	0
1527810749.693742000	28.345	98	1
1527810749.695708000	28.347	98	1
1527810750.086848000	28.7381	550	1
1527810750.086942000	28.7382	255	1
1527810750.108687000	28.76	87	0
1527810750.220967000	28.8722	257	0
1527810750.222472000	28.8737	148	0
1527810750.222685000	28.874	104	1
1527810750.224872000	28.8761	92	0
1527810750.226308000	28.8776	217	0
1527810750.226669000	28.8779	101	1
1527810750.357195000	29.0085	823	1
1527810750.357259000	29.0085	258	1
1527810750.377049000	29.0283	87	0
1527810750.653702000	29.305	281	0
1527810750.655084000	29.3064	148	0
1527810750.655750000	29.307	104	1
1527810750.658398000	29.3097	92	0
1527810750.659755000	29.311	98	1
1527810750.659861000	29.3111	166	0
1527810750.661757000	29.313	98	1
1527810750.875882000	29.5271	394	1
1527810750.875947000	29.5272	257	1
1527810750.894061000	29.5453	87	0
1527810751.159015000	29.8103	232	0
1527810751.160438000	29.8117	148	0
1527810751.160708000	29.812	104	1
1527810751.165587000	29.8169	92	0
1527810751.167032000	29.8183	237	0
1527810751.167711000	29.819	101	1
1527810751.227920000	29.8792	392	1
1527810751.228005000	29.8793	259	1
1527810751.246033000	29.8973	87	0
1527810751.647028000	30.2983	303	0
1527810751.648445000	30.2997	148	0
1527810751.648753000	30.3	104	1
1527810751.649883000	30.3012	92	0
1527810751.651391000	30.3027	322	0
1527810751.651803000	30.3031	101	1
1527810751.668669000	30.3199	390	1
1527810751.668759000	30.32	260	1
1527810751.688396000	30.3397	87	0
1527810751.825941000	30.4772	267	0
1527810751.827369000	30.4786	148	0
1527810751.827735000	30.479	104	1
1527810751.829844000	30.4811	92	0
1527810751.831360000	30.4826	261	0
1527810751.831766000	30.483	101	1
1527810752.181964000	30.8332	391	1
1527810752.182050000	30.8333	258	1
1527810752.200481000	30.8517	87	0
1527810752.330968000	30.9822	257	0
1527810752.332459000	30.9837	148	0
1527810752.332803000	30.9841	104	1
1527810752.335949000	30.9872	92	0
1527810752.337388000	30.9887	236	0
1527810752.337858000	30.9891	101	1
1527810752.655016000	31.3063	390	1
1527810752.655080000	31.3063	260	1
1527810752.673392000	31.3247	87	0
1527810752.942693000	31.594	307	0
1527810752.944038000	31.5953	148	0
1527810752.944906000	31.5962	104	1
1527810752.947530000	31.5988	92	0
1527810752.948868000	31.6001	98	1
1527810752.948898000	31.6002	339	0
1527810752.950802000	31.6021	98	1
1527810753.084151000	31.7354	389	1
1527810753.084216000	31.7355	257	1
1527810753.102299000	31.7536	87	0
1527810753.238403000	31.8897	256	0
1527810753.239845000	31.8911	148	0
1527810753.239897000	31.8912	101	1
1527810753.241605000	31.8929	92	0
1527810753.241820000	31.8931	101	1
1527810753.243044000	31.8943	202	0
1527810753.244812000	31.8961	98	1
1527810753.914258000	32.5655	389	1
1527810753.914348000	32.5656	259	1
1527810753.931644000	32.5829	87	0
1527810754.197765000	32.849	233	0
1527810754.199151000	32.8504	148	0
1527810754.199966000	32.8512	104	1
1527810754.202458000	32.8537	92	0
1527810754.203899000	32.8552	215	0
1527810754.203940000	32.8552	98	1
1527810754.205874000	32.8571	98	1
1527810754.544379000	33.1956	390	1
1527810754.544450000	33.1957	259	1
1527810754.573101000	33.2244	87	0
1527810754.861270000	33.5125	256	0
1527810754.862744000	33.514	148	0
1527810754.863039000	33.5143	104	1
1527810754.864956000	33.5162	92	0
1527810754.866449000	33.5177	213	0
1527810754.866949000	33.5182	101	1
1527810754.954324000	33.6056	390	1
1527810754.954409000	33.6057	259	1
1527810754.973953000	33.6252	87	0
1527810755.094500000	33.7458	325	0
1527810755.095918000	33.7472	148	0
1527810755.095980000	33.7472	101	1
1527810755.097857000	33.7491	92	0
1527810755.097929000	33.7492	98	1
1527810755.099321000	33.7506	154	0
1527810755.099898000	33.7512	101	1
1527810755.254206000	33.9055	394	1
1527810755.254295000	33.9056	256	1
1527810755.282656000	33.9339	87	0
1527810755.401411000	34.0527	256	0
1527810755.402851000	34.0541	148	0
1527810755.403090000	34.0544	104	1
1527810755.405987000	34.0573	92	0
1527810755.407461000	34.0587	137	0
1527810755.407920000	34.0592	101	1
1527810755.655591000	34.3069	994	1
1527810755.655683000	34.307	260	1
1527810755.674218000	34.3255	87	0
1527810755.803025000	34.4543	233	0
1527810755.804494000	34.4558	148	0
1527810755.804987000	34.4563	104	1
1527810755.806957000	34.4582	92	0
1527810755.808446000	34.4597	205	0
1527810755.808953000	34.4602	101	1
1527810756.039261000	34.6905	553	1
1527810756.039324000	34.6906	258	1
1527810756.057629000	34.7089	87	0
1527810756.323096000	34.9744	257	0
1527810756.324574000	34.9758	148	0
1527810756.324999000	34.9763	104	1
1527810756.328345000	34.9796	92	0
1527810756.329713000	34.981	212	0
1527810756.330153000	34.9814	101	1
1527810756.540408000	35.1917	823	1
1527810756.540502000	35.1918	256	1
1527810756.577186000	35.2285	823	1
1527810756.578682000	35.2299	87	0
1527810756.597300000	35.2486	87	0
1527810756.799679000	35.4509	236	0
1527810756.801061000	35.4523	148	0
1527810756.801159000	35.4524	104	1
1527810756.803086000	35.4544	98	1
1527810756.803779000	35.455	92	0
1527810756.805075000	35.4563	98	1
1527810756.805282000	35.4566	126	0
1527810756.807145000	35.4584	98	1
1527810756.972423000	35.6237	394	1
1527810756.972491000	35.6238	257	1
1527810756.991066000	35.6423	87	0
1527810757.222052000	35.8733	303	0
1527810757.223467000	35.8747	148	0
1527810757.224051000	35.8753	104	1
1527810757.226962000	35.8782	92	0
1527810757.228399000	35.8797	219	0
1527810757.229049000	35.8803	101	1
1527810757.301413000	35.9527	394	1
1527810757.301506000	35.9528	261	1
1527810757.320161000	35.9714	87	0
1527810757.434712000	36.086	232	0
1527810757.436076000	36.0873	148	0
1527810757.437112000	36.0884	104	1
1527810757.442159000	36.0934	92	0
1527810757.443657000	36.0949	337	0
1527810757.444115000	36.0954	101	1
1527810757.563149000	36.2144	389	1
1527810757.563245000	36.2145	256	1
1527810757.582044000	36.2333	87	0
1527810757.806878000	36.4581	235	0
1527810757.808304000	36.4596	148	0
1527810757.809096000	36.4604	104	1
1527810757.811550000	36.4628	92	0
1527810757.812994000	36.4643	255	0
1527810757.813216000	36.4645	101	1
1527810758.032329000	36.6836	390	1
1527810758.032417000	36.6837	256	1
1527810758.050209000	36.7015	87	0
1527810758.285309000	36.9366	303	0
1527810758.286727000	36.938	148	0
1527810758.287153000	36.9384	104	1
1527810758.288646000	36.9399	92	0
1527810758.290063000	36.9413	130	0
1527810758.290162000	36.9414	98	1
1527810758.292132000	36.9434	98	1
1527810758.442561000	37.0938	392	1
1527810758.442653000	37.0939	259	1
1527810758.460290000	37.1116	87	0
1527810758.695585000	37.3469	267	0
1527810758.697008000	37.3483	148	0
1527810758.697292000	37.3486	104	1
1527810758.700592000	37.3519	92	0
1527810758.702061000	37.3533	102	0
1527810758.702273000	37.3535	101	1
1527810758.877684000	37.529	390	1
1527810758.877759000	37.529	260	1
1527810758.895994000	37.5473	87	0
1527810759.120067000	37.7713	233	0
1527810759.121611000	37.7729	148	0
1527810759.122200000	37.7735	104	1
1527810759.124296000	37.7756	92	0
1527810759.125794000	37.7771	146	0
1527810759.126266000	37.7775	101	1
1527810759.211393000	37.8627	390	1
1527810759.211490000	37.8628	258	1
1527810759.228207000	37.8795	87	0
1527810759.356527000	38.0078	331	0
1527810759.357952000	38.0092	148	0
1527810759.358206000	38.0095	104	1
1527810759.365208000	38.0165	92	0
1527810759.366634000	38.0179	100	0
1527810759.367186000	38.0185	101	1
1527810759.573634000	38.2249	390	1
1527810759.573725000	38.225	259	1
1527810759.603426000	38.2547	87	0
1527810759.865242000	38.5165	236	0
1527810759.866671000	38.5179	148	0
1527810759.867238000	38.5185	104	1
1527810759.870606000	38.5219	92	0
1527810759.872062000	38.5233	85	0
1527810759.872281000	38.5235	101	1
1527810760.034652000	38.6859	391	1
1527810760.034748000	38.686	258	1
1527810760.051874000	38.7031	87	0
1527810760.163254000	38.8145	235	0
1527810760.164688000	38.816	148	0
1527810760.165231000	38.8165	104	1
1527810760.168261000	38.8195	92	0
1527810760.169727000	38.821	321	0
1527810760.170190000	38.8215	101	1
1527810760.694157000	39.3454	990	1
1527810760.694223000	39.3455	258	1
1527810760.712987000	39.3643	87	0
1527810760.898921000	39.5502	260	0
1527810760.900308000	39.5516	148	0
1527810760.900361000	39.5516	101	1
1527810760.901879000	39.5531	92	0
1527810760.902326000	39.5536	101	1
1527810760.903300000	39.5546	151	0
1527810760.905261000	39.5565	98	1
1527810760.931777000	39.583	260	0
1527810760.933329000	39.5846	98	1
1527810762.203971000	40.8552	392	1
1527810762.204065000	40.8553	257	1
1527810762.223366000	40.8746	87	0
1527810762.342383000	40.9937	352	0
1527810762.343817000	40.9951	148	0
1527810762.344345000	40.9956	104	1
1527810762.346862000	40.9981	92	0
1527810762.348364000	40.9996	263	0
1527810762.348410000	40.9997	98	1
1527810762.350345000	41.0016	98	1
1527810762.625697000	41.277	555	1
1527810762.625787000	41.2771	258	1
1527810762.643709000	41.295	87	0
1527810762.863096000	41.5144	232	0
1527810762.864477000	41.5157	148	0
1527810762.865458000	41.5167	104	1
1527810762.867231000	41.5185	92	0
1527810762.868739000	41.52	127	0
1527810762.869350000	41.5206	101	1
1527810763.030895000	41.6822	823	1
1527810763.030986000	41.6823	258	1
1527810763.048698000	41.7	87	0
1527810763.265927000	41.9172	255	0
1527810763.267371000	41.9186	148	0
1527810763.267431000	41.9187	101	1
1527810763.269460000	41.9207	98	1
1527810763.270759000	41.922	92	0
1527810763.272322000	41.9236	221	0
1527810763.272508000	41.9238	101	1
1527810763.464877000	42.1161	389	1
1527810763.464937000	42.1162	261	1
1527810763.498503000	42.1498	389	1
1527810763.532481000	42.1837	261	1
1527810763.552315000	42.2036	87	0
1527810763.554091000	42.2054	87	0
1527810763.556959000	42.2082	87	0
1527810763.701718000	42.353	235	0
1527810763.703086000	42.3544	148	0
1527810763.703463000	42.3547	110	1
1527810763.705260000	42.3565	92	0
1527810763.706700000	42.358	161	0
1527810763.707395000	42.3587	101	1
1527810763.945836000	42.5971	390	1
1527810763.945927000	42.5972	259	1
1527810763.964862000	42.6161	87	0
1527810764.208964000	42.8602	256	0
1527810764.210380000	42.8616	148	0
1527810764.210482000	42.8617	101	1
1527810764.211962000	42.8632	92	0
1527810764.212450000	42.8637	101	1
1527810764.213447000	42.8647	172	0
1527810764.215459000	42.8667	98	1
1527810764.264867000	42.9161	390	1
1527810764.264957000	42.9162	258	1
1527810764.283440000	42.9347	87	0
1527810764.506839000	43.1581	279	0
1527810764.508268000	43.1595	148	0
1527810764.508488000	43.1598	104	1
1527810764.511146000	43.1624	92	0
1527810764.512531000	43.1638	98	1
1527810764.512716000	43.164	208	0
1527810764.514468000	43.1657	98	1
1527810764.850365000	43.5016	394	1
1527810764.850440000	43.5017	260	1
1527810764.868499000	43.5198	87	0
1527810765.102189000	43.7535	231	0
1527810765.103606000	43.7549	148	0
1527810765.104586000	43.7559	104	1
1527810765.108213000	43.7595	92	0
1527810765.109563000	43.7608	98	1
1527810765.109600000	43.7609	193	0
1527810765.111504000	43.7628	98	1
1527810765.250885000	43.9022	388	1
1527810765.250956000	43.9022	260	1
1527810765.268303000	43.9196	87	0
1527810765.488807000	44.1401	256	0
1527810765.490171000	44.1414	148	0
1527810765.490519000	44.1418	104	1
1527810765.494967000	44.1462	92	0
1527810765.496411000	44.1477	305	0
1527810765.496629000	44.1479	101	1
1527810765.774424000	44.4257	393	1
1527810765.774498000	44.4258	259	1
1527810765.795384000	44.4467	87	0
1527810766.015361000	44.6666	279	0
1527810766.016786000	44.6681	148	0
1527810766.017639000	44.6689	104	1
1527810766.020542000	44.6718	92	0
1527810766.022041000	44.6733	177	0
1527810766.022548000	44.6738	101	1
1527810766.035589000	44.6869	394	1
1527810766.035665000	44.6869	256	1
1527810766.056020000	44.7073	87	0
1527810766.271331000	44.9226	288	0
1527810766.272758000	44.924	148	0
1527810766.273648000	44.9249	104	1
1527810766.274533000	44.9258	92	0
1527810766.275966000	44.9272	288	0
1527810766.276540000	44.9278	101	1
1527810766.676001000	45.3273	389	1
1527810766.676086000	45.3274	259	1
1527810766.694142000	45.3454	87	0
1527810766.964790000	45.6161	303	0
1527810766.966222000	45.6175	148	0
1527810766.966760000	45.618	104	1
1527810766.968545000	45.6198	92	0
1527810766.969980000	45.6212	190	0
1527810766.970580000	45.6218	101	1
1527810767.687704000	46.339	990	1
1527810767.687783000	46.3391	258	1
1527810767.705782000	46.357	87	0
1527810768.053927000	46.7052	259	0
1527810768.055350000	46.7066	148	0
1527810768.055867000	46.7071	104	1
1527810768.057935000	46.7092	92	0
1527810768.059374000	46.7106	328	0
1527810768.059859000	46.7111	101	1
1527810768.510018000	47.1613	387	1
1527810768.510079000	47.1613	256	1
1527810768.549784000	47.2011	387	1
1527810768.561321000	47.2126	87	0
1527810768.562740000	47.214	87	0
1527810768.581449000	47.2327	87	0
1527810768.648189000	47.2995	259	0
1527810768.649595000	47.3009	148	0
1527810768.649717000	47.301	107	1
1527810768.651592000	47.3029	92	0
1527810768.651778000	47.303	101	1
1527810768.653112000	47.3044	268	0
1527810768.654710000	47.306	98	1
1527810768.838348000	47.4896	391	1
1527810768.838410000	47.4897	259	1
1527810768.856540000	47.5078	87	0
1527810769.122436000	47.7737	233	0
1527810769.123788000	47.7751	148	0
1527810769.124811000	47.7761	104	1
1527810769.126752000	47.778	92	0
1527810769.128114000	47.7794	307	0
1527810769.128705000	47.78	101	1
1527810769.320163000	47.9714	549	1
1527810769.320254000	47.9715	259	1
1527810769.339277000	47.9905	87	0
1527810769.464700000	48.116	351	0
1527810769.466069000	48.1173	148	0
1527810769.466843000	48.1181	104	1
1527810769.468820000	48.1201	92	0
1527810769.470300000	48.1216	98	0
1527810769.470748000	48.122	101	1
1527810769.629924000	48.2812	825	1
1527810769.629991000	48.2813	256	1
1527810769.649924000	48.3012	87	0
1527810769.748067000	48.3993	233	0
1527810769.749512000	48.4008	148	0
1527810769.749828000	48.4011	104	1
1527810769.754060000	48.4053	92	0
1527810769.755503000	48.4068	310	0
1527810769.755752000	48.407	101	1
1527810770.805438000	49.4567	392	1
1527810770.805532000	49.4568	258	1
1527810770.823379000	49.4746	87	0
1527810771.035318000	49.6866	257	0
1527810771.036666000	49.6879	148	0
1527810771.036846000	49.6881	104	1
1527810771.038673000	49.6899	92	0
1527810771.040041000	49.6913	256	0
1527810771.040833000	49.6921	101	1
1527810771.203113000	49.8544	394	1
1527810771.203171000	49.8544	261	1
1527810771.220660000	49.8719	87	0
1527810771.340726000	49.992	257	0
1527810771.342178000	49.9934	148	0
1527810771.342948000	49.9942	104	1
1527810771.344895000	49.9962	92	0
1527810771.346341000	49.9976	210	0
1527810771.346844000	49.9981	101	1
1527810771.822334000	50.4736	389	1
1527810771.822430000	50.4737	258	1
1527810771.852119000	50.5034	87	0
1527810772.071345000	50.7226	233	0
1527810772.072768000	50.724	148	0
1527810772.073012000	50.7243	104	1
1527810772.075395000	50.7267	92	0
1527810772.076840000	50.7281	269	0
1527810772.076912000	50.7282	98	1
1527810772.078966000	50.7302	98	1
1527810772.252198000	50.9035	390	1
1527810772.252260000	50.9035	256	1
1527810772.281557000	50.9328	87	0
1527810772.386764000	51.038	306	0
1527810772.388156000	51.0394	148	0
1527810772.388986000	51.0403	104	1
1527810772.390103000	51.0414	92	0
1527810772.391748000	51.043	95	0
1527810772.391996000	51.0433	101	1
1527810774.996326000	53.6476	372	1
1527810774.996410000	53.6477	1412	1
1527810774.996436000	53.6477	1412	1
1527810774.996457000	53.6477	1412	1
1527810774.996518000	53.6478	566	1
1527810775.017056000	53.6683	87	0
1527810775.034873000	53.6861	87	0
1527810775.197310000	53.8486	344	1
1527810775.197399000	53.8487	256	1
1527810775.215470000	53.8667	87	0
1527810775.249590000	53.9009	414	0
1527810775.251108000	53.9024	101	1
1527810775.254303000	53.9056	80	0
1527810775.256107000	53.9074	98	1
1527810775.319677000	53.9709	291	0
1527810775.321066000	53.9723	148	0
1527810775.321159000	53.9724	98	1
1527810775.323084000	53.9744	98	1
1527810775.323466000	53.9747	92	0
1527810775.324910000	53.9762	297	0
1527810775.325153000	53.9764	101	1
1527810775.433421000	54.0847	390	1
1527810775.433491000	54.0848	261	1
1527810775.451972000	54.1032	87	0
1527810775.576449000	54.2277	267	0
1527810775.577944000	54.2292	148	0
1527810775.578187000	54.2295	104	1
1527810775.580913000	54.2322	92	0
1527810775.582410000	54.2337	90	0
1527810775.583060000	54.2343	101	1
1527810775.913341000	54.5646	394	1
1527810775.913401000	54.5647	259	1
1527810775.932069000	54.5833	87	0
1527810776.153106000	54.8044	302	0
1527810776.154598000	54.8059	148	0
1527810776.155112000	54.8064	104	1
1527810776.158849000	54.8101	92	0
1527810776.160133000	54.8114	98	1
1527810776.160247000	54.8115	330	0
1527810776.162160000	54.8134	98	1
1527810776.245328000	54.8966	989	1
1527810776.245391000	54.8967	256	1
1527810776.263889000	54.9152	87	0
1527810776.504988000	55.1563	263	0
1527810776.506402000	55.1577	148	0
1527810776.507124000	55.1584	104	1
1527810776.509147000	55.1604	92	0
1527810776.510586000	55.1619	156	0
1527810776.511106000	55.1624	101	1
1527810776.801450000	55.4527	394	1
1527810776.801528000	55.4528	260	1
1527810776.818762000	55.47	87	0
1527810776.991987000	55.6433	236	0
1527810776.993351000	55.6446	148	0
1527810776.994185000	55.6455	104	1
1527810776.996058000	55.6473	92	0
1527810776.997533000	55.6488	227	0
1527810776.998130000	55.6494	101	1
1527810777.449830000	56.1011	391	1
1527810777.449928000	56.1012	259	1
1527810777.467459000	56.1187	87	0
1527810777.854261000	56.5055	259	0
1527810777.855693000	56.507	148	0
1527810777.856215000	56.5075	104	1
1527810777.859249000	56.5105	92	0
1527810777.861200000	56.5125	98	1
1527810777.862450000	56.5137	334	0
1527810777.864287000	56.5156	98	1
1527810777.997408000	56.6487	554	1
1527810777.997473000	56.6487	257	1
1527810778.015473000	56.6667	87	0
1527810778.292645000	56.9439	352	0
1527810778.294071000	56.9453	148	0
1527810778.294350000	56.9456	104	1
1527810778.296053000	56.9473	92	0
1527810778.297512000	56.9488	100	0
1527810778.298229000	56.9495	101	1
1527810778.408377000	57.0596	825	1
1527810778.408469000	57.0597	257	1
1527810778.433064000	57.0843	100	0
1527810778.435302000	57.0866	98	1
1527810778.435319000	57.0866	87	0
1527810778.716998000	57.3683	233	0
1527810778.718432000	57.3697	148	0
1527810778.719335000	57.3706	104	1
1527810778.722064000	57.3733	92	0
1527810778.723321000	57.3746	98	1
1527810778.723577000	57.3748	303	0
1527810778.725271000	57.3765	98	1
1527810780.106868000	58.7581	390	1
1527810780.106952000	58.7582	261	1
1527810780.125213000	58.7765	87	0
1527810780.321083000	58.9724	259	0
1527810780.322595000	58.9739	148	0
1527810780.322859000	58.9741	104	1
1527810780.325021000	58.9763	92	0
1527810780.326460000	58.9777	93	0
1527810780.326919000	58.9782	101	1
1527810780.515843000	59.1671	391	1
1527810780.515905000	59.1672	260	1
1527810780.533782000	59.1851	87	0
1527810780.798517000	59.4498	233	0
1527810780.799956000	59.4512	148	0
1527810780.800832000	59.4521	104	1
1527810780.809010000	59.4603	92	0
1527810780.810456000	59.4617	292	0
1527810780.810971000	59.4622	101	1
1527810780.851780000	59.503	389	1
1527810780.851863000	59.5031	259	1
1527810780.888841000	59.5401	389	1
1527810780.893976000	59.5452	87	0
1527810780.909970000	59.5612	87	0
1527810781.032550000	59.6838	235	0
1527810781.033984000	59.6853	148	0
1527810781.034843000	59.6861	107	1
1527810781.035438000	59.6867	92	0
1527810781.036806000	59.6881	128	0
1527810781.036846000	59.6881	98	1
1527810781.038761000	59.69	98	1
1527810781.039739000	59.691	235	0
1527810781.041847000	59.6931	98	1
1527810782.034185000	60.6855	390	1
1527810782.034280000	60.6855	257	1
1527810782.058363000	60.7096	87	0
1527810782.154419000	60.8057	303	0
1527810782.155799000	60.8071	148	0
1527810782.156712000	60.808	104	1
1527810782.158530000	60.8098	92	0
1527810782.159888000	60.8112	92	0
1527810782.160605000	60.8119	101	1
1527810782.450909000	61.1022	390	1
1527810782.450970000	61.1022	257	1
1527810782.468795000	61.1201	87	0
1527810782.567415000	61.2187	259	0
1527810782.568799000	61.2201	148	0
1527810782.569735000	61.221	104	1
1527810782.572523000	61.2238	92	0
1527810782.573968000	61.2252	138	0
1527810782.574637000	61.2259	101	1
1527810782.711066000	61.3623	390	1
1527810782.711157000	61.3624	257	1
1527810782.729021000	61.3803	87	0
1527810782.993604000	61.6449	235	0
1527810782.995030000	61.6463	148	0
1527810782.995780000	61.647	104	1
1527810782.997244000	61.6485	92	0
1527810782.998739000	61.65	98	1
1527810782.998905000	61.6502	305	0
1527810783.000749000	61.652	98	1
1527810783.200053000	61.8513	391	1
1527810783.200147000	61.8514	260	1
1527810783.217565000	61.8688	87	0
1527810783.328260000	61.9795	301	0
1527810783.329683000	61.981	148	0
1527810783.329775000	61.981	101	1
1527810783.331073000	61.9823	92	0
1527810783.331761000	61.983	101	1
1527810783.332623000	61.9839	143	0
1527810783.334726000	61.986	98	1
1527810783.510989000	62.1623	392	1
1527810783.511055000	62.1623	258	1
1527810783.537024000	62.1883	87	0
1527810783.636493000	62.2878	264	0
1527810783.637925000	62.2892	148	0
1527810783.638786000	62.2901	104	1
1527810783.641323000	62.2926	92	0
1527810783.642756000	62.294	312	0
1527810783.642814000	62.2941	98	1
1527810783.644783000	62.2961	98	1
1527810784.121212000	62.7725	988	1
1527810784.121272000	62.7725	257	1
1527810784.139786000	62.7911	87	0
1527810784.259588000	62.9109	326	0
1527810784.261023000	62.9123	148	0
1527810784.261742000	62.913	104	1
1527810784.264007000	62.9153	92	0
1527810784.265454000	62.9167	324	0
1527810784.265951000	62.9172	101	1
1527810784.561710000	63.213	393	1
1527810784.561794000	63.2131	260	1
1527810784.580874000	63.2321	87	0
1527810784.720000000	63.3713	239	0
1527810784.721480000	63.3727	148	0
1527810784.721866000	63.3731	104	1
1527810784.723248000	63.3745	92	0
1527810784.724690000	63.376	297	0
1527810784.724916000	63.3762	101	1
1527810784.800838000	63.4521	394	1
1527810784.800902000	63.4522	256	1
1527810784.818372000	63.4696	87	0
1527810784.915904000	63.5672	235	0
1527810784.917367000	63.5686	148	0
1527810784.917778000	63.569	104	1
1527810784.920828000	63.5721	92	0
1527810784.922374000	63.5736	95	0
1527810784.922857000	63.5741	101	1
1527810785.011612000	63.6629	553	1
1527810785.011717000	63.663	257	1
1527810785.030586000	63.6819	87	0
1527810785.130429000	63.7817	233	0
1527810785.131907000	63.7832	148	0
1527810785.132884000	63.7842	104	1
1527810785.135388000	63.7867	92	0
1527810785.136829000	63.7881	146	0
1527810785.136886000	63.7882	98	1
1527810785.138782000	63.7901	98	1
1527810785.461387000	64.1127	824	1
1527810785.461458000	64.1127	257	1
1527810785.479455000	64.1307	87	0
1527810785.490213000	64.1415	87	0
1527810785.608551000	64.2598	256	0
1527810785.609925000	64.2612	148	0
1527810785.610930000	64.2622	107	1
1527810785.614062000	64.2653	92	0
1527810785.615515000	64.2668	282	0
1527810785.615990000	64.2673	101	1
1527810786.994289000	65.6456	393	1
1527810786.994356000	65.6456	259	1
1527810787.011990000	65.6633	87	0
1527810787.120222000	65.7715	351	0
1527810787.121715000	65.773	148	0
1527810787.122592000	65.7739	104	1
1527810787.124385000	65.7757	92	0
1527810787.125827000	65.7771	251	0
1527810787.126526000	65.7778	101	1
1527810787.231615000	65.8829	390	1
1527810787.231710000	65.883	256	1
1527810787.249685000	65.901	87	0
1527810787.638415000	66.2897	259	0
1527810787.639842000	66.2911	148	0
1527810787.640619000	66.2919	104	1
1527810787.643572000	66.2948	92	0
1527810787.645040000	66.2963	162	0
1527810787.645559000	66.2968	101	1
1527810787.693741000	66.345	391	1
1527810787.693807000	66.3451	256	1
1527810787.712097000	66.3634	87	0
1527810788.001650000	66.6529	236	0
1527810788.003065000	66.6543	148	0
1527810788.003574000	66.6548	104	1
1527810788.005977000	66.6572	92	0
1527810788.007417000	66.6587	211	0
1527810788.007663000	66.6589	101	1
1527810788.125273000	66.7765	396	1
1527810788.125356000	66.7766	261	1
1527810788.156161000	66.8074	87	0
1527810788.431875000	67.0831	259	0
1527810788.433375000	67.0846	148	0
1527810788.433667000	67.0849	104	1
1527810788.434826000	67.0861	92	0
1527810788.436255000	67.0875	96	0
1527810788.436728000	67.088	101	1
1527810788.544826000	67.1961	390	1
1527810788.544921000	67.1962	257	1
1527810788.574287000	67.2256	87	0
1527810788.703866000	67.3551	279	0
1527810788.705225000	67.3565	148	0
1527810788.705606000	67.3569	104	1
1527810788.708028000	67.3593	92	0
1527810788.709466000	67.3607	218	0
1527810788.709690000	67.361	101	1
1527810788.915819000	67.5671	389	1
1527810788.915886000	67.5672	256	1
1527810788.935067000	67.5863	87	0
1527810789.045806000	67.6971	236	0
1527810789.047208000	67.6985	148	0
1527810789.047652000	67.6989	104	1
1527810789.051726000	67.703	92	0
1527810789.053184000	67.7045	241	0
1527810789.053610000	67.7049	101	1
1527810789.176273000	67.8275	391	1
1527810789.176367000	67.8276	259	1
1527810789.194774000	67.846	87	0
1527810789.300665000	67.9519	259	0
1527810789.302100000	67.9534	148	0
1527810789.302653000	67.9539	104	1
1527810789.305364000	67.9566	92	0
1527810789.306689000	67.958	98	1
1527810789.306880000	67.9581	197	0
1527810789.308657000	67.9599	98	1
1527810789.572885000	68.2242	991	1
1527810789.572969000	68.2242	256	1
1527810789.593166000	68.2444	87	0
1527810789.868610000	68.5199	232	0
1527810789.870028000	68.5213	148	0
1527810789.870750000	68.522	104	1
1527810789.871535000	68.5228	92	0
1527810789.872977000	68.5242	282	0
1527810789.873641000	68.5249	101	1
1527810790.024861000	68.6761	389	1
1527810790.024958000	68.6762	256	1
1527810790.042710000	68.694	87	0
1527810790.313562000	68.9648	306	0
1527810790.314978000	68.9662	148	0
1527810790.315695000	68.967	104	1
1527810790.317082000	68.9683	92	0
1527810790.318577000	68.9698	196	0
1527810790.319085000	68.9704	101	1
1527810790.462779000	69.114	391	1
1527810790.462874000	69.1141	257	1
1527810790.480298000	69.1316	87	0
1527810790.777341000	69.4286	335	0
1527810790.778755000	69.43	148	0
1527810790.779809000	69.4311	104	1
1527810790.781624000	69.4329	92	0
1527810790.783066000	69.4343	175	0
1527810790.783689000	69.435	101	1
1527810790.894993000	69.5463	390	1
1527810790.895054000	69.5463	261	1
1527810790.915232000	69.5665	87	0
1527810790.925528000	69.5768	87	0
1527810791.220974000	69.8722	261	0
1527810791.222448000	69.8737	148	0
1527810791.222831000	69.8741	107	1
1527810791.225614000	69.8769	92	0
1527810791.226987000	69.8783	198	0
1527810791.227732000	69.879	101	1
1527810791.323381000	69.9746	550	1
1527810791.323471000	69.9747	259	1
1527810791.341506000	69.9928	87	0
1527810791.459227000	70.1105	235	0
1527810791.460659000	70.1119	148	0
1527810791.460893000	70.1122	104	1
1527810791.465312000	70.1166	92	0
1527810791.466793000	70.1181	98	1
1527810791.468168000	70.1194	215	0
1527810791.469823000	70.1211	98	1
1527810792.054250000	70.7055	827	1
1527810792.054340000	70.7056	258	1
1527810792.072909000	70.7242	87	0
1527810792.337525000	70.9888	259	0
1527810792.338880000	70.9901	148	0
1527810792.339896000	70.9912	104	1
1527810792.340487000	70.9918	92	0
1527810792.341859000	70.9931	98	1
1527810792.341895000	70.9932	88	0
1527810792.343921000	70.9952	98	1
1527810792.353843000	71.0051	391	1
1527810792.353904000	71.0052	258	1
1527810792.372285000	71.0236	87	0
1527810792.473915000	71.1252	236	0
1527810792.475339000	71.1266	148	0
1527810792.475865000	71.1271	104	1
1527810792.478800000	71.1301	92	0
1527810792.480260000	71.1315	319	0
1527810792.480782000	71.1321	101	1
1527810792.603982000	71.2552	391	1
1527810792.604057000	71.2553	261	1
1527810792.621503000	71.2728	87	0
1527810792.909690000	71.561	281	0
1527810792.911162000	71.5624	148	0
1527810792.911930000	71.5632	104	1
1527810792.914043000	71.5653	92	0
1527810792.915484000	71.5668	140	0
1527810792.915968000	71.5672	101	1
1527810793.085881000	71.7371	395	1
1527810793.085968000	71.7372	262	1
1527810793.107075000	71.7583	87	0
1527810793.281130000	71.9324	305	0
1527810793.282574000	71.9338	148	0
1527810793.282859000	71.9341	104	1
1527810793.288512000	71.9398	92	0
1527810793.289915000	71.9412	98	1
1527810793.289947000	71.9412	236	0
1527810793.291940000	71.9432	98	1
1527810793.518480000	72.1697	396	1
1527810793.518572000	72.1698	265	1
1527810793.538111000	72.1894	87	0
1527810793.642164000	72.2934	231	0
1527810793.643655000	72.2949	148	0
1527810793.643899000	72.2952	104	1
1527810793.648733000	72.3	92	0
1527810793.650120000	72.3014	208	0
1527810793.650866000	72.3021	101	1
1527810793.807854000	72.4591	369	1
1527810793.807962000	72.4592	1412	1
1527810793.807999000	72.4593	1412	1
1527810793.808038000	72.4593	1412	1
1527810793.808075000	72.4593	1412	1
1527810793.808103000	72.4594	1412	1
1527810793.808140000	72.4594	1412	1
1527810793.808175000	72.4594	1412	1
1527810793.808211000	72.4595	1412	1
1527810793.808248000	72.4595	1412	1
1527810793.808296000	72.4596	1412	1
1527810793.808332000	72.4596	1412	1
1527810793.808366000	72.4596	1412	1
1527810793.808401000	72.4597	1412	1
1527810793.808419000	72.4597	149	1
1527810793.826918000	72.4782	87	0
1527810793.831572000	72.4828	87	0
1527810793.901976000	72.5532	344	1
1527810793.902050000	72.5533	260	1
1527810793.919880000	72.5711	87	0
1527810794.025384000	72.6767	233	0
1527810794.026800000	72.6781	148	0
1527810794.027079000	72.6783	104	1
1527810794.029231000	72.6805	92	0
1527810794.030663000	72.6819	88	0
1527810794.031117000	72.6824	101	1
1527810794.044271000	72.6955	389	0
1527810794.045960000	72.6972	98	1
1527810794.050063000	72.7013	90	0
1527810794.051963000	72.7032	98	1
1527810794.358256000	73.0095	393	1
1527810794.358316000	73.0096	261	1
1527810794.376634000	73.0279	87	0
1527810794.385863000	73.0371	87	0
1527810794.499341000	73.1506	305	0
1527810794.500777000	73.152	148	0
1527810794.501050000	73.1523	107	1
1527810794.503917000	73.1552	92	0
1527810794.505353000	73.1566	86	0
1527810794.505909000	73.1572	101	1
1527810794.722438000	73.3737	991	1
1527810794.722529000	73.3738	260	1
1527810794.740596000	73.3919	87	0
1527810795.006265000	73.6575	233	0
1527810795.007697000	73.659	148	0
1527810795.008067000	73.6593	104	1
1527810795.009120000	73.6604	92	0
1527810795.010617000	73.6619	86	0
1527810795.011075000	73.6623	101	1
1527810795.824668000	74.4759	390	1
1527810795.824756000	74.476	260	1
1527810795.842290000	74.4936	100	0
1527810795.843667000	74.4949	98	1
1527810795.944923000	74.5962	258	0
1527810795.946342000	74.5976	148	0
1527810795.946616000	74.5979	101	1
1527810795.949053000	74.6003	92	0
1527810795.950496000	74.6018	298	0
1527810795.950732000	74.602	101	1
1527810796.091038000	74.7423	391	1
1527810796.091099000	74.7424	258	1
1527810796.109404000	74.7607	87	0
1527810796.236540000	74.8878	303	0
1527810796.237966000	74.8892	148	0
1527810796.238691000	74.89	104	1
1527810796.240665000	74.8919	92	0
1527810796.242196000	74.8935	334	0
1527810796.242709000	74.894	101	1
1527810796.600819000	75.2521	390	1
1527810796.600884000	75.2522	258	1
1527810796.619247000	75.2705	87	0
1527810796.722875000	75.3741	337	0
1527810796.724292000	75.3756	148	0
1527810796.724702000	75.376	104	1
1527810796.727219000	75.3785	92	0
1527810796.728661000	75.3799	312	0
1527810796.728728000	75.38	98	1
1527810796.730719000	75.382	98	1
1527810796.882301000	75.5336	554	1
1527810796.882390000	75.5337	266	1
1527810796.901517000	75.5528	87	0
1527810797.019634000	75.6709	237	0
1527810797.021061000	75.6723	148	0
1527810797.021751000	75.673	104	1
1527810797.023549000	75.6748	92	0
1527810797.024988000	75.6763	192	0
1527810797.025680000	75.6769	101	1
1527810797.271430000	75.9227	823	1
1527810797.271524000	75.9228	260	1
1527810797.289936000	75.9412	87	0
1527810797.494637000	76.1459	259	0
1527810797.496069000	76.1473	148	0
1527810797.496784000	76.1481	104	1
1527810797.497492000	76.1488	92	0
1527810797.498927000	76.1502	219	0
1527810797.499675000	76.1509	101	1
1527810797.527990000	76.1793	259	0
1527810797.529751000	76.181	98	1
1527810797.812075000	76.4633	390	1
1527810797.812135000	76.4634	261	1
1527810797.829450000	76.4807	87	0
1527810797.929795000	76.5811	232	0
1527810797.931333000	76.5826	148	0
1527810797.931892000	76.5832	104	1
1527810797.934437000	76.5857	92	0
1527810797.935775000	76.587	98	1
1527810797.935807000	76.5871	157	0
1527810797.937704000	76.589	98	1
1527810798.111254000	76.7625	392	1
1527810798.111326000	76.7626	259	1
1527810798.130873000	76.7821	87	0
1527810798.231002000	76.8823	256	0
1527810798.232495000	76.8838	148	0
1527810798.232746000	76.884	104	1
1527810798.236712000	76.888	92	0
1527810798.238098000	76.8894	268	0
1527810798.238708000	76.89	101	1
1527810798.520934000	77.1722	389	1
1527810798.521022000	77.1723	261	1
1527810798.554843000	77.2061	389	1
1527810798.579430000	77.2307	87	0
1527810798.580854000	77.2321	87	0
1527810798.826965000	77.4782	281	0
1527810798.828386000	77.4797	148	0
1527810798.828780000	77.48	107	1
1527810798.831687000	77.483	92	0
1527810798.833149000	77.4844	134	0
1527810798.833736000	77.485	101	1
1527810800.355059000	79.0063	390	1
1527810800.355123000	79.0064	261	1
1527810800.372733000	79.024	87	0
1527810800.633719000	79.285	303	0
1527810800.635079000	79.2863	148	0
1527810800.635331000	79.2866	104	1
1527810800.638283000	79.2896	92	0
1527810800.639725000	79.291	222	0
1527810800.640229000	79.2915	101	1
1527810800.705052000	79.3563	392	1
1527810800.705147000	79.3564	258	1
1527810800.723822000	79.3751	87	0
1527810800.835074000	79.4863	233	0
1527810800.836475000	79.4877	148	0
1527810800.837278000	79.4885	104	1
1527810800.844309000	79.4956	92	0
1527810800.845740000	79.497	251	0
1527810800.846266000	79.4975	101	1
1527810801.045604000	79.6969	393	1
1527810801.045693000	79.697	260	1
1527810801.062992000	79.7143	87	0
1527810801.165676000	79.8169	235	0
1527810801.167113000	79.8184	148	0
1527810801.167287000	79.8186	104	1
1527810801.169950000	79.8212	92	0
1527810801.171375000	79.8226	98	1
1527810801.171578000	79.8228	195	0
1527810801.173293000	79.8246	98	1
1527810801.364729000	80.016	990	1
1527810801.364819000	80.0161	258	1
1527810801.383940000	80.0352	87	0
1527810801.483130000	80.1344	259	0
1527810801.484601000	80.1359	148	0
1527810801.485390000	80.1367	104	1
1527810801.486046000	80.1373	92	0
1527810801.487364000	80.1386	98	1
1527810801.487408000	80.1387	278	0
1527810801.489375000	80.1406	98	1
1527810801.664672000	80.3159	391	1
1527810801.664732000	80.316	259	1
1527810801.682941000	80.3342	87	0
1527810801.790893000	80.4422	235	0
1527810801.792365000	80.4436	148	0
1527810801.792423000	80.4437	101	1
1527810801.794389000	80.4457	98	1
1527810801.794625000	80.4459	92	0
1527810801.796072000	80.4473	282	0
1527810801.796305000	80.4476	101	1
1527810802.151016000	80.8023	395	1
1527810802.151205000	80.8025	262	1
1527810802.169260000	80.8205	87	0
1527810802.458957000	81.1102	303	0
1527810802.460408000	81.1117	148	0
1527810802.460479000	81.1117	101	1
1527810802.462422000	81.1137	98	1
1527810802.462743000	81.114	92	0
1527810802.464149000	81.1154	193	0
1527810802.464394000	81.1157	101	1
1527810802.608567000	81.2598	389	1
1527810802.608638000	81.2599	259	1
1527810802.638456000	81.2897	87	0
1527810802.747051000	81.3983	233	0
1527810802.748399000	81.3997	148	0
1527810802.749462000	81.4007	104	1
1527810802.751300000	81.4026	92	0
1527810802.752746000	81.404	277	0
1527810802.753348000	81.4046	101	1
1527810802.913424000	81.5647	553	1
1527810802.913503000	81.5648	264	1
1527810802.930851000	81.5821	87	0
1527810803.029842000	81.6811	233	0
1527810803.031324000	81.6826	148	0
1527810803.031453000	81.6827	101	1
1527810803.033420000	81.6847	98	1
1527810803.033627000	81.6849	92	0
1527810803.035073000	81.6863	181	0
1527810803.035585000	81.6869	101	1
1527810803.390791000	82.0421	827	1
1527810803.390852000	82.0421	266	1
1527810803.408937000	82.0602	87	0
1527810803.515164000	82.1664	305	0
1527810803.516624000	82.1679	148	0
1527810803.517501000	82.1688	104	1
1527810803.521220000	82.1725	92	0
1527810803.522421000	82.1737	98	1
1527810803.522667000	82.1739	252	0
1527810803.524399000	82.1757	98	1
1527810803.734945000	82.3862	391	1
1527810803.735004000	82.3863	260	1
1527810803.754109000	82.4054	87	0
1527810803.883793000	82.5351	338	0
1527810803.885470000	82.5367	101	1
1527810803.887840000	82.5391	148	0
1527810803.889259000	82.5405	92	0
1527810803.889525000	82.5408	101	1
1527810803.890694000	82.542	202	0
1527810803.892532000	82.5438	98	1
1527810804.079660000	82.7309	391	1
1527810804.079755000	82.731	258	1
1527810804.098158000	82.7494	87	0
1527810804.257199000	82.9085	261	0
1527810804.259464000	82.9107	101	1
1527810804.259590000	82.9109	148	0
1527810804.261078000	82.9123	115	0
1527810804.263463000	82.9147	101	1
1527810804.600972000	83.2522	390	1
1527810804.601064000	83.2523	260	1
1527810804.618206000	83.2695	87	0
1527810804.891554000	83.5428	235	0
1527810804.892960000	83.5442	148	0
1527810804.893584000	83.5449	104	1
1527810804.896092000	83.5474	92	0
1527810804.897535000	83.5488	97	0
1527810804.897562000	83.5488	98	1
1527810804.899536000	83.5508	98	1
1527810805.129902000	83.7812	394	1
1527810805.129964000	83.7812	261	1
1527810805.147948000	83.7992	87	0
1527810805.267682000	83.919	257	0
1527810805.269073000	83.9203	148	0
1527810805.269530000	83.9208	104	1
1527810805.272723000	83.924	92	0
1527810805.274105000	83.9254	112	0
1527810805.274574000	83.9258	101	1
1527810805.409639000	84.0609	393	1
1527810805.409732000	84.061	258	1
1527810805.428845000	84.0801	87	0
1527810805.532540000	84.1838	233	0
1527810805.533977000	84.1852	148	0
1527810805.534643000	84.1859	104	1
1527810805.537002000	84.1883	92	0
1527810805.538445000	84.1897	325	0
1527810805.538668000	84.1899	101	1
1527810805.720329000	84.3716	390	1
1527810805.720430000	84.3717	261	1
1527810805.739463000	84.3907	87	0
1527810805.746450000	84.3977	87	0
1527810805.863600000	84.5149	282	0
1527810805.865017000	84.5163	148	0
1527810805.865549000	84.5168	107	1
1527810805.885973000	84.5372	92	0
1527810805.887410000	84.5387	250	0
1527810805.887783000	84.5391	101	1
1527810806.200885000	84.8522	994	1
1527810806.200956000	84.8522	259	1
1527810806.218774000	84.87	87	0
1527810806.465647000	85.1169	305	0
1527810806.467085000	85.1184	148	0
1527810806.467605000	85.1189	104	1
1527810806.470468000	85.1217	92	0
1527810806.471980000	85.1232	260	0
1527810806.472575000	85.1238	101	1
1527810807.051198000	85.7025	390	1
1527810807.051293000	85.7026	261	1
1527810807.068807000	85.7201	87	0
1527810807.173631000	85.8249	235	0
1527810807.175070000	85.8263	148	0
1527810807.175652000	85.8269	104	1
1527810807.177671000	85.8289	92	0
1527810807.179107000	85.8304	123	0
1527810807.179639000	85.8309	101	1
1527810807.353453000	86.0047	390	1
1527810807.353538000	86.0048	259	1
1527810807.371403000	86.0227	87	0
1527810807.492025000	86.1433	260	0
1527810807.493464000	86.1447	148	0
1527810807.493694000	86.145	104	1
1527810807.496092000	86.1474	92	0
1527810807.497584000	86.1489	94	0
1527810807.497659000	86.1489	98	1
1527810807.499712000	86.151	98	1
1527810807.771915000	86.4232	395	1
1527810807.772002000	86.4233	262	1
1527810807.790270000	86.4415	87	0
1527810807.903267000	86.5545	233	0
1527810807.904688000	86.556	148	0
1527810807.904774000	86.556	101	1
1527810807.906734000	86.558	98	1
1527810807.907023000	86.5583	92	0
1527810807.908512000	86.5598	302	0
1527810807.908752000	86.56	101	1
1527810808.212439000	86.8637	550	1
1527810808.212524000	86.8638	262	1
1527810808.230840000	86.8821	87	0
1527810808.556133000	87.2074	259	0
1527810808.557657000	87.2089	148	0
1527810808.557743000	87.209	101	1
1527810808.559776000	87.211	98	1
1527810808.564411000	87.2157	92	0
1527810808.565768000	87.217	98	1
1527810808.565798000	87.2171	156	0
1527810808.567776000	87.219	98	1
1527810808.586976000	87.2382	259	0
1527810808.588775000	87.24	98	1
1527810808.732008000	87.3833	825	1
1527810808.732072000	87.3833	259	1
1527810808.750120000	87.4014	87	0
1527810808.852028000	87.5033	281	0
1527810808.853463000	87.5047	148	0
1527810808.853789000	87.5051	104	1
1527810808.854858000	87.5061	92	0
1527810808.856348000	87.5076	131	0
1527810808.856820000	87.5081	101	1
1527810810.626451000	89.2777	390	1
1527810810.626547000	89.2778	259	1
1527810810.646241000	89.2975	87	0
1527810810.777984000	89.4293	259	0
1527810810.779419000	89.4307	148	0
1527810810.779681000	89.4309	104	1
1527810810.782631000	89.4339	92	0
1527810810.784070000	89.4353	291	0
1527810810.784597000	89.4359	101	1
1527810811.137116000	89.7884	394	1
1527810811.137192000	89.7885	263	1
1527810811.155641000	89.8069	87	0
1527810811.282589000	89.9339	305	0
1527810811.284037000	89.9353	148	0
1527810811.284657000	89.9359	104	1
1527810811.286412000	89.9377	92	0
1527810811.287689000	89.939	98	1
1527810811.287867000	89.9391	106	0
1527810811.289661000	89.9409	98	1
1527810811.370937000	90.0222	391	1
1527810811.371023000	90.0223	262	1
1527810811.388227000	90.0395	87	0
1527810811.509306000	90.1606	334	0
1527810811.510711000	90.162	148	0
1527810811.510772000	90.162	101	1
1527810811.512730000	90.164	98	1
1527810811.513445000	90.1647	92	0
1527810811.514727000	90.166	98	1
1527810811.514896000	90.1662	320	0
1527810811.516734000	90.168	98	1
1527810812.578813000	91.2301	391	1
1527810812.578910000	91.2302	259	1
1527810812.597291000	91.2486	87	0
1527810812.888297000	91.5396	261	0
1527810812.889721000	91.541	148	0
1527810812.889792000	91.5411	101	1
1527810812.891824000	91.5431	98	1
1527810812.893253000	91.5445	92	0
1527810812.894698000	91.546	265	0
1527810812.894761000	91.546	98	1
1527810812.896743000	91.548	98	1
1527810813.067141000	91.7184	394	1
1527810813.067197000	91.7185	261	1
1527810813.086708000	91.738	87	0
1527810813.280497000	91.9318	259	0
1527810813.282000000	91.9333	148	0
1527810813.282795000	91.9341	104	1
1527810813.285584000	91.9369	92	0
1527810813.286892000	91.9382	98	1
1527810813.286941000	91.9382	289	0
1527810813.288842000	91.9401	98	1
1527810813.447302000	92.0986	390	1
1527810813.447400000	92.0987	262	1
1527810813.465781000	92.117	87	0
1527810813.570609000	92.2219	233	0
1527810813.572086000	92.2234	148	0
1527810813.572863000	92.2241	104	1
1527810813.574770000	92.226	92	0
1527810813.576143000	92.2274	280	0
1527810813.576784000	92.2281	101	1
1527810813.787036000	92.4383	992	1
1527810813.787105000	92.4384	259	1
1527810813.805644000	92.4569	87	0
1527810813.929278000	92.5805	233	0
1527810813.930697000	92.582	148	0
1527810813.930961000	92.5822	104	1
1527810813.934094000	92.5854	92	0
1527810813.935641000	92.5869	168	0
1527810813.935863000	92.5871	101	1
1527810814.119085000	92.7704	389	1
1527810814.119177000	92.7704	261	1
1527810814.137020000	92.7883	87	0
1527810814.260091000	92.9114	305	0
1527810814.261624000	92.9129	148	0
1527810814.261855000	92.9131	104	1
1527810814.263704000	92.915	92	0
1527810814.265072000	92.9163	301	0
1527810814.265814000	92.9171	101	1
1527810814.553141000	93.2044	390	1
1527810814.553206000	93.2045	262	1
1527810814.571118000	93.2224	87	0
1527810814.675470000	93.3267	282	0
1527810814.676893000	93.3282	148	0
1527810814.677927000	93.3292	104	1
1527810814.678824000	93.3301	92	0
1527810814.680259000	93.3315	242	0
1527810814.680833000	93.3321	101	1
1527810815.004597000	93.6559	392	1
1527810815.004662000	93.6559	261	1
1527810815.021631000	93.6729	87	0
1527810815.249438000	93.9007	257	0
1527810815.250838000	93.9021	148	0
1527810815.250910000	93.9022	101	1
1527810815.252950000	93.9042	98	1
1527810815.253587000	93.9049	92	0
1527810815.254944000	93.9062	98	1
1527810815.254961000	93.9062	266	0
1527810815.256952000	93.9082	98	1
1527810815.454339000	94.1056	389	1
1527810815.454430000	94.1057	263	1
1527810815.471717000	94.123	87	0
1527810815.572891000	94.2242	235	0
1527810815.574326000	94.2256	148	0
1527810815.574932000	94.2262	104	1
1527810815.576761000	94.228	92	0
1527810815.578227000	94.2295	236	0
1527810815.578887000	94.2302	101	1
1527810815.911360000	94.5626	551	1
1527810815.911449000	94.5627	261	1
1527810815.929947000	94.5812	87	0
1527810816.030248000	94.6815	235	0
1527810816.031733000	94.683	148	0
1527810816.031960000	94.6832	104	1
1527810816.034539000	94.6858	92	0
1527810816.035967000	94.6872	142	0
1527810816.036011000	94.6873	98	1
1527810816.038047000	94.6893	98	1
1527810816.321303000	94.9726	824	1
1527810816.321374000	94.9726	259	1
1527810816.341152000	94.9924	87	0
1527810816.452093000	95.1034	257	0
1527810816.453584000	95.1049	148	0
1527810816.453961000	95.1052	104	1
1527810816.456038000	95.1073	92	0
1527810816.457531000	95.1088	113	0
1527810816.458003000	95.1093	101	1
1527810816.954268000	95.6055	393	1
1527810816.954357000	95.6056	262	1
1527810816.972249000	95.6235	87	0
1527810817.078042000	95.7293	281	0
1527810817.079494000	95.7308	148	0
1527810817.080017000	95.7313	104	1
1527810817.081838000	95.7331	92	0
1527810817.083608000	95.7349	329	0
1527810817.084087000	95.7354	101	1
1527810817.243213000	95.8945	393	1
1527810817.243310000	95.8946	258	1
1527810817.260746000	95.912	87	0
1527810817.367739000	96.019	259	0
1527810817.369116000	96.0204	148	0
1527810817.370079000	96.0213	104	1
1527810817.372364000	96.0236	92	0
1527810817.373814000	96.0251	181	0
[truncated: 400 more rows]
