# Supplementary material for: Method for multi-task learning fusion network traffic classification to address small sample labels
Source: Sci Rep. 2024 Jan 30;14:2518. doi: 10.1038/s41598-024-51933-8 (PMC10827795; doi:10.1038/s41598-024-51933-8)
Supplement: Supplementary file 2 — Supplementary Information 2. [file 41598_2024_51933_MOESM2_ESM.zip › QUIC Dataset/QUIC Dataset/pretraining/Google Doc/GoogleDoc-1138.txt]

1527951388.220887000	0	275	1
1527951388.240709000	0.0198221	67	0
1527951388.528644000	0.307757	302	0
1527951388.528941000	0.308054	1392	0
1527951388.529239000	0.308352	1392	0
1527951388.529548000	0.308661	1392	0
1527951388.529551000	0.308664	160	0
1527951388.529623000	0.308736	1392	0
1527951388.529832000	0.308945	1392	0
1527951388.529901000	0.309014	1392	0
1527951388.530504000	0.309617	168	0
1527951388.530704000	0.309817	697	0
1527951388.530843000	0.309956	96	1
1527951388.532147000	0.31126	1392	0
1527951388.532381000	0.311494	1392	0
1527951388.532780000	0.311893	674	0
1527951388.532853000	0.311966	93	1
1527951388.533173000	0.312286	1392	0
1527951388.533268000	0.312381	1392	0
1527951388.533584000	0.312697	1392	0
1527951388.533587000	0.3127	168	0
1527951388.533659000	0.312772	64	0
1527951388.534214000	0.313327	1171	0
1527951388.534911000	0.314024	93	1
1527951388.536739000	0.315852	78	1
1527951388.537515000	0.316628	1392	0
1527951388.537796000	0.316909	1392	0
1527951388.538107000	0.31722	1392	0
1527951388.538109000	0.317222	168	0
1527951388.538777000	0.31789	1219	0
1527951388.539092000	0.318205	1392	0
1527951388.539095000	0.318208	232	0
1527951388.540073000	0.319186	1392	0
1527951388.540204000	0.319317	782	0
1527951388.541408000	0.320521	1392	0
1527951388.541581000	0.320694	980	0
1527951388.542722000	0.321835	1392	0
1527951388.543020000	0.322133	1392	0
1527951388.543332000	0.322445	1392	0
1527951388.543335000	0.322448	168	0
1527951388.543406000	0.322519	64	0
1527951388.544126000	0.323239	1392	0
1527951388.544129000	0.323242	149	0
1527951388.546563000	0.325676	1392	0
1527951388.546866000	0.325979	1392	0
1527951388.546934000	0.326047	1392	0
1527951388.546936000	0.326049	168	0
1527951388.547248000	0.326361	1392	0
1527951388.547251000	0.326364	136	0
1527951388.548034000	0.327147	1392	0
1527951388.548343000	0.327456	1392	0
1527951388.548867000	0.32798	1392	0
1527951388.548872000	0.327985	168	0
1527951388.548973000	0.328086	64	0
1527951388.548974000	0.328087	769	0
1527951388.550440000	0.329553	1392	0
1527951388.550729000	0.329842	1392	0
1527951388.551027000	0.33014	1392	0
1527951388.551029000	0.330142	178	0
1527951388.551096000	0.330209	64	0
1527951388.551585000	0.330698	635	0
1527951388.553737000	0.33285	67	0
1527951388.553821000	0.332934	72	0
1527951388.553839000	0.332952	105	1
1527951388.553892000	0.333005	242	0
1527951388.554038000	0.333151	105	1
1527951388.554185000	0.333298	105	1
1527951388.557550000	0.336663	102	1
1527951389.012386000	0.791499	297	1
1527951389.012482000	0.791595	1392	1
1527951389.012520000	0.791633	886	1
1527951389.017625000	0.796738	801	1
1527951389.032700000	0.811813	67	0
1527951389.038944000	0.818057	67	0
1527951389.219212000	0.998325	420	0
1527951389.220779000	0.999892	84	1
1527951389.222028000	1.00114	60	0
1527951389.223762000	1.00288	78	1
1527951389.261228000	1.04034	196	1
1527951389.280055000	1.05917	67	0
1527951389.421365000	1.20048	429	0
1527951389.423610000	1.20272	81	1
1527951389.427972000	1.20709	283	0
1527951389.428302000	1.20742	1392	0
1527951389.428377000	1.20749	1392	0
1527951389.428609000	1.20772	1392	0
1527951389.428611000	1.20772	160	0
1527951389.428682000	1.2078	1392	0
1527951389.428932000	1.20805	1392	0
1527951389.429130000	1.20824	1051	0
1527951389.429838000	1.20895	99	1
1527951389.431650000	1.21076	72	0
1527951389.432520000	1.21163	252	0
1527951389.433787000	1.2129	81	1
1527951389.435344000	1.21446	1095	0
1527951389.435347000	1.21446	72	0
1527951389.435452000	1.21457	123	0
1527951389.438151000	1.21726	84	1
1527951389.532739000	1.31185	551	1
1527951389.534494000	1.31361	722	1
1527951389.548818000	1.32793	80	0
1527951389.550803000	1.32992	78	1
1527951389.554216000	1.33333	67	0
1527951389.627505000	1.40662	438	1
1527951389.649836000	1.42895	67	0
1527951389.669428000	1.44854	309	0
1527951389.669533000	1.44865	340	0
1527951389.669535000	1.44865	245	0
1527951389.671549000	1.45066	90	1
1527951389.732147000	1.51126	463	0
1527951389.732150000	1.51126	60	0
1527951389.733791000	1.5129	81	1
1527951389.758038000	1.53715	1392	0
1527951389.758041000	1.53715	163	0
1527951389.760032000	1.53914	81	1
1527951389.970961000	1.75007	290	1
1527951389.971038000	1.75015	124	1
1527951389.990953000	1.77007	67	0
1527951390.018967000	1.79808	170	1
1527951390.019058000	1.79817	170	1
1527951390.039020000	1.81813	67	0
1527951390.064796000	1.84391	1392	0
1527951390.065106000	1.84422	1392	0
1527951390.065401000	1.84451	1392	0
1527951390.065472000	1.84458	512	0
1527951390.065474000	1.84459	72	0
1527951390.065541000	1.84465	237	0
1527951390.072783000	1.8519	87	1
1527951390.074883000	1.854	87	1
1527951390.162981000	1.94209	624	0
1527951390.162983000	1.9421	72	0
1527951390.163109000	1.94222	134	0
1527951390.169167000	1.94828	84	1
1527951390.852637000	2.63175	395	1
1527951390.872474000	2.65159	67	0
1527951390.876045000	2.65516	1242	1
1527951390.895835000	2.67495	67	0
1527951391.219943000	2.99906	325	0
1527951391.220567000	2.99968	1392	0
1527951391.220738000	2.99985	977	0
1527951391.222104000	3.00122	84	1
1527951391.224051000	3.00316	81	1
1527951391.237333000	3.01645	72	0
1527951391.237447000	3.01656	153	0
1527951391.238877000	3.01799	81	1
1527951391.312177000	3.09129	1392	1
1527951391.312253000	3.09137	1392	1
1527951391.312276000	3.09139	227	1
1527951391.312339000	3.09145	824	1
1527951391.316119000	3.09523	345	0
1527951391.316402000	3.09552	1392	0
1527951391.316691000	3.0958	1392	0
1527951391.316989000	3.0961	1392	0
1527951391.317062000	3.09617	297	0
1527951391.317129000	3.09624	318	0
1527951391.317950000	3.09706	93	1
1527951391.332880000	3.11199	67	0
1527951391.352714000	3.13183	447	0
1527951391.352717000	3.13183	99	0
1527951391.354900000	3.13401	84	1
1527951391.522766000	3.30188	1392	1
1527951391.522807000	3.30192	320	1
1527951391.542873000	3.32199	67	0
1527951391.726656000	3.50577	1280	0
1527951391.731550000	3.51066	81	1
1527951392.023535000	3.80265	506	1
1527951392.023647000	3.80276	1392	1
1527951392.023681000	3.80279	1392	1
1527951392.023721000	3.80283	1392	1
1527951392.023761000	3.80287	1392	1
1527951392.023814000	3.80293	1392	1
1527951392.023853000	3.80297	1392	1
1527951392.023888000	3.803	1392	1
1527951392.023927000	3.80304	1392	1
1527951392.023975000	3.80309	1392	1
1527951392.024020000	3.80313	1392	1
1527951392.024072000	3.80318	1392	1
1527951392.024127000	3.80324	1392	1
1527951392.024168000	3.80328	1253	1
1527951392.054798000	3.83391	67	0
1527951392.059685000	3.8388	67	0
1527951392.234943000	4.01406	357	0
1527951392.237763000	4.01688	60	0
1527951392.244945000	4.02406	87	1
1527951392.354961000	4.13407	1371	1
1527951392.375575000	4.15469	67	0
1527951392.501635000	4.28075	634	0
1527951392.502828000	4.28194	81	1
1527951394.155229000	5.93434	311	1
1527951394.155326000	5.93444	1392	1
1527951394.155364000	5.93448	962	1
1527951394.158959000	5.93807	204	1
1527951394.159036000	5.93815	1392	1
1527951394.159062000	5.93817	1392	1
1527951394.159101000	5.93821	739	1
1527951394.172021000	5.95113	81	1
1527951394.174460000	5.95357	67	0
1527951394.177936000	5.95705	231	1
1527951394.181487000	5.9606	67	0
1527951394.188174000	5.96729	74	0
1527951394.189812000	5.96892	84	1
1527951394.191445000	5.97056	67	0
1527951394.196939000	5.97605	67	0
1527951394.511165000	6.29028	378	0
1527951394.512860000	6.29197	84	1
1527951394.514792000	6.29391	60	0
1527951394.516757000	6.29587	78	1
1527951394.574264000	6.35338	561	0
1527951394.574267000	6.35338	285	0
1527951394.574388000	6.3535	151	0
1527951394.576070000	6.35518	84	1
1527951394.576350000	6.35546	81	1
1527951394.578729000	6.35784	231	1
1527951394.595633000	6.37475	67	0
1527951394.803482000	6.5826	925	0
1527951394.803983000	6.5831	1392	0
1527951394.804212000	6.58333	1392	0
1527951394.804506000	6.58362	1392	0
1527951394.804509000	6.58362	160	0
1527951394.804877000	6.58399	1392	0
1527951394.805155000	6.58427	1337	0
1527951394.805479000	6.58459	1392	0
1527951394.805776000	6.58489	1392	0
1527951394.806089000	6.5852	1392	0
1527951394.806092000	6.58521	168	0
1527951394.806322000	6.58544	96	1
1527951394.808446000	6.58756	90	1
1527951394.808842000	6.58795	1208	0
1527951394.811818000	6.59093	78	1
1527951394.857195000	6.63631	1392	0
1527951394.857411000	6.63652	1392	0
1527951394.857727000	6.63684	1392	0
1527951394.857730000	6.63684	178	0
1527951394.858055000	6.63717	1392	0
1527951394.858727000	6.63784	714	0
1527951394.858981000	6.63809	90	1
1527951394.859082000	6.6382	1392	0
1527951394.859395000	6.63851	1392	0
1527951394.859672000	6.63879	1392	0
1527951394.859674000	6.63879	160	0
1527951394.860759000	6.63987	90	1
1527951394.864640000	6.64375	1392	0
1527951394.864906000	6.64402	1392	0
1527951394.865201000	6.64431	1392	0
1527951394.865204000	6.64432	160	0
1527951394.866771000	6.64588	87	1
1527951394.867124000	6.64624	1392	0
1527951394.867423000	6.64654	1392	0
1527951394.867727000	6.64684	1392	0
1527951394.867729000	6.64684	160	0
1527951394.868752000	6.64787	87	1
1527951394.869766000	6.64888	1392	0
1527951394.869769000	6.64888	347	0
1527951394.870133000	6.64925	1392	0
1527951394.870136000	6.64925	189	0
1527951394.872548000	6.65166	87	1
1527951394.874262000	6.65338	1392	0
1527951394.874538000	6.65365	1392	0
1527951394.874837000	6.65395	1392	0
1527951394.874840000	6.65395	168	0
1527951394.875118000	6.65423	1168	0
1527951394.875771000	6.65488	90	1
1527951394.879135000	6.65825	1392	0
1527951394.879420000	6.65853	1392	0
1527951394.879709000	6.65882	1392	0
1527951394.879711000	6.65882	178	0
1527951394.879947000	6.65906	992	0
1527951394.880772000	6.65989	90	1
1527951394.881133000	6.66025	1392	0
1527951394.881366000	6.66048	1216	0
1527951394.882749000	6.66186	81	1
1527951394.883208000	6.66232	725	0
1527951394.884773000	6.66389	78	1
1527951394.886130000	6.66524	1392	0
1527951394.886390000	6.6655	1317	0
1527951394.887803000	6.66692	81	1
1527951394.888358000	6.66747	1392	0
1527951394.888638000	6.66775	1392	0
1527951394.888640000	6.66775	315	0
1527951394.888715000	6.66783	251	0
1527951394.889925000	6.66904	87	1
1527951396.133776000	7.91289	412	1
1527951396.133874000	7.91299	124	1
1527951396.164175000	7.94329	67	0
1527951396.232899000	8.01201	1392	0
1527951396.233121000	8.01223	1392	0
1527951396.233427000	8.01254	1392	0
1527951396.233500000	8.01261	513	0
1527951396.233502000	8.01261	72	0
1527951396.233569000	8.01268	315	0
1527951396.234857000	8.01397	96	1
1527951397.285390000	9.0645	841	1
1527951397.285469000	9.06458	274	1
1527951397.297370000	9.07648	307	1
1527951397.297454000	9.07657	1392	1
1527951397.297482000	9.0766	1392	1
1527951397.297521000	9.07663	949	1
1527951397.317633000	9.09675	67	0
1527951397.328377000	9.10749	67	0
1527951397.388017000	9.16713	381	1
1527951397.408172000	9.18728	67	0
1527951397.502644000	9.28176	285	0
1527951397.502963000	9.28208	1380	0
1527951397.504175000	9.28329	84	1
1527951397.504290000	9.2834	493	0
1527951397.506105000	9.28522	78	1
1527951397.534276000	9.31339	582	0
1527951397.534553000	9.31367	1392	0
1527951397.534556000	9.31367	285	0
1527951397.536131000	9.31524	84	1
1527951397.540133000	9.31925	464	0
1527951397.540885000	9.32	1392	0
1527951397.541021000	9.32013	846	0
1527951397.542112000	9.32123	84	1
1527951397.566011000	9.34512	691	0
1527951397.566930000	9.34604	1392	0
1527951397.566932000	9.34605	314	0
1527951397.568120000	9.34723	84	1
1527951397.571244000	9.35036	563	0
1527951397.571377000	9.35049	679	0
1527951397.571444000	9.35056	228	0
1527951397.573113000	9.35223	84	1
1527951397.594608000	9.37372	1392	1
1527951397.594687000	9.3738	1392	1
1527951397.594724000	9.37384	434	1
1527951397.594785000	9.3739	823	1
1527951397.615245000	9.39436	67	0
1527951397.639803000	9.41892	440	0
1527951397.639912000	9.41902	166	0
1527951397.642124000	9.42124	84	1
1527951397.688967000	9.46808	355	0
1527951397.691134000	9.47025	78	1
1527951397.694913000	9.47403	60	0
1527951397.697274000	9.47639	78	1
1527951397.725279000	9.50439	278	0
1527951397.725383000	9.5045	83	0
1527951397.728248000	9.50736	81	1
1527951397.728625000	9.50774	224	0
1527951397.730257000	9.50937	78	1
1527951398.938055000	10.7172	970	1
1527951398.938155000	10.7173	89	1
1527951398.958260000	10.7374	67	0
1527951399.120856000	10.9	302	0
1527951399.120982000	10.9001	131	0
1527951399.123210000	10.9023	84	1
1527951399.126136000	10.9052	72	0
1527951399.126938000	10.9061	214	0
1527951399.128203000	10.9073	81	1
1527951399.162667000	10.9418	351	1
1527951399.165263000	10.9444	459	1
1527951399.165334000	10.9444	67	1
1527951399.182064000	10.9612	67	0
1527951399.185277000	10.9644	67	0
1527951399.498526000	11.2776	417	1
1527951399.498600000	11.2777	74	1
1527951399.518651000	11.2978	67	0
1527951399.608380000	11.3875	271	0
1527951399.608708000	11.3878	121	0
1527951399.610245000	11.3894	84	1
1527951399.611227000	11.3903	72	0
1527951399.611313000	11.3904	101	0
1527951399.611709000	11.3908	287	0
1527951399.611776000	11.3909	83	0
1527951399.613235000	11.3923	87	1
1527951399.616460000	11.3956	72	0
1527951399.616563000	11.3957	260	0
1527951399.618231000	11.3973	81	1
1527951399.644254000	11.4234	374	1
1527951399.644341000	11.4235	231	1
1527951399.644492000	11.4236	252	0
1527951399.644589000	11.4237	346	0
1527951399.647351000	11.4265	81	1
1527951399.648091000	11.4272	239	0
1527951399.650246000	11.4294	78	1
1527951399.664321000	11.4434	67	0
1527951400.186337000	11.9655	352	1
1527951400.186478000	11.9656	1392	1
1527951400.186507000	11.9656	1392	1
1527951400.186547000	11.9657	1392	1
1527951400.186581000	11.9657	1392	1
1527951400.186621000	11.9657	1392	1
1527951400.186669000	11.9658	1392	1
1527951400.186709000	11.9658	1392	1
1527951400.186742000	11.9659	1392	1
1527951400.186781000	11.9659	1392	1
1527951400.186829000	11.9659	1392	1
1527951400.186856000	11.966	1392	1
1527951400.186904000	11.966	1392	1
1527951400.186950000	11.9661	1392	1
1527951400.186977000	11.9661	1392	1
1527951400.188353000	11.9675	1392	1
1527951400.188396000	11.9675	1392	1
1527951400.188464000	11.9676	1392	1
1527951400.188511000	11.9676	1392	1
1527951400.188553000	11.9677	1392	1
1527951400.188584000	11.9677	1392	1
1527951400.188622000	11.9677	1392	1
1527951400.188656000	11.9678	1392	1
1527951400.190323000	11.9694	1392	1
1527951400.190395000	11.9695	1392	1
1527951400.190435000	11.9695	1392	1
1527951400.190505000	11.9696	1392	1
1527951400.190537000	11.9697	1392	1
1527951400.190574000	11.9697	1392	1
1527951400.190606000	11.9697	1392	1
1527951400.190644000	11.9698	1392	1
1527951400.190687000	11.9698	1392	1
1527951400.192322000	11.9714	1392	1
1527951400.192362000	11.9715	1392	1
1527951400.192426000	11.9715	729	1
1527951400.206618000	11.9857	67	0
1527951400.206620000	11.9857	80	0
1527951400.208324000	11.9874	84	1
1527951400.211936000	11.991	67	0
1527951400.215207000	11.9943	67	0
1527951400.577252000	12.3564	239	0
1527951400.577531000	12.3566	126	0
1527951400.579381000	12.3585	87	1
1527951400.582621000	12.3617	72	0
1527951400.582700000	12.3618	161	0
1527951400.584302000	12.3634	81	1
1527951400.593474000	12.3726	354	0
1527951400.595393000	12.3745	78	1
1527951400.600406000	12.3795	70	0
1527951400.602354000	12.3815	78	1
1527951400.666915000	12.446	341	1
1527951400.667579000	12.4467	277	1
1527951400.686049000	12.4652	67	0
1527951400.699619000	12.4787	357	1
1527951400.719385000	12.4985	67	0
1527951400.733044000	12.5122	324	1
1527951400.733134000	12.5122	428	1
1527951400.754092000	12.5332	67	0
1527951400.832379000	12.6115	286	0
1527951400.832505000	12.6116	98	0
1527951400.834318000	12.6134	84	1
1527951400.838092000	12.6172	72	0
1527951400.838183000	12.6173	108	0
1527951400.839297000	12.6184	81	1
1527951400.853427000	12.6325	1392	1
1527951400.853505000	12.6326	390	1
1527951400.874379000	12.6535	67	0
1527951400.924431000	12.7035	536	0
1527951400.924545000	12.7037	782	0
1527951400.926311000	12.7054	84	1
1527951400.927275000	12.7064	72	0
1527951400.927639000	12.7068	110	0
1527951400.929339000	12.7085	81	1
1527951400.997765000	12.7769	325	0
1527951400.997879000	12.777	446	0
1527951400.997882000	12.777	299	0
1527951400.999310000	12.7784	84	1
1527951401.011705000	12.7908	645	1
1527951401.031468000	12.8106	67	0
1527951401.062560000	12.8417	238	0
1527951401.062563000	12.8417	259	0
1527951401.064390000	12.8435	84	1
1527951401.066747000	12.8459	72	0
1527951401.066748000	12.8459	246	0
1527951401.068322000	12.8474	81	1
1527951401.105536000	12.8846	289	0
1527951401.105539000	12.8847	126	0
1527951401.107385000	12.8865	81	1
1527951401.109487000	12.8886	72	0
1527951401.109881000	12.889	95	0
1527951401.111334000	12.8904	81	1
1527951401.151196000	12.9303	226	0
1527951401.151316000	12.9304	379	0
1527951401.153339000	12.9325	81	1
1527951401.171561000	12.9507	771	1
1527951401.171637000	12.9508	232	1
1527951401.191631000	12.9707	67	0
1527951401.530585000	13.3097	344	0
1527951401.530587000	13.3097	126	0
1527951401.532419000	13.3115	84	1
1527951401.534301000	13.3134	72	0
1527951401.534762000	13.3139	253	0
1527951401.536402000	13.3155	81	1
1527951401.590478000	13.3696	374	1
1527951401.590544000	13.3697	237	1
1527951401.609974000	13.3891	67	0
1527951401.961017000	13.7401	237	0
1527951401.961019000	13.7401	126	0
1527951401.963488000	13.7426	84	1
1527951401.965155000	13.7443	72	0
1527951401.965590000	13.7447	276	0
1527951401.966363000	13.7455	81	1
1527951402.052808000	13.8319	373	1
1527951402.052893000	13.832	239	1
1527951402.072201000	13.8513	67	0
1527951402.391617000	14.1707	215	0
1527951402.391722000	14.1708	126	0
1527951402.393493000	14.1726	84	1
1527951402.395422000	14.1745	72	0
1527951402.395424000	14.1745	255	0
1527951402.397465000	14.1766	81	1
1527951402.522651000	14.3018	374	1
1527951402.522744000	14.3019	234	1
1527951402.542133000	14.3212	67	0
1527951402.877538000	14.6567	238	0
1527951402.877646000	14.6568	126	0
1527951402.879451000	14.6586	84	1
1527951402.883595000	14.6627	72	0
1527951402.883693000	14.6628	303	0
1527951402.885419000	14.6645	81	1
1527951403.041826000	14.8209	371	1
1527951403.041917000	14.821	232	1
1527951403.061699000	14.8408	67	0
1527951403.387483000	15.1666	213	0
1527951403.387485000	15.1666	126	0
1527951403.389535000	15.1686	84	1
1527951403.391026000	15.1701	72	0
1527951403.391121000	15.1702	309	0
1527951403.392508000	15.1716	81	1
1527951403.491728000	15.2708	373	1
1527951403.491819000	15.2709	240	1
1527951403.511956000	15.2911	67	0
1527951404.040922000	15.82	308	0
1527951404.040924000	15.82	126	0
1527951404.042501000	15.8216	84	1
1527951404.046522000	15.8256	72	0
1527951404.046525000	15.8256	155	0
1527951404.048574000	15.8277	81	1
1527951404.238861000	16.018	373	1
1527951404.238918000	16.018	241	1
1527951404.258918000	16.038	67	0
1527951404.583022000	16.3621	238	0
1527951404.583882000	16.363	128	0
1527951404.584536000	16.3636	84	1
1527951404.587972000	16.3671	72	0
1527951404.587974000	16.3671	149	0
1527951404.589580000	16.3687	81	1
1527951404.920828000	16.6999	370	1
1527951404.920919000	16.7	234	1
1527951404.940197000	16.7193	67	0
1527951405.103761000	16.8829	212	0
1527951405.103855000	16.883	128	0
1527951405.105545000	16.8847	84	1
1527951405.107540000	16.8867	72	0
1527951405.107986000	16.8871	285	0
1527951405.109537000	16.8886	81	1
1527951405.128439000	16.9076	369	1
1527951405.128538000	16.9077	237	1
1527951405.148951000	16.9281	67	0
1527951405.275919000	17.055	215	0
1527951405.276012000	17.0551	128	0
1527951405.277557000	17.0567	84	1
1527951405.280799000	17.0599	72	0
1527951405.280884000	17.06	99	0
1527951405.282549000	17.0617	81	1
1527951405.346774000	17.1259	978	1
1527951405.346856000	17.126	235	1
1527951405.366420000	17.1455	67	0
1527951405.700390000	17.4795	238	0
1527951405.700392000	17.4795	128	0
1527951405.702668000	17.4818	84	1
1527951405.705521000	17.4846	72	0
1527951405.705917000	17.485	179	0
1527951405.707639000	17.4868	81	1
1527951405.878022000	17.6571	565	1
1527951405.878117000	17.6572	235	1
1527951405.899922000	17.679	67	0
1527951406.047333000	17.8264	215	0
1527951406.047433000	17.8265	128	0
1527951406.049598000	17.8287	84	1
1527951406.051907000	17.831	72	0
1527951406.052684000	17.8318	76	0
1527951406.053587000	17.8327	81	1
1527951406.297269000	18.0764	772	1
1527951406.297347000	18.0765	245	1
1527951406.317887000	18.097	67	0
1527951406.652597000	18.4317	236	0
1527951406.652691000	18.4318	128	0
1527951406.654646000	18.4338	84	1
1527951406.656805000	18.4359	72	0
1527951406.657484000	18.4366	298	0
1527951406.658688000	18.4378	81	1
1527951406.849880000	18.629	372	1
1527951406.849948000	18.6291	238	1
1527951406.869974000	18.6491	67	0
1527951407.201623000	18.9807	300	0
1527951407.201625000	18.9807	128	0
1527951407.203777000	18.9829	84	1
1527951407.206864000	18.986	72	0
1527951407.206866000	18.986	183	0
1527951407.208724000	18.9878	81	1
1527951407.243083000	19.0222	369	1
1527951407.243145000	19.0223	235	1
1527951407.263708000	19.0428	67	0
1527951407.613239000	19.3924	238	0
1527951407.613597000	19.3927	128	0
1527951407.614691000	19.3938	84	1
1527951407.618655000	19.3978	72	0
1527951407.619051000	19.3982	225	0
1527951407.620681000	19.3998	81	1
1527951407.763710000	19.5428	370	1
1527951407.763797000	19.5429	240	1
1527951407.783711000	19.5628	67	0
1527951408.135126000	19.9142	317	0
1527951408.135128000	19.9142	128	0
1527951408.136814000	19.9159	84	1
1527951408.138937000	19.9181	72	0
1527951408.139039000	19.9182	75	0
1527951408.140730000	19.9198	81	1
1527951408.228129000	20.0072	374	1
1527951408.228213000	20.0073	237	1
1527951408.249402000	20.0285	67	0
1527951408.437201000	20.2163	216	0
1527951408.437294000	20.2164	128	0
1527951408.438733000	20.2178	84	1
1527951408.443014000	20.2221	72	0
1527951408.443110000	20.2222	312	0
1527951408.444741000	20.2239	81	1
1527951408.791834000	20.5709	373	1
1527951408.791928000	20.571	236	1
1527951408.811228000	20.5903	67	0
1527951409.162017000	20.9411	260	0
1527951409.162019000	20.9411	128	0
1527951409.163785000	20.9429	84	1
1527951409.168883000	20.948	72	0
1527951409.168964000	20.9481	95	0
1527951409.170781000	20.9499	81	1
1527951409.322859000	21.102	369	1
1527951409.323013000	21.1021	241	1
1527951409.343326000	21.1224	67	0
1527951409.482232000	21.2613	212	0
1527951409.482234000	21.2613	128	0
1527951409.483814000	21.2629	84	1
1527951409.486520000	21.2656	72	0
1527951409.486971000	21.2661	284	0
1527951409.487790000	21.2669	81	1
1527951409.758316000	21.5374	373	1
1527951409.758406000	21.5375	234	1
1527951409.777861000	21.557	67	0
1527951410.103666000	21.8828	238	0
1527951410.103668000	21.8828	128	0
1527951410.105853000	21.885	84	1
1527951410.107869000	21.887	72	0
1527951410.108340000	21.8875	171	0
1527951410.109898000	21.889	81	1
1527951410.206971000	21.9861	370	1
1527951410.207066000	21.9862	235	1
1527951410.226130000	22.0052	67	0
1527951410.570821000	22.3499	309	0
1527951410.570822000	22.3499	128	0
1527951410.573083000	22.3522	84	1
1527951410.574435000	22.3535	72	0
1527951410.574525000	22.3536	188	0
1527951410.575895000	22.355	81	1
1527951410.611890000	22.391	373	1
1527951410.612003000	22.3911	469	1
1527951410.631352000	22.4105	67	0
1527951410.955398000	22.7345	215	0
1527951410.955400000	22.7345	128	0
1527951410.956957000	22.7361	84	1
1527951410.960581000	22.7397	72	0
1527951410.960974000	22.7401	96	0
1527951410.961875000	22.741	81	1
1527951411.044134000	22.8232	976	1
1527951411.044229000	22.8233	289	1
1527951411.065255000	22.8444	67	0
1527951411.381546000	23.1607	215	0
1527951411.381716000	23.1608	128	0
1527951411.383980000	23.1631	84	1
1527951411.385127000	23.1642	72	0
1527951411.385129000	23.1642	194	0
1527951411.386992000	23.1661	81	1
1527951414.587326000	26.3664	546	1
1527951414.587426000	26.3665	1392	1
1527951414.587468000	26.3666	1392	1
1527951414.587523000	26.3666	1392	1
1527951414.587549000	26.3667	1338	1
1527951414.607012000	26.3861	67	0
1527951414.788552000	26.5677	705	1
1527951414.788632000	26.5677	235	1
1527951414.802481000	26.5816	394	0
1527951414.804337000	26.5835	81	1
1527951414.808470000	26.5876	70	0
1527951414.810352000	26.5895	78	1
1527951415.139210000	26.9183	222	0
1527951415.139213000	26.9183	128	0
1527951415.141376000	26.9205	81	1
1527951415.144028000	26.9231	72	0
1527951415.144118000	26.9232	260	0
1527951415.145339000	26.9245	81	1
1527951415.286648000	27.0658	372	1
1527951415.286724000	27.0658	241	1
1527951415.306596000	27.0857	67	0
1527951415.672125000	27.4512	238	0
1527951415.672128000	27.4512	128	0
1527951415.674348000	27.4535	84	1
1527951415.675255000	27.4544	72	0
1527951415.675450000	27.4546	309	0
1527951415.677412000	27.4565	81	1
1527951415.795750000	27.5749	373	1
1527951415.795843000	27.575	239	1
1527951415.815553000	27.5947	67	0
1527951416.137386000	27.9165	300	0
1527951416.137388000	27.9165	128	0
1527951416.139434000	27.9185	84	1
1527951416.140760000	27.9199	72	0
1527951416.140844000	27.92	110	0
1527951416.142426000	27.9215	81	1
1527951416.277670000	28.0568	373	1
1527951416.277770000	28.0569	240	1
1527951416.297979000	28.0771	67	0
1527951416.648462000	28.4276	239	0
1527951416.648565000	28.4277	128	0
1527951416.650424000	28.4295	84	1
1527951416.652685000	28.4318	72	0
1527951416.652687000	28.4318	138	0
1527951416.654405000	28.4335	81	1
1527951416.737032000	28.5161	371	1
1527951416.737125000	28.5162	240	1
1527951416.756341000	28.5355	67	0
1527951417.078966000	28.8581	315	0
1527951417.079231000	28.8583	128	0
1527951417.081495000	28.8606	72	0
1527951417.081511000	28.8606	84	1
1527951417.081580000	28.8607	71	0
1527951417.083469000	28.8626	81	1
1527951417.361847000	29.141	373	1
1527951417.361910000	29.141	245	1
1527951417.382359000	29.1615	67	0
1527951417.722574000	29.5017	240	0
1527951417.722685000	29.5018	128	0
1527951417.724461000	29.5036	84	1
1527951417.727580000	29.5067	72	0
1527951417.727682000	29.5068	77	0
1527951417.729542000	29.5087	81	1
1527951417.874067000	29.6532	374	1
1527951417.874129000	29.6532	242	1
1527951417.894710000	29.6738	67	0
1527951418.217508000	29.9966	240	0
1527951418.217615000	29.9967	128	0
1527951418.219488000	29.9986	84	1
1527951418.222211000	30.0013	72	0
1527951418.222623000	30.0017	134	0
1527951418.223486000	30.0026	81	1
1527951418.307709000	30.0868	375	1
1527951418.307810000	30.0869	243	1
1527951418.327721000	30.1068	67	0
1527951418.675204000	30.4543	239	0
1527951418.675400000	30.4545	128	0
1527951418.677577000	30.4567	84	1
1527951418.678472000	30.4576	72	0
1527951418.678926000	30.458	286	0
1527951418.680504000	30.4596	81	1
1527951418.764204000	30.5433	371	1
1527951418.764264000	30.5434	245	1
1527951418.784312000	30.5634	67	0
1527951419.116501000	30.8956	216	0
1527951419.116605000	30.8957	128	0
1527951419.118536000	30.8976	84	1
1527951419.120464000	30.8996	72	0
1527951419.121331000	30.9004	199	0
1527951419.122553000	30.9017	81	1
1527951419.206087000	30.9852	371	1
1527951419.206150000	30.9853	239	1
1527951419.228394000	31.0075	67	0
1527951419.359753000	31.1389	238	0
1527951419.359856000	31.139	128	0
1527951419.361565000	31.1407	84	1
1527951419.364864000	31.144	72	0
1527951419.365243000	31.1444	228	0
1527951419.366536000	31.1456	81	1
1527951419.449170000	31.2283	973	1
1527951419.449247000	31.2284	239	1
1527951419.469863000	31.249	67	0
1527951419.634220000	31.4133	286	0
1527951419.634521000	31.4136	128	0
1527951419.635660000	31.4148	84	1
1527951419.636961000	31.4161	72	0
1527951419.637452000	31.4166	237	0
1527951419.638558000	31.4177	81	1
1527951419.866970000	31.6461	564	1
1527951419.867033000	31.6461	242	1
1527951419.887902000	31.667	67	0
1527951420.233228000	32.0123	215	0
1527951420.233551000	32.0127	128	0
1527951420.234650000	32.0138	84	1
1527951420.237311000	32.0164	72	0
1527951420.237456000	32.0166	256	0
1527951420.239608000	32.0187	81	1
1527951420.291506000	32.0706	383	1
1527951420.291592000	32.0707	243	1
1527951420.311297000	32.0904	67	0
1527951420.455201000	32.2343	216	0
1527951420.455203000	32.2343	128	0
1527951420.456646000	32.2358	84	1
1527951420.461623000	32.2407	72	0
1527951420.461703000	32.2408	66	0
1527951420.463612000	32.2427	81	1
1527951420.557165000	32.3363	760	1
1527951420.557260000	32.3364	238	1
1527951420.579213000	32.3583	67	0
1527951420.914556000	32.6937	238	0
1527951420.914806000	32.6939	128	0
1527951420.916788000	32.6959	84	1
1527951420.920322000	32.6994	72	0
1527951420.920672000	32.6998	75	0
1527951420.921619000	32.7007	81	1
1527951421.179170000	32.9583	374	1
1527951421.179233000	32.9583	250	1
1527951421.198683000	32.9778	67	0
1527951421.527476000	33.3066	238	0
1527951421.527478000	33.3066	128	0
1527951421.529762000	33.3089	84	1
1527951421.531190000	33.3103	72	0
1527951421.531192000	33.3103	110	0
1527951421.532751000	33.3119	81	1
1527951421.628938000	33.4081	374	1
1527951421.629006000	33.4081	293	1
1527951421.648810000	33.4279	67	0
1527951421.799330000	33.5784	213	0
1527951421.799425000	33.5785	128	0
1527951421.800696000	33.5798	84	1
1527951421.804840000	33.584	72	0
1527951421.805033000	33.5841	250	0
1527951421.806699000	33.5858	81	1
1527951421.906012000	33.6851	374	1
1527951421.906096000	33.6852	236	1
1527951421.925980000	33.7051	67	0
1527951422.055971000	33.8351	213	0
1527951422.055974000	33.8351	128	0
1527951422.057714000	33.8368	84	1
1527951422.061485000	33.8406	72	0
1527951422.061899000	33.841	229	0
1527951422.062709000	33.8418	81	1
1527951422.148057000	33.9272	373	1
1527951422.148147000	33.9273	199	1
1527951422.168275000	33.9474	67	0
1527951422.336144000	34.1153	300	0
1527951422.336146000	34.1153	128	0
1527951422.337810000	34.1169	84	1
1527951422.345271000	34.1244	72	0
1527951422.345273000	34.1244	73	0
1527951422.346711000	34.1258	81	1
1527951422.587136000	34.3662	374	1
1527951422.587270000	34.3664	423	1
1527951422.608024000	34.3871	67	0
1527951422.974117000	34.7532	236	0
1527951422.974119000	34.7532	128	0
1527951422.974121000	34.7532	72	0
1527951422.974122000	34.7532	189	0
1527951422.974255000	34.7534	236	0
1527951422.975742000	34.7549	93	1
1527951423.086341000	34.8655	373	1
1527951423.086433000	34.8655	242	1
1527951423.106236000	34.8853	67	0
1527951423.440726000	35.2198	318	0
1527951423.440833000	35.2199	128	0
1527951423.442784000	35.2219	84	1
1527951423.444433000	35.2235	72	0
1527951423.444887000	35.224	271	0
1527951423.445779000	35.2249	81	1
1527951423.544485000	35.3236	372	1
1527951423.544577000	35.3237	242	1
1527951423.567035000	35.3461	67	0
1527951423.717691000	35.4968	242	0
1527951423.717795000	35.4969	128	0
1527951423.719858000	35.499	84	1
1527951423.724071000	35.5032	72	0
1527951423.724659000	35.5038	287	0
1527951423.725794000	35.5049	81	1
1527951423.747966000	35.5271	977	1
1527951423.748026000	35.5271	237	1
1527951423.767179000	35.5463	67	0
1527951423.939685000	35.7188	237	0
1527951423.939687000	35.7188	128	0
1527951423.941827000	35.7209	84	1
1527951423.943992000	35.7231	72	0
1527951423.944072000	35.7232	189	0
1527951423.945814000	35.7249	81	1
1527951424.182082000	35.9612	564	1
1527951424.182163000	35.9613	242	1
1527951424.202217000	35.9813	67	0
1527951424.351935000	36.131	215	0
1527951424.351938000	36.1311	128	0
1527951424.353930000	36.133	84	1
1527951424.354845000	36.134	72	0
1527951424.354847000	36.134	184	0
1527951424.356887000	36.136	81	1
1527951424.648467000	36.4276	383	1
1527951424.648529000	36.4276	238	1
1527951424.669604000	36.4487	67	0
1527951424.848737000	36.6279	235	0
1527951424.848738000	36.6279	128	0
1527951424.850856000	36.63	84	1
1527951424.852324000	36.6314	72	0
1527951424.852415000	36.6315	209	0
1527951424.853854000	36.633	81	1
1527951425.120416000	36.8995	759	1
1527951425.120498000	36.8996	245	1
1527951425.140675000	36.9198	67	0
1527951425.471238000	37.2504	238	0
1527951425.471342000	37.2505	128	0
1527951425.472898000	37.252	84	1
1527951425.476935000	37.256	72	0
1527951425.477041000	37.2562	269	0
1527951425.478900000	37.258	81	1
1527951425.538047000	37.3172	370	1
1527951425.538147000	37.3173	242	1
1527951425.557529000	37.3366	67	0
1527951425.857420000	37.6365	288	0
1527951425.857537000	37.6367	128	0
1527951425.858925000	37.638	84	1
1527951425.863287000	37.6424	72	0
1527951425.863688000	37.6428	152	0
1527951425.864913000	37.644	81	1
1527951425.972252000	37.7514	374	1
1527951425.972315000	37.7514	243	1
1527951425.993784000	37.7729	67	0
1527951426.337154000	38.1163	215	0
1527951426.337157000	38.1163	128	0
1527951426.339034000	38.1181	84	1
1527951426.342144000	38.1213	72	0
1527951426.342643000	38.1218	304	0
1527951426.344000000	38.1231	81	1
1527951426.407202000	38.1863	375	1
1527951426.407294000	38.1864	240	1
1527951426.427622000	38.2067	67	0
1527951426.570687000	38.3498	238	0
1527951426.570858000	38.35	128	0
1527951426.570860000	38.35	72	0
1527951426.570862000	38.35	182	0
1527951426.572979000	38.3521	90	1
1527951426.749289000	38.5284	373	1
1527951426.749388000	38.5285	239	1
1527951426.770278000	38.5494	67	0
1527951426.906378000	38.6855	215	0
1527951426.906476000	38.6856	128	0
1527951426.907962000	38.6871	84	1
1527951426.911681000	38.6908	72	0
1527951426.911788000	38.6909	145	0
1527951426.912994000	38.6921	81	1
1527951427.034290000	38.8134	371	1
1527951427.034390000	38.8135	237	1
1527951427.054370000	38.8335	67	0
1527951427.058537000	38.8377	67	0
1527951427.197734000	38.9768	212	0
1527951427.197737000	38.9769	128	0
1527951427.200023000	38.9791	87	1
1527951427.204393000	38.9835	72	0
1527951427.204395000	38.9835	261	0
1527951427.206000000	38.9851	81	1
1527951427.516180000	39.2953	369	1
1527951427.516259000	39.2954	243	1
1527951427.537214000	39.3163	67	0
1527951427.856176000	39.6353	236	0
1527951427.856178000	39.6353	128	0
1527951427.858052000	39.6372	84	1
1527951427.860424000	39.6395	72	0
1527951427.860426000	39.6395	189	0
1527951427.862035000	39.6411	81	1
1527951427.921430000	39.7005	370	1
1527951427.921527000	39.7006	243	1
1527951427.942303000	39.7214	67	0
1527951428.263945000	40.0431	213	0
1527951428.263947000	40.0431	128	0
1527951428.266100000	40.0452	84	1
1527951428.267671000	40.0468	72	0
1527951428.267673000	40.0468	88	0
1527951428.269044000	40.0482	81	1
1527951428.353431000	40.1325	373	1
1527951428.353492000	40.1326	242	1
1527951428.372823000	40.1519	67	0
1527951428.695067000	40.4742	323	0
1527951428.695158000	40.4743	128	0
1527951428.697121000	40.4762	84	1
1527951428.699429000	40.4785	72	0
1527951428.699620000	40.4787	245	0
1527951428.701099000	40.4802	81	1
1527951428.777115000	40.5562	972	1
1527951428.777197000	40.5563	245	1
1527951428.797398000	40.5765	67	0
1527951428.926072000	40.7052	215	0
1527951428.926173000	40.7053	128	0
1527951428.928084000	40.7072	84	1
1527951428.930177000	40.7093	72	0
1527951428.930626000	40.7097	204	0
1527951428.932111000	40.7112	81	1
1527951429.019482000	40.7986	566	1
1527951429.019544000	40.7987	240	1
1527951429.039130000	40.8182	67	0
1527951429.186267000	40.9654	318	0
1527951429.186374000	40.9655	128	0
1527951429.188176000	40.9673	84	1
1527951429.192467000	40.9716	72	0
1527951429.192469000	40.9716	174	0
1527951429.194111000	40.9732	81	1
1527951429.450521000	41.2296	388	1
1527951429.450609000	41.2297	241	1
1527951429.470027000	41.2491	67	0
1527951429.597623000	41.3767	242	0
1527951429.597625000	41.3767	128	0
1527951429.599126000	41.3782	84	1
1527951429.601404000	41.3805	72	0
1527951429.601894000	41.381	254	0
1527951429.603125000	41.3822	81	1
1527951429.899456000	41.6786	757	1
1527951429.899559000	41.6787	240	1
1527951429.920926000	41.7	67	0
1527951430.259589000	42.0387	239	0
1527951430.259684000	42.0388	128	0
1527951430.261181000	42.0403	84	1
1527951430.263371000	42.0425	72	0
1527951430.263748000	42.0429	122	0
1527951430.265184000	42.0443	81	1
1527951430.322854000	42.102	371	1
1527951430.322938000	42.1021	242	1
1527951430.341820000	42.1209	67	0
1527951430.472891000	42.252	212	0
1527951430.472893000	42.252	128	0
1527951430.475258000	42.2544	84	1
1527951430.477515000	42.2566	72	0
1527951430.477967000	42.2571	161	0
1527951430.479158000	42.2583	81	1
1527951430.561545000	42.3407	369	1
1527951430.561622000	42.3407	240	1
1527951430.581858000	42.361	67	0
1527951430.974462000	42.7536	239	0
1527951430.974464000	42.7536	128	0
1527951430.976287000	42.7554	84	1
1527951430.978675000	42.7578	72	0
1527951430.978752000	42.7579	244	0
1527951430.980276000	42.7594	81	1
1527951431.207020000	42.9861	375	1
1527951431.207128000	42.9862	246	1
1527951431.227222000	43.0063	67	0
1527951431.368464000	43.1476	238	0
1527951431.368560000	43.1477	128	0
1527951431.370218000	43.1493	84	1
1527951431.375026000	43.1541	72	0
1527951431.375145000	43.1543	100	0
1527951431.377307000	43.1564	81	1
1527951431.638652000	43.4178	370	1
1527951431.638743000	43.4179	241	1
1527951431.669395000	43.4485	67	0
1527951431.817133000	43.5962	288	0
1527951431.817136000	43.5962	128	0
1527951431.819330000	43.5984	84	1
1527951431.821682000	43.6008	72	0
1527951431.821684000	43.6008	282	0
1527951431.823311000	43.6024	81	1
1527951431.895548000	43.6747	374	1
1527951431.895625000	43.6747	240	1
1527951431.915639000	43.6948	67	0
1527951431.921838000	43.701	67	0
1527951432.053775000	43.8329	211	0
1527951432.053879000	43.833	128	0
1527951432.055303000	43.8344	87	1
1527951432.059305000	43.8384	72	0
1527951432.059307000	43.8384	79	0
1527951432.061349000	43.8405	81	1
1527951432.123677000	43.9028	368	1
1527951432.123771000	43.9029	240	1
1527951432.144981000	43.9241	67	0
1527951432.159662000	43.9388	67	0
1527951432.472462000	44.2516	215	0
1527951432.472464000	44.2516	128	0
1527951432.474310000	44.2534	87	1
1527951432.480504000	44.2596	72	0
1527951432.480625000	44.2597	194	0
1527951432.482291000	44.2614	81	1
1527951432.767846000	44.547	370	1
1527951432.767929000	44.547	242	1
1527951432.787863000	44.567	67	0
1527951432.941371000	44.7205	238	0
1527951432.941460000	44.7206	128	0
1527951432.943320000	44.7224	84	1
1527951432.946897000	44.726	72	0
1527951432.946999000	44.7261	194	0
1527951432.948336000	44.7274	81	1
1527951433.254887000	45.034	375	1
1527951433.254950000	45.0341	245	1
1527951433.274395000	45.0535	67	0
1527951433.455183000	45.2343	213	0
1527951433.455185000	45.2343	128	0
1527951433.455187000	45.2343	72	0
1527951433.455305000	45.2344	122	0
1527951433.457380000	45.2365	90	1
1527951433.462830000	45.2419	213	0
1527951433.464413000	45.2435	78	1
1527951433.493730000	45.2728	975	1
1527951433.493824000	45.2729	238	1
1527951433.514866000	45.294	67	0
1527951433.864294000	45.6434	236	0
1527951433.864297000	45.6434	128	0
1527951433.866449000	45.6456	84	1
1527951433.868434000	45.6475	72	0
1527951433.868884000	45.648	84	0
1527951433.870440000	45.6496	81	1
1527951433.992065000	45.7712	569	1
1527951433.992127000	45.7712	244	1
1527951434.011717000	45.7908	67	0
1527951434.178024000	45.9571	215	0
1527951434.178144000	45.9573	128	0
1527951434.179416000	45.9585	84	1
1527951434.182621000	45.9617	72	0
1527951434.182623000	45.9617	97	0
1527951434.184449000	45.9636	81	1
1527951434.363252000	46.1424	383	1
1527951434.363348000	46.1425	238	1
1527951434.385004000	46.1641	67	0
1527951434.511533000	46.2906	323	0
1527951434.511642000	46.2908	128	0
1527951434.513492000	46.2926	84	1
1527951434.515876000	46.295	72	0
1527951434.515878000	46.295	283	0
1527951434.517466000	46.2966	81	1
1527951434.630888000	46.41	755	1
1527951434.630983000	46.4101	238	1
1527951434.651699000	46.4308	67	0
1527951434.780533000	46.5596	213	0
1527951434.780878000	46.56	128	0
1527951434.782549000	46.5617	84	1
1527951434.784864000	46.564	72	0
1527951434.785278000	46.5644	213	0
1527951434.786415000	46.5655	81	1
1527951434.855728000	46.6348	369	1
1527951434.855793000	46.6349	240	1
1527951434.875923000	46.655	67	0
1527951435.198465000	46.9776	317	0
1527951435.198559000	46.9777	128	0
1527951435.200455000	46.9796	84	1
1527951435.201664000	46.9808	72	0
1527951435.202128000	46.9812	263	0
1527951435.203448000	46.9826	81	1
1527951435.511923000	47.291	374	1
1527951435.512002000	47.2911	248	1
1527951435.531371000	47.3105	67	0
1527951435.865137000	47.6443	238	0
1527951435.865245000	47.6444	128	0
1527951435.866479000	47.6456	84	1
1527951435.869298000	47.6484	72	0
1527951435.869709000	47.6488	154	0
1527951435.871508000	47.6506	81	1
1527951435.962938000	47.7421	372	1
1527951435.963017000	47.7421	242	1
1527951435.982840000	47.762	67	0
1527951436.104782000	47.8839	237	0
1527951436.104887000	47.884	128	0
1527951436.106585000	47.8857	84	1
1527951436.107895000	47.887	72	0
1527951436.108361000	47.8875	320	0
1527951436.109488000	47.8886	81	1
1527951436.217922000	47.997	372	1
1527951436.217984000	47.9971	237	1
1527951436.237539000	48.0167	67	0
1527951436.559983000	48.3391	238	0
1527951436.559985000	48.3391	128	0
1527951436.561537000	48.3407	84	1
1527951436.569978000	48.3491	72	0
1527951436.569981000	48.3491	273	0
1527951436.571590000	48.3507	81	1
1527951436.872214000	48.6513	370	1
1527951436.872311000	48.6514	245	1
1527951436.891626000	48.6707	67	0
1527951437.024557000	48.8037	213	0
1527951437.024559000	48.8037	128	0
1527951437.026630000	48.8057	84	1
1527951437.029133000	48.8082	72	0
1527951437.029597000	48.8087	191	0
1527951437.030561000	48.8097	81	1
1527951437.256972000	49.0361	351	1
1527951437.257058000	49.0362	1392	1
1527951437.257085000	49.0362	1392	1
1527951437.257133000	49.0362	1392	1
1527951437.257167000	49.0363	521	1
1527951437.278011000	49.0571	67	0
1527951437.308039000	49.0872	303	1
1527951437.308131000	49.0872	238	1
1527951437.327386000	49.1065	67	0
1527951437.402268000	49.1814	370	0
1527951437.404607000	49.1837	84	1
1527951437.409236000	49.1883	60	0
1527951437.410598000	49.1897	78	1
1527951437.477905000	49.257	296	0
1527951437.478004000	49.2571	128	0
1527951437.479575000	49.2587	81	1
1527951437.481346000	49.2605	72	0
1527951437.481432000	49.2605	209	0
1527951437.482592000	49.2617	81	1
1527951437.536819000	49.3159	373	1
1527951437.536922000	49.316	541	1
1527951437.557013000	49.3361	67	0
1527951437.699543000	49.4787	236	0
1527951437.699546000	49.4787	128	0
1527951437.701701000	49.4808	84	1
1527951437.703316000	49.4824	72	0
1527951437.703813000	49.4829	276	0
1527951437.704574000	49.4837	81	1
1527951437.760751000	49.5399	976	1
1527951437.760816000	49.5399	293	1
1527951437.779870000	49.559	67	0
1527951438.131605000	49.9107	215	0
1527951438.131607000	49.9107	128	0
1527951438.133650000	49.9128	84	1
1527951438.135439000	49.9146	72	0
1527951438.135906000	49.915	305	0
1527951438.137673000	49.9168	81	1
1527951438.387865000	50.167	569	1
1527951438.388038000	50.1672	250	1
1527951438.407843000	50.187	67	0
1527951438.752234000	50.5313	239	0
1527951438.752236000	50.5313	128	0
1527951438.754749000	50.5339	84	1
1527951438.756836000	50.5359	72	0
1527951438.756838000	50.536	129	0
1527951438.758708000	50.5378	81	1
1527951438.836820000	50.6159	387	1
1527951438.836899000	50.616	245	1
1527951438.857445000	50.6366	67	0
1527951439.006437000	50.7856	212	0
1527951439.006522000	50.7856	128	0
1527951439.008705000	50.7878	84	1
1527951439.009621000	50.7887	72	0
1527951439.010052000	50.7892	249	0
1527951439.011813000	50.7909	81	1
1527951439.143346000	50.9225	759	1
1527951439.143421000	50.9225	235	1
1527951439.163850000	50.943	67	0
1527951439.325866000	51.105	215	0
1527951439.325869000	51.105	128	0
1527951439.327789000	51.1069	84	1
1527951439.328472000	51.1076	72	0
1527951439.329121000	51.1082	230	0
1527951439.330746000	51.1099	81	1
1527951439.962072000	51.7412	372	1
1527951439.962144000	51.7413	247	1
1527951439.981676000	51.7608	67	0
1527951440.311771000	52.0909	323	0
1527951440.311950000	52.0911	128	0
1527951440.313760000	52.0929	84	1
1527951440.314149000	52.0933	72	0
1527951440.314889000	52.094	273	0
1527951440.315735000	52.0948	81	1
1527951440.440156000	52.2193	373	1
1527951440.440249000	52.2194	242	1
1527951440.460065000	52.2392	67	0
1527951440.606496000	52.3856	238	0
1527951440.606498000	52.3856	128	0
1527951440.608903000	52.388	84	1
1527951440.609911000	52.389	72	0
1527951440.610000000	52.3891	176	0
1527951440.611825000	52.3909	81	1
1527951440.673676000	52.4528	373	1
1527951440.673765000	52.4529	237	1
1527951440.704149000	52.4833	67	0
1527951440.833043000	52.6122	317	0
1527951440.833388000	52.6125	128	0
1527951440.834783000	52.6139	84	1
1527951440.836723000	52.6158	72	0
1527951440.836817000	52.6159	78	0
1527951440.838808000	52.6179	81	1
1527951441.107126000	52.8862	370	1
1527951441.107208000	52.8863	245	1
1527951441.126821000	52.9059	67	0
1527951441.137083000	52.9162	67	0
1527951441.267180000	53.0463	217	0
1527951441.267494000	53.0466	128	0
1527951441.268873000	53.048	87	1
1527951441.269223000	53.0483	72	0
1527951441.269224000	53.0483	311	0
1527951441.270855000	53.05	81	1
1527951441.541432000	53.3205	373	1
1527951441.541523000	53.3206	241	1
1527951441.563233000	53.3423	67	0
1527951441.710399000	53.4895	262	0
1527951441.710402000	53.4895	128	0
1527951441.711821000	53.4909	84	1
1527951441.713793000	53.4929	72	0
1527951441.714417000	53.4935	172	0
1527951441.715807000	53.4949	81	1
1527951441.872149000	53.6513	370	1
1527951441.872243000	53.6514	235	1
1527951441.891685000	53.6708	67	0
1527951442.047950000	53.8271	213	0
1527951442.048301000	53.8274	128	0
1527951442.049940000	53.8291	84	1
1527951442.052642000	53.8318	72	0
1527951442.052644000	53.8318	141	0
1527951442.054912000	53.834	81	1
1527951442.268169000	54.0473	373	1
1527951442.268264000	54.0474	238	1
1527951442.288348000	54.0675	67	0
1527951442.420427000	54.1995	213	0
1527951442.420520000	54.1996	128	0
1527951442.421855000	54.201	84	1
1527951442.425159000	54.2043	72	0
1527951442.426126000	54.2052	126	0
1527951442.426841000	54.206	81	1
1527951442.691402000	54.4705	972	1
1527951442.691466000	54.4706	245	1
1527951442.711463000	54.4906	67	0
1527951442.860028000	54.6391	238	0
1527951442.860128000	54.6392	128	0
1527951442.861894000	54.641	84	1
1527951442.864197000	54.6433	72	0
1527951442.864303000	54.6434	116	0
1527951442.865896000	54.645	81	1
1527951443.156316000	54.9354	569	1
1527951443.156411000	54.9355	243	1
1527951443.176133000	54.9552	67	0
1527951443.505179000	55.2843	238	0
1527951443.505502000	55.2846	128	0
1527951443.507004000	55.2861	84	1
1527951443.511312000	55.2904	72	0
1527951443.511472000	55.2906	217	0
1527951443.512984000	55.2921	81	1
1527951443.617364000	55.3965	386	1
1527951443.617460000	55.3966	244	1
1527951443.637102000	55.4162	67	0
1527951443.768953000	55.5481	288	0
1527951443.768956000	55.5481	128	0
1527951443.771033000	55.5501	84	1
1527951443.773538000	55.5527	72	0
1527951443.773968000	55.5531	68	0
1527951443.774932000	55.554	81	1
1527951443.841644000	55.6208	760	1
1527951443.841708000	55.6208	240	1
1527951443.861139000	55.6403	67	0
1527951443.997282000	55.7764	215	0
1527951443.997284000	55.7764	128	0
1527951443.999029000	55.7781	84	1
1527951444.000973000	55.7801	72	0
1527951444.001436000	55.7805	197	0
1527951444.002938000	55.7821	81	1
1527951444.359425000	56.1385	371	1
1527951444.359485000	56.1386	242	1
1527951444.379980000	56.1591	67	0
1527951444.512219000	56.2913	239	0
1527951444.512221000	56.2913	128	0
1527951444.514052000	56.2932	84	1
1527951444.517609000	56.2967	72	0
1527951444.517611000	56.2967	160	0
1527951444.519006000	56.2981	81	1
1527951444.587129000	56.3662	372	1
1527951444.587198000	56.3663	237	1
1527951444.609139000	56.3883	67	0
1527951444.741156000	56.5203	215	0
1527951444.741158000	56.5203	128	0
1527951444.742993000	56.5221	84	1
1527951444.744745000	56.5239	72	0
1527951444.745195000	56.5243	242	0
1527951444.745985000	56.5251	81	1
1527951444.825792000	56.6049	370	1
1527951444.825853000	56.605	240	1
1527951444.846013000	56.6251	67	0
1527951445.024424000	56.8035	213	0
1527951445.024710000	56.8038	128	0
1527951445.026035000	56.8051	84	1
1527951445.028896000	56.808	72	0
1527951445.028898000	56.808	276	0
1527951445.031016000	56.8101	81	1
1527951445.076437000	56.8556	370	1
1527951445.076499000	56.8556	238	1
1527951445.096548000	56.8757	67	0
1527951445.434906000	57.214	211	0
1527951445.434908000	57.214	128	0
1527951445.437071000	57.2162	84	1
1527951445.438898000	57.218	72	0
1527951445.438993000	57.2181	309	0
1527951445.441031000	57.2201	81	1
1527951445.561541000	57.3407	372	1
1527951445.561632000	57.3407	242	1
1527951445.582251000	57.3614	67	0
1527951445.725262000	57.5044	325	0
1527951445.725265000	57.5044	128	0
1527951445.727076000	57.5062	84	1
1527951445.730558000	57.5097	72	0
1527951445.730957000	57.5101	92	0
1527951445.732047000	57.5112	81	1
1527951445.981987000	57.7611	373	1
1527951445.982066000	57.7612	249	1
1527951446.003630000	57.7827	67	0
1527951446.130155000	57.9093	212	0
1527951446.130255000	57.9094	128	0
1527951446.132117000	57.9112	84	1
1527951446.135148000	57.9143	72	0
1527951446.135234000	57.9143	66	0
1527951446.137062000	57.9162	81	1
1527951446.387501000	58.1666	373	1
1527951446.387582000	58.1667	246	1
1527951446.410034000	58.1891	67	0
1527951446.736273000	58.5154	338	0
1527951446.736372000	58.5155	128	0
1527951446.738132000	58.5172	84	1
1527951446.739879000	58.519	72	0
1527951446.739978000	58.5191	283	0
1527951446.742185000	58.5213	81	1
1527951446.829131000	58.6082	370	1
1527951446.829223000	58.6083	243	1
1527951446.849164000	58.6283	67	0
1527951446.974457000	58.7536	219	0
1527951446.974459000	58.7536	128	0
1527951446.976143000	58.7553	84	1
1527951446.978669000	58.7578	72	0
1527951446.978996000	58.7581	121	0
1527951446.980147000	58.7593	81	1
1527951447.087716000	58.8668	977	1
1527951447.087780000	58.8669	241	1
1527951447.108164000	58.8873	67	0
1527951447.449761000	59.2289	240	0
1527951447.450121000	59.2292	128	0
1527951447.452242000	59.2314	84	1
1527951447.454379000	59.2335	72	0
1527951447.454829000	59.2339	206	0
1527951447.456206000	59.2353	81	1
1527951447.520656000	59.2998	567	1
1527951447.520750000	59.2999	241	1
1527951447.541325000	59.3204	67	0
1527951447.878975000	59.6581	238	0
1527951447.879240000	59.6584	128	0
1527951447.881256000	59.6604	84	1
1527951447.883727000	59.6628	72	0
1527951447.884313000	59.6634	241	0
1527951447.885163000	59.6643	81	1
1527951447.941707000	59.7208	383	1
1527951447.941770000	59.7209	246	1
1527951447.961920000	59.741	67	0
1527951448.101267000	59.8804	215	0
1527951448.101408000	59.8805	128	0
1527951448.103269000	59.8824	84	1
1527951448.106214000	59.8853	72	0
1527951448.106216000	59.8853	238	0
1527951448.108247000	59.8874	81	1
1527951448.203851000	59.983	761	1
1527951448.203944000	59.9831	240	1
1527951448.223688000	60.0028	67	0
1527951448.350017000	60.1291	215	0
1527951448.350019000	60.1291	128	0
1527951448.352231000	60.1313	84	1
1527951448.353867000	60.133	72	0
1527951448.353966000	60.1331	240	0
1527951448.355259000	60.1344	81	1
1527951448.801589000	60.5807	371	1
1527951448.801683000	60.5808	241	1
1527951448.822634000	60.6017	67	0
1527951448.955667000	60.7348	236	0
1527951448.955767000	60.7349	128	0
1527951448.957252000	60.7364	84	1
1527951448.962694000	60.7418	72	0
1527951448.962696000	60.7418	157	0
1527951448.964315000	60.7434	81	1
1527951449.035593000	60.8147	370	1
1527951449.035660000	60.8148	240	1
1527951449.055410000	60.8345	67	0
1527951449.253288000	61.0324	289	0
1527951449.253290000	61.0324	128	0
1527951449.254417000	61.0335	72	0
1527951449.254512000	61.0336	293	0
1527951449.255275000	61.0344	90	1
1527951449.277973000	61.0571	289	0
1527951449.279338000	61.0585	78	1
1527951449.292587000	61.0717	374	1
1527951449.292667000	61.0718	238	1
1527951449.313654000	61.0928	67	0
1527951449.515562000	61.2947	236	0
1527951449.515655000	61.2948	128	0
1527951449.517330000	61.2964	84	1
1527951449.519416000	61.2985	72	0
1527951449.519821000	61.2989	206	0
1527951449.521280000	61.3004	81	1
1527951449.696099000	61.4752	372	1
1527951449.696160000	61.4753	247	1
1527951449.715375000	61.4945	67	0
1527951449.726001000	61.5051	67	0
1527951449.897308000	61.6764	216	0
1527951449.897412000	61.6765	128	0
1527951449.899306000	61.6784	87	1
1527951449.902348000	61.6815	72	0
1527951449.902783000	61.6819	156	0
1527951449.904305000	61.6834	81	1
1527951449.930570000	61.7097	375	1
1527951449.930660000	61.7098	242	1
1527951449.951185000	61.7303	67	0
1527951450.090944000	61.8701	213	0
1527951450.090946000	61.8701	128	0
1527951450.092380000	61.8715	84	1
1527951450.094626000	61.8737	72	0
1527951450.095057000	61.8742	105	0
1527951450.096317000	61.8754	81	1
1527951450.168626000	61.9477	373	1
1527951450.168698000	61.9478	244	1
1527951450.189210000	61.9683	67	0
1527951450.320583000	62.0997	216	0
1527951450.320681000	62.0998	128	0
1527951450.322316000	62.1014	84	1
1527951450.325218000	62.1043	72	0
1527951450.325325000	62.1044	135	0
1527951450.327418000	62.1065	81	1
1527951450.625843000	62.405	376	1
1527951450.625906000	62.405	243	1
1527951450.642840000	62.422	80	0
1527951450.644328000	62.4234	78	1
1527951450.646143000	62.4253	67	0
1527951450.789875000	62.569	239	0
1527951450.790026000	62.5691	128	0
1527951450.792440000	62.5716	84	1
1527951450.793614000	62.5727	72	0
1527951450.793616000	62.5727	241	0
1527951450.795344000	62.5745	81	1
1527951451.051864000	62.831	979	1
1527951451.051926000	62.831	246	1
1527951451.073642000	62.8528	67	0
1527951451.221866000	63.001	299	0
1527951451.221868000	63.001	128	0
1527951451.223380000	63.0025	84	1
1527951451.226200000	63.0053	72	0
1527951451.226202000	63.0053	176	0
1527951451.228442000	63.0076	81	1
1527951451.444540000	63.2237	478	1
1527951451.466863000	63.246	67	0
1527951451.479904000	63.259	709	1
1527951451.479999000	63.2591	201	1
1527951451.501767000	63.2809	67	0
1527951451.625996000	63.4051	239	0
1527951451.625998000	63.4051	128	0
1527951451.627423000	63.4065	87	1
1527951451.631774000	63.4109	72	0
1527951451.632376000	63.4115	161	0
1527951451.633382000	63.4125	81	1
1527951451.844793000	63.6239	493	0
1527951451.845094000	63.6242	1392	0
1527951451.845251000	63.6244	974	0
1527951451.846408000	63.6255	84	1
1527951451.846441000	63.6256	72	0
1527951451.846517000	63.6256	107	0
1527951451.848402000	63.6275	81	1
1527951452.012041000	63.7912	215	1
1527951452.031534000	63.8106	67	0
1527951452.138652000	63.9178	235	0
1527951452.139558000	63.9187	1392	0
1527951452.139636000	63.9187	973	0
1527951452.140530000	63.9196	87	1
1527951452.141123000	63.9202	72	0
1527951452.141541000	63.9207	220	0
1527951452.143412000	63.9225	81	1
1527951453.516000000	65.2951	350	1
1527951453.516099000	65.2952	1392	1
1527951453.516141000	65.2953	1392	1
1527951453.516195000	65.2953	1392	1
1527951453.516231000	65.2953	741	1
1527951453.536854000	65.316	67	0
1527951453.716741000	65.4959	307	1
1527951453.716841000	65.496	240	1
1527951453.737650000	65.5168	67	0
1527951453.852793000	65.6319	394	0
1527951453.854594000	65.6337	84	1
1527951453.861441000	65.6406	60	0
1527951453.861875000	65.641	245	0
1527951453.861944000	65.6411	128	0
1527951453.863533000	65.6426	84	1
1527951453.866849000	65.646	72	0
1527951453.867439000	65.6466	176	0
1527951453.868572000	65.6477	81	1
1527951453.966962000	65.7461	373	1
1527951453.967046000	65.7462	238	1
1527951453.987326000	65.7664	67	0
1527951454.328696000	66.1078	288	0
1527951454.328698000	66.1078	128	0
1527951454.330569000	66.1097	84	1
1527951454.332979000	66.1121	72	0
1527951454.332981000	66.1121	174	0
1527951454.334600000	66.1137	81	1
1527951454.398956000	66.1781	374	1
1527951454.399018000	66.1781	241	1
1527951454.419612000	66.1987	67	0
1527951454.749996000	66.5291	238	0
1527951454.750110000	66.5292	128	0
1527951454.751561000	66.5307	84	1
1527951454.755431000	66.5345	72	0
1527951454.755839000	66.535	131	0
1527951454.757627000	66.5367	81	1
1527951454.862004000	66.6411	374	1
1527951454.862095000	66.6412	295	1
1527951454.883218000	66.6623	67	0
1527951455.012701000	66.7918	213	0
1527951455.012703000	66.7918	128	0
1527951455.014610000	66.7937	84	1
1527951455.017500000	66.7966	72	0
1527951455.018326000	66.7974	153	0
1527951455.019648000	66.7988	81	1
1527951455.153951000	66.9331	369	1
1527951455.154014000	66.9331	295	1
1527951455.176493000	66.9556	67	0
1527951455.503285000	67.2824	236	0
1527951455.503589000	67.2827	128	0
1527951455.505696000	67.2848	84	1
1527951455.507872000	67.287	72	0
1527951455.507874000	67.287	121	0
1527951455.509668000	67.2888	81	1
1527951455.616138000	67.3953	372	1
1527951455.616232000	67.3953	357	1
1527951455.636723000	67.4158	67	0
1527951455.773659000	67.5528	215	0
1527951455.773661000	67.5528	128	0
1527951455.775645000	67.5548	84	1
1527951455.778215000	67.5573	72	0
1527951455.778304000	67.5574	84	0
1527951455.779631000	67.5587	81	1
1527951459.683361000	71.4625	954	1
1527951459.683452000	71.4626	1392	1
1527951459.683478000	71.4626	1392	1
1527951459.683515000	71.4626	1328	1
1527951459.706528000	71.4856	67	0
1527951459.793398000	71.5725	395	1
1527951459.793465000	71.5726	237	1
1527951459.814795000	71.5939	67	0
1527951460.054319000	71.8334	236	0
1527951460.054782000	71.8339	128	0
1527951460.055974000	71.8351	87	1
1527951460.058751000	71.8379	72	0
1527951460.058753000	71.8379	121	0
1527951460.060966000	71.8401	81	1
1527951460.065162000	71.8443	395	0
1527951460.066923000	71.846	78	1
1527951460.073621000	71.8527	60	0
1527951460.074940000	71.8541	78	1
1527951460.083088000	71.8622	369	1
1527951460.083184000	71.8623	237	1
1527951460.085389000	71.8645	236	0
1527951460.086921000	71.866	78	1
1527951460.101907000	71.881	67	0
1527951460.105304000	71.8844	67	0
1527951460.180566000	71.9597	404	1
1527951460.180663000	71.9598	1392	1
1527951460.180690000	71.9598	1392	1
1527951460.180731000	71.9598	1392	1
1527951460.180765000	71.9599	1392	1
1527951460.180807000	71.9599	1392	1
1527951460.180849000	71.96	1392	1
1527951460.180886000	71.96	1392	1
1527951460.180919000	71.96	1392	1
1527951460.180955000	71.9601	1392	1
1527951460.181010000	71.9601	1392	1
1527951460.181036000	71.9601	1392	1
1527951460.181083000	71.9602	1392	1
1527951460.181107000	71.9602	1392	1
1527951460.181147000	71.9603	718	1
1527951460.200553000	71.9797	67	0
1527951460.204455000	71.9836	67	0
1527951460.232758000	72.0119	67	0
1527951460.264729000	72.0438	258	0
1527951460.264808000	72.0439	128	0
1527951460.266967000	72.0461	90	1
1527951460.268916000	72.048	72	0
1527951460.269430000	72.0485	235	0
1527951460.270939000	72.0501	81	1
1527951460.324927000	72.104	372	1
1527951460.325015000	72.1041	239	1
1527951460.346537000	72.1257	67	0
1527951460.386543000	72.1657	357	0
1527951460.387962000	72.1671	81	1
1527951460.393900000	72.173	60	0
1527951460.395954000	72.1751	78	1
1527951460.669600000	72.4487	344	0
1527951460.669602000	72.4487	128	0
1527951460.671982000	72.4511	81	1
1527951460.672637000	72.4518	72	0
1527951460.673055000	72.4522	205	0
1527951460.673896000	72.453	81	1
1527951463.706506000	75.4856	772	1
1527951463.706569000	75.4857	238	1
1527951463.727383000	75.5065	67	0
1527951463.907433000	75.6865	239	0
1527951463.907817000	75.6869	128	0
1527951463.909093000	75.6882	84	1
1527951463.911429000	75.6905	72	0
1527951463.911841000	75.691	85	0
1527951463.913111000	75.6922	81	1
1527951464.082689000	75.8618	375	1
1527951464.082751000	75.8619	250	1
1527951464.102739000	75.8819	67	0
1527951464.116057000	75.8952	67	0
1527951464.248769000	76.0279	245	0
1527951464.248771000	76.0279	128	0
1527951464.250142000	76.0293	87	1
1527951464.252560000	76.0317	72	0
1527951464.252983000	76.0321	207	0
1527951464.254104000	76.0332	81	1
1527951464.570648000	76.3498	369	1
1527951464.570730000	76.3498	239	1
1527951464.590083000	76.3692	67	0
1527951464.732172000	76.5113	311	0
1527951464.732174000	76.5113	128	0
1527951464.734216000	76.5133	84	1
1527951464.737790000	76.5169	72	0
1527951464.737792000	76.5169	155	0
1527951464.739200000	76.5183	81	1
1527951465.246868000	77.026	374	1
1527951465.246960000	77.0261	240	1
1527951465.266840000	77.046	67	0
1527951465.613892000	77.393	236	0
1527951465.613894000	77.393	128	0
1527951465.616272000	77.3954	84	1
1527951465.619083000	77.3982	72	0
1527951465.619085000	77.3982	83	0
1527951465.621243000	77.4004	81	1
1527951465.770823000	77.5499	373	1
1527951465.770917000	77.55	238	1
1527951465.790702000	77.5698	67	0
1527951465.929986000	77.7091	211	0
1527951465.929987000	77.7091	128	0
1527951465.932219000	77.7113	84	1
1527951465.933613000	77.7127	72	0
1527951465.934284000	77.7134	225	0
1527951465.935187000	77.7143	81	1
1527951466.204568000	77.9837	371	1
1527951466.204629000	77.9837	241	1
1527951466.224068000	78.0032	67	0
1527951466.547012000	78.3261	238	0
1527951466.547109000	78.3262	128	0
1527951466.549326000	78.3284	84	1
1527951466.551252000	78.3304	72	0
1527951466.551718000	78.3308	315	0
1527951466.553303000	78.3324	81	1
1527951466.720606000	78.4997	370	1
1527951466.720699000	78.4998	240	1
1527951466.739843000	78.519	67	0
1527951467.078001000	78.8571	213	0
1527951467.078095000	78.8572	128	0
1527951467.080294000	78.8594	84	1
1527951467.083537000	78.8627	72	0
1527951467.083539000	78.8627	164	0
1527951467.085302000	78.8644	81	1
1527951467.304508000	79.0836	370	1
1527951467.304598000	79.0837	237	1
1527951467.324169000	79.1033	67	0
1527951467.479760000	79.2589	215	0
1527951467.479762000	79.2589	128	0
1527951467.481310000	79.2604	84	1
1527951467.485532000	79.2646	72	0
1527951467.485753000	79.2649	192	0
1527951467.487288000	79.2664	81	1
1527951468.016921000	79.796	974	1
1527951468.016983000	79.7961	238	1
1527951468.036994000	79.8161	67	0
1527951468.372378000	80.1515	239	0
1527951468.372381000	80.1515	128	0
1527951468.374433000	80.1535	84	1
1527951468.376608000	80.1557	72	0
1527951468.377026000	80.1561	305	0
1527951468.378343000	80.1575	81	1
1527951468.520608000	80.2997	371	1
1527951468.520668000	80.2998	238	1
1527951468.539978000	80.3191	67	0
1527951468.695856000	80.475	281	0
1527951468.695858000	80.475	128	0
1527951468.697393000	80.4765	84	1
1527951468.701217000	80.4803	72	0
1527951468.701219000	80.4803	291	0
1527951468.703429000	80.4825	81	1
1527951469.024834000	80.8039	463	1
1527951469.024896000	80.804	237	1
1527951469.044375000	80.8235	67	0
1527951469.235127000	81.0142	258	0
1527951469.235128000	81.0142	128	0
1527951469.237468000	81.0166	84	1
1527951469.241869000	81.021	72	0
1527951469.242305000	81.0214	261	0
1527951469.243390000	81.0225	81	1
1527951469.627777000	81.4069	471	1
1527951469.627867000	81.407	239	1
1527951469.647314000	81.4264	67	0
1527951470.000871000	81.78	236	0
1527951470.001140000	81.7803	128	0
1527951470.002450000	81.7816	84	1
1527951470.005416000	81.7845	72	0
1527951470.005513000	81.7846	252	0
1527951470.007469000	81.7866	81	1
1527951470.480083000	82.2592	771	1
1527951470.480173000	82.2593	237	1
1527951470.500510000	82.2796	67	0
1527951470.653235000	82.4323	238	0
1527951470.653238000	82.4324	128	0
1527951470.655562000	82.4347	84	1
1527951470.658797000	82.4379	72	0
1527951470.658799000	82.4379	175	0
1527951470.660537000	82.4397	81	1
1527951470.752698000	82.5318	371	1
1527951470.752797000	82.5319	237	1
1527951470.773151000	82.5523	67	0
1527951470.935418000	82.7145	313	0
1527951470.935617000	82.7147	128	0
1527951470.937556000	82.7167	84	1
1527951470.940534000	82.7196	72	0
1527951470.940968000	82.7201	131	0
1527951470.942574000	82.7217	81	1
1527951471.132665000	82.9118	370	1
1527951471.132733000	82.9118	237	1
1527951471.153144000	82.9323	67	0
1527951471.502569000	83.2817	236	0
1527951471.502660000	83.2818	128	0
1527951471.504605000	83.2837	84	1
1527951471.506469000	83.2856	72	0
1527951471.506471000	83.2856	91	0
1527951471.508589000	83.2877	81	1
1527951471.574968000	83.3541	370	1
1527951471.575029000	83.3541	240	1
1527951471.595538000	83.3747	67	0
1527951471.731582000	83.5107	244	0
1527951471.731672000	83.5108	128	0
1527951471.733540000	83.5127	84	1
1527951471.735418000	83.5145	72	0
1527951471.735824000	83.5149	242	0
1527951471.737559000	83.5167	81	1
1527951471.940882000	83.72	373	1
1527951471.940942000	83.7201	201	1
1527951471.960955000	83.7401	67	0
1527951472.096075000	83.8752	288	0
1527951472.096077000	83.8752	128	0
1527951472.097639000	83.8768	84	1
1527951472.101967000	83.8811	72	0
1527951472.102478000	83.8816	197	0
1527951472.103557000	83.8827	81	1
1527951472.202807000	83.9819	374	1
1527951472.202901000	83.982	295	1
1527951472.222623000	84.0017	67	0
1527951472.559870000	84.339	236	0
1527951472.559973000	84.3391	128	0
1527951472.561691000	84.3408	84	1
1527951472.570021000	84.3491	72	0
1527951472.570110000	84.3492	303	0
1527951472.571582000	84.3507	81	1
1527951472.669809000	84.4489	373	1
1527951472.669875000	84.449	357	1
1527951472.689429000	84.4685	67	0
1527951472.845357000	84.6245	213	0
1527951472.845358000	84.6245	128	0
1527951472.847693000	84.6268	84	1
1527951472.851022000	84.6301	72	0
1527951472.851515000	84.6306	95	0
1527951472.852595000	84.6317	81	1
1527951473.693305000	85.4724	373	1
1527951473.693418000	85.4725	238	1
1527951473.713809000	85.4929	67	0
1527951473.898364000	85.6775	236	0
1527951473.898366000	85.6775	128	0
1527951473.900752000	85.6799	84	1
1527951473.904249000	85.6834	72	0
1527951473.904251000	85.6834	269	0
1527951473.905724000	85.6848	81	1
1527951474.037075000	85.8162	973	1
1527951474.037140000	85.8163	238	1
1527951474.057324000	85.8364	67	0
1527951474.392611000	86.1717	215	0
1527951474.392613000	86.1717	128	0
1527951474.394784000	86.1739	84	1
1527951474.397918000	86.177	72	0
1527951474.397920000	86.177	200	0
1527951474.399760000	86.1789	81	1
1527951474.591140000	86.3703	371	1
1527951474.591199000	86.3703	238	1
1527951474.611547000	86.3907	67	0
1527951474.953204000	86.7323	239	0
1527951474.953206000	86.7323	128	0
1527951474.954733000	86.7338	84	1
1527951474.958663000	86.7378	72	0
1527951474.959148000	86.7383	287	0
1527951474.960791000	86.7399	81	1
1527951475.285997000	87.0651	464	1
1527951475.286064000	87.0652	239	1
1527951475.306444000	87.0856	67	0
1527951475.470124000	87.2492	213	0
1527951475.470126000	87.2492	128	0
1527951475.471862000	87.251	84	1
1527951475.476152000	87.2553	72	0
1527951475.476154000	87.2553	131	0
1527951475.477823000	87.2569	81	1
1527951475.612031000	87.3911	475	1
1527951475.612091000	87.3912	237	1
1527951475.631841000	87.411	67	0
1527951475.966813000	87.7459	280	0
1527951475.966921000	87.746	128	0
1527951475.968890000	87.748	84	1
1527951475.971497000	87.7506	72	0
1527951475.971499000	87.7506	160	0
1527951475.972873000	87.752	81	1
1527951476.054155000	87.8333	773	1
1527951476.054246000	87.8334	238	1
1527951476.075540000	87.8547	67	0
1527951476.406886000	88.186	257	0
1527951476.406988000	88.1861	128	0
1527951476.408884000	88.188	84	1
1527951476.410606000	88.1897	72	0
1527951476.411002000	88.1901	222	0
1527951476.412871000	88.192	81	1
1527951476.478923000	88.258	369	1
1527951476.479019000	88.2581	237	1
1527951476.507433000	88.2865	67	0
1527951476.664638000	88.4438	238	0
1527951476.664640000	88.4438	128	0
1527951476.666899000	88.446	84	1
1527951476.670405000	88.4495	72	0
1527951476.670408000	88.4495	188	0
1527951476.671881000	88.451	81	1
1527951476.697015000	88.4761	238	0
1527951476.698884000	88.478	78	1
1527951476.760225000	88.5393	371	1
1527951476.760317000	88.5394	238	1
1527951476.780131000	88.5592	67	0
1527951477.128473000	88.9076	213	0
1527951477.128585000	88.9077	128	0
1527951477.129972000	88.9091	84	1
1527951477.130426000	88.9095	72	0
1527951477.130428000	88.9095	70	0
1527951477.131911000	88.911	81	1
1527951477.143937000	88.9231	370	1
1527951477.144031000	88.9231	238	1
1527951477.164622000	88.9437	67	0
1527951477.294817000	89.0739	215	0
1527951477.294973000	89.0741	128	0
1527951477.296957000	89.0761	84	1
1527951477.300955000	89.0801	72	0
1527951477.301474000	89.0806	284	0
1527951477.302919000	89.082	81	1
1527951477.558389000	89.3375	370	1
1527951477.558484000	89.3376	238	1
1527951477.578532000	89.3576	67	0
1527951477.924178000	89.7033	336	0
1527951477.924180000	89.7033	128	0
1527951477.925990000	89.7051	84	1
1527951477.928622000	89.7077	72	0
1527951477.928624000	89.7077	226	0
1527951477.929959000	89.7091	81	1
1527951478.002507000	89.7816	374	1
1527951478.002569000	89.7817	240	1
1527951478.025521000	89.8046	67	0
1527951478.154591000	89.9337	215	0
1527951478.154593000	89.9337	128	0
1527951478.156987000	89.9361	84	1
1527951478.158967000	89.9381	72	0
1527951478.159068000	89.9382	277	0
1527951478.160978000	89.9401	81	1
1527951478.416244000	90.1954	370	1
1527951478.416324000	90.1954	237	1
1527951478.436533000	90.2156	67	0
1527951478.788007000	90.5671	268	0
1527951478.788105000	90.5672	128	0
1527951478.789982000	90.5691	84	1
1527951478.792336000	90.5714	72	0
1527951478.792338000	90.5715	190	0
1527951478.793932000	90.573	81	1
1527951478.849196000	90.6283	370	1
1527951478.849288000	90.6284	238	1
1527951478.869398000	90.6485	67	0
1527951478.999922000	90.779	288	0
1527951478.999925000	90.779	128	0
1527951479.002028000	90.7811	84	1
1527951479.004205000	90.7833	72	0
1527951479.004207000	90.7833	289	0
1527951479.006007000	90.7851	81	1
1527951479.363435000	91.1425	370	1
1527951479.363532000	91.1426	237	1
1527951479.394203000	91.1733	67	0
1527951479.526670000	91.3058	238	0
1527951479.526836000	91.3059	128	0
1527951479.529030000	91.3081	84	1
1527951479.530564000	91.3097	72	0
1527951479.530565000	91.3097	316	0
1527951479.532035000	91.3111	81	1
1527951479.604060000	91.3832	974	1
1527951479.604136000	91.3832	239	1
1527951479.623605000	91.4027	67	0
1527951479.952957000	91.7321	215	0
1527951479.952959000	91.7321	128	0
1527951479.955054000	91.7342	84	1
1527951479.957410000	91.7365	72	0
1527951479.957412000	91.7365	257	0
1527951479.959039000	91.7382	81	1
1527951480.230579000	92.0097	351	1
1527951480.230666000	92.0098	1392	1
1527951480.230703000	92.0098	1392	1
1527951480.230746000	92.0099	1392	1
1527951480.230798000	92.0099	810	1
1527951480.250674000	92.0298	80	0
1527951480.252045000	92.0312	78	1
1527951480.569992000	92.3491	394	0
1527951480.575816000	92.3549	60	0
1527951480.575947000	92.3551	78	1
1527951480.591514000	92.3706	78	1
1527951480.952474000	92.7316	459	1
1527951480.952546000	92.7317	237	1
1527951480.971989000	92.7511	67	0
1527951481.307964000	93.0871	215	0
1527951481.307967000	93.0871	128	0
1527951481.310104000	93.0892	84	1
1527951481.312491000	93.0916	72	0
1527951481.312632000	93.0917	297	0
1527951481.314072000	93.0932	81	1
1527951482.319842000	94.099	475	1
1527951482.319930000	94.099	238	1
1527951482.339499000	94.1186	67	0
1527951482.506937000	94.2861	278	0
1527951482.507031000	94.2861	128	0
1527951482.509565000	94.2887	84	1
1527951482.510516000	94.2896	72	0
[truncated: 439 more rows]
