# Supplementary material for: Method for multi-task learning fusion network traffic classification to address small sample labels
Source: Sci Rep. 2024 Jan 30;14:2518. doi: 10.1038/s41598-024-51933-8 (PMC10827795; doi:10.1038/s41598-024-51933-8)
Supplement: Supplementary file 2 — Supplementary Information 2. [file 41598_2024_51933_MOESM2_ESM.zip › QUIC Dataset/QUIC Dataset/pretraining/Google Doc/GoogleDoc-1139.txt]

1527846869.207069000	0	300	1
1527846869.207111000	4.19617e-05	112	1
1527846869.219944000	0.0128751	74	0
1527846869.220032000	0.0129631	74	0
1527846869.220707000	0.013638	112	0
1527846869.429880000	0.222811	74	1
1527846869.654121000	0.447052	282	0
1527846869.655136000	0.448067	1294	0
1527846869.655179000	0.44811	74	1
1527846869.655516000	0.448447	1294	0
1527846869.655698000	0.448629	1294	0
1527846869.655721000	0.448652	74	1
1527846869.655803000	0.448734	634	0
1527846869.656142000	0.449073	1294	0
1527846869.656156000	0.449087	74	1
1527846869.656426000	0.449357	1294	0
1527846869.656691000	0.449622	1294	0
1527846869.656705000	0.449636	74	1
1527846869.656951000	0.449882	825	0
1527846869.657025000	0.449956	756	0
1527846869.657038000	0.449969	74	1
1527846869.657978000	0.450909	1294	0
1527846869.658230000	0.451161	1294	0
1527846869.658243000	0.451174	74	1
1527846869.658500000	0.451431	1101	0
1527846869.689760000	0.482691	1294	0
1527846869.689816000	0.482747	74	1
1527846869.690096000	0.483027	1294	0
1527846869.690243000	0.483174	1294	0
1527846869.690256000	0.483187	74	1
1527846869.690548000	0.483479	1294	0
1527846869.690684000	0.483615	852	0
1527846869.690696000	0.483627	74	1
1527846869.691033000	0.483964	1294	0
1527846869.691310000	0.484241	1294	0
1527846869.691327000	0.484258	74	1
1527846869.691602000	0.484533	1294	0
1527846869.691861000	0.484792	1294	0
1527846869.691876000	0.484807	74	1
1527846869.692164000	0.485095	1294	0
1527846869.692719000	0.48565	1294	0
1527846869.692743000	0.485674	74	1
1527846869.692806000	0.485737	1294	0
1527846869.692880000	0.485811	718	0
1527846869.692891000	0.485822	74	1
1527846869.693188000	0.486119	1294	0
1527846869.693440000	0.486371	1288	0
1527846869.693461000	0.486392	74	1
1527846869.693749000	0.48668	1294	0
1527846869.694009000	0.48694	1294	0
1527846869.694030000	0.486961	74	1
1527846869.694302000	0.487233	1294	0
1527846869.694433000	0.487364	786	0
1527846869.694447000	0.487378	74	1
1527846869.694779000	0.48771	1294	0
1527846869.694941000	0.487872	555	0
1527846869.694958000	0.487889	74	1
1527846869.695073000	0.488004	1294	0
1527846869.695373000	0.488304	1294	0
1527846869.695394000	0.488325	74	1
1527846869.695661000	0.488592	1294	0
1527846869.695789000	0.48872	809	0
1527846869.695804000	0.488735	74	1
1527846869.696978000	0.489909	1294	0
1527846869.697057000	0.489988	548	0
1527846869.697070000	0.490001	74	1
1527846869.698618000	0.491549	1294	0
1527846869.698886000	0.491817	1294	0
1527846869.698904000	0.491835	74	1
1527846869.699168000	0.492099	1294	0
1527846869.699255000	0.492186	614	0
1527846869.699269000	0.4922	74	1
1527846869.700059000	0.49299	857	0
1527846869.701798000	0.494729	1294	0
1527846869.701833000	0.494764	74	1
1527846869.702101000	0.495032	1294	0
1527846869.702420000	0.495351	1294	0
1527846869.702434000	0.495365	74	1
1527846869.702497000	0.495428	608	0
1527846869.703059000	0.49599	713	0
1527846869.703075000	0.496006	74	1
1527846869.703140000	0.496071	136	0
1527846869.703141000	0.496072	112	0
1527846869.703153000	0.496084	74	1
1527846869.704065000	0.496996	112	1
1527846869.756817000	0.549748	74	0
1527846870.169862000	0.962793	928	1
1527846870.169945000	0.962876	1434	1
1527846870.169949000	0.96288	896	1
1527846870.177421000	0.970352	606	1
1527846870.184154000	0.977085	74	0
1527846870.184244000	0.977175	74	0
1527846870.184246000	0.977177	74	0
1527846870.189993000	0.982924	74	0
1527846870.338887000	1.13182	421	0
1527846870.340844000	1.13377	104	0
1527846870.340876000	1.13381	74	1
1527846870.340945000	1.13388	112	0
1527846870.341767000	1.1347	112	1
1527846870.346076000	1.13901	282	0
1527846870.346758000	1.13969	1294	0
1527846870.346780000	1.13971	74	1
1527846870.347091000	1.14002	1294	0
1527846870.347323000	1.14025	1294	0
1527846870.347337000	1.14027	74	1
1527846870.347396000	1.14033	803	0
1527846870.347619000	1.14055	1294	0
1527846870.347636000	1.14057	74	1
1527846870.347911000	1.14084	1294	0
1527846870.348172000	1.1411	1294	0
1527846870.348186000	1.14112	74	1
1527846870.348253000	1.14118	168	0
1527846870.348255000	1.14119	224	0
1527846870.348267000	1.1412	74	1
1527846870.348328000	1.14126	250	0
1527846870.354438000	1.14737	74	0
1527846870.425470000	1.2184	222	1
1527846870.440439000	1.23337	74	0
1527846870.805118000	1.59805	425	0
1527846870.805398000	1.59833	1294	0
1527846870.805401000	1.59833	100	0
1527846870.805424000	1.59836	74	1
1527846870.808315000	1.60125	223	0
1527846870.808407000	1.60134	202	0
1527846870.808424000	1.60136	74	1
1527846870.808746000	1.60168	112	0
1527846870.808922000	1.60185	112	1
1527846870.823483000	1.61641	74	0
1527846872.044916000	2.83785	238	1
1527846872.057929000	2.85086	74	0
1527846872.407118000	3.20005	281	0
1527846872.407344000	3.20028	1294	0
1527846872.407366000	3.2003	74	1
1527846872.407702000	3.20063	1294	0
1527846872.407774000	3.20071	204	0
1527846872.407785000	3.20072	74	1
1527846872.425811000	3.21874	139	0
1527846872.425916000	3.21885	127	0
1527846872.425917000	3.21885	112	0
1527846872.425938000	3.21887	74	1
1527846872.426466000	3.2194	112	1
1527846872.438803000	3.23173	74	0
1527846873.178980000	3.97191	370	1
1527846873.179086000	3.97202	1434	1
1527846873.179091000	3.97202	1434	1
1527846873.179104000	3.97204	236	1
1527846873.179147000	3.97208	1434	1
1527846873.179168000	3.9721	1434	1
1527846873.179171000	3.9721	236	1
1527846873.179209000	3.97214	1434	1
1527846873.179229000	3.97216	1434	1
1527846873.179243000	3.97217	236	1
1527846873.179306000	3.97224	1434	1
1527846873.179311000	3.97224	1434	1
1527846873.179314000	3.97224	236	1
1527846873.191372000	3.9843	74	0
1527846873.191532000	3.98446	1434	1
1527846873.191537000	3.98447	1434	1
1527846873.191541000	3.98447	1434	1
1527846873.191545000	3.98448	1434	1
1527846873.191554000	3.98449	386	1
1527846873.193909000	3.98684	74	0
1527846873.193988000	3.98692	74	0
1527846873.194235000	3.98717	74	0
1527846873.194322000	3.98725	74	0
1527846873.195108000	3.98804	74	0
1527846873.195946000	3.98888	74	0
1527846873.196021000	3.98895	74	0
1527846873.196022000	3.98895	74	0
1527846873.205557000	3.99849	74	0
1527846873.205634000	3.99857	74	0
1527846873.206526000	3.99946	74	0
1527846873.206601000	3.99953	74	0
1527846873.519532000	4.31246	419	0
1527846873.521845000	4.31478	104	0
1527846873.521847000	4.31478	112	0
1527846873.521876000	4.31481	74	1
1527846873.522329000	4.31526	112	1
1527846873.535311000	4.32824	74	0
1527846875.089580000	5.88251	330	1
1527846875.089663000	5.88259	1434	1
1527846875.089668000	5.8826	969	1
1527846875.096982000	5.88991	230	1
1527846875.097082000	5.89001	1434	1
1527846875.097087000	5.89002	1434	1
1527846875.097090000	5.89002	236	1
1527846875.097134000	5.89007	579	1
1527846875.103643000	5.89657	74	0
1527846875.103734000	5.89667	74	0
1527846875.103736000	5.89667	74	0
1527846875.104275000	5.89721	108	1
1527846875.111060000	5.90399	74	0
1527846875.111148000	5.90408	74	0
1527846875.111150000	5.90408	74	0
1527846875.111217000	5.90415	74	0
1527846875.111334000	5.90427	171	1
1527846875.116834000	5.90977	74	0
1527846875.127020000	5.91995	74	0
1527846875.359799000	6.15273	513	0
1527846875.359920000	6.15285	602	0
1527846875.359922000	6.15285	112	0
1527846875.359943000	6.15287	74	1
1527846875.363072000	6.156	112	1
1527846875.369904000	6.16284	258	1
1527846875.377751000	6.17068	74	0
1527846875.382303000	6.17523	74	0
1527846875.454399000	6.24733	421	0
1527846875.457583000	6.25051	104	0
1527846875.457614000	6.25055	74	1
1527846875.457679000	6.25061	112	0
1527846875.458140000	6.25107	112	1
1527846875.471937000	6.26487	74	0
1527846875.683375000	6.47631	685	0
1527846875.683517000	6.47645	1294	0
1527846875.683545000	6.47648	74	1
1527846875.683879000	6.47681	1294	0
1527846875.684305000	6.47724	1294	0
1527846875.684321000	6.47725	74	1
1527846875.684407000	6.47734	678	0
1527846875.684727000	6.47766	1294	0
1527846875.684740000	6.47767	74	1
1527846875.685007000	6.47794	1294	0
1527846875.685072000	6.478	424	0
1527846875.685084000	6.47802	74	1
1527846875.685388000	6.47832	1294	0
1527846875.685649000	6.47858	1294	0
1527846875.685662000	6.47859	74	1
1527846875.685942000	6.47887	1294	0
1527846875.686130000	6.47906	991	0
1527846875.686143000	6.47907	74	1
1527846875.686451000	6.47938	1294	0
1527846875.686526000	6.47946	202	0
1527846875.686536000	6.47947	74	1
1527846875.718458000	6.51139	1294	0
1527846875.718637000	6.51157	1294	0
1527846875.718667000	6.5116	74	1
1527846875.718997000	6.51193	1294	0
1527846875.719206000	6.51214	1294	0
1527846875.719221000	6.51215	74	1
1527846875.719503000	6.51243	1294	0
1527846875.719570000	6.5125	510	0
1527846875.719580000	6.51251	74	1
1527846875.719906000	6.51284	1294	0
1527846875.720179000	6.51311	1294	0
1527846875.720191000	6.51312	74	1
1527846875.720484000	6.51342	1294	0
1527846875.720750000	6.51368	1294	0
1527846875.720765000	6.5137	74	1
1527846875.720825000	6.51376	334	0
1527846875.722744000	6.51568	1294	0
1527846875.722769000	6.5157	74	1
1527846875.723070000	6.516	1294	0
1527846875.723269000	6.5162	1294	0
1527846875.723283000	6.51621	74	1
1527846875.723568000	6.5165	1294	0
1527846875.723637000	6.51657	375	0
1527846875.723647000	6.51658	74	1
1527846875.725588000	6.51852	1294	0
1527846875.725838000	6.51877	1294	0
1527846875.725854000	6.51878	74	1
1527846875.726152000	6.51908	1294	0
1527846875.726439000	6.51937	828	0
1527846875.726449000	6.51938	74	1
1527846875.726724000	6.51965	1294	0
1527846875.726789000	6.51972	553	0
1527846875.726802000	6.51973	74	1
1527846875.728147000	6.52108	1294	0
1527846875.728404000	6.52134	1294	0
1527846875.728414000	6.52135	74	1
1527846875.728713000	6.52164	1294	0
1527846875.728811000	6.52174	733	0
1527846875.728822000	6.52175	74	1
1527846875.728883000	6.52181	196	0
1527846875.729198000	6.52213	1294	0
1527846875.729209000	6.52214	74	1
1527846875.729268000	6.5222	237	0
1527846875.730834000	6.52377	1294	0
1527846875.730856000	6.52379	74	1
1527846875.731126000	6.52406	1294	0
1527846875.731374000	6.52431	1294	0
1527846875.731387000	6.52432	74	1
1527846875.731634000	6.52456	910	0
1527846875.732229000	6.52516	1075	0
1527846875.732241000	6.52517	74	1
1527846875.733682000	6.52661	1294	0
1527846875.733910000	6.52684	1294	0
1527846875.733925000	6.52686	74	1
1527846875.733988000	6.52692	272	0
1527846875.734197000	6.52713	828	0
1527846875.734209000	6.52714	74	1
1527846875.734862000	6.52779	1294	0
1527846875.735121000	6.52805	1294	0
1527846875.735132000	6.52806	74	1
1527846875.735193000	6.52812	438	0
1527846875.735614000	6.52855	74	1
1527846875.736346000	6.52928	1294	0
1527846875.736620000	6.52955	1294	0
1527846875.736642000	6.52957	74	1
1527846875.736768000	6.5297	781	0
1527846875.736837000	6.52977	164	0
1527846875.736839000	6.52977	343	0
1527846875.736854000	6.52979	74	1
1527846875.737532000	6.53046	112	1
1527846875.751043000	6.54397	74	0
1527846878.149943000	8.94287	519	1
1527846878.150021000	8.94295	311	1
1527846878.150972000	8.9439	310	1
1527846878.151062000	8.94399	1434	1
1527846878.151067000	8.944	1434	1
1527846878.151071000	8.944	236	1
1527846878.151119000	8.94405	800	1
1527846878.162856000	8.95579	74	0
1527846878.162995000	8.95593	74	0
1527846878.165095000	8.95803	74	0
1527846878.165171000	8.9581	74	0
1527846878.165173000	8.9581	74	0
1527846878.165238000	8.95817	74	0
1527846878.226082000	9.01901	390	1
1527846878.239176000	9.03211	74	0
1527846878.302068000	9.095	423	0
1527846878.309758000	9.10269	104	0
1527846878.309840000	9.10277	74	1
1527846878.309919000	9.10285	112	0
1527846878.311364000	9.1043	112	1
1527846878.325256000	9.11819	74	0
1527846878.333471000	9.1264	284	0
1527846878.333749000	9.12668	1294	0
1527846878.333771000	9.1267	74	1
1527846878.333839000	9.12677	255	0
1527846878.335150000	9.12808	546	0
1527846878.335179000	9.12811	74	1
1527846878.336668000	9.1296	833	0
1527846878.338909000	9.13184	712	0
1527846878.338965000	9.1319	74	1
1527846878.339907000	9.13284	736	0
1527846878.341761000	9.13469	939	0
1527846878.341789000	9.13472	74	1
1527846878.343147000	9.13608	555	0
1527846878.344899000	9.13783	933	0
1527846878.344933000	9.13786	74	1
1527846878.346119000	9.13905	691	0
1527846878.347885000	9.14082	650	0
1527846878.347914000	9.14085	74	1
1527846878.349688000	9.14262	655	0
1527846878.351629000	9.14456	925	0
1527846878.351653000	9.14458	74	1
1527846878.354623000	9.14755	647	0
1527846878.358405000	9.15134	721	0
1527846878.358444000	9.15138	74	1
1527846878.360175000	9.15311	889	0
1527846878.363048000	9.15598	667	0
1527846878.363083000	9.15601	74	1
1527846878.363151000	9.15608	774	0
1527846878.368848000	9.16178	340	0
1527846878.368896000	9.16183	74	1
1527846878.368962000	9.16189	254	0
1527846878.368965000	9.1619	112	0
1527846878.368980000	9.16191	74	1
1527846878.369464000	9.1624	112	1
1527846878.381442000	9.17437	287	0
1527846878.381547000	9.17448	149	0
1527846878.381567000	9.1745	74	1
1527846878.384059000	9.17699	349	0
1527846878.384152000	9.17708	112	0
1527846878.384168000	9.1771	74	1
1527846878.384577000	9.17751	112	1
1527846878.438788000	9.23172	74	0
1527846879.157384000	9.95031	493	1
1527846879.157459000	9.95039	111	1
1527846879.170200000	9.96313	74	0
1527846879.170542000	9.96347	74	0
1527846879.317700000	10.1106	289	0
1527846879.318090000	10.111	412	0
1527846879.318117000	10.111	74	1
1527846879.321443000	10.1144	116	0
1527846879.321515000	10.1144	112	0
1527846879.321530000	10.1145	74	1
1527846879.322050000	10.115	112	1
1527846879.335419000	10.1284	74	0
1527846879.998751000	10.7917	405	1
1527846879.998828000	10.7918	126	1
1527846879.999802000	10.7927	310	1
1527846880.006341000	10.7993	1090	1
1527846880.012353000	10.8053	74	0
1527846880.012442000	10.8054	74	0
1527846880.012717000	10.8056	74	0
1527846880.019458000	10.8124	74	0
1527846880.093669000	10.8866	287	0
1527846880.093782000	10.8867	229	0
1527846880.093802000	10.8867	74	1
1527846880.097152000	10.8901	260	0
1527846880.097571000	10.8905	245	0
1527846880.097594000	10.8905	74	1
1527846880.097658000	10.8906	112	0
1527846880.098072000	10.891	112	1
1527846880.111330000	10.9043	74	0
1527846880.123743000	10.9167	285	0
1527846880.123851000	10.9168	131	0
1527846880.123872000	10.9168	74	1
1527846880.127776000	10.9207	318	0
1527846880.127865000	10.9208	241	0
1527846880.127884000	10.9208	74	1
1527846880.127947000	10.9209	112	0
1527846880.128310000	10.9212	112	1
1527846880.160590000	10.9535	287	0
1527846880.160706000	10.9536	235	0
1527846880.160728000	10.9537	74	1
1527846880.165377000	10.9583	195	0
1527846880.165474000	10.9584	190	0
1527846880.165476000	10.9584	112	0
1527846880.165501000	10.9584	74	1
1527846880.165989000	10.9589	112	1
1527846880.218364000	11.0113	74	0
1527846880.459885000	11.2528	400	1
1527846880.459963000	11.2529	278	1
1527846880.472938000	11.2659	74	0
1527846880.473026000	11.266	74	0
1527846880.967550000	11.7605	288	0
1527846880.967659000	11.7606	188	0
1527846880.967679000	11.7606	74	1
1527846880.972642000	11.7656	278	0
1527846880.972750000	11.7657	252	0
1527846880.972753000	11.7657	112	0
1527846880.972776000	11.7657	74	1
1527846880.973405000	11.7663	112	1
1527846880.986323000	11.7793	74	0
1527846881.015842000	11.8088	750	1
1527846881.016851000	11.8098	302	1
1527846881.028552000	11.8215	74	0
1527846881.030497000	11.8234	74	0
1527846881.054314000	11.8472	383	1
1527846881.067620000	11.8606	74	0
1527846881.145214000	11.9381	383	1
1527846881.145309000	11.9382	1434	1
1527846881.145314000	11.9382	1434	1
1527846881.145327000	11.9383	236	1
1527846881.145382000	11.9383	1434	1
1527846881.145391000	11.9383	1434	1
1527846881.145394000	11.9383	236	1
1527846881.145452000	11.9384	1434	1
1527846881.145458000	11.9384	1434	1
1527846881.145462000	11.9384	236	1
1527846881.145525000	11.9385	1434	1
1527846881.145530000	11.9385	1434	1
1527846881.145533000	11.9385	236	1
1527846881.160031000	11.953	74	0
1527846881.160126000	11.9531	74	0
1527846881.160128000	11.9531	74	0
1527846881.160339000	11.9533	1434	1
1527846881.160348000	11.9533	1434	1
1527846881.160351000	11.9533	1434	1
1527846881.160356000	11.9533	1434	1
1527846881.160359000	11.9533	1434	1
1527846881.160364000	11.9533	1434	1
1527846881.160370000	11.9533	1434	1
1527846881.160374000	11.9533	1434	1
1527846881.160378000	11.9533	1434	1
1527846881.160382000	11.9533	1434	1
1527846881.160385000	11.9533	1000	1
1527846881.160480000	11.9534	74	0
1527846881.160547000	11.9535	74	0
1527846881.173286000	11.9662	74	0
1527846881.173393000	11.9663	74	0
1527846881.173394000	11.9663	74	0
1527846881.173486000	11.9664	1434	1
1527846881.173494000	11.9664	1434	1
1527846881.173497000	11.9664	236	1
1527846881.173928000	11.9669	74	0
1527846881.174366000	11.9673	74	0
1527846881.174466000	11.9674	74	0
1527846881.174469000	11.9674	287	0
1527846881.174567000	11.9675	162	0
1527846881.174584000	11.9675	74	1
1527846881.175715000	11.9686	1434	1
1527846881.175721000	11.9687	1434	1
1527846881.175725000	11.9687	1434	1
1527846881.175730000	11.9687	1434	1
1527846881.175734000	11.9687	1434	1
1527846881.175738000	11.9687	1434	1
1527846881.175742000	11.9687	1434	1
1527846881.175746000	11.9687	1434	1
1527846881.175750000	11.9687	1434	1
1527846881.175754000	11.9687	1434	1
1527846881.175758000	11.9687	1000	1
1527846881.176687000	11.9696	74	0
1527846881.176768000	11.9697	74	0
1527846881.176770000	11.9697	74	0
1527846881.176871000	11.9698	285	0
1527846881.176946000	11.9699	74	0
1527846881.177011000	11.9699	349	0
1527846881.177031000	11.97	74	1
1527846881.177799000	11.9707	1434	1
1527846881.177804000	11.9707	109	1
1527846881.179764000	11.9727	153	0
1527846881.179858000	11.9728	287	0
1527846881.179860000	11.9728	112	0
1527846881.179879000	11.9728	74	1
1527846881.180281000	11.9732	138	0
1527846881.180351000	11.9733	163	0
1527846881.180363000	11.9733	74	1
1527846881.186780000	11.9797	74	0
1527846881.193516000	11.9864	74	0
1527846881.193666000	11.9866	112	1
1527846881.193934000	11.9869	74	0
1527846881.193999000	11.9869	74	0
1527846881.195135000	11.9881	74	0
1527846881.195202000	11.9881	74	0
1527846881.195274000	11.9882	74	0
1527846881.199685000	11.9926	399	1
1527846881.199736000	11.9927	289	1
1527846881.214655000	12.0076	74	0
1527846881.240766000	12.0337	590	0
1527846881.240914000	12.0338	1008	0
1527846881.240938000	12.0339	74	1
1527846881.242263000	12.0352	171	0
1527846881.242766000	12.0357	222	0
1527846881.242781000	12.0357	74	1
1527846881.242845000	12.0358	112	0
1527846881.243840000	12.0368	112	1
1527846881.297389000	12.0903	74	0
1527846881.343960000	12.1369	424	0
1527846881.352090000	12.145	104	0
1527846881.352153000	12.1451	74	1
1527846881.352600000	12.1455	112	0
1527846881.352940000	12.1459	112	1
1527846881.365394000	12.1583	74	0
1527846881.369823000	12.1628	288	0
1527846881.369928000	12.1629	223	0
1527846881.369947000	12.1629	74	1
1527846881.375290000	12.1682	132	0
1527846881.375390000	12.1683	243	0
1527846881.375393000	12.1683	112	0
1527846881.375417000	12.1683	74	1
1527846881.375974000	12.1689	112	1
1527846881.428266000	12.2212	74	0
1527846881.652845000	12.4458	400	1
1527846881.652909000	12.4458	277	1
1527846881.665716000	12.4586	74	0
1527846881.665808000	12.4587	74	0
1527846881.928590000	12.7215	286	0
1527846881.928695000	12.7216	263	0
1527846881.928717000	12.7216	74	1
1527846881.933698000	12.7266	360	0
1527846881.933784000	12.7267	217	0
1527846881.933786000	12.7267	112	0
1527846881.933803000	12.7267	74	1
1527846881.934138000	12.7271	112	1
1527846881.946926000	12.7399	74	0
1527846882.067983000	12.8609	400	1
1527846882.068027000	12.861	283	1
1527846882.081232000	12.8742	74	0
1527846882.081317000	12.8742	74	0
1527846882.226696000	13.0196	287	0
1527846882.226803000	13.0197	420	0
1527846882.226821000	13.0198	74	1
1527846882.230808000	13.0237	292	0
1527846882.230883000	13.0238	315	0
1527846882.230886000	13.0238	112	0
1527846882.230904000	13.0238	74	1
1527846882.231343000	13.0243	112	1
1527846882.244763000	13.0377	74	0
1527846882.500666000	13.2936	541	1
1527846882.500723000	13.2937	284	1
1527846882.514022000	13.307	74	0
1527846882.514025000	13.307	74	0
1527846882.627278000	13.4202	286	0
1527846882.627281000	13.4202	174	0
1527846882.627374000	13.4203	74	1
1527846882.631011000	13.4239	245	0
1527846882.631013000	13.4239	272	0
1527846882.631047000	13.424	74	1
1527846882.631126000	13.4241	112	0
1527846882.631547000	13.4245	112	1
1527846882.644766000	13.4377	74	0
1527846883.021087000	13.814	399	1
1527846883.021134000	13.8141	286	1
1527846883.034631000	13.8276	74	0
1527846883.034724000	13.8277	74	0
1527846883.342214000	14.1351	286	0
1527846883.342217000	14.1351	382	0
1527846883.342285000	14.1352	74	1
1527846883.346236000	14.1392	310	0
1527846883.346239000	14.1392	323	0
1527846883.346273000	14.1392	74	1
1527846883.346348000	14.1393	112	0
1527846883.346796000	14.1397	112	1
1527846883.359628000	14.1526	74	0
1527846883.637860000	14.4308	396	1
1527846883.637914000	14.4308	277	1
1527846883.651300000	14.4442	74	0
1527846883.651302000	14.4442	74	0
1527846883.804766000	14.5977	286	0
1527846883.804769000	14.5977	208	0
1527846883.804829000	14.5978	74	1
1527846883.809371000	14.6023	348	0
1527846883.809374000	14.6023	256	0
1527846883.809376000	14.6023	112	0
1527846883.809411000	14.6023	74	1
1527846883.809852000	14.6028	112	1
1527846883.822543000	14.6155	74	0
1527846885.407795000	16.2007	400	1
1527846885.407841000	16.2008	279	1
1527846885.420124000	16.2131	74	0
1527846885.420455000	16.2134	74	0
1527846885.536116000	16.329	286	0
1527846885.536224000	16.3292	319	0
1527846885.536245000	16.3292	74	1
1527846885.541538000	16.3345	305	0
1527846885.541625000	16.3346	166	0
1527846885.541627000	16.3346	112	0
1527846885.541644000	16.3346	74	1
1527846885.542242000	16.3352	112	1
1527846885.554534000	16.3475	74	0
1527846885.649332000	16.4423	1000	1
1527846885.649413000	16.4423	277	1
1527846885.662319000	16.4553	74	0
1527846885.662411000	16.4553	74	0
1527846885.805579000	16.5985	284	0
1527846885.805685000	16.5986	210	0
1527846885.805705000	16.5986	74	1
1527846885.809374000	16.6023	260	0
1527846885.809471000	16.6024	309	0
1527846885.809474000	16.6024	112	0
1527846885.809499000	16.6024	74	1
1527846885.810108000	16.603	112	1
1527846885.823329000	16.6163	74	0
1527846886.105958000	16.8989	399	1
1527846886.106038000	16.899	294	1
1527846886.120456000	16.9134	74	0
1527846886.120556000	16.9135	74	0
1527846886.278684000	17.0716	286	0
1527846886.278794000	17.0717	232	0
1527846886.278816000	17.0717	74	1
1527846886.283887000	17.0768	223	0
1527846886.284213000	17.0771	129	0
1527846886.284241000	17.0772	74	1
1527846886.284305000	17.0772	112	0
1527846886.284722000	17.0777	112	1
1527846886.297256000	17.0902	74	0
1527846886.534831000	17.3278	782	1
1527846886.534913000	17.3278	288	1
1527846886.548033000	17.341	74	0
1527846886.548035000	17.341	74	0
1527846886.696914000	17.4898	287	0
1527846886.697026000	17.49	193	0
1527846886.697045000	17.49	74	1
1527846886.701896000	17.4948	218	0
1527846886.702000000	17.4949	290	0
1527846886.702002000	17.4949	112	0
1527846886.702027000	17.495	74	1
1527846886.702675000	17.4956	112	1
1527846886.716549000	17.5095	74	0
1527846886.968837000	17.7618	473	1
1527846886.968911000	17.7618	292	1
1527846886.982226000	17.7752	74	0
1527846886.982316000	17.7752	74	0
1527846887.131159000	17.9241	286	0
1527846887.131162000	17.9241	357	0
1527846887.131230000	17.9242	74	1
1527846887.135408000	17.9283	268	0
1527846887.135410000	17.9283	280	0
1527846887.135413000	17.9283	112	0
1527846887.135445000	17.9284	74	1
1527846887.135950000	17.9289	112	1
1527846887.148529000	17.9415	74	0
1527846888.296239000	19.0892	396	1
1527846888.296325000	19.0893	277	1
1527846888.309337000	19.1023	74	0
1527846888.309508000	19.1024	74	0
1527846888.396802000	19.1897	287	0
1527846888.396907000	19.1898	372	0
1527846888.396926000	19.1899	74	1
1527846888.400798000	19.1937	339	0
1527846888.400893000	19.1938	321	0
1527846888.400895000	19.1938	112	0
1527846888.400913000	19.1938	74	1
1527846888.401582000	19.1945	112	1
1527846888.415970000	19.2089	74	0
1527846888.527609000	19.3205	400	1
1527846888.527697000	19.3206	274	1
1527846888.541584000	19.3345	74	0
1527846888.541733000	19.3347	74	0
1527846888.700151000	19.4931	286	0
1527846888.700263000	19.4932	265	0
1527846888.700284000	19.4932	74	1
1527846888.704363000	19.4973	287	0
1527846888.704459000	19.4974	203	0
1527846888.704461000	19.4974	112	0
1527846888.704481000	19.4974	74	1
1527846888.705070000	19.498	112	1
1527846888.718271000	19.5112	74	0
1527846888.896461000	19.6894	399	1
1527846888.896540000	19.6895	276	1
1527846888.909487000	19.7024	74	0
1527846888.909984000	19.7029	74	0
1527846889.053206000	19.8461	286	0
1527846889.053209000	19.8461	335	0
1527846889.053321000	19.8463	74	1
1527846889.058251000	19.8512	342	0
1527846889.058253000	19.8512	239	0
1527846889.058255000	19.8512	112	0
1527846889.058291000	19.8512	74	1
1527846889.058791000	19.8517	112	1
1527846889.071531000	19.8645	74	0
1527846889.125484000	19.9184	537	1
1527846889.125540000	19.9185	274	1
1527846889.138468000	19.9314	74	0
1527846889.290944000	20.0839	286	0
1527846889.290948000	20.0839	257	0
1527846889.291018000	20.0839	74	1
1527846889.296533000	20.0895	345	0
1527846889.296626000	20.0896	178	0
1527846889.296628000	20.0896	112	0
1527846889.296646000	20.0896	74	1
1527846889.297097000	20.09	112	1
1527846889.311088000	20.104	74	0
1527846889.376685000	20.1696	401	1
1527846889.376771000	20.1697	277	1
1527846889.389840000	20.1828	74	0
1527846889.552529000	20.3455	283	0
1527846889.552636000	20.3456	197	0
1527846889.552656000	20.3456	74	1
1527846889.556628000	20.3496	334	0
1527846889.556727000	20.3497	270	0
1527846889.556730000	20.3497	112	0
1527846889.556753000	20.3497	74	1
1527846889.557367000	20.3503	112	1
1527846889.570022000	20.363	74	0
1527846889.821376000	20.6143	395	1
1527846889.821425000	20.6144	274	1
1527846889.834214000	20.6271	74	0
1527846889.834305000	20.6272	74	0
1527846889.995224000	20.7882	286	0
1527846889.995227000	20.7882	283	0
1527846889.995284000	20.7882	74	1
1527846889.997625000	20.7906	185	0
1527846889.997627000	20.7906	224	0
1527846889.997658000	20.7906	74	1
1527846889.997737000	20.7907	112	0
1527846889.998176000	20.7911	112	1
1527846890.011114000	20.804	74	0
1527846890.270168000	21.0631	400	1
1527846890.270213000	21.0631	275	1
1527846890.283226000	21.0762	74	0
1527846890.283555000	21.0765	74	0
1527846890.374618000	21.1675	284	0
1527846890.375167000	21.1681	211	0
1527846890.375198000	21.1681	74	1
1527846890.379958000	21.1729	167	0
1527846890.381230000	21.1742	275	0
1527846890.381254000	21.1742	74	1
1527846890.381324000	21.1743	112	0
1527846890.381830000	21.1748	112	1
1527846890.394771000	21.1877	74	0
1527846890.687925000	21.4809	1003	1
1527846890.688005000	21.4809	278	1
1527846890.701543000	21.4945	74	0
1527846890.701702000	21.4946	74	0
1527846890.798425000	21.5914	287	0
1527846890.798427000	21.5914	372	0
1527846890.798466000	21.5914	74	1
1527846890.802719000	21.5957	225	0
1527846890.802811000	21.5957	224	0
1527846890.802813000	21.5957	112	0
1527846890.802832000	21.5958	74	1
1527846890.803433000	21.5964	112	1
1527846890.820813000	21.6137	74	0
1527846891.013961000	21.8069	401	1
1527846891.014017000	21.8069	273	1
1527846891.028024000	21.821	74	0
1527846891.028026000	21.821	74	0
1527846891.131331000	21.9243	286	0
1527846891.131693000	21.9246	314	0
1527846891.131715000	21.9246	74	1
1527846891.136781000	21.9297	170	0
1527846891.136877000	21.9298	132	0
1527846891.136897000	21.9298	74	1
1527846891.137173000	21.9301	112	0
1527846891.137532000	21.9305	112	1
1527846891.150751000	21.9437	74	0
1527846891.414197000	22.2071	779	1
1527846891.414245000	22.2072	278	1
1527846891.427051000	22.22	74	0
1527846891.427054000	22.22	74	0
1527846891.578319000	22.3713	284	0
1527846891.578322000	22.3713	260	0
1527846891.578392000	22.3713	74	1
1527846891.582541000	22.3755	114	0
1527846891.582620000	22.3756	304	0
1527846891.582622000	22.3756	112	0
1527846891.582642000	22.3756	74	1
1527846891.583060000	22.376	112	1
1527846891.595469000	22.3884	74	0
1527846891.896279000	22.6892	396	1
1527846891.896335000	22.6893	276	1
1527846891.909907000	22.7028	74	0
1527846891.909909000	22.7028	74	0
1527846892.066797000	22.8597	286	0
1527846892.067118000	22.86	270	0
1527846892.067147000	22.8601	74	1
1527846892.070153000	22.8631	186	0
1527846892.070155000	22.8631	116	0
1527846892.070182000	22.8631	74	1
1527846892.070539000	22.8635	112	0
1527846892.070665000	22.8636	112	1
1527846892.084562000	22.8775	74	0
1527846892.239639000	23.0326	468	1
1527846892.239683000	23.0326	273	1
1527846892.252880000	23.0458	74	0
1527846892.252974000	23.0459	74	0
1527846892.401947000	23.1949	283	0
1527846892.401950000	23.1949	345	0
1527846892.402012000	23.1949	74	1
1527846892.406737000	23.1997	346	0
1527846892.406740000	23.1997	349	0
1527846892.406773000	23.1997	74	1
1527846892.407151000	23.2001	112	0
1527846892.407337000	23.2003	112	1
1527846892.419732000	23.2127	74	0
1527846892.656985000	23.4499	395	1
1527846892.657067000	23.45	278	1
1527846892.670228000	23.4632	74	0
1527846892.675115000	23.468	74	0
1527846892.823162000	23.6161	284	0
1527846892.823288000	23.6162	291	0
1527846892.823309000	23.6162	74	1
1527846892.827901000	23.6208	257	0
1527846892.827904000	23.6208	293	0
1527846892.827942000	23.6209	74	1
1527846892.828010000	23.6209	112	0
1527846892.828449000	23.6214	112	1
1527846892.841764000	23.6347	74	0
1527846893.116976000	23.9099	396	1
1527846893.117054000	23.91	275	1
1527846893.130201000	23.9231	74	0
1527846893.130203000	23.9231	74	0
1527846893.274906000	24.0678	284	0
1527846893.274909000	24.0678	192	0
1527846893.274970000	24.0679	74	1
1527846893.280536000	24.0735	199	0
1527846893.280538000	24.0735	202	0
1527846893.280571000	24.0735	74	1
1527846893.280638000	24.0736	112	0
1527846893.281033000	24.074	112	1
1527846893.293985000	24.0869	74	0
1527846893.956889000	24.7498	399	1
1527846893.956978000	24.7499	274	1
1527846893.970453000	24.7634	74	0
1527846893.970454000	24.7634	74	0
1527846894.118400000	24.9113	284	0
1527846894.118403000	24.9113	187	0
1527846894.118460000	24.9114	74	1
1527846894.123637000	24.9166	338	0
1527846894.123733000	24.9167	233	0
1527846894.123735000	24.9167	112	0
1527846894.123750000	24.9167	74	1
1527846894.124196000	24.9171	112	1
1527846894.137283000	24.9302	74	0
1527846894.187846000	24.9808	536	1
1527846894.187928000	24.9809	277	1
1527846894.201070000	24.994	74	0
1527846894.201161000	24.9941	74	0
1527846894.349146000	25.1421	284	0
1527846894.349252000	25.1422	395	0
1527846894.349274000	25.1422	74	1
1527846894.353399000	25.1463	192	0
1527846894.353475000	25.1464	132	0
1527846894.353491000	25.1464	74	1
1527846894.353553000	25.1465	112	0
1527846894.354039000	25.147	112	1
1527846894.367550000	25.1605	74	0
1527846894.601038000	25.394	395	1
1527846894.601127000	25.3941	273	1
1527846894.613827000	25.4068	74	0
1527846894.614167000	25.4071	74	0
1527846894.786727000	25.5797	286	0
1527846894.786839000	25.5798	253	0
1527846894.786861000	25.5798	74	1
1527846894.790486000	25.5834	197	0
1527846894.790579000	25.5835	253	0
1527846894.790597000	25.5835	74	1
1527846894.790700000	25.5836	112	0
1527846894.791210000	25.5841	112	1
1527846894.804144000	25.5971	74	0
1527846894.982081000	25.775	400	1
1527846894.982161000	25.7751	277	1
1527846894.995076000	25.788	74	0
1527846894.995078000	25.788	74	0
1527846895.096384000	25.8893	284	0
1527846895.096386000	25.8893	378	0
1527846895.096439000	25.8894	74	1
1527846895.101137000	25.8941	241	0
1527846895.101496000	25.8944	106	0
1527846895.101499000	25.8944	112	0
1527846895.101525000	25.8945	74	1
1527846895.102074000	25.895	112	1
1527846895.114674000	25.9076	74	0
1527846895.733423000	26.5264	396	1
1527846895.733510000	26.5264	277	1
1527846895.746841000	26.5398	74	0
1527846895.746843000	26.5398	74	0
1527846895.909243000	26.7022	286	0
1527846895.909358000	26.7023	266	0
1527846895.909375000	26.7023	74	1
1527846895.915348000	26.7083	252	0
1527846895.915688000	26.7086	147	0
1527846895.915703000	26.7086	74	1
1527846895.915788000	26.7087	112	0
1527846895.916139000	26.7091	112	1
1527846895.928814000	26.7217	74	0
1527846895.976149000	26.7691	396	1
1527846895.976216000	26.7691	277	1
1527846895.989005000	26.7819	74	0
1527846895.989110000	26.782	74	0
1527846896.135551000	26.9285	287	0
1527846896.135554000	26.9285	208	0
1527846896.135622000	26.9286	74	1
1527846896.140398000	26.9333	334	0
1527846896.140494000	26.9334	352	0
1527846896.140497000	26.9334	112	0
1527846896.140522000	26.9335	74	1
1527846896.140957000	26.9339	112	1
1527846896.153729000	26.9467	74	0
1527846896.230344000	27.0233	1001	1
1527846896.230389000	27.0233	274	1
1527846896.243904000	27.0368	74	0
1527846896.348115000	27.141	286	0
1527846896.348118000	27.141	346	0
1527846896.348177000	27.1411	74	1
1527846896.353500000	27.1464	236	0
1527846896.353503000	27.1464	343	0
1527846896.353545000	27.1465	74	1
1527846896.353622000	27.1466	112	0
1527846896.354080000	27.147	112	1
1527846896.366292000	27.1592	74	0
1527846896.442943000	27.2359	399	1
1527846896.443013000	27.2359	276	1
1527846896.455955000	27.2489	74	0
1527846896.606484000	27.3994	284	0
1527846896.606914000	27.3998	410	0
1527846896.606917000	27.3998	128	0
1527846896.606938000	27.3999	74	1
1527846896.607006000	27.3999	287	0
1527846896.607078000	27.4	112	0
1527846896.607089000	27.4	74	1
1527846896.607961000	27.4009	112	1
1527846896.625503000	27.4184	74	0
1527846896.926385000	27.7193	778	1
1527846896.926433000	27.7194	276	1
1527846896.940129000	27.7331	74	0
1527846896.940130000	27.7331	74	0
1527846897.121443000	27.9144	283	0
1527846897.121724000	27.9147	246	0
1527846897.121750000	27.9147	74	1
1527846897.125786000	27.9187	170	0
1527846897.125876000	27.9188	193	0
1527846897.125879000	27.9188	112	0
1527846897.125896000	27.9188	74	1
1527846897.126283000	27.9192	112	1
1527846897.139440000	27.9324	74	0
1527846897.275583000	28.0685	469	1
1527846897.275657000	28.0686	275	1
1527846897.289387000	28.0823	74	0
1527846897.289505000	28.0824	74	0
1527846897.443416000	28.2363	282	0
1527846897.443419000	28.2364	216	0
1527846897.443471000	28.2364	74	1
1527846897.448641000	28.2416	165	0
1527846897.448738000	28.2417	206	0
1527846897.448741000	28.2417	112	0
1527846897.448765000	28.2417	74	1
1527846897.449267000	28.2422	112	1
1527846897.462205000	28.2551	74	0
1527846897.686274000	28.4792	398	1
1527846897.686359000	28.4793	278	1
1527846897.699329000	28.4923	74	0
1527846897.699418000	28.4923	74	0
1527846897.845629000	28.6386	284	0
1527846897.845631000	28.6386	347	0
1527846897.845699000	28.6386	74	1
1527846897.849810000	28.6427	174	0
1527846897.849812000	28.6427	234	0
1527846897.849844000	28.6428	74	1
1527846897.849920000	28.6429	112	0
1527846897.850393000	28.6433	112	1
1527846897.863444000	28.6564	74	0
1527846898.133414000	28.9263	395	1
1527846898.133501000	28.9264	276	1
1527846898.146264000	28.9392	74	0
1527846898.146567000	28.9395	74	0
1527846898.291157000	29.0841	284	0
1527846898.291266000	29.0842	195	0
1527846898.291284000	29.0842	74	1
1527846898.295712000	29.0886	243	0
1527846898.295801000	29.0887	230	0
1527846898.295803000	29.0887	112	0
1527846898.295825000	29.0888	74	1
1527846898.296461000	29.0894	112	1
1527846898.309403000	29.1023	74	0
1527846898.598210000	29.3911	399	1
1527846898.598278000	29.3912	279	1
1527846898.611061000	29.404	74	0
1527846898.611164000	29.4041	74	0
1527846898.786754000	29.5797	286	0
1527846898.786757000	29.5797	227	0
1527846898.786810000	29.5797	74	1
1527846898.791477000	29.5844	263	0
1527846898.791480000	29.5844	266	0
1527846898.791513000	29.5844	74	1
1527846898.791586000	29.5845	112	0
1527846898.792026000	29.585	112	1
1527846898.804819000	29.5978	74	0
1527846899.052312000	29.8452	541	1
1527846899.052356000	29.8453	273	1
1527846899.065843000	29.8588	74	0
1527846899.065931000	29.8589	74	0
1527846899.216475000	30.0094	286	0
1527846899.216599000	30.0095	192	0
1527846899.216629000	30.0096	74	1
1527846899.220325000	30.0133	180	0
1527846899.220328000	30.0133	173	0
1527846899.220361000	30.0133	74	1
1527846899.220438000	30.0134	112	0
1527846899.220867000	30.0138	112	1
1527846899.264258000	30.0572	74	0
1527846899.465728000	30.2587	400	1
1527846899.465785000	30.2587	280	1
1527846899.478069000	30.271	74	0
1527846899.478854000	30.2718	74	0
1527846899.625748000	30.4187	286	0
1527846899.625856000	30.4188	321	0
1527846899.625875000	30.4188	74	1
1527846899.631793000	30.4247	212	0
1527846899.631898000	30.4248	265	0
1527846899.631899000	30.4248	112	0
1527846899.631921000	30.4249	74	1
1527846899.632749000	30.4257	112	1
1527846899.646321000	30.4393	74	0
1527846899.830307000	30.6232	399	1
1527846899.830364000	30.6233	274	1
1527846899.843392000	30.6363	74	0
1527846899.992074000	30.785	286	0
1527846899.994124000	30.7871	187	0
1527846899.994156000	30.7871	74	1
1527846899.995951000	30.7889	355	0
1527846899.995953000	30.7889	272	0
1527846899.995978000	30.7889	74	1
1527846899.996051000	30.789	112	0
1527846899.996477000	30.7894	112	1
1527846900.010530000	30.8035	74	0
1527846900.383954000	31.1769	396	1
1527846900.384029000	31.177	276	1
1527846900.397181000	31.1901	74	0
1527846900.397183000	31.1901	74	0
1527846900.499217000	31.2921	284	0
1527846900.499328000	31.2923	340	0
1527846900.499347000	31.2923	74	1
1527846900.504399000	31.2973	277	0
1527846900.504502000	31.2974	107	0
1527846900.504504000	31.2974	112	0
1527846900.504529000	31.2975	74	1
1527846900.505109000	31.298	112	1
1527846900.518672000	31.3116	74	0
1527846944.295395000	75.0883	1004	1
1527846944.295450000	75.0884	112	1
1527846944.295527000	75.0885	311	1
1527846944.295607000	75.0885	310	1
1527846944.295657000	75.0886	277	1
1527846944.295697000	75.0886	1434	1
1527846944.295702000	75.0886	1434	1
1527846944.295705000	75.0886	236	1
1527846944.295761000	75.0887	1434	1
1527846944.295766000	75.0887	1434	1
1527846944.295770000	75.0887	236	1
1527846944.295819000	75.0888	1434	1
1527846944.295836000	75.0888	1434	1
1527846944.295839000	75.0888	236	1
1527846944.295875000	75.0888	1267	1
1527846948.805488000	79.5984	86	0
1527846948.805739000	79.5987	1434	1
1527846948.805745000	79.5987	1434	1
1527846948.805748000	79.5987	1434	1
1527846948.805752000	79.5987	1434	1
1527846948.805756000	79.5987	1434	1
1527846948.819801000	79.6127	74	0
1527846948.819803000	79.6127	74	0
1527846948.819835000	79.6128	1434	1
1527846948.819844000	79.6128	1434	1
1527846948.819849000	79.6128	1434	1
1527846948.819855000	79.6128	894	1
1527846948.820440000	79.6134	74	0
1527846948.834323000	79.6273	74	0
1527846948.834427000	79.6274	74	0
1527846948.834429000	79.6274	74	0
1527846948.834503000	79.6274	74	0
1527846949.366534000	80.1595	74	1
1527846949.376887000	80.1698	454	0
1527846949.376914000	80.1698	86	1
1527846949.389293000	80.1822	86	1
1527846949.389309000	80.1822	86	1
1527846949.389401000	80.1823	86	1
1527846949.389504000	80.1824	86	1
1527846949.389513000	80.1824	86	1
1527846949.390806000	80.1837	112	1
1527846949.402648000	80.1956	86	1
1527846949.402726000	80.1957	74	1
1527846949.403251000	80.1962	74	0
1527846949.860817000	80.6537	779	1
1527846949.860869000	80.6538	394	1
1527846949.874062000	80.667	74	0
1527846949.874147000	80.6671	74	0
1527846949.988931000	80.7819	479	0
1527846949.989019000	80.7819	342	0
1527846949.989034000	80.782	74	1
1527846949.993676000	80.7866	190	0
1527846949.993759000	80.7867	273	0
1527846949.993762000	80.7867	112	0
1527846949.993781000	80.7867	74	1
1527846949.994120000	80.7871	112	1
1527846950.008377000	80.8013	74	0
1527846950.311136000	81.1041	470	1
1527846950.311220000	81.1042	275	1
1527846950.323546000	81.1165	74	0
1527846950.324389000	81.1173	74	0
1527846950.496970000	81.2899	284	0
1527846950.498401000	81.2913	371	0
1527846950.498429000	81.2914	74	1
1527846950.500932000	81.2939	174	0
1527846950.501306000	81.2942	151	0
1527846950.501308000	81.2942	112	0
1527846950.501332000	81.2943	74	1
1527846950.501856000	81.2948	112	1
1527846950.517740000	81.3107	74	0
1527846950.543487000	81.3364	397	1
1527846950.543575000	81.3365	275	1
1527846950.556277000	81.3492	74	0
1527846950.556374000	81.3493	74	0
1527846950.803988000	81.5969	281	0
1527846950.803991000	81.5969	240	0
1527846950.804038000	81.597	74	1
1527846950.808539000	81.6015	306	0
1527846950.808628000	81.6016	105	0
1527846950.808630000	81.6016	112	0
1527846950.808648000	81.6016	74	1
1527846950.809029000	81.602	112	1
1527846950.822153000	81.6151	74	0
1527846950.954996000	81.7479	398	1
1527846950.955053000	81.748	276	1
1527846950.969083000	81.762	74	0
1527846950.969086000	81.762	74	0
1527846951.128391000	81.9213	283	0
1527846951.128394000	81.9213	341	0
1527846951.128460000	81.9214	74	1
1527846951.132365000	81.9253	161	0
1527846951.133271000	81.9262	288	0
1527846951.133273000	81.9262	112	0
1527846951.133300000	81.9262	74	1
1527846951.133813000	81.9267	112	1
1527846951.147376000	81.9403	74	0
1527846951.315007000	82.1079	396	1
1527846951.315062000	82.108	277	1
1527846951.328175000	82.1211	74	0
1527846951.328177000	82.1211	74	0
1527846951.435079000	82.228	280	0
1527846951.435392000	82.2283	271	0
1527846951.435410000	82.2283	74	1
1527846951.441658000	82.2346	220	0
1527846951.441745000	82.2347	231	0
1527846951.441747000	82.2347	112	0
1527846951.441765000	82.2347	74	1
1527846951.442115000	82.235	112	1
1527846951.457958000	82.2509	74	0
1527846951.652038000	82.445	394	1
1527846951.652094000	82.445	276	1
1527846951.665691000	82.4586	74	0
1527846951.808096000	82.601	284	0
1527846951.808402000	82.6013	289	0
1527846951.808419000	82.6014	74	1
1527846951.812570000	82.6055	273	0
1527846951.812661000	82.6056	105	0
1527846951.812664000	82.6056	112	0
1527846951.812683000	82.6056	74	1
1527846951.813023000	82.606	112	1
1527846951.831513000	82.6244	74	0
1527846952.037389000	82.8303	538	1
1527846952.037466000	82.8304	280	1
1527846952.051093000	82.844	74	0
1527846952.051182000	82.8441	74	0
1527846952.237212000	83.0301	281	0
1527846952.237215000	83.0301	285	0
1527846952.237264000	83.0302	74	1
1527846952.242956000	83.0359	185	0
1527846952.242958000	83.0359	135	0
1527846952.242989000	83.0359	74	1
1527846952.243465000	83.0364	112	0
1527846952.243613000	83.0365	112	1
1527846952.261267000	83.0542	74	0
1527846952.565182000	83.3581	396	1
1527846952.565268000	83.3582	275	1
1527846952.578133000	83.3711	74	0
1527846952.578215000	83.3711	74	0
1527846952.746798000	83.5397	283	0
1527846952.746902000	83.5398	331	0
1527846952.746921000	83.5399	74	1
1527846952.750177000	83.5431	200	0
1527846952.750541000	83.5435	256	0
1527846952.750543000	83.5435	112	0
1527846952.750567000	83.5435	74	1
1527846952.751086000	83.544	112	1
1527846952.764714000	83.5576	74	0
1527846952.789058000	83.582	400	1
1527846952.789125000	83.5821	278	1
1527846952.802886000	83.5958	74	0
1527846952.802979000	83.5959	74	0
1527846952.964401000	83.7573	283	0
1527846952.964403000	83.7573	217	0
1527846952.964450000	83.7574	74	1
1527846952.968542000	83.7615	235	0
1527846952.968544000	83.7615	330	0
1527846952.968572000	83.7615	74	1
1527846952.968645000	83.7616	112	0
1527846952.969066000	83.762	112	1
1527846952.982452000	83.7754	74	0
1527846952.999805000	83.7927	396	1
1527846952.999848000	83.7928	276	1
1527846953.012883000	83.8058	74	0
1527846953.018642000	83.8116	74	0
1527846953.179782000	83.9727	283	0
1527846953.179784000	83.9727	261	0
1527846953.179837000	83.9728	74	1
1527846953.185490000	83.9784	165	0
1527846953.185492000	83.9784	287	0
1527846953.185530000	83.9785	74	1
1527846953.185858000	83.9788	112	0
1527846953.186068000	83.979	112	1
1527846953.199039000	83.992	74	0
1527846953.266160000	84.0591	1004	1
1527846953.266211000	84.0591	280	1
1527846953.280736000	84.0737	74	0
1527846953.425168000	84.2181	283	0
1527846953.425171000	84.2181	322	0
1527846953.425225000	84.2182	74	1
1527846953.430100000	84.223	120	0
1527846953.430174000	84.2231	186	0
1527846953.430186000	84.2231	74	1
1527846953.430250000	84.2232	112	0
1527846953.430544000	84.2235	112	1
1527846953.442977000	84.2359	74	0
1527846953.499698000	84.2926	401	1
1527846953.499795000	84.2927	277	1
1527846953.513110000	84.306	74	0
1527846953.513378000	84.3063	74	0
1527846953.665284000	84.4582	281	0
1527846953.665286000	84.4582	211	0
1527846953.665330000	84.4583	74	1
1527846953.668987000	84.4619	309	0
1527846953.669077000	84.462	238	0
1527846953.669090000	84.462	74	1
1527846953.669153000	84.4621	112	0
1527846953.669618000	84.4625	112	1
1527846953.683388000	84.4763	74	0
1527846954.207709000	85.0006	778	1
1527846954.207789000	85.0007	278	1
1527846954.220791000	85.0137	74	0
1527846954.220892000	85.0138	74	0
1527846954.352541000	85.1455	281	0
1527846954.352543000	85.1455	205	0
1527846954.352606000	85.1455	74	1
1527846954.357546000	85.1505	277	0
1527846954.357549000	85.1505	317	0
1527846954.357578000	85.1505	74	1
1527846954.357653000	85.1506	112	0
1527846954.358049000	85.151	112	1
1527846954.370822000	85.1638	74	0
1527846954.428941000	85.2219	470	1
1527846954.429016000	85.2219	275	1
1527846954.442409000	85.2353	74	0
1527846954.442412000	85.2353	74	0
1527846954.606100000	85.399	283	0
1527846954.606103000	85.399	197	0
1527846954.606147000	85.3991	74	1
1527846954.611035000	85.404	184	0
1527846954.611037000	85.404	129	0
1527846954.611064000	85.404	74	1
1527846954.611136000	85.4041	112	0
1527846954.611568000	85.4045	112	1
1527846954.624414000	85.4173	74	0
1527846955.087305000	85.8802	397	1
1527846955.087384000	85.8803	278	1
1527846955.100601000	85.8935	74	0
1527846955.100689000	85.8936	74	0
1527846955.187545000	85.9805	281	0
1527846955.187548000	85.9805	317	0
1527846955.187590000	85.9805	74	1
1527846955.191858000	85.9848	139	0
1527846955.191861000	85.9848	194	0
1527846955.191888000	85.9848	74	1
1527846955.192244000	85.9852	112	0
1527846955.192450000	85.9854	112	1
1527846955.204875000	85.9978	74	0
1527846955.489389000	86.2823	396	1
1527846955.489472000	86.2824	278	1
1527846955.502833000	86.2958	74	0
1527846955.502930000	86.2959	74	0
1527846955.663423000	86.4564	283	0
1527846955.663526000	86.4565	367	0
1527846955.663539000	86.4565	74	1
1527846955.667711000	86.4606	254	0
1527846955.667714000	86.4606	327	0
1527846955.667744000	86.4607	74	1
1527846955.667818000	86.4607	112	0
1527846955.668221000	86.4612	112	1
1527846955.680457000	86.4734	74	0
1527846955.708001000	86.5009	399	1
1527846955.708085000	86.501	276	1
1527846955.736166000	86.5291	74	0
1527846955.736168000	86.5291	74	0
1527846955.877936000	86.6709	281	0
1527846955.878046000	86.671	422	0
1527846955.878063000	86.671	74	1
1527846955.881939000	86.6749	273	0
1527846955.882043000	86.675	187	0
1527846955.882059000	86.675	74	1
1527846955.882409000	86.6753	112	0
1527846955.882546000	86.6755	112	1
1527846955.896078000	86.689	74	0
1527846956.053907000	86.8468	395	1
1527846956.053995000	86.8469	278	1
1527846956.066900000	86.8598	74	0
1527846956.216771000	87.0097	281	0
1527846956.216774000	87.0097	393	0
1527846956.216839000	87.0098	74	1
1527846956.220910000	87.0138	225	0
1527846956.220912000	87.0138	148	0
1527846956.220941000	87.0139	74	1
1527846956.221007000	87.0139	112	0
1527846956.221419000	87.0144	112	1
1527846956.234338000	87.0273	74	0
1527846956.548221000	87.3412	541	1
1527846956.548302000	87.3412	279	1
1527846956.561572000	87.3545	74	0
1527846956.561919000	87.3549	74	0
1527846956.710514000	87.5034	284	0
1527846956.710516000	87.5034	280	0
1527846956.710566000	87.5035	74	1
1527846956.714317000	87.5072	224	0
1527846956.714320000	87.5073	151	0
1527846956.714354000	87.5073	74	1
1527846956.714680000	87.5076	112	0
1527846956.714877000	87.5078	112	1
1527846956.727606000	87.5205	74	0
1527846956.927260000	87.7202	397	1
1527846956.927342000	87.7203	275	1
1527846956.940629000	87.7336	74	0
1527846956.945286000	87.7382	74	0
1527846957.102778000	87.8957	281	0
1527846957.102782000	87.8957	341	0
1527846957.102849000	87.8958	74	1
1527846957.106886000	87.8998	221	0
1527846957.106888000	87.8998	278	0
1527846957.106918000	87.8998	74	1
1527846957.106993000	87.8999	112	0
1527846957.107420000	87.9004	112	1
1527846957.120497000	87.9134	74	0
1527846957.257265000	88.0502	396	1
1527846957.257351000	88.0503	277	1
1527846957.270750000	88.0637	74	0
1527846957.270857000	88.0638	74	0
1527846957.435706000	88.2286	281	0
1527846957.435956000	88.2289	234	0
1527846957.435976000	88.2289	74	1
1527846957.440211000	88.2331	340	0
1527846957.440214000	88.2331	234	0
1527846957.440246000	88.2332	74	1
1527846957.440322000	88.2333	112	0
1527846957.440738000	88.2337	112	1
1527846957.453684000	88.2466	74	0
1527846958.147210000	88.9401	396	1
1527846958.147255000	88.9402	277	1
1527846958.160591000	88.9535	74	0
1527846958.160671000	88.9536	74	0
1527846958.303458000	89.0964	283	0
1527846958.303461000	89.0964	225	0
1527846958.303520000	89.0965	74	1
1527846958.307245000	89.1002	342	0
1527846958.307247000	89.1002	279	0
1527846958.307249000	89.1002	112	0
1527846958.307283000	89.1002	74	1
1527846958.307738000	89.1007	112	1
1527846958.320645000	89.1136	74	0
1527846958.606158000	89.3991	1001	1
1527846958.606206000	89.3991	279	1
1527846958.619099000	89.412	74	0
1527846958.619106000	89.412	74	0
1527846958.720856000	89.5138	283	0
1527846958.720858000	89.5138	232	0
1527846958.720911000	89.5138	74	1
1527846958.725340000	89.5183	247	0
1527846958.725648000	89.5186	159	0
1527846958.725650000	89.5186	112	0
1527846958.725668000	89.5186	74	1
1527846958.726111000	89.519	112	1
1527846958.738812000	89.5317	74	0
1527846958.839119000	89.6321	397	1
1527846958.839162000	89.6321	275	1
1527846958.851360000	89.6443	74	0
1527846958.852167000	89.6451	74	0
1527846958.999376000	89.7923	284	0
1527846958.999379000	89.7923	346	0
1527846958.999438000	89.7924	74	1
1527846959.005002000	89.7979	251	0
1527846959.005004000	89.7979	318	0
1527846959.005039000	89.798	74	1
1527846959.005106000	89.798	112	0
1527846959.005541000	89.7985	112	1
1527846959.022287000	89.8152	74	0
1527846959.263516000	90.0564	401	1
1527846959.263563000	90.0565	280	1
1527846959.276366000	90.0693	74	0
1527846959.276368000	90.0693	74	0
1527846959.433922000	90.2269	284	0
1527846959.433925000	90.2269	327	0
1527846959.433986000	90.2269	74	1
1527846959.437771000	90.2307	338	0
1527846959.437774000	90.2307	307	0
1527846959.437776000	90.2307	112	0
1527846959.437807000	90.2307	74	1
1527846959.438274000	90.2312	112	1
1527846959.455575000	90.2485	74	0
1527846959.765560000	90.5585	780	1
1527846959.765611000	90.5585	276	1
1527846959.790035000	90.583	74	0
1527846959.790127000	90.5831	74	0
1527846959.935456000	90.7284	283	0
1527846959.935580000	90.7285	214	0
1527846959.935603000	90.7285	74	1
1527846959.940917000	90.7338	204	0
1527846959.941349000	90.7343	293	0
1527846959.941352000	90.7343	112	0
1527846959.941384000	90.7343	74	1
1527846959.941980000	90.7349	112	1
1527846959.954592000	90.7475	74	0
1527846960.130373000	90.9233	472	1
1527846960.130456000	90.9234	277	1
1527846960.143785000	90.9367	74	0
1527846960.143877000	90.9368	74	0
1527846960.306192000	91.0991	283	0
1527846960.306194000	91.0991	276	0
1527846960.306244000	91.0992	74	1
1527846960.310054000	91.103	225	0
1527846960.310714000	91.1036	163	0
1527846960.310716000	91.1036	112	0
1527846960.310742000	91.1037	74	1
1527846960.311235000	91.1042	112	1
1527846960.328977000	91.1219	74	0
1527846960.556000000	91.3489	397	1
1527846960.556048000	91.349	280	1
1527846960.568473000	91.3614	74	0
1527846960.568810000	91.3617	74	0
1527846960.876160000	91.6691	283	0
1527846960.876163000	91.6691	336	0
1527846960.876220000	91.6692	74	1
1527846960.879220000	91.6722	369	0
1527846960.879305000	91.6722	346	0
1527846960.879308000	91.6722	112	0
1527846960.879328000	91.6723	74	1
1527846960.879923000	91.6729	112	1
1527846960.893463000	91.6864	74	0
1527846961.660764000	92.4537	399	1
1527846961.660851000	92.4538	275	1
1527846961.674137000	92.4671	74	0
1527846961.674139000	92.4671	74	0
1527846961.818579000	92.6115	284	0
1527846961.818686000	92.6116	370	0
1527846961.818705000	92.6116	74	1
1527846961.822777000	92.6157	133	0
1527846961.822779000	92.6157	256	0
1527846961.822812000	92.6157	74	1
1527846961.822880000	92.6158	112	0
1527846961.823349000	92.6163	112	1
1527846961.837341000	92.6303	74	0
1527846964.676302000	95.4692	379	1
1527846964.676384000	95.4693	1434	1
1527846964.676389000	95.4693	1434	1
1527846964.676393000	95.4693	236	1
1527846964.676444000	95.4694	1434	1
1527846964.676449000	95.4694	556	1
1527846964.690195000	95.4831	74	0
1527846964.690332000	95.4833	74	0
1527846964.690334000	95.4833	74	0
1527846964.690336000	95.4833	74	0
1527846964.690427000	95.4834	74	0
1527846964.792934000	95.5859	421	0
1527846964.799239000	95.5922	104	0
1527846964.799276000	95.5922	74	1
1527846964.799354000	95.5923	112	0
1527846964.799851000	95.5928	112	1
1527846964.812564000	95.6055	74	0
1527846964.876694000	95.6696	541	1
1527846964.876751000	95.6697	279	1
1527846964.889737000	95.6827	74	0
1527846964.889829000	95.6828	74	0
1527846964.975693000	95.7686	283	0
1527846964.976057000	95.769	193	0
1527846964.976078000	95.769	74	1
1527846964.980223000	95.7732	193	0
1527846964.980226000	95.7732	231	0
1527846964.980257000	95.7732	74	1
1527846964.980331000	95.7733	112	0
1527846964.980785000	95.7737	112	1
1527846964.994819000	95.7878	74	0
1527846965.244561000	96.0375	397	1
1527846965.244648000	96.0376	275	1
1527846965.259518000	96.0524	74	0
1527846965.259521000	96.0525	74	0
1527846965.407651000	96.2006	284	0
1527846965.407770000	96.2007	270	0
1527846965.407795000	96.2007	74	1
1527846965.411903000	96.2048	249	0
1527846965.411906000	96.2048	259	0
1527846965.411908000	96.2048	112	0
1527846965.411941000	96.2049	74	1
1527846965.412431000	96.2054	112	1
1527846965.426849000	96.2198	74	0
1527846965.564611000	96.3575	401	1
1527846965.564699000	96.3576	278	1
1527846965.577282000	96.3702	74	0
1527846965.577438000	96.3704	74	0
1527846965.685252000	96.4782	283	0
1527846965.685365000	96.4783	400	0
1527846965.685385000	96.4783	74	1
1527846965.689871000	96.4828	176	0
1527846965.689971000	96.4829	173	0
1527846965.689972000	96.4829	112	0
1527846965.689998000	96.4829	74	1
1527846965.690516000	96.4834	112	1
1527846965.703656000	96.4966	74	0
1527846965.874474000	96.6674	396	1
1527846965.874532000	96.6675	275	1
1527846965.887159000	96.6801	74	0
1527846965.887999000	96.6809	74	0
1527846965.979390000	96.7723	284	0
1527846965.979497000	96.7724	426	0
1527846965.979530000	96.7725	74	1
1527846965.984544000	96.7775	290	0
1527846965.984546000	96.7775	162	0
1527846965.984582000	96.7775	74	1
1527846965.984663000	96.7776	112	0
1527846965.985060000	96.778	112	1
1527846966.002480000	96.7954	74	0
1527846966.324818000	97.1177	1001	1
1527846966.324870000	97.1178	277	1
1527846966.338182000	97.1311	74	0
1527846966.338185000	97.1311	74	0
1527846966.493219000	97.2861	283	0
1527846966.493221000	97.2862	377	0
1527846966.493277000	97.2862	74	1
1527846966.497550000	97.2905	117	0
1527846966.497649000	97.2906	202	0
1527846966.497672000	97.2906	74	1
1527846966.497976000	97.2909	112	0
1527846966.498159000	97.2911	112	1
1527846966.511336000	97.3043	74	0
1527846966.804711000	97.5976	396	1
1527846966.804766000	97.5977	278	1
1527846966.818098000	97.611	74	0
1527846966.822348000	97.6153	74	0
1527846966.906952000	97.6999	281	0
1527846966.907053000	97.7	265	0
1527846966.907073000	97.7	74	1
1527846966.911093000	97.704	228	0
1527846966.911095000	97.704	261	0
1527846966.911097000	97.704	112	0
1527846966.911130000	97.7041	74	1
1527846966.911625000	97.7046	112	1
1527846966.931117000	97.724	74	0
1527846967.036420000	97.8294	395	1
1527846967.036464000	97.8294	275	1
1527846967.049199000	97.8421	74	0
1527846967.049202000	97.8421	74	0
1527846967.137929000	97.9309	280	0
1527846967.137932000	97.9309	237	0
1527846967.137998000	97.9309	74	1
1527846967.141988000	97.9349	189	0
1527846967.141990000	97.9349	307	0
1527846967.142018000	97.9349	74	1
1527846967.142091000	97.935	112	0
1527846967.142516000	97.9354	112	1
1527846967.155911000	97.9488	74	0
1527846967.263547000	98.0565	776	1
1527846967.263593000	98.0565	277	1
1527846967.276874000	98.0698	74	0
1527846967.371929000	98.1649	281	0
1527846967.371931000	98.1649	242	0
1527846967.371975000	98.1649	74	1
1527846967.375762000	98.1687	349	0
1527846967.375764000	98.1687	331	0
1527846967.375766000	98.1687	112	0
1527846967.375798000	98.1687	74	1
1527846967.376283000	98.1692	112	1
1527846967.389942000	98.1829	74	0
1527846967.735611000	98.5285	467	1
1527846967.735662000	98.5286	275	1
1527846967.749621000	98.5426	74	0
1527846967.749773000	98.5427	74	0
1527846967.832413000	98.6253	283	0
1527846967.832416000	98.6253	262	0
1527846967.832459000	98.6254	74	1
1527846967.837108000	98.63	265	0
1527846967.837110000	98.63	326	0
1527846967.837140000	98.6301	74	1
1527846967.837499000	98.6304	112	0
1527846967.837741000	98.6307	112	1
1527846967.855692000	98.6486	74	0
1527846968.185545000	98.9785	397	1
1527846968.185589000	98.9785	275	1
1527846968.198433000	98.9914	74	0
1527846968.198542000	98.9915	74	0
1527846968.292464000	99.0854	283	0
1527846968.292581000	99.0855	211	0
1527846968.292609000	99.0855	74	1
1527846968.297104000	99.09	294	0
1527846968.297192000	99.0901	305	0
1527846968.297194000	99.0901	112	0
1527846968.297211000	99.0901	74	1
1527846968.298305000	99.0912	112	1
1527846968.316988000	99.1099	74	0
1527846968.485953000	99.2789	401	1
1527846968.485998000	99.2789	280	1
1527846968.498770000	99.2917	74	0
1527846968.498772000	99.2917	74	0
1527846968.586660000	99.3796	280	0
1527846968.586663000	99.3796	284	0
1527846968.586728000	99.3797	74	1
1527846968.590424000	99.3834	205	0
1527846968.590426000	99.3834	214	0
1527846968.590459000	99.3834	74	1
1527846968.590534000	99.3835	112	0
1527846968.590970000	99.3839	112	1
1527846968.605084000	99.398	74	0
1527846968.815758000	99.6087	399	1
1527846968.815845000	99.6088	277	1
1527846968.829143000	99.6221	74	0
1527846968.829144000	99.6221	74	0
1527846968.920086000	99.713	281	0
1527846968.920089000	99.713	374	0
1527846968.920153000	99.7131	74	1
1527846968.924640000	99.7176	282	0
1527846968.924643000	99.7176	193	0
1527846968.924676000	99.7176	74	1
1527846968.924743000	99.7177	112	0
1527846968.925185000	99.7181	112	1
1527846968.938076000	99.731	74	0
1527846969.054803000	99.8477	396	1
1527846969.054854000	99.8478	278	1
1527846969.067943000	99.8609	74	0
1527846969.067945000	99.8609	74	0
1527846969.154333000	99.9473	283	0
1527846969.154335000	99.9473	294	0
1527846969.154393000	99.9473	74	1
1527846969.158459000	99.9514	257	0
1527846969.158461000	99.9514	152	0
1527846969.158489000	99.9514	74	1
1527846969.158561000	99.9515	112	0
1527846969.158975000	99.9519	112	1
1527846969.171910000	99.9648	74	0
1527846969.515059000	100.308	540	1
1527846969.515141000	100.308	276	1
1527846969.528271000	100.321	74	0
1527846969.528274000	100.321	74	0
1527846969.615852000	100.409	281	0
1527846969.616178000	100.409	399	0
1527846969.616200000	100.409	74	1
1527846969.621114000	100.414	349	0
1527846969.621116000	100.414	278	0
1527846969.621118000	100.414	112	0
1527846969.621150000	100.414	74	1
1527846969.621672000	100.415	112	1
1527846969.634108000	100.427	74	0
1527846969.724749000	100.518	400	1
1527846969.724823000	100.518	279	1
1527846969.737619000	100.531	74	0
1527846969.737724000	100.531	74	0
1527846969.831819000	100.625	283	0
1527846969.831904000	100.625	345	0
1527846969.831918000	100.625	74	1
1527846969.837267000	100.63	164	0
1527846969.837357000	100.63	196	0
1527846969.837375000	100.63	74	1
1527846969.837680000	100.631	112	0
1527846969.837868000	100.631	112	1
1527846969.850612000	100.644	74	0
1527846970.048065000	100.841	397	1
1527846970.048119000	100.841	276	1
1527846970.061265000	100.854	74	0
1527846970.147721000	100.941	281	0
1527846970.148045000	100.941	352	0
1527846970.148067000	100.941	74	1
1527846970.152291000	100.945	233	0
1527846970.152294000	100.945	295	0
1527846970.152296000	100.945	112	0
1527846970.152327000	100.945	74	1
1527846970.152802000	100.946	112	1
1527846970.171008000	100.964	74	0
1527846970.414990000	101.208	1003	1
1527846970.415072000	101.208	275	1
1527846970.428061000	101.221	74	0
1527846970.428064000	101.221	74	0
1527846970.514369000	101.307	283	0
1527846970.514372000	101.307	254	0
1527846970.514442000	101.307	74	1
1527846970.519332000	101.312	181	0
1527846970.519335000	101.312	290	0
1527846970.519367000	101.312	74	1
1527846970.519441000	101.312	112	0
1527846970.519891000	101.313	112	1
1527846970.538174000	101.331	74	0
1527846970.874884000	101.668	397	1
1527846970.874940000	101.668	280	1
1527846970.887854000	101.681	74	0
1527846970.887856000	101.681	74	0
1527846970.984042000	101.777	284	0
1527846970.984044000	101.777	282	0
1527846970.984110000	101.777	74	1
1527846970.987769000	101.781	191	0
1527846970.988194000	101.781	316	0
1527846970.988196000	101.781	112	0
1527846970.988220000	101.781	74	1
1527846970.988737000	101.782	112	1
1527846971.001542000	101.794	74	0
1527846971.306031000	102.099	398	1
1527846971.306075000	102.099	277	1
1527846971.318976000	102.112	74	0
1527846971.319084000	102.112	74	0
1527846971.406571000	102.2	283	0
1527846971.406676000	102.2	221	0
1527846971.406700000	102.2	74	1
1527846971.411643000	102.205	347	0
1527846971.411646000	102.205	359	0
1527846971.411678000	102.205	74	1
1527846971.411755000	102.205	112	0
1527846971.412151000	102.205	112	1
1527846971.428986000	102.222	74	0
1527846971.624759000	102.418	778	1
1527846971.624817000	102.418	275	1
1527846971.638056000	102.431	74	0
1527846971.638141000	102.431	74	0
1527846971.746312000	102.539	281	0
1527846971.746315000	102.539	202	0
1527846971.746382000	102.539	74	1
1527846971.750940000	102.544	240	0
1527846971.750942000	102.544	311	0
1527846971.750973000	102.544	74	1
1527846971.751047000	102.544	112	0
1527846971.751484000	102.544	112	1
1527846971.764290000	102.557	74	0
1527846972.048020000	102.841	472	1
1527846972.048075000	102.841	281	1
1527846972.061002000	102.854	74	0
1527846972.061004000	102.854	74	0
1527846972.145457000	102.938	283	0
1527846972.145568000	102.938	257	0
1527846972.145588000	102.939	74	1
1527846972.149660000	102.943	133	0
1527846972.150538000	102.943	331	0
1527846972.150540000	102.943	112	0
1527846972.150571000	102.944	74	1
1527846972.151112000	102.944	112	1
1527846972.163461000	102.956	74	0
1527846972.488584000	103.282	396	1
1527846972.488661000	103.282	280	1
1527846972.501825000	103.295	74	0
1527846972.501925000	103.295	74	0
1527846972.648491000	103.441	281	0
1527846972.648826000	103.442	377	0
1527846972.648843000	103.442	74	1
1527846972.653025000	103.446	143	0
1527846972.653028000	103.446	231	0
1527846972.653058000	103.446	74	1
1527846972.653129000	103.446	112	0
1527846972.653605000	103.447	112	1
1527846972.666630000	103.46	74	0
1527846972.957074000	103.75	396	1
1527846972.957161000	103.75	276	1
1527846972.970447000	103.763	74	0
1527846972.970449000	103.763	74	0
1527846973.054715000	103.848	281	0
1527846973.054822000	103.848	389	0
1527846973.054842000	103.848	74	1
1527846973.059518000	103.852	306	0
1527846973.059520000	103.852	188	0
1527846973.059522000	103.852	112	0
1527846973.059557000	103.852	74	1
1527846973.060097000	103.853	112	1
1527846973.077107000	103.87	74	0
1527846973.246864000	104.04	400	1
1527846973.246920000	104.04	277	1
1527846973.261113000	104.054	74	0
1527846973.261116000	104.054	74	0
1527846973.355032000	104.148	281	0
1527846973.355035000	104.148	421	0
1527846973.355097000	104.148	74	1
1527846973.359191000	104.152	151	0
1527846973.359193000	104.152	309	0
1527846973.359226000	104.152	74	1
1527846973.359302000	104.152	112	0
1527846973.359695000	104.153	112	1
1527846973.372947000	104.166	74	0
1527846973.657121000	104.45	396	1
1527846973.657176000	104.45	277	1
1527846973.669991000	104.463	74	0
1527846973.669993000	104.463	74	0
1527846973.981797000	104.775	283	0
1527846973.981901000	104.775	377	0
1527846973.981920000	104.775	74	1
1527846973.987712000	104.781	220	0
1527846973.987817000	104.781	332	0
1527846973.987835000	104.781	74	1
1527846973.988155000	104.781	112	0
1527846973.988504000	104.781	112	1
1527846974.001011000	104.794	74	0
1527846974.128059000	104.921	540	1
1527846974.128142000	104.921	276	1
1527846974.141557000	104.934	74	0
1527846974.141560000	104.934	74	0
1527846974.233398000	105.026	281	0
1527846974.233400000	105.026	362	0
1527846974.233460000	105.026	74	1
1527846974.237548000	105.03	366	0
1527846974.237639000	105.031	284	0
1527846974.237656000	105.031	74	1
1527846974.237914000	105.031	112	0
1527846974.238124000	105.031	112	1
1527846974.252828000	105.046	74	0
1527846974.338116000	105.131	400	1
1527846974.338171000	105.131	278	1
1527846974.353735000	105.147	74	0
1527846974.353739000	105.147	74	0
1527846974.454791000	105.248	283	0
1527846974.454907000	105.248	314	0
1527846974.454923000	105.248	74	1
1527846974.459797000	105.253	200	0
1527846974.459900000	105.253	237	0
1527846974.459902000	105.253	112	0
1527846974.459920000	105.253	74	1
1527846974.460311000	105.253	112	1
1527846974.472833000	105.266	74	0
1527846974.617894000	105.411	397	1
1527846974.617937000	105.411	275	1
1527846974.630576000	105.424	74	0
1527846974.630900000	105.424	74	0
1527846974.722638000	105.516	283	0
1527846974.722749000	105.516	412	0
1527846974.722766000	105.516	74	1
1527846974.728358000	105.521	226	0
1527846974.728360000	105.521	206	0
1527846974.728392000	105.521	74	1
1527846974.728469000	105.521	112	0
1527846974.728899000	105.522	112	1
1527846974.742550000	105.535	74	0
1527846975.088151000	105.881	1000	1
1527846975.088200000	105.881	278	1
1527846975.101519000	105.894	74	0
1527846975.101521000	105.894	74	0
1527846975.213408000	106.006	283	0
1527846975.213410000	106.006	349	0
1527846975.213458000	106.006	74	1
1527846975.218048000	106.011	216	0
1527846975.218050000	106.011	191	0
1527846975.218077000	106.011	74	1
1527846975.218148000	106.011	112	0
1527846975.218576000	106.012	112	1
1527846975.231290000	106.024	74	0
1527846975.639591000	106.433	397	1
1527846975.639648000	106.433	276	1
1527846975.652944000	106.446	74	0
1527846975.653037000	106.446	74	0
1527846975.742530000	106.535	283	0
1527846975.742532000	106.535	360	0
1527846975.742579000	106.536	74	1
1527846975.747720000	106.541	366	0
1527846975.747723000	106.541	172	0
1527846975.747725000	106.541	112	0
1527846975.747768000	106.541	74	1
1527846975.748238000	106.541	112	1
1527846975.761063000	106.554	74	0
1527846976.509404000	107.302	401	1
1527846976.509483000	107.302	280	1
1527846976.522847000	107.316	74	0
1527846976.522849000	107.316	74	0
1527846976.612488000	107.405	283	0
1527846976.612648000	107.406	417	0
1527846976.612678000	107.406	74	1
1527846976.617861000	107.411	126	0
1527846976.617864000	107.411	213	0
1527846976.617894000	107.411	74	1
1527846976.617969000	107.411	112	0
1527846976.618401000	107.411	112	1
1527846976.632916000	107.426	74	0
1527846976.771534000	107.564	779	1
1527846976.771708000	107.565	276	1
1527846976.784408000	107.577	74	0
1527846976.784410000	107.577	74	0
1527846976.875833000	107.669	284	0
1527846976.875835000	107.669	345	0
1527846976.875904000	107.669	74	1
1527846976.880455000	107.673	269	0
1527846976.880825000	107.674	190	0
1527846976.880861000	107.674	74	1
1527846976.881188000	107.674	112	0
1527846976.881384000	107.674	112	1
1527846976.895045000	107.688	74	0
1527846977.030275000	107.823	469	1
1527846977.030326000	107.823	277	1
1527846977.042891000	107.836	74	0
1527846977.153264000	107.946	281	0
1527846977.153394000	107.946	181	0
1527846977.153416000	107.946	74	1
1527846977.158262000	107.951	238	0
1527846977.158265000	107.951	125	0
1527846977.158304000	107.951	74	1
1527846977.158372000	107.951	112	0
1527846977.158813000	107.952	112	1
1527846977.171442000	107.964	74	0
1527846977.249959000	108.043	395	1
1527846977.250041000	108.043	276	1
1527846977.263954000	108.057	74	0
1527846977.372718000	108.166	281	0
1527846977.372720000	108.166	197	0
1527846977.372769000	108.166	74	1
1527846977.377103000	108.17	269	0
1527846977.377105000	108.17	263	0
1527846977.377134000	108.17	74	1
1527846977.377202000	108.17	112	0
1527846977.377619000	108.171	112	1
1527846977.389981000	108.183	74	0
1527846977.599079000	108.392	395	1
1527846977.599135000	108.392	277	1
1527846977.612272000	108.405	74	0
1527846977.612350000	108.405	74	0
1527846977.700494000	108.493	281	0
1527846977.700603000	108.494	206	0
1527846977.700623000	108.494	74	1
1527846977.705108000	108.498	246	0
1527846977.705205000	108.498	353	0
1527846977.705207000	108.498	112	0
1527846977.705230000	108.498	74	1
1527846977.705737000	108.499	112	1
1527846977.723313000	108.516	74	0
1527846977.906467000	108.699	396	1
1527846977.906523000	108.699	276	1
1527846977.918824000	108.712	74	0
1527846977.919188000	108.712	74	0
1527846978.008003000	108.801	283	0
1527846978.008105000	108.801	390	0
1527846978.008128000	108.801	74	1
1527846978.013413000	108.806	368	0
1527846978.013830000	108.807	278	0
1527846978.013832000	108.807	112	0
1527846978.013860000	108.807	74	1
1527846978.014380000	108.807	112	1
1527846978.031022000	108.824	74	0
1527846978.329186000	109.122	397	1
1527846978.329262000	109.122	278	1
1527846978.341983000	109.135	74	0
1527846978.341985000	109.135	74	0
1527846978.428069000	109.221	280	0
1527846978.428181000	109.221	348	0
1527846978.428206000	109.221	74	1
1527846978.432779000	109.226	274	0
1527846978.432781000	109.226	258	0
1527846978.432783000	109.226	112	0
1527846978.432823000	109.226	74	1
1527846978.433316000	109.226	112	1
1527846978.451293000	109.244	74	0
1527846979.039559000	109.832	395	1
1527846979.039613000	109.833	276	1
1527846979.052486000	109.845	74	0
1527846979.052488000	109.845	74	0
1527846979.144465000	109.937	284	0
1527846979.144467000	109.937	362	0
1527846979.144516000	109.937	74	1
1527846979.149538000	109.942	336	0
1527846979.149540000	109.942	314	0
1527846979.149575000	109.943	74	1
1527846979.149648000	109.943	112	0
1527846979.150034000	109.943	112	1
1527846979.163087000	109.956	74	0
1527846979.579480000	110.372	543	1
1527846979.579558000	110.372	277	1
1527846979.593542000	110.386	74	0
1527846979.593637000	110.387	74	0
1527846979.682763000	110.476	281	0
1527846979.682766000	110.476	263	0
1527846979.682825000	110.476	74	1
1527846979.686951000	110.48	140	0
1527846979.686953000	110.48	279	0
1527846979.686981000	110.48	74	1
1527846979.687058000	110.48	112	0
1527846979.687473000	110.48	112	1
[truncated: 89 more rows]
