# Supplementary material for: Method for multi-task learning fusion network traffic classification to address small sample labels
Source: Sci Rep. 2024 Jan 30;14:2518. doi: 10.1038/s41598-024-51933-8 (PMC10827795; doi:10.1038/s41598-024-51933-8)
Supplement: Supplementary file 2 — Supplementary Information 2. [file 41598_2024_51933_MOESM2_ESM.zip › QUIC Dataset/QUIC Dataset/pretraining/Google Doc/GoogleDoc-114.txt]

1528140812.982881000	0	630	1
1528140813.000294000	0.0174129	87	0
1528140813.419370000	0.436489	326	0
1528140813.420918000	0.438037	1412	0
1528140813.421993000	0.439112	104	1
1528140813.422497000	0.439616	1412	0
1528140813.424061000	0.44118	1412	0
1528140813.424965000	0.442084	101	1
1528140813.425615000	0.442734	180	0
1528140813.427244000	0.444363	1412	0
1528140813.427965000	0.445084	101	1
1528140813.428874000	0.445993	1412	0
1528140813.430447000	0.447566	1412	0
1528140813.431940000	0.449059	797	0
1528140813.431991000	0.44911	101	1
1528140813.433579000	0.450698	1412	0
1528140813.434965000	0.452084	101	1
1528140813.435165000	0.452284	1412	0
1528140813.436721000	0.45384	694	0
1528140813.437967000	0.455086	101	1
1528140813.438376000	0.455495	1412	0
1528140813.439940000	0.457059	1412	0
1528140813.440965000	0.458084	101	1
1528140813.441482000	0.458601	1412	0
1528140813.443005000	0.460124	188	0
1528140813.443964000	0.461083	101	1
1528140813.444570000	0.461689	1193	0
1528140813.446949000	0.464068	98	1
1528140813.453282000	0.470401	1412	0
1528140813.454854000	0.471973	1412	0
1528140813.455899000	0.473018	101	1
1528140813.456409000	0.473528	1412	0
1528140813.458015000	0.475134	188	0
1528140813.458919000	0.476038	101	1
1528140813.459607000	0.476726	1412	0
1528140813.461178000	0.478297	1412	0
1528140813.462737000	0.479856	1412	0
1528140813.464371000	0.48149	1412	0
1528140813.465935000	0.483054	1412	0
1528140813.467520000	0.484639	337	0
1528140813.469103000	0.486222	1412	0
1528140813.470667000	0.487786	1412	0
1528140813.470922000	0.488041	98	1
1528140813.472232000	0.489351	1412	0
1528140813.473763000	0.490882	188	0
1528140813.475316000	0.492435	84	0
1528140813.476769000	0.493888	125	1
1528140813.476911000	0.49403	1412	0
1528140813.478536000	0.495655	152	0
1528140813.479906000	0.497025	101	1
1528140813.480133000	0.497252	1412	0
1528140813.481700000	0.498819	1412	0
1528140813.483030000	0.500149	101	1
1528140813.483261000	0.50038	1412	0
1528140813.484793000	0.501912	188	0
1528140813.485902000	0.503021	101	1
1528140813.486393000	0.503512	1412	0
1528140813.487998000	0.505117	167	0
1528140813.488960000	0.506079	101	1
1528140813.489591000	0.50671	1412	0
1528140813.491158000	0.508277	1412	0
1528140813.491897000	0.509016	101	1
1528140813.492718000	0.509837	1412	0
1528140813.494250000	0.511369	198	0
1528140813.495824000	0.512943	811	0
1528140813.495962000	0.513081	104	1
1528140813.497401000	0.51452	1412	0
1528140813.499005000	0.516124	1412	0
1528140813.499901000	0.51702	115	1
1528140813.500569000	0.517688	1412	0
1528140813.502123000	0.519242	969	0
1528140813.523193000	0.540312	87	0
1528140813.543875000	0.560994	98	1
1528140813.549934000	0.567053	101	1
1528140813.984543000	1.00166	373	1
1528140813.984637000	1.00176	1412	1
1528140813.984676000	1.00179	906	1
1528140813.985338000	1.00246	217	1
1528140814.004129000	1.02125	87	0
1528140814.110897000	1.12802	350	0
1528140814.112487000	1.12961	1412	0
1528140814.113967000	1.13109	104	1
1528140814.114018000	1.13114	1412	0
1528140814.115626000	1.13275	1412	0
1528140814.116951000	1.13407	101	1
1528140814.117155000	1.13427	186	0
1528140814.118866000	1.13598	1412	0
1528140814.119945000	1.13706	101	1
1528140814.120436000	1.13755	1412	0
1528140814.121991000	1.13911	1065	0
1528140814.123525000	1.14064	92	0
1528140814.123998000	1.14112	101	1
1528140814.125089000	1.14221	152	0
1528140814.126929000	1.14405	101	1
1528140814.139481000	1.1566	415	0
1528140814.141947000	1.15907	98	1
1528140814.144272000	1.16139	90	0
1528140814.146943000	1.16406	98	1
1528140814.252723000	1.26984	215	1
1528140814.271311000	1.28843	87	0
1528140814.427624000	1.44474	431	0
1528140814.429211000	1.44633	1114	0
1528140814.430810000	1.44793	92	0
1528140814.432398000	1.44952	279	0
1528140814.498340000	1.51546	431	0
1528140814.509254000	1.52637	113	1
1528140814.830153000	1.84727	867	1
1528140814.830553000	1.84767	516	1
1528140814.849699000	1.86682	87	0
1528140814.997630000	2.01475	506	0
1528140814.999159000	2.01628	80	0
1528140815.049193000	2.06631	104	1
1528140815.235511000	2.25263	408	0
1528140815.237079000	2.2542	1224	0
1528140815.308816000	2.32593	408	0
1528140815.323205000	2.34032	104	1
1528140815.326235000	2.34335	294	1
1528140815.326291000	2.34341	144	1
1528140815.343830000	2.36095	87	0
1528140815.359080000	2.3762	464	1
1528140815.359163000	2.37628	190	1
1528140815.379918000	2.39704	87	0
1528140815.404619000	2.42174	1412	0
1528140815.406185000	2.4233	1412	0
1528140815.407832000	2.42495	1412	0
1528140815.409380000	2.4265	640	0
1528140815.410925000	2.42804	92	0
1528140815.412481000	2.4296	90	0
1528140815.419154000	2.43627	119	1
1528140815.471359000	2.48848	615	0
1528140815.472891000	2.49001	92	0
1528140815.474457000	2.49158	197	0
1528140815.497391000	2.51451	104	1
1528140816.160622000	3.17774	303	1
1528140816.172421000	3.18954	1286	1
1528140816.177646000	3.19476	87	0
1528140816.192510000	3.20963	87	0
1528140816.208542000	3.22566	1412	1
1528140816.208615000	3.22573	1281	1
1528140816.208676000	3.2258	843	1
1528140816.227194000	3.24431	87	0
1528140816.248993000	3.26611	518	0
1528140816.330311000	3.34743	101	1
1528140816.516626000	3.53374	340	0
1528140816.518271000	3.53539	1412	0
1528140816.519078000	3.5362	101	1
1528140816.519849000	3.53697	996	0
1528140816.521385000	3.5385	92	0
1528140816.522186000	3.5393	101	1
1528140816.523019000	3.54014	224	0
1528140816.526078000	3.5432	98	1
1528140816.740915000	3.75803	1412	1
1528140816.740955000	3.75807	545	1
1528140816.760355000	3.77747	87	0
1528140816.919683000	3.9368	1101	0
1528140816.921212000	3.93833	255	0
1528140816.943526000	3.96064	101	1
1528140816.948147000	3.96527	98	1
1528140817.441620000	4.45874	397	0
1528140817.443227000	4.46035	1412	0
1528140817.444793000	4.46191	1412	0
1528140817.445233000	4.46235	104	1
1528140817.446351000	4.46347	1412	0
1528140817.447961000	4.46508	188	0
1528140817.449146000	4.46626	101	1
1528140817.449532000	4.46665	430	0
1528140817.452137000	4.46926	98	1
1528140817.486606000	4.50372	549	1
1528140817.486701000	4.50382	1412	1
1528140817.486741000	4.50386	1412	1
1528140817.486794000	4.50391	955	1
1528140817.504983000	4.5221	87	0
1528140817.518423000	4.53554	87	0
1528140817.538909000	4.55603	87	0
1528140817.628675000	4.64579	372	0
1528140817.630336000	4.64745	80	0
1528140817.631149000	4.64827	110	1
1528140817.875831000	4.89295	1389	1
1528140817.893480000	4.9106	87	0
1528140818.021435000	5.03855	350	0
1528140818.022957000	5.04008	117	0
1528140818.033428000	5.05055	104	1
1528140819.027913000	6.04503	332	1
1528140819.027996000	6.04511	1412	1
1528140819.028021000	6.04514	980	1
1528140819.031323000	6.04844	224	1
1528140819.031419000	6.04854	1412	1
1528140819.031456000	6.04857	1412	1
1528140819.031508000	6.04863	1412	1
1528140819.031531000	6.04865	1412	1
1528140819.031567000	6.04869	1412	1
1528140819.031596000	6.04871	1412	1
1528140819.031633000	6.04875	1412	1
1528140819.033363000	6.05048	1412	1
1528140819.036845000	6.05396	1412	1
1528140819.036917000	6.05404	1412	1
1528140819.038378000	6.0555	101	1
1528140819.044849000	6.06197	251	1
1528140819.048771000	6.06589	87	0
1528140819.053735000	6.07085	87	0
1528140819.055405000	6.07252	104	0
1528140819.058383000	6.0755	104	1
1528140819.061696000	6.07881	87	0
1528140819.176211000	6.19333	467	0
1528140819.179860000	6.19698	80	0
1528140819.219384000	6.2365	104	1
1528140819.227224000	6.24434	467	0
1528140819.231630000	6.24875	98	1
1528140819.537045000	6.55416	561	0
1528140819.538594000	6.55571	361	0
1528140819.591741000	6.60886	551	0
1528140819.641865000	6.65898	312	0
1528140819.684564000	6.70168	107	1
1528140819.688858000	6.70598	101	1
1528140819.693920000	6.71104	251	1
1528140819.707101000	6.72422	87	0
1528140819.712043000	6.72916	87	0
1528140819.914418000	6.93154	941	0
1528140819.916006000	6.93313	1412	0
1528140819.917581000	6.9347	1412	0
1528140819.919204000	6.93632	1412	0
1528140819.920736000	6.93786	180	0
1528140819.922358000	6.93948	1412	0
1528140819.923922000	6.94104	1356	0
1528140819.925450000	6.94257	1412	0
1528140819.927057000	6.94418	1412	0
1528140819.928681000	6.9458	1412	0
1528140819.930216000	6.94734	188	0
1528140819.931802000	6.94892	1229	0
1528140819.933377000	6.9505	1412	0
1528140819.934938000	6.95206	1412	0
1528140819.936451000	6.95357	1412	0
1528140819.938084000	6.9552	188	0
1528140819.939680000	6.9568	1412	0
1528140819.941227000	6.95835	728	0
1528140819.942797000	6.95992	1412	0
1528140819.944329000	6.96145	1412	0
1528140819.945925000	6.96304	1412	0
1528140819.947450000	6.96457	188	0
1528140819.949114000	6.96623	745	0
1528140819.950615000	6.96773	1412	0
1528140819.952168000	6.96929	1412	0
1528140819.953797000	6.97092	1412	0
1528140819.955325000	6.97244	188	0
1528140819.956930000	6.97405	972	0
1528140819.958475000	6.97559	1412	0
1528140819.960055000	6.97717	1412	0
1528140819.961727000	6.97885	1412	0
1528140819.963259000	6.98038	188	0
1528140819.964801000	6.98192	1412	0
1528140819.966386000	6.98351	183	0
1528140819.967963000	6.98508	1412	0
1528140819.969529000	6.98665	1412	0
1528140819.971147000	6.98827	1412	0
1528140819.972621000	6.98974	188	0
1528140819.974255000	6.99137	1199	0
1528140819.975831000	6.99295	1412	0
1528140819.977396000	6.99451	1412	0
1528140819.979053000	6.99617	1412	0
1528140819.980520000	6.99764	188	0
1528140819.982165000	6.99928	964	0
1528140819.983815000	7.00093	1412	0
1528140819.985374000	7.00249	1302	0
1528140819.986916000	7.00403	749	0
1528140819.988528000	7.00565	1412	0
1528140819.990105000	7.00722	1330	0
1528140819.991680000	7.0088	1412	0
1528140819.993245000	7.01036	1412	0
1528140819.994777000	7.0119	361	0
1528140819.996324000	7.01344	92	0
1528140819.997938000	7.01506	254	0
1528140820.009294000	7.02641	941	0
1528140820.065421000	7.08254	1412	0
1528140820.070958000	7.08808	104	1
1528140820.071393000	7.08851	125	1
1528140820.071593000	7.08871	125	1
1528140820.071755000	7.08887	125	1
1528140820.072437000	7.08956	125	1
1528140820.072630000	7.08975	125	1
1528140820.075533000	7.09265	110	1
1528140821.556476000	8.5736	309	1
1528140821.556698000	8.57382	144	1
1528140821.573658000	8.59078	87	0
1528140821.632079000	8.6492	1412	0
1528140821.633629000	8.65075	1412	0
1528140821.634520000	8.65164	104	1
1528140821.635216000	8.65233	1412	0
1528140821.636760000	8.65388	538	0
1528140821.638371000	8.65549	92	0
1528140821.639939000	8.65706	240	0
1528140821.690796000	8.70791	101	1
1528140821.693558000	8.71068	101	1
1528140822.306960000	9.32408	801	1
1528140822.307030000	9.32415	217	1
1528140822.326640000	9.34376	87	0
1528140822.433258000	9.45038	384	0
1528140822.434821000	9.45194	103	0
1528140822.436382000	9.4535	92	0
1528140822.436562000	9.45368	107	1
1528140822.438014000	9.45513	272	0
1528140822.440588000	9.45771	98	1
1528140822.699917000	9.71704	918	1
1528140822.700008000	9.71713	294	1
1528140822.703328000	9.72045	557	1
1528140822.703420000	9.72054	1412	1
1528140822.703459000	9.72058	1412	1
1528140822.703488000	9.72061	989	1
1528140822.719389000	9.73651	87	0
1528140822.722729000	9.73985	87	0
1528140822.747956000	9.76507	400	1
1528140822.766409000	9.78353	87	0
1528140822.793792000	9.81091	403	0
1528140822.796586000	9.8137	101	1
1528140822.799643000	9.81676	80	0
1528140822.802591000	9.81971	98	1
1528140822.831483000	9.8486	358	0
1528140822.833024000	9.85014	103	0
1528140822.834599000	9.85172	101	1
1528140822.834615000	9.85173	280	0
1528140822.836190000	9.85331	1400	0
1528140822.837573000	9.85469	101	1
1528140822.837782000	9.8549	513	0
1528140822.839346000	9.85646	592	0
1528140822.840579000	9.8577	101	1
1528140822.840894000	9.85801	102	0
1528140822.842488000	9.85961	635	0
1528140822.843569000	9.86069	101	1
1528140822.844029000	9.86115	467	0
1528140822.845596000	9.86272	697	0
1528140822.846553000	9.86367	101	1
1528140822.847149000	9.86427	484	0
1528140822.848775000	9.86589	835	0
1528140822.849562000	9.86668	101	1
1528140822.850400000	9.86752	649	0
1528140822.851968000	9.86909	519	0
1528140822.853584000	9.8707	439	0
1528140822.853609000	9.87073	101	1
1528140822.855157000	9.87228	701	0
1528140822.856660000	9.87378	101	1
1528140822.856711000	9.87383	616	0
1528140822.858333000	9.87545	558	0
1528140822.859585000	9.8767	101	1
1528140822.859968000	9.87709	654	0
1528140822.861538000	9.87866	583	0
1528140822.862609000	9.87973	101	1
1528140822.863092000	9.88021	689	0
1528140822.864638000	9.88176	92	0
1528140822.865578000	9.8827	101	1
1528140822.866197000	9.88332	159	0
1528140822.868593000	9.88571	98	1
1528140823.022181000	10.0393	1412	1
1528140823.022261000	10.0394	1412	1
1528140823.022281000	10.0394	296	1
1528140823.022350000	10.0395	844	1
1528140823.041507000	10.0586	87	0
1528140823.063161000	10.0803	630	0
1528140823.065601000	10.0827	101	1
1528140823.700497000	10.7176	1005	1
1528140823.700579000	10.7177	94	1
1528140823.718049000	10.7352	87	0
1528140823.792571000	10.8097	294	0
1528140823.794128000	10.8112	366	0
1528140823.795626000	10.8127	104	1
1528140823.799478000	10.8166	178	0
1528140823.801609000	10.8187	98	1
1528140824.342690000	11.3598	476	1
1528140824.342795000	11.3599	109	1
1528140824.353410000	11.3705	303	1
1528140824.357896000	11.375	479	1
1528140824.357975000	11.3751	87	1
1528140824.361053000	11.3782	87	0
1528140824.370647000	11.3878	87	0
1528140824.376263000	11.3934	87	0
1528140824.439881000	11.457	261	0
1528140824.441428000	11.4585	151	0
1528140824.442673000	11.4598	110	1
1528140824.444844000	11.462	92	0
1528140824.446420000	11.4635	321	0
1528140824.447682000	11.4648	101	1
1528140824.483821000	11.5009	292	0
1528140824.485367000	11.5025	103	0
1528140824.486670000	11.5038	101	1
1528140824.489368000	11.5065	92	0
1528140824.490928000	11.508	288	0
1528140824.491667000	11.5088	101	1
1528140824.602155000	11.6193	287	0
1528140824.603700000	11.6208	141	0
1528140824.604682000	11.6218	101	1
1528140824.605278000	11.6224	92	0
1528140824.606854000	11.624	185	0
1528140824.608697000	11.6258	101	1
1528140825.000607000	12.0177	394	1
1528140825.000688000	12.0178	263	1
1528140825.018067000	12.0352	87	0
1528140825.600401000	12.6175	370	1
1528140825.600514000	12.6176	1412	1
1528140825.600539000	12.6177	1412	1
1528140825.600575000	12.6177	1412	1
1528140825.600609000	12.6177	1412	1
1528140825.600644000	12.6178	1412	1
1528140825.600678000	12.6178	1412	1
1528140825.600713000	12.6178	1412	1
1528140825.600748000	12.6179	1412	1
1528140825.600784000	12.6179	1412	1
1528140825.600817000	12.6179	1412	1
1528140825.600857000	12.618	1412	1
1528140825.602721000	12.6198	1412	1
1528140825.602763000	12.6199	1412	1
1528140825.604835000	12.622	1412	1
1528140825.604890000	12.622	1412	1
1528140825.606731000	12.6238	1412	1
1528140825.606776000	12.6239	1412	1
1528140825.606830000	12.6239	1412	1
1528140825.608728000	12.6258	1412	1
1528140825.608771000	12.6259	1412	1
1528140825.610740000	12.6279	1412	1
1528140825.610784000	12.6279	1412	1
1528140825.610814000	12.6279	1412	1
1528140825.612719000	12.6298	1412	1
1528140825.612757000	12.6299	1412	1
1528140825.614722000	12.6318	1412	1
1528140825.614759000	12.6319	1412	1
1528140825.616716000	12.6338	1412	1
1528140825.616752000	12.6339	1412	1
1528140825.616786000	12.6339	1412	1
1528140825.617931000	12.635	87	0
1528140825.618103000	12.6352	1412	1
1528140825.619714000	12.6368	1412	1
1528140825.619750000	12.6369	1412	1
1528140825.619777000	12.6369	795	1
1528140825.621152000	12.6383	87	0
1528140825.625978000	12.6431	87	0
1528140825.628166000	12.6453	87	0
1528140825.631963000	12.6491	87	0
1528140825.637824000	12.6549	87	0
1528140825.643112000	12.6602	87	0
1528140825.718238000	12.7354	397	0
1528140825.726096000	12.7432	80	0
1528140825.771173000	12.7883	397	0
1528140825.788789000	12.8059	122	1
1528140825.958341000	12.9755	256	0
1528140825.959892000	12.977	146	0
1528140825.963965000	12.9811	92	0
1528140825.965531000	12.9827	145	0
1528140825.973931000	12.9911	107	1
1528140826.045016000	13.0621	360	1
1528140826.063455000	13.0806	296	1
1528140826.063608000	13.0807	87	0
1528140826.080863000	13.098	87	0
1528140826.121750000	13.1389	393	1
1528140826.138240000	13.1554	245	0
1528140826.139814000	13.1569	118	0
1528140826.140766000	13.1579	101	1
1528140826.141368000	13.1585	92	0
1528140826.142939000	13.1601	312	0
1528140826.143759000	13.1609	101	1
1528140826.166424000	13.1835	394	1
1528140826.166500000	13.1836	270	1
1528140826.166748000	13.1839	249	0
1528140826.168376000	13.1855	279	0
1528140826.170112000	13.1872	101	1
1528140826.171490000	13.1886	92	0
1528140826.173064000	13.1902	273	0
1528140826.173863000	13.191	98	1
1528140826.176779000	13.1939	98	1
1528140826.188766000	13.2059	87	0
1528140826.324420000	13.3415	242	0
1528140826.325973000	13.3431	146	0
1528140826.326786000	13.3439	104	1
1528140826.327761000	13.3449	626	0
1528140826.330751000	13.3479	801	0
1528140826.330855000	13.348	98	1
1528140826.351993000	13.3691	92	0
1528140826.351995000	13.3691	218	0
1528140826.351997000	13.3691	92	0
1528140826.351998000	13.3691	274	0
1528140826.352118000	13.3692	98	1
1528140826.354818000	13.3719	107	1
1528140826.386204000	13.4033	1412	1
1528140826.386275000	13.4034	417	1
1528140826.405109000	13.4222	87	0
1528140826.632198000	13.6493	384	0
1528140826.633776000	13.6509	525	0
1528140826.634806000	13.6519	104	1
1528140826.733883000	13.751	915	1
1528140826.733972000	13.7511	262	1
1528140826.752042000	13.7692	87	0
1528140826.761972000	13.7791	404	1
1528140826.781968000	13.7991	87	0
1528140826.890677000	13.9078	315	0
1528140826.892217000	13.9093	146	0
1528140826.893808000	13.9109	107	1
1528140826.894477000	13.9116	92	0
1528140826.896257000	13.9134	312	0
1528140826.896794000	13.9139	101	1
1528140827.004904000	14.022	296	0
1528140827.005378000	14.0225	470	1
1528140827.005450000	14.0226	258	1
1528140827.006482000	14.0236	418	0
1528140827.007823000	14.0249	101	1
1528140827.026474000	14.0436	87	0
1528140827.165518000	14.1826	275	0
1528140827.167075000	14.1842	146	0
1528140827.168837000	14.186	104	1
1528140827.169753000	14.1869	92	0
1528140827.171320000	14.1884	130	0
1528140827.172826000	14.1899	101	1
1528140827.257960000	14.2751	392	1
1528140827.258047000	14.2752	259	1
1528140827.277029000	14.2941	87	0
1528140827.408721000	14.4258	255	0
1528140827.410269000	14.4274	146	0
1528140827.411839000	14.429	104	1
1528140827.413803000	14.4309	92	0
1528140827.415369000	14.4325	107	0
1528140827.416887000	14.434	101	1
1528140827.501966000	14.5191	389	1
1528140827.502062000	14.5192	259	1
1528140827.522033000	14.5392	87	0
1528140827.689979000	14.7071	232	0
1528140827.691512000	14.7086	146	0
1528140827.692864000	14.71	104	1
1528140827.693745000	14.7109	92	0
1528140827.695300000	14.7124	145	0
1528140827.695847000	14.713	101	1
1528140827.725554000	14.7427	389	1
1528140827.725627000	14.7427	258	1
1528140827.743771000	14.7609	87	0
1528140827.878776000	14.8959	259	0
1528140827.880331000	14.8974	146	0
1528140827.881970000	14.8991	104	1
1528140827.899546000	14.9167	92	0
1528140827.901175000	14.9183	287	0
1528140827.901847000	14.919	101	1
1528140827.942544000	14.9597	394	1
1528140827.942630000	14.9597	248	1
1528140827.960833000	14.978	87	0
1528140828.101770000	15.1189	235	0
1528140828.103318000	15.1204	146	0
1528140828.104984000	15.1221	104	1
1528140828.106177000	15.1233	92	0
1528140828.107802000	15.1249	129	0
1528140828.108878000	15.126	101	1
1528140828.705881000	15.723	395	1
1528140828.705986000	15.7231	255	1
1528140828.725450000	15.7426	87	0
1528140828.909272000	15.9264	260	0
1528140828.910824000	15.9279	148	0
1528140828.912030000	15.9291	104	1
1528140828.914950000	15.9321	92	0
1528140828.916523000	15.9336	292	0
1528140828.917998000	15.9351	101	1
1528140829.028254000	16.0454	390	1
1528140829.028349000	16.0455	255	1
1528140829.046723000	16.0638	87	0
1528140829.179178000	16.1963	232	0
1528140829.180759000	16.1979	148	0
1528140829.182142000	16.1993	104	1
1528140829.184368000	16.2015	92	0
1528140829.185985000	16.2031	302	0
1528140829.186955000	16.2041	101	1
1528140829.295873000	16.313	389	1
1528140829.295950000	16.3131	259	1
1528140829.313295000	16.3304	87	0
1528140829.458541000	16.4757	328	0
1528140829.460145000	16.4773	148	0
1528140829.461064000	16.4782	104	1
1528140829.464178000	16.4813	92	0
1528140829.465744000	16.4829	115	0
1528140829.466956000	16.4841	101	1
1528140829.772490000	16.7896	394	1
1528140829.772561000	16.7897	370	1
1528140829.791538000	16.8087	87	0
1528140829.930441000	16.9476	233	0
1528140829.932005000	16.9491	148	0
1528140829.933064000	16.9502	104	1
1528140829.934619000	16.9517	92	0
1528140829.936243000	16.9534	131	0
1528140829.936976000	16.9541	101	1
1528140831.122247000	18.1394	1002	1
1528140831.122336000	18.1395	257	1
1528140831.141315000	18.1584	87	0
1528140831.277786000	18.2949	260	0
1528140831.279343000	18.2965	148	0
1528140831.280649000	18.2978	104	1
1528140831.281418000	18.2985	92	0
1528140831.282982000	18.3001	93	0
1528140831.283634000	18.3008	101	1
1528140831.362959000	18.3801	403	1
1528140831.363026000	18.3801	259	1
1528140831.382982000	18.4001	87	0
1528140831.515151000	18.5323	259	0
1528140831.516645000	18.5338	148	0
1528140831.517753000	18.5349	104	1
1528140831.518349000	18.5355	92	0
1528140831.519922000	18.537	282	0
1528140831.520640000	18.5378	101	1
1528140831.638190000	18.6553	899	1
1528140831.638266000	18.6554	257	1
1528140831.655959000	18.6731	87	0
1528140831.790243000	18.8074	255	0
1528140831.791791000	18.8089	148	0
1528140831.792698000	18.8098	104	1
1528140831.794210000	18.8113	92	0
1528140831.795765000	18.8129	324	0
1528140831.796691000	18.8138	101	1
1528140831.932263000	18.9494	446	1
1528140831.932356000	18.9495	1412	1
1528140831.932382000	18.9495	1412	1
1528140831.932424000	18.9495	1412	1
1528140831.932479000	18.9496	1412	1
1528140831.932498000	18.9496	339	1
1528140831.950745000	18.9679	87	0
1528140832.028315000	19.0454	389	0
1528140832.030795000	19.0479	101	1
1528140832.036423000	19.0535	80	0
1528140832.038697000	19.0558	98	1
1528140832.107017000	19.1241	393	1
1528140832.107112000	19.1242	263	1
1528140832.125348000	19.1425	87	0
1528140832.261658000	19.2788	362	0
1528140832.263210000	19.2803	148	0
1528140832.264750000	19.2819	104	1
1528140832.264764000	19.2819	92	0
1528140832.266336000	19.2835	294	0
1528140832.267724000	19.2848	101	1
1528140832.340386000	19.3575	393	1
1528140832.340474000	19.3576	256	1
1528140832.358903000	19.376	87	0
1528140832.495895000	19.513	302	0
1528140832.497526000	19.5146	148	0
1528140832.498807000	19.5159	104	1
1528140832.501410000	19.5185	92	0
1528140832.502978000	19.5201	132	0
1528140832.503713000	19.5208	101	1
1528140832.555150000	19.5723	395	1
1528140832.555234000	19.5724	259	1
1528140832.574034000	19.5912	87	0
1528140832.712665000	19.7298	235	0
1528140832.714221000	19.7313	148	0
1528140832.715750000	19.7329	104	1
1528140832.715879000	19.733	92	0
1528140832.717511000	19.7346	160	0
1528140832.718734000	19.7359	101	1
1528140832.863842000	19.881	391	1
1528140832.863932000	19.8811	257	1
1528140832.881899000	19.899	87	0
1528140833.014371000	20.0315	233	0
1528140833.015939000	20.0331	148	0
1528140833.016758000	20.0339	104	1
1528140833.019396000	20.0365	92	0
1528140833.020963000	20.0381	164	0
1528140833.021796000	20.0389	101	1
1528140833.329264000	20.3464	390	1
1528140833.329349000	20.3465	263	1
1528140833.350933000	20.3681	87	0
1528140833.495125000	20.5122	282	0
1528140833.496635000	20.5138	148	0
1528140833.497861000	20.515	104	1
1528140833.499764000	20.5169	92	0
1528140833.501324000	20.5184	87	0
1528140833.502851000	20.52	101	1
1528140833.589255000	20.6064	395	1
1528140833.589345000	20.6065	220	1
1528140833.608333000	20.6255	87	0
1528140833.926539000	20.9437	233	0
1528140833.928170000	20.9453	148	0
1528140833.929893000	20.947	104	1
1528140833.930364000	20.9475	92	0
1528140833.931867000	20.949	130	0
1528140833.932799000	20.9499	101	1
1528140834.037906000	21.055	393	1
1528140834.037988000	21.0551	430	1
1528140834.060827000	21.0779	87	0
1528140834.211656000	21.2288	237	0
1528140834.213210000	21.2303	148	0
1528140834.214843000	21.232	104	1
1528140834.216387000	21.2335	92	0
1528140834.218002000	21.2351	304	0
1528140834.218804000	21.2359	101	1
1528140834.428626000	21.4457	390	1
1528140834.428696000	21.4458	259	1
1528140834.446044000	21.4632	87	0
1528140834.588207000	21.6053	257	0
1528140834.589821000	21.6069	148	0
1528140834.590840000	21.608	104	1
1528140834.591399000	21.6085	92	0
1528140834.592969000	21.6101	175	0
1528140834.593829000	21.6109	101	1
1528140834.911782000	21.9289	1003	1
1528140834.911869000	21.929	260	1
1528140834.945951000	21.9631	1003	1
1528140834.948843000	21.966	823	1
1528140834.948918000	21.966	1412	1
1528140834.948942000	21.9661	1412	1
1528140834.948979000	21.9661	1412	1
1528140834.949005000	21.9661	842	1
1528140834.951334000	21.9685	87	0
1528140834.966708000	21.9838	87	0
1528140834.969063000	21.9862	90	0
1528140834.971485000	21.9886	87	0
1528140834.971859000	21.989	107	1
1528140835.041730000	22.0588	445	0
1528140835.044984000	22.0621	98	1
1528140835.048322000	22.0654	80	0
1528140835.050872000	22.068	98	1
1528140835.090649000	22.1078	242	0
1528140835.092211000	22.1093	148	0
1528140835.093879000	22.111	101	1
1528140835.095840000	22.113	92	0
1528140835.097471000	22.1146	224	0
1528140835.098859000	22.116	101	1
1528140835.342055000	22.3592	392	1
1528140835.342149000	22.3593	255	1
1528140835.359521000	22.3766	87	0
1528140835.496890000	22.514	256	0
1528140835.498513000	22.5156	148	0
1528140835.499971000	22.5171	104	1
1528140835.500746000	22.5179	92	0
1528140835.502319000	22.5194	211	0
1528140835.503967000	22.5211	101	1
1528140835.805766000	22.8229	466	1
1528140835.805843000	22.823	256	1
1528140835.829659000	22.8468	87	0
1528140835.959824000	22.9769	254	0
1528140835.961433000	22.9786	148	0
1528140835.963019000	22.9801	104	1
1528140835.964907000	22.982	92	0
1528140835.966479000	22.9836	166	0
1528140835.967928000	22.985	101	1
1528140836.217515000	23.2346	389	1
1528140836.217573000	23.2347	259	1
1528140836.234341000	23.2515	100	0
1528140836.236522000	23.2536	87	0
1528140836.236990000	23.2541	101	1
1528140836.367730000	23.3848	235	0
1528140836.369294000	23.3864	148	0
1528140836.371016000	23.3881	101	1
1528140836.371530000	23.3886	92	0
1528140836.373188000	23.3903	109	0
1528140836.373942000	23.3911	101	1
1528140836.479205000	23.4963	394	1
1528140836.479264000	23.4964	250	1
1528140836.497219000	23.5143	87	0
1528140836.640778000	23.6579	257	0
1528140836.642329000	23.6594	148	0
1528140836.644042000	23.6612	104	1
1528140836.645542000	23.6627	92	0
1528140836.647170000	23.6643	276	0
1528140836.647952000	23.6651	101	1
1528140837.948453000	24.9656	365	1
1528140837.948555000	24.9657	1412	1
1528140837.948591000	24.9657	1412	1
1528140837.948620000	24.9657	1412	1
1528140837.948654000	24.9658	842	1
1528140837.965686000	24.9828	87	0
1528140838.070408000	25.0875	398	0
1528140838.072848000	25.09	101	1
1528140838.077526000	25.0946	80	0
1528140838.079916000	25.097	98	1
1528140840.820147000	27.8373	393	1
1528140840.820223000	27.8373	258	1
1528140840.840479000	27.8576	87	0
1528140841.092119000	28.1092	427	0
1528140841.093779000	28.1109	148	0
1528140841.095089000	28.1122	104	1
1528140841.123272000	28.1404	92	0
1528140841.125860000	28.143	282	0
1528140841.126092000	28.1432	101	1
1528140841.318241000	28.3354	390	1
1528140841.318304000	28.3354	255	1
1528140841.337060000	28.3542	87	0
1528140841.470258000	28.4874	279	0
1528140841.471807000	28.4889	148	0
1528140841.473112000	28.4902	104	1
1528140841.475021000	28.4921	92	0
1528140841.476542000	28.4937	338	0
1528140841.478118000	28.4952	101	1
1528140841.618130000	28.6352	390	1
1528140841.618173000	28.6353	255	1
1528140841.639322000	28.6564	87	0
1528140841.690386000	28.7075	303	1
1528140841.690468000	28.7076	1412	1
1528140841.690492000	28.7076	1412	1
1528140841.690534000	28.7077	1412	1
1528140841.690567000	28.7077	1378	1
1528140841.708755000	28.7259	87	0
1528140841.779923000	28.797	233	0
1528140841.781474000	28.7986	148	0
1528140841.783128000	28.8002	107	1
1528140841.783613000	28.8007	92	0
1528140841.785224000	28.8023	270	0
1528140841.786034000	28.8032	101	1
1528140841.786786000	28.8039	380	0
1528140841.789043000	28.8062	98	1
1528140841.791943000	28.8091	80	0
1528140841.795115000	28.8122	98	1
1528140841.939372000	28.9565	391	1
1528140841.939455000	28.9566	255	1
1528140841.957886000	28.975	87	0
1528140842.082572000	29.0997	306	0
1528140842.084101000	29.1012	148	0
1528140842.085146000	29.1023	104	1
1528140842.087159000	29.1043	92	0
1528140842.088866000	29.106	166	0
1528140842.090063000	29.1072	101	1
1528140842.402373000	29.4195	391	1
1528140842.402460000	29.4196	258	1
1528140842.422362000	29.4395	87	0
1528140842.560721000	29.5778	256	0
1528140842.562270000	29.5794	148	0
1528140842.563170000	29.5803	104	1
1528140842.566019000	29.5831	92	0
1528140842.567618000	29.5847	333	0
1528140842.569161000	29.5863	101	1
1528140842.918696000	29.9358	394	1
1528140842.918783000	29.9359	256	1
1528140842.937468000	29.9546	87	0
1528140843.068000000	30.0851	233	0
1528140843.069527000	30.0866	148	0
1528140843.071200000	30.0883	104	1
1528140843.072297000	30.0894	92	0
1528140843.073867000	30.091	235	0
1528140843.075117000	30.0922	101	1
1528140843.135417000	30.1525	1000	1
1528140843.135508000	30.1526	256	1
1528140843.153411000	30.1705	87	0
1528140843.302814000	30.3199	235	0
1528140843.304367000	30.3215	148	0
1528140843.306152000	30.3233	104	1
1528140843.307720000	30.3248	92	0
1528140843.309351000	30.3265	208	0
1528140843.310128000	30.3272	101	1
1528140843.493540000	30.5107	911	1
1528140843.493626000	30.5107	258	1
1528140843.511546000	30.5287	87	0
1528140843.647527000	30.6646	281	0
1528140843.649112000	30.6662	148	0
1528140843.650228000	30.6673	104	1
1528140843.654190000	30.6713	92	0
1528140843.655854000	30.673	268	0
1528140843.657152000	30.6743	101	1
1528140843.804466000	30.8216	471	1
1528140843.804552000	30.8217	257	1
1528140843.822870000	30.84	87	0
1528140843.963686000	30.9808	232	0
1528140843.965210000	30.9823	148	0
1528140843.966248000	30.9834	104	1
1528140843.968827000	30.9859	92	0
1528140843.970397000	30.9875	153	0
1528140843.971160000	30.9883	101	1
1528140844.298746000	31.3159	389	1
1528140844.298832000	31.316	256	1
1528140844.316664000	31.3338	87	0
1528140844.461250000	31.4784	255	0
1528140844.462860000	31.48	148	0
1528140844.464294000	31.4814	104	1
1528140844.465825000	31.4829	92	0
1528140844.467453000	31.4846	324	0
1528140844.468196000	31.4853	101	1
1528140844.593229000	31.6103	389	1
1528140844.593292000	31.6104	256	1
1528140844.610962000	31.6281	87	0
1528140844.734269000	31.7514	235	0
1528140844.735821000	31.7529	148	0
1528140844.737295000	31.7544	104	1
1528140844.738903000	31.756	92	0
1528140844.740477000	31.7576	197	0
1528140844.741209000	31.7583	101	1
1528140844.837471000	31.8546	394	1
1528140844.837532000	31.8547	259	1
1528140844.859113000	31.8762	87	0
1528140844.992182000	32.0093	233	0
1528140844.993738000	32.0109	148	0
1528140844.995311000	32.0124	104	1
1528140844.997695000	32.0148	92	0
1528140844.999264000	32.0164	146	0
1528140845.000223000	32.0173	101	1
1528140845.279552000	32.2967	390	1
1528140845.279616000	32.2967	256	1
1528140845.300261000	32.3174	87	0
1528140845.435878000	32.453	256	0
1528140845.437501000	32.4546	148	0
1528140845.438269000	32.4554	104	1
1528140845.440629000	32.4577	92	0
1528140845.442192000	32.4593	99	0
1528140845.443237000	32.4604	101	1
1528140845.708776000	32.7259	393	1
1528140845.708851000	32.726	260	1
1528140845.727922000	32.745	87	0
1528140845.865097000	32.8822	404	0
1528140845.866928000	32.884	148	0
1528140845.868367000	32.8855	104	1
1528140845.868681000	32.8858	92	0
1528140845.870255000	32.8874	199	0
1528140845.871275000	32.8884	101	1
1528140846.113437000	33.1306	389	1
1528140846.113504000	33.1306	256	1
1528140846.132108000	33.1492	87	0
1528140846.261399000	33.2785	255	0
1528140846.263010000	33.2801	148	0
1528140846.264402000	33.2815	104	1
1528140846.266015000	33.2831	92	0
1528140846.267604000	33.2847	172	0
1528140846.268299000	33.2854	101	1
1528140846.540819000	33.5579	389	1
1528140846.540884000	33.558	257	1
1528140846.558517000	33.5756	87	0
1528140846.863096000	33.8802	259	0
1528140846.864679000	33.8818	148	0
1528140846.866426000	33.8835	104	1
1528140846.866536000	33.8837	92	0
1528140846.868283000	33.8854	340	0
1528140846.869331000	33.8864	101	1
1528140847.060458000	34.0776	392	1
1528140847.060552000	34.0777	257	1
1528140847.078029000	34.0951	87	0
1528140847.243342000	34.2605	232	0
1528140847.244903000	34.262	148	0
1528140847.246433000	34.2636	104	1
1528140847.246758000	34.2639	92	0
1528140847.248392000	34.2655	297	0
1528140847.249351000	34.2665	101	1
1528140847.529570000	34.5467	389	1
1528140847.529660000	34.5468	260	1
1528140847.550218000	34.5673	87	0
1528140847.684095000	34.7012	262	0
1528140847.685609000	34.7027	148	0
1528140847.687460000	34.7046	104	1
1528140847.689549000	34.7067	92	0
1528140847.691177000	34.7083	119	0
1528140847.692384000	34.7095	101	1
1528140847.946680000	34.9638	1005	1
1528140847.946745000	34.9639	256	1
1528140847.965751000	34.9829	87	0
1528140848.118055000	35.1352	305	0
1528140848.119555000	35.1367	148	0
1528140848.120422000	35.1375	104	1
1528140848.122068000	35.1392	92	0
1528140848.123714000	35.1408	208	0
1528140848.124390000	35.1415	101	1
1528140848.379903000	35.397	911	1
1528140848.379993000	35.3971	260	1
1528140848.399380000	35.4165	87	0
1528140848.539344000	35.5565	258	0
1528140848.540908000	35.558	148	0
1528140848.542512000	35.5596	104	1
1528140848.544410000	35.5615	92	0
1528140848.545981000	35.5631	220	0
1528140848.547510000	35.5646	101	1
1528140848.758048000	35.7752	391	1
1528140848.758145000	35.7753	256	1
1528140848.775032000	35.7922	87	0
1528140848.922844000	35.94	235	0
1528140848.924397000	35.9415	148	0
1528140848.925548000	35.9427	104	1
1528140848.927162000	35.9443	92	0
1528140848.928795000	35.9459	330	0
1528140848.929441000	35.9466	101	1
1528140849.040517000	36.0576	468	1
1528140849.040606000	36.0577	256	1
1528140849.061082000	36.0782	87	0
1528140849.199406000	36.2165	232	0
1528140849.200982000	36.2181	148	0
1528140849.202559000	36.2197	104	1
1528140849.203216000	36.2203	92	0
1528140849.204714000	36.2218	111	0
1528140849.205466000	36.2226	101	1
1528140849.354630000	36.3717	389	1
1528140849.354719000	36.3718	256	1
1528140849.375574000	36.3927	87	0
1528140849.496705000	36.5138	278	0
1528140849.498322000	36.5154	148	0
1528140849.499573000	36.5167	104	1
1528140849.500798000	36.5179	92	0
1528140849.502379000	36.5195	266	0
1528140849.503483000	36.5206	101	1
1528140849.679417000	36.6965	390	1
1528140849.679503000	36.6966	259	1
1528140849.698509000	36.7156	87	0
1528140849.836453000	36.8536	233	0
1528140849.838072000	36.8552	148	0
1528140849.839576000	36.8567	104	1
1528140849.840275000	36.8574	92	0
1528140849.841849000	36.859	253	0
1528140849.842534000	36.8597	101	1
1528140850.082601000	37.0997	389	1
1528140850.082696000	37.0998	256	1
1528140850.099526000	37.1166	87	0
1528140850.238540000	37.2557	235	0
1528140850.240124000	37.2572	148	0
1528140850.241583000	37.2587	104	1
1528140850.243873000	37.261	92	0
1528140850.245446000	37.2626	306	0
1528140850.246531000	37.2636	101	1
1528140850.575593000	37.5927	394	1
1528140850.575683000	37.5928	259	1
1528140850.593374000	37.6105	87	0
1528140850.733664000	37.7508	255	0
1528140850.735229000	37.7523	148	0
1528140850.736577000	37.7537	104	1
1528140850.737247000	37.7544	92	0
1528140850.738860000	37.756	106	0
1528140850.739555000	37.7567	101	1
1528140850.841961000	37.8591	389	1
1528140850.842055000	37.8592	256	1
1528140850.859329000	37.8764	87	0
1528140850.998564000	38.0157	233	0
1528140851.000168000	38.0173	148	0
1528140851.001599000	38.0187	104	1
1528140851.003524000	38.0206	92	0
1528140851.005025000	38.0221	110	0
1528140851.006603000	38.0237	101	1
1528140851.106632000	38.1238	389	1
1528140851.106695000	38.1238	256	1
1528140851.125371000	38.1425	87	0
1528140851.262241000	38.2794	236	0
1528140851.263803000	38.2809	148	0
1528140851.264611000	38.2817	104	1
1528140851.265354000	38.2825	92	0
1528140851.266917000	38.284	138	0
1528140851.267574000	38.2847	101	1
1528140851.588790000	38.6059	394	1
1528140851.588860000	38.606	257	1
1528140851.616588000	38.6337	87	0
1528140851.749323000	38.7664	427	0
1528140851.750869000	38.768	148	0
1528140851.752647000	38.7698	104	1
1528140851.754570000	38.7717	92	0
1528140851.756200000	38.7733	312	0
1528140851.757629000	38.7747	101	1
1528140852.013994000	39.0311	390	1
1528140852.014058000	39.0312	259	1
1528140852.032182000	39.0493	87	0
1528140852.170242000	39.1874	256	0
1528140852.171765000	39.1889	148	0
1528140852.172713000	39.1898	104	1
1528140852.174798000	39.1919	92	0
1528140852.176366000	39.1935	104	0
1528140852.177709000	39.1948	101	1
1528140852.423201000	39.4403	389	1
1528140852.423293000	39.4404	257	1
1528140852.440439000	39.4576	87	0
1528140852.578269000	39.5954	256	0
1528140852.579819000	39.5969	148	0
1528140852.580659000	39.5978	104	1
1528140852.583161000	39.6003	92	0
1528140852.584698000	39.6018	261	0
1528140852.585659000	39.6028	101	1
1528140852.769858000	39.787	1004	1
1528140852.769950000	39.7871	256	1
1528140852.787603000	39.8047	87	0
1528140852.932853000	39.95	235	0
1528140852.934400000	39.9515	148	0
1528140852.935763000	39.9529	104	1
1528140852.936481000	39.9536	92	0
1528140852.938045000	39.9552	90	0
1528140852.938682000	39.9558	101	1
1528140853.051924000	40.069	913	1
1528140853.051993000	40.0691	258	1
1528140853.069954000	40.0871	87	0
1528140853.198150000	40.2153	239	0
1528140853.199700000	40.2168	148	0
1528140853.200779000	40.2179	104	1
1528140853.202378000	40.2195	92	0
1528140853.203878000	40.221	95	0
1528140853.204701000	40.2218	101	1
1528140853.336033000	40.3532	467	1
1528140853.336114000	40.3532	257	1
1528140853.354918000	40.372	87	0
1528140853.494260000	40.5114	326	0
1528140853.495755000	40.5129	148	0
1528140853.496811000	40.5139	104	1
1528140853.497755000	40.5149	92	0
1528140853.499394000	40.5165	194	0
1528140853.500783000	40.5179	101	1
1528140853.711019000	40.7281	389	1
1528140853.711105000	40.7282	256	1
1528140853.728620000	40.7457	87	0
1528140853.872130000	40.8892	235	0
1528140853.873679000	40.8908	148	0
1528140853.874817000	40.8919	104	1
1528140853.876402000	40.8935	92	0
1528140853.878029000	40.8951	209	0
1528140853.878723000	40.8958	101	1
1528140853.951851000	40.969	390	1
1528140853.951921000	40.969	256	1
1528140853.970993000	40.9881	87	0
1528140854.098975000	41.1161	233	0
1528140854.100526000	41.1176	148	0
1528140854.101844000	41.119	104	1
1528140854.105028000	41.1221	92	0
1528140854.106551000	41.1237	281	0
1528140854.107750000	41.1249	101	1
1528140854.257927000	41.275	389	1
1528140854.258020000	41.2751	256	1
1528140854.275730000	41.2928	87	0
1528140854.416514000	41.4336	258	0
1528140854.418293000	41.4354	148	0
1528140854.419851000	41.437	104	1
1528140854.421055000	41.4382	92	0
1528140854.422618000	41.4397	107	0
1528140854.423773000	41.4409	101	1
1528140854.481744000	41.4989	391	1
1528140854.481822000	41.4989	256	1
1528140854.498812000	41.5159	87	0
1528140854.749097000	41.7662	255	0
1528140854.750593000	41.7677	148	0
1528140854.751887000	41.769	104	1
1528140854.756000000	41.7731	92	0
1528140854.757579000	41.7747	293	0
1528140854.758818000	41.7759	101	1
1528140854.772860000	41.79	390	1
1528140854.772917000	41.79	256	1
1528140854.789708000	41.8068	87	0
1528140854.921551000	41.9387	232	0
1528140854.923184000	41.9403	148	0
1528140854.924878000	41.942	104	1
1528140854.925412000	41.9425	92	0
1528140854.926983000	41.9441	320	0
1528140854.927791000	41.9449	101	1
1528140855.027817000	42.0449	388	1
1528140855.027879000	42.045	256	1
1528140855.045291000	42.0624	87	0
1528140855.056416000	42.0735	87	0
1528140855.186755000	42.2039	236	0
1528140855.188350000	42.2055	148	0
1528140855.189892000	42.207	107	1
1528140855.191816000	42.2089	92	0
1528140855.193385000	42.2105	167	0
1528140855.194882000	42.212	101	1
1528140855.496641000	42.5138	371	1
1528140855.496725000	42.5138	1412	1
1528140855.496750000	42.5139	1412	1
1528140855.496773000	42.5139	1412	1
1528140855.496836000	42.514	842	1
1528140855.515797000	42.5329	87	0
1528140855.541255000	42.5584	323	1
1528140855.541345000	42.5585	256	1
1528140855.558528000	42.5756	87	0
1528140855.591167000	42.6083	413	0
1528140855.593866000	42.611	104	1
1528140855.598594000	42.6157	80	0
1528140855.600865000	42.618	98	1
1528140855.685402000	42.7025	245	0
1528140855.686947000	42.7041	148	0
1528140855.687854000	42.705	101	1
1528140855.688717000	42.7058	92	0
1528140855.690294000	42.7074	318	0
1528140855.691853000	42.709	101	1
1528140855.797266000	42.8144	394	1
1528140855.797352000	42.8145	376	1
1528140855.829902000	42.847	394	1
1528140855.832101000	42.8492	87	0
1528140855.867550000	42.8847	87	0
1528140855.960526000	42.9776	406	0
1528140855.962141000	42.9793	148	0
1528140855.963939000	42.9811	107	1
1528140855.965088000	42.9822	92	0
1528140855.966609000	42.9837	178	0
1528140855.967851000	42.985	101	1
1528140856.086030000	43.1031	390	1
1528140856.086118000	43.1032	376	1
1528140856.103637000	43.1208	87	0
1528140856.265010000	43.2821	258	0
1528140856.266565000	43.2837	148	0
1528140856.267892000	43.285	104	1
1528140856.270356000	43.2875	92	0
1528140856.271860000	43.289	306	0
1528140856.272882000	43.29	101	1
1528140856.375300000	43.3924	1003	1
1528140856.375358000	43.3925	314	1
1528140856.395475000	43.4126	87	0
1528140856.515523000	43.5326	258	0
1528140856.517089000	43.5342	148	0
1528140856.517961000	43.5351	104	1
1528140856.519928000	43.537	92	0
1528140856.521522000	43.5386	202	0
1528140856.522958000	43.5401	101	1
1528140860.539982000	47.5571	913	1
1528140860.540046000	47.5572	257	1
1528140860.557901000	47.575	87	0
1528140860.682515000	47.6996	258	0
1528140860.684097000	47.7012	148	0
1528140860.685207000	47.7023	104	1
1528140860.686541000	47.7037	92	0
1528140860.688235000	47.7054	328	0
1528140860.689124000	47.7062	101	1
1528140860.844588000	47.8617	467	1
1528140860.844647000	47.8618	257	1
1528140860.863326000	47.8804	87	0
1528140860.996208000	48.0133	239	0
1528140860.997888000	48.015	148	0
1528140860.999235000	48.0164	104	1
1528140861.159611000	48.1767	92	0
1528140861.161194000	48.1783	128	0
1528140861.162161000	48.1793	101	1
1528140861.269196000	48.2863	390	1
1528140861.269274000	48.2864	257	1
1528140861.306238000	48.3234	390	1
1528140861.307212000	48.3243	87	0
1528140861.326069000	48.3432	87	0
1528140861.417099000	48.4342	326	0
1528140861.418705000	48.4358	148	0
1528140861.420250000	48.4374	107	1
1528140861.422083000	48.4392	92	0
1528140861.423616000	48.4407	214	0
1528140861.425242000	48.4424	101	1
1528140861.940847000	48.958	390	1
1528140861.940914000	48.958	257	1
1528140861.958402000	48.9755	87	0
1528140862.094268000	49.1114	236	0
1528140862.095894000	49.113	148	0
1528140862.097289000	49.1144	104	1
1528140862.099503000	49.1166	92	0
1528140862.101079000	49.1182	189	0
1528140862.102205000	49.1193	101	1
1528140862.264491000	49.2816	394	1
1528140862.264581000	49.2817	259	1
1528140862.282053000	49.2992	87	0
1528140862.418173000	49.4353	258	0
1528140862.419737000	49.4369	148	0
1528140862.421323000	49.4384	104	1
1528140862.422804000	49.4399	92	0
1528140862.424320000	49.4414	289	0
1528140862.425221000	49.4423	101	1
1528140862.739633000	49.7568	394	1
1528140862.739699000	49.7568	258	1
1528140862.757993000	49.7751	87	0
1528140862.883581000	49.9007	235	0
1528140862.885181000	49.9023	148	0
1528140862.886334000	49.9035	104	1
1528140862.888565000	49.9057	92	0
1528140862.890196000	49.9073	253	0
1528140862.891235000	49.9084	101	1
1528140863.160717000	50.1778	394	1
1528140863.160782000	50.1779	263	1
1528140863.180953000	50.1981	87	0
1528140863.307671000	50.3248	257	0
1528140863.309207000	50.3263	148	0
1528140863.310281000	50.3274	104	1
1528140863.311544000	50.3287	92	0
1528140863.313104000	50.3302	240	0
1528140863.314334000	50.3315	101	1
1528140863.497628000	50.5147	390	1
1528140863.497709000	50.5148	257	1
1528140863.515331000	50.5324	87	0
1528140863.592361000	50.6095	303	1
1528140863.592440000	50.6096	1412	1
1528140863.592466000	50.6096	1412	1
1528140863.592508000	50.6096	1412	1
1528140863.592559000	50.6097	843	1
1528140863.609157000	50.6263	87	0
1528140863.612251000	50.6294	87	0
1528140863.648096000	50.6652	256	0
1528140863.649662000	50.6668	148	0
1528140863.651217000	50.6683	92	0
1528140863.651272000	50.6684	110	1
1528140863.652804000	50.6699	332	0
1528140863.654288000	50.6714	101	1
1528140863.682081000	50.6992	385	0
1528140863.685363000	50.7025	98	1
1528140863.688869000	50.706	80	0
1528140863.691304000	50.7084	98	1
1528140863.971680000	50.9888	391	1
1528140863.971753000	50.9889	258	1
1528140863.988920000	51.006	87	0
1528140864.117624000	51.1347	235	0
1528140864.119217000	51.1363	148	0
1528140864.120404000	51.1375	104	1
1528140864.122314000	51.1394	92	0
1528140864.123946000	51.1411	218	0
1528140864.125396000	51.1425	101	1
1528140864.396846000	51.414	394	1
1528140864.396991000	51.4141	261	1
1528140864.415714000	51.4328	87	0
1528140864.546231000	51.5633	258	0
1528140864.547845000	51.565	148	0
1528140864.549389000	51.5665	92	0
1528140864.549482000	51.5666	104	1
1528140864.550964000	51.5681	157	0
1528140864.552416000	51.5695	101	1
1528140864.689792000	51.7069	390	1
1528140864.689883000	51.707	257	1
1528140864.708400000	51.7255	87	0
1528140864.850922000	51.868	406	0
1528140864.852408000	51.8695	148	0
1528140864.853445000	51.8706	104	1
1528140864.854819000	51.8719	92	0
1528140864.856405000	51.8735	177	0
1528140864.857361000	51.8745	101	1
1528140864.923913000	51.941	1000	1
1528140864.923979000	51.9411	259	1
1528140864.957453000	51.9746	1000	1
1528140864.991444000	52.0086	259	1
1528140865.051848000	52.069	87	0
1528140865.191779000	52.2089	258	0
1528140865.193348000	52.2105	148	0
1528140865.194455000	52.2116	104	1
1528140865.195850000	52.213	92	0
1528140865.197426000	52.2145	320	0
1528140865.198386000	52.2155	101	1
1528140865.290292000	52.3074	914	1
1528140865.290385000	52.3075	257	1
1528140865.308291000	52.3254	87	0
1528140865.466895000	52.484	256	0
1528140865.468504000	52.4856	148	0
1528140865.469398000	52.4865	104	1
1528140865.472973000	52.4901	92	0
1528140865.474482000	52.4916	118	0
1528140865.475408000	52.4925	101	1
1528140865.655945000	52.6731	469	1
1528140865.656033000	52.6732	267	1
1528140865.675454000	52.6926	87	0
1528140865.801312000	52.8184	233	0
1528140865.802864000	52.82	148	0
1528140865.804505000	52.8216	104	1
1528140865.806062000	52.8232	92	0
1528140865.807619000	52.8247	113	0
1528140865.808415000	52.8255	101	1
1528140865.966804000	52.9839	390	1
1528140865.966866000	52.984	257	1
1528140865.984724000	53.0018	87	0
1528140866.130185000	53.1473	237	0
1528140866.131736000	53.1489	148	0
1528140866.133520000	53.1506	104	1
1528140866.133781000	53.1509	92	0
1528140866.135355000	53.1525	170	0
1528140866.136436000	53.1536	101	1
1528140866.290779000	53.3079	390	1
1528140866.290840000	53.308	257	1
1528140866.308756000	53.3259	87	0
1528140866.440916000	53.458	328	0
1528140866.442462000	53.4596	148	0
1528140866.443537000	53.4607	104	1
1528140866.445403000	53.4625	92	0
1528140866.447041000	53.4642	156	0
1528140866.448545000	53.4657	101	1
1528140866.724118000	53.7412	394	1
1528140866.724211000	53.7413	268	1
1528140866.743630000	53.7607	87	0
1528140866.879898000	53.897	235	0
1528140866.881450000	53.8986	148	0
1528140866.882582000	53.8997	104	1
1528140866.883971000	53.9011	92	0
1528140866.885541000	53.9027	289	0
1528140866.886547000	53.9037	101	1
1528140867.046799000	54.0639	393	1
1528140867.046892000	54.064	259	1
1528140867.064974000	54.0821	87	0
1528140867.192546000	54.2097	233	0
1528140867.194109000	54.2112	148	0
1528140867.195572000	54.2127	104	1
1528140867.196442000	54.2136	92	0
1528140867.198063000	54.2152	91	0
1528140867.199498000	54.2166	101	1
1528140867.423061000	54.4402	390	1
1528140867.423121000	54.4402	257	1
1528140867.443448000	54.4606	87	0
1528140867.662815000	54.6799	259	0
1528140867.664348000	54.6815	148	0
1528140867.665556000	54.6827	104	1
1528140867.667094000	54.6842	92	0
1528140867.668777000	54.6859	301	0
1528140867.669527000	54.6866	101	1
1528140867.917018000	54.9341	395	1
1528140867.917107000	54.9342	260	1
1528140867.934485000	54.9516	87	0
1528140868.060318000	55.0774	257	0
1528140868.061873000	55.079	148	0
1528140868.063590000	55.0807	104	1
1528140868.064528000	55.0816	92	0
1528140868.066127000	55.0832	295	0
1528140868.067565000	55.0847	101	1
1528140868.356794000	55.3739	390	1
1528140868.356857000	55.374	260	1
1528140868.377242000	55.3944	87	0
1528140868.510836000	55.528	256	0
1528140868.512385000	55.5295	148	0
1528140868.513615000	55.5307	104	1
1528140868.514287000	55.5314	92	0
1528140868.515853000	55.533	167	0
1528140868.516560000	55.5337	101	1
1528140868.636677000	55.6538	389	1
1528140868.636743000	55.6539	257	1
1528140868.654015000	55.6711	87	0
1528140868.790802000	55.8079	233	0
1528140868.792352000	55.8095	148	0
1528140868.793619000	55.8107	104	1
1528140868.794924000	55.812	92	0
1528140868.796500000	55.8136	318	0
1528140868.797590000	55.8147	101	1
1528140868.901824000	55.9189	389	1
1528140868.901893000	55.919	259	1
1528140868.920367000	55.9375	87	0
1528140869.055387000	56.0725	233	0
1528140869.056939000	56.0741	148	0
1528140869.058525000	56.0756	92	0
1528140869.058644000	56.0758	104	1
1528140869.060147000	56.0773	258	0
1528140869.061639000	56.0788	101	1
1528140869.356056000	56.3732	1003	1
1528140869.356119000	56.3732	258	1
1528140869.375528000	56.3926	87	0
1528140869.504350000	56.5215	258	0
1528140869.505905000	56.523	148	0
1528140869.507693000	56.5248	104	1
1528140869.508096000	56.5252	92	0
1528140869.509624000	56.5267	137	0
1528140869.510626000	56.5277	101	1
1528140869.645947000	56.6631	913	1
1528140869.646011000	56.6631	257	1
1528140869.680728000	56.6978	913	1
1528140869.684367000	56.7015	87	0
1528140869.698806000	56.7159	87	0
1528140869.809205000	56.8263	235	0
1528140869.810688000	56.8278	148	0
1528140869.811731000	56.8289	107	1
1528140869.814021000	56.8311	92	0
1528140869.815540000	56.8327	301	0
1528140869.815787000	56.8329	101	1
1528140869.910108000	56.9272	468	1
1528140869.910198000	56.9273	259	1
1528140869.928568000	56.9457	87	0
1528140870.050084000	57.0672	404	0
1528140870.051578000	57.0687	148	0
1528140870.052747000	57.0699	104	1
1528140870.053420000	57.0705	92	0
1528140870.054983000	57.0721	98	0
1528140870.055649000	57.0728	101	1
1528140870.134037000	57.1512	389	1
1528140870.134126000	57.1512	257	1
1528140870.153194000	57.1703	87	0
1528140870.279237000	57.2964	256	0
1528140870.280784000	57.2979	148	0
1528140870.281759000	57.2989	104	1
1528140870.283182000	57.3003	92	0
1528140870.284714000	57.3018	317	0
1528140870.285672000	57.3028	101	1
1528140870.627939000	57.6451	390	1
1528140870.627997000	57.6451	259	1
1528140870.646034000	57.6632	87	0
1528140870.786507000	57.8036	257	0
1528140870.788186000	57.8053	148	0
1528140870.789803000	57.8069	104	1
1528140870.791337000	57.8085	92	0
1528140870.792899000	57.81	96	0
1528140870.793703000	57.8108	101	1
1528140871.050149000	58.0673	389	1
1528140871.050239000	58.0674	260	1
1528140871.068190000	58.0853	87	0
1528140871.195813000	58.2129	235	0
1528140871.197428000	58.2145	148	0
1528140871.198756000	58.2159	104	1
1528140871.199666000	58.2168	92	0
1528140871.201229000	58.2183	100	0
1528140871.202736000	58.2199	101	1
1528140871.333270000	58.3504	395	1
1528140871.333324000	58.3504	261	1
1528140871.351241000	58.3684	87	0
1528140871.489041000	58.5062	263	0
1528140871.490541000	58.5077	148	0
1528140871.491828000	58.5089	104	1
1528140871.493724000	58.5108	92	0
1528140871.495292000	58.5124	222	0
1528140871.496816000	58.5139	101	1
1528140871.618071000	58.6352	393	1
1528140871.618162000	58.6353	259	1
1528140871.635157000	58.6523	87	0
1528140871.764875000	58.782	305	0
1528140871.766426000	58.7835	148	0
1528140871.767843000	58.785	104	1
1528140871.768810000	58.7859	92	0
1528140871.770375000	58.7875	235	0
1528140871.771761000	58.7889	101	1
1528140871.969037000	58.9862	390	1
1528140871.969097000	58.9862	259	1
1528140871.987912000	59.005	87	0
1528140872.162666000	59.1798	233	0
1528140872.164223000	59.1813	148	0
1528140872.166010000	59.1831	104	1
1528140872.169015000	59.1861	92	0
1528140872.170528000	59.1876	247	0
1528140872.171802000	59.1889	101	1
1528140872.253985000	59.2711	390	1
1528140872.254065000	59.2712	261	1
1528140872.271528000	59.2886	87	0
1528140872.399706000	59.4168	259	0
1528140872.401257000	59.4184	148	0
1528140872.402882000	59.42	104	1
1528140872.404839000	59.422	92	0
1528140872.406432000	59.4236	300	0
1528140872.407870000	59.425	101	1
1528140872.698116000	59.7152	394	1
1528140872.698181000	59.7153	260	1
1528140872.715077000	59.7322	87	0
1528140872.844863000	59.862	236	0
1528140872.846412000	59.8635	148	0
1528140872.847920000	59.865	104	1
1528140872.850894000	59.868	92	0
1528140872.852531000	59.8696	283	0
1528140872.853898000	59.871	101	1
1528140873.178318000	60.1954	395	1
1528140873.178405000	60.1955	262	1
1528140873.196021000	60.2131	87	0
1528140873.334480000	60.3516	255	0
1528140873.336110000	60.3532	148	0
1528140873.336878000	60.354	104	1
1528140873.338546000	60.3557	92	0
1528140873.340178000	60.3573	277	0
1528140873.340834000	60.358	101	1
1528140873.459304000	60.4764	1000	1
1528140873.459394000	60.4765	259	1
1528140873.491947000	60.5091	1000	1
1528140873.507692000	60.5248	87	0
1528140873.531207000	60.5483	87	0
1528140873.632547000	60.6497	259	0
1528140873.634102000	60.6512	148	0
1528140873.635950000	60.6531	107	1
1528140873.637899000	60.655	92	0
1528140873.639467000	60.6566	217	0
1528140873.640940000	60.6581	101	1
1528140873.743262000	60.7604	910	1
1528140873.743325000	60.7604	261	1
1528140873.762472000	60.7796	87	0
1528140873.897913000	60.915	235	0
1528140873.899466000	60.9166	148	0
1528140873.900965000	60.9181	104	1
1528140873.901060000	60.9182	92	0
1528140873.902631000	60.9197	269	0
1528140873.903884000	60.921	101	1
1528140874.217119000	61.2342	468	1
1528140874.217169000	61.2343	260	1
1528140874.234971000	61.2521	87	0
1528140874.364250000	61.3814	235	0
1528140874.365800000	61.3829	148	0
1528140874.367011000	61.3841	104	1
1528140874.369265000	61.3864	92	0
1528140874.370846000	61.388	315	0
1528140874.371909000	61.389	101	1
1528140874.479291000	61.4964	390	1
1528140874.479356000	61.4965	261	1
1528140874.497334000	61.5145	87	0
1528140874.669396000	61.6865	257	0
1528140874.670944000	61.6881	148	0
1528140874.672010000	61.6891	104	1
1528140874.676798000	61.6939	92	0
1528140874.678434000	61.6956	189	0
1528140874.680017000	61.6971	101	1
1528140874.773364000	61.7905	390	1
1528140874.773461000	61.7906	259	1
1528140874.792546000	61.8097	87	0
1528140874.922025000	61.9391	233	0
1528140874.923619000	61.9407	148	0
1528140874.925023000	61.9421	104	1
1528140874.929366000	61.9465	92	0
1528140874.930939000	61.9481	297	0
1528140874.931933000	61.9491	101	1
1528140875.137485000	62.1546	390	1
1528140875.137575000	62.1547	261	1
1528140875.157944000	62.1751	87	0
1528140875.294950000	62.3121	406	0
1528140875.296549000	62.3137	148	0
1528140875.299048000	62.3162	104	1
1528140875.300004000	62.3171	92	0
1528140875.301614000	62.3187	317	0
1528140875.303034000	62.3202	101	1
1528140875.671570000	62.6887	391	1
1528140875.671666000	62.6888	260	1
1528140875.690830000	62.7079	87	0
1528140875.923809000	62.9409	282	0
1528140875.925358000	62.9425	148	0
1528140875.927018000	62.9441	104	1
1528140875.929235000	62.9464	92	0
1528140875.932013000	62.9491	98	1
1528140875.959573000	62.9767	197	0
1528140875.962094000	62.9792	98	1
1528140876.113317000	63.1304	395	1
1528140876.113383000	63.1305	263	1
1528140876.131527000	63.1486	87	0
1528140876.262079000	63.2792	232	0
1528140876.263734000	63.2809	148	0
1528140876.265094000	63.2822	104	1
1528140876.265692000	63.2828	92	0
1528140876.267316000	63.2844	165	0
1528140876.268007000	63.2851	101	1
1528140876.571388000	63.5885	389	1
1528140876.571480000	63.5886	262	1
1528140876.589881000	63.607	87	0
1528140876.718395000	63.7355	257	0
1528140876.719977000	63.7371	148	0
1528140876.721125000	63.7382	104	1
1528140876.723792000	63.7409	92	0
1528140876.725361000	63.7425	187	0
1528140876.726030000	63.7431	101	1
1528140876.831686000	63.8488	393	1
1528140876.831744000	63.8489	259	1
1528140876.851710000	63.8688	87	0
1528140876.981798000	63.9989	237	0
1528140876.983356000	64.0005	148	0
1528140876.985141000	64.0023	104	1
1528140876.986526000	64.0036	92	0
1528140876.988135000	64.0053	179	0
1528140876.989053000	64.0062	101	1
1528140877.134328000	64.1514	390	1
1528140877.134418000	64.1515	259	1
1528140877.152528000	64.1696	87	0
1528140877.290908000	64.308	303	0
1528140877.292458000	64.3096	148	0
1528140877.294184000	64.3113	104	1
1528140877.294505000	64.3116	92	0
1528140877.296155000	64.3133	175	0
1528140877.297080000	64.3142	101	1
1528140877.568560000	64.5857	390	1
1528140877.568718000	64.5858	263	1
1528140877.585786000	64.6029	87	0
1528140877.713202000	64.7303	258	0
1528140877.714805000	64.7319	148	0
1528140877.716184000	64.7333	104	1
1528140877.718250000	64.7354	92	0
1528140877.719817000	64.7369	99	0
1528140877.721103000	64.7382	101	1
1528140877.876721000	64.8938	390	1
1528140877.876808000	64.8939	259	1
1528140877.895920000	64.913	87	0
1528140878.022607000	65.0397	233	0
1528140878.024165000	65.0413	148	0
1528140878.025211000	65.0423	104	1
1528140878.027707000	65.0448	92	0
1528140878.029286000	65.0464	317	0
1528140878.030115000	65.0472	101	1
1528140878.161450000	65.1786	1003	1
1528140878.161542000	65.1787	261	1
1528140878.181182000	65.1983	87	0
1528140878.323742000	65.3409	233	0
1528140878.325313000	65.3424	148	0
1528140878.326223000	65.3433	104	1
1528140878.326946000	65.3441	92	0
1528140878.329201000	65.3463	98	1
1528140878.330002000	65.3471	307	0
1528140878.333154000	65.3503	98	1
1528140878.626753000	65.6439	910	1
1528140878.626815000	65.6439	261	1
1528140878.645775000	65.6629	87	0
1528140878.773725000	65.7908	278	0
1528140878.775205000	65.7923	148	0
1528140878.776270000	65.7934	104	1
1528140878.778216000	65.7953	92	0
1528140878.779852000	65.797	316	0
1528140878.781241000	65.7984	101	1
1528140878.933709000	65.9508	467	1
1528140878.933800000	65.9509	259	1
1528140878.953813000	65.9709	87	0
1528140879.085645000	66.1028	235	0
1528140879.087224000	66.1043	148	0
1528140879.088175000	66.1053	104	1
1528140879.099044000	66.1162	92	0
1528140879.100557000	66.1177	132	0
1528140879.102258000	66.1194	101	1
1528140879.267583000	66.2847	390	1
1528140879.267675000	66.2848	261	1
1528140879.285620000	66.3027	87	0
1528140879.429244000	66.4464	256	0
1528140879.430878000	66.448	148	0
1528140879.432288000	66.4494	104	1
1528140879.432354000	66.4495	92	0
1528140879.433999000	66.4511	118	0
1528140879.435199000	66.4523	101	1
1528140879.473955000	66.4911	256	0
1528140879.476266000	66.4934	98	1
1528140879.510199000	66.5273	148	0
1528140879.513286000	66.5304	98	1
1528140879.590203000	66.6073	390	1
1528140879.590293000	66.6074	259	1
1528140879.608594000	66.6257	87	0
1528140879.742668000	66.7598	235	0
1528140879.744214000	66.7613	148	0
1528140879.745219000	66.7623	104	1
1528140879.747963000	66.7651	92	0
1528140879.749528000	66.7666	195	0
1528140879.750219000	66.7673	101	1
1528140879.957781000	66.9749	391	1
1528140879.957877000	66.975	261	1
1528140879.976077000	66.9932	87	0
1528140880.120284000	67.1374	235	0
1528140880.121874000	67.139	148	0
1528140880.123341000	67.1405	104	1
1528140880.125693000	67.1428	92	0
1528140880.127277000	67.1444	130	0
1528140880.128239000	67.1454	101	1
1528140880.248474000	67.2656	391	1
1528140880.248571000	67.2657	259	1
1528140880.265484000	67.2826	87	0
1528140880.393409000	67.4105	259	0
1528140880.395024000	67.4121	148	0
1528140880.396355000	67.4135	104	1
1528140880.398294000	67.4154	92	0
1528140880.399895000	67.417	329	0
1528140880.401328000	67.4184	101	1
1528140881.403698000	68.4208	391	1
1528140881.403787000	68.4209	261	1
1528140881.421786000	68.4389	87	0
1528140881.549133000	68.5663	431	0
1528140881.550627000	68.5677	148	0
1528140881.552414000	68.5695	104	1
1528140881.554266000	68.5714	92	0
1528140881.555828000	68.5729	98	0
1528140881.557416000	68.5745	101	1
1528140881.689579000	68.7067	391	1
1528140881.689641000	68.7068	259	1
1528140881.711133000	68.7283	87	0
1528140881.850969000	68.8681	256	0
1528140881.852522000	68.8696	148	0
1528140881.853448000	68.8706	104	1
1528140881.854173000	68.8713	92	0
1528140881.855737000	68.8729	124	0
1528140881.857420000	68.8745	101	1
1528140881.981637000	68.9988	390	1
1528140881.981699000	68.9988	261	1
1528140881.999915000	69.017	87	0
1528140882.134379000	69.1515	236	0
1528140882.135929000	69.153	148	0
1528140882.137447000	69.1546	104	1
1528140882.138397000	69.1555	92	0
1528140882.140033000	69.1572	110	0
1528140882.141362000	69.1585	101	1
1528140882.420203000	69.4373	395	1
1528140882.420291000	69.4374	260	1
1528140882.440420000	69.4575	87	0
1528140882.580436000	69.5976	257	0
1528140882.582867000	69.6	148	0
1528140882.583411000	69.6005	104	1
1528140882.588554000	69.6057	92	0
1528140882.591401000	69.6085	98	1
1528140882.591705000	69.6088	221	0
1528140882.592642000	69.6098	384	1
1528140882.592703000	69.6098	1412	1
1528140882.592731000	69.6098	1412	1
1528140882.592778000	69.6099	1412	1
1528140882.592813000	69.6099	346	1
1528140882.610355000	69.6275	87	0
1528140882.614292000	69.6314	87	0
1528140882.678565000	69.6957	393	0
1528140882.681494000	69.6986	104	1
1528140882.685995000	69.7031	80	0
1528140882.688425000	69.7055	98	1
1528140882.754745000	69.7719	390	1
1528140882.754806000	69.7719	261	1
1528140882.774107000	69.7912	87	0
1528140882.910401000	69.9275	306	0
1528140882.911959000	69.9291	148	0
1528140882.913489000	69.9306	104	1
1528140882.916438000	69.9336	92	0
1528140882.918106000	69.9352	127	0
1528140882.919474000	69.9366	101	1
1528140883.188724000	70.2058	1001	1
1528140883.188779000	70.2059	260	1
1528140883.206909000	70.224	87	0
1528140883.338434000	70.3556	235	0
1528140883.339986000	70.3571	148	0
1528140883.341507000	70.3586	104	1
1528140883.341549000	70.3587	92	0
1528140883.343198000	70.3603	303	0
1528140883.344437000	70.3616	101	1
1528140883.601008000	70.6181	915	1
1528140883.601071000	70.6182	262	1
1528140883.633592000	70.6507	915	1
1528140883.643220000	70.6603	87	0
1528140883.651917000	70.669	87	0
1528140883.800186000	70.8173	259	0
1528140883.801734000	70.8189	148	0
1528140883.803540000	70.8207	107	1
1528140883.804281000	70.8214	92	0
1528140883.805856000	70.823	214	0
1528140883.807457000	70.8246	101	1
1528140884.030189000	71.0473	471	1
1528140884.030265000	71.0474	261	1
1528140884.047889000	71.065	87	0
1528140884.175212000	71.1923	257	0
1528140884.176792000	71.1939	148	0
1528140884.178551000	71.1957	104	1
1528140884.179703000	71.1968	92	0
1528140884.181274000	71.1984	159	0
1528140884.182470000	71.1996	101	1
1528140884.388882000	71.406	394	1
1528140884.388970000	71.4061	259	1
1528140884.407786000	71.4249	87	0
1528140884.536553000	71.5537	256	0
1528140884.538247000	71.5554	148	0
1528140884.539572000	71.5567	104	1
1528140884.540630000	71.5577	92	0
1528140884.542242000	71.5594	235	0
1528140884.543504000	71.5606	101	1
1528140884.871411000	71.8885	388	1
1528140884.871499000	71.8886	262	1
1528140884.890528000	71.9076	87	0
1528140885.019438000	72.0366	235	0
1528140885.020935000	72.0381	148	0
1528140885.022569000	72.0397	104	1
1528140885.025227000	72.0423	92	0
1528140885.026802000	72.0439	278	0
1528140885.027510000	72.0446	101	1
1528140885.101623000	72.1187	390	1
1528140885.101718000	72.1188	259	1
1528140885.122140000	72.1393	87	0
1528140885.298266000	72.3154	235	0
1528140885.299823000	72.3169	148	0
1528140885.301527000	72.3186	92	0
1528140885.301598000	72.3187	104	1
1528140885.303105000	72.3202	129	0
1528140885.304522000	72.3216	101	1
1528140885.346749000	72.3639	391	1
1528140885.346811000	72.3639	259	1
1528140885.366086000	72.3832	87	0
1528140885.496030000	72.5131	259	0
1528140885.497690000	72.5148	148	0
1528140885.498579000	72.5157	104	1
1528140885.501707000	72.5188	92	0
1528140885.503275000	72.5204	111	0
1528140885.504556000	72.5217	101	1
1528140885.593529000	72.6106	371	1
1528140885.593636000	72.6108	1412	1
1528140885.593675000	72.6108	1412	1
1528140885.593709000	72.6108	1412	1
1528140885.593745000	72.6109	1412	1
1528140885.593787000	72.6109	1412	1
1528140885.593815000	72.6109	1412	1
1528140885.593854000	72.611	1412	1
1528140885.593887000	72.611	1412	1
1528140885.593921000	72.611	1412	1
1528140885.593945000	72.6111	1412	1
1528140885.593991000	72.6111	1412	1
1528140885.594028000	72.6111	1412	1
1528140885.595591000	72.6127	1412	1
1528140885.595626000	72.6127	782	1
1528140885.612337000	72.6295	323	1
1528140885.612458000	72.6296	261	1
1528140885.614513000	72.6316	87	0
1528140885.617372000	72.6345	87	0
1528140885.629545000	72.6467	87	0
1528140885.705293000	72.7224	376	0
1528140885.708626000	72.7257	107	1
1528140885.712989000	72.7301	80	0
1528140885.715574000	72.7327	98	1
1528140885.774347000	72.7915	416	0
1528140885.775890000	72.793	148	0
1528140885.777590000	72.7947	101	1
1528140885.778348000	72.7955	92	0
1528140885.779924000	72.797	320	0
1528140885.780555000	72.7977	101	1
1528140885.928183000	72.9453	394	1
1528140885.928278000	72.9454	267	1
1528140885.946116000	72.9632	87	0
1528140886.076112000	73.0932	259	0
1528140886.077732000	73.0949	148	0
1528140886.078604000	73.0957	104	1
1528140886.081049000	73.0982	92	0
1528140886.082565000	73.0997	339	0
1528140886.083581000	73.1007	101	1
1528140886.321875000	73.339	394	1
1528140886.321963000	73.3391	258	1
1528140886.340093000	73.3572	87	0
1528140886.477512000	73.4946	259	0
1528140886.479087000	73.4962	148	0
1528140886.480665000	73.4978	104	1
1528140886.481016000	73.4981	92	0
1528140886.482530000	73.4996	114	0
1528140886.483608000	73.5007	101	1
1528140886.565621000	73.5827	390	1
1528140886.565709000	73.5828	258	1
1528140886.584408000	73.6015	87	0
1528140886.721431000	73.7385	232	0
1528140886.722983000	73.7401	148	0
1528140886.724661000	73.7418	104	1
1528140886.727614000	73.7447	92	0
1528140886.729223000	73.7463	109	0
1528140886.730625000	73.7477	101	1
1528140886.839800000	73.8569	389	1
1528140886.839865000	73.857	258	1
1528140886.858605000	73.8757	87	0
1528140886.987359000	74.0045	237	0
1528140886.988919000	74.006	148	0
1528140886.990659000	74.0078	104	1
1528140886.992249000	74.0094	92	0
1528140886.993827000	74.0109	301	0
1528140886.994624000	74.0117	101	1
1528140887.064767000	74.0819	999	1
1528140887.064852000	74.082	258	1
1528140887.084296000	74.1014	87	0
1528140887.217521000	74.2346	306	0
1528140887.219073000	74.2362	148	0
1528140887.220727000	74.2378	104	1
1528140887.222246000	74.2394	92	0
1528140887.223819000	74.2409	180	0
1528140887.224647000	74.2418	101	1
1528140887.282683000	74.2998	914	1
1528140887.282762000	74.2999	269	1
1528140887.300945000	74.3181	87	0
1528140887.310770000	74.3279	87	0
1528140887.452845000	74.47	258	0
1528140887.454468000	74.4716	148	0
1528140887.455744000	74.4729	107	1
1528140887.458024000	74.4751	92	0
1528140887.459540000	74.4767	116	0
1528140887.460658000	74.4778	101	1
1528140887.537149000	74.5543	468	1
1528140887.537231000	74.5543	259	1
1528140887.555009000	74.5721	87	0
1528140887.685542000	74.7027	233	0
1528140887.687085000	74.7042	148	0
1528140887.688701000	74.7058	104	1
1528140887.690199000	74.7073	92	0
1528140887.691709000	74.7088	242	0
1528140887.692668000	74.7098	101	1
1528140887.849082000	74.8662	394	1
1528140887.849170000	74.8663	261	1
1528140887.867208000	74.8843	87	0
1528140887.993730000	75.0108	258	0
1528140887.995308000	75.0124	148	0
1528140887.996787000	75.0139	104	1
1528140887.999227000	75.0163	92	0
1528140888.000730000	75.0178	97	0
1528140888.001684000	75.0188	101	1
1528140888.143991000	75.1611	395	1
1528140888.144050000	75.1612	259	1
1528140888.161395000	75.1785	87	0
1528140888.443568000	75.4607	256	0
1528140888.445170000	75.4623	148	0
1528140888.446797000	75.4639	104	1
1528140888.447960000	75.4651	92	0
1528140888.449530000	75.4666	282	0
1528140888.450713000	75.4678	101	1
1528140888.639235000	75.6564	393	1
1528140888.639309000	75.6564	263	1
1528140888.657995000	75.6751	87	0
1528140888.785315000	75.8024	233	0
1528140888.786809000	75.8039	148	0
1528140888.787818000	75.8049	104	1
1528140888.789400000	75.8065	92	0
1528140888.790937000	75.8081	164	0
1528140888.791731000	75.8089	101	1
1528140888.960129000	75.9772	389	1
1528140888.960219000	75.9773	261	1
1528140888.978741000	75.9959	87	0
1528140889.116342000	76.1335	235	0
1528140889.117955000	76.1351	148	0
1528140889.118835000	76.136	104	1
1528140889.120099000	76.1372	92	0
1528140889.121741000	76.1389	141	0
1528140889.122752000	76.1399	101	1
1528140889.450996000	76.4681	395	1
1528140889.451063000	76.4682	260	1
1528140889.468949000	76.4861	87	0
1528140889.607165000	76.6243	258	0
1528140889.608773000	76.6259	148	0
1528140889.609794000	76.6269	104	1
1528140889.612866000	76.63	92	0
1528140889.614423000	76.6315	336	0
1528140889.615816000	76.6329	101	1
1528140889.872249000	76.8894	390	1
1528140889.872339000	76.8895	263	1
1528140889.889732000	76.9069	87	0
1528140889.900718000	76.9178	87	0
1528140890.029022000	77.0461	236	0
1528140890.030586000	77.0477	148	0
1528140890.031817000	77.0489	107	1
1528140890.033509000	77.0506	92	0
1528140890.035077000	77.0522	302	0
1528140890.035828000	77.0529	101	1
1528140890.220395000	77.2375	391	1
1528140890.220461000	77.2376	261	1
1528140890.238763000	77.2559	87	0
1528140890.372139000	77.3893	236	0
1528140890.373693000	77.3908	148	0
1528140890.374909000	77.392	104	1
1528140890.375434000	77.3926	92	0
1528140890.377002000	77.3941	143	0
1528140890.377821000	77.3949	101	1
1528140890.705238000	77.7224	391	1
1528140890.705297000	77.7224	260	1
1528140890.722703000	77.7398	87	0
1528140890.856251000	77.8734	430	0
1528140890.858072000	77.8752	148	0
1528140890.858940000	77.8761	104	1
1528140890.862171000	77.8793	92	0
1528140890.863737000	77.8809	233	0
1528140890.864855000	77.882	101	1
1528140890.996351000	78.0135	390	1
1528140890.996411000	78.0135	261	1
1528140891.016023000	78.0331	87	0
1528140891.141841000	78.159	256	0
1528140891.143416000	78.1605	148	0
1528140891.144972000	78.1621	104	1
1528140891.146526000	78.1636	92	0
1528140891.148200000	78.1653	290	0
1528140891.148862000	78.166	101	1
1528140891.280440000	78.2976	999	1
1528140891.280517000	78.2976	259	1
1528140891.299110000	78.3162	87	0
1528140891.428112000	78.4452	257	0
[truncated: 985 more rows]
