# Supplementary material for: Method for multi-task learning fusion network traffic classification to address small sample labels
Source: Sci Rep. 2024 Jan 30;14:2518. doi: 10.1038/s41598-024-51933-8 (PMC10827795; doi:10.1038/s41598-024-51933-8)
Supplement: Supplementary file 2 — Supplementary Information 2. [file 41598_2024_51933_MOESM2_ESM.zip › QUIC Dataset/QUIC Dataset/pretraining/Google Doc/GoogleDoc-1140.txt]

1527909996.858516000	0	896	1
1527909996.877095000	0.018579	87	0
1527909997.302831000	0.444315	346	0
1527909997.303539000	0.445023	1412	0
1527909997.304306000	0.44579	1412	0
1527909997.304972000	0.446456	1412	0
1527909997.305591000	0.447075	180	0
1527909997.306275000	0.447759	1412	0
1527909997.306473000	0.447957	116	1
1527909997.306953000	0.448437	1412	0
1527909997.307614000	0.449098	1412	0
1527909997.308230000	0.449714	188	0
1527909997.308897000	0.450381	734	0
1527909997.309647000	0.451131	1412	0
1527909997.310305000	0.451789	1412	0
1527909997.310939000	0.452423	694	0
1527909997.311605000	0.453089	1412	0
1527909997.312260000	0.453744	1412	0
1527909997.312915000	0.454399	1412	0
1527909997.313532000	0.455016	188	0
1527909997.314269000	0.455753	1199	0
1527909997.315767000	0.457251	104	1
1527909997.332051000	0.473535	122	1
1527909997.339248000	0.480732	1412	0
1527909997.339887000	0.481371	1412	0
1527909997.340596000	0.48208	1412	0
1527909997.341224000	0.482708	198	0
1527909997.342296000	0.48378	84	0
1527909997.343030000	0.484514	1239	0
1527909997.343438000	0.484922	110	1
1527909997.346726000	0.48821	1412	0
1527909997.347337000	0.488821	252	0
1527909997.347470000	0.488954	104	1
1527909997.348095000	0.489579	1412	0
1527909997.348743000	0.490227	802	0
1527909997.349409000	0.490893	1412	0
1527909997.350142000	0.491626	1412	0
1527909997.350791000	0.492275	1412	0
1527909997.351448000	0.492932	1412	0
1527909997.352100000	0.493584	1412	0
1527909997.352422000	0.493906	116	1
1527909997.352744000	0.494228	1195	0
1527909997.353409000	0.494893	1412	0
1527909997.354127000	0.495611	1412	0
1527909997.354790000	0.496274	1412	0
1527909997.355411000	0.496895	190	0
1527909997.356099000	0.497583	1412	0
1527909997.356453000	0.497937	113	1
1527909997.356711000	0.498195	151	0
1527909997.357640000	0.499124	1412	0
1527909997.358293000	0.499777	1412	0
1527909997.358945000	0.500429	1412	0
1527909997.359564000	0.501048	188	0
1527909997.360228000	0.501712	794	0
1527909997.360438000	0.501922	113	1
1527909997.361003000	0.502487	1412	0
1527909997.361658000	0.503142	1412	0
1527909997.362309000	0.503793	1412	0
1527909997.362928000	0.504412	188	0
1527909997.363591000	0.505075	673	0
1527909997.364291000	0.505775	114	0
1527909997.364561000	0.506045	113	1
1527909997.791612000	0.933096	317	1
1527909997.791713000	0.933197	1412	1
1527909997.791740000	0.933224	906	1
1527909997.795862000	0.937346	218	1
1527909997.810465000	0.951949	87	0
1527909997.813713000	0.955197	87	0
1527909997.912357000	1.05384	403	0
1527909997.916496000	1.05798	104	1
1527909997.916512000	1.058	80	0
1527909997.920468000	1.06195	98	1
1527909998.039896000	1.18138	216	1
1527909998.056170000	1.19765	87	0
1527909998.131611000	1.2731	231	0
1527909998.132283000	1.27377	1412	0
1527909998.132937000	1.27442	1412	0
1527909998.133615000	1.2751	1412	0
1527909998.134277000	1.27576	180	0
1527909998.134925000	1.27641	90	0
1527909998.135488000	1.27697	110	1
1527909998.136337000	1.27782	1412	0
1527909998.136978000	1.27846	1412	0
1527909998.137618000	1.2791	1063	0
1527909998.138250000	1.27973	92	0
1527909998.138904000	1.28039	281	0
1527909998.139625000	1.28111	116	1
1527909998.164549000	1.30603	392	0
1527909998.165213000	1.3067	1116	0
1527909998.169170000	1.31065	92	0
1527909998.169878000	1.31136	295	0
1527909998.170512000	1.312	101	1
1527909998.174487000	1.31597	101	1
1527909998.493087000	1.63457	766	1
1527909998.494390000	1.63587	742	1
1527909998.511653000	1.65314	87	0
1527909998.693931000	1.83542	566	0
1527909998.694570000	1.83605	80	0
1527909998.694819000	1.8363	121	1
1527909998.706887000	1.84837	1295	0
1527909998.707495000	1.84898	219	0
1527909998.710533000	1.85202	101	1
1527909998.712218000	1.8537	87	0
1527909998.813627000	1.95511	244	1
1527909998.813714000	1.9552	144	1
1527909998.848531000	1.99002	244	1
1527909998.848768000	1.99025	155	1
1527909998.848820000	1.9903	190	1
1527909998.849687000	1.99117	87	0
1527909998.867534000	2.00902	87	0
1527909998.906212000	2.0477	1412	0
1527909998.906852000	2.04834	1412	0
1527909998.907505000	2.04899	1412	0
1527909998.908191000	2.04967	702	0
1527909998.908829000	2.05031	92	0
1527909998.909489000	2.05097	177	0
1527909998.912622000	2.05411	122	1
1527909998.961817000	2.1033	658	0
1527909998.962438000	2.10392	92	0
1527909998.963096000	2.10458	250	0
1527909998.965516000	2.107	104	1
1527909999.808800000	2.95028	415	1
1527909999.826598000	2.96808	87	0
1527909999.839429000	2.98091	1263	1
1527909999.856514000	2.998	87	0
1527909999.908836000	3.05032	299	0
1527909999.909507000	3.05099	1412	0
1527909999.910147000	3.05163	997	0
1527909999.910826000	3.05231	92	0
1527909999.912577000	3.05406	113	1
1527909999.949917000	3.0914	92	0
1527909999.952264000	3.09375	1412	1
1527909999.952333000	3.09382	1412	1
1527909999.952356000	3.09384	293	1
1527909999.952428000	3.09391	843	1
1527909999.971691000	3.11317	87	0
1527909999.991038000	3.13252	509	0
1527909999.994610000	3.13609	101	1
1527910000.231461000	3.37295	334	0
1527910000.232128000	3.37361	1412	0
1527910000.232778000	3.37426	1412	0
1527910000.233490000	3.37497	1412	0
1527910000.234178000	3.37566	188	0
1527910000.234838000	3.37632	287	0
1527910000.235600000	3.37708	113	1
1527910000.550334000	3.69182	1412	1
1527910000.550374000	3.69186	339	1
1527910000.576902000	3.71839	87	0
1527910000.750166000	3.89165	423	0
1527910000.750747000	3.89223	874	0
1527910000.751381000	3.89286	172	0
1527910000.757301000	3.89879	107	1
1527910000.943748000	4.08523	526	1
1527910000.943845000	4.08533	1412	1
1527910000.943876000	4.08536	1412	1
1527910000.943915000	4.0854	1412	1
1527910000.943957000	4.08544	1412	1
1527910000.943991000	4.08547	1412	1
1527910000.944038000	4.08552	1412	1
1527910000.944074000	4.08556	1412	1
1527910000.944108000	4.08559	1412	1
1527910000.944145000	4.08563	1412	1
1527910000.944187000	4.08567	1412	1
1527910000.944243000	4.08573	1412	1
1527910000.944268000	4.08575	1412	1
1527910000.944305000	4.08579	1268	1
1527910000.963315000	4.1048	87	0
1527910000.966792000	4.10828	87	0
1527910001.135386000	4.27687	374	0
1527910001.139189000	4.28067	80	0
1527910001.140870000	4.28235	107	1
1527910001.367148000	4.50863	1390	1
1527910001.387297000	4.52878	87	0
1527910001.646779000	4.78826	409	0
1527910001.661161000	4.80264	101	1
1527910002.802132000	5.94362	331	1
1527910002.802228000	5.94371	1412	1
1527910002.802301000	5.94378	981	1
1527910002.803982000	5.94547	224	1
1527910002.804052000	5.94554	1412	1
1527910002.804079000	5.94556	1412	1
1527910002.804118000	5.9456	758	1
1527910002.811814000	5.9533	251	1
1527910002.811934000	5.95342	101	1
1527910002.820890000	5.96237	87	0
1527910002.826076000	5.96756	104	0
1527910002.830092000	5.97158	101	1
1527910002.996976000	6.13846	646	0
1527910002.997597000	6.13908	306	0
1527910002.998256000	6.13974	337	0
1527910003.036657000	6.17814	646	0
1527910003.037915000	6.1794	98	1
1527910003.039211000	6.1807	121	1
1527910003.046486000	6.18797	251	1
1527910003.071811000	6.21329	306	0
1527910003.075174000	6.21666	98	1
1527910003.084190000	6.22567	101	1
1527910003.099171000	6.24065	87	0
1527910003.102932000	6.24442	87	0
1527910003.174089000	6.31557	376	0
1527910003.177873000	6.31936	80	0
1527910003.178102000	6.31959	107	1
1527910003.531725000	6.67321	869	0
1527910003.532372000	6.67386	1412	0
1527910003.533025000	6.67451	1412	0
1527910003.533680000	6.67516	1412	0
1527910003.534366000	6.67585	180	0
1527910003.535056000	6.67654	1412	0
1527910003.535082000	6.67657	110	1
1527910003.535735000	6.67722	1412	0
1527910003.536394000	6.67788	1412	0
1527910003.537013000	6.6785	180	0
1527910003.537701000	6.67918	1412	0
1527910003.538354000	6.67984	1412	0
1527910003.538999000	6.68048	1174	0
1527910003.539113000	6.6806	113	1
1527910003.539744000	6.68123	1412	0
1527910003.540396000	6.68188	1412	0
1527910003.541056000	6.68254	1412	0
1527910003.541688000	6.68317	188	0
1527910003.543085000	6.68457	110	1
1527910003.574680000	6.71616	94	0
1527910003.575359000	6.71684	1412	0
1527910003.575992000	6.71748	738	0
1527910003.576691000	6.71817	1412	0
1527910003.577348000	6.71883	1412	0
1527910003.578001000	6.71949	1412	0
1527910003.578622000	6.72011	180	0
1527910003.579304000	6.72079	1412	0
1527910003.579957000	6.72144	1412	0
1527910003.580613000	6.7221	1412	0
1527910003.581231000	6.72272	180	0
1527910003.581973000	6.72346	1412	0
1527910003.582605000	6.72409	361	0
1527910003.583363000	6.72485	1412	0
1527910003.583706000	6.72519	125	1
1527910003.584085000	6.72557	1412	0
1527910003.584748000	6.72623	1412	0
1527910003.585370000	6.72685	188	0
1527910003.586055000	6.72754	1412	0
1527910003.586673000	6.72816	186	0
1527910003.587071000	6.72855	122	1
1527910003.587424000	6.72891	1412	0
1527910003.588082000	6.72957	1412	0
1527910003.588737000	6.73022	1412	0
1527910003.589360000	6.73084	188	0
1527910003.590036000	6.73152	1200	0
1527910003.590696000	6.73218	1412	0
1527910003.591077000	6.73256	113	1
1527910003.591349000	6.73283	1412	0
1527910003.592001000	6.73348	1412	0
1527910003.592619000	6.7341	188	0
1527910003.593286000	6.73477	965	0
1527910003.594002000	6.73549	1412	0
1527910003.594658000	6.73614	1301	0
1527910003.595176000	6.73666	113	1
1527910003.595295000	6.73678	749	0
1527910003.595963000	6.73745	1412	0
1527910003.596613000	6.7381	1325	0
1527910003.597268000	6.73875	1412	0
1527910003.597919000	6.7394	1412	0
1527910003.598544000	6.74003	337	0
1527910003.599090000	6.74057	113	1
1527910003.599192000	6.74068	313	0
1527910003.603101000	6.74459	98	1
1527910004.926568000	8.06805	429	1
1527910004.926658000	8.06814	144	1
1527910004.944515000	8.086	87	0
1527910005.004453000	8.14594	1412	0
1527910005.005106000	8.14659	1412	0
1527910005.005758000	8.14724	1412	0
1527910005.006453000	8.14794	632	0
1527910005.007091000	8.14858	92	0
1527910005.007748000	8.14923	214	0
1527910005.011192000	8.15268	116	1
1527910006.103985000	9.24547	857	1
1527910006.104062000	9.24555	294	1
1527910006.106553000	9.24804	325	1
1527910006.106628000	9.24811	1412	1
1527910006.106654000	9.24814	1412	1
1527910006.106675000	9.24816	969	1
1527910006.121571000	9.26306	87	0
1527910006.128621000	9.27011	87	0
1527910006.151109000	9.29259	399	1
1527910006.167534000	9.30902	87	0
1527910006.381409000	9.52289	1412	1
1527910006.381486000	9.52297	1412	1
1527910006.381507000	9.52299	452	1
1527910006.381569000	9.52305	844	1
1527910006.399272000	9.54076	87	0
1527910006.424016000	9.5655	485	0
1527910006.424661000	9.56614	311	0
1527910006.428265000	9.56975	107	1
1527910006.442564000	9.58405	446	0
1527910006.446215000	9.5877	98	1
1527910006.447747000	9.58923	80	0
1527910006.451206000	9.59269	98	1
1527910006.454125000	9.59561	324	0
1527910006.454814000	9.5963	1400	0
1527910006.455446000	9.59693	513	0
1527910006.456098000	9.59758	592	0
1527910006.458210000	9.59969	107	1
1527910006.458698000	9.60018	635	0
1527910006.459353000	9.60084	467	0
1527910006.460013000	9.6015	697	0
1527910006.461116000	9.6026	484	0
1527910006.461781000	9.60327	845	0
1527910006.462203000	9.60369	110	1
1527910006.462449000	9.60393	649	0
1527910006.463644000	9.60513	519	0
1527910006.466202000	9.60769	101	1
1527910006.468298000	9.60978	439	0
1527910006.468961000	9.61045	701	0
1527910006.469610000	9.61109	616	0
1527910006.470259000	9.61174	558	0
1527910006.470908000	9.61239	654	0
1527910006.472081000	9.61356	583	0
1527910006.472202000	9.61369	113	1
1527910006.472743000	9.61423	689	0
1527910006.476203000	9.61769	98	1
1527910006.486801000	9.62828	285	0
1527910006.487448000	9.62893	103	0
1527910006.490020000	9.6315	301	0
1527910006.490364000	9.63185	104	1
1527910006.496875000	9.63836	92	0
1527910006.497534000	9.63902	238	0
1527910006.500231000	9.64172	101	1
1527910006.977368000	10.1189	989	1
1527910006.977456000	10.1189	109	1
1527910006.986865000	10.1283	302	1
1527910006.989090000	10.1306	477	1
1527910006.989130000	10.1306	87	1
1527910006.995515000	10.137	87	0
1527910007.003751000	10.1452	87	0
1527910007.007329000	10.1488	87	0
1527910007.317213000	10.4587	260	0
1527910007.317911000	10.4594	141	0
1527910007.321267000	10.4628	92	0
1527910007.321904000	10.4634	255	0
1527910007.324792000	10.4663	265	0
1527910007.325423000	10.4669	151	0
1527910007.327809000	10.4693	92	0
1527910007.328516000	10.47	111	0
1527910007.350317000	10.4918	128	1
1527910007.357100000	10.4986	239	0
1527910007.357752000	10.4992	103	0
1527910007.361462000	10.5029	101	1
1527910007.362470000	10.504	92	0
1527910007.363122000	10.5046	85	0
1527910007.366303000	10.5078	101	1
1527910008.344227000	11.4857	390	1
1527910008.344317000	11.4858	218	1
1527910008.346494000	11.488	418	1
1527910008.346536000	11.488	94	1
1527910008.362706000	11.5042	87	0
1527910008.369659000	11.5111	87	0
1527910008.522102000	11.6636	282	0
1527910008.522791000	11.6643	367	0
1527910008.526360000	11.6678	128	0
1527910008.526413000	11.6679	107	1
1527910008.530514000	11.672	98	1
1527910008.891414000	12.0329	265	0
1527910008.891991000	12.0335	146	0
1527910008.894458000	12.0359	92	0
1527910008.895182000	12.0367	98	0
1527910008.895433000	12.0369	107	1
1527910008.978067000	12.1196	369	1
1527910008.978214000	12.1197	1412	1
1527910008.978251000	12.1197	1412	1
1527910008.978280000	12.1198	1412	1
1527910008.978348000	12.1198	1412	1
1527910008.978385000	12.1199	1412	1
1527910008.978419000	12.1199	1412	1
1527910008.978455000	12.1199	1412	1
1527910008.978496000	12.12	1412	1
1527910008.978529000	12.12	1412	1
1527910008.978564000	12.12	1412	1
1527910008.978601000	12.1201	1412	1
1527910008.978653000	12.1201	1412	1
1527910008.980451000	12.1219	1412	1
1527910008.980514000	12.122	1412	1
1527910008.980573000	12.1221	1412	1
1527910008.980610000	12.1221	1412	1
1527910008.980655000	12.1221	1412	1
1527910008.980684000	12.1222	1412	1
1527910008.982375000	12.1239	1412	1
1527910008.982413000	12.1239	1412	1
1527910008.982447000	12.1239	1412	1
1527910008.982484000	12.124	1412	1
1527910008.982518000	12.124	1412	1
1527910008.984467000	12.126	1412	1
1527910008.984516000	12.126	1412	1
1527910008.984575000	12.1261	1412	1
1527910008.984645000	12.1261	1412	1
1527910008.984682000	12.1262	1412	1
1527910008.986434000	12.1279	1412	1
1527910008.986494000	12.128	1412	1
1527910008.986530000	12.128	1412	1
1527910008.986590000	12.1281	1412	1
1527910008.986630000	12.1281	1412	1
1527910008.986665000	12.1281	252	1
1527910008.995826000	12.1373	87	0
1527910008.999150000	12.1406	87	0
1527910009.003206000	12.1447	87	0
1527910009.005416000	12.1469	87	0
1527910009.009260000	12.1507	87	0
1527910009.283539000	12.425	417	0
1527910009.287433000	12.4289	113	1
1527910009.290123000	12.4316	80	0
1527910009.293432000	12.4349	98	1
1527910009.313723000	12.4552	359	1
1527910009.315156000	12.4566	294	1
1527910009.339301000	12.4808	87	0
1527910009.346921000	12.4884	375	1
1527910009.348903000	12.4904	87	0
1527910009.366816000	12.5083	87	0
1527910009.512223000	12.6537	557	0
1527910009.512867000	12.6544	804	0
1527910009.513500000	12.655	92	0
1527910009.514272000	12.6558	91	0
1527910009.516432000	12.6579	116	1
1527910009.549373000	12.6909	1412	1
1527910009.549424000	12.6909	408	1
1527910009.568741000	12.7102	87	0
1527910009.659911000	12.8014	328	0
1527910009.660627000	12.8021	118	0
1527910009.662548000	12.804	92	0
1527910009.663260000	12.8047	256	0
1527910009.663635000	12.8051	110	1
1527910009.664443000	12.8059	233	0
1527910009.665101000	12.8066	279	0
1527910009.668402000	12.8099	101	1
1527910009.668627000	12.8101	92	0
1527910009.669295000	12.8108	260	0
1527910009.672399000	12.8139	101	1
1527910009.688467000	12.83	416	0
1527910009.689098000	12.8306	467	0
1527910009.690188000	12.8317	327	0
1527910009.692432000	12.8339	104	1
1527910009.709372000	12.8509	605	1
1527910009.729168000	12.8707	87	0
1527910009.793073000	12.9346	783	1
1527910009.793149000	12.9346	255	1
1527910009.811668000	12.9532	87	0
1527910009.845651000	12.9871	527	0
1527910009.846278000	12.9878	320	0
1527910009.850456000	12.9919	107	1
1527910010.108490000	13.25	317	0
1527910010.109190000	13.2507	146	0
1527910010.110971000	13.2525	92	0
1527910010.111560000	13.253	96	0
1527910010.112456000	13.2539	107	1
1527910010.292971000	13.4345	393	1
1527910010.293037000	13.4345	254	1
1527910010.314129000	13.4556	87	0
1527910010.423767000	13.5653	235	0
1527910010.424410000	13.5659	146	0
1527910010.427526000	13.569	104	1
1527910010.427534000	13.569	92	0
1527910010.428337000	13.5698	296	0
1527910010.431520000	13.573	101	1
1527910010.679057000	13.8205	392	1
1527910010.679133000	13.8206	257	1
1527910010.697845000	13.8393	87	0
1527910011.035029000	14.1765	279	0
1527910011.035661000	14.1771	146	0
1527910011.037805000	14.1793	92	0
1527910011.038469000	14.18	310	0
1527910011.038519000	14.18	107	1
1527910011.042531000	14.184	98	1
1527910011.151085000	14.2926	392	1
1527910011.151176000	14.2927	420	1
1527910011.169130000	14.3106	87	0
1527910011.516702000	14.6582	233	0
1527910011.517337000	14.6588	146	0
1527910011.518987000	14.6605	92	0
1527910011.519644000	14.6611	178	0
1527910011.520518000	14.662	110	1
1527910011.574700000	14.7162	392	1
1527910011.574789000	14.7163	362	1
1527910011.592762000	14.7342	87	0
1527910011.918083000	15.0596	256	0
1527910011.918675000	15.0602	146	0
1527910011.921562000	15.063	104	1
1527910011.922016000	15.0635	92	0
1527910011.922735000	15.0642	290	0
1527910011.925571000	15.0671	101	1
1527910012.397129000	15.5386	392	1
1527910012.397217000	15.5387	253	1
1527910012.424519000	15.566	87	0
1527910012.588436000	15.7299	274	0
1527910012.589003000	15.7305	146	0
1527910012.592604000	15.7341	104	1
1527910012.593376000	15.7349	92	0
1527910012.594712000	15.7362	186	0
1527910012.597601000	15.7391	101	1
1527910012.721510000	15.863	368	1
1527910012.721620000	15.8631	1412	1
1527910012.721658000	15.8631	1412	1
1527910012.721692000	15.8632	1412	1
1527910012.721726000	15.8632	823	1
1527910012.727067000	15.8686	324	1
1527910012.727137000	15.8686	377	1
1527910012.738569000	15.8801	87	0
1527910012.746008000	15.8875	87	0
1527910012.900381000	16.0419	256	0
1527910012.900965000	16.0424	146	0
1527910012.904513000	16.046	92	0
1527910012.904625000	16.0461	107	1
1527910012.905302000	16.0468	207	0
1527910012.908632000	16.0501	101	1
1527910013.068457000	16.2099	402	0
1527910013.072652000	16.2141	98	1
1527910013.074414000	16.2159	80	0
1527910013.077648000	16.2191	98	1
1527910013.210171000	16.3517	388	1
1527910013.210232000	16.3517	253	1
1527910013.227013000	16.3685	87	0
1527910013.376206000	16.5177	329	0
1527910013.376772000	16.5183	148	0
1527910013.379206000	16.5207	92	0
1527910013.379702000	16.5212	107	1
1527910013.379958000	16.5214	245	0
1527910013.383710000	16.5252	98	1
1527910013.541163000	16.6826	389	1
1527910013.541260000	16.6827	254	1
1527910013.558104000	16.6996	87	0
1527910013.729945000	16.8714	259	0
1527910013.730519000	16.872	148	0
1527910013.733706000	16.8752	92	0
1527910013.733798000	16.8753	104	1
1527910013.734462000	16.8759	90	0
1527910013.737708000	16.8792	101	1
1527910013.884904000	17.0264	390	1
1527910013.884964000	17.0264	254	1
1527910013.902513000	17.044	87	0
1527910014.256018000	17.3975	232	0
1527910014.256609000	17.3981	148	0
1527910014.259755000	17.4012	104	1
1527910014.260069000	17.4016	92	0
1527910014.260721000	17.4022	222	0
1527910014.263773000	17.4053	101	1
1527910014.390362000	17.5318	991	1
1527910014.390453000	17.5319	259	1
1527910014.408222000	17.5497	87	0
1527910014.747761000	17.8892	301	0
1527910014.748420000	17.8899	148	0
1527910014.751359000	17.8928	92	0
1527910014.751778000	17.8933	107	1
1527910014.752039000	17.8935	195	0
1527910014.755796000	17.8973	98	1
1527910014.908153000	18.0496	521	1
1527910014.908243000	18.0497	257	1
1527910014.925543000	18.067	87	0
1527910015.276078000	18.4176	235	0
1527910015.276680000	18.4182	148	0
1527910015.279712000	18.4212	92	0
1527910015.279787000	18.4213	104	1
1527910015.280430000	18.4219	102	0
1527910015.283822000	18.4253	101	1
1527910015.315905000	18.4574	850	1
1527910015.315989000	18.4575	258	1
1527910015.335139000	18.4766	87	0
1527910015.472377000	18.6139	240	0
1527910015.473074000	18.6146	148	0
1527910015.475755000	18.6172	104	1
1527910015.475788000	18.6173	92	0
1527910015.476472000	18.618	226	0
1527910015.479749000	18.6212	101	1
1527910015.758410000	18.8999	394	1
1527910015.758501000	18.9	256	1
1527910015.777759000	18.9192	87	0
1527910015.782803000	18.9243	87	0
1527910016.120620000	19.2621	337	0
1527910016.121250000	19.2627	148	0
1527910016.124796000	19.2663	107	1
1527910016.126570000	19.2681	92	0
1527910016.127287000	19.2688	134	0
1527910016.129787000	19.2713	101	1
1527910016.456766000	19.5982	387	1
1527910016.456861000	19.5983	256	1
1527910016.471335000	19.6128	100	0
1527910016.474877000	19.6164	98	1
1527910016.802191000	19.9437	281	0
1527910016.802783000	19.9443	148	0
1527910016.805895000	19.9474	101	1
1527910016.806229000	19.9477	92	0
1527910016.806864000	19.9483	326	0
1527910016.809902000	19.9514	101	1
1527910016.987587000	20.1291	388	1
1527910016.987690000	20.1292	258	1
1527910017.005159000	20.1466	87	0
1527910017.337885000	20.4794	232	0
1527910017.338475000	20.48	148	0
1527910017.340701000	20.4822	92	0
1527910017.341512000	20.483	206	0
1527910017.341989000	20.4835	110	1
1527910017.347477000	20.489	387	1
1527910017.347542000	20.489	256	1
1527910017.365290000	20.5068	87	0
1527910017.719444000	20.8609	258	0
1527910017.720079000	20.8616	148	0
1527910017.722100000	20.8636	92	0
1527910017.722755000	20.8642	152	0
1527910017.722885000	20.8644	110	1
1527910017.899073000	21.0406	389	1
1527910017.899141000	21.0406	256	1
1527910017.916708000	21.0582	87	0
1527910018.252008000	21.3935	277	0
1527910018.252638000	21.3941	148	0
1527910018.255925000	21.3974	104	1
1527910018.256357000	21.3978	92	0
1527910018.257007000	21.3985	113	0
1527910018.259923000	21.4014	101	1
1527910018.449588000	21.5911	388	1
1527910018.449649000	21.5911	259	1
1527910018.467114000	21.6086	87	0
1527910018.475862000	21.6173	87	0
1527910018.813104000	21.9546	256	0
1527910018.813669000	21.9552	148	0
1527910018.816512000	21.958	92	0
1527910018.817009000	21.9585	110	1
1527910018.817229000	21.9587	214	0
1527910018.821002000	21.9625	98	1
1527910018.937618000	22.0791	388	1
1527910018.937715000	22.0792	259	1
1527910018.958487000	22.1	87	0
1527910018.964915000	22.1064	87	0
1527910019.284262000	22.4257	233	0
1527910019.284858000	22.4263	148	0
1527910019.287663000	22.4291	92	0
1527910019.287986000	22.4295	110	1
1527910019.288349000	22.4298	183	0
1527910019.292030000	22.4335	98	1
1527910019.485403000	22.6269	392	1
1527910019.485463000	22.6269	220	1
1527910019.503290000	22.6448	87	0
1527910019.669808000	22.8113	236	0
1527910019.670400000	22.8119	148	0
1527910019.674009000	22.8155	104	1
1527910019.676420000	22.8179	92	0
1527910019.677734000	22.8192	279	0
1527910019.680067000	22.8216	101	1
1527910019.997625000	23.1391	389	1
1527910019.997722000	23.1392	256	1
1527910020.014529000	23.156	87	0
1527910020.034601000	23.1761	87	0
1527910020.419297000	23.5608	258	0
1527910020.419888000	23.5614	148	0
1527910020.422430000	23.5639	92	0
1527910020.423033000	23.5645	110	1
1527910020.423070000	23.5646	245	0
1527910020.427051000	23.5685	98	1
1527910020.442497000	23.584	393	1
1527910020.442608000	23.5841	261	1
1527910020.459881000	23.6014	87	0
1527910020.785825000	23.9273	349	0
1527910020.786389000	23.9279	148	0
1527910020.790126000	23.9316	104	1
1527910020.790477000	23.932	92	0
1527910020.791157000	23.9326	87	0
1527910020.794160000	23.9356	101	1
1527910020.947383000	24.0889	992	1
1527910020.947476000	24.089	257	1
1527910020.964680000	24.1062	87	0
1527910021.099011000	24.2405	436	1
1527910021.099101000	24.2406	1412	1
1527910021.099127000	24.2406	1412	1
1527910021.099168000	24.2407	1412	1
1527910021.099222000	24.2407	1357	1
1527910021.118528000	24.26	87	0
1527910021.310119000	24.4516	235	0
1527910021.310750000	24.4522	148	0
1527910021.313546000	24.455	92	0
1527910021.314074000	24.4556	110	1
1527910021.314273000	24.4558	133	0
1527910021.318104000	24.4596	98	1
1527910021.376330000	24.5178	847	1
1527910021.376396000	24.5179	256	1
1527910021.395520000	24.537	87	0
1527910021.438030000	24.5795	389	0
1527910021.442182000	24.5837	101	1
1527910021.442645000	24.5841	80	0
1527910021.446169000	24.5877	98	1
1527910021.754299000	24.8958	318	0
1527910021.754893000	24.8964	148	0
1527910021.758006000	24.8995	92	0
1527910021.758266000	24.8997	104	1
1527910021.758692000	24.9002	288	0
1527910021.762176000	24.9037	98	1
1527910021.948545000	25.09	388	1
1527910021.948638000	25.0901	257	1
1527910021.966284000	25.1078	87	0
1527910022.295134000	25.4366	315	0
1527910022.295698000	25.4372	148	0
1527910022.299210000	25.4407	104	1
1527910022.299511000	25.441	92	0
1527910022.300181000	25.4417	157	0
1527910022.303200000	25.4447	101	1
1527910022.389504000	25.531	391	1
1527910022.389595000	25.5311	258	1
1527910022.407381000	25.5489	87	0
1527910022.414186000	25.5557	87	0
1527910022.736732000	25.8782	281	0
1527910022.737368000	25.8789	148	0
1527910022.740275000	25.8818	107	1
1527910022.741464000	25.8829	92	0
1527910022.742815000	25.8843	159	0
1527910022.745261000	25.8867	101	1
1527910022.927664000	26.0691	388	1
1527910022.927753000	26.0692	257	1
1527910022.945065000	26.0865	87	0
1527910023.279799000	26.4213	233	0
1527910023.280365000	26.4218	148	0
1527910023.283269000	26.4248	104	1
1527910023.283948000	26.4254	92	0
1527910023.284562000	26.426	219	0
1527910023.287258000	26.4287	101	1
1527910023.436536000	26.578	392	1
1527910023.436604000	26.5781	256	1
1527910023.453515000	26.595	87	0
1527910023.605750000	26.7472	233	0
1527910023.606385000	26.7479	148	0
1527910023.609220000	26.7507	104	1
1527910023.609535000	26.751	92	0
1527910023.610197000	26.7517	291	0
1527910023.613239000	26.7547	101	1
1527910023.918436000	27.0599	391	1
1527910023.918500000	27.06	255	1
1527910023.935115000	27.0766	87	0
1527910023.955112000	27.0966	87	0
1527910024.282335000	27.4238	300	0
1527910024.282949000	27.4244	148	0
1527910024.285345000	27.4268	92	0
1527910024.286057000	27.4275	323	0
1527910024.286302000	27.4278	113	1
1527910024.353435000	27.4949	392	1
1527910024.353527000	27.495	259	1
1527910024.371006000	27.5125	87	0
1527910024.698479000	27.84	235	0
1527910024.699047000	27.8405	148	0
1527910024.701746000	27.8432	92	0
1527910024.702331000	27.8438	244	0
1527910024.702392000	27.8439	107	1
1527910024.706337000	27.8478	98	1
1527910024.821703000	27.9632	388	1
1527910024.821795000	27.9633	258	1
1527910024.841117000	27.9826	87	0
1527910025.011583000	28.1531	258	0
1527910025.012215000	28.1537	148	0
1527910025.015357000	28.1568	104	1
1527910025.016868000	28.1584	92	0
1527910025.018187000	28.1597	326	0
1527910025.020354000	28.1618	101	1
1527910025.264593000	28.4061	388	1
1527910025.264652000	28.4061	255	1
1527910025.281934000	28.4234	87	0
1527910025.627370000	28.7689	232	0
1527910025.631402000	28.7729	101	1
1527910025.637301000	28.7788	158	0
1527910025.641382000	28.7829	98	1
1527910025.649877000	28.7914	209	0
1527910025.653426000	28.7949	98	1
1527910025.721933000	28.8634	387	1
1527910025.722000000	28.8635	256	1
1527910025.739141000	28.8806	87	0
1527910025.889414000	29.0309	258	0
1527910025.890063000	29.0315	148	0
1527910025.893443000	29.0349	104	1
1527910025.894913000	29.0364	92	0
1527910025.895597000	29.0371	272	0
1527910025.898403000	29.0399	101	1
1527910026.281818000	29.4233	389	1
1527910026.281910000	29.4234	259	1
1527910026.299389000	29.4409	87	0
1527910026.451426000	29.5929	329	0
1527910026.452060000	29.5935	148	0
1527910026.454967000	29.5965	92	0
1527910026.455385000	29.5969	107	1
1527910026.455626000	29.5971	259	0
1527910026.459404000	29.6009	98	1
1527910026.661756000	29.8032	990	1
1527910026.661847000	29.8033	255	1
1527910026.681452000	29.8229	87	0
1527910026.846413000	29.9879	256	0
1527910026.847011000	29.9885	148	0
1527910026.850441000	29.9919	92	0
1527910026.850521000	29.992	104	1
1527910026.851168000	29.9927	85	0
1527910026.854458000	29.9959	101	1
1527910027.096857000	30.2383	388	1
1527910027.096945000	30.2384	258	1
1527910027.114287000	30.2558	87	0
1527910027.468589000	30.6101	235	0
1527910027.469211000	30.6107	148	0
1527910027.471957000	30.6134	92	0
1527910027.472506000	30.614	107	1
1527910027.472551000	30.614	103	0
1527910027.476506000	30.618	98	1
1527910027.627771000	30.7693	523	1
1527910027.627845000	30.7693	258	1
1527910027.646020000	30.7875	87	0
1527910027.772891000	30.9144	258	0
1527910027.773466000	30.915	148	0
1527910027.776482000	30.918	92	0
1527910027.776556000	30.918	104	1
1527910027.777204000	30.9187	112	0
1527910027.780517000	30.922	101	1
1527910028.077078000	31.2186	850	1
1527910028.077169000	31.2187	257	1
1527910028.094988000	31.2365	87	0
1527910028.442741000	31.5842	235	0
1527910028.443338000	31.5848	148	0
1527910028.446548000	31.588	104	1
1527910028.446650000	31.5881	92	0
1527910028.447409000	31.5889	161	0
1527910028.450564000	31.592	101	1
1527910028.527865000	31.6693	388	1
1527910028.527957000	31.6694	255	1
1527910028.545746000	31.6872	87	0
1527910028.550716000	31.6922	87	0
1527910028.891530000	32.033	308	0
1527910028.892144000	32.0336	148	0
1527910028.895269000	32.0368	92	0
1527910028.895514000	32.037	110	1
1527910028.935196000	32.0767	221	0
1527910028.938568000	32.0801	98	1
1527910028.973590000	32.1151	391	1
1527910028.973642000	32.1151	258	1
1527910028.991182000	32.1327	87	0
1527910029.317496000	32.459	315	0
1527910029.318124000	32.4596	148	0
1527910029.321486000	32.463	92	0
1527910029.321588000	32.4631	104	1
1527910029.322173000	32.4637	272	0
1527910029.325563000	32.467	101	1
1527910029.424675000	32.5662	392	1
1527910029.424740000	32.5662	256	1
1527910029.442185000	32.5837	87	0
1527910029.790839000	32.9323	281	0
1527910029.791413000	32.9329	148	0
1527910029.792126000	32.9336	92	0
1527910029.792853000	32.9343	334	0
1527910029.794570000	32.9361	110	1
1527910029.908500000	33.05	389	1
1527910029.908595000	33.0501	258	1
1527910029.927480000	33.069	87	0
1527910029.931244000	33.0727	87	0
1527910030.257611000	33.3991	235	0
1527910030.258263000	33.3997	148	0
1527910030.261660000	33.4031	107	1
1527910030.261832000	33.4033	92	0
1527910030.262519000	33.404	244	0
1527910030.265626000	33.4071	101	1
1527910030.439176000	33.5807	388	1
1527910030.439271000	33.5808	257	1
1527910030.457609000	33.5991	87	0
1527910030.461304000	33.6028	87	0
1527910030.803449000	33.9449	300	0
1527910030.804110000	33.9456	148	0
1527910030.807044000	33.9485	92	0
1527910030.807664000	33.9491	95	0
1527910030.807741000	33.9492	110	1
1527910030.811708000	33.9532	98	1
1527910031.069067000	34.2106	388	1
1527910031.069129000	34.2106	258	1
1527910031.087279000	34.2288	87	0
1527910031.417135000	34.5586	233	0
1527910031.417722000	34.5592	148	0
1527910031.419146000	34.5606	92	0
1527910031.419749000	34.5612	301	0
1527910031.420676000	34.5622	110	1
1527910031.554231000	34.6957	387	1
1527910031.554318000	34.6958	257	1
1527910031.571463000	34.7129	87	0
1527910031.735720000	34.8772	255	0
1527910031.736319000	34.8778	148	0
1527910031.739750000	34.8812	104	1
1527910031.740202000	34.8817	92	0
1527910031.740866000	34.8823	234	0
1527910031.743765000	34.8852	101	1
1527910032.023117000	35.1646	390	1
1527910032.023176000	35.1647	259	1
1527910032.042624000	35.1841	87	0
1527910032.188345000	35.3298	235	0
1527910032.188966000	35.3305	148	0
1527910032.191787000	35.3333	104	1
1527910032.192770000	35.3343	92	0
1527910032.194429000	35.3359	147	0
1527910032.196777000	35.3383	101	1
1527910032.331435000	35.4729	389	1
1527910032.331526000	35.473	258	1
1527910032.349489000	35.491	87	0
1527910032.677992000	35.8195	235	0
1527910032.678631000	35.8201	148	0
1527910032.680340000	35.8218	92	0
1527910032.680990000	35.8225	283	0
1527910032.681807000	35.8233	110	1
1527910032.874216000	36.0157	990	1
1527910032.874278000	36.0158	256	1
1527910032.892607000	36.0341	87	0
1527910033.218985000	36.3605	256	0
1527910033.219559000	36.361	148	0
1527910033.221929000	36.3634	92	0
1527910033.222533000	36.364	231	0
1527910033.222785000	36.3643	110	1
1527910033.305273000	36.4468	387	1
1527910033.305333000	36.4468	258	1
1527910033.325458000	36.4669	87	0
1527910033.475226000	36.6167	328	0
1527910033.475814000	36.6173	148	0
1527910033.478012000	36.6195	92	0
1527910033.478738000	36.6202	110	0
1527910033.478987000	36.6205	110	1
1527910033.695640000	36.8371	523	1
1527910033.695730000	36.8372	256	1
1527910033.714051000	36.8555	87	0
1527910033.826857000	36.9683	256	0
1527910033.827438000	36.9689	148	0
1527910033.830148000	36.9716	92	0
1527910033.830799000	36.9723	227	0
1527910033.830897000	36.9724	107	1
1527910033.834890000	36.9764	98	1
1527910034.006285000	37.1478	846	1
1527910034.006349000	37.1478	259	1
1527910034.024484000	37.166	87	0
1527910034.388232000	37.5297	235	0
1527910034.388808000	37.5303	148	0
1527910034.390883000	37.5324	92	0
1527910034.391545000	37.533	192	0
1527910034.392019000	37.5335	110	1
1527910034.580784000	37.7223	389	1
1527910034.580868000	37.7224	259	1
1527910034.598227000	37.7397	87	0
1527910034.752719000	37.8942	259	0
1527910034.753314000	37.8948	148	0
1527910034.756929000	37.8984	104	1
1527910034.756931000	37.8984	92	0
1527910034.757666000	37.8992	295	0
1527910034.760927000	37.9024	101	1
1527910034.985690000	38.1272	392	1
1527910034.985779000	38.1273	257	1
1527910035.010829000	38.1523	87	0
1527910035.015200000	38.1567	87	0
1527910035.341196000	38.4827	232	0
1527910035.341768000	38.4833	148	0
1527910035.344971000	38.4865	107	1
1527910035.345227000	38.4867	92	0
1527910035.345897000	38.4874	233	0
1527910035.348952000	38.4904	101	1
1527910035.505054000	38.6465	391	1
1527910035.505120000	38.6466	256	1
1527910035.523233000	38.6647	87	0
1527910035.853330000	38.9948	308	0
1527910035.854006000	38.9955	148	0
1527910035.857011000	38.9985	104	1
1527910035.857235000	38.9987	92	0
1527910035.858128000	38.9996	339	0
1527910035.860997000	39.0025	101	1
1527910035.941142000	39.0826	388	1
1527910035.941236000	39.0827	257	1
1527910035.958798000	39.1003	87	0
1527910036.305058000	39.4465	315	0
1527910036.305675000	39.4472	148	0
1527910036.309041000	39.4505	104	1
1527910036.309666000	39.4511	92	0
1527910036.310731000	39.4522	146	0
1527910036.313011000	39.4545	101	1
1527910036.423156000	39.5646	392	1
1527910036.423223000	39.5647	260	1
1527910036.440134000	39.5816	87	0
1527910036.775534000	39.917	281	0
1527910036.776119000	39.9176	148	0
1527910036.779049000	39.9205	104	1
1527910036.779421000	39.9209	92	0
1527910036.780655000	39.9221	128	0
1527910036.783027000	39.9245	101	1
1527910036.841407000	39.9829	389	1
1527910036.841468000	39.983	260	1
1527910036.859768000	40.0013	87	0
1527910037.199782000	40.3413	232	0
1527910037.200403000	40.3419	148	0
1527910037.204064000	40.3455	104	1
1527910037.204296000	40.3458	92	0
1527910037.204966000	40.3465	185	0
1527910037.208059000	40.3495	101	1
1527910037.351348000	40.4928	389	1
1527910037.351438000	40.4929	258	1
1527910037.368901000	40.5104	87	0
1527910037.715835000	40.8573	300	0
1527910037.716495000	40.858	148	0
1527910037.720029000	40.8615	104	1
1527910037.721697000	40.8632	92	0
1527910037.722358000	40.8638	178	0
1527910037.725022000	40.8665	101	1
1527910040.729640000	43.8711	389	1
1527910040.729702000	43.8712	257	1
1527910040.746691000	43.8882	87	0
1527910041.118408000	44.2599	256	0
1527910041.119028000	44.2605	148	0
1527910041.122291000	44.2638	104	1
1527910041.122568000	44.2641	92	0
1527910041.123268000	44.2648	245	0
1527910041.126227000	44.2677	101	1
1527910041.128852000	44.2703	993	1
1527910041.128909000	44.2704	265	1
1527910041.146782000	44.2883	87	0
1527910041.310375000	44.4519	236	0
1527910041.311016000	44.4525	148	0
1527910041.313940000	44.4554	92	0
1527910041.314221000	44.4557	107	1
1527910041.314625000	44.4561	272	0
1527910041.318265000	44.4597	98	1
1527910041.522918000	44.6644	392	1
1527910041.523008000	44.6645	259	1
1527910041.549684000	44.6912	87	0
1527910041.661843000	44.8033	235	0
1527910041.662430000	44.8039	148	0
1527910041.664849000	44.8063	92	0
1527910041.665322000	44.8068	107	1
1527910041.665515000	44.807	233	0
1527910041.669328000	44.8108	98	1
1527910041.834552000	44.976	523	1
1527910041.834620000	44.9761	256	1
1527910041.851974000	44.9935	87	0
1527910041.963610000	45.1051	259	0
1527910041.964293000	45.1058	148	0
1527910041.967052000	45.1085	92	0
1527910041.967278000	45.1088	107	1
1527910041.967786000	45.1093	198	0
1527910041.971348000	45.1128	98	1
1527910042.259772000	45.4013	847	1
1527910042.259858000	45.4013	260	1
1527910042.276946000	45.4184	87	0
1527910042.627035000	45.7685	328	0
1527910042.627629000	45.7691	148	0
1527910042.631048000	45.7725	92	0
1527910042.631305000	45.7728	107	1
1527910042.631726000	45.7732	155	0
1527910042.635364000	45.7768	98	1
1527910042.800488000	45.942	389	1
1527910042.800550000	45.942	259	1
1527910042.818442000	45.9599	87	0
1527910042.935730000	46.0772	256	0
1527910042.936363000	46.0778	148	0
1527910042.939348000	46.0808	104	1
1527910042.940069000	46.0816	92	0
1527910042.940732000	46.0822	286	0
1527910042.943332000	46.0848	101	1
1527910043.130615000	46.2721	387	1
1527910043.130702000	46.2722	256	1
1527910043.148657000	46.2901	87	0
1527910043.263544000	46.405	233	0
1527910043.264161000	46.4056	148	0
1527910043.267382000	46.4089	92	0
1527910043.267468000	46.409	104	1
1527910043.268102000	46.4096	164	0
1527910043.271423000	46.4129	101	1
1527910043.365643000	46.5071	392	1
1527910043.365739000	46.5072	256	1
1527910043.384462000	46.5259	87	0
1527910043.713955000	46.8554	256	0
1527910043.714537000	46.856	148	0
1527910043.717197000	46.8587	92	0
1527910043.717455000	46.8589	107	1
1527910043.717874000	46.8594	136	0
1527910043.721378000	46.8629	98	1
1527910043.783005000	46.9245	391	1
1527910043.783089000	46.9246	257	1
1527910043.801257000	46.9427	87	0
1527910044.136906000	47.2784	235	0
1527910044.137543000	47.279	148	0
1527910044.140431000	47.2819	92	0
1527910044.140524000	47.282	104	1
1527910044.141155000	47.2826	268	0
1527910044.144416000	47.2859	101	1
1527910044.328411000	47.4699	392	1
1527910044.328470000	47.47	260	1
1527910044.349150000	47.4906	87	0
1527910044.462066000	47.6035	232	0
1527910044.462726000	47.6042	148	0
1527910044.465413000	47.6069	104	1
1527910044.465702000	47.6072	92	0
1527910044.466349000	47.6078	274	0
1527910044.469401000	47.6109	101	1
1527910044.497795000	47.6393	232	0
1527910044.501410000	47.6429	98	1
1527910047.341972000	50.4835	387	1
1527910047.342034000	50.4835	257	1
1527910047.360869000	50.5024	87	0
1527910047.470926000	50.6124	306	0
1527910047.471499000	50.613	148	0
1527910047.474593000	50.6161	104	1
1527910047.474626000	50.6161	92	0
1527910047.475382000	50.6169	262	0
1527910047.478595000	50.6201	101	1
1527910047.495659000	50.6371	391	1
1527910047.495741000	50.6372	274	1
1527910047.513281000	50.6548	87	0
1527910047.637765000	50.7792	318	0
1527910047.638347000	50.7798	148	0
1527910047.641326000	50.7828	92	0
1527910047.641584000	50.7831	107	1
1527910047.642015000	50.7835	264	0
1527910047.645617000	50.7871	98	1
1527910048.018084000	51.1596	392	1
1527910048.018177000	51.1597	258	1
1527910048.034986000	51.1765	87	0
1527910048.046199000	51.1877	87	0
1527910048.200253000	51.3417	279	0
1527910048.200941000	51.3424	148	0
1527910048.203646000	51.3451	107	1
1527910048.203995000	51.3455	92	0
1527910048.204644000	51.3461	107	0
1527910048.207715000	51.3492	101	1
1527910048.277988000	51.4195	989	1
1527910048.278065000	51.4195	259	1
1527910048.295125000	51.4366	87	0
1527910048.407933000	51.5494	235	0
1527910048.408578000	51.5501	148	0
1527910048.411732000	51.5532	104	1
1527910048.412835000	51.5543	92	0
1527910048.413517000	51.555	309	0
1527910048.416639000	51.5581	101	1
1527910048.701399000	51.8429	388	1
1527910048.701494000	51.843	257	1
1527910048.719024000	51.8605	87	0
1527910048.725518000	51.867	87	0
1527910048.836083000	51.9776	298	0
1527910048.836657000	51.9781	148	0
1527910048.839375000	51.9809	92	0
1527910048.839731000	51.9812	110	1
1527910048.840059000	51.9815	178	0
1527910048.843729000	51.9852	98	1
1527910049.931038000	53.0725	522	1
1527910049.931100000	53.0726	256	1
1527910049.948526000	53.09	87	0
1527910050.061579000	53.2031	259	0
1527910050.062219000	53.2037	148	0
1527910050.064399000	53.2059	92	0
1527910050.065067000	53.2066	290	0
1527910050.065540000	53.207	110	1
1527910050.208907000	53.3504	847	1
1527910050.208970000	53.3505	257	1
1527910050.228450000	53.3699	87	0
1527910050.360868000	53.5024	235	0
1527910050.361580000	53.5031	148	0
1527910050.364552000	53.506	104	1
1527910050.364740000	53.5062	92	0
1527910050.365457000	53.5069	160	0
1527910050.368546000	53.51	101	1
1527910050.662020000	53.8035	388	1
1527910050.662109000	53.8036	260	1
1527910050.679261000	53.8207	87	0
1527910050.812121000	53.9536	258	0
1527910050.812728000	53.9542	148	0
1527910050.815516000	53.957	92	0
1527910050.815633000	53.9571	104	1
1527910050.816254000	53.9577	176	0
1527910050.819574000	53.9611	101	1
1527910051.427067000	54.5686	309	1
1527910051.443884000	54.5854	87	0
1527910051.715979000	54.8575	324	1
1527910051.716069000	54.8576	257	1
1527910051.732535000	54.874	87	0
1527910051.817505000	54.959	519	0
1527910051.818175000	54.9597	1412	0
1527910051.818826000	54.9603	993	0
1527910051.821648000	54.9631	110	1
1527910051.834716000	54.9762	92	0
1527910051.835362000	54.9768	144	0
1527910051.838948000	54.9804	101	1
1527910052.007716000	55.1492	233	1
1527910052.030156000	55.1716	87	0
1527910052.060522000	55.202	256	0
1527910052.061168000	55.2027	148	0
1527910052.064012000	55.2055	92	0
1527910052.064634000	55.2061	107	1
1527910052.064666000	55.2062	192	0
1527910052.068639000	55.2101	98	1
1527910052.145936000	55.2874	387	1
1527910052.146006000	55.2875	258	1
1527910052.163142000	55.3046	87	0
1527910052.280294000	55.4218	235	0
1527910052.280914000	55.4224	148	0
1527910052.284726000	55.4262	104	1
1527910052.285139000	55.4266	92	0
1527910052.285733000	55.4272	88	0
1527910052.288679000	55.4302	101	1
1527910052.400266000	55.5417	243	0
1527910052.400928000	55.5424	1412	0
1527910052.401578000	55.5431	996	0
1527910052.403248000	55.5447	92	0
1527910052.403675000	55.5452	107	1
1527910052.404034000	55.5455	133	0
1527910052.407669000	55.5492	98	1
1527910052.450636000	55.5921	389	1
1527910052.450718000	55.5922	257	1
1527910052.467950000	55.6094	87	0
1527910052.473104000	55.6146	87	0
1527910052.579181000	55.7207	233	1
1527910052.599319000	55.7408	87	0
1527910052.621368000	55.7629	233	0
1527910052.621950000	55.7634	148	0
1527910052.624703000	55.7662	104	1
1527910052.625775000	55.7673	92	0
1527910052.626520000	55.768	233	0
1527910052.629735000	55.7712	101	1
1527910052.667609000	55.8091	451	0
1527910052.668243000	55.8097	322	0
1527910052.668659000	55.8101	115	1
1527910052.668914000	55.8104	175	0
1527910052.673995000	55.8155	101	1
1527910052.674876000	55.8164	274	1
1527910052.686573000	55.8281	87	0
1527910052.691781000	55.8333	87	0
1527910052.877287000	56.0188	338	1
1527910052.877377000	56.0189	257	1
1527910052.895760000	56.0372	87	0
1527910053.033302000	56.1748	316	0
1527910053.033943000	56.1754	473	0
1527910053.034599000	56.1761	124	0
1527910053.036701000	56.1782	107	1
1527910053.064451000	56.2059	1119	1
1527910053.083411000	56.2249	87	0
1527910053.201526000	56.343	231	0
1527910053.202183000	56.3437	1412	0
1527910053.203257000	56.3447	833	0
1527910053.203943000	56.3454	92	0
1527910053.204605000	56.3461	86	0
1527910053.205706000	56.3472	113	1
1527910053.240766000	56.3823	352	0
1527910053.241388000	56.3829	148	0
1527910053.244783000	56.3863	101	1
1527910053.246284000	56.3878	92	0
1527910053.246948000	56.3884	290	0
1527910053.249773000	56.3913	101	1
1527910053.381911000	56.5234	524	1
1527910053.381977000	56.5235	256	1
1527910053.399243000	56.5407	87	0
1527910053.513443000	56.6549	235	0
1527910053.514119000	56.6556	148	0
1527910053.517735000	56.6592	104	1
1527910053.518629000	56.6601	92	0
1527910053.519288000	56.6608	263	0
1527910053.522727000	56.6642	101	1
1527910053.646164000	56.7876	849	1
1527910053.646250000	56.7877	259	1
1527910053.672870000	56.8144	87	0
1527910053.809380000	56.9509	258	0
1527910053.809941000	56.9514	148	0
1527910053.813150000	56.9546	92	0
1527910053.813812000	56.9553	107	1
1527910053.815351000	56.9568	152	0
1527910053.818824000	56.9603	98	1
1527910053.980377000	57.1219	388	1
1527910053.980470000	57.122	257	1
1527910053.997938000	57.1394	87	0
1527910054.124342000	57.2658	232	0
1527910054.124995000	57.2665	148	0
1527910054.128256000	57.2697	92	0
1527910054.128915000	57.2704	193	0
1527910054.130824000	57.2723	110	1
1527910054.216174000	57.3577	309	1
1527910054.233107000	57.3746	87	0
1527910054.310717000	57.4522	384	0
1527910054.311290000	57.4528	509	0
1527910054.313242000	57.4547	92	0
1527910054.313952000	57.4554	96	0
1527910054.314802000	57.4563	110	1
1527910054.471925000	57.6134	388	1
1527910054.471990000	57.6135	256	1
1527910054.491152000	57.6326	87	0
1527910054.609492000	57.751	256	0
1527910054.610122000	57.7516	148	0
1527910054.613860000	57.7553	104	1
1527910054.614932000	57.7564	92	0
1527910054.615719000	57.7572	240	0
1527910054.618847000	57.7603	101	1
1527910054.837201000	57.9787	390	1
1527910054.837262000	57.9787	257	1
1527910054.865477000	58.007	87	0
1527910054.988378000	58.1299	256	0
1527910054.988954000	58.1304	148	0
1527910054.991884000	58.1334	104	1
1527910054.992266000	58.1337	92	0
1527910054.992882000	58.1344	295	0
1527910054.995873000	58.1374	101	1
1527910055.369196000	58.5107	387	1
1527910055.369254000	58.5107	259	1
1527910055.386880000	58.5284	87	0
1527910055.504244000	58.6457	238	0
1527910055.504892000	58.6464	148	0
1527910055.506879000	58.6484	92	0
1527910055.507606000	58.6491	263	0
1527910055.507854000	58.6493	110	1
1527910055.903357000	59.0448	394	1
1527910055.903421000	59.0449	258	1
1527910055.920904000	59.0624	87	0
1527910056.038907000	59.1804	256	0
1527910056.039504000	59.181	148	0
1527910056.042869000	59.1844	92	0
1527910056.042965000	59.1844	104	1
1527910056.043519000	59.185	328	0
1527910056.046933000	59.1884	101	1
1527910056.187390000	59.3289	388	1
1527910056.187480000	59.329	257	1
1527910056.205306000	59.3468	87	0
1527910056.319610000	59.4611	232	0
1527910056.320221000	59.4617	148	0
1527910056.323934000	59.4654	104	1
1527910056.325924000	59.4674	92	0
1527910056.326527000	59.468	269	0
1527910056.329949000	59.4714	101	1
1527910056.690472000	59.832	653	1
1527910056.690535000	59.832	257	1
1527910056.708995000	59.8505	87	0
1527910056.875536000	60.017	306	0
1527910056.876162000	60.0176	148	0
1527910056.878919000	60.0204	104	1
1527910056.879136000	60.0206	92	0
1527910056.879806000	60.0213	332	0
1527910056.882918000	60.0244	101	1
1527910056.951321000	60.0928	723	1
1527910056.951384000	60.0929	259	1
1527910056.968275000	60.1098	87	0
1527910057.099267000	60.2408	240	0
1527910057.099835000	60.2413	148	0
1527910057.102141000	60.2436	92	0
1527910057.102800000	60.2443	267	0
1527910057.103072000	60.2446	110	1
1527910057.343159000	60.4846	527	1
1527910057.343235000	60.4847	256	1
1527910057.363377000	60.5049	87	0
1527910057.481532000	60.623	256	0
1527910057.482193000	60.6237	148	0
1527910057.484008000	60.6255	92	0
1527910057.485022000	60.6265	107	1
1527910057.485369000	60.6269	324	0
1527910057.489031000	60.6305	98	1
1527910057.639168000	60.7807	400	1
1527910057.639236000	60.7807	256	1
1527910057.656483000	60.798	87	0
1527910057.661548000	60.803	87	0
1527910057.830687000	60.9722	258	0
1527910057.831366000	60.9729	148	0
1527910057.835037000	60.9765	107	1
1527910057.835707000	60.9772	92	0
1527910057.836350000	60.9778	201	0
1527910057.839011000	60.9805	101	1
1527910058.086647000	61.2281	834	1
1527910058.086721000	61.2282	258	1
1527910058.104496000	61.246	87	0
1527910058.220291000	61.3618	353	0
1527910058.220852000	61.3623	148	0
1527910058.224071000	61.3656	104	1
1527910058.224515000	61.366	92	0
1527910058.225141000	61.3666	113	0
1527910058.228067000	61.3696	101	1
1527910058.408467000	61.55	390	1
1527910058.408589000	61.5501	259	1
1527910058.426346000	61.5678	87	0
1527910058.541892000	61.6834	233	0
1527910058.542496000	61.684	148	0
1527910058.545818000	61.6873	92	0
1527910058.546018000	61.6875	107	1
1527910058.546498000	61.688	111	0
1527910058.550097000	61.6916	98	1
1527910058.905471000	62.047	388	1
1527910058.905530000	62.047	257	1
1527910058.932182000	62.0737	87	0
1527910059.047534000	62.189	256	0
1527910059.048169000	62.1897	148	0
1527910059.051035000	62.1925	92	0
1527910059.051199000	62.1927	104	1
1527910059.051949000	62.1934	120	0
1527910059.055100000	62.1966	101	1
1527910059.337830000	62.4793	388	1
1527910059.337917000	62.4794	258	1
1527910059.355305000	62.4968	87	0
1527910059.483415000	62.6249	233	0
1527910059.484046000	62.6255	148	0
1527910059.487105000	62.6286	92	0
1527910059.487140000	62.6286	104	1
1527910059.488849000	62.6303	268	0
1527910059.491145000	62.6326	101	1
1527910059.746529000	62.888	388	1
1527910059.746620000	62.8881	257	1
1527910059.764348000	62.9058	87	0
1527910059.900514000	63.042	328	0
1527910059.901159000	63.0426	148	0
1527910059.904169000	63.0457	104	1
1527910059.905324000	63.0468	92	0
1527910059.905983000	63.0475	269	0
1527910059.909169000	63.0507	101	1
1527910060.096669000	63.2382	392	1
1527910060.096730000	63.2382	260	1
1527910060.114507000	63.256	87	0
1527910060.129953000	63.2714	87	0
1527910060.248626000	63.3901	235	0
1527910060.249258000	63.3907	148	0
1527910060.251802000	63.3933	92	0
1527910060.252128000	63.3936	110	1
1527910060.252477000	63.394	110	0
1527910060.256187000	63.3977	98	1
1527910060.562010000	63.7035	388	1
1527910060.562100000	63.7036	260	1
1527910060.581797000	63.7233	87	0
1527910060.693078000	63.8346	256	0
1527910060.693647000	63.8351	148	0
1527910060.696428000	63.8379	92	0
1527910060.697105000	63.8386	117	0
1527910060.697143000	63.8386	107	1
1527910060.701148000	63.8426	98	1
1527910060.917403000	64.0589	391	1
1527910060.917493000	64.059	258	1
1527910060.934951000	64.0764	87	0
1527910061.067383000	64.2089	258	0
1527910061.067947000	64.2094	148	0
1527910061.071054000	64.2125	92	0
1527910061.071279000	64.2128	107	1
1527910061.071728000	64.2132	85	0
1527910061.075229000	64.2167	98	1
1527910061.392712000	64.5342	659	1
1527910061.392799000	64.5343	262	1
1527910061.410242000	64.5517	87	0
1527910061.423451000	64.5649	637	1
1527910061.423527000	64.565	1412	1
1527910061.423551000	64.565	1412	1
1527910061.423578000	64.5651	1412	1
1527910061.423597000	64.5651	541	1
1527910061.445686000	64.5872	87	0
1527910061.525042000	64.6665	233	0
1527910061.525635000	64.6671	148	0
1527910061.528521000	64.67	92	0
1527910061.529199000	64.6707	217	0
1527910061.529291000	64.6708	110	1
1527910061.533239000	64.6747	98	1
1527910061.555638000	64.6971	400	0
1527910061.559230000	64.7007	98	1
1527910061.561768000	64.7033	80	0
1527910061.565218000	64.7067	98	1
1527910061.624594000	64.7661	391	1
1527910061.624689000	64.7662	316	1
1527910061.641415000	64.7829	87	0
1527910061.767622000	64.9091	308	0
1527910061.768251000	64.9097	148	0
1527910061.771206000	64.9127	104	1
1527910061.771438000	64.9129	92	0
1527910061.772082000	64.9136	252	0
1527910061.775193000	64.9167	101	1
1527910061.901677000	65.0432	522	1
1527910061.901767000	65.0433	316	1
1527910061.919225000	65.0607	87	0
1527910062.257025000	65.3985	237	0
1527910062.257659000	65.3991	148	0
1527910062.260145000	65.4016	92	0
1527910062.260773000	65.4023	239	0
1527910062.261224000	65.4027	110	1
1527910062.581697000	65.7232	850	1
1527910062.581761000	65.7232	502	1
1527910062.597617000	65.7391	90	0
1527910062.599518000	65.741	87	0
1527910062.601307000	65.7428	101	1
1527910062.717441000	65.8589	282	0
1527910062.718030000	65.8595	148	0
1527910062.721322000	65.8628	101	1
1527910062.723699000	65.8652	92	0
1527910062.726260000	65.8677	256	0
1527910062.727255000	65.8687	101	1
1527910062.884635000	66.0261	394	1
1527910062.884696000	66.0262	254	1
1527910062.904519000	66.046	87	0
1527910063.243101000	66.3846	233	0
1527910063.243682000	66.3852	148	0
1527910063.247352000	66.3888	104	1
1527910063.247480000	66.389	92	0
1527910063.248195000	66.3897	115	0
1527910063.251343000	66.3928	101	1
1527910065.968374000	69.1099	368	1
1527910065.968478000	69.11	1412	1
1527910065.968514000	69.11	1412	1
1527910065.968551000	69.11	1351	1
1527910065.987958000	69.1294	87	0
1527910066.092425000	69.2339	437	0
1527910066.096041000	69.2375	101	1
1527910066.097678000	69.2392	80	0
1527910066.098995000	69.2405	401	1
1527910066.099070000	69.2406	258	1
1527910066.118241000	69.2597	87	0
1527910066.235698000	69.3772	313	0
1527910066.236268000	69.3778	148	0
1527910066.239103000	69.3806	104	1
1527910066.240515000	69.382	92	0
1527910066.241177000	69.3827	324	0
1527910066.244101000	69.3856	101	1
1527910066.550237000	69.6917	392	1
1527910066.550318000	69.6918	261	1
1527910066.569986000	69.7115	87	0
1527910066.920507000	70.062	328	0
1527910066.921080000	70.0626	148	0
1527910066.924088000	70.0656	104	1
1527910066.925100000	70.0666	92	0
1527910066.926412000	70.0679	183	0
1527910066.929146000	70.0706	101	1
1527910067.227720000	70.3692	388	1
1527910067.227812000	70.3693	258	1
1527910067.245520000	70.387	87	0
1527910067.373925000	70.5154	236	0
1527910067.374508000	70.516	148	0
1527910067.376338000	70.5178	92	0
1527910067.377051000	70.5185	136	0
1527910067.378108000	70.5196	110	1
1527910067.617286000	70.7588	389	1
1527910067.617356000	70.7588	258	1
1527910067.634038000	70.7755	87	0
1527910067.653001000	70.7945	722	1
1527910067.653093000	70.7946	910	1
1527910067.670929000	70.8124	87	0
1527910067.779034000	70.9205	255	0
1527910067.781119000	70.9226	80	0
1527910067.783127000	70.9246	107	1
1527910067.968464000	71.1099	258	0
1527910067.969073000	71.1106	148	0
1527910067.971151000	71.1126	92	0
1527910067.972203000	71.1137	104	1
1527910067.973217000	71.1147	194	0
1527910067.977207000	71.1187	98	1
1527910068.099495000	71.241	391	1
1527910068.099555000	71.241	259	1
1527910068.116289000	71.2578	87	0
1527910068.232524000	71.374	233	0
1527910068.233122000	71.3746	148	0
1527910068.236214000	71.3777	104	1
1527910068.236229000	71.3777	92	0
1527910068.236961000	71.3784	96	0
1527910068.240212000	71.3817	101	1
1527910068.567375000	71.7089	726	1
1527910068.567459000	71.7089	260	1
1527910068.584361000	71.7258	87	0
1527910068.940242000	72.0817	256	0
1527910068.940865000	72.0823	148	0
1527910068.942743000	72.0842	92	0
1527910068.943409000	72.0849	217	0
1527910068.944196000	72.0857	110	1
1527910068.971747000	72.1132	503	1
1527910068.971854000	72.1133	1412	1
1527910068.971900000	72.1134	1412	1
1527910068.971923000	72.1134	1412	1
1527910068.971947000	72.1134	1412	1
1527910068.971992000	72.1135	1412	1
1527910068.972028000	72.1135	1412	1
1527910068.972068000	72.1136	1412	1
1527910068.972101000	72.1136	1412	1
1527910068.972135000	72.1136	1412	1
1527910068.972175000	72.1137	1412	1
1527910068.972208000	72.1137	1412	1
1527910068.972242000	72.1137	1412	1
1527910068.974271000	72.1158	1412	1
1527910068.974313000	72.1158	1412	1
1527910068.974358000	72.1158	406	1
1527910068.988821000	72.1303	87	0
1527910068.992045000	72.1335	87	0
1527910069.127602000	72.2691	796	1
1527910069.127665000	72.2691	259	1
1527910069.147227000	72.2887	87	0
1527910069.157067000	72.2986	373	0
1527910069.161266000	72.3028	101	1
1527910069.161961000	72.3034	80	0
1527910069.165269000	72.3068	98	1
1527910069.257701000	72.3992	293	0
1527910069.258282000	72.3998	148	0
1527910069.261269000	72.4028	101	1
1527910069.261608000	72.4031	92	0
1527910069.262307000	72.4038	179	0
1527910069.265270000	72.4068	101	1
1527910069.521421000	72.6629	390	1
1527910069.521484000	72.663	258	1
1527910069.553294000	72.6948	390	1
1527910069.554403000	72.6959	87	0
1527910069.571817000	72.7133	87	0
1527910069.669725000	72.8112	262	0
1527910069.670321000	72.8118	148	0
1527910069.673267000	72.8148	92	0
1527910069.673323000	72.8148	107	1
1527910069.674027000	72.8155	136	0
1527910069.677304000	72.8188	101	1
1527910069.971487000	73.113	393	1
1527910069.971554000	73.113	222	1
1527910069.989088000	73.1306	87	0
1527910070.119534000	73.261	258	0
1527910070.120133000	73.2616	148	0
1527910070.123335000	73.2648	104	1
1527910070.123755000	73.2652	92	0
1527910070.124483000	73.266	182	0
1527910070.127323000	73.2688	101	1
1527910071.212963000	74.3544	389	1
1527910071.213062000	74.3545	258	1
1527910071.231359000	74.3728	87	0
1527910071.382963000	74.5244	258	0
1527910071.383534000	74.525	148	0
1527910071.386514000	74.528	92	0
1527910071.387193000	74.5287	156	0
1527910071.387455000	74.5289	110	1
1527910071.483777000	74.6253	388	1
1527910071.483838000	74.6253	261	1
1527910071.501246000	74.6427	87	0
1527910071.621378000	74.7629	275	0
1527910071.621983000	74.7635	148	0
1527910071.625041000	74.7665	92	0
1527910071.625428000	74.7669	107	1
1527910071.626031000	74.7675	150	0
1527910071.629418000	74.7709	98	1
1527910072.054616000	75.1961	388	1
1527910072.054708000	75.1962	258	1
1527910072.072407000	75.2139	87	0
1527910072.186000000	75.3275	334	0
1527910072.186642000	75.3281	148	0
1527910072.189332000	75.3308	92	0
1527910072.189378000	75.3309	104	1
1527910072.190019000	75.3315	299	0
1527910072.193393000	75.3349	101	1
1527910072.432863000	75.5743	388	1
1527910072.432960000	75.5744	258	1
1527910072.450626000	75.5921	87	0
1527910072.567391000	75.7089	305	0
1527910072.568024000	75.7095	148	0
1527910072.570686000	75.7122	92	0
1527910072.571436000	75.7129	107	1
1527910072.572029000	75.7135	301	0
1527910072.575467000	75.717	98	1
1527910072.802640000	75.9441	389	1
1527910072.802738000	75.9442	222	1
1527910072.820730000	75.9622	87	0
1527910072.944267000	76.0858	255	0
1527910072.944909000	76.0864	148	0
1527910072.946842000	76.0883	92	0
1527910072.947696000	76.0892	265	0
1527910072.948403000	76.0899	110	1
1527910073.082729000	76.2242	390	1
1527910073.082821000	76.2243	316	1
1527910073.113974000	76.2555	87	0
1527910073.227789000	76.3693	235	0
1527910073.228359000	76.3698	148	0
1527910073.230935000	76.3724	92	0
1527910073.231524000	76.373	107	1
1527910073.231539000	76.373	307	0
1527910073.235496000	76.377	98	1
1527910076.447604000	79.5891	636	1
1527910076.447698000	79.5892	1412	1
1527910076.447736000	79.5892	1412	1
1527910076.447769000	79.5893	1412	1
1527910076.447802000	79.5893	549	1
1527910076.464720000	79.6062	87	0
1527910076.571475000	79.713	396	0
1527910076.575506000	79.717	101	1
1527910076.577101000	79.7186	80	0
1527910076.580495000	79.722	98	1
1527910076.648791000	79.7903	392	1
1527910076.648887000	79.7904	261	1
1527910076.683531000	79.825	392	1
1527910076.687966000	79.8295	87	0
1527910076.700770000	79.8423	87	0
1527910076.801821000	79.9433	281	0
1527910076.802383000	79.9439	148	0
1527910076.804439000	79.9459	92	0
1527910076.805099000	79.9466	206	0
1527910076.805603000	79.9471	113	1
1527910076.983852000	80.1253	726	1
1527910076.983952000	80.1254	259	1
1527910077.001821000	80.1433	87	0
1527910077.007346000	80.1488	87	0
1527910077.119908000	80.2614	233	0
1527910077.120534000	80.262	148	0
1527910077.123538000	80.265	107	1
1527910077.125186000	80.2667	92	0
1527910077.125779000	80.2673	155	0
1527910077.128520000	80.27	101	1
1527910077.282678000	80.4242	521	1
1527910077.282742000	80.4242	258	1
1527910077.304652000	80.4461	87	0
1527910077.421137000	80.5626	235	0
1527910077.421817000	80.5633	148	0
1527910077.423637000	80.5651	92	0
1527910077.424415000	80.5659	340	0
1527910077.424486000	80.566	107	1
1527910077.428560000	80.57	98	1
1527910077.851900000	80.9934	851	1
1527910077.851975000	80.9935	260	1
1527910077.870896000	81.0124	87	0
1527910077.879314000	81.0208	87	0
1527910078.004342000	81.1458	306	0
1527910078.004945000	81.1464	148	0
1527910078.006984000	81.1485	92	0
1527910078.007607000	81.1491	149	0
1527910078.008517000	81.15	113	1
1527910078.099865000	81.2413	388	1
1527910078.099959000	81.2414	259	1
1527910078.116901000	81.2584	87	0
1527910078.249722000	81.3912	260	0
1527910078.250310000	81.3918	148	0
1527910078.253371000	81.3949	92	0
1527910078.253611000	81.3951	107	1
1527910078.254107000	81.3956	252	0
1527910078.257549000	81.399	98	1
1527910078.579153000	81.7206	388	1
1527910078.579219000	81.7207	259	1
1527910078.600513000	81.742	87	0
1527910078.735177000	81.8767	259	0
1527910078.735742000	81.8772	148	0
1527910078.737111000	81.8786	92	0
1527910078.737768000	81.8793	293	0
1527910078.738566000	81.88	110	1
1527910078.956752000	82.0982	389	1
1527910078.956818000	82.0983	260	1
1527910078.975189000	82.1167	87	0
1527910079.102645000	82.2441	235	0
1527910079.103247000	82.2447	148	0
1527910079.106587000	82.2481	104	1
1527910079.106624000	82.2481	92	0
1527910079.107385000	82.2489	313	0
1527910079.110573000	82.2521	101	1
1527910079.444966000	82.5865	388	1
1527910079.445058000	82.5865	259	1
1527910079.464467000	82.606	87	0
1527910079.596425000	82.7379	277	0
1527910079.597004000	82.7385	148	0
1527910079.600597000	82.7421	104	1
1527910079.600880000	82.7424	92	0
1527910079.601533000	82.743	214	0
1527910079.604621000	82.7461	101	1
1527910080.204309000	83.3458	389	1
1527910080.204421000	83.3459	261	1
1527910080.224346000	83.3658	87	0
1527910080.575520000	83.717	334	0
1527910080.576149000	83.7176	148	0
1527910080.579224000	83.7207	92	0
1527910080.579724000	83.7212	107	1
1527910080.579897000	83.7214	95	0
1527910080.583716000	83.7252	98	1
1527910080.741181000	83.8827	387	1
1527910080.741266000	83.8828	259	1
1527910080.763179000	83.9047	87	0
1527910080.772074000	83.9136	87	0
1527910081.097745000	84.2392	328	0
1527910081.098480000	84.24	148	0
1527910081.101772000	84.2433	107	1
1527910081.102656000	84.2441	92	0
1527910081.103379000	84.2449	223	0
1527910081.106740000	84.2482	101	1
1527910081.273077000	84.4146	389	1
1527910081.273168000	84.4147	261	1
1527910081.292722000	84.4342	87	0
1527910081.412759000	84.5542	235	0
1527910081.413339000	84.5548	148	0
1527910081.416334000	84.5578	92	0
1527910081.416770000	84.5583	107	1
1527910081.417010000	84.5585	134	0
1527910081.420786000	84.5623	98	1
1527910081.566852000	84.7083	391	1
1527910081.566918000	84.7084	258	1
1527910081.583979000	84.7255	87	0
1527910081.701022000	84.8425	232	0
1527910081.701586000	84.8431	148	0
1527910081.704790000	84.8463	104	1
1527910081.704860000	84.8463	92	0
1527910081.705544000	84.847	123	0
1527910081.708787000	84.8503	101	1
1527910081.876244000	85.0177	653	1
1527910081.876318000	85.0178	258	1
1527910081.893942000	85.0354	87	0
1527910081.900961000	85.0424	87	0
1527910082.077182000	85.2187	256	0
1527910082.077883000	85.2194	148	0
1527910082.080748000	85.2222	107	1
1527910082.082141000	85.2236	92	0
1527910082.082789000	85.2243	176	0
1527910082.085737000	85.2272	101	1
1527910082.396070000	85.5376	388	1
1527910082.396162000	85.5376	258	1
1527910082.414126000	85.5556	87	0
1527910082.526075000	85.6676	232	0
1527910082.526722000	85.6682	148	0
1527910082.529681000	85.6712	92	0
1527910082.529800000	85.6713	104	1
1527910082.530359000	85.6718	96	0
1527910082.533822000	85.6753	101	1
1527910083.075100000	86.2166	726	1
1527910083.075169000	86.2167	261	1
1527910083.092753000	86.2342	87	0
1527910083.205850000	86.3473	258	0
1527910083.206476000	86.348	148	0
1527910083.209437000	86.3509	92	0
1527910083.209875000	86.3514	107	1
1527910083.210119000	86.3516	146	0
1527910083.213864000	86.3553	98	1
1527910083.624300000	86.7658	525	1
1527910083.624360000	86.7658	259	1
1527910083.641788000	86.7833	87	0
1527910083.752602000	86.8941	279	0
1527910083.753222000	86.8947	148	0
1527910083.756101000	86.8976	92	0
1527910083.756757000	86.8982	329	0
1527910083.756881000	86.8984	107	1
1527910083.760907000	86.9024	98	1
1527910083.942278000	87.0838	846	1
1527910083.942352000	87.0838	258	1
1527910083.960313000	87.1018	87	0
1527910084.175911000	87.3174	232	0
1527910084.176558000	87.318	148	0
1527910084.179935000	87.3214	104	1
1527910084.180439000	87.3219	92	0
1527910084.181097000	87.3226	92	0
1527910084.183917000	87.3254	101	1
1527910084.371085000	87.5126	387	1
1527910084.371180000	87.5127	259	1
1527910084.388707000	87.5302	87	0
1527910084.527589000	87.6691	236	0
1527910084.528225000	87.6697	148	0
1527910084.530859000	87.6723	92	0
1527910084.531509000	87.673	317	0
1527910084.531996000	87.6735	110	1
1527910084.729268000	87.8708	389	1
1527910084.729358000	87.8708	258	1
1527910084.746299000	87.8878	87	0
1527910084.970314000	88.1118	308	0
1527910084.970947000	88.1124	148	0
1527910084.973979000	88.1155	104	1
1527910084.974479000	88.116	92	0
1527910084.975633000	88.1171	323	0
1527910084.977994000	88.1195	101	1
1527910085.188342000	88.3298	388	1
1527910085.188407000	88.3299	261	1
1527910085.209075000	88.3506	87	0
1527910085.321849000	88.4633	260	0
1527910085.322484000	88.464	148	0
1527910085.324440000	88.4659	92	0
1527910085.325023000	88.4665	159	0
1527910085.325952000	88.4674	110	1
1527910085.526216000	88.6677	388	1
1527910085.526312000	88.6678	258	1
1527910085.544979000	88.6865	87	0
1527910085.663821000	88.8053	235	0
1527910085.664470000	88.806	148	0
1527910085.668011000	88.8095	104	1
1527910085.668108000	88.8096	92	0
1527910085.669479000	88.811	179	0
1527910085.672005000	88.8135	101	1
1527910085.956263000	89.0977	389	1
1527910085.956329000	89.0978	259	1
1527910085.974263000	89.1157	87	0
1527910086.332691000	89.4742	300	0
1527910086.333256000	89.4747	148	0
1527910086.336545000	89.478	92	0
1527910086.337051000	89.4785	107	1
1527910086.337289000	89.4788	306	0
1527910086.341045000	89.4825	98	1
1527910086.406094000	89.5476	388	1
1527910086.406158000	89.5476	259	1
1527910086.424472000	89.566	87	0
1527910086.559472000	89.701	267	0
1527910086.560063000	89.7015	148	0
1527910086.563035000	89.7045	92	0
1527910086.563078000	89.7046	104	1
1527910086.563730000	89.7052	237	0
1527910086.567081000	89.7086	101	1
1527910086.854250000	89.9957	388	1
1527910086.854342000	89.9958	258	1
1527910086.873275000	90.0148	87	0
1527910086.880815000	90.0223	87	0
1527910087.028713000	90.1702	302	0
1527910087.029286000	90.1708	148	0
1527910087.032538000	90.174	92	0
1527910087.033097000	90.1746	110	1
1527910087.033281000	90.1748	180	0
1527910087.037081000	90.1786	98	1
1527910087.342838000	90.4843	391	1
1527910087.342911000	90.4844	258	1
1527910087.359324000	90.5008	87	0
1527910087.378822000	90.5203	87	0
1527910087.489713000	90.6312	302	0
1527910087.490289000	90.6318	148	0
1527910087.493122000	90.6346	107	1
1527910087.493301000	90.6348	92	0
1527910087.494085000	90.6356	157	0
1527910087.497107000	90.6386	101	1
1527910088.350525000	91.492	653	1
1527910088.350614000	91.4921	258	1
1527910088.388002000	91.5295	653	1
1527910088.390722000	91.5322	87	0
1527910088.414443000	91.5559	87	0
1527910088.499285000	91.6408	258	0
1527910088.499874000	91.6414	148	0
1527910088.502891000	91.6444	92	0
1527910088.502975000	91.6445	107	1
1527910088.503523000	91.645	277	0
1527910088.506970000	91.6485	101	1
1527910088.782135000	91.9236	392	1
1527910088.782227000	91.9237	260	1
1527910088.809328000	91.9508	87	0
1527910088.940021000	92.0815	255	0
1527910088.940640000	92.0821	148	0
1527910088.943376000	92.0849	92	0
1527910088.943993000	92.0855	107	1
1527910088.944044000	92.0855	303	0
1527910088.948004000	92.0895	98	1
1527910089.109556000	92.251	722	1
1527910089.109620000	92.2511	259	1
1527910089.126546000	92.268	87	0
1527910089.257107000	92.3986	235	0
1527910089.257731000	92.3992	148	0
1527910089.260980000	92.4025	92	0
1527910089.261027000	92.4025	104	1
1527910089.261628000	92.4031	231	0
1527910089.264997000	92.4065	101	1
1527910089.587384000	92.7289	523	1
1527910089.587477000	92.729	258	1
1527910089.605618000	92.7471	87	0
1527910089.731572000	92.8731	258	0
1527910089.732204000	92.8737	148	0
1527910089.735040000	92.8765	104	1
1527910089.735838000	92.8773	92	0
1527910089.736499000	92.878	160	0
1527910089.740024000	92.8815	101	1
1527910090.076345000	93.2178	846	1
1527910090.076405000	93.2179	260	1
1527910090.093573000	93.2351	87	0
1527910090.234179000	93.3757	256	0
1527910090.234814000	93.3763	148	0
1527910090.238067000	93.3796	104	1
1527910090.238324000	93.3798	92	0
1527910090.238992000	93.3805	148	0
1527910090.242081000	93.3836	101	1
1527910090.285100000	93.4266	388	1
1527910090.285195000	93.4267	258	1
1527910090.303601000	93.4451	87	0
1527910090.444616000	93.5861	233	0
1527910090.445230000	93.5867	148	0
1527910090.448007000	93.5895	92	0
1527910090.448092000	93.5896	104	1
1527910090.448631000	93.5901	119	0
1527910090.452070000	93.5936	101	1
1527910090.516335000	93.6578	390	1
1527910090.516397000	93.6579	259	1
1527910090.533478000	93.675	87	0
1527910090.659845000	93.8013	233	0
1527910090.660407000	93.8019	148	0
1527910090.663419000	93.8049	92	0
1527910090.664090000	93.8056	107	1
1527910090.664828000	93.8063	108	0
1527910090.669100000	93.8106	98	1
1527910091.024620000	94.1661	392	1
1527910091.024682000	94.1662	261	1
1527910091.042099000	94.1836	87	0
1527910091.156223000	94.2977	258	0
1527910091.156807000	94.2983	148	0
1527910091.160148000	94.3016	104	1
1527910091.160679000	94.3022	92	0
1527910091.161372000	94.3029	191	0
1527910091.164107000	94.3056	101	1
1527910091.585346000	94.7268	389	1
1527910091.585411000	94.7269	258	1
1527910091.602361000	94.7438	87	0
1527910091.715708000	94.8572	306	0
1527910091.716332000	94.8578	148	0
1527910091.719806000	94.8613	92	0
1527910091.720075000	94.8616	107	1
1527910091.720485000	94.862	278	0
1527910091.724157000	94.8656	98	1
1527910091.899434000	95.0409	388	1
1527910091.899526000	95.041	258	1
1527910091.917515000	95.059	87	0
1527910092.033393000	95.1749	263	0
1527910092.034050000	95.1755	148	0
1527910092.037157000	95.1786	104	1
1527910092.037914000	95.1794	92	0
1527910092.038529000	95.18	336	0
1527910092.042161000	95.1836	101	1
1527910092.288299000	95.4298	389	1
1527910092.288364000	95.4298	261	1
1527910092.306947000	95.4484	87	0
1527910092.427338000	95.5688	233	0
1527910092.427910000	95.5694	148	0
1527910092.431195000	95.5727	104	1
1527910092.431517000	95.573	92	0
1527910092.432159000	95.5736	111	0
1527910092.435178000	95.5767	101	1
1527910092.716462000	95.8579	388	1
1527910092.716554000	95.858	258	1
1527910092.734020000	95.8755	87	0
1527910092.739370000	95.8809	87	0
1527910092.861871000	96.0034	300	0
1527910092.862486000	96.004	148	0
1527910092.865989000	96.0075	92	0
1527910092.866250000	96.0077	110	1
1527910092.866632000	96.0081	188	0
1527910092.870200000	96.0117	98	1
1527910093.388348000	96.5298	392	1
1527910093.388412000	96.5299	258	1
1527910093.405686000	96.5472	87	0
[truncated: 410 more rows]
