# Supplementary material for: Method for multi-task learning fusion network traffic classification to address small sample labels
Source: Sci Rep. 2024 Jan 30;14:2518. doi: 10.1038/s41598-024-51933-8 (PMC10827795; doi:10.1038/s41598-024-51933-8)
Supplement: Supplementary file 2 — Supplementary Information 2. [file 41598_2024_51933_MOESM2_ESM.zip › QUIC Dataset/QUIC Dataset/pretraining/Google Doc/GoogleDoc-1141.txt]

1528077546.583722000	0	297	1
1528077546.617585000	0.0338628	87	0
1528077546.767242000	0.18352	308	0
1528077546.768698000	0.184976	1412	0
1528077546.769215000	0.185493	106	1
1528077546.770162000	0.18644	1412	0
1528077546.771604000	0.187882	1412	0
1528077546.772330000	0.188608	103	1
1528077546.773008000	0.189286	180	0
1528077546.774393000	0.190671	100	1
1528077546.774470000	0.190748	1412	0
1528077546.775974000	0.192252	1412	0
1528077546.776214000	0.192492	103	1
1528077546.777412000	0.19369	1412	0
1528077546.778831000	0.195109	784	0
1528077546.779448000	0.195726	103	1
1528077546.780286000	0.196564	1412	0
1528077546.781722000	0.198	1412	0
1528077546.783139000	0.199417	694	0
1528077546.784599000	0.200877	1412	0
1528077546.786079000	0.202357	1412	0
1528077546.787519000	0.203797	1412	0
1528077546.788920000	0.205198	188	0
1528077546.790381000	0.206659	1194	0
1528077546.791310000	0.207588	112	1
1528077546.791820000	0.208098	1412	0
1528077546.793257000	0.209535	1412	0
1528077546.794360000	0.210638	112	1
1528077546.794685000	0.210963	1412	0
1528077546.796157000	0.212435	188	0
1528077546.796239000	0.212517	100	1
1528077546.797612000	0.21389	1240	0
1528077546.798204000	0.214482	103	1
1528077546.799052000	0.21533	1412	0
1528077546.800212000	0.21649	100	1
1528077546.800459000	0.216737	253	0
1528077546.801925000	0.218203	1412	0
1528077546.802281000	0.218559	103	1
1528077546.803345000	0.219623	802	0
1528077546.804794000	0.221072	1412	0
1528077546.805212000	0.22149	103	1
1528077546.806264000	0.222542	998	0
1528077546.807712000	0.22399	1412	0
1528077546.809154000	0.225432	1412	0
1528077546.810594000	0.226872	1412	0
1528077546.811493000	0.227771	109	1
1528077546.811992000	0.22827	188	0
1528077546.813457000	0.229735	1412	0
1528077546.814221000	0.230499	103	1
1528077546.814859000	0.231137	170	0
1528077546.816202000	0.23248	100	1
1528077546.816370000	0.232648	1412	0
1528077546.817813000	0.234091	1412	0
1528077546.818450000	0.234728	103	1
1528077546.819243000	0.235521	1412	0
1528077546.820651000	0.236929	188	0
1528077546.821217000	0.237495	103	1
1528077546.822113000	0.238391	1412	0
1528077546.823533000	0.239811	152	0
1528077546.824623000	0.240901	100	1
1528077546.824983000	0.241261	1412	0
1528077546.826213000	0.242491	103	1
1528077546.826472000	0.24275	1412	0
1528077546.827913000	0.244191	1412	0
1528077546.828224000	0.244502	117	1
1528077546.829315000	0.245593	188	0
1528077546.830766000	0.247044	794	0
1528077546.831210000	0.247488	103	1
1528077546.832215000	0.248493	1412	0
1528077546.833653000	0.249931	1412	0
1528077546.834206000	0.250484	103	1
1528077546.835086000	0.251364	1412	0
1528077546.836536000	0.252814	188	0
1528077546.837221000	0.253499	103	1
1528077546.837985000	0.254263	867	0
1528077546.839250000	0.255528	100	1
1528077546.848566000	0.264844	308	0
1528077546.850234000	0.266512	100	1
1528077546.857802000	0.27408	87	0
1528077547.194943000	0.611221	851	1
1528077547.195036000	0.611314	1412	1
1528077547.195070000	0.611348	908	1
1528077547.200925000	0.617203	299	1
1528077547.213750000	0.630028	87	0
1528077547.220132000	0.63641	87	0
1528077547.330559000	0.746837	302	0
1528077547.332014000	0.748292	1412	0
1528077547.332249000	0.748527	109	1
1528077547.333485000	0.749763	1412	0
1528077547.334916000	0.751194	1412	0
1528077547.335237000	0.751515	106	1
1528077547.336390000	0.752668	180	0
1528077547.337860000	0.754138	1412	0
1528077547.338242000	0.75452	103	1
1528077547.339283000	0.755561	1412	0
1528077547.340770000	0.757048	1071	0
1528077547.341242000	0.75752	103	1
1528077547.342197000	0.758475	92	0
1528077547.343628000	0.759906	90	0
1528077547.344244000	0.760522	103	1
1528077547.433153000	0.849431	216	1
1528077547.451027000	0.867305	87	0
1528077547.484623000	0.900901	397	0
1528077547.486296000	0.902574	103	1
1528077547.488361000	0.904639	80	0
1528077547.490590000	0.906868	100	1
1528077547.723657000	1.13993	386	0
1528077547.725100000	1.14138	1116	0
1528077547.725278000	1.14156	100	1
1528077547.727179000	1.14346	92	0
1528077547.727281000	1.14356	100	1
1528077547.728640000	1.14492	104	0
1528077547.729303000	1.14558	103	1
1528077547.809948000	1.22623	755	1
1528077547.812617000	1.22889	720	1
1528077547.828813000	1.24509	87	0
1528077547.960951000	1.37723	364	1
1528077547.979134000	1.39541	87	0
1528077547.981703000	1.39798	501	0
1528077547.982241000	1.39852	123	1
1528077547.983146000	1.39942	80	0
1528077547.985279000	1.40156	100	1
1528077547.998175000	1.41445	255	0
1528077547.999600000	1.41588	360	0
1528077548.000340000	1.41662	100	1
1528077548.001053000	1.41733	184	0
1528077548.002265000	1.41854	103	1
1528077548.003067000	1.41934	87	0
1528077548.015449000	1.43173	497	0
1528077548.016895000	1.43317	961	0
1528077548.017286000	1.43356	106	1
1528077548.018335000	1.43461	215	0
1528077548.020311000	1.43659	100	1
1528077548.214953000	1.63123	246	1
1528077548.215009000	1.63129	145	1
1528077548.231871000	1.64815	87	0
1528077548.241073000	1.65735	87	0
1528077548.243519000	1.6598	174	1
1528077548.243606000	1.65988	191	1
1528077548.261311000	1.67759	87	0
1528077548.296553000	1.71283	1412	0
1528077548.297987000	1.71426	1412	0
1528077548.299320000	1.7156	106	1
1528077548.299437000	1.71571	1412	0
1528077548.300867000	1.71714	548	0
1528077548.302290000	1.71857	224	0
1528077548.305572000	1.72185	100	1
1528077548.307344000	1.72362	103	1
1528077548.353828000	1.77011	651	0
1528077548.355295000	1.77157	92	0
1528077548.355310000	1.77159	100	1
1528077548.356738000	1.77302	265	0
1528077548.357290000	1.77357	103	1
1528077548.672425000	2.0887	472	1
1528077548.719493000	2.13577	87	0
1528077548.792385000	2.20866	483	0
1528077548.793091000	2.20937	120	1
1528077548.793824000	2.2101	80	0
1528077548.810596000	2.22687	87	0
1528077548.818579000	2.23486	100	1
1528077549.106488000	2.52277	1412	1
1528077549.106529000	2.52281	1412	1
1528077549.106568000	2.52285	351	1
1528077549.106637000	2.52291	844	1
1528077549.124417000	2.54069	87	0
1528077549.130804000	2.54708	672	1
1528077549.142797000	2.55907	1319	1
1528077549.148496000	2.56477	449	0
1528077549.149918000	2.5662	202	0
1528077549.180496000	2.59677	87	0
1528077549.182475000	2.59875	100	1
1528077549.188926000	2.6052	439	0
1528077549.193032000	2.60931	103	1
1528077549.194342000	2.61062	100	1
1528077549.489507000	2.90578	358	0
1528077549.491017000	2.90729	1412	0
1528077549.491566000	2.90784	100	1
1528077549.492469000	2.90875	993	0
1528077549.493362000	2.90964	103	1
1528077549.493876000	2.91015	92	0
1528077549.495382000	2.91166	100	1
1528077549.495392000	2.91167	173	0
1528077549.497374000	2.91365	100	1
1528077549.703143000	3.11942	1412	0
1528077549.704572000	3.12085	1412	0
1528077549.706138000	3.12242	1412	0
1528077549.707399000	3.12368	106	1
1528077549.707583000	3.12386	701	0
1528077549.709009000	3.12529	380	0
1528077549.709476000	3.12575	103	1
1528077549.890890000	3.30717	1341	1
1528077549.910442000	3.32672	87	0
1528077550.092518000	3.5088	242	0
1528077550.093966000	3.51024	952	0
1528077550.099681000	3.51596	106	1
1528077550.399435000	3.81571	342	1
1528077550.399540000	3.81582	1412	1
1528077550.399568000	3.81585	1412	1
1528077550.399617000	3.81589	1412	1
1528077550.399656000	3.81593	1412	1
1528077550.399690000	3.81597	1412	1
1528077550.399727000	3.816	1412	1
1528077550.399770000	3.81605	1412	1
1528077550.399804000	3.81608	1412	1
1528077550.399841000	3.81612	1412	1
1528077550.399883000	3.81616	1412	1
1528077550.399916000	3.81619	1412	1
1528077550.399953000	3.81623	1412	1
1528077550.399994000	3.81627	1282	1
1528077550.430230000	3.84651	87	0
1528077550.433006000	3.84928	87	0
1528077550.562167000	3.97844	399	0
1528077550.566058000	3.98234	80	0
1528077550.571054000	3.98733	109	1
1528077550.721298000	4.13758	1393	1
1528077550.739890000	4.15617	87	0
1528077550.887756000	4.30403	605	0
1528077550.894531000	4.31081	103	1
1528077552.514545000	5.93082	332	1
1528077552.514625000	5.9309	1412	1
1528077552.514650000	5.93093	983	1
1528077552.515040000	5.93132	224	1
1528077552.515081000	5.93136	1412	1
1528077552.515119000	5.9314	1412	1
1528077552.515152000	5.93143	761	1
1528077552.527037000	5.94331	102	1
1528077552.528382000	5.94466	166	1
1528077552.534492000	5.95077	87	0
1528077552.541914000	5.95819	94	0
1528077552.543454000	5.95973	103	1
1528077552.543467000	5.95974	87	0
1528077552.547766000	5.96404	87	0
1528077552.707449000	6.12373	396	0
1528077552.709439000	6.12572	106	1
1528077552.711293000	6.12757	80	0
1528077552.712433000	6.12871	100	1
1528077552.893783000	6.31006	516	0
1528077552.895607000	6.31188	100	1
1528077552.895665000	6.31194	306	0
1528077552.895768000	6.31205	102	1
1528077552.897563000	6.31384	100	1
1528077552.897867000	6.31414	324	0
1528077552.898190000	6.31447	251	1
1528077552.899473000	6.31575	100	1
1528077552.915926000	6.3322	87	0
1528077553.111517000	6.52779	917	0
1528077553.112922000	6.5292	1412	0
1528077553.113654000	6.52993	103	1
1528077553.114384000	6.53066	1412	0
1528077553.115470000	6.53175	103	1
1528077553.115920000	6.5322	1412	0
1528077553.117329000	6.53361	186	0
1528077553.117547000	6.53382	103	1
1528077553.118802000	6.53508	1412	0
1528077553.120252000	6.53653	1352	0
1528077553.120514000	6.53679	103	1
1528077553.121682000	6.53796	1412	0
1528077553.123119000	6.5394	1412	0
1528077553.123467000	6.53974	103	1
1528077553.124554000	6.54083	1412	0
1528077553.126013000	6.54229	188	0
1528077553.126475000	6.54275	103	1
1528077553.127485000	6.54376	1237	0
1528077553.128919000	6.5452	1412	0
1528077553.129896000	6.54617	103	1
1528077553.130355000	6.54663	1412	0
1528077553.131808000	6.54809	1412	0
1528077553.132532000	6.54881	103	1
1528077553.133195000	6.54947	188	0
1528077553.134470000	6.55075	100	1
1528077553.134661000	6.55094	1412	0
1528077553.136134000	6.55241	733	0
1528077553.137592000	6.55387	1412	0
1528077553.137635000	6.55391	100	1
1528077553.139024000	6.5553	1412	0
1528077553.140464000	6.55674	1412	0
1528077553.141868000	6.55815	188	0
1528077553.143315000	6.55959	784	0
1528077553.144485000	6.56076	115	1
1528077553.144766000	6.56104	1412	0
1528077553.146262000	6.56254	1412	0
1528077553.146453000	6.56273	100	1
1528077553.147699000	6.56398	1412	0
1528077553.149105000	6.56538	188	0
1528077553.150562000	6.56684	979	0
1528077553.152005000	6.56828	1412	0
1528077553.153440000	6.56972	1412	0
1528077553.154872000	6.57115	1412	0
1528077553.156332000	6.57261	188	0
1528077553.157466000	6.57374	121	1
1528077553.157795000	6.57407	1412	0
1528077553.159203000	6.57548	209	0
1528077553.160665000	6.57694	1412	0
1528077553.162106000	6.57838	1412	0
1528077553.163471000	6.57975	109	1
1528077553.163526000	6.5798	1412	0
1528077553.164947000	6.58122	188	0
1528077553.165450000	6.58173	103	1
1528077553.166455000	6.58273	1187	0
1528077553.167902000	6.58418	1412	0
1528077553.168449000	6.58473	103	1
1528077553.169333000	6.58561	1412	0
1528077553.170438000	6.58672	100	1
1528077553.170773000	6.58705	1412	0
1528077553.172178000	6.58846	188	0
1528077553.172499000	6.58878	103	1
1528077553.173631000	6.58991	996	0
1528077553.175079000	6.59136	1412	0
1528077553.175458000	6.59174	117	1
1528077553.176559000	6.59284	1250	0
1528077553.177985000	6.59426	743	0
1528077553.178452000	6.59473	103	1
1528077553.179436000	6.59571	1412	0
1528077553.180870000	6.59715	1328	0
1528077553.181460000	6.59774	103	1
1528077553.182308000	6.59859	1412	0
1528077553.183747000	6.60002	1412	0
1528077553.184465000	6.60074	103	1
1528077553.185148000	6.60143	335	0
1528077553.186449000	6.60273	100	1
1528077553.186614000	6.60289	92	0
1528077553.188058000	6.60434	232	0
1528077553.188594000	6.60487	103	1
1528077553.189512000	6.60579	917	0
1528077553.191576000	6.60785	100	1
1528077553.209048000	6.62533	87	0
1528077554.534977000	7.95125	390	1
1528077554.535065000	7.95134	145	1
1528077554.551920000	7.9682	87	0
1528077554.606570000	8.02285	1412	0
1528077554.607999000	8.02428	1412	0
1528077554.608614000	8.02489	109	1
1528077554.609455000	8.02573	1412	0
1528077554.610932000	8.02721	709	0
1528077554.611527000	8.0278	103	1
1528077554.612350000	8.02863	92	0
1528077554.613526000	8.0298	100	1
1528077554.613792000	8.03007	233	0
1528077554.615524000	8.0318	100	1
1528077555.587003000	9.00328	914	1
1528077555.587090000	9.00337	295	1
1528077555.587723000	9.004	507	1
1528077555.587766000	9.00404	1412	1
1528077555.587803000	9.00408	1412	1
1528077555.587854000	9.00413	972	1
1528077555.603493000	9.01977	100	0
1528077555.605682000	9.02196	100	1
1528077555.606037000	9.02231	87	0
1528077555.650431000	9.06671	383	1
1528077555.669392000	9.08567	87	0
1528077555.695421000	9.1117	397	0
1528077555.697609000	9.11389	106	1
1528077555.705126000	9.1214	80	0
1528077555.706716000	9.12299	100	1
1528077555.737401000	9.15368	319	0
1528077555.738849000	9.15513	1400	0
1528077555.740263000	9.15654	513	0
1528077555.741597000	9.15787	106	1
1528077555.743927000	9.1602	592	0
1528077555.745592000	9.16187	100	1
1528077555.746712000	9.16299	635	0
1528077555.748147000	9.16442	467	0
1528077555.748579000	9.16486	103	1
1528077555.751572000	9.16785	697	0
1528077555.752991000	9.16927	484	0
1528077555.753592000	9.16987	103	1
1528077555.754763000	9.17104	835	0
1528077555.756594000	9.17287	100	1
1528077555.756690000	9.17297	649	0
1528077555.758585000	9.17486	100	1
1528077555.759719000	9.176	519	0
1528077555.761599000	9.17788	100	1
1528077555.761780000	9.17806	439	0
1528077555.763640000	9.17992	100	1
1528077555.764327000	9.1806	701	0
1528077555.765601000	9.18188	100	1
1528077555.765819000	9.1821	275	0
1528077555.767251000	9.18353	103	0
1528077555.767583000	9.18386	103	1
1528077555.768695000	9.18497	616	0
1528077555.770132000	9.18641	558	0
1528077555.770582000	9.18686	103	1
1528077555.772088000	9.18837	249	0
1528077555.773542000	9.18982	654	0
1528077555.773582000	9.18986	100	1
1528077555.774972000	9.19125	583	0
1528077555.775583000	9.19186	103	1
1528077555.776469000	9.19275	699	0
1528077555.778585000	9.19486	100	1
1528077555.784530000	9.20081	92	0
1528077555.786021000	9.2023	327	0
1528077555.786623000	9.2029	103	1
1528077555.905951000	9.32223	1412	1
1528077555.906025000	9.3223	1412	1
1528077555.906046000	9.32232	376	1
1528077555.906115000	9.32239	844	1
1528077555.924641000	9.34092	87	0
1528077555.948762000	9.36504	462	0
1528077555.950179000	9.36646	173	0
1528077555.950737000	9.36701	106	1
1528077556.583192000	9.99947	1003	1
1528077556.583274000	9.99955	95	1
1528077556.602094000	10.0184	87	0
1528077556.703666000	10.1199	258	0
1528077556.705089000	10.1214	366	0
1528077556.705683000	10.122	106	1
1528077556.710500000	10.1268	157	0
1528077556.711627000	10.1279	100	1
1528077557.412785000	10.8291	475	1
1528077557.412861000	10.8291	110	1
1528077557.416236000	10.8325	305	1
1528077557.417421000	10.8337	480	1
1528077557.417468000	10.8337	88	1
1528077557.430994000	10.8473	87	0
1528077557.436016000	10.8523	87	0
1528077557.525060000	10.9413	288	0
1528077557.526541000	10.9428	151	0
1528077557.526713000	10.943	109	1
1528077557.531083000	10.9474	92	0
1528077557.532510000	10.9488	129	0
1528077557.533087000	10.9494	103	1
1528077557.539652000	10.9559	309	0
1528077557.541069000	10.9573	103	0
1528077557.541691000	10.958	103	1
1528077557.551301000	10.9676	243	0
1528077557.552696000	10.969	100	1
1528077557.552719000	10.969	140	0
1528077557.554595000	10.9709	92	0
1528077557.554728000	10.971	103	1
1528077557.556103000	10.9724	178	0
1528077557.557539000	10.9738	92	0
1528077557.557698000	10.974	103	1
1528077557.558978000	10.9753	275	0
1528077557.560705000	10.977	100	1
1528077557.889236000	11.3055	393	1
1528077557.889325000	11.3056	254	1
1528077557.908009000	11.3243	87	0
1528077558.492901000	11.9092	255	0
1528077558.494325000	11.9106	146	0
1528077558.494747000	11.911	106	1
1528077558.496659000	11.9129	92	0
1528077558.498110000	11.9144	226	0
1528077558.498873000	11.9152	103	1
1528077558.546011000	11.9623	360	1
1528077558.547037000	11.9633	297	1
1528077558.564223000	11.9805	87	0
1528077558.594030000	12.0103	378	1
1528077558.611989000	12.0283	87	0
1528077558.651220000	12.0675	324	1
1528077558.651377000	12.0677	1412	1
1528077558.651415000	12.0677	1412	1
1528077558.651467000	12.0677	1412	1
1528077558.651490000	12.0678	1412	1
1528077558.651512000	12.0678	1412	1
1528077558.651559000	12.0678	1412	1
1528077558.651594000	12.0679	1412	1
1528077558.651625000	12.0679	1412	1
1528077558.651672000	12.0679	1412	1
1528077558.651708000	12.068	1412	1
1528077558.651757000	12.068	1412	1
1528077558.651779000	12.0681	1412	1
1528077558.651814000	12.0681	1412	1
1528077558.651848000	12.0681	1412	1
1528077558.651885000	12.0682	1412	1
1528077558.651921000	12.0682	1412	1
1528077558.651954000	12.0682	1412	1
1528077558.651991000	12.0683	1412	1
1528077558.652032000	12.0683	1412	1
1528077558.653779000	12.0701	1412	1
1528077558.653838000	12.0701	1412	1
1528077558.653877000	12.0702	1412	1
1528077558.653930000	12.0702	1412	1
1528077558.653965000	12.0702	1412	1
1528077558.653999000	12.0703	1412	1
1528077558.654036000	12.0703	1412	1
1528077558.654072000	12.0703	1412	1
1528077558.654106000	12.0704	1412	1
1528077558.654142000	12.0704	1412	1
1528077558.654178000	12.0705	1412	1
1528077558.654212000	12.0705	1412	1
1528077558.654248000	12.0705	1412	1
1528077558.654270000	12.0705	1412	1
1528077558.654310000	12.0706	1034	1
1528077558.654364000	12.0706	451	1
1528077558.674821000	12.0911	255	0
1528077558.676323000	12.0926	118	0
1528077558.676764000	12.093	103	1
1528077558.677754000	12.094	100	0
1528077558.679185000	12.0955	87	0
1528077558.679776000	12.0961	103	1
1528077558.680615000	12.0969	92	0
1528077558.682052000	12.0983	124	0
1528077558.682793000	12.0991	103	1
1528077558.683480000	12.0998	87	0
1528077558.684913000	12.1012	87	0
1528077558.686414000	12.1027	243	0
1528077558.687783000	12.1041	106	1
1528077558.687849000	12.1041	279	0
1528077558.689272000	12.1055	92	0
1528077558.689744000	12.106	103	1
1528077558.690704000	12.107	97	0
1528077558.694178000	12.1105	100	1
1528077558.697656000	12.1139	451	1
1528077558.719359000	12.1356	255	0
1528077558.722708000	12.139	100	1
1528077558.728143000	12.1444	87	0
1528077558.750164000	12.1664	644	0
1528077558.751589000	12.1679	802	0
1528077558.753003000	12.1693	92	0
1528077558.753166000	12.1694	106	1
1528077558.754460000	12.1707	93	0
1528077558.754958000	12.1712	103	1
1528077558.762378000	12.1787	502	0
1528077558.763016000	12.1793	117	1
1528077558.763832000	12.1801	80	0
1528077558.765772000	12.182	100	1
1528077558.780950000	12.1972	87	0
1528077558.852452000	12.2687	285	0
1528077558.853869000	12.2701	146	0
1528077558.854771000	12.271	106	1
1528077558.856836000	12.2731	375	0
1528077558.858790000	12.2751	100	1
1528077558.859479000	12.2758	92	0
1528077558.860933000	12.2772	317	0
1528077558.861071000	12.2773	100	1
1528077558.862768000	12.279	100	1
1528077558.865851000	12.2821	80	0
1528077558.867755000	12.284	100	1
1528077558.894741000	12.311	1412	1
1528077558.894781000	12.3111	269	1
1528077558.913639000	12.3299	87	0
1528077559.040967000	12.4572	316	0
1528077559.042400000	12.4587	629	0
1528077559.043183000	12.4595	106	1
1528077559.092701000	12.509	909	1
1528077559.092792000	12.5091	261	1
1528077559.099394000	12.5157	405	1
1528077559.112092000	12.5284	87	0
1528077559.117802000	12.5341	87	0
1528077559.212778000	12.6291	358	0
1528077559.214190000	12.6305	146	0
1528077559.214875000	12.6312	109	1
1528077559.217436000	12.6337	92	0
1528077559.218837000	12.6351	219	0
1528077559.218891000	12.6352	100	1
1528077559.220858000	12.6371	100	1
1528077559.236650000	12.6529	238	0
1528077559.238085000	12.6544	87	0
1528077559.238860000	12.6551	103	1
1528077559.239556000	12.6558	371	0
1528077559.240791000	12.6571	100	1
1528077559.558127000	12.9744	471	1
1528077559.558217000	12.9745	260	1
1528077559.577666000	12.9939	87	0
1528077559.582362000	12.9986	87	0
1528077559.684826000	13.1011	279	0
1528077559.686270000	13.1025	146	0
1528077559.686832000	13.1031	109	1
1528077559.689326000	13.1056	92	0
1528077559.690832000	13.1071	319	0
1528077559.690876000	13.1072	100	1
1528077559.692880000	13.1092	100	1
1528077559.981732000	13.398	390	1
1528077559.981802000	13.3981	260	1
1528077559.999006000	13.4153	87	0
1528077560.116064000	13.5323	232	0
1528077560.117498000	13.5338	146	0
1528077560.117843000	13.5341	106	1
1528077560.120868000	13.5371	92	0
1528077560.122246000	13.5385	92	0
1528077560.122825000	13.5391	103	1
1528077560.395262000	13.8115	393	1
1528077560.395348000	13.8116	267	1
1528077560.412736000	13.829	87	0
1528077560.495373000	13.9117	258	0
1528077560.496790000	13.9131	146	0
1528077560.496953000	13.9132	106	1
1528077560.501147000	13.9174	92	0
1528077560.502586000	13.9189	286	0
1528077560.503220000	13.9195	103	1
1528077560.713554000	14.1298	395	1
1528077560.713620000	14.1299	257	1
1528077560.732040000	14.1483	87	0
1528077560.841977000	14.2583	319	0
1528077560.843405000	14.2597	146	0
1528077560.843886000	14.2602	106	1
1528077560.847076000	14.2634	92	0
1528077560.848503000	14.2648	101	0
1528077560.848871000	14.2651	103	1
1528077561.144647000	14.5609	389	1
1528077561.144706000	14.561	261	1
1528077561.166107000	14.5824	87	0
1528077561.317827000	14.7341	232	0
1528077561.319222000	14.7355	146	0
1528077561.319986000	14.7363	106	1
1528077561.322093000	14.7384	92	0
1528077561.323588000	14.7399	194	0
1528077561.324084000	14.7404	103	1
1528077561.579209000	14.9955	393	1
1528077561.579284000	14.9956	264	1
1528077561.595998000	15.0123	87	0
1528077561.714508000	15.1308	256	0
1528077561.715957000	15.1322	103	1
1528077561.716064000	15.1323	148	0
1528077561.717932000	15.1342	100	1
1528077561.721521000	15.1378	92	0
1528077561.722966000	15.1392	230	0
1528077561.724928000	15.1412	103	1
1528077561.843378000	15.2597	392	1
1528077561.843439000	15.2597	258	1
1528077561.863426000	15.2797	87	0
1528077561.866919000	15.2832	87	0
1528077561.963117000	15.3794	236	0
1528077561.964990000	15.3813	106	1
1528077561.965935000	15.3822	148	0
1528077561.968001000	15.3843	100	1
1528077561.970717000	15.387	92	0
1528077561.972088000	15.3884	231	0
1528077561.973017000	15.3893	103	1
1528077562.087383000	15.5037	396	1
1528077562.087444000	15.5037	262	1
1528077562.107174000	15.5235	87	0
1528077562.217288000	15.6336	257	0
1528077562.218705000	15.635	148	0
1528077562.218972000	15.6352	106	1
1528077562.221859000	15.6381	92	0
1528077562.223308000	15.6396	316	0
1528077562.223964000	15.6402	103	1
1528077562.316830000	15.7331	390	1
1528077562.316918000	15.7332	260	1
1528077562.334797000	15.7511	87	0
1528077562.435631000	15.8519	309	0
1528077562.437060000	15.8533	148	0
1528077562.437124000	15.8534	103	1
1528077562.439034000	15.8553	100	1
1528077562.441160000	15.8574	92	0
1528077562.442609000	15.8589	294	0
1528077562.443087000	15.8594	103	1
1528077562.549386000	15.9657	1009	1
1528077562.549474000	15.9658	259	1
1528077562.568733000	15.985	87	0
1528077562.657830000	16.0741	232	0
1528077562.659198000	16.0755	148	0
1528077562.659984000	16.0763	106	1
1528077562.663288000	16.0796	92	0
1528077562.664728000	16.081	282	0
1528077562.665259000	16.0815	103	1
1528077562.781690000	16.198	908	1
1528077562.781777000	16.1981	256	1
1528077562.800404000	16.2167	87	0
1528077562.929058000	16.3453	233	0
1528077562.930518000	16.3468	148	0
1528077562.931024000	16.3473	106	1
1528077562.934923000	16.3512	92	0
1528077562.936426000	16.3527	166	0
1528077562.937091000	16.3534	103	1
1528077563.000150000	16.4164	469	1
1528077563.000211000	16.4165	311	1
1528077563.019190000	16.4355	87	0
1528077563.152210000	16.5685	232	0
1528077563.153630000	16.5699	148	0
1528077563.154034000	16.5703	106	1
1528077563.159354000	16.5756	92	0
1528077563.160789000	16.5771	231	0
1528077563.161077000	16.5774	103	1
1528077563.234591000	16.6509	389	1
1528077563.234657000	16.6509	311	1
1528077563.253258000	16.6695	87	0
1528077563.385222000	16.8015	239	0
1528077563.386700000	16.803	148	0
1528077563.387034000	16.8033	106	1
1528077563.397819000	16.8141	92	0
1528077563.399253000	16.8155	190	0
1528077563.400035000	16.8163	103	1
1528077563.471243000	16.8875	390	1
1528077563.471308000	16.8876	311	1
1528077563.489731000	16.906	87	0
1528077563.591224000	17.0075	358	0
1528077563.592655000	17.0089	148	0
1528077563.593040000	17.0093	106	1
1528077563.596085000	17.0124	92	0
1528077563.598096000	17.0144	100	1
1528077563.634814000	17.0511	115	0
1528077563.637128000	17.0534	100	1
1528077563.707392000	17.1237	390	1
1528077563.707485000	17.1238	311	1
1528077563.726225000	17.1425	87	0
1528077563.849114000	17.2654	233	0
1528077563.850595000	17.2669	148	0
1528077563.851096000	17.2674	106	1
1528077563.855315000	17.2716	92	0
1528077563.856806000	17.2731	234	0
1528077563.857062000	17.2733	103	1
1528077564.144350000	17.5606	393	1
1528077564.144439000	17.5607	251	1
1528077564.162017000	17.5783	87	0
1528077564.284072000	17.7003	258	0
1528077564.285581000	17.7019	148	0
1528077564.286093000	17.7024	106	1
1528077564.289164000	17.7054	92	0
1528077564.290681000	17.707	255	0
1528077564.291147000	17.7074	103	1
1528077566.233860000	19.6501	394	1
1528077566.233934000	19.6502	257	1
1528077566.251597000	19.6679	87	0
1528077566.369028000	19.7853	255	0
1528077566.370491000	19.7868	148	0
1528077566.370985000	19.7873	106	1
1528077566.374228000	19.7905	92	0
1528077566.375782000	19.7921	197	0
1528077566.376033000	19.7923	103	1
1528077566.596378000	20.0127	389	1
1528077566.596438000	20.0127	259	1
1528077566.629125000	20.0454	389	1
1528077566.637420000	20.0537	87	0
1528077566.646870000	20.0631	87	0
1528077566.755942000	20.1722	258	0
1528077566.757377000	20.1737	148	0
1528077566.758016000	20.1743	109	1
1528077566.779049000	20.1953	92	0
1528077566.780554000	20.1968	91	0
1528077566.781081000	20.1974	103	1
1528077566.967628000	20.3839	395	1
1528077566.967741000	20.384	221	1
1528077566.997447000	20.4137	87	0
1528077567.056852000	20.4731	305	1
1528077567.056947000	20.4732	1412	1
1528077567.056988000	20.4733	1412	1
1528077567.057023000	20.4733	1412	1
1528077567.057057000	20.4733	547	1
1528077567.075138000	20.4914	87	0
1528077567.098908000	20.5152	322	0
1528077567.100305000	20.5166	148	0
1528077567.101116000	20.5174	109	1
1528077567.103102000	20.5194	92	0
1528077567.104593000	20.5209	86	0
1528077567.105090000	20.5214	103	1
1528077567.159340000	20.5756	399	0
1528077567.161051000	20.5773	100	1
1528077567.166744000	20.583	80	0
1528077567.168042000	20.5843	100	1
1528077567.400613000	20.8169	394	1
1528077567.400679000	20.817	431	1
1528077567.419016000	20.8353	87	0
1528077567.539501000	20.9558	258	0
1528077567.540994000	20.9573	148	0
1528077567.541106000	20.9574	103	1
1528077567.543106000	20.9594	100	1
1528077567.545760000	20.962	92	0
1528077567.547103000	20.9634	100	1
1528077567.547239000	20.9635	178	0
1528077567.549076000	20.9654	100	1
1528077567.718886000	21.1352	1006	1
1528077567.718976000	21.1353	311	1
1528077567.736975000	21.1533	87	0
1528077567.862745000	21.279	259	0
1528077567.864071000	21.2803	103	1
1528077567.864186000	21.2805	148	0
1528077567.866049000	21.2823	100	1
1528077567.868282000	21.2846	92	0
1528077567.869723000	21.286	109	0
1528077567.870063000	21.2863	103	1
1528077568.237584000	21.6539	910	1
1528077568.237675000	21.654	371	1
1528077568.256570000	21.6728	87	0
1528077568.377009000	21.7933	285	0
1528077568.378441000	21.7947	148	0
1528077568.379179000	21.7955	106	1
1528077568.380716000	21.797	92	0
1528077568.382140000	21.7984	257	0
1528077568.382194000	21.7985	100	1
1528077568.384155000	21.8004	100	1
1528077569.021499000	22.4378	391	1
1528077569.021590000	22.4379	257	1
1528077569.039873000	22.4562	87	0
1528077569.045117000	22.4614	87	0
1528077569.128997000	22.5453	255	0
1528077569.130402000	22.5467	148	0
1528077569.131141000	22.5474	109	1
1528077569.132021000	22.5483	92	0
1528077569.134225000	22.5505	100	1
1528077569.172080000	22.5884	174	0
1528077569.174160000	22.5904	100	1
1528077569.334982000	22.7513	466	1
1528077569.335074000	22.7514	257	1
1528077569.354457000	22.7707	87	0
1528077569.481557000	22.8978	256	0
1528077569.482980000	22.8993	148	0
1528077569.483266000	22.8995	106	1
1528077569.488529000	22.9048	92	0
1528077569.489972000	22.9062	182	0
1528077569.490186000	22.9065	103	1
1528077569.649660000	23.0659	393	1
1528077569.649721000	23.066	259	1
1528077569.677751000	23.094	87	0
1528077569.787805000	23.2041	237	0
1528077569.789221000	23.2055	148	0
1528077569.789255000	23.2055	103	1
1528077569.791290000	23.2076	100	1
1528077569.798451000	23.2147	92	0
1528077569.800030000	23.2163	250	0
1528077569.800300000	23.2166	103	1
1528077570.156060000	23.5723	393	1
1528077570.156122000	23.5724	260	1
1528077570.174984000	23.5913	87	0
1528077570.294727000	23.711	335	0
1528077570.296232000	23.7125	148	0
1528077570.296309000	23.7126	103	1
1528077570.298235000	23.7145	100	1
1528077570.301707000	23.718	92	0
1528077570.303151000	23.7194	173	0
1528077570.303220000	23.7195	100	1
1528077570.305245000	23.7215	100	1
1528077570.541641000	23.9579	390	1
1528077570.541702000	23.958	257	1
1528077570.563709000	23.98	87	0
1528077570.679167000	24.0954	258	0
1528077570.680591000	24.0969	148	0
1528077570.681242000	24.0975	106	1
1528077570.683181000	24.0995	92	0
1528077570.684671000	24.1009	183	0
1528077570.685230000	24.1015	103	1
1528077570.886629000	24.3029	394	1
1528077570.886689000	24.303	257	1
1528077570.905463000	24.3217	87	0
1528077571.051152000	24.4674	258	0
1528077571.052575000	24.4689	148	0
1528077571.053272000	24.4695	106	1
1528077571.058359000	24.4746	92	0
1528077571.059792000	24.4761	140	0
1528077571.060538000	24.4768	103	1
1528077571.252835000	24.6691	391	1
1528077571.252911000	24.6692	259	1
1528077571.281065000	24.6973	87	0
1528077571.402783000	24.8191	236	0
1528077571.404216000	24.8205	148	0
1528077571.404316000	24.8206	103	1
1528077571.406277000	24.8226	100	1
1528077571.409467000	24.8257	92	0
1528077571.410911000	24.8272	147	0
1528077571.411388000	24.8277	103	1
1528077571.631614000	25.0479	392	1
1528077571.631703000	25.048	257	1
1528077571.659222000	25.0755	87	0
1528077571.787762000	25.204	258	0
1528077571.789185000	25.2055	148	0
1528077571.789446000	25.2057	106	1
1528077571.793148000	25.2094	92	0
1528077571.794589000	25.2109	121	0
1528077571.795339000	25.2116	103	1
1528077572.166447000	25.5827	395	1
1528077572.166537000	25.5828	256	1
1528077572.184227000	25.6005	87	0
1528077572.325184000	25.7415	235	0
1528077572.326682000	25.743	148	0
1528077572.327327000	25.7436	106	1
1528077572.330940000	25.7472	92	0
1528077572.332323000	25.7486	256	0
1528077572.332344000	25.7486	100	1
1528077572.334357000	25.7506	100	1
1528077572.612770000	26.029	372	1
1528077572.612850000	26.0291	1412	1
1528077572.612887000	26.0292	1412	1
1528077572.612921000	26.0292	1412	1
1528077572.612958000	26.0292	1363	1
1528077572.633192000	26.0495	87	0
1528077572.642822000	26.0591	87	0
1528077572.716530000	26.1328	441	0
1528077572.718418000	26.1347	106	1
1528077572.724008000	26.1403	80	0
1528077572.725358000	26.1416	100	1
1528077573.239302000	26.6556	1006	1
1528077573.239393000	26.6557	257	1
1528077573.258524000	26.6748	87	0
1528077573.356865000	26.7731	278	0
1528077573.358243000	26.7745	148	0
1528077573.358739000	26.775	106	1
1528077573.362621000	26.7789	92	0
1528077573.364115000	26.7804	114	0
1528077573.364566000	26.7808	103	1
1528077573.582121000	26.9984	904	1
1528077573.582256000	26.9985	259	1
1528077573.601807000	27.0181	87	0
1528077573.707184000	27.1235	279	0
1528077573.708616000	27.1249	148	0
1528077573.708694000	27.125	103	1
1528077573.710655000	27.1269	100	1
1528077573.735963000	27.1522	102	0
1528077573.737407000	27.1537	276	0
1528077573.737635000	27.1539	103	1
1528077573.770184000	27.1865	92	0
1528077573.771710000	27.188	100	1
1528077573.973066000	27.3893	388	1
1528077573.973126000	27.3894	257	1
1528077573.991298000	27.4076	87	0
1528077574.122046000	27.5383	282	0
1528077574.123529000	27.5398	148	0
1528077574.123648000	27.5399	103	1
1528077574.125666000	27.5419	100	1
1528077574.130299000	27.5466	92	0
1528077574.131667000	27.5479	100	1
1528077574.131715000	27.548	173	0
1528077574.133607000	27.5499	100	1
1528077575.283778000	28.7001	466	1
1528077575.283855000	28.7001	257	1
1528077575.302031000	28.7183	87	0
1528077575.469736000	28.886	258	0
1528077575.471194000	28.8875	148	0
1528077575.471736000	28.888	106	1
1528077575.475123000	28.8914	92	0
1528077575.476632000	28.8929	289	0
1528077575.476737000	28.893	100	1
1528077575.478748000	28.895	100	1
1528077575.695026000	29.1113	393	1
1528077575.695116000	29.1114	258	1
1528077575.711970000	29.1282	87	0
1528077575.830465000	29.2467	235	0
1528077575.831895000	29.2482	148	0
1528077575.832790000	29.2491	106	1
1528077575.836052000	29.2523	92	0
1528077575.837497000	29.2538	229	0
1528077575.837746000	29.254	103	1
1528077576.114148000	29.5304	394	1
1528077576.114206000	29.5305	260	1
1528077576.132643000	29.5489	87	0
1528077576.264077000	29.6804	233	0
1528077576.265559000	29.6818	148	0
1528077576.265841000	29.6821	106	1
1528077576.269761000	29.686	92	0
1528077576.271203000	29.6875	255	0
1528077576.271707000	29.688	103	1
1528077576.383084000	29.7994	390	1
1528077576.383169000	29.7994	256	1
1528077576.400977000	29.8173	87	0
1528077576.496742000	29.913	260	0
1528077576.498161000	29.9144	148	0
1528077576.498768000	29.915	106	1
1528077576.501349000	29.9176	92	0
1528077576.502788000	29.9191	150	0
1528077576.502869000	29.9191	100	1
1528077576.504812000	29.9211	100	1
1528077576.693224000	30.1095	393	1
1528077576.693312000	30.1096	257	1
1528077576.712823000	30.1291	87	0
1528077576.823477000	30.2398	335	0
1528077576.824907000	30.2412	148	0
1528077576.825765000	30.242	106	1
1528077576.827790000	30.2441	92	0
1528077576.829806000	30.2461	100	1
1528077576.867165000	30.2834	141	0
1528077576.868783000	30.2851	100	1
1528077577.019040000	30.4353	390	1
1528077577.019132000	30.4354	257	1
1528077577.037492000	30.4538	87	0
1528077577.042658000	30.4589	87	0
1528077577.162623000	30.5789	233	0
1528077577.164030000	30.5803	148	0
1528077577.164798000	30.5811	109	1
1528077577.166816000	30.5831	92	0
1528077577.168246000	30.5845	168	0
1528077577.168859000	30.5851	103	1
1528077577.365196000	30.7815	390	1
1528077577.365287000	30.7816	257	1
1528077577.383400000	30.7997	87	0
1528077577.482811000	30.8991	281	0
1528077577.484241000	30.9005	148	0
1528077577.484794000	30.9011	106	1
1528077577.489192000	30.9055	92	0
1528077577.490607000	30.9069	231	0
1528077577.490801000	30.9071	103	1
1528077577.693601000	31.1099	394	1
1528077577.693686000	31.11	259	1
1528077577.711355000	31.1276	87	0
1528077577.814482000	31.2308	236	0
1528077577.815891000	31.2322	103	1
1528077577.815977000	31.2323	148	0
1528077577.817827000	31.2341	100	1
1528077577.821137000	31.2374	92	0
1528077577.822584000	31.2389	270	0
1528077577.823228000	31.2395	103	1
1528077578.032081000	31.4484	395	1
1528077578.032147000	31.4484	256	1
1528077578.050998000	31.4673	87	0
1528077578.145226000	31.5615	233	0
1528077578.146725000	31.563	148	0
1528077578.146974000	31.5633	106	1
1528077578.153813000	31.5701	92	0
1528077578.155180000	31.5715	96	0
1528077578.155848000	31.5721	103	1
1528077578.261309000	31.6776	1004	1
1528077578.261385000	31.6777	257	1
1528077578.290876000	31.7072	87	0
1528077578.414424000	31.8307	236	0
1528077578.415901000	31.8322	148	0
1528077578.415993000	31.8323	103	1
1528077578.417912000	31.8342	100	1
1528077578.419718000	31.836	92	0
1528077578.421162000	31.8374	172	0
1528077578.421892000	31.8382	103	1
1528077578.595306000	32.0116	906	1
1528077578.595368000	32.0116	256	1
1528077578.614780000	32.0311	87	0
1528077578.619504000	32.0358	87	0
1528077578.711628000	32.1279	258	0
1528077578.713061000	32.1293	148	0
1528077578.713880000	32.1302	109	1
1528077578.716311000	32.1326	92	0
1528077578.717759000	32.134	156	0
1528077578.717932000	32.1342	103	1
1528077579.036184000	32.4525	395	1
1528077579.036263000	32.4525	261	1
1528077579.054236000	32.4705	87	0
1528077579.153117000	32.5694	275	0
1528077579.154538000	32.5708	148	0
1528077579.154922000	32.5712	106	1
1528077579.158849000	32.5751	92	0
1528077579.160290000	32.5766	157	0
1528077579.160889000	32.5772	103	1
1528077579.393101000	32.8094	467	1
1528077579.393168000	32.8094	257	1
1528077579.410613000	32.8269	87	0
1528077579.528638000	32.9449	304	0
1528077579.530100000	32.9464	148	0
1528077579.530998000	32.9473	106	1
1528077579.535208000	32.9515	92	0
1528077579.536712000	32.953	283	0
1528077579.536966000	32.9532	103	1
1528077579.834386000	33.2507	392	1
1528077579.834446000	33.2507	259	1
1528077579.852374000	33.2687	87	0
1528077579.959572000	33.3758	257	0
1528077579.960989000	33.3773	148	0
1528077579.962022000	33.3783	106	1
1528077579.965222000	33.3815	92	0
1528077579.967000000	33.3833	100	1
1528077580.004153000	33.4204	155	0
1528077580.005945000	33.4222	100	1
1528077580.131867000	33.5481	393	1
1528077580.131970000	33.5482	260	1
1528077580.149809000	33.5661	87	0
1528077580.299624000	33.7159	281	0
1528077580.301028000	33.7173	148	0
1528077580.302038000	33.7183	106	1
1528077580.306221000	33.7225	92	0
1528077580.307700000	33.724	219	0
1528077580.307946000	33.7242	103	1
1528077580.557645000	33.9739	391	1
1528077580.557729000	33.974	258	1
1528077580.576205000	33.9925	87	0
1528077580.699762000	34.116	255	0
1528077580.701190000	34.1175	148	0
1528077580.702063000	34.1183	106	1
1528077580.707214000	34.1235	92	0
1528077580.708656000	34.1249	150	0
1528077580.709188000	34.1255	103	1
1528077580.980575000	34.3969	389	1
1528077580.980668000	34.3969	260	1
1528077580.998944000	34.4152	87	0
1528077581.094607000	34.5109	233	0
1528077581.096093000	34.5124	148	0
1528077581.097022000	34.5133	106	1
1528077581.098234000	34.5145	92	0
1528077581.099732000	34.516	149	0
1528077581.100285000	34.5166	103	1
1528077581.489004000	34.9053	389	1
1528077581.489097000	34.9054	261	1
1528077581.507823000	34.9241	87	0
1528077581.602462000	35.0187	256	0
1528077581.603888000	35.0202	148	0
1528077581.604142000	35.0204	106	1
1528077581.607589000	35.0239	92	0
1528077581.609029000	35.0253	321	0
1528077581.609044000	35.0253	100	1
1528077581.611103000	35.0274	100	1
1528077581.827390000	35.2437	390	1
1528077581.827480000	35.2438	258	1
1528077581.845011000	35.2613	87	0
1528077581.956095000	35.3724	237	0
1528077581.957526000	35.3738	148	0
1528077581.958093000	35.3744	106	1
1528077581.960914000	35.3772	92	0
1528077581.962319000	35.3786	100	0
1528077581.963054000	35.3793	103	1
1528077582.175696000	35.592	390	1
1528077582.175762000	35.592	258	1
1528077582.192576000	35.6089	87	0
1528077582.289932000	35.7062	338	0
1528077582.291315000	35.7076	148	0
1528077582.292161000	35.7084	106	1
1528077582.294419000	35.7107	92	0
1528077582.295948000	35.7122	212	0
1528077582.296175000	35.7125	103	1
1528077582.658428000	36.0747	391	1
1528077582.658492000	36.0748	261	1
1528077582.678190000	36.0945	87	0
1528077582.776750000	36.193	259	0
1528077582.778151000	36.1944	148	0
1528077582.779183000	36.1955	106	1
1528077582.781634000	36.1979	92	0
1528077582.783084000	36.1994	297	0
1528077582.783097000	36.1994	100	1
1528077582.785104000	36.2014	100	1
1528077583.087594000	36.5039	1009	1
1528077583.087653000	36.5039	259	1
1528077583.107687000	36.524	87	0
1528077583.203598000	36.6199	258	0
1528077583.205004000	36.6213	148	0
1528077583.205181000	36.6215	103	1
1528077583.207148000	36.6234	100	1
1528077583.210270000	36.6265	92	0
1528077583.211693000	36.628	215	0
1528077583.212414000	36.6287	103	1
1528077583.408056000	36.8243	909	1
1528077583.408150000	36.8244	257	1
1528077583.426205000	36.8425	87	0
1528077583.536298000	36.9526	256	0
1528077583.537785000	36.9541	148	0
1528077583.538156000	36.9544	106	1
1528077583.541718000	36.958	92	0
1528077583.543157000	36.9594	176	0
1528077583.543195000	36.9595	100	1
1528077583.545164000	36.9614	100	1
1528077583.818420000	37.2347	389	1
1528077583.818477000	37.2348	257	1
1528077583.837209000	37.2535	87	0
1528077583.946722000	37.363	233	0
1528077583.948147000	37.3644	148	0
1528077583.948218000	37.3645	103	1
1528077583.950170000	37.3664	100	1
1528077583.954959000	37.3712	92	0
1528077583.956172000	37.3724	100	1
1528077583.956487000	37.3728	181	0
1528077583.958185000	37.3745	100	1
1528077584.252679000	37.669	470	1
1528077584.252769000	37.669	439	1
1528077584.270599000	37.6869	87	0
1528077584.383736000	37.8	236	0
1528077584.385165000	37.8014	148	0
1528077584.385256000	37.8015	103	1
1528077584.387235000	37.8035	100	1
1528077584.389258000	37.8055	92	0
1528077584.390757000	37.807	267	0
1528077584.391230000	37.8075	103	1
1528077584.522424000	37.9387	395	1
1528077584.522487000	37.9388	315	1
1528077584.539426000	37.9557	87	0
1528077584.635570000	38.0518	258	0
1528077584.636996000	38.0533	148	0
1528077584.637254000	38.0535	106	1
1528077584.641584000	38.0579	92	0
1528077584.643026000	38.0593	193	0
1528077584.643262000	38.0595	103	1
1528077584.759273000	38.1756	394	1
1528077584.759330000	38.1756	253	1
1528077584.777741000	38.194	87	0
1528077584.872871000	38.2891	275	0
1528077584.874246000	38.2905	148	0
1528077584.874334000	38.2906	103	1
1528077584.876244000	38.2925	100	1
1528077584.877800000	38.2941	92	0
1528077584.879214000	38.2955	90	0
1528077584.879236000	38.2955	100	1
1528077584.881239000	38.2975	100	1
1528077584.913821000	38.3301	92	0
1528077584.915234000	38.3315	100	1
1528077585.432629000	38.8489	390	1
1528077585.432716000	38.849	257	1
1528077585.450930000	38.8672	87	0
1528077585.549234000	38.9655	304	0
1528077585.550680000	38.967	148	0
1528077585.551289000	38.9676	106	1
1528077585.554546000	38.9708	92	0
1528077585.556265000	38.9725	100	1
1528077585.592927000	39.0092	212	0
1528077585.594279000	39.0106	100	1
1528077585.636574000	39.0529	394	1
1528077585.636670000	39.0529	260	1
1528077585.653494000	39.0698	87	0
1528077585.760233000	39.1765	259	0
1528077585.761702000	39.178	148	0
1528077585.762283000	39.1786	106	1
1528077585.779631000	39.1959	92	0
1528077585.781075000	39.1974	258	0
1528077585.781282000	39.1976	103	1
1528077586.010637000	39.4269	393	1
1528077586.010734000	39.427	258	1
1528077586.039545000	39.4558	87	0
1528077586.162641000	39.5789	283	0
1528077586.164131000	39.5804	148	0
1528077586.164384000	39.5807	106	1
1528077586.173010000	39.5893	92	0
1528077586.174327000	39.5906	100	1
1528077586.174388000	39.5907	296	0
1528077586.176307000	39.5926	100	1
1528077586.346618000	39.7629	390	1
1528077586.346685000	39.763	258	1
1528077586.363918000	39.7802	87	0
1528077586.384117000	39.8004	87	0
1528077586.508632000	39.9249	258	0
1528077586.510081000	39.9264	148	0
1528077586.510342000	39.9266	109	1
1528077586.512566000	39.9288	92	0
1528077586.514009000	39.9303	325	0
1528077586.514515000	39.9308	103	1
1528077586.673921000	40.0902	391	1
1528077586.674008000	40.0903	253	1
1528077586.693450000	40.1097	87	0
1528077586.800354000	40.2166	235	0
1528077586.801832000	40.2181	148	0
1528077586.802358000	40.2186	106	1
1528077586.804995000	40.2213	92	0
1528077586.806393000	40.2227	100	1
1528077586.806439000	40.2227	322	0
1528077586.808345000	40.2246	100	1
1528077586.943720000	40.36	1009	1
1528077586.943795000	40.3601	377	1
1528077586.963308000	40.3796	87	0
1528077587.079472000	40.4957	235	0
1528077587.080929000	40.4972	148	0
1528077587.081349000	40.4976	106	1
1528077587.084222000	40.5005	92	0
1528077587.085778000	40.5021	174	0
1528077587.086329000	40.5026	103	1
1528077587.171723000	40.588	403	1
1528077587.171814000	40.5881	377	1
1528077587.189300000	40.6056	87	0
1528077587.269663000	40.6859	237	0
1528077587.271096000	40.6874	148	0
1528077587.271431000	40.6877	106	1
1528077587.273650000	40.6899	92	0
1528077587.275092000	40.6914	273	0
1528077587.275562000	40.6918	103	1
1528077588.601744000	42.018	875	1
1528077588.601842000	42.0181	1412	1
1528077588.601879000	42.0182	1412	1
1528077588.601907000	42.0182	1412	1
1528077588.601928000	42.0182	245	1
1528077588.621543000	42.0378	87	0
1528077588.702987000	42.1193	484	0
1528077588.704523000	42.1208	103	1
1528077588.712015000	42.1283	80	0
1528077588.713517000	42.1298	100	1
1528077588.801644000	42.2179	390	1
1528077588.801716000	42.218	258	1
1528077588.819228000	42.2355	87	0
1528077588.930704000	42.347	288	0
1528077588.932121000	42.3484	148	0
1528077588.932480000	42.3488	106	1
1528077588.935818000	42.3521	92	0
1528077588.937220000	42.3535	94	0
1528077588.937714000	42.354	103	1
1528077589.041044000	42.4573	466	1
1528077589.041132000	42.4574	258	1
1528077589.063087000	42.4794	87	0
1528077589.153637000	42.5699	235	0
1528077589.155016000	42.5713	148	0
1528077589.155491000	42.5718	106	1
1528077589.158207000	42.5745	92	0
1528077589.159531000	42.5758	100	1
1528077589.159777000	42.5761	98	0
1528077589.161557000	42.5778	100	1
1528077589.252927000	42.6692	391	1
1528077589.252988000	42.6693	260	1
1528077589.269442000	42.6857	87	0
1528077589.387075000	42.8034	233	0
1528077589.388505000	42.8048	148	0
1528077589.388564000	42.8048	103	1
1528077589.390552000	42.8068	100	1
1528077589.394158000	42.8104	92	0
1528077589.395540000	42.8118	100	1
1528077589.430925000	42.8472	143	0
1528077589.432589000	42.8489	100	1
1528077589.494678000	42.911	390	1
1528077589.494775000	42.9111	258	1
1528077589.512514000	42.9288	87	0
1528077589.612912000	43.0292	258	0
1528077589.614309000	43.0306	148	0
1528077589.614594000	43.0309	106	1
1528077589.618241000	43.0345	92	0
1528077589.619589000	43.0359	100	1
1528077589.619755000	43.036	85	0
1528077589.621573000	43.0379	100	1
1528077589.726824000	43.1431	391	1
1528077589.726885000	43.1432	258	1
1528077589.745979000	43.1623	87	0
1528077589.846565000	43.2628	233	0
1528077589.848009000	43.2643	148	0
1528077589.848536000	43.2648	106	1
1528077589.853015000	43.2693	92	0
1528077589.854461000	43.2707	321	0
1528077589.854529000	43.2708	100	1
1528077589.856541000	43.2728	100	1
1528077589.978919000	43.3952	394	1
1528077589.978980000	43.3953	262	1
1528077589.995665000	43.4119	87	0
1528077590.119214000	43.5355	275	0
1528077590.120535000	43.5368	103	1
1528077590.120684000	43.537	148	0
1528077590.122522000	43.5388	100	1
1528077590.124631000	43.5409	92	0
1528077590.126133000	43.5424	258	0
1528077590.126659000	43.5429	103	1
1528077590.230810000	43.6471	393	1
1528077590.230869000	43.6471	258	1
1528077590.249164000	43.6654	87	0
1528077590.348447000	43.7647	278	0
1528077590.349870000	43.7661	148	0
1528077590.350634000	43.7669	106	1
1528077590.352033000	43.7683	92	0
1528077590.353470000	43.7697	119	0
1528077590.353560000	43.7698	100	1
1528077590.355612000	43.7719	100	1
1528077590.462949000	43.8792	393	1
1528077590.463009000	43.8793	260	1
1528077590.480829000	43.8971	87	0
1528077590.605657000	44.0219	279	0
1528077590.607136000	44.0234	148	0
1528077590.607558000	44.0238	106	1
1528077590.613269000	44.0295	92	0
1528077590.614615000	44.0309	100	1
1528077590.614792000	44.0311	168	0
1528077590.616548000	44.0328	100	1
1528077590.715081000	44.1314	389	1
1528077590.715176000	44.1315	258	1
1528077590.733045000	44.1493	87	0
1528077590.837998000	44.2543	282	0
1528077590.839609000	44.2559	148	0
1528077590.839712000	44.256	103	1
1528077590.841627000	44.2579	100	1
1528077590.844921000	44.2612	92	0
1528077590.846610000	44.2629	312	0
1528077590.846626000	44.2629	100	1
1528077590.848558000	44.2648	100	1
1528077590.987048000	44.4033	1004	1
1528077590.987112000	44.4034	258	1
1528077591.005377000	44.4217	87	0
1528077591.112566000	44.5288	233	0
1528077591.113982000	44.5303	148	0
1528077591.114609000	44.5309	106	1
1528077591.121621000	44.5379	92	0
1528077591.123062000	44.5393	104	0
1528077591.123563000	44.5398	103	1
1528077591.229990000	44.6463	402	1
1528077591.230083000	44.6464	258	1
1528077591.247818000	44.6641	87	0
1528077591.379694000	44.796	233	0
1528077591.381114000	44.7974	148	0
1528077591.381600000	44.7979	106	1
1528077591.384013000	44.8003	92	0
1528077591.385614000	44.8019	100	1
1528077591.423655000	44.8399	196	0
1528077591.425604000	44.8419	100	1
1528077591.472249000	44.8885	897	1
1528077591.472325000	44.8886	377	1
1528077591.490518000	44.9068	87	0
1528077591.592342000	45.0086	258	0
1528077591.593755000	45.01	148	0
1528077591.594640000	45.0109	106	1
1528077591.597452000	45.0137	92	0
1528077591.598895000	45.0152	198	0
1528077591.599607000	45.0159	103	1
1528077591.708675000	45.125	395	1
1528077591.708762000	45.125	253	1
1528077591.727244000	45.1435	87	0
1528077591.829681000	45.246	237	0
1528077591.831108000	45.2474	148	0
1528077591.831628000	45.2479	106	1
1528077591.836055000	45.2523	92	0
1528077591.837505000	45.2538	216	0
1528077591.837663000	45.2539	103	1
1528077593.467437000	46.8837	471	1
1528077593.467537000	46.8838	264	1
1528077593.486098000	46.9024	87	0
1528077593.577513000	46.9938	326	0
1528077593.578935000	46.9952	148	0
1528077593.579598000	46.9959	106	1
1528077593.583024000	46.9993	92	0
1528077593.584459000	47.0007	86	0
1528077593.584546000	47.0008	100	1
1528077593.586492000	47.0028	100	1
1528077593.707921000	47.1242	393	1
1528077593.707981000	47.1243	259	1
1528077593.725526000	47.1418	87	0
1528077593.843613000	47.2599	235	0
1528077593.845033000	47.2613	148	0
1528077593.845542000	47.2618	106	1
1528077593.847410000	47.2637	92	0
1528077593.848852000	47.2651	299	0
1528077593.849536000	47.2658	103	1
1528077593.939542000	47.3558	390	1
1528077593.939628000	47.3559	259	1
1528077593.966676000	47.383	87	0
1528077594.081052000	47.4973	288	0
1528077594.082473000	47.4988	148	0
1528077594.082567000	47.4988	103	1
1528077594.084549000	47.5008	100	1
1528077594.086073000	47.5024	92	0
1528077594.087530000	47.5038	168	0
1528077594.087620000	47.5039	100	1
1528077594.089559000	47.5058	100	1
1528077594.192721000	47.609	394	1
1528077594.192811000	47.6091	262	1
1528077594.210608000	47.6269	87	0
1528077594.321490000	47.7378	235	0
1528077594.322911000	47.7392	148	0
1528077594.323556000	47.7398	106	1
1528077594.328553000	47.7448	92	0
1528077594.329980000	47.7463	189	0
1528077594.330624000	47.7469	103	1
1528077594.397446000	47.8137	391	1
1528077594.397535000	47.8138	260	1
1528077594.424364000	47.8406	87	0
1528077594.541634000	47.9579	258	0
1528077594.543053000	47.9593	148	0
1528077594.543560000	47.9598	106	1
1528077594.549440000	47.9657	92	0
1528077594.550916000	47.9672	221	0
1528077594.551581000	47.9679	103	1
1528077594.630819000	48.0471	390	1
1528077594.630876000	48.0472	260	1
1528077594.657800000	48.0741	87	0
1528077594.779544000	48.1958	233	0
1528077594.780979000	48.1973	148	0
1528077594.781651000	48.1979	106	1
1528077594.784288000	48.2006	92	0
1528077594.785635000	48.2019	100	1
1528077594.785919000	48.2022	119	0
1528077594.787680000	48.204	100	1
1528077595.014975000	48.4313	390	1
1528077595.015066000	48.4313	259	1
1528077595.035556000	48.4518	87	0
1528077595.039205000	48.4555	87	0
1528077595.129620000	48.5459	235	0
1528077595.131046000	48.5473	148	0
1528077595.131627000	48.5479	109	1
1528077595.134883000	48.5512	92	0
1528077595.136325000	48.5526	153	0
1528077595.136802000	48.5531	103	1
1528077595.446056000	48.8623	394	1
1528077595.446145000	48.8624	265	1
1528077595.464228000	48.8805	87	0
1528077595.578079000	48.9944	298	0
1528077595.579499000	48.9958	148	0
1528077595.579750000	48.996	106	1
1528077595.585188000	49.0015	92	0
1528077595.586669000	49.0029	240	0
1528077595.586699000	49.003	100	1
1528077595.588609000	49.0049	100	1
1528077595.688429000	49.1047	1007	1
1528077595.688516000	49.1048	260	1
1528077595.708031000	49.1243	87	0
1528077595.820850000	49.2371	278	0
1528077595.822283000	49.2386	148	0
1528077595.822670000	49.2389	106	1
1528077595.825600000	49.2419	92	0
1528077595.827047000	49.2433	307	0
1528077595.827632000	49.2439	103	1
1528077595.915142000	49.3314	401	1
1528077595.915202000	49.3315	262	1
1528077595.933458000	49.3497	87	0
1528077596.050524000	49.4668	257	0
1528077596.051945000	49.4682	148	0
1528077596.052733000	49.469	106	1
1528077596.054838000	49.4711	92	0
1528077596.056294000	49.4726	162	0
1528077596.056777000	49.4731	103	1
1528077596.151076000	49.5674	892	1
1528077596.151141000	49.5674	262	1
1528077596.169894000	49.5862	87	0
1528077596.290228000	49.7065	283	0
1528077596.291649000	49.7079	148	0
1528077596.291739000	49.708	103	1
1528077596.293726000	49.71	100	1
1528077596.297928000	49.7142	92	0
1528077596.299368000	49.7156	232	0
1528077596.299954000	49.7162	103	1
1528077596.343143000	49.7594	92	0
1528077596.344746000	49.761	100	1
1528077596.577111000	49.9934	389	1
1528077596.577171000	49.9934	265	1
1528077596.594377000	50.0107	87	0
1528077596.696338000	50.1126	256	0
1528077596.697748000	50.114	148	0
1528077596.698710000	50.115	106	1
1528077596.700508000	50.1168	92	0
1528077596.701952000	50.1182	243	0
1528077596.702688000	50.119	103	1
1528077597.009117000	50.4254	471	1
1528077597.009203000	50.4255	264	1
1528077597.028746000	50.445	87	0
1528077597.120519000	50.5368	235	0
1528077597.121996000	50.5383	148	0
1528077597.122793000	50.5391	106	1
1528077597.127748000	50.544	92	0
1528077597.129225000	50.5455	178	0
1528077597.129699000	50.546	103	1
1528077597.423070000	50.8393	390	1
1528077597.423160000	50.8394	265	1
1528077597.441569000	50.8578	87	0
1528077597.556040000	50.9723	258	0
1528077597.557463000	50.9737	148	0
1528077597.557830000	50.9741	106	1
1528077597.560984000	50.9773	92	0
1528077597.562367000	50.9786	236	0
1528077597.562848000	50.9791	103	1
1528077597.839001000	51.2553	395	1
1528077597.839084000	51.2554	266	1
1528077597.862803000	51.2791	87	0
1528077597.972518000	51.3888	240	0
1528077597.973883000	51.3902	148	0
1528077597.974841000	51.3911	106	1
1528077597.977317000	51.3936	92	0
1528077597.978796000	51.3951	207	0
1528077597.978848000	51.3951	100	1
1528077597.980943000	51.3972	100	1
1528077598.087151000	51.5034	395	1
1528077598.087239000	51.5035	263	1
1528077598.106592000	51.5229	87	0
1528077598.226115000	51.6424	305	0
1528077598.227544000	51.6438	148	0
1528077598.227801000	51.6441	106	1
1528077598.236775000	51.6531	92	0
1528077598.238838000	51.6551	100	1
1528077598.269078000	51.6854	136	0
1528077598.270791000	51.6871	100	1
1528077598.323176000	51.7395	391	1
1528077598.323263000	51.7395	264	1
1528077598.341406000	51.7577	87	0
1528077598.470548000	51.8868	256	0
1528077598.472036000	51.8883	148	0
1528077598.472879000	51.8892	106	1
1528077598.475798000	51.8921	92	0
1528077598.477225000	51.8935	150	0
1528077598.477797000	51.8941	103	1
1528077598.570398000	51.9867	390	1
1528077598.570458000	51.9867	264	1
1528077598.589707000	52.006	87	0
1528077598.794823000	52.2111	288	0
1528077598.796261000	52.2125	148	0
1528077598.796891000	52.2132	106	1
1528077598.802112000	52.2184	92	0
1528077598.803570000	52.2198	234	0
1528077598.803804000	52.2201	103	1
1528077598.997279000	52.4136	394	1
1528077598.997371000	52.4136	271	1
1528077599.017477000	52.4338	87	0
1528077599.124763000	52.541	235	0
1528077599.126309000	52.5426	148	0
1528077599.126829000	52.5431	106	1
1528077599.129835000	52.5461	92	0
1528077599.131291000	52.5476	182	0
1528077599.132052000	52.5483	103	1
1528077599.462379000	52.8787	392	1
1528077599.462466000	52.8787	268	1
1528077599.481393000	52.8977	87	0
1528077599.567785000	52.9841	255	0
1528077599.569209000	52.9855	148	0
1528077599.569934000	52.9862	106	1
1528077599.574225000	52.9905	92	0
1528077599.575721000	52.992	129	0
1528077599.575895000	52.9922	103	1
1528077599.721648000	53.1379	1004	1
1528077599.721725000	53.138	264	1
1528077599.739464000	53.1557	87	0
1528077599.850926000	53.2672	235	0
1528077599.852402000	53.2687	148	0
1528077599.852876000	53.2692	106	1
1528077599.855061000	53.2713	92	0
1528077599.856564000	53.2728	93	0
1528077599.857044000	53.2733	103	1
1528077599.962814000	53.3791	407	1
1528077599.962915000	53.3792	262	1
1528077599.980662000	53.3969	87	0
1528077600.101274000	53.5176	233	0
1528077600.102758000	53.519	148	0
1528077600.103008000	53.5193	106	1
1528077600.109057000	53.5253	92	0
1528077600.110550000	53.5268	141	0
1528077600.111190000	53.5275	103	1
1528077600.222278000	53.6386	893	1
1528077600.222369000	53.6386	264	1
1528077600.240730000	53.657	87	0
1528077600.356526000	53.7728	274	0
1528077600.357910000	53.7742	103	1
1528077600.357932000	53.7742	148	0
1528077600.359919000	53.7762	100	1
1528077600.362053000	53.7783	92	0
1528077600.363546000	53.7798	311	0
1528077600.364151000	53.7804	103	1
1528077600.488401000	53.9047	389	1
1528077600.488462000	53.9047	264	1
1528077600.505510000	53.9218	87	0
1528077600.614970000	54.0312	301	0
1528077600.616537000	54.0328	148	0
1528077600.616949000	54.0332	106	1
1528077600.620465000	54.0367	92	0
1528077600.621907000	54.0382	291	0
1528077600.621958000	54.0382	100	1
1528077600.623918000	54.0402	100	1
1528077600.704643000	54.1209	471	1
1528077600.704724000	54.121	264	1
1528077600.724183000	54.1405	87	0
1528077600.831010000	54.2473	257	0
1528077600.832506000	54.2488	148	0
1528077600.832959000	54.2492	106	1
1528077600.836974000	54.2533	92	0
1528077600.838408000	54.2547	328	0
1528077600.838920000	54.2552	103	1
1528077600.963850000	54.3801	390	1
1528077600.963947000	54.3802	262	1
1528077600.981853000	54.3981	87	0
1528077601.077448000	54.4937	282	0
1528077601.078870000	54.4951	148	0
1528077601.078979000	54.4953	103	1
1528077601.081000000	54.4973	100	1
1528077601.082512000	54.4988	92	0
1528077601.083954000	54.5002	116	0
1528077601.083968000	54.5002	100	1
1528077601.086003000	54.5023	100	1
1528077601.199582000	54.6159	393	1
1528077601.199668000	54.6159	266	1
1528077601.218481000	54.6348	87	0
1528077601.236753000	54.653	87	0
1528077601.339198000	54.7555	233	0
1528077601.340624000	54.7569	148	0
1528077601.340995000	54.7573	109	1
1528077601.343713000	54.76	92	0
1528077601.345012000	54.7613	100	1
1528077601.345180000	54.7615	290	0
1528077601.347020000	54.7633	100	1
1528077601.448104000	54.8644	394	1
1528077601.448180000	54.8645	261	1
1528077601.466702000	54.883	87	0
1528077601.559962000	54.9762	255	0
1528077601.561368000	54.9776	148	0
1528077601.561974000	54.9783	106	1
1528077601.565981000	54.9823	92	0
1528077601.567416000	54.9837	156	0
1528077601.568031000	54.9843	103	1
1528077601.653194000	55.0695	392	1
1528077601.653286000	55.0696	259	1
1528077601.670517000	55.0868	87	0
1528077601.766240000	55.1825	232	0
1528077601.767714000	55.184	148	0
1528077601.768009000	55.1843	106	1
1528077601.771747000	55.188	92	0
1528077601.773038000	55.1893	100	1
1528077601.773213000	55.1895	304	0
1528077601.775092000	55.1914	100	1
1528077601.904497000	55.3208	392	1
1528077601.904582000	55.3209	317	1
1528077601.921520000	55.3378	87	0
1528077602.016980000	55.4333	236	0
1528077602.018398000	55.4347	148	0
1528077602.018997000	55.4353	106	1
1528077602.023200000	55.4395	92	0
1528077602.024644000	55.4409	272	0
1528077602.025174000	55.4415	103	1
1528077602.196152000	55.6124	393	1
1528077602.196217000	55.6125	255	1
1528077602.217108000	55.6334	87	0
1528077602.315172000	55.7314	303	0
1528077602.316704000	55.733	148	0
1528077602.317018000	55.7333	106	1
1528077602.322801000	55.7391	92	0
1528077602.324069000	55.7403	100	1
1528077602.324208000	55.7405	207	0
1528077602.326075000	55.7424	100	1
1528077604.733749000	58.15	987	1
1528077604.733846000	58.1501	1412	1
1528077604.733884000	58.1502	1412	1
1528077604.733918000	58.1502	1412	1
1528077604.733949000	58.1502	245	1
1528077604.754356000	58.1706	87	0
1528077604.832913000	58.2492	411	0
1528077604.835021000	58.2513	103	1
1528077604.842164000	58.2584	80	0
1528077604.844028000	58.2603	100	1
1528077604.936196000	58.3525	405	1
1528077604.936263000	58.3525	262	1
1528077604.953151000	58.3694	87	0
1528077605.041144000	58.4574	290	0
1528077605.042578000	58.4589	148	0
1528077605.042976000	58.4593	106	1
1528077605.044742000	58.461	92	0
1528077605.046014000	58.4623	100	1
1528077605.046224000	58.4625	270	0
1528077605.048018000	58.4643	100	1
1528077605.344192000	58.7605	893	1
1528077605.344280000	58.7606	259	1
1528077605.363857000	58.7801	87	0
1528077605.467559000	58.8838	255	0
1528077605.468979000	58.8853	148	0
1528077605.469069000	58.8853	103	1
1528077605.471056000	58.8873	100	1
1528077605.472319000	58.8886	92	0
1528077605.473819000	58.8901	211	0
1528077605.474030000	58.8903	103	1
1528077605.568007000	58.9843	389	1
1528077605.568071000	58.9843	259	1
1528077605.585802000	59.0021	87	0
1528077605.689771000	59.106	233	0
1528077605.691193000	59.1075	148	0
1528077605.692073000	59.1084	106	1
1528077605.697313000	59.1136	92	0
1528077605.698793000	59.1151	212	0
1528077605.699006000	59.1153	103	1
1528077605.794339000	59.2106	467	1
1528077605.794429000	59.2107	259	1
1528077605.812655000	59.2289	87	0
1528077605.924278000	59.3406	233	0
1528077605.925816000	59.3421	148	0
1528077605.926088000	59.3424	106	1
1528077605.930413000	59.3467	92	0
1528077605.931858000	59.3481	235	0
1528077605.932094000	59.3484	103	1
1528077606.020148000	59.4364	390	1
1528077606.020213000	59.4365	259	1
1528077606.037570000	59.4538	87	0
1528077606.137749000	59.554	277	0
1528077606.139169000	59.5554	148	0
1528077606.140099000	59.5564	106	1
1528077606.144263000	59.5605	92	0
1528077606.145828000	59.5621	274	0
1528077606.146086000	59.5624	103	1
1528077606.296802000	59.7131	393	1
1528077606.296862000	59.7131	260	1
1528077606.314311000	59.7306	87	0
1528077606.441531000	59.8578	301	0
1528077606.442967000	59.8592	148	0
1528077606.443204000	59.8595	106	1
1528077606.448083000	59.8644	92	0
1528077606.449525000	59.8658	296	0
1528077606.450044000	59.8663	103	1
1528077606.667218000	60.0835	390	1
1528077606.667315000	60.0836	262	1
1528077606.694531000	60.1108	87	0
1528077606.799487000	60.2158	256	0
1528077606.800928000	60.2172	148	0
1528077606.801182000	60.2175	106	1
1528077606.802943000	60.2192	92	0
1528077606.804334000	60.2206	260	0
1528077606.805062000	60.2213	103	1
1528077607.029949000	60.4462	389	1
1528077607.030018000	60.4463	260	1
1528077607.047484000	60.4638	87	0
1528077607.142145000	60.5584	283	0
1528077607.143638000	60.5599	148	0
1528077607.144086000	60.5604	106	1
1528077607.145094000	60.5614	92	0
1528077607.146595000	60.5629	281	0
1528077607.147061000	60.5633	103	1
1528077607.423285000	60.8396	394	1
1528077607.423368000	60.8396	261	1
1528077607.446580000	60.8629	87	0
1528077607.457081000	60.8734	87	0
1528077607.568325000	60.9846	258	0
1528077607.569802000	60.9861	148	0
1528077607.570135000	60.9864	109	1
1528077607.574148000	60.9904	92	0
1528077607.575716000	60.992	221	0
1528077607.576180000	60.9925	103	1
1528077607.698652000	61.1149	394	1
1528077607.698725000	61.115	259	1
1528077607.718321000	61.1346	87	0
1528077607.814734000	61.231	233	0
1528077607.816170000	61.2324	148	0
1528077607.816270000	61.2325	103	1
1528077607.818172000	61.2344	100	1
1528077607.819158000	61.2354	92	0
1528077607.820545000	61.2368	329	0
1528077607.821107000	61.2374	103	1
1528077607.906259000	61.3225	390	1
1528077607.906354000	61.3226	259	1
1528077607.923943000	61.3402	87	0
1528077608.048265000	61.4645	235	0
1528077608.049739000	61.466	148	0
1528077608.050123000	61.4664	106	1
1528077608.053172000	61.4694	92	0
1528077608.054594000	61.4709	204	0
1528077608.055127000	61.4714	103	1
1528077608.161470000	61.5777	1006	1
1528077608.161562000	61.5778	259	1
1528077608.198220000	61.6145	1006	1
1528077608.200226000	61.6165	87	0
1528077608.215575000	61.6319	87	0
1528077608.307785000	61.7241	237	0
1528077608.309187000	61.7255	148	0
1528077608.310221000	61.7265	109	1
1528077608.314373000	61.7307	92	0
1528077608.316202000	61.7325	100	1
1528077608.351757000	61.768	208	0
1528077608.353217000	61.7695	100	1
1528077608.428669000	61.8449	406	1
1528077608.428755000	61.845	262	1
1528077608.467280000	61.8836	406	1
1528077608.469221000	61.8855	87	0
1528077608.486203000	61.9025	87	0
1528077608.565711000	61.982	326	0
1528077608.567145000	61.9834	148	0
1528077608.567215000	61.9835	106	1
1528077608.569214000	61.9855	100	1
1528077608.573039000	61.9893	92	0
1528077608.574478000	61.9908	201	0
1528077608.575152000	61.9914	103	1
1528077608.782523000	62.1988	893	1
1528077608.782588000	62.1989	259	1
1528077608.801792000	62.2181	87	0
1528077608.901642000	62.3179	235	0
1528077608.903085000	62.3194	148	0
1528077608.903324000	62.3196	106	1
1528077608.910244000	62.3265	92	0
1528077608.911747000	62.328	231	0
1528077608.912241000	62.3285	103	1
1528077609.244481000	62.6608	391	1
1528077609.244573000	62.6609	260	1
1528077609.261176000	62.6775	87	0
1528077609.352244000	62.7685	232	0
1528077609.353722000	62.77	148	0
1528077609.354201000	62.7705	106	1
1528077609.356527000	62.7728	92	0
1528077609.357964000	62.7742	95	0
1528077609.358202000	62.7745	103	1
1528077609.476608000	62.8929	466	1
1528077609.476699000	62.893	262	1
1528077609.496230000	62.9125	87	0
1528077609.505922000	62.9222	87	0
1528077609.607574000	63.0239	313	0
1528077609.609005000	63.0253	148	0
1528077609.609256000	63.0255	109	1
1528077609.613449000	63.0297	92	0
1528077609.614893000	63.0312	185	0
1528077609.615323000	63.0316	103	1
1528077609.868512000	63.2848	391	1
1528077609.868609000	63.2849	261	1
1528077609.885654000	63.3019	87	0
1528077609.986407000	63.4027	233	0
1528077609.987907000	63.4042	148	0
1528077609.988430000	63.4047	106	1
1528077609.993719000	63.41	92	0
1528077609.995156000	63.4114	167	0
1528077609.995237000	63.4115	100	1
1528077609.997272000	63.4135	100	1
1528077610.125679000	63.542	393	1
1528077610.125761000	63.542	260	1
1528077610.142938000	63.5592	87	0
1528077610.241617000	63.6579	233	0
1528077610.243051000	63.6593	148	0
1528077610.243324000	63.6596	106	1
1528077610.246932000	63.6632	92	0
1528077610.248259000	63.6645	100	1
1528077610.248308000	63.6646	102	0
1528077610.250272000	63.6665	100	1
1528077610.547358000	63.9636	390	1
1528077610.547421000	63.9637	259	1
1528077610.566419000	63.9827	87	0
1528077610.571740000	63.988	87	0
1528077610.683968000	64.1002	256	0
1528077610.685450000	64.1017	148	0
1528077610.686314000	64.1026	109	1
1528077610.688090000	64.1044	92	0
1528077610.689309000	64.1056	100	1
1528077610.689559000	64.1058	303	0
1528077610.691289000	64.1076	100	1
1528077610.773768000	64.19	390	1
1528077610.773862000	64.1901	259	1
1528077610.791146000	64.2074	87	0
1528077610.907937000	64.3242	274	0
1528077610.909306000	64.3256	148	0
1528077610.910337000	64.3266	106	1
1528077610.914951000	64.3312	92	0
1528077610.916319000	64.3326	100	1
1528077610.916500000	64.3328	306	0
1528077610.918292000	64.3346	100	1
1528077610.999866000	64.4161	389	1
1528077610.999933000	64.4162	262	1
1528077611.018176000	64.4345	87	0
1528077611.112131000	64.5284	278	0
1528077611.113563000	64.5298	148	0
1528077611.114340000	64.5306	106	1
1528077611.119060000	64.5353	92	0
1528077611.120311000	64.5366	100	1
1528077611.120530000	64.5368	271	0
1528077611.122309000	64.5386	100	1
1528077611.330519000	64.7468	390	1
1528077611.330587000	64.7469	259	1
1528077611.351158000	64.7674	87	0
1528077611.454798000	64.8711	280	0
1528077611.456252000	64.8725	148	0
1528077611.456326000	64.8726	103	1
1528077611.458346000	64.8746	100	1
1528077611.458387000	64.8747	92	0
1528077611.459907000	64.8762	141	0
1528077611.460358000	64.8766	103	1
1528077613.026956000	66.4432	393	1
1528077613.027051000	66.4433	259	1
1528077613.044567000	66.4608	87	0
1528077613.140010000	66.5563	306	0
1528077613.141432000	66.5577	148	0
1528077613.141512000	66.5578	103	1
1528077613.143469000	66.5597	100	1
1528077613.145949000	66.5622	92	0
1528077613.147397000	66.5637	186	0
1528077613.147408000	66.5637	100	1
1528077613.149412000	66.5657	100	1
1528077613.251467000	66.6677	390	1
1528077613.251558000	66.6678	259	1
1528077613.271408000	66.6877	87	0
1528077613.282938000	66.6992	87	0
1528077613.384924000	66.8012	233	0
1528077613.386406000	66.8027	148	0
1528077613.386455000	66.8027	106	1
1528077613.388484000	66.8048	100	1
1528077613.389404000	66.8057	92	0
1528077613.390852000	66.8071	237	0
1528077613.391429000	66.8077	103	1
1528077613.539957000	66.9562	1005	1
1528077613.540010000	66.9563	262	1
1528077613.567229000	66.9835	100	0
1528077613.569494000	66.9858	100	1
1528077613.570020000	66.9863	87	0
1528077613.686805000	67.1031	258	0
1528077613.688242000	67.1045	148	0
1528077613.688485000	67.1048	106	1
1528077613.691228000	67.1075	92	0
1528077613.692498000	67.1088	100	1
1528077613.692808000	67.1091	131	0
1528077613.694507000	67.1108	100	1
1528077613.940764000	67.357	403	1
1528077613.940849000	67.3571	259	1
1528077613.958225000	67.3745	87	0
1528077614.071048000	67.4873	232	0
1528077614.072479000	67.4888	148	0
1528077614.072529000	67.4888	103	1
1528077614.074524000	67.4908	100	1
1528077614.077502000	67.4938	92	0
1528077614.078940000	67.4952	103	0
1528077614.079440000	67.4957	103	1
1528077614.386735000	67.803	892	1
1528077614.386820000	67.8031	260	1
1528077614.406787000	67.8231	87	0
1528077614.522237000	67.9385	260	0
1528077614.523664000	67.9399	148	0
1528077614.524573000	67.9409	106	1
1528077614.527098000	67.9434	92	0
1528077614.528533000	67.9448	192	0
1528077614.528547000	67.9448	100	1
1528077614.530576000	67.9469	100	1
1528077614.799058000	68.2153	394	1
1528077614.799149000	68.2154	262	1
1528077614.837609000	68.2539	87	0
1528077614.959198000	68.3755	303	0
1528077614.960573000	68.3769	273	0
1528077614.960861000	68.3771	106	1
1528077615.263184000	68.6795	471	1
1528077615.263271000	68.6795	261	1
1528077615.281947000	68.6982	87	0
1528077615.405474000	68.8218	235	0
1528077615.406917000	68.8232	148	0
1528077615.407617000	68.8239	106	1
1528077615.409673000	68.826	92	0
1528077615.411181000	68.8275	130	0
1528077615.411673000	68.828	103	1
1528077615.525316000	68.9416	373	1
1528077615.525400000	68.9417	1412	1
1528077615.525424000	68.9417	1412	1
1528077615.525447000	68.9417	1137	1
1528077615.543556000	68.9598	87	0
1528077615.621061000	69.0373	412	0
1528077615.622648000	69.0389	103	1
1528077615.629654000	69.0459	80	0
1528077615.631620000	69.0479	100	1
1528077615.648554000	69.0648	390	1
1528077615.648618000	69.0649	259	1
1528077615.667051000	69.0833	87	0
1528077615.783228000	69.1995	288	0
1528077615.784736000	69.201	148	0
1528077615.785636000	69.2019	106	1
1528077615.788608000	69.2049	92	0
1528077615.790117000	69.2064	181	0
1528077615.790623000	69.2069	103	1
1528077617.005375000	70.4217	390	1
1528077617.005470000	70.4217	262	1
1528077617.023201000	70.4395	87	0
1528077617.148424000	70.5647	258	0
1528077617.149842000	70.5661	148	0
1528077617.150711000	70.567	106	1
1528077617.152480000	70.5688	92	0
1528077617.153855000	70.5701	106	0
1528077617.154642000	70.5709	103	1
1528077617.344918000	70.7612	390	1
1528077617.345002000	70.7613	261	1
1528077617.362597000	70.7789	87	0
1528077617.463152000	70.8794	300	0
1528077617.464572000	70.8808	148	0
1528077617.464688000	70.881	103	1
1528077617.466711000	70.883	100	1
1528077617.466961000	70.8832	92	0
1528077617.468713000	70.885	100	1
1528077617.505923000	70.9222	159	0
[truncated: 757 more rows]
