# Supplementary material for: Method for multi-task learning fusion network traffic classification to address small sample labels
Source: Sci Rep. 2024 Jan 30;14:2518. doi: 10.1038/s41598-024-51933-8 (PMC10827795; doi:10.1038/s41598-024-51933-8)
Supplement: Supplementary file 2 — Supplementary Information 2. [file 41598_2024_51933_MOESM2_ESM.zip › QUIC Dataset/QUIC Dataset/pretraining/Google Doc/GoogleDoc-1142.txt]

1528160705.818809000	0	296	1
1528160705.839492000	0.0206831	87	0
1528160706.097621000	0.278812	323	0
1528160706.099234000	0.280425	1412	0
1528160706.099861000	0.281052	101	1
1528160706.100870000	0.282061	1412	0
1528160706.101620000	0.282811	101	1
1528160706.102459000	0.28365	1412	0
1528160706.104145000	0.285336	180	0
1528160706.104611000	0.285802	101	1
1528160706.105727000	0.286918	1412	0
1528160706.107356000	0.288547	1412	0
1528160706.107597000	0.288788	101	1
1528160706.108935000	0.290126	1412	0
1528160706.110462000	0.291653	825	0
1528160706.110694000	0.291885	101	1
1528160706.112120000	0.293311	1412	0
1528160706.113622000	0.294813	98	1
1528160706.113726000	0.294917	1412	0
1528160706.115352000	0.296543	700	0
1528160706.115587000	0.296778	101	1
1528160706.116958000	0.298149	1412	0
1528160706.118602000	0.299793	1412	0
1528160706.118674000	0.299865	98	1
1528160706.120203000	0.301394	1412	0
1528160706.120608000	0.301799	101	1
1528160706.121724000	0.302915	188	0
1528160706.123399000	0.30459	1193	0
1528160706.123645000	0.304836	101	1
1528160706.124969000	0.30616	1412	0
1528160706.126597000	0.307788	1412	0
1528160706.126612000	0.307803	98	1
1528160706.128204000	0.309395	1412	0
1528160706.128619000	0.30981	101	1
1528160706.129718000	0.310909	188	0
1528160706.131370000	0.312561	1229	0
1528160706.131597000	0.312788	101	1
1528160706.132908000	0.314099	1412	0
1528160706.134528000	0.315719	249	0
1528160706.134621000	0.315812	98	1
1528160706.136187000	0.317378	1412	0
1528160706.136613000	0.317804	101	1
1528160706.137693000	0.318884	802	0
1528160706.139581000	0.320772	98	1
1528160706.141597000	0.322788	1412	0
1528160706.143231000	0.324422	966	0
1528160706.143622000	0.324813	101	1
1528160706.144903000	0.326094	1412	0
1528160706.146438000	0.327629	1412	0
1528160706.146592000	0.327783	98	1
1528160706.148052000	0.329243	1412	0
1528160706.148612000	0.329803	101	1
1528160706.149589000	0.33078	188	0
1528160706.151218000	0.332409	1412	0
1528160706.151597000	0.332788	115	1
1528160706.152771000	0.333962	150	0
1528160706.154517000	0.335708	1412	0
1528160706.154692000	0.335883	101	1
1528160706.156113000	0.337304	1412	0
1528160706.157595000	0.338786	98	1
1528160706.157693000	0.338884	1412	0
1528160706.159256000	0.340447	188	0
1528160706.159596000	0.340787	101	1
1528160706.160932000	0.342123	1412	0
1528160706.162495000	0.343686	154	0
1528160706.162680000	0.343871	101	1
1528160706.164235000	0.345426	1412	0
1528160706.165592000	0.346783	98	1
1528160706.165828000	0.347019	1412	0
1528160706.167416000	0.348607	1412	0
1528160706.167600000	0.348791	101	1
1528160706.168968000	0.350159	188	0
1528160706.170573000	0.351764	815	0
1528160706.170575000	0.351766	98	1
1528160706.172176000	0.353367	1412	0
1528160706.172591000	0.353782	101	1
1528160706.173814000	0.355005	1412	0
1528160706.175404000	0.356595	1412	0
1528160706.175591000	0.356782	101	1
1528160706.176961000	0.358152	188	0
1528160706.178556000	0.359747	712	0
1528160706.178597000	0.359788	98	1
1528160706.180118000	0.361309	183	0
1528160706.180597000	0.361788	101	1
1528160706.199901000	0.381092	87	0
1528160706.609388000	0.790579	315	1
1528160706.609468000	0.790659	1412	1
1528160706.609491000	0.790682	826	1
1528160706.611495000	0.792686	825	1
1528160706.628186000	0.809377	87	0
1528160706.638561000	0.819752	87	0
1528160706.728785000	0.909976	323	0
1528160706.730407000	0.911598	1412	0
1528160706.732000000	0.913191	1412	0
1528160706.733623000	0.914814	1412	0
1528160706.735185000	0.916376	180	0
1528160706.736815000	0.918006	1412	0
1528160706.737659000	0.91885	122	1
1528160706.738416000	0.919607	1412	0
1528160706.740012000	0.921203	1071	0
1528160706.740832000	0.922023	101	1
1528160706.741555000	0.922746	92	0
1528160706.743146000	0.924337	179	0
1528160706.743664000	0.924855	101	1
1528160706.779531000	0.960722	405	0
1528160706.784881000	0.966072	80	0
1528160706.829679000	1.01087	101	1
1528160707.583256000	1.76445	215	1
1528160707.601884000	1.78307	87	0
1528160707.817018000	1.99821	991	1
1528160707.819696000	2.00089	428	1
1528160707.835779000	2.01697	87	0
1528160707.877780000	2.05897	397	0
1528160707.879374000	2.06056	1116	0
1528160707.880238000	2.06143	104	1
1528160707.880956000	2.06215	92	0
1528160707.881685000	2.06288	101	1
1528160707.882554000	2.06375	283	0
1528160707.887699000	2.06889	98	1
1528160707.904402000	2.08559	393	1
1528160707.923460000	2.10465	87	0
1528160707.944383000	2.12557	277	0
1528160707.945971000	2.12716	492	0
1528160707.946405000	2.1276	101	1
1528160707.948713000	2.1299	98	1
1528160708.034890000	2.21608	608	0
1528160708.036488000	2.21768	1012	0
1528160708.037060000	2.21825	101	1
1528160708.137990000	2.31918	363	0
1528160708.138652000	2.31984	115	1
1528160708.139582000	2.32077	80	0
1528160708.142730000	2.32392	98	1
1528160708.161045000	2.34224	87	0
1528160708.180275000	2.36147	268	1
1528160708.180364000	2.36155	144	1
1528160708.198551000	2.37974	87	0
1528160708.212992000	2.39418	208	1
1528160708.213080000	2.39427	190	1
1528160708.233358000	2.41455	87	0
1528160708.255729000	2.43692	1412	0
1528160708.257315000	2.43851	1412	0
1528160708.257775000	2.43897	101	1
1528160708.258925000	2.44012	1412	0
1528160708.260494000	2.44168	554	0
1528160708.260761000	2.44195	104	1
1528160708.262063000	2.44325	92	0
1528160708.263717000	2.44491	333	0
1528160708.264728000	2.44592	98	1
1528160708.269759000	2.45095	98	1
1528160708.325845000	2.50704	601	0
1528160708.327405000	2.5086	92	0
1528160708.328768000	2.50996	101	1
1528160708.329024000	2.51022	313	0
1528160708.330726000	2.51192	98	1
1528160709.076085000	3.25728	1412	1
1528160709.076127000	3.25732	1412	1
1528160709.076150000	3.25734	280	1
1528160709.076212000	3.2574	843	1
1528160709.097966000	3.27916	653	1
1528160709.100971000	3.28216	87	0
1528160709.133932000	3.31512	87	0
1528160709.135529000	3.31672	486	0
1528160709.137111000	3.3183	308	0
1528160709.156496000	3.33769	107	1
1528160709.166049000	3.34724	1387	1
1528160709.168345000	3.34954	486	0
1528160709.169768000	3.35096	98	1
1528160709.187095000	3.36829	87	0
1528160709.458645000	3.63984	272	0
1528160709.460249000	3.64144	1412	0
1528160709.460828000	3.64202	101	1
1528160709.461849000	3.64304	997	0
1528160709.462774000	3.64397	101	1
1528160709.463466000	3.64466	92	0
1528160709.464834000	3.64602	98	1
1528160709.465061000	3.64625	285	0
1528160709.466778000	3.64797	98	1
1528160709.513455000	3.69465	340	0
1528160709.515060000	3.69625	1412	0
1528160709.515822000	3.69701	101	1
1528160709.516675000	3.69787	1412	0
1528160709.518264000	3.69946	1412	0
1528160709.518769000	3.69996	101	1
1528160709.519822000	3.70101	188	0
1528160709.521414000	3.70261	415	0
1528160709.521929000	3.70312	101	1
1528160709.793214000	3.97441	339	1
1528160709.793321000	3.97451	1412	1
1528160709.793359000	3.97455	1412	1
1528160709.793402000	3.97459	1412	1
1528160709.793439000	3.97463	1412	1
1528160709.793460000	3.97465	1412	1
1528160709.793501000	3.97469	1412	1
1528160709.793537000	3.97473	1412	1
1528160709.793570000	3.97476	1412	1
1528160709.793604000	3.97479	1412	1
1528160709.793627000	3.97482	1412	1
1528160709.793672000	3.97486	1412	1
1528160709.794803000	3.97599	1412	1
1528160709.794844000	3.97603	1190	1
1528160709.811082000	3.99227	87	0
1528160709.816008000	3.9972	87	0
1528160709.919721000	4.10091	1291	1
1528160709.938282000	4.11947	87	0
1528160709.947856000	4.12905	396	0
1528160709.949818000	4.13101	101	1
1528160709.952022000	4.13321	80	0
1528160709.953832000	4.13502	98	1
1528160710.105138000	4.28633	465	0
1528160710.106726000	4.28792	930	0
1528160710.106933000	4.28812	101	1
1528160710.718209000	4.8994	1389	1
1528160710.737977000	4.91917	87	0
1528160711.076613000	5.2578	585	0
1528160711.083477000	5.26467	101	1
1528160711.847994000	6.02919	330	1
1528160711.848085000	6.02928	1412	1
1528160711.848122000	6.02931	916	1
1528160711.851567000	6.03276	222	1
1528160711.851617000	6.03281	1412	1
1528160711.851655000	6.03285	1412	1
1528160711.851705000	6.0329	677	1
1528160711.868429000	6.04962	100	0
1528160711.870886000	6.05208	98	1
1528160711.873057000	6.05425	165	1
1528160711.875043000	6.05623	87	0
1528160711.875854000	6.05704	101	1
1528160711.886122000	6.06731	87	0
1528160711.889860000	6.07105	104	0
1528160711.891877000	6.07307	104	1
1528160711.990445000	6.17164	466	0
1528160711.992904000	6.17409	98	1
1528160711.994896000	6.17609	80	0
1528160711.997465000	6.17866	98	1
1528160712.041413000	6.2226	538	0
1528160712.042993000	6.22418	553	0
1528160712.043272000	6.22446	98	1
1528160712.044251000	6.22544	115	1
1528160712.047290000	6.22848	251	1
1528160712.062177000	6.24337	87	0
1528160712.065983000	6.24717	87	0
1528160712.242290000	6.42348	868	0
1528160712.243947000	6.42514	1412	0
1528160712.243990000	6.42518	104	1
1528160712.245578000	6.42677	1412	0
1528160712.245936000	6.42713	101	1
1528160712.247154000	6.42834	1412	0
1528160712.248716000	6.42991	180	0
1528160712.248891000	6.43008	101	1
1528160712.250335000	6.43153	1412	0
1528160712.251942000	6.43313	1357	0
1528160712.252893000	6.43408	101	1
1528160712.253559000	6.43475	1412	0
1528160712.254887000	6.43608	98	1
1528160712.255144000	6.43633	1412	0
1528160712.256734000	6.43792	1412	0
1528160712.256908000	6.4381	101	1
1528160712.258312000	6.4395	188	0
1528160712.259890000	6.44108	98	1
1528160712.259903000	6.44109	1231	0
1528160712.261918000	6.44311	98	1
1528160712.286177000	6.46737	1412	0
1528160712.287761000	6.46895	1412	0
1528160712.288889000	6.47008	101	1
1528160712.289372000	6.47056	1412	0
1528160712.290876000	6.47207	98	1
1528160712.290920000	6.47211	198	0
1528160712.292554000	6.47374	1412	0
1528160712.292883000	6.47407	101	1
1528160712.294179000	6.47537	716	0
1528160712.295793000	6.47698	1412	0
1528160712.297380000	6.47857	1412	0
1528160712.298968000	6.48016	1412	0
1528160712.300085000	6.48128	98	1
1528160712.300525000	6.48172	188	0
1528160712.301873000	6.48306	107	1
1528160712.302128000	6.48332	751	0
1528160712.303798000	6.48499	1412	0
1528160712.303932000	6.48512	101	1
1528160712.305389000	6.48658	1412	0
1528160712.306907000	6.4881	98	1
1528160712.306980000	6.48817	1412	0
1528160712.308541000	6.48973	188	0
1528160712.308872000	6.49006	101	1
1528160712.310148000	6.49134	981	0
1528160712.311756000	6.49295	1412	0
1528160712.311970000	6.49316	101	1
1528160712.313394000	6.49459	1412	0
1528160712.314889000	6.49608	98	1
1528160712.314978000	6.49617	1412	0
1528160712.316540000	6.49773	188	0
1528160712.316950000	6.49814	101	1
1528160712.318156000	6.49935	1412	0
1528160712.319711000	6.5009	221	0
1528160712.319899000	6.50109	115	1
1528160712.321328000	6.50252	1412	0
1528160712.322913000	6.5041	98	1
1528160712.322920000	6.50411	1412	0
1528160712.324561000	6.50575	1412	0
1528160712.324914000	6.5061	98	1
1528160712.326116000	6.50731	188	0
1528160712.326876000	6.50807	101	1
1528160712.327725000	6.50892	1181	0
1528160712.328882000	6.51007	98	1
1528160712.329317000	6.51051	1412	0
1528160712.330917000	6.51211	1412	0
1528160712.331256000	6.51245	98	1
1528160712.332503000	6.51369	1412	0
1528160712.332877000	6.51407	101	1
1528160712.334109000	6.5153	188	0
1528160712.335721000	6.51691	1024	0
1528160712.335890000	6.51708	98	1
1528160712.337315000	6.51851	1412	0
1528160712.337888000	6.51908	101	1
1528160712.338898000	6.52009	1212	0
1528160712.340476000	6.52167	745	0
1528160712.340904000	6.52209	98	1
1528160712.342078000	6.52327	1412	0
1528160712.342881000	6.52407	101	1
1528160712.343714000	6.5249	1325	0
1528160712.345178000	6.52637	98	1
1528160712.345302000	6.52649	1412	0
1528160712.346896000	6.52809	1412	0
1528160712.348456000	6.52965	324	0
1528160712.348796000	6.52999	98	1
1528160712.350029000	6.53122	92	0
1528160712.350882000	6.53207	104	1
1528160712.351619000	6.53281	113	0
1528160712.352890000	6.53408	98	1
1528160712.364876000	6.54607	1402	0
1528160712.366914000	6.54811	98	1
1528160712.372141000	6.55333	87	0
1528160713.574269000	7.75546	309	1
1528160713.574343000	7.75553	144	1
1528160713.592619000	7.77381	87	0
1528160713.647740000	7.82893	1412	0
1528160713.649317000	7.83051	1412	0
1528160713.649967000	7.83116	107	1
1528160713.650935000	7.83213	1412	0
1528160713.652505000	7.8337	629	0
1528160713.652958000	7.83415	101	1
1528160713.654134000	7.83533	128	0
1528160713.655978000	7.83717	98	1
1528160714.729961000	8.91115	989	1
1528160714.730060000	8.91125	294	1
1528160714.731985000	8.91318	505	1
1528160714.732037000	8.91323	1412	1
1528160714.732075000	8.91327	1412	1
1528160714.732102000	8.91329	889	1
1528160714.749396000	8.93059	87	0
1528160714.753178000	8.93437	87	0
1528160714.835211000	9.0164	398	1
1528160714.837164000	9.01835	441	0
1528160714.839025000	9.02022	98	1
1528160714.842689000	9.02388	80	0
1528160714.844033000	9.02522	98	1
1528160714.852472000	9.03366	278	0
1528160714.854141000	9.03533	98	1
1528160714.854181000	9.03537	1400	0
1528160714.855781000	9.03697	513	0
1528160714.856018000	9.03721	101	1
1528160714.857373000	9.03856	592	0
1528160714.858963000	9.04015	635	0
1528160714.859107000	9.0403	98	1
1528160714.860547000	9.04174	467	0
1528160714.861033000	9.04222	101	1
1528160714.862136000	9.04333	697	0
1528160714.863771000	9.04496	484	0
1528160714.864094000	9.04528	101	1
1528160714.865370000	9.04656	835	0
1528160714.866957000	9.04815	649	0
1528160714.867055000	9.04825	98	1
1528160714.868537000	9.04973	519	0
1528160714.869015000	9.05021	101	1
1528160714.870120000	9.05131	439	0
1528160714.871713000	9.0529	701	0
1528160714.872022000	9.05321	101	1
1528160714.873348000	9.05454	616	0
1528160714.874932000	9.05612	558	0
1528160714.875105000	9.0563	101	1
1528160714.876520000	9.05771	664	0
1528160714.878033000	9.05922	98	1
1528160714.878100000	9.05929	583	0
1528160714.879693000	9.06088	689	0
1528160714.880072000	9.06126	101	1
1528160714.894911000	9.0761	92	0
1528160714.896485000	9.07768	91	0
1528160714.897117000	9.07831	101	1
1528160714.953459000	9.13465	353	0
1528160714.955026000	9.13622	103	0
1528160714.955103000	9.13629	98	1
1528160714.957063000	9.13825	98	1
1528160714.958368000	9.13956	172	0
1528160714.960056000	9.14125	98	1
1528160715.031328000	9.21252	1412	1
1528160715.031369000	9.21256	1412	1
1528160715.031393000	9.21258	340	1
1528160715.031452000	9.21264	843	1
1528160715.058680000	9.23987	87	0
1528160715.071844000	9.25304	479	0
1528160715.073479000	9.25467	142	0
1528160715.074044000	9.25523	104	1
1528160715.648122000	9.82931	1001	1
1528160715.648220000	9.82941	94	1
1528160715.667135000	9.84833	87	0
1528160715.743430000	9.92462	238	0
1528160715.745010000	9.9262	365	0
1528160715.745235000	9.92643	101	1
1528160715.747056000	9.92825	305	0
1528160715.747164000	9.92835	98	1
1528160715.749060000	9.93025	98	1
1528160716.382477000	10.5637	474	1
1528160716.382551000	10.5637	109	1
1528160716.390840000	10.572	303	1
1528160716.393663000	10.5749	475	1
1528160716.393730000	10.5749	87	1
1528160716.407726000	10.5889	87	0
1528160716.412613000	10.5938	87	0
1528160716.486666000	10.6679	310	0
1528160716.488162000	10.6694	104	1
1528160716.488260000	10.6695	151	0
1528160716.490182000	10.6714	98	1
1528160716.490508000	10.6717	92	0
1528160716.492117000	10.6733	206	0
1528160716.492231000	10.6734	98	1
1528160716.501217000	10.6824	98	1
1528160716.511025000	10.6922	243	0
1528160716.512599000	10.6938	140	0
1528160716.513146000	10.6943	101	1
1528160716.515679000	10.6969	92	0
1528160716.517119000	10.6983	98	1
1528160716.517292000	10.6985	110	0
1528160716.519114000	10.7003	98	1
1528160716.520022000	10.7012	256	0
1528160716.521610000	10.7028	103	0
1528160716.522122000	10.7033	101	1
1528160716.525516000	10.7067	92	0
1528160716.527102000	10.7083	143	0
1528160716.527189000	10.7084	98	1
1528160716.529163000	10.7104	98	1
1528160717.185963000	11.3672	392	1
1528160717.186040000	11.3672	257	1
1528160717.213609000	11.3948	87	0
1528160717.620060000	11.8013	304	1
1528160717.620187000	11.8014	1412	1
1528160717.620214000	11.8014	1412	1
1528160717.620253000	11.8014	1412	1
1528160717.620304000	11.8015	1412	1
1528160717.620339000	11.8015	1412	1
1528160717.620388000	11.8016	1412	1
1528160717.620411000	11.8016	1412	1
1528160717.620433000	11.8016	1412	1
1528160717.620495000	11.8017	1412	1
1528160717.620517000	11.8017	1412	1
1528160717.620554000	11.8017	1412	1
1528160717.620588000	11.8018	1412	1
1528160717.622265000	11.8035	1412	1
1528160717.622302000	11.8035	1412	1
1528160717.622362000	11.8036	1412	1
1528160717.622398000	11.8036	1412	1
1528160717.622456000	11.8036	1412	1
1528160717.624258000	11.8054	1412	1
1528160717.624317000	11.8055	1412	1
1528160717.624376000	11.8056	1412	1
1528160717.624413000	11.8056	1412	1
1528160717.624463000	11.8057	1412	1
1528160717.624486000	11.8057	1412	1
1528160717.626255000	11.8074	1412	1
1528160717.626316000	11.8075	1412	1
1528160717.626351000	11.8075	1412	1
1528160717.638163000	11.8194	87	0
1528160717.638509000	11.8197	1412	1
1528160717.638550000	11.8197	1412	1
1528160717.640193000	11.8214	1412	1
1528160717.640268000	11.8215	1412	1
1528160717.640293000	11.8215	1412	1
1528160717.640318000	11.8215	1412	1
1528160717.641612000	11.8228	87	0
1528160717.641757000	11.8229	1412	1
1528160717.641779000	11.823	679	1
1528160717.643262000	11.8245	87	0
1528160717.646757000	11.8279	87	0
1528160717.658583000	11.8398	87	0
1528160717.664455000	11.8456	87	0
1528160717.747646000	11.9288	398	0
1528160717.749198000	11.9304	113	1
1528160717.754067000	11.9353	80	0
1528160717.756204000	11.9374	98	1
1528160717.893689000	12.0749	265	0
1528160717.895278000	12.0765	98	1
1528160717.895296000	12.0765	146	0
1528160717.897289000	12.0785	98	1
1528160717.898237000	12.0794	92	0
1528160717.899835000	12.081	198	0
1528160717.904242000	12.0854	101	1
1528160717.927335000	12.1085	360	1
1528160717.928617000	12.1098	296	1
1528160717.945008000	12.1262	87	0
1528160717.970159000	12.1514	376	1
1528160717.987580000	12.1688	87	0
1528160718.025090000	12.2063	261	0
1528160718.026663000	12.2079	118	0
1528160718.027215000	12.2084	107	1
1528160718.029709000	12.2109	92	0
1528160718.031221000	12.2124	98	1
1528160718.031323000	12.2125	251	0
1528160718.033296000	12.2145	98	1
1528160718.039259000	12.2204	279	0
1528160718.040833000	12.222	279	0
1528160718.042229000	12.2234	101	1
1528160718.042435000	12.2236	92	0
1528160718.044085000	12.2253	188	0
1528160718.044219000	12.2254	101	1
1528160718.054493000	12.2357	392	1
1528160718.054577000	12.2358	272	1
1528160718.076486000	12.2577	87	0
1528160718.156248000	12.3374	554	0
1528160718.157834000	12.339	803	0
1528160718.158425000	12.3396	101	1
1528160718.159424000	12.3406	92	0
1528160718.160229000	12.3414	101	1
1528160718.161020000	12.3422	256	0
1528160718.162214000	12.3434	98	1
1528160718.205836000	12.387	358	0
1528160718.207237000	12.3884	98	1
1528160718.207431000	12.3886	146	0
1528160718.209238000	12.3904	98	1
1528160718.214798000	12.396	92	0
1528160718.216226000	12.3974	98	1
1528160718.216408000	12.3976	149	0
1528160718.218230000	12.3994	98	1
1528160718.285153000	12.4663	1412	1
1528160718.285206000	12.4664	416	1
1528160718.292455000	12.4736	841	1
1528160718.292525000	12.4737	258	1
1528160718.304053000	12.4852	87	0
1528160718.312052000	12.4932	87	0
1528160718.410656000	12.5918	233	0
1528160718.412229000	12.5934	146	0
1528160718.412322000	12.5935	104	1
1528160718.414235000	12.5954	98	1
1528160718.415823000	12.597	727	0
1528160718.417245000	12.5984	98	1
1528160718.417341000	12.5985	266	0
1528160718.418973000	12.6002	92	0
1528160718.419230000	12.6004	101	1
1528160718.420589000	12.6018	233	0
1528160718.422270000	12.6035	98	1
1528160718.430533000	12.6117	471	1
1528160718.448886000	12.6301	87	0
1528160718.565759000	12.7469	628	0
1528160718.567665000	12.7489	101	1
1528160719.006918000	13.1881	467	1
1528160719.006977000	13.1882	254	1
1528160719.025188000	13.2064	87	0
1528160719.132953000	13.3141	311	0
1528160719.134299000	13.3155	101	1
1528160719.134665000	13.3159	146	0
1528160719.136289000	13.3175	98	1
1528160719.137682000	13.3189	92	0
1528160719.139322000	13.3205	98	1
1528160719.139336000	13.3205	257	0
1528160719.141294000	13.3225	98	1
1528160719.228689000	13.4099	392	1
1528160719.228750000	13.4099	255	1
1528160719.246637000	13.4278	87	0
1528160719.351706000	13.5329	235	0
1528160719.353314000	13.5345	146	0
1528160719.353329000	13.5345	101	1
1528160719.355013000	13.5362	92	0
1528160719.355308000	13.5365	101	1
1528160719.356662000	13.5379	218	0
1528160719.358369000	13.5396	98	1
1528160719.446683000	13.6279	393	1
1528160719.446776000	13.628	256	1
1528160719.469345000	13.6505	87	0
1528160719.579015000	13.7602	233	0
1528160719.580575000	13.7618	146	0
1528160719.581391000	13.7626	104	1
1528160719.583903000	13.7651	92	0
1528160719.585366000	13.7666	98	1
1528160719.585441000	13.7666	177	0
1528160719.587370000	13.7686	98	1
1528160719.667772000	13.849	387	1
1528160719.667833000	13.849	256	1
1528160719.686808000	13.868	87	0
1528160719.779749000	13.9609	279	0
1528160719.781324000	13.9625	146	0
1528160719.781387000	13.9626	101	1
1528160719.783314000	13.9645	98	1
1528160719.784754000	13.9659	92	0
1528160719.786308000	13.9675	98	1
1528160719.786336000	13.9675	113	0
1528160719.788315000	13.9695	98	1
1528160719.946301000	14.1275	391	1
1528160719.946393000	14.1276	306	1
1528160719.964673000	14.1459	87	0
1528160720.150834000	14.332	261	0
1528160720.152385000	14.3336	146	0
1528160720.152484000	14.3337	101	1
1528160720.154396000	14.3356	98	1
1528160720.155191000	14.3364	92	0
1528160720.156797000	14.338	335	0
1528160720.157319000	14.3385	101	1
1528160720.247869000	14.4291	392	1
1528160720.247961000	14.4292	366	1
1528160720.267909000	14.4491	87	0
1528160720.363805000	14.545	278	0
1528160720.365393000	14.5466	148	0
1528160720.365499000	14.5467	101	1
1528160720.367410000	14.5486	98	1
1528160720.367958000	14.5491	92	0
1528160720.369406000	14.5506	98	1
1528160720.369492000	14.5507	91	0
1528160720.371415000	14.5526	98	1
1528160720.538962000	14.7202	390	1
1528160720.539059000	14.7202	367	1
1528160720.557364000	14.7386	87	0
1528160720.922722000	15.1039	258	0
1528160720.924367000	15.1056	148	0
1528160720.924426000	15.1056	101	1
1528160720.926374000	15.1076	98	1
1528160720.929420000	15.1106	92	0
1528160720.930956000	15.1121	100	0
1528160720.931393000	15.1126	101	1
1528160721.226519000	15.4077	392	1
1528160721.226593000	15.4078	248	1
1528160721.245936000	15.4271	87	0
1528160721.355408000	15.5366	232	0
1528160721.356968000	15.5382	148	0
1528160721.357434000	15.5386	104	1
1528160721.359691000	15.5409	92	0
1528160721.361289000	15.5425	180	0
1528160721.361540000	15.5427	101	1
1528160722.860878000	17.0421	978	1
1528160722.860967000	17.0422	1412	1
1528160722.860993000	17.0422	1412	1
1528160722.861028000	17.0422	1412	1
1528160722.861058000	17.0422	1281	1
1528160722.879871000	17.0611	87	0
1528160722.956358000	17.1375	414	0
1528160722.957962000	17.1392	101	1
1528160722.962911000	17.1441	80	0
1528160722.964948000	17.1461	98	1
1528160723.062336000	17.2435	400	1
1528160723.062429000	17.2436	254	1
1528160723.088801000	17.27	87	0
1528160723.181437000	17.3626	349	0
1528160723.182892000	17.3641	101	1
1528160723.183019000	17.3642	148	0
1528160723.184903000	17.3661	98	1
1528160723.192203000	17.3734	92	0
1528160723.193868000	17.3751	321	0
1528160723.193910000	17.3751	98	1
1528160723.195902000	17.3771	98	1
1528160723.391392000	17.5726	892	1
1528160723.391457000	17.5726	254	1
1528160723.410475000	17.5917	87	0
1528160723.531165000	17.7124	235	0
1528160723.532741000	17.7139	148	0
1528160723.533001000	17.7142	104	1
1528160723.543943000	17.7251	92	0
1528160723.545964000	17.7272	98	1
1528160723.550282000	17.7315	249	0
1528160723.551969000	17.7332	98	1
1528160723.685257000	17.8664	465	1
1528160723.685319000	17.8665	256	1
1528160723.706904000	17.8881	87	0
1528160723.821977000	18.0032	256	0
1528160723.823639000	18.0048	148	0
1528160723.823973000	18.0052	104	1
1528160723.825383000	18.0066	92	0
1528160723.826958000	18.0081	241	0
1528160723.826971000	18.0082	98	1
1528160723.828980000	18.0102	98	1
1528160723.968460000	18.1497	391	1
1528160723.968524000	18.1497	254	1
1528160723.986082000	18.1673	87	0
1528160724.092968000	18.2742	254	0
1528160724.094652000	18.2758	148	0
1528160724.094995000	18.2762	104	1
1528160724.096266000	18.2775	92	0
1528160724.097857000	18.279	104	0
1528160724.097960000	18.2792	98	1
1528160724.099925000	18.2811	98	1
1528160724.193049000	18.3742	387	1
1528160724.193141000	18.3743	248	1
1528160724.212739000	18.3939	87	0
1528160724.301844000	18.483	235	0
1528160724.303493000	18.4847	148	0
1528160724.303966000	18.4852	104	1
1528160724.306195000	18.4874	92	0
1528160724.307789000	18.489	217	0
1528160724.308002000	18.4892	101	1
1528160724.890286000	19.0715	389	1
1528160724.890382000	19.0716	254	1
1528160724.908736000	19.0899	87	0
1528160725.004721000	19.1859	311	0
1528160725.006298000	19.1875	148	0
1528160725.006998000	19.1882	104	1
1528160725.009346000	19.1905	92	0
1528160725.010941000	19.1921	226	0
1528160725.010985000	19.1922	98	1
1528160725.012998000	19.1942	98	1
1528160725.143349000	19.3245	392	1
1528160725.143445000	19.3246	256	1
1528160725.161059000	19.3422	87	0
1528160725.274293000	19.4555	233	0
1528160725.275940000	19.4571	148	0
1528160725.276026000	19.4572	101	1
1528160725.278004000	19.4592	98	1
1528160725.279205000	19.4604	92	0
1528160725.280813000	19.462	273	0
1528160725.281035000	19.4622	101	1
1528160725.410366000	19.5916	388	1
1528160725.410453000	19.5916	254	1
1528160725.429486000	19.6107	87	0
1528160725.523987000	19.7052	233	0
1528160725.525619000	19.7068	148	0
1528160725.526014000	19.7072	104	1
1528160725.527657000	19.7088	92	0
1528160725.529015000	19.7102	98	1
1528160725.529251000	19.7104	187	0
1528160725.531017000	19.7122	98	1
1528160725.711348000	19.8925	388	1
1528160725.711421000	19.8926	254	1
1528160725.730538000	19.9117	87	0
1528160725.844877000	20.0261	282	0
1528160725.846448000	20.0276	148	0
1528160725.847046000	20.0282	104	1
1528160725.848912000	20.0301	92	0
1528160725.850520000	20.0317	93	0
1528160725.851052000	20.0322	101	1
1528160725.858141000	20.0393	371	1
1528160725.858242000	20.0394	1412	1
1528160725.858278000	20.0395	1412	1
1528160725.858307000	20.0395	1412	1
1528160725.858338000	20.0395	743	1
1528160725.879235000	20.0604	87	0
1528160725.980756000	20.1619	421	0
1528160725.983060000	20.1643	101	1
1528160725.986129000	20.1673	80	0
1528160725.988050000	20.1692	98	1
1528160726.026315000	20.2075	388	1
1528160726.026405000	20.2076	254	1
1528160726.043967000	20.2252	87	0
1528160726.144902000	20.3261	261	0
1528160726.146479000	20.3277	148	0
1528160726.147068000	20.3283	104	1
1528160726.148994000	20.3302	92	0
1528160726.150589000	20.3318	252	0
1528160726.151042000	20.3322	101	1
1528160726.260939000	20.4421	387	1
1528160726.260999000	20.4422	256	1
1528160726.278770000	20.46	87	0
1528160726.377783000	20.559	235	0
1528160726.379343000	20.5605	148	0
1528160726.380086000	20.5613	104	1
1528160726.382765000	20.564	92	0
1528160726.384073000	20.5653	98	1
1528160726.384453000	20.5656	222	0
1528160726.386067000	20.5673	98	1
1528160726.584290000	20.7655	997	1
1528160726.584383000	20.7656	254	1
1528160726.602590000	20.7838	87	0
1528160726.710171000	20.8914	233	0
1528160726.711747000	20.8929	148	0
1528160726.712090000	20.8933	104	1
1528160726.715844000	20.897	92	0
1528160726.717102000	20.8983	98	1
1528160726.717463000	20.8987	237	0
1528160726.719111000	20.9003	98	1
1528160726.911612000	21.0928	908	1
1528160726.911700000	21.0929	368	1
1528160726.931345000	21.1125	87	0
1528160727.044981000	21.2262	256	0
1528160727.046578000	21.2278	148	0
1528160727.047104000	21.2283	104	1
1528160727.050584000	21.2318	92	0
1528160727.052101000	21.2333	98	1
1528160727.052197000	21.2334	144	0
1528160727.054107000	21.2353	98	1
1528160727.338332000	21.5195	468	1
1528160727.338416000	21.5196	488	1
1528160727.356847000	21.538	87	0
1528160727.497742000	21.6789	348	0
1528160727.499314000	21.6805	148	0
1528160727.500208000	21.6814	104	1
1528160727.502853000	21.684	92	0
1528160727.504181000	21.6854	98	1
1528160727.504539000	21.6857	229	0
1528160727.506193000	21.6874	98	1
1528160728.412659000	22.5938	391	1
1528160728.412735000	22.5939	255	1
1528160728.431053000	22.6122	87	0
1528160728.603764000	22.785	259	0
1528160728.605355000	22.7865	148	0
1528160728.606017000	22.7872	104	1
1528160728.610602000	22.7918	92	0
1528160728.612037000	22.7932	98	1
1528160728.612191000	22.7934	91	0
1528160728.613991000	22.7952	98	1
1528160728.642034000	22.8232	393	1
1528160728.642152000	22.8233	608	1
1528160728.660841000	22.842	87	0
1528160728.813118000	22.9943	256	0
1528160728.814772000	22.996	148	0
1528160728.815032000	22.9962	104	1
1528160728.817260000	22.9985	92	0
1528160728.818859000	23.0001	197	0
1528160728.819092000	23.0003	101	1
1528160728.916927000	23.0981	370	1
1528160728.917011000	23.0982	1412	1
1528160728.917036000	23.0982	1412	1
1528160728.917057000	23.0982	1412	1
1528160728.917120000	23.0983	1238	1
1528160728.917593000	23.0988	324	1
1528160728.917645000	23.0988	308	1
1528160728.937146000	23.1183	87	0
1528160729.079272000	23.2605	373	0
1528160729.081026000	23.2622	101	1
1528160729.086529000	23.2677	80	0
1528160729.088011000	23.2692	98	1
1528160729.129775000	23.311	320	0
1528160729.132067000	23.3133	98	1
1528160729.135095000	23.3163	148	0
1528160729.137017000	23.3182	98	1
1528160729.153561000	23.3348	92	0
1528160729.155047000	23.3362	98	1
1528160729.155160000	23.3364	194	0
1528160729.157035000	23.3382	98	1
1528160729.172470000	23.3537	148	0
1528160729.174016000	23.3552	98	1
1528160729.328453000	23.5096	392	1
1528160729.328537000	23.5097	264	1
1528160729.363109000	23.5443	392	1
1528160729.396872000	23.5781	87	0
1528160729.416149000	23.5973	87	0
1528160729.466554000	23.6477	235	0
1528160729.468079000	23.6493	104	1
1528160729.468208000	23.6494	148	0
1528160729.470037000	23.6512	98	1
1528160729.472615000	23.6538	92	0
1528160729.474095000	23.6553	98	1
1528160729.474282000	23.6555	300	0
1528160729.476035000	23.6572	98	1
1528160729.775529000	23.9567	389	1
1528160729.775622000	23.9568	264	1
1528160729.794985000	23.9762	87	0
1528160729.895267000	24.0765	255	0
1528160729.896847000	24.078	148	0
1528160729.897138000	24.0783	104	1
1528160729.906672000	24.0879	92	0
1528160729.908074000	24.0893	98	1
1528160729.908704000	24.0899	187	0
1528160729.910045000	24.0912	98	1
1528160730.215771000	24.397	391	1
1528160730.215830000	24.397	253	1
1528160730.234487000	24.4157	87	0
1528160730.369210000	24.5504	255	0
1528160730.370822000	24.552	148	0
1528160730.371079000	24.5523	104	1
1528160730.377533000	24.5587	92	0
1528160730.379079000	24.5603	98	1
1528160730.379114000	24.5603	239	0
1528160730.381070000	24.5623	98	1
1528160730.643704000	24.8249	387	1
1528160730.643759000	24.8249	368	1
1528160730.661778000	24.843	87	0
1528160730.816075000	24.9973	256	0
1528160730.817690000	24.9989	148	0
1528160730.818124000	24.9993	104	1
1528160730.819975000	25.0012	92	0
1528160730.821560000	25.0028	246	0
1528160730.822089000	25.0033	101	1
1528160730.885730000	25.0669	388	1
1528160730.885820000	25.067	308	1
1528160730.904185000	25.0854	87	0
1528160731.028841000	25.21	279	0
1528160731.030347000	25.2115	148	0
1528160731.031201000	25.2124	104	1
1528160731.033984000	25.2152	92	0
1528160731.035638000	25.2168	212	0
1528160731.036100000	25.2173	101	1
1528160731.180538000	25.3617	1000	1
1528160731.180593000	25.3618	248	1
1528160731.200361000	25.3816	87	0
1528160731.313191000	25.4944	261	0
1528160731.314774000	25.496	148	0
1528160731.315141000	25.4963	104	1
1528160731.316358000	25.4975	92	0
1528160731.317946000	25.4991	127	0
1528160731.318173000	25.4994	101	1
1528160731.357120000	25.5383	261	0
1528160731.359199000	25.5404	98	1
1528160735.267910000	29.4491	887	1
1528160735.267999000	29.4492	1412	1
1528160735.268023000	29.4492	1412	1
1528160735.268052000	29.4492	1412	1
1528160735.268085000	29.4493	1277	1
1528160735.268254000	29.4494	398	1
1528160735.268304000	29.4495	253	1
1528160735.298210000	29.4794	87	0
1528160735.299967000	29.4812	87	0
1528160735.442233000	29.6234	397	0
1528160735.444436000	29.6256	104	1
1528160735.452408000	29.6336	80	0
1528160735.454432000	29.6356	98	1
1528160735.491331000	29.6725	361	0
1528160735.492919000	29.6741	148	0
1528160735.493409000	29.6746	101	1
1528160735.496220000	29.6774	92	0
1528160735.497357000	29.6785	98	1
1528160735.497843000	29.679	246	0
1528160735.499352000	29.6805	98	1
1528160735.615035000	29.7962	393	1
1528160735.615125000	29.7963	270	1
1528160735.632954000	29.8141	87	0
1528160735.749393000	29.9306	256	0
1528160735.750983000	29.9322	148	0
1528160735.751401000	29.9326	104	1
1528160735.755301000	29.9365	92	0
1528160735.756899000	29.9381	259	0
1528160735.757487000	29.9387	101	1
1528160735.966928000	30.1481	392	1
1528160735.967017000	30.1482	254	1
1528160735.985366000	30.1666	87	0
1528160736.166952000	30.3481	235	0
1528160736.168485000	30.3497	148	0
1528160736.168514000	30.3497	101	1
1528160736.170461000	30.3517	98	1
1528160736.173043000	30.3542	92	0
1528160736.174460000	30.3557	98	1
1528160736.174697000	30.3559	89	0
1528160736.176561000	30.3578	98	1
1528160736.419858000	30.601	388	1
1528160736.419949000	30.6011	254	1
1528160736.446647000	30.6278	87	0
1528160736.618989000	30.8002	233	0
1528160736.620526000	30.8017	101	1
1528160736.620541000	30.8017	148	0
1528160736.622485000	30.8037	98	1
1528160736.624360000	30.8056	92	0
1528160736.625967000	30.8072	336	0
1528160736.626424000	30.8076	101	1
1528160736.806696000	30.9879	387	1
1528160736.806760000	30.988	253	1
1528160736.825004000	31.0062	87	0
1528160736.928350000	31.1095	258	0
1528160736.929939000	31.1111	148	0
1528160736.930468000	31.1117	104	1
1528160736.934273000	31.1155	92	0
1528160736.935870000	31.1171	119	0
1528160736.936446000	31.1176	101	1
1528160737.227801000	31.409	389	1
1528160737.227863000	31.4091	254	1
1528160737.246736000	31.4279	87	0
1528160737.421337000	31.6025	232	0
1528160737.422919000	31.6041	148	0
1528160737.423485000	31.6047	104	1
1528160737.425472000	31.6067	92	0
1528160737.427079000	31.6083	296	0
1528160737.427505000	31.6087	101	1
1528160737.660063000	31.8413	391	1
1528160737.660156000	31.8413	256	1
1528160737.678793000	31.86	87	0
1528160737.827410000	32.0086	335	0
1528160737.828969000	32.0102	148	0
1528160737.829499000	32.0107	104	1
1528160737.834543000	32.0157	92	0
1528160737.836201000	32.0174	186	0
1528160737.836660000	32.0179	101	1
1528160737.955874000	32.1371	389	1
1528160737.955964000	32.1372	254	1
1528160737.974200000	32.1554	87	0
1528160738.083675000	32.2649	232	0
1528160738.085331000	32.2665	148	0
1528160738.085599000	32.2668	104	1
1528160738.086935000	32.2681	92	0
1528160738.088526000	32.2697	266	0
1528160738.088540000	32.2697	98	1
1528160738.090576000	32.2718	98	1
1528160738.383757000	32.5649	391	1
1528160738.383817000	32.565	253	1
1528160738.402775000	32.584	87	0
1528160738.547975000	32.7292	233	0
1528160738.549558000	32.7307	148	0
1528160738.549603000	32.7308	101	1
1528160738.551599000	32.7328	98	1
1528160738.553884000	32.7351	92	0
1528160738.555484000	32.7367	150	0
1528160738.555561000	32.7368	98	1
1528160738.557557000	32.7387	98	1
1528160738.649996000	32.8312	388	1
1528160738.650069000	32.8313	254	1
1528160738.669510000	32.8507	87	0
1528160738.817689000	32.9989	279	0
1528160738.819267000	33.0005	148	0
1528160738.819681000	33.0009	104	1
1528160738.823752000	33.0049	92	0
1528160738.825366000	33.0066	202	0
1528160738.825938000	33.0071	101	1
1528160739.058878000	33.2401	388	1
1528160739.058961000	33.2402	256	1
1528160739.076977000	33.2582	87	0
1528160739.225220000	33.4064	233	0
1528160739.226687000	33.4079	101	1
1528160739.226722000	33.4079	148	0
1528160739.228579000	33.4098	98	1
1528160739.229357000	33.4105	92	0
1528160739.230595000	33.4118	98	1
1528160739.230930000	33.4121	99	0
1528160739.232598000	33.4138	98	1
1528160739.592939000	33.7741	997	1
1528160739.593028000	33.7742	254	1
1528160739.611900000	33.7931	87	0
1528160739.778288000	33.9595	304	0
1528160739.779803000	33.961	148	0
1528160739.780715000	33.9619	104	1
1528160739.782862000	33.9641	92	0
1528160739.784516000	33.9657	149	0
1528160739.784731000	33.9659	101	1
1528160739.829853000	34.011	905	1
1528160739.829922000	34.0111	253	1
1528160739.849151000	34.0303	87	0
1528160739.992318000	34.1735	261	0
1528160739.993951000	34.1751	148	0
1528160739.994702000	34.1759	104	1
1528160739.997377000	34.1786	92	0
1528160739.998688000	34.1799	98	1
1528160739.998971000	34.1802	189	0
1528160740.000686000	34.1819	98	1
1528160740.095921000	34.2771	469	1
1528160740.096015000	34.2772	255	1
1528160740.113900000	34.2951	87	0
1528160740.266472000	34.4477	235	0
1528160740.268016000	34.4492	148	0
1528160740.268722000	34.4499	104	1
1528160740.273850000	34.455	92	0
1528160740.275320000	34.4565	278	0
1528160740.275686000	34.4569	101	1
1528160740.555999000	34.7372	393	1
1528160740.556088000	34.7373	254	1
1528160740.574243000	34.7554	87	0
1528160740.664992000	34.8462	235	0
1528160740.666569000	34.8478	148	0
1528160740.666698000	34.8479	101	1
1528160740.668717000	34.8499	98	1
1528160740.669530000	34.8507	92	0
1528160740.671093000	34.8523	257	0
1528160740.671665000	34.8529	101	1
1528160741.029208000	35.2104	388	1
1528160741.029291000	35.2105	254	1
1528160741.048835000	35.23	87	0
1528160741.211355000	35.3925	372	0
1528160741.213467000	35.3947	148	0
1528160741.213752000	35.3949	104	1
1528160741.218492000	35.3997	92	0
1528160741.220562000	35.4018	182	0
1528160741.220797000	35.402	101	1
1528160741.454089000	35.6353	388	1
1528160741.454176000	35.6354	254	1
1528160741.483287000	35.6645	87	0
1528160741.652777000	35.834	231	0
1528160741.654455000	35.8356	148	0
1528160741.654724000	35.8359	104	1
1528160741.659225000	35.8404	92	0
1528160741.660703000	35.8419	98	1
1528160741.660733000	35.8419	129	0
1528160741.662826000	35.844	98	1
1528160741.698067000	35.8793	389	1
1528160741.698160000	35.8794	218	1
1528160741.717016000	35.8982	87	0
1528160741.869640000	36.0508	255	0
1528160741.871806000	36.053	101	1
1528160741.875457000	36.0566	148	0
1528160741.876788000	36.058	98	1
1528160741.876998000	36.0582	92	0
1528160741.878649000	36.0598	198	0
1528160741.878863000	36.0601	101	1
1528160741.987082000	36.1683	390	1
1528160741.987171000	36.1684	308	1
1528160742.005342000	36.1865	87	0
1528160742.105801000	36.287	232	0
1528160742.107436000	36.2886	148	0
1528160742.107949000	36.2891	104	1
1528160742.109210000	36.2904	92	0
1528160742.110790000	36.292	237	0
1528160742.110841000	36.292	98	1
1528160742.112815000	36.294	98	1
1528160742.487148000	36.6683	369	1
1528160742.487244000	36.6684	1412	1
1528160742.487281000	36.6685	1412	1
1528160742.487315000	36.6685	1412	1
1528160742.487348000	36.6685	743	1
1528160742.517497000	36.6987	87	0
1528160742.595844000	36.777	388	0
1528160742.597850000	36.779	101	1
1528160742.602398000	36.7836	80	0
1528160742.603838000	36.785	98	1
1528160743.112486000	37.2937	386	1
1528160743.112581000	37.2938	255	1
1528160743.130762000	37.312	87	0
1528160743.272001000	37.4532	335	0
1528160743.273630000	37.4548	148	0
1528160743.273866000	37.4551	104	1
1528160743.276488000	37.4577	92	0
1528160743.277865000	37.4591	98	1
1528160743.278081000	37.4593	221	0
1528160743.279815000	37.461	98	1
1528160743.404004000	37.5852	389	1
1528160743.404100000	37.5853	254	1
1528160743.423760000	37.605	87	0
1528160743.533465000	37.7147	232	0
1528160743.534904000	37.7161	101	1
1528160743.535014000	37.7162	148	0
1528160743.536884000	37.7181	98	1
1528160743.537690000	37.7189	92	0
1528160743.539298000	37.7205	316	0
1528160743.539829000	37.721	101	1
1528160743.876331000	38.0575	387	1
1528160743.876392000	38.0576	254	1
1528160743.895378000	38.0766	87	0
1528160744.005148000	38.1863	258	0
1528160744.006735000	38.1879	148	0
1528160744.006985000	38.1882	104	1
1528160744.010259000	38.1914	92	0
1528160744.011851000	38.193	241	0
1528160744.011865000	38.1931	98	1
1528160744.013873000	38.1951	98	1
1528160744.296413000	38.4776	998	1
1528160744.296499000	38.4777	254	1
1528160744.314563000	38.4958	87	0
1528160744.463497000	38.6447	258	0
1528160744.464956000	38.6461	101	1
1528160744.465040000	38.6462	148	0
1528160744.466934000	38.6481	98	1
1528160744.467421000	38.6486	92	0
1528160744.468948000	38.6501	98	1
1528160744.468958000	38.6501	149	0
1528160744.470943000	38.6521	98	1
1528160744.756021000	38.9372	908	1
1528160744.756099000	38.9373	257	1
1528160744.775294000	38.9565	87	0
1528160744.922749000	39.1039	256	0
1528160744.924963000	39.1062	148	0
1528160744.925017000	39.1062	101	1
1528160744.926961000	39.1082	98	1
1528160744.928489000	39.1097	92	0
1528160744.929966000	39.1112	98	1
1528160744.930153000	39.1113	301	0
1528160744.932008000	39.1132	98	1
1528160745.154244000	39.3354	468	1
1528160745.154302000	39.3355	255	1
1528160745.173163000	39.3544	87	0
1528160745.272759000	39.4539	281	0
1528160745.274355000	39.4555	148	0
1528160745.274940000	39.4561	104	1
1528160745.277748000	39.4589	92	0
1528160745.278993000	39.4602	98	1
1528160745.279309000	39.4605	232	0
1528160745.280995000	39.4622	98	1
1528160745.529430000	39.7106	392	1
1528160745.529514000	39.7107	256	1
1528160745.547980000	39.7292	87	0
1528160745.703398000	39.8846	261	0
1528160745.704969000	39.8862	148	0
1528160745.705020000	39.8862	101	1
1528160745.706983000	39.8882	98	1
1528160745.709127000	39.8903	92	0
1528160745.710788000	39.892	183	0
1528160745.711029000	39.8922	101	1
1528160745.817009000	39.9982	392	1
1528160745.817098000	39.9983	254	1
1528160745.835149000	40.0163	87	0
1528160745.984095000	40.1653	258	0
1528160745.985690000	40.1669	148	0
1528160745.985968000	40.1672	104	1
1528160745.987488000	40.1687	92	0
1528160745.988964000	40.1702	98	1
1528160745.989077000	40.1703	264	0
1528160745.990967000	40.1722	98	1
1528160746.034994000	40.2162	389	1
1528160746.035077000	40.2163	254	1
1528160746.061237000	40.2424	87	0
1528160746.227897000	40.4091	303	0
1528160746.229478000	40.4107	148	0
1528160746.229991000	40.4112	104	1
1528160746.232558000	40.4137	92	0
1528160746.233981000	40.4152	98	1
1528160746.234232000	40.4154	102	0
1528160746.235989000	40.4172	98	1
1528160746.522244000	40.7034	388	1
1528160746.522309000	40.7035	257	1
1528160746.540664000	40.7219	87	0
1528160746.647086000	40.8283	278	0
1528160746.648724000	40.8299	148	0
1528160746.649241000	40.8304	104	1
1528160746.651706000	40.8329	92	0
1528160746.653004000	40.8342	98	1
1528160746.653384000	40.8346	266	0
1528160746.655014000	40.8362	98	1
1528160746.939293000	41.1205	386	1
1528160746.939372000	41.1206	256	1
1528160746.958888000	41.1401	87	0
1528160747.105864000	41.2871	258	0
1528160747.107446000	41.2886	148	0
1528160747.108046000	41.2892	104	1
1528160747.109450000	41.2906	92	0
1528160747.111008000	41.2922	122	0
1528160747.111060000	41.2923	98	1
1528160747.113046000	41.2942	98	1
1528160747.343270000	41.5245	389	1
1528160747.343336000	41.5245	254	1
1528160747.378103000	41.5593	389	1
1528160747.387667000	41.5689	87	0
1528160747.397073000	41.5783	87	0
1528160747.533430000	41.7146	235	0
1528160747.534973000	41.7162	148	0
1528160747.535227000	41.7164	107	1
1528160747.537638000	41.7188	92	0
1528160747.539076000	41.7203	98	1
1528160747.539256000	41.7204	226	0
1528160747.541083000	41.7223	98	1
1528160747.791545000	41.9727	389	1
1528160747.791639000	41.9728	255	1
1528160747.809427000	41.9906	87	0
1528160747.908944000	42.0901	256	0
1528160747.910523000	42.0917	148	0
1528160747.911078000	42.0923	104	1
1528160747.913025000	42.0942	92	0
1528160747.914679000	42.0959	331	0
1528160747.915149000	42.0963	101	1
1528160748.057417000	42.2386	388	1
1528160748.057476000	42.2387	257	1
1528160748.085133000	42.2663	87	0
1528160748.235084000	42.4163	233	0
1528160748.236701000	42.4179	148	0
1528160748.237101000	42.4183	104	1
1528160748.239295000	42.4205	92	0
1528160748.240896000	42.4221	340	0
1528160748.241109000	42.4223	101	1
1528160748.565296000	42.7465	392	1
1528160748.565384000	42.7466	250	1
1528160748.582972000	42.7642	87	0
1528160748.592497000	42.7737	87	0
1528160748.675473000	42.8567	233	0
1528160748.676997000	42.8582	148	0
1528160748.677257000	42.8584	107	1
1528160748.678655000	42.8598	92	0
1528160748.680201000	42.8614	98	1
1528160748.680201000	42.8614	140	0
1528160748.682187000	42.8634	98	1
1528160749.009439000	43.1906	979	1
1528160749.009507000	43.1907	1412	1
1528160749.009552000	43.1907	1412	1
1528160749.009598000	43.1908	1412	1
1528160749.009625000	43.1908	742	1
1528160749.029525000	43.2107	87	0
1528160749.131724000	43.3129	415	0
1528160749.133239000	43.3144	101	1
1528160749.138187000	43.3194	80	0
1528160749.140222000	43.3214	98	1
1528160751.905669000	46.0869	909	1
1528160751.905756000	46.0869	257	1
1528160751.925304000	46.1065	87	0
1528160752.045203000	46.2264	333	0
1528160752.046784000	46.228	148	0
1528160752.047049000	46.2282	104	1
1528160752.048472000	46.2297	92	0
1528160752.049956000	46.2311	98	1
1528160752.049986000	46.2312	332	0
1528160752.051961000	46.2332	98	1
1528160752.521319000	46.7025	469	1
1528160752.521393000	46.7026	255	1
1528160752.538754000	46.7199	87	0
1528160752.657223000	46.8384	259	0
1528160752.658805000	46.84	148	0
1528160752.659074000	46.8403	104	1
1528160752.660562000	46.8418	92	0
1528160752.661987000	46.8432	98	1
1528160752.662085000	46.8433	216	0
1528160752.664000000	46.8452	98	1
1528160752.745372000	46.9266	393	1
1528160752.745465000	46.9267	256	1
1528160752.763600000	46.9448	87	0
1528160752.867506000	47.0487	302	0
1528160752.868981000	47.0502	101	1
1528160752.869077000	47.0503	148	0
1528160752.870949000	47.0521	98	1
1528160752.872286000	47.0535	92	0
1528160752.873946000	47.0551	199	0
1528160752.874102000	47.0553	98	1
1528160752.875953000	47.0571	98	1
1528160752.976386000	47.1576	391	1
1528160752.976452000	47.1576	258	1
1528160752.994875000	47.1761	87	0
1528160753.101634000	47.2828	261	0
1528160753.103305000	47.2845	148	0
1528160753.104013000	47.2852	104	1
1528160753.107403000	47.2886	92	0
1528160753.108972000	47.2902	179	0
1528160753.109035000	47.2902	98	1
1528160753.110997000	47.2922	98	1
1528160753.276415000	47.4576	388	1
1528160753.276506000	47.4577	256	1
1528160753.296492000	47.4777	100	0
1528160753.297998000	47.4792	98	1
1528160753.298797000	47.48	87	0
1528160753.381616000	47.5628	233	0
1528160753.383002000	47.5642	101	1
1528160753.383257000	47.5644	148	0
1528160753.384992000	47.5662	98	1
1528160753.385414000	47.5666	92	0
1528160753.386994000	47.5682	98	1
1528160753.387010000	47.5682	124	0
1528160753.388973000	47.5702	98	1
1528160753.779292000	47.9605	392	1
1528160753.779380000	47.9606	262	1
1528160753.798956000	47.9801	87	0
1528160753.889226000	48.0704	258	0
1528160753.890857000	48.072	148	0
1528160753.891134000	48.0723	104	1
1528160753.895982000	48.0772	92	0
1528160753.898036000	48.0792	98	1
1528160753.933103000	48.1143	228	0
1528160753.935027000	48.1162	98	1
1528160754.040634000	48.2218	388	1
1528160754.040731000	48.2219	258	1
1528160754.059148000	48.2403	87	0
1528160754.154337000	48.3355	351	0
1528160754.155980000	48.3372	148	0
1528160754.156136000	48.3373	101	1
1528160754.158029000	48.3392	98	1
1528160754.161572000	48.3428	92	0
1528160754.163021000	48.3442	98	1
1528160754.163317000	48.3445	256	0
1528160754.165177000	48.3464	98	1
1528160754.316463000	48.4977	389	1
1528160754.316554000	48.4977	258	1
1528160754.344933000	48.5261	87	0
1528160754.427475000	48.6087	233	0
1528160754.428994000	48.6102	148	0
1528160754.429090000	48.6103	101	1
1528160754.431020000	48.6122	98	1
1528160754.432216000	48.6134	92	0
1528160754.433865000	48.6151	123	0
1528160754.434096000	48.6153	101	1
1528160754.761352000	48.9425	388	1
1528160754.761413000	48.9426	258	1
1528160754.780627000	48.9618	87	0
1528160754.920094000	49.1013	258	0
1528160754.921733000	49.1029	148	0
1528160754.922069000	49.1033	104	1
1528160754.924318000	49.1055	92	0
1528160754.925916000	49.1071	125	0
1528160754.926151000	49.1073	101	1
1528160755.186883000	49.3681	392	1
1528160755.186969000	49.3682	259	1
1528160755.205486000	49.3867	87	0
1528160755.312780000	49.494	235	0
1528160755.314414000	49.4956	148	0
1528160755.315159000	49.4964	104	1
1528160755.318276000	49.4995	92	0
1528160755.319875000	49.5011	152	0
1528160755.320085000	49.5013	101	1
1528160755.470588000	49.6518	388	1
1528160755.470663000	49.6519	258	1
1528160755.489987000	49.6712	87	0
1528160755.605992000	49.7872	232	0
1528160755.607597000	49.7888	148	0
1528160755.608120000	49.7893	104	1
1528160755.611152000	49.7923	92	0
1528160755.612817000	49.794	155	0
1528160755.613347000	49.7945	101	1
1528160755.772318000	49.9535	995	1
1528160755.772395000	49.9536	258	1
1528160755.791949000	49.9731	87	0
1528160755.908849000	50.09	258	0
1528160755.910440000	50.0916	148	0
1528160755.911140000	50.0923	104	1
1528160755.915422000	50.0966	92	0
1528160755.917024000	50.0982	183	0
1528160755.917203000	50.0984	101	1
1528160756.218600000	50.3998	906	1
1528160756.218695000	50.3999	259	1
1528160756.236761000	50.418	87	0
1528160756.330753000	50.5119	235	0
1528160756.332221000	50.5134	101	1
1528160756.332256000	50.5134	148	0
1528160756.334199000	50.5154	98	1
1528160756.334371000	50.5156	92	0
1528160756.335971000	50.5172	133	0
1528160756.336176000	50.5174	101	1
1528160756.505569000	50.6868	465	1
1528160756.505627000	50.6868	258	1
1528160756.524101000	50.7053	87	0
1528160756.664156000	50.8453	233	0
1528160756.665724000	50.8469	148	0
1528160756.666171000	50.8474	104	1
1528160756.668976000	50.8502	92	0
1528160756.670216000	50.8514	98	1
1528160756.670650000	50.8518	128	0
1528160756.672223000	50.8534	98	1
1528160756.938673000	51.1199	388	1
1528160756.938744000	51.1199	259	1
1528160756.956430000	51.1376	87	0
1528160757.044802000	51.226	255	0
1528160757.046312000	51.2275	148	0
1528160757.047289000	51.2285	104	1
1528160757.049210000	51.2304	92	0
1528160757.051264000	51.2325	98	1
1528160757.051733000	51.2329	206	0
1528160757.053257000	51.2344	98	1
1528160757.422801000	51.604	387	1
1528160757.422868000	51.6041	259	1
1528160757.440821000	51.622	87	0
1528160757.559715000	51.7409	312	0
1528160757.561265000	51.7425	148	0
1528160757.561373000	51.7426	101	1
1528160757.563222000	51.7444	98	1
1528160757.564294000	51.7455	92	0
1528160757.565893000	51.7471	143	0
1528160757.566382000	51.7476	101	1
1528160757.661909000	51.8431	392	1
1528160757.662006000	51.8432	258	1
1528160757.680409000	51.8616	87	0
1528160757.789968000	51.9712	281	0
1528160757.791539000	51.9727	148	0
1528160757.792304000	51.9735	104	1
1528160757.795270000	51.9765	92	0
1528160757.796902000	51.9781	292	0
1528160757.797402000	51.9786	101	1
1528160757.946971000	52.1282	393	1
1528160757.947065000	52.1283	256	1
1528160757.967957000	52.1491	87	0
1528160758.050224000	52.2314	281	0
1528160758.051800000	52.233	148	0
1528160758.052250000	52.2334	104	1
1528160758.054602000	52.2358	92	0
1528160758.056198000	52.2374	295	0
1528160758.056274000	52.2375	98	1
1528160758.058313000	52.2395	98	1
1528160758.380940000	52.5621	393	1
1528160758.381000000	52.5622	262	1
1528160758.399973000	52.5812	87	0
1528160758.531839000	52.713	260	0
1528160758.533348000	52.7145	101	1
1528160758.533387000	52.7146	148	0
1528160758.535321000	52.7165	98	1
1528160758.537177000	52.7184	92	0
1528160758.538776000	52.72	152	0
1528160758.539275000	52.7205	101	1
1528160758.669987000	52.8512	369	1
1528160758.670070000	52.8513	1412	1
1528160758.670095000	52.8513	1412	1
1528160758.670134000	52.8513	1412	1
1528160758.670174000	52.8514	465	1
1528160758.671525000	52.8527	325	1
1528160758.671566000	52.8528	254	1
1528160758.687488000	52.8687	87	0
1528160758.698310000	52.8795	90	0
1528160758.700308000	52.8815	101	1
1528160758.703522000	52.8847	87	0
1528160758.779429000	52.9606	412	0
1528160758.781305000	52.9625	101	1
1528160758.785666000	52.9669	80	0
1528160758.787317000	52.9685	98	1
1528160758.814580000	52.9958	361	0
1528160758.816143000	52.9973	148	0
1528160758.816290000	52.9975	101	1
1528160758.820006000	53.0012	92	0
1528160758.821261000	53.0025	98	1
1528160758.821645000	53.0028	229	0
1528160758.823294000	53.0045	98	1
1528160758.894813000	53.076	393	1
1528160758.894910000	53.0761	374	1
1528160758.913706000	53.0949	87	0
1528160759.014567000	53.1958	233	0
1528160759.016160000	53.1974	148	0
1528160759.016334000	53.1975	104	1
1528160759.019319000	53.2005	92	0
1528160759.020924000	53.2021	143	0
1528160759.021459000	53.2027	101	1
1528160759.338515000	53.5197	388	1
1528160759.338611000	53.5198	374	1
1528160759.369194000	53.5504	87	0
1528160759.475597000	53.6568	232	0
1528160759.477182000	53.6584	148	0
1528160759.477432000	53.6586	104	1
1528160759.480365000	53.6616	92	0
1528160759.481958000	53.6631	272	0
1528160759.482343000	53.6635	101	1
1528160761.962443000	56.1436	999	1
1528160761.962518000	56.1437	257	1
1528160761.981007000	56.1622	87	0
1528160762.103501000	56.2847	259	0
1528160762.104968000	56.2862	101	1
1528160762.105005000	56.2862	148	0
1528160762.106681000	56.2879	92	0
1528160762.106934000	56.2881	101	1
1528160762.108204000	56.2894	190	0
1528160762.109850000	56.291	98	1
1528160762.186194000	56.3674	910	1
1528160762.186280000	56.3675	255	1
1528160762.205215000	56.3864	87	0
1528160762.313818000	56.495	235	0
1528160762.315374000	56.4966	148	0
1528160762.315891000	56.4971	104	1
1528160762.320779000	56.502	92	0
1528160762.322361000	56.5036	242	0
1528160762.322900000	56.5041	101	1
1528160762.609319000	56.7905	469	1
1528160762.609390000	56.7906	259	1
1528160762.628534000	56.8097	87	0
1528160762.728361000	56.9096	235	0
1528160762.729935000	56.9111	148	0
1528160762.729986000	56.9112	101	1
1528160762.731954000	56.9131	98	1
1528160762.733014000	56.9142	92	0
1528160762.734669000	56.9159	284	0
1528160762.735145000	56.9163	101	1
1528160762.948124000	57.1293	389	1
1528160762.948218000	57.1294	255	1
1528160762.966273000	57.1475	87	0
1528160763.076545000	57.2577	256	0
1528160763.078009000	57.2592	101	1
1528160763.078047000	57.2592	148	0
1528160763.079980000	57.2612	98	1
1528160763.088155000	57.2693	92	0
1528160763.089749000	57.2709	306	0
1528160763.089976000	57.2712	101	1
1528160763.224524000	57.4057	388	1
1528160763.224610000	57.4058	254	1
1528160763.245394000	57.4266	87	0
1528160763.347158000	57.5283	235	0
1528160763.348749000	57.5299	148	0
1528160763.349002000	57.5302	104	1
1528160763.351495000	57.5327	92	0
1528160763.352954000	57.5341	98	1
1528160763.353205000	57.5344	137	0
1528160763.354941000	57.5361	98	1
1528160763.539269000	57.7205	393	1
1528160763.539363000	57.7206	250	1
1528160763.558208000	57.7394	87	0
1528160763.650752000	57.8319	232	0
1528160763.652346000	57.8335	148	0
1528160763.652961000	57.8342	104	1
1528160763.655273000	57.8365	92	0
1528160763.656873000	57.8381	325	0
1528160763.657033000	57.8382	101	1
1528160764.544899000	58.7261	386	1
1528160764.544971000	58.7262	254	1
1528160764.564199000	58.7454	87	0
1528160764.648412000	58.8296	333	0
1528160764.649979000	58.8312	148	0
1528160764.650076000	58.8313	101	1
1528160764.652002000	58.8332	98	1
1528160764.655324000	58.8365	92	0
1528160764.656925000	58.8381	194	0
1528160764.656999000	58.8382	98	1
1528160764.658995000	58.8402	98	1
1528160764.755064000	58.9363	388	1
1528160764.755155000	58.9363	255	1
1528160764.773830000	58.955	87	0
1528160764.868418000	59.0496	278	0
1528160764.869983000	59.0512	148	0
1528160764.870074000	59.0513	101	1
1528160764.872015000	59.0532	98	1
1528160764.873444000	59.0546	92	0
1528160764.874988000	59.0562	193	0
1528160764.875027000	59.0562	98	1
1528160764.877024000	59.0582	98	1
1528160765.172293000	59.3535	386	1
1528160765.172382000	59.3536	255	1
1528160765.199983000	59.3812	87	0
1528160765.417018000	59.5982	282	0
1528160765.418704000	59.5999	148	0
1528160765.419041000	59.6002	104	1
1528160765.422255000	59.6034	92	0
1528160765.423918000	59.6051	122	0
1528160765.424123000	59.6053	101	1
1528160765.526079000	59.7073	389	1
1528160765.526133000	59.7073	255	1
1528160765.552058000	59.7332	87	0
1528160765.654427000	59.8356	261	0
1528160765.655976000	59.8372	148	0
1528160765.656095000	59.8373	101	1
1528160765.658081000	59.8393	98	1
1528160765.664281000	59.8455	92	0
1528160765.665887000	59.8471	272	0
1528160765.666120000	59.8473	101	1
1528160765.756141000	59.9373	391	1
1528160765.756231000	59.9374	258	1
1528160765.782558000	59.9637	87	0
1528160765.880288000	60.0615	259	0
1528160765.881918000	60.0631	148	0
1528160765.882204000	60.0634	104	1
1528160765.884773000	60.066	92	0
1528160765.886370000	60.0676	227	0
1528160765.887066000	60.0683	101	1
1528160766.216242000	60.3974	390	1
1528160766.216332000	60.3975	257	1
1528160766.235137000	60.4163	87	0
1528160766.290496000	60.4717	912	1
1528160766.290581000	60.4718	1412	1
1528160766.290605000	60.4718	1412	1
1528160766.290626000	60.4718	1412	1
1528160766.290684000	60.4719	468	1
1528160766.323668000	60.5049	87	0
1528160766.342474000	60.5237	235	0
1528160766.344085000	60.5253	148	0
1528160766.344134000	60.5253	104	1
1528160766.346159000	60.5273	98	1
1528160766.346266000	60.5275	92	0
1528160766.347918000	60.5291	136	0
1528160766.348120000	60.5293	101	1
1528160766.386832000	60.568	472	0
1528160766.389161000	60.5704	98	1
1528160766.393130000	60.5743	80	0
1528160766.395175000	60.5764	98	1
1528160767.532541000	61.7137	393	1
1528160767.532635000	61.7138	257	1
1528160767.553299000	61.7345	87	0
1528160767.674269000	61.8555	301	0
1528160767.675846000	61.857	148	0
1528160767.676013000	61.8572	104	1
1528160767.679046000	61.8602	92	0
1528160767.680704000	61.8619	196	0
1528160767.680987000	61.8622	101	1
1528160767.992000000	62.1732	904	1
1528160767.992057000	62.1732	259	1
1528160768.010644000	62.1918	87	0
1528160768.112509000	62.2937	256	0
1528160768.114008000	62.2952	101	1
1528160768.114182000	62.2954	148	0
1528160768.115989000	62.2972	98	1
1528160768.117424000	62.2986	92	0
1528160768.118978000	62.3002	233	0
1528160768.119031000	62.3002	98	1
1528160768.120995000	62.3022	98	1
1528160768.503149000	62.6843	469	1
1528160768.503212000	62.6844	256	1
1528160768.522970000	62.7042	87	0
1528160768.621361000	62.8026	236	0
1528160768.622981000	62.8042	148	0
1528160768.623055000	62.8042	101	1
1528160768.625024000	62.8062	98	1
1528160768.625431000	62.8066	92	0
1528160768.626977000	62.8082	224	0
1528160768.627059000	62.8082	98	1
1528160768.629031000	62.8102	98	1
1528160768.764359000	62.9455	393	1
1528160768.764416000	62.9456	259	1
1528160768.788963000	62.9702	87	0
1528160768.894944000	63.0761	258	0
1528160768.896533000	63.0777	148	0
1528160768.897049000	63.0782	104	1
1528160768.899854000	63.081	92	0
1528160768.901019000	63.0822	98	1
1528160768.901484000	63.0827	310	0
1528160768.903029000	63.0842	98	1
1528160769.109542000	63.2907	389	1
1528160769.109602000	63.2908	257	1
1528160769.128314000	63.3095	87	0
1528160769.228624000	63.4098	232	0
1528160769.230107000	63.4113	101	1
1528160769.230155000	63.4113	148	0
1528160769.232070000	63.4133	98	1
1528160769.232936000	63.4141	92	0
1528160769.234535000	63.4157	131	0
1528160769.235055000	63.4162	101	1
1528160769.493338000	63.6745	387	1
1528160769.493400000	63.6746	257	1
1528160769.511438000	63.6926	87	0
1528160769.619639000	63.8008	233	0
1528160769.621123000	63.8023	101	1
1528160769.621170000	63.8024	148	0
1528160769.623090000	63.8043	98	1
1528160769.624761000	63.806	92	0
1528160769.626095000	63.8073	98	1
1528160769.626423000	63.8076	274	0
1528160769.628117000	63.8093	98	1
1528160769.916447000	64.0976	388	1
1528160769.916539000	64.0977	256	1
1528160769.936402000	64.1176	87	0
1528160770.053482000	64.2347	333	0
1528160770.055016000	64.2362	148	0
1528160770.055139000	64.2363	101	1
1528160770.056672000	64.2379	92	0
1528160770.057161000	64.2384	101	1
1528160770.058265000	64.2395	338	0
1528160770.060146000	64.2413	98	1
1528160770.171336000	64.3525	387	1
1528160770.171436000	64.3526	259	1
1528160770.189153000	64.3703	87	0
1528160770.288536000	64.4697	258	0
1528160770.290089000	64.4713	148	0
1528160770.290179000	64.4714	101	1
1528160770.292170000	64.4734	98	1
1528160770.295125000	64.4763	92	0
1528160770.296724000	64.4779	282	0
1528160770.297264000	64.4785	101	1
1528160770.506286000	64.6875	389	1
1528160770.506340000	64.6875	256	1
1528160770.524762000	64.706	87	0
1528160770.621164000	64.8024	235	0
1528160770.622747000	64.8039	148	0
1528160770.623133000	64.8043	104	1
1528160770.625021000	64.8062	92	0
1528160770.626674000	64.8079	239	0
1528160770.627167000	64.8084	101	1
1528160770.784229000	64.9654	389	1
1528160770.784297000	64.9655	258	1
1528160770.803297000	64.9845	87	0
1528160770.949982000	65.1312	302	0
1528160770.951573000	65.1328	148	0
1528160770.952149000	65.1333	104	1
1528160770.954815000	65.136	92	0
1528160770.956210000	65.1374	98	1
1528160770.956436000	65.1376	239	0
1528160770.958226000	65.1394	98	1
1528160771.236249000	65.4174	388	1
1528160771.236309000	65.4175	257	1
1528160771.258710000	65.4399	87	0
1528160771.264636000	65.4458	87	0
1528160771.371902000	65.5531	260	0
1528160771.373555000	65.5547	148	0
1528160771.374261000	65.5555	107	1
1528160771.375575000	65.5568	92	0
1528160771.377177000	65.5584	104	0
1528160771.377193000	65.5584	98	1
1528160771.379202000	65.5604	98	1
1528160771.694018000	65.8752	390	1
1528160771.694111000	65.8753	258	1
1528160771.712537000	65.8937	87	0
1528160771.797627000	65.9788	256	0
1528160771.799245000	65.9804	148	0
1528160771.799285000	65.9805	101	1
1528160771.801258000	65.9824	98	1
1528160771.801556000	65.9827	92	0
1528160771.803242000	65.9844	281	0
1528160771.803257000	65.9844	98	1
1528160771.805263000	65.9865	98	1
1528160772.109989000	66.2912	997	1
1528160772.110050000	66.2912	259	1
1528160772.129153000	66.3103	87	0
1528160772.250533000	66.4317	305	0
1528160772.252072000	66.4333	148	0
1528160772.252327000	66.4335	104	1
1528160772.253776000	66.435	92	0
1528160772.255226000	66.4364	98	1
1528160772.255369000	66.4366	168	0
1528160772.257222000	66.4384	98	1
1528160772.462573000	66.6438	389	1
1528160772.462632000	66.6438	256	1
1528160772.482411000	66.6636	87	0
1528160772.589300000	66.7705	236	0
1528160772.590899000	66.7721	148	0
1528160772.591269000	66.7725	104	1
1528160772.592641000	66.7738	92	0
1528160772.594286000	66.7755	122	0
1528160772.594302000	66.7755	98	1
1528160772.596318000	66.7775	98	1
1528160772.884465000	67.0657	910	1
1528160772.884551000	67.0657	257	1
1528160772.904148000	67.0853	87	0
1528160772.993012000	67.1742	258	0
1528160772.994643000	67.1758	148	0
1528160772.995281000	67.1765	104	1
1528160772.998318000	67.1795	92	0
1528160773.000329000	67.1815	98	1
1528160773.036950000	67.2181	327	0
1528160773.038344000	67.2195	98	1
1528160773.317746000	67.4989	470	1
1528160773.317809000	67.499	261	1
1528160773.338053000	67.5192	87	0
1528160773.422243000	67.6034	281	0
1528160773.423888000	67.6051	148	0
1528160773.424332000	67.6055	104	1
1528160773.426334000	67.6075	92	0
1528160773.427951000	67.6091	271	0
1528160773.428412000	67.6096	101	1
1528160773.601892000	67.7831	388	1
1528160773.601954000	67.7831	257	1
1528160773.620747000	67.8019	87	0
1528160773.713716000	67.8949	233	0
1528160773.715308000	67.8965	148	0
1528160773.715350000	67.8965	101	1
1528160773.717365000	67.8986	98	1
1528160773.717971000	67.8992	92	0
1528160773.719366000	67.9006	98	1
1528160773.719588000	67.9008	288	0
1528160773.721378000	67.9026	98	1
1528160773.978818000	68.16	388	1
1528160773.978909000	68.1601	257	1
1528160773.997329000	68.1785	87	0
1528160774.089829000	68.271	256	0
1528160774.091400000	68.2726	148	0
1528160774.091501000	68.2727	101	1
1528160774.093402000	68.2746	98	1
1528160774.094537000	68.2757	92	0
1528160774.096142000	68.2773	256	0
1528160774.096350000	68.2775	101	1
1528160774.461714000	68.6429	392	1
1528160774.461802000	68.643	256	1
1528160774.480745000	68.6619	87	0
1528160774.602871000	68.7841	231	0
1528160774.604397000	68.7856	101	1
1528160774.604410000	68.7856	148	0
1528160774.606694000	68.7879	98	1
1528160774.606898000	68.7881	368	1
1528160774.606967000	68.7882	1412	1
1528160774.606990000	68.7882	1412	1
1528160774.607019000	68.7882	1412	1
1528160774.607055000	68.7882	786	1
1528160774.608027000	68.7892	92	0
1528160774.609421000	68.7906	98	1
1528160774.609677000	68.7909	219	0
1528160774.611421000	68.7926	98	1
1528160774.628461000	68.8097	87	0
1528160774.701907000	68.8831	391	0
1528160774.703199000	68.8844	409	1
1528160774.703258000	68.8844	259	1
1528160774.709195000	68.8904	80	0
1528160774.711444000	68.8926	98	1
1528160774.720992000	68.9022	87	0
1528160774.838724000	69.0199	332	0
1528160774.840368000	69.0216	148	0
1528160774.840406000	69.0216	101	1
1528160774.842430000	69.0236	98	1
1528160774.843749000	69.0249	92	0
1528160774.845352000	69.0265	230	0
1528160774.845364000	69.0266	98	1
1528160774.847438000	69.0286	98	1
1528160775.098815000	69.28	387	1
1528160775.098891000	69.2801	257	1
1528160775.117436000	69.2986	87	0
1528160775.205691000	69.3869	258	0
1528160775.207306000	69.3885	148	0
1528160775.207425000	69.3886	101	1
1528160775.208884000	69.3901	92	0
1528160775.209450000	69.3906	101	1
1528160775.210439000	69.3916	323	0
1528160775.212395000	69.3936	98	1
1528160775.472825000	69.654	389	1
1528160775.472909000	69.6541	256	1
1528160775.491187000	69.6724	87	0
1528160775.500725000	69.6819	87	0
1528160775.664572000	69.8458	233	0
1528160775.666223000	69.8474	148	0
1528160775.666436000	69.8476	107	1
1528160775.668974000	69.8502	92	0
1528160775.670478000	69.8517	98	1
1528160775.670604000	69.8518	242	0
1528160775.672484000	69.8537	98	1
1528160775.893569000	70.0748	388	1
1528160775.893635000	70.0748	259	1
1528160775.913973000	70.0952	87	0
1528160776.012186000	70.1934	300	0
1528160776.013876000	70.1951	148	0
1528160776.014468000	70.1957	104	1
1528160776.017481000	70.1987	92	0
1528160776.019024000	70.2002	255	0
1528160776.019479000	70.2007	101	1
1528160776.157875000	70.3391	995	1
1528160776.157933000	70.3391	257	1
1528160776.177494000	70.3587	87	0
1528160776.259222000	70.4404	261	0
1528160776.260810000	70.442	148	0
1528160776.261524000	70.4427	104	1
1528160776.262850000	70.444	92	0
1528160776.264449000	70.4456	265	0
1528160776.264502000	70.4457	98	1
1528160776.266517000	70.4477	98	1
1528160776.513793000	70.695	387	1
1528160776.513869000	70.6951	257	1
1528160776.532284000	70.7135	87	0
1528160776.633583000	70.8148	232	0
1528160776.635213000	70.8164	148	0
1528160776.635473000	70.8167	104	1
1528160776.637802000	70.819	92	0
1528160776.639399000	70.8206	184	0
1528160776.639492000	70.8207	98	1
1528160776.641539000	70.8227	98	1
1528160776.925800000	71.107	907	1
1528160776.925853000	71.107	257	1
1528160776.943447000	71.1246	87	0
1528160777.053652000	71.2348	328	0
1528160777.055245000	71.2364	148	0
1528160777.055520000	71.2367	104	1
1528160777.059398000	71.2406	92	0
1528160777.060972000	71.2422	143	0
1528160777.061485000	71.2427	101	1
1528160777.093642000	71.2748	92	0
1528160777.095640000	71.2768	98	1
1528160777.300981000	71.4822	466	1
1528160777.301041000	71.4822	259	1
1528160777.325259000	71.5064	87	0
1528160777.430760000	71.612	235	0
1528160777.432343000	71.6135	148	0
1528160777.432595000	71.6138	104	1
1528160777.433973000	71.6152	92	0
1528160777.435560000	71.6168	200	0
1528160777.435580000	71.6168	98	1
1528160777.437582000	71.6188	98	1
1528160777.608000000	71.7892	372	1
1528160777.608095000	71.7893	1412	1
1528160777.608121000	71.7893	1412	1
1528160777.608170000	71.7894	1412	1
1528160777.608194000	71.7894	1412	1
1528160777.608221000	71.7894	1412	1
1528160777.608262000	71.7895	1412	1
1528160777.608306000	71.7895	1412	1
1528160777.608344000	71.7895	1412	1
1528160777.608385000	71.7896	1412	1
1528160777.608438000	71.7896	1412	1
1528160777.608477000	71.7897	1412	1
1528160777.608511000	71.7897	1412	1
1528160777.608558000	71.7897	1412	1
1528160777.608580000	71.7898	687	1
1528160777.625713000	71.8069	87	0
1528160777.629396000	71.8106	87	0
1528160777.704824000	71.886	338	1
1528160777.704910000	71.8861	257	1
1528160777.723249000	71.9044	87	0
1528160777.747463000	71.9287	396	0
1528160777.749620000	71.9308	101	1
1528160777.753123000	71.9343	80	0
1528160777.754609000	71.9358	98	1
1528160777.817519000	71.9987	289	0
1528160777.819070000	72.0003	148	0
1528160777.819555000	72.0007	101	1
1528160777.821481000	72.0027	92	0
1528160777.823117000	72.0043	288	0
1528160777.823558000	72.0047	101	1
1528160778.047729000	72.2289	388	1
1528160778.047796000	72.229	256	1
1528160778.065604000	72.2468	87	0
1528160778.164617000	72.3458	235	0
1528160778.166219000	72.3474	148	0
1528160778.166611000	72.3478	104	1
1528160778.169124000	72.3503	92	0
1528160778.170622000	72.3518	98	1
1528160778.170664000	72.3519	119	0
1528160778.172573000	72.3538	98	1
1528160778.479840000	72.661	389	1
1528160778.479935000	72.6611	259	1
1528160778.498897000	72.6801	87	0
1528160778.591120000	72.7723	233	0
1528160778.592658000	72.7738	148	0
1528160778.592724000	72.7739	101	1
1528160778.594649000	72.7758	98	1
1528160778.596116000	72.7773	92	0
1528160778.597646000	72.7788	98	1
1528160778.597711000	72.7789	280	0
1528160778.599655000	72.7808	98	1
1528160778.924056000	73.1052	388	1
1528160778.924149000	73.1053	259	1
1528160778.954343000	73.1355	87	0
1528160779.051329000	73.2325	256	0
1528160779.052958000	73.2341	148	0
1528160779.053699000	73.2349	104	1
1528160779.055622000	73.2368	92	0
1528160779.057222000	73.2384	309	0
1528160779.057714000	73.2389	101	1
1528160779.152226000	73.3334	388	1
1528160779.152316000	73.3335	257	1
1528160779.170511000	73.3517	87	0
1528160779.284292000	73.4655	233	0
1528160779.285706000	73.4669	101	1
1528160779.285904000	73.4671	148	0
1528160779.287688000	73.4689	98	1
1528160779.293823000	73.475	92	0
1528160779.295665000	73.4769	98	1
1528160779.297059000	73.4783	175	0
1528160779.298711000	73.4799	98	1
1528160779.613903000	73.7951	392	1
1528160779.613991000	73.7952	256	1
1528160779.633497000	73.8147	87	0
1528160779.722329000	73.9035	310	0
1528160779.723971000	73.9052	148	0
1528160779.724757000	73.9059	104	1
1528160779.726694000	73.9079	92	0
1528160779.728304000	73.9095	291	0
1528160779.728777000	73.91	101	1
1528160779.853735000	74.0349	390	1
1528160779.853829000	74.035	258	1
1528160779.873458000	74.0546	87	0
1528160780.014596000	74.1958	279	0
1528160780.016756000	74.1979	101	1
1528160780.023979000	74.2052	158	0
1528160780.025572000	74.2068	171	0
1528160780.025809000	74.207	101	1
1528160780.109592000	74.2908	388	1
1528160780.109658000	74.2908	257	1
1528160780.142687000	74.3239	87	0
1528160780.153426000	74.3346	87	0
1528160780.250728000	74.4319	233	0
1528160780.252382000	74.4336	148	0
[truncated: 1,050 more rows]
