# Supplementary material for: Method for multi-task learning fusion network traffic classification to address small sample labels
Source: Sci Rep. 2024 Jan 30;14:2518. doi: 10.1038/s41598-024-51933-8 (PMC10827795; doi:10.1038/s41598-024-51933-8)
Supplement: Supplementary file 2 — Supplementary Information 2. [file 41598_2024_51933_MOESM2_ESM.zip › QUIC Dataset/QUIC Dataset/pretraining/Google Doc/GoogleDoc-1143.txt]

1527845548.803529000	0	276	1
1527845548.823731000	0.0202019	67	0
1527845549.215676000	0.412147	311	0
1527845549.215949000	0.41242	1392	0
1527845549.216281000	0.412752	1392	0
1527845549.216345000	0.412816	1392	0
1527845549.216347000	0.412818	160	0
1527845549.216609000	0.41308	1392	0
1527845549.216908000	0.413379	1392	0
1527845549.217224000	0.413695	1392	0
1527845549.217349000	0.41382	809	0
1527845549.217676000	0.414147	86	1
1527845549.219410000	0.415881	1392	0
1527845549.219686000	0.416157	98	1
1527845549.219695000	0.416166	1392	0
1527845549.219775000	0.416246	673	0
1527845549.221412000	0.417883	86	1
1527845549.224172000	0.420643	1392	0
1527845549.224264000	0.420735	1392	0
1527845549.224446000	0.420917	1392	0
1527845549.224449000	0.42092	168	0
1527845549.224519000	0.42099	1178	0
1527845549.243556000	0.440027	92	1
1527845549.251170000	0.447641	1392	0
1527845549.251308000	0.447779	1392	0
1527845549.251387000	0.447858	1392	0
1527845549.251389000	0.44786	178	0
1527845549.251677000	0.448148	1218	0
1527845549.253439000	0.44991	92	1
1527845549.253747000	0.450218	1392	0
1527845549.253755000	0.450226	235	0
1527845549.255425000	0.451896	83	1
1527845549.255772000	0.452243	1392	0
1527845549.255858000	0.452329	782	0
1527845549.257400000	0.453871	83	1
1527845549.257892000	0.454363	1392	0
1527845549.258047000	0.454518	985	0
1527845549.259390000	0.455861	83	1
1527845549.259678000	0.456149	1392	0
1527845549.259963000	0.456434	1392	0
1527845549.260506000	0.456977	1392	0
1527845549.260508000	0.456979	168	0
1527845549.261017000	0.457488	1392	0
1527845549.261086000	0.457557	147	0
1527845549.261403000	0.457874	89	1
1527845549.262650000	0.459121	1392	0
1527845549.262920000	0.459391	1392	0
1527845549.263460000	0.459931	89	1
1527845549.263785000	0.460256	1392	0
1527845549.263787000	0.460258	168	0
1527845549.263861000	0.460332	64	0
1527845549.265861000	0.462332	1392	0
1527845549.265867000	0.462338	132	0
1527845549.266019000	0.46249	86	1
1527845549.266132000	0.462603	1392	0
1527845549.266199000	0.46267	1392	0
1527845549.266516000	0.462987	1392	0
1527845549.266519000	0.46299	160	0
1527845549.266585000	0.463056	72	0
1527845549.267255000	0.463726	770	0
1527845549.268836000	0.465307	1392	0
1527845549.269139000	0.46561	1392	0
1527845549.269437000	0.465908	1392	0
1527845549.269439000	0.46591	168	0
1527845549.269642000	0.466113	913	0
1527845549.273180000	0.469651	98	1
1527845549.275616000	0.472087	95	1
1527845549.719176000	0.915647	350	1
1527845549.719270000	0.915741	1392	1
1527845549.719309000	0.91578	898	1
1527845549.723752000	0.920223	199	1
1527845549.738977000	0.935448	67	0
1527845549.743498000	0.939969	67	0
1527845549.841831000	1.0383	258	0
1527845549.842113000	1.03858	1392	0
1527845549.842251000	1.03872	1392	0
1527845549.842567000	1.03904	1392	0
1527845549.842569000	1.03904	160	0
1527845549.842833000	1.0393	1392	0
1527845549.843131000	1.0396	1392	0
1527845549.843440000	1.03991	104	1
1527845549.843787000	1.04026	1051	0
1527845549.844505000	1.04098	72	0
1527845549.844970000	1.04144	211	0
1527845549.845432000	1.0419	86	1
1527845549.903046000	1.09952	409	0
1527845549.904444000	1.10091	80	1
1527845549.906476000	1.10295	60	0
1527845549.908471000	1.10494	80	1
1527845549.969228000	1.1657	196	1
1527845549.989461000	1.18593	67	0
1527845550.270552000	1.46702	427	0
1527845550.270768000	1.46724	1094	0
1527845550.272477000	1.46895	83	1
1527845550.274047000	1.47052	72	0
1527845550.274462000	1.47093	83	1
1527845550.274472000	1.47094	121	0
1527845550.276474000	1.47294	80	1
1527845550.770400000	1.96687	248	1
1527845550.770491000	1.96696	125	1
1527845550.802637000	1.99911	67	0
1527845550.812257000	2.00873	140	1
1527845550.812342000	2.00881	171	1
1527845550.832045000	2.02852	67	0
1527845550.855445000	2.05192	1392	0
1527845550.855663000	2.05213	1392	0
1527845550.855972000	2.05244	1392	0
1527845550.855975000	2.05245	413	0
1527845550.856046000	2.05252	72	0
1527845550.856047000	2.05252	72	0
1527845550.857667000	2.05414	101	1
1527845550.922740000	2.11921	620	0
1527845550.922743000	2.11921	72	0
1527845550.922862000	2.11933	241	0
1527845550.924498000	2.12097	86	1
1527845551.649793000	2.84626	643	1
1527845551.671477000	2.86795	67	0
1527845551.716726000	2.9132	145	1
1527845551.743428000	2.9399	67	0
1527845551.753486000	2.94996	413	0
1527845551.753818000	2.95029	1392	0
1527845551.753988000	2.95046	976	0
1527845551.755607000	2.95208	72	0
1527845551.755800000	2.95227	89	1
1527845551.756099000	2.95257	210	0
1527845551.757884000	2.95436	86	1
1527845551.870357000	3.06683	271	0
1527845551.870623000	3.06709	1392	0
1527845551.870822000	3.06729	977	0
1527845551.872401000	3.06887	72	0
1527845551.872475000	3.06895	191	0
1527845551.872548000	3.06902	83	1
1527845551.874554000	3.07102	86	1
1527845552.217683000	3.41415	215	1
1527845552.236851000	3.43332	67	0
1527845552.345714000	3.54219	236	0
1527845552.346004000	3.54247	1392	0
1527845552.346191000	3.54266	976	0
1527845552.348100000	3.54457	89	1
1527845552.362826000	3.5593	72	0
1527845552.362943000	3.55941	178	0
1527845552.364593000	3.56106	83	1
1527845552.722965000	3.91944	273	1
1527845552.723047000	3.91952	1392	1
1527845552.723088000	3.91956	1392	1
1527845552.723139000	3.91961	1392	1
1527845552.723165000	3.91964	1392	1
1527845552.723212000	3.91968	1392	1
1527845552.723242000	3.91971	1392	1
1527845552.723290000	3.91976	1392	1
1527845552.723344000	3.91982	1392	1
1527845552.723370000	3.91984	1392	1
1527845552.723420000	3.91989	1392	1
1527845552.723455000	3.91993	1392	1
1527845552.723492000	3.91996	1392	1
1527845552.723522000	3.91999	1272	1
1527845552.742807000	3.93928	67	0
1527845552.746161000	3.94263	67	0
1527845553.029167000	4.22564	378	0
1527845553.030043000	4.22651	86	1
1527845553.032246000	4.22872	60	0
1527845553.047214000	4.24369	80	1
1527845554.688794000	5.88526	319	1
1527845554.688894000	5.88537	1392	1
1527845554.688932000	5.8854	971	1
1527845554.693480000	5.88995	294	1
1527845554.693560000	5.89003	1392	1
1527845554.693586000	5.89006	1392	1
1527845554.693624000	5.89009	751	1
1527845554.709088000	5.90556	146	1
1527845554.710548000	5.90702	67	0
1527845554.712031000	5.9085	82	1
1527845554.715130000	5.9116	67	0
1527845554.727992000	5.92446	84	0
1527845554.729453000	5.92592	86	1
1527845554.790053000	5.98652	424	0
1527845554.792137000	5.98861	60	0
1527845554.796139000	5.99261	83	1
1527845554.884947000	6.08142	589	0
1527845554.884950000	6.08142	286	0
1527845554.885092000	6.08156	88	0
1527845554.886489000	6.08296	86	1
1527845554.887088000	6.08356	82	1
1527845554.891038000	6.08751	232	1
1527845554.907327000	6.1038	67	0
1527845554.910798000	6.10727	67	0
1527845555.107853000	6.30432	629	0
1527845555.107991000	6.30446	1392	0
1527845555.108102000	6.30457	1392	0
1527845555.108293000	6.30476	1392	0
1527845555.108295000	6.30477	160	0
1527845555.108436000	6.30491	1392	0
1527845555.108732000	6.3052	1337	0
1527845555.109456000	6.30593	1392	0
1527845555.109768000	6.30624	1392	0
1527845555.110082000	6.30655	1392	0
1527845555.110086000	6.30656	168	0
1527845555.110441000	6.30691	113	1
1527845555.110577000	6.30705	1212	0
1527845555.112428000	6.3089	83	1
1527845555.142899000	6.33937	1392	0
1527845555.143124000	6.3396	1392	0
1527845555.143195000	6.33967	1392	0
1527845555.143198000	6.33967	178	0
1527845555.143447000	6.33992	1392	0
1527845555.143514000	6.33998	1392	0
1527845555.143808000	6.34028	1392	0
1527845555.143874000	6.34034	1392	0
1527845555.143946000	6.34042	817	0
1527845555.145318000	6.34179	764	0
1527845555.147722000	6.34419	1392	0
1527845555.148007000	6.34448	1392	0
1527845555.148329000	6.3448	1392	0
1527845555.148332000	6.3448	168	0
1527845555.148596000	6.34507	958	0
1527845555.150221000	6.34669	1392	0
1527845555.150489000	6.34696	107	1
1527845555.150502000	6.34697	1392	0
1527845555.150832000	6.3473	1392	0
1527845555.150834000	6.34731	168	0
1527845555.151540000	6.34801	1392	0
1527845555.151543000	6.34801	175	0
1527845555.151654000	6.34812	107	1
1527845555.153443000	6.34991	80	1
1527845555.154394000	6.35086	1392	0
1527845555.154672000	6.35114	1392	0
1527845555.154743000	6.35121	1392	0
1527845555.154745000	6.35122	168	0
1527845555.154954000	6.35142	1177	0
1527845555.156447000	6.35292	92	1
1527845555.157338000	6.35381	1392	0
1527845555.157662000	6.35413	1392	0
1527845555.157979000	6.35445	1392	0
1527845555.157982000	6.35445	168	0
1527845555.158199000	6.35467	963	0
1527845555.158530000	6.355	1392	0
1527845555.158785000	6.35526	1249	0
1527845555.158915000	6.35539	724	0
1527845555.159429000	6.3559	101	1
1527845555.160119000	6.35659	1392	0
1527845555.160509000	6.35698	1308	0
1527845555.161426000	6.3579	83	1
1527845555.161506000	6.35798	1392	0
1527845555.161821000	6.35829	1392	0
1527845555.161823000	6.35829	317	0
1527845555.161896000	6.35837	163	0
1527845555.163487000	6.35996	89	1
1527845556.455390000	7.65186	641	1
1527845556.455468000	7.65194	125	1
1527845556.475804000	7.67228	67	0
1527845556.529407000	7.72588	1392	0
1527845556.529702000	7.72617	1392	0
1527845556.529997000	7.72647	1392	0
1527845556.530071000	7.72654	594	0
1527845556.530073000	7.72654	72	0
1527845556.530169000	7.72664	268	0
1527845556.532142000	7.72861	86	1
1527845556.533507000	7.72998	89	1
1527845557.548780000	8.74525	431	1
1527845557.548859000	8.74533	275	1
1527845557.549845000	8.74632	331	1
1527845557.549919000	8.74639	1392	1
1527845557.549960000	8.74643	1392	1
1527845557.550014000	8.74648	972	1
1527845557.569001000	8.76547	67	0
1527845557.617545000	8.81402	362	1
1527845557.635162000	8.83163	70	0
1527845557.636770000	8.83324	83	1
1527845557.638395000	8.83487	67	0
1527845557.655818000	8.85229	379	0
1527845557.657776000	8.85425	83	1
1527845557.663201000	8.85967	60	0
1527845557.664812000	8.86128	80	1
1527845557.680644000	8.87712	275	0
1527845557.680987000	8.87746	1380	0
1527845557.681059000	8.87753	493	0
1527845557.683604000	8.88007	572	0
1527845557.683782000	8.88025	89	1
1527845557.685497000	8.88197	615	0
1527845557.686769000	8.88324	80	1
1527845557.687150000	8.88362	447	0
1527845557.688773000	8.88524	80	1
1527845557.689205000	8.88568	677	0
1527845557.690582000	8.88705	464	0
1527845557.690745000	8.88722	83	1
1527845557.692623000	8.88909	815	0
1527845557.694754000	8.89122	80	1
1527845557.694768000	8.89124	629	0
1527845557.696760000	8.89323	80	1
1527845557.697333000	8.8938	499	0
1527845557.698761000	8.89523	80	1
1527845557.699061000	8.89553	419	0
1527845557.700791000	8.89726	80	1
1527845557.700853000	8.89732	691	0
1527845557.702255000	8.89873	596	0
1527845557.702772000	8.89924	83	1
1527845557.707289000	8.90376	548	0
1527845557.708771000	8.90524	80	1
1527845557.709084000	8.90556	634	0
1527845557.710739000	8.90721	80	1
1527845557.710865000	8.90734	563	0
1527845557.711079000	8.90755	669	0
1527845557.712737000	8.90921	83	1
1527845557.718784000	8.91526	82	0
1527845557.718898000	8.91537	129	0
1527845557.720780000	8.91725	83	1
1527845557.728373000	8.92484	265	0
1527845557.728494000	8.92496	83	0
1527845557.729776000	8.92625	83	1
1527845557.733139000	8.92961	127	0
1527845557.734892000	8.93136	80	1
1527845558.572794000	9.76926	466	1
1527845558.572882000	9.76935	75	1
1527845558.593028000	9.7895	67	0
1527845558.665644000	9.86211	287	0
1527845558.665757000	9.86223	347	0
1527845558.667858000	9.86433	86	1
1527845558.669048000	9.86552	288	0
1527845558.670817000	9.86729	80	1
1527845561.587756000	12.7842	350	1
1527845561.587970000	12.7844	479	1
1527845561.588035000	12.7845	68	1
1527845561.588193000	12.7847	310	1
1527845561.588237000	12.7847	90	1
1527845561.588483000	12.785	283	1
1527845561.588570000	12.785	1392	1
1527845561.588608000	12.7851	1392	1
1527845561.588640000	12.7851	1392	1
1527845561.588676000	12.7851	1392	1
1527845561.588720000	12.7852	1392	1
1527845561.588761000	12.7852	1392	1
1527845561.588812000	12.7853	1392	1
1527845561.588851000	12.7853	1392	1
1527845561.588883000	12.7854	1392	1
1527845561.588923000	12.7854	1392	1
1527845561.588970000	12.7854	1392	1
1527845561.588995000	12.7855	1392	1
1527845561.589032000	12.7855	1392	1
1527845561.589074000	12.7855	1392	1
1527845561.589120000	12.7856	1392	1
1527845561.589158000	12.7856	1392	1
1527845561.589189000	12.7857	1392	1
1527845561.589226000	12.7857	1392	1
1527845561.589278000	12.7857	1392	1
1527845561.591068000	12.7875	1392	1
1527845561.591112000	12.7876	1392	1
1527845561.591179000	12.7876	1392	1
1527845561.591230000	12.7877	1392	1
1527845561.591273000	12.7877	1392	1
1527845561.591307000	12.7878	1392	1
1527845561.591349000	12.7878	1392	1
1527845561.591389000	12.7879	1392	1
1527845561.591414000	12.7879	1392	1
1527845561.591465000	12.7879	1392	1
1527845561.591491000	12.788	1392	1
1527845561.591540000	12.788	1392	1
1527845561.591565000	12.788	1392	1
1527845561.591604000	12.7881	1392	1
1527845561.591629000	12.7881	1392	1
1527845561.591679000	12.7882	104	1
1527845561.591714000	12.7882	235	1
1527845561.607655000	12.8041	67	0
1527845561.609432000	12.8059	67	0
1527845561.613190000	12.8097	67	0
1527845561.616896000	12.8134	67	0
1527845561.690203000	12.8867	305	0
1527845561.690318000	12.8868	131	0
1527845561.694291000	12.8908	72	0
1527845561.694695000	12.8912	118	0
1527845561.697188000	12.8937	101	1
1527845561.734526000	12.931	357	0
1527845561.734924000	12.9314	267	0
1527845561.734994000	12.9315	83	0
1527845561.738668000	12.9351	72	0
1527845561.738760000	12.9352	311	0
1527845561.740433000	12.9369	60	0
1527845561.744009000	12.9405	95	1
1527845561.755578000	12.952	211	0
1527845561.755696000	12.9522	121	0
1527845561.757008000	12.9535	83	1
1527845561.762617000	12.9591	82	0
1527845561.762723000	12.9592	138	0
1527845561.764061000	12.9605	83	1
1527845562.292246000	13.4887	226	0
1527845562.292357000	13.4888	126	0
1527845562.294090000	13.4906	83	1
1527845562.297716000	13.4942	72	0
1527845562.298946000	13.4954	299	0
1527845562.299035000	13.4955	80	1
1527845562.301035000	13.4975	80	1
1527845562.345043000	13.5415	340	1
1527845562.347071000	13.5435	274	1
1527845562.366069000	13.5625	67	0
1527845562.390812000	13.5873	357	1
1527845562.411322000	13.6078	67	0
1527845562.441620000	13.6381	236	0
1527845562.441756000	13.6382	98	0
1527845562.443058000	13.6395	89	1
1527845562.444891000	13.6414	72	0
1527845562.444974000	13.6414	120	0
1527845562.447081000	13.6436	83	1
1527845562.454518000	13.651	372	1
1527845562.454594000	13.6511	440	1
1527845562.464654000	13.6611	248	0
1527845562.464774000	13.6612	259	0
1527845562.466041000	13.6625	83	1
1527845562.467918000	13.6644	72	0
1527845562.468008000	13.6645	84	0
1527845562.470080000	13.6666	83	1
1527845562.475775000	13.6722	67	0
1527845562.550061000	13.7465	593	0
1527845562.550241000	13.7467	781	0
1527845562.551755000	13.7482	72	0
1527845562.551835000	13.7483	237	0
1527845562.552233000	13.7487	86	1
1527845562.554088000	13.7506	83	1
1527845562.572071000	13.7685	275	0
1527845562.572201000	13.7687	126	0
1527845562.575446000	13.7719	72	0
1527845562.575881000	13.7724	142	0
1527845562.576641000	13.7731	83	1
1527845562.579106000	13.7756	83	1
1527845562.683415000	13.8799	372	1
1527845562.683507000	13.88	242	1
1527845562.703123000	13.8996	67	0
1527845562.782878000	13.9793	215	0
1527845562.782978000	13.9794	126	0
1527845562.785070000	13.9815	86	1
1527845562.787742000	13.9842	72	0
1527845562.788272000	13.9847	138	0
1527845562.789054000	13.9855	83	1
1527845563.086356000	14.2828	386	1
1527845563.086439000	14.2829	239	1
1527845563.106410000	14.3029	67	0
1527845563.187902000	14.3844	213	0
1527845563.188203000	14.3847	126	0
1527845563.190080000	14.3866	86	1
1527845563.191089000	14.3876	72	0
1527845563.191983000	14.3885	292	0
1527845563.193061000	14.3895	83	1
1527845563.309530000	14.506	891	1
1527845563.309625000	14.5061	240	1
1527845563.330901000	14.5274	67	0
1527845563.407438000	14.6039	281	0
1527845563.407441000	14.6039	126	0
1527845563.409118000	14.6056	86	1
1527845563.411954000	14.6084	72	0
1527845563.411957000	14.6084	215	0
1527845563.414311000	14.6108	83	1
1527845563.596331000	14.7928	519	1
1527845563.596421000	14.7929	238	1
1527845563.616155000	14.8126	67	0
1527845563.708042000	14.9045	285	0
1527845563.708157000	14.9046	126	0
1527845563.710138000	14.9066	86	1
1527845563.712199000	14.9087	72	0
1527845563.712291000	14.9088	157	0
1527845563.714119000	14.9106	83	1
1527845564.030698000	15.2272	421	1
1527845564.030783000	15.2273	247	1
1527845564.050128000	15.2466	67	0
1527845564.407867000	15.6043	238	0
1527845564.408188000	15.6047	136	0
1527845564.408649000	15.6051	268	0
1527845564.410170000	15.6066	89	1
1527845567.616091000	18.8126	368	1
1527845567.616182000	18.8127	235	1
1527845567.636157000	18.8326	67	0
1527845567.734526000	18.931	238	0
1527845567.734528000	18.931	126	0
1527845567.736221000	18.9327	86	1
1527845567.739063000	18.9355	72	0
1527845567.739065000	18.9355	279	0
1527845567.741197000	18.9377	83	1
1527845567.874615000	19.0711	372	1
1527845567.874710000	19.0712	234	1
1527845567.895224000	19.0917	67	0
1527845567.997458000	19.1939	266	0
1527845567.997561000	19.194	128	0
1527845567.999149000	19.1956	86	1
1527845568.001201000	19.1977	72	0
1527845568.001301000	19.1978	249	0
1527845568.003158000	19.1996	83	1
1527845568.088540000	19.285	836	1
1527845568.088625000	19.2851	236	1
1527845568.108533000	19.305	67	0
1527845568.217244000	19.4137	216	0
1527845568.217360000	19.4138	128	0
1527845568.219178000	19.4156	86	1
1527845568.222300000	19.4188	72	0
1527845568.222833000	19.4193	281	0
1527845568.224162000	19.4206	83	1
1527845568.728134000	19.9246	369	1
1527845568.728272000	19.9247	239	1
1527845568.749657000	19.9461	67	0
1527845568.849838000	20.0463	238	0
1527845568.849937000	20.0464	128	0
1527845568.851191000	20.0477	86	1
1527845568.854429000	20.0509	72	0
1527845568.854520000	20.051	123	0
1527845568.856180000	20.0527	83	1
1527845569.065064000	20.2615	368	1
1527845569.065147000	20.2616	238	1
1527845569.084547000	20.281	67	0
1527845569.185285000	20.3818	215	0
1527845569.185574000	20.382	128	0
1527845569.187248000	20.3837	86	1
1527845569.190599000	20.3871	72	0
1527845569.191067000	20.3875	195	0
1527845569.192206000	20.3887	83	1
1527845569.518981000	20.7155	368	1
1527845569.519070000	20.7155	236	1
1527845569.540572000	20.737	67	0
1527845569.641502000	20.838	262	0
1527845569.641504000	20.838	128	0
1527845569.643252000	20.8397	86	1
1527845569.645986000	20.8425	72	0
1527845569.646431000	20.8429	231	0
1527845569.647252000	20.8437	83	1
1527845569.858757000	21.0552	370	1
1527845569.858856000	21.0553	238	1
1527845569.878991000	21.0755	67	0
1527845569.986350000	21.1828	213	0
1527845569.986438000	21.1829	128	0
1527845569.988243000	21.1847	86	1
1527845569.989660000	21.1861	72	0
1527845569.990155000	21.1866	217	0
1527845569.991232000	21.1877	83	1
1527845570.309642000	21.5061	372	1
1527845570.309705000	21.5062	237	1
1527845570.329599000	21.5261	67	0
1527845570.427542000	21.624	238	0
1527845570.427933000	21.6244	128	0
1527845570.429288000	21.6258	86	1
1527845570.430842000	21.6273	72	0
1527845570.431129000	21.6276	65	0
1527845570.432261000	21.6287	83	1
1527845570.731036000	21.9275	382	1
1527845570.731126000	21.9276	240	1
1527845570.750321000	21.9468	67	0
1527845570.857192000	22.0537	260	0
1527845570.857194000	22.0537	128	0
1527845570.859342000	22.0558	86	1
1527845570.862189000	22.0587	72	0
1527845570.862582000	22.0591	97	0
1527845570.864380000	22.0609	83	1
1527845571.925659000	23.1221	890	1
1527845571.925753000	23.1222	239	1
1527845571.946987000	23.1435	67	0
1527845572.033404000	23.2299	289	0
1527845572.033406000	23.2299	128	0
1527845572.035054000	23.2315	86	1
1527845572.036190000	23.2327	72	0
1527845572.036684000	23.2332	211	0
1527845572.037963000	23.2344	83	1
1527845572.274370000	23.4708	519	1
1527845572.274453000	23.4709	236	1
1527845572.294903000	23.4914	67	0
1527845572.387464000	23.5839	239	0
1527845572.387467000	23.5839	128	0
1527845572.389077000	23.5855	86	1
1527845572.392023000	23.5885	72	0
1527845572.392026000	23.5885	140	0
1527845572.394060000	23.5905	83	1
1527845572.718580000	23.9151	419	1
1527845572.718657000	23.9151	237	1
1527845572.739195000	23.9357	67	0
1527845572.821288000	24.0178	261	0
1527845572.821290000	24.0178	128	0
1527845572.823099000	24.0196	86	1
1527845572.825895000	24.0224	72	0
1527845572.825896000	24.0224	116	0
1527845572.828085000	24.0246	83	1
1527845573.359345000	24.5558	368	1
1527845573.359434000	24.5559	237	1
1527845573.379446000	24.5759	67	0
1527845573.490597000	24.6871	308	0
1527845573.490599000	24.6871	128	0
1527845573.492138000	24.6886	86	1
1527845573.495016000	24.6915	72	0
1527845573.495018000	24.6915	248	0
1527845573.497141000	24.6936	83	1
1527845573.783874000	24.9803	349	1
1527845573.783978000	24.9804	1392	1
1527845573.784019000	24.9805	1392	1
1527845573.784052000	24.9805	1392	1
1527845573.784090000	24.9806	1366	1
1527845573.800965000	24.9974	80	0
1527845573.803132000	24.9996	80	1
1527845573.805066000	25.0015	67	0
1527845573.874727000	25.0712	369	0
1527845573.877159000	25.0736	83	1
1527845573.881392000	25.0779	60	0
1527845573.883149000	25.0796	80	1
1527845574.351132000	25.5476	367	1
1527845574.351223000	25.5477	237	1
1527845574.376006000	25.5725	67	0
1527845574.465995000	25.6625	292	0
1527845574.466110000	25.6626	128	0
1527845574.468109000	25.6646	86	1
1527845574.469716000	25.6662	72	0
1527845574.469811000	25.6663	314	0
1527845574.471097000	25.6676	83	1
1527845574.671589000	25.8681	837	1
1527845574.671679000	25.8681	238	1
1527845574.691863000	25.8883	67	0
1527845574.697050000	25.8935	67	0
1527845574.800345000	25.9968	215	0
1527845574.800347000	25.9968	128	0
1527845574.802145000	25.9986	89	1
1527845574.804658000	26.0011	72	0
1527845574.804744000	26.0012	207	0
1527845574.806127000	26.0026	83	1
1527845575.074794000	26.2713	368	1
1527845575.074895000	26.2714	237	1
1527845575.094645000	26.2911	67	0
1527845575.203158000	26.3996	215	0
1527845575.203161000	26.3996	128	0
1527845575.205247000	26.4017	86	1
1527845575.206768000	26.4032	72	0
1527845575.207163000	26.4036	179	0
1527845575.208142000	26.4046	83	1
1527845575.562792000	26.7593	369	1
1527845575.562884000	26.7594	239	1
1527845575.583168000	26.7796	67	0
1527845575.653186000	26.8497	238	0
1527845575.653192000	26.8497	128	0
1527845575.655251000	26.8517	86	1
1527845575.657289000	26.8538	72	0
1527845575.657753000	26.8542	313	0
1527845575.659233000	26.8557	83	1
1527845575.884589000	27.0811	368	1
1527845575.884653000	27.0811	237	1
1527845575.906240000	27.1027	67	0
1527845575.986085000	27.1826	236	0
1527845575.986213000	27.1827	128	0
1527845575.988248000	27.1847	86	1
1527845575.990195000	27.1867	72	0
1527845575.990197000	27.1867	232	0
1527845575.992231000	27.1887	83	1
1527845576.355080000	27.5516	370	1
1527845576.355170000	27.5516	240	1
1527845576.375042000	27.5715	67	0
1527845576.462540000	27.659	236	0
1527845576.462655000	27.6591	128	0
1527845576.464224000	27.6607	86	1
1527845576.466508000	27.663	72	0
1527845576.466583000	27.6631	233	0
1527845576.468227000	27.6647	83	1
1527845576.587889000	27.7844	386	1
1527845576.587957000	27.7844	237	1
1527845576.607853000	27.8043	67	0
1527845576.695981000	27.8925	213	0
1527845576.695983000	27.8925	128	0
1527845576.698290000	27.8948	86	1
1527845576.699452000	27.8959	72	0
1527845576.699830000	27.8963	305	0
1527845576.701230000	27.8977	83	1
1527845577.325308000	28.5218	888	1
1527845577.325366000	28.5218	238	1
1527845577.344629000	28.5411	67	0
1527845577.447661000	28.6441	285	0
1527845577.448034000	28.6445	128	0
1527845577.449332000	28.6458	86	1
1527845577.451452000	28.6479	72	0
1527845577.451893000	28.6484	265	0
1527845577.453273000	28.6497	83	1
1527845577.574889000	28.7714	521	1
1527845577.574983000	28.7715	236	1
1527845577.594612000	28.7911	67	0
1527845577.701529000	28.898	265	0
1527845577.701532000	28.898	128	0
1527845577.703401000	28.8999	86	1
1527845577.705668000	28.9021	72	0
1527845577.706111000	28.9026	267	0
1527845577.707289000	28.9038	83	1
1527845577.877852000	29.0743	417	1
1527845577.877916000	29.0744	240	1
1527845577.897237000	29.0937	67	0
1527845578.077486000	29.274	216	0
1527845578.077488000	29.274	128	0
1527845578.079406000	29.2759	86	1
1527845578.082026000	29.2785	72	0
1527845578.082450000	29.2789	116	0
1527845578.083310000	29.2798	83	1
1527845578.236799000	29.4333	369	1
1527845578.236894000	29.4334	236	1
1527845578.260994000	29.4575	67	0
1527845578.343336000	29.5398	215	0
1527845578.343792000	29.5403	128	0
1527845578.345349000	29.5418	86	1
1527845578.348840000	29.5453	72	0
1527845578.348843000	29.5453	151	0
1527845578.350412000	29.5469	83	1
1527845578.958945000	30.1554	368	1
1527845578.959011000	30.1555	236	1
1527845578.979668000	30.1761	67	0
1527845578.984733000	30.1812	67	0
1527845579.066016000	30.2625	281	0
1527845579.066019000	30.2625	128	0
1527845579.067452000	30.2639	89	1
1527845579.070986000	30.2675	72	0
1527845579.070988000	30.2675	161	0
1527845579.072442000	30.2689	83	1
1527845579.317358000	30.5138	370	1
1527845579.317436000	30.5139	239	1
1527845579.338300000	30.5348	67	0
1527845579.418874000	30.6153	308	0
1527845579.418876000	30.6153	128	0
1527845579.420474000	30.6169	86	1
1527845579.422072000	30.6185	72	0
1527845579.422154000	30.6186	271	0
1527845579.423399000	30.6199	83	1
1527845579.709842000	30.9063	838	1
1527845579.709901000	30.9064	241	1
1527845579.730961000	30.9274	67	0
1527845579.814903000	31.0114	215	0
1527845579.815841000	31.0123	128	0
1527845579.816410000	31.0129	86	1
1527845579.818639000	31.0151	72	0
1527845579.819063000	31.0155	265	0
1527845579.820428000	31.0169	83	1
1527845579.976786000	31.1733	368	1
1527845579.976883000	31.1734	237	1
1527845579.996484000	31.193	67	0
1527845580.100477000	31.2969	213	0
1527845580.100479000	31.2969	128	0
1527845580.102520000	31.299	86	1
1527845580.104464000	31.3009	72	0
1527845580.104553000	31.301	279	0
1527845580.106502000	31.303	83	1
1527845580.208762000	31.4052	368	1
1527845580.208848000	31.4053	237	1
1527845580.228906000	31.4254	67	0
1527845580.331028000	31.5275	269	0
1527845580.331031000	31.5275	128	0
1527845580.332533000	31.529	86	1
1527845580.335247000	31.5317	72	0
1527845580.335608000	31.5321	300	0
1527845580.336426000	31.5329	83	1
1527845580.547802000	31.7443	368	1
1527845580.547877000	31.7443	237	1
1527845580.569201000	31.7657	67	0
1527845580.651505000	31.848	236	0
1527845580.651508000	31.848	128	0
1527845580.653551000	31.85	86	1
1527845580.656885000	31.8534	72	0
1527845580.657223000	31.8537	159	0
1527845580.658456000	31.8549	83	1
1527845580.807745000	32.0042	368	1
1527845580.807839000	32.0043	239	1
1527845580.827893000	32.0244	67	0
1527845580.912973000	32.1094	217	0
1527845580.913083000	32.1096	128	0
1527845580.914497000	32.111	86	1
1527845580.918817000	32.1153	72	0
1527845580.919301000	32.1158	287	0
1527845580.920469000	32.1169	83	1
1527845581.044341000	32.2408	370	1
1527845581.044442000	32.2409	241	1
1527845581.065011000	32.2615	67	0
1527845581.161990000	32.3585	215	0
1527845581.161992000	32.3585	128	0
1527845581.163523000	32.36	86	1
1527845581.166060000	32.3625	72	0
1527845581.166452000	32.3629	132	0
1527845581.167486000	32.364	83	1
1527845581.607959000	32.8044	382	1
1527845581.608037000	32.8045	239	1
1527845581.627819000	32.8243	67	0
1527845581.734760000	32.9312	259	0
1527845581.734763000	32.9312	128	0
1527845581.736634000	32.9331	86	1
1527845581.738516000	32.935	72	0
1527845581.738518000	32.935	294	0
1527845581.740541000	32.937	83	1
1527845581.817800000	33.0143	891	1
1527845581.817895000	33.0144	237	1
1527845581.838524000	33.035	67	0
1527845581.945560000	33.142	212	0
1527845581.945563000	33.142	128	0
1527845581.947622000	33.1441	86	1
1527845581.949245000	33.1457	72	0
1527845581.949728000	33.1462	210	0
1527845581.950530000	33.147	83	1
1527845582.170227000	33.3667	519	1
1527845582.170319000	33.3668	240	1
1527845582.190070000	33.3865	67	0
1527845582.309602000	33.5061	213	0
1527845582.309723000	33.5062	128	0
1527845582.311657000	33.5081	86	1
1527845582.317590000	33.5141	72	0
1527845582.318084000	33.5146	234	0
1527845582.319637000	33.5161	83	1
1527845582.571967000	33.7684	417	1
1527845582.572061000	33.7685	240	1
1527845582.592192000	33.7887	67	0
1527845582.732585000	33.9291	283	0
1527845582.732588000	33.9291	128	0
1527845582.734686000	33.9312	86	1
1527845582.738355000	33.9348	72	0
1527845582.738357000	33.9348	180	0
1527845582.739580000	33.9361	83	1
1527845583.041993000	34.2385	368	1
1527845583.042192000	34.2387	239	1
1527845583.062567000	34.259	67	0
1527845583.147478000	34.3439	266	0
1527845583.147480000	34.344	128	0
1527845583.149694000	34.3462	86	1
1527845583.151955000	34.3484	72	0
1527845583.151956000	34.3484	270	0
1527845583.153673000	34.3501	83	1
1527845583.711237000	34.9077	372	1
1527845583.711304000	34.9078	239	1
1527845583.730868000	34.9273	67	0
1527845583.805707000	35.0022	236	0
1527845583.805711000	35.0022	128	0
1527845583.807738000	35.0042	86	1
1527845583.809820000	35.0063	72	0
1527845583.809822000	35.0063	135	0
1527845583.811652000	35.0081	83	1
1527845583.991075000	35.1875	837	1
1527845583.991231000	35.1877	238	1
1527845584.012067000	35.2085	67	0
1527845584.095980000	35.2925	212	0
1527845584.095983000	35.2925	128	0
1527845584.097686000	35.2942	86	1
1527845584.099443000	35.2959	72	0
1527845584.099445000	35.2959	309	0
1527845584.100663000	35.2971	83	1
1527845584.470976000	35.6674	367	1
1527845584.471038000	35.6675	238	1
1527845584.491254000	35.6877	67	0
1527845584.571856000	35.7683	282	0
1527845584.572271000	35.7687	128	0
1527845584.573769000	35.7702	86	1
1527845584.576191000	35.7727	72	0
1527845584.576671000	35.7731	80	0
1527845584.577681000	35.7742	83	1
1527845585.004709000	36.2012	367	1
1527845585.004792000	36.2013	238	1
1527845585.025757000	36.2222	67	0
1527845585.124034000	36.3205	286	0
1527845585.124037000	36.3205	128	0
1527845585.125765000	36.3222	86	1
1527845585.128972000	36.3254	72	0
1527845585.128974000	36.3254	83	0
1527845585.130724000	36.3272	83	1
1527845585.307563000	36.504	374	1
1527845585.307658000	36.5041	242	1
1527845585.329166000	36.5256	67	0
1527845585.423484000	36.62	238	0
1527845585.423486000	36.62	128	0
1527845585.425829000	36.6223	86	1
1527845585.426755000	36.6232	72	0
1527845585.426757000	36.6232	88	0
1527845585.428806000	36.6253	83	1
1527845585.777338000	36.9738	368	1
1527845585.777401000	36.9739	240	1
1527845585.798674000	36.9951	67	0
1527845585.907454000	37.1039	211	0
1527845585.907456000	37.1039	128	0
1527845585.909849000	37.1063	86	1
1527845585.912449000	37.1089	72	0
1527845585.912790000	37.1093	133	0
1527845585.913772000	37.1102	83	1
1527845586.016450000	37.2129	366	1
1527845586.016527000	37.213	240	1
1527845586.036745000	37.2332	67	0
1527845586.131726000	37.3282	269	0
1527845586.131728000	37.3282	128	0
1527845586.133862000	37.3303	86	1
1527845586.135046000	37.3315	72	0
1527845586.135522000	37.332	239	0
1527845586.136771000	37.3332	83	1
1527845586.267224000	37.4637	382	1
1527845586.267317000	37.4638	238	1
1527845586.287246000	37.4837	67	0
1527845586.420198000	37.6167	236	0
1527845586.420200000	37.6167	128	0
1527845586.421879000	37.6184	86	1
1527845586.424688000	37.6212	72	0
1527845586.425169000	37.6216	281	0
1527845586.426883000	37.6234	83	1
1527845586.797726000	37.9942	887	1
1527845586.797831000	37.9943	242	1
1527845586.817592000	38.0141	67	0
1527845586.920721000	38.1172	213	0
1527845586.920830000	38.1173	128	0
1527845586.922837000	38.1193	86	1
1527845586.924322000	38.1208	72	0
1527845586.924748000	38.1212	192	0
1527845586.925820000	38.1223	83	1
1527845587.129436000	38.3259	520	1
1527845587.129498000	38.326	241	1
1527845587.149862000	38.3463	67	0
1527845587.253643000	38.4501	216	0
1527845587.253764000	38.4502	128	0
1527845587.255861000	38.4523	86	1
1527845587.259837000	38.4563	72	0
1527845587.260033000	38.4565	298	0
1527845587.261839000	38.4583	83	1
1527845587.567122000	38.7636	418	1
1527845587.567212000	38.7637	238	1
1527845587.587129000	38.7836	67	0
1527845587.669418000	38.8659	261	0
1527845587.669420000	38.8659	128	0
1527845587.670957000	38.8674	86	1
1527845587.673897000	38.8704	72	0
1527845587.673898000	38.8704	162	0
1527845587.675953000	38.8724	83	1
1527845587.888295000	39.0848	372	1
1527845587.888390000	39.0849	237	1
1527845587.908780000	39.1053	67	0
1527845587.979625000	39.1761	215	0
1527845587.980065000	39.1765	128	0
1527845587.981980000	39.1785	86	1
1527845587.983049000	39.1795	72	0
1527845587.983051000	39.1795	216	0
1527845587.984895000	39.1814	83	1
1527845588.127262000	39.3237	369	1
1527845588.127339000	39.3238	238	1
1527845588.147169000	39.3436	67	0
1527845588.250162000	39.4466	213	0
1527845588.250284000	39.4468	128	0
1527845588.251984000	39.4485	86	1
1527845588.256346000	39.4528	72	0
1527845588.256348000	39.4528	207	0
1527845588.257986000	39.4545	83	1
1527845588.339409000	39.5359	836	1
1527845588.339503000	39.536	240	1
1527845588.359009000	39.5555	67	0
1527845588.457779000	39.6542	285	0
1527845588.457782000	39.6543	128	0
1527845588.459997000	39.6565	86	1
1527845588.462361000	39.6588	72	0
1527845588.462363000	39.6588	223	0
1527845588.463907000	39.6604	83	1
1527845588.827408000	40.0239	368	1
1527845588.827496000	40.024	242	1
1527845588.847904000	40.0444	67	0
1527845588.964151000	40.1606	265	0
1527845588.964154000	40.1606	128	0
1527845588.966029000	40.1625	86	1
1527845588.968664000	40.1651	72	0
1527845588.968665000	40.1651	66	0
1527845588.969935000	40.1664	83	1
1527845589.561431000	40.7579	368	1
1527845589.561512000	40.758	237	1
1527845589.581710000	40.7782	67	0
1527845589.664378000	40.8608	240	0
1527845589.664380000	40.8609	128	0
1527845589.666074000	40.8625	86	1
1527845589.668978000	40.8654	72	0
1527845589.669415000	40.8659	76	0
1527845589.671071000	40.8675	83	1
1527845589.772331000	40.9688	370	1
1527845589.772423000	40.9689	237	1
1527845589.792604000	40.9891	67	0
1527845589.909386000	41.1059	215	0
1527845589.909387000	41.1059	128	0
1527845589.911081000	41.1076	86	1
1527845589.913030000	41.1095	72	0
1527845589.913115000	41.1096	75	0
1527845589.914986000	41.1115	83	1
1527845590.001173000	41.1976	368	1
1527845590.001270000	41.1977	237	1
1527845590.022219000	41.2187	67	0
1527845590.135505000	41.332	258	0
1527845590.135634000	41.3321	128	0
1527845590.137091000	41.3336	86	1
1527845590.140835000	41.3373	72	0
1527845590.141170000	41.3376	203	0
1527845590.143077000	41.3395	83	1
1527845590.292424000	41.4889	369	1
1527845590.292517000	41.489	238	1
1527845590.313125000	41.5096	67	0
1527845590.414205000	41.6107	306	0
1527845590.414297000	41.6108	128	0
1527845590.416024000	41.6125	86	1
1527845590.418242000	41.6147	72	0
1527845590.418719000	41.6152	139	0
1527845590.420107000	41.6166	83	1
1527845590.742207000	41.9387	381	1
1527845590.742276000	41.9387	241	1
1527845590.762006000	41.9585	67	0
1527845590.868727000	42.0652	212	0
1527845590.868730000	42.0652	128	0
1527845590.871130000	42.0676	86	1
1527845590.874480000	42.071	72	0
1527845590.874483000	42.071	178	0
1527845590.876138000	42.0726	83	1
1527845591.334467000	42.5309	887	1
1527845591.334563000	42.531	238	1
1527845591.354876000	42.5513	67	0
1527845591.452583000	42.6491	238	0
1527845591.453242000	42.6497	128	0
1527845591.454159000	42.6506	86	1
1527845591.457831000	42.6543	72	0
1527845591.457833000	42.6543	76	0
1527845591.459074000	42.6555	83	1
1527845593.226921000	44.4234	381	1
1527845593.226989000	44.4235	237	1
1527845593.246651000	44.4431	67	0
1527845593.358033000	44.5545	290	0
1527845593.358036000	44.5545	128	0
1527845593.360249000	44.5567	86	1
1527845593.363011000	44.5595	72	0
1527845593.363012000	44.5595	78	0
1527845593.365237000	44.5617	83	1
1527845593.737147000	44.9336	509	1
1527845593.737256000	44.9337	241	1
1527845593.756950000	44.9534	67	0
1527845593.832910000	45.0294	238	0
1527845593.832912000	45.0294	128	0
1527845593.834244000	45.0307	86	1
1527845593.835765000	45.0322	72	0
1527845593.836189000	45.0327	85	0
1527845593.837209000	45.0337	83	1
1527845594.115633000	45.3121	417	1
1527845594.115729000	45.3122	241	1
1527845594.135008000	45.3315	67	0
1527845594.218683000	45.4152	212	0
1527845594.218686000	45.4152	128	0
1527845594.220287000	45.4168	86	1
1527845594.221974000	45.4184	72	0
1527845594.222560000	45.419	266	0
1527845594.223233000	45.4197	83	1
1527845594.395682000	45.5922	366	1
1527845594.395748000	45.5922	241	1
1527845594.416558000	45.613	67	0
1527845594.521634000	45.7181	259	0
1527845594.521637000	45.7181	128	0
1527845594.523299000	45.7198	86	1
1527845594.526249000	45.7227	72	0
1527845594.526347000	45.7228	72	0
1527845594.528277000	45.7247	83	1
1527845595.130895000	46.3274	368	1
1527845595.130989000	46.3275	238	1
1527845595.161842000	46.3583	67	0
1527845595.252935000	46.4494	216	0
1527845595.252938000	46.4494	128	0
1527845595.254314000	46.4508	86	1
1527845595.257106000	46.4536	72	0
1527845595.257109000	46.4536	107	0
1527845595.259317000	46.4558	83	1
1527845595.422961000	46.6194	838	1
1527845595.423024000	46.6195	240	1
1527845595.443997000	46.6405	67	0
1527845595.526129000	46.7226	235	0
1527845595.526132000	46.7226	128	0
1527845595.528407000	46.7249	86	1
1527845595.533370000	46.7298	72	0
1527845595.533373000	46.7298	120	0
1527845595.535458000	46.7319	83	1
1527845595.902642000	47.0991	370	1
1527845595.902710000	47.0992	242	1
1527845595.927217000	47.1237	67	0
1527845596.014040000	47.2105	260	0
1527845596.014042000	47.2105	128	0
1527845596.016351000	47.2128	86	1
1527845596.018632000	47.2151	72	0
1527845596.018733000	47.2152	127	0
1527845596.020358000	47.2168	83	1
1527845596.212705000	47.4092	367	1
1527845596.212800000	47.4093	242	1
1527845596.232620000	47.4291	67	0
1527845596.319393000	47.5159	266	0
1527845596.319734000	47.5162	128	0
1527845596.321445000	47.5179	86	1
1527845596.324348000	47.5208	72	0
1527845596.324350000	47.5208	173	0
1527845596.326429000	47.5229	83	1
1527845596.541830000	47.7383	369	1
1527845596.541920000	47.7384	240	1
1527845596.563180000	47.7597	67	0
1527845596.681645000	47.8781	238	0
1527845596.681647000	47.8781	128	0
1527845596.683466000	47.8799	86	1
1527845596.687646000	47.8841	72	0
1527845596.687838000	47.8843	213	0
1527845596.689451000	47.8859	83	1
1527845597.031806000	48.2283	372	1
1527845597.031868000	48.2283	237	1
1527845597.051704000	48.2482	67	0
1527845597.143568000	48.34	216	0
1527845597.143571000	48.34	128	0
1527845597.145510000	48.342	86	1
1527845597.149077000	48.3455	72	0
1527845597.149079000	48.3456	95	0
1527845597.150410000	48.3469	83	1
1527845597.251856000	48.4483	383	1
1527845597.251952000	48.4484	240	1
1527845597.271904000	48.4684	67	0
1527845597.362416000	48.5589	258	0
1527845597.362418000	48.5589	128	0
1527845597.364513000	48.561	86	1
1527845597.366452000	48.5629	72	0
1527845597.366972000	48.5634	269	0
1527845597.368491000	48.565	83	1
1527845597.474640000	48.6711	886	1
1527845597.474709000	48.6712	237	1
1527845597.497155000	48.6936	67	0
1527845597.588686000	48.7852	306	0
1527845597.588688000	48.7852	128	0
1527845597.590512000	48.787	86	1
1527845597.593651000	48.7901	72	0
1527845597.594072000	48.7905	113	0
1527845597.595520000	48.792	83	1
1527845597.853687000	49.0502	383	1
1527845597.853781000	49.0503	238	1
1527845597.874206000	49.0707	67	0
1527845597.976472000	49.1729	215	0
1527845597.976479000	49.173	128	0
1527845597.978554000	49.175	86	1
1527845597.981220000	49.1777	72	0
1527845597.981700000	49.1782	127	0
1527845597.982441000	49.1789	83	1
1527845598.203827000	49.4003	505	1
1527845598.203906000	49.4004	237	1
1527845598.224394000	49.4209	67	0
1527845598.310403000	49.5069	215	0
1527845598.310406000	49.5069	128	0
1527845598.312581000	49.5091	86	1
1527845598.314291000	49.5108	72	0
1527845598.314293000	49.5108	129	0
1527845598.316550000	49.513	83	1
1527845598.617067000	49.8135	422	1
1527845598.617167000	49.8136	244	1
1527845598.638683000	49.8352	67	0
1527845598.736386000	49.9329	236	0
1527845598.736507000	49.933	128	0
1527845598.738500000	49.935	86	1
1527845598.741449000	49.9379	72	0
1527845598.741548000	49.938	271	0
1527845598.743522000	49.94	83	1
1527845599.033872000	50.2303	372	1
1527845599.033969000	50.2304	243	1
1527845599.055071000	50.2515	67	0
1527845599.154572000	50.351	267	0
1527845599.154575000	50.351	128	0
1527845599.156614000	50.3531	86	1
1527845599.160832000	50.3573	72	0
1527845599.161220000	50.3577	161	0
1527845599.162568000	50.359	83	1
1527845599.456761000	50.6532	371	1
1527845599.456851000	50.6533	245	1
1527845599.478272000	50.6747	67	0
1527845599.556011000	50.7525	236	0
1527845599.556014000	50.7525	128	0
1527845599.557634000	50.7541	86	1
1527845599.561520000	50.758	72	0
1527845599.561522000	50.758	119	0
1527845599.563619000	50.7601	83	1
1527845599.817905000	51.0144	836	1
1527845599.817992000	51.0145	240	1
1527845599.838182000	51.0347	67	0
1527845599.924604000	51.1211	216	0
1527845599.924606000	51.1211	128	0
1527845599.926666000	51.1231	86	1
1527845599.928368000	51.1248	72	0
1527845599.928370000	51.1248	106	0
1527845599.929574000	51.126	83	1
1527845600.222813000	51.4193	369	1
1527845600.222875000	51.4193	237	1
1527845600.242447000	51.4389	67	0
1527845600.331488000	51.528	238	0
1527845600.331490000	51.528	128	0
1527845600.333679000	51.5301	86	1
1527845600.337624000	51.5341	72	0
1527845600.337704000	51.5342	261	0
1527845600.339659000	51.5361	83	1
1527845600.946113000	52.1426	372	1
1527845600.946204000	52.1427	239	1
1527845600.968208000	52.1647	67	0
1527845601.098895000	52.2954	236	0
1527845601.099008000	52.2955	128	0
1527845601.100644000	52.2971	86	1
1527845601.103063000	52.2995	72	0
1527845601.103479000	52.2999	121	0
1527845601.104628000	52.3011	83	1
1527845601.223680000	52.4202	368	1
1527845601.223769000	52.4202	240	1
1527845601.243678000	52.4401	67	0
1527845601.341922000	52.5384	212	0
1527845601.342193000	52.5387	128	0
1527845601.343751000	52.5402	86	1
1527845601.347831000	52.5443	72	0
1527845601.347833000	52.5443	287	0
1527845601.349725000	52.5462	83	1
1527845601.994588000	53.1911	367	1
1527845601.994681000	53.1912	238	1
1527845602.014828000	53.2113	67	0
1527845602.104919000	53.3014	282	0
1527845602.104921000	53.3014	128	0
1527845602.106767000	53.3032	86	1
1527845602.110142000	53.3066	72	0
1527845602.111140000	53.3076	84	0
1527845602.111711000	53.3082	83	1
1527845602.422918000	53.6194	385	1
1527845602.423009000	53.6195	237	1
1527845602.442199000	53.6387	67	0
1527845602.568657000	53.7651	288	0
1527845602.568660000	53.7651	128	0
1527845602.570758000	53.7672	86	1
1527845602.574514000	53.771	72	0
1527845602.576788000	53.7733	80	1
1527845602.604249000	53.8007	137	0
1527845602.605727000	53.8022	80	1
1527845602.743426000	53.9399	888	1
1527845602.743512000	53.94	243	1
1527845602.773623000	53.9701	67	0
1527845602.855595000	54.0521	213	0
1527845602.855597000	54.0521	128	0
1527845602.857842000	54.0543	86	1
1527845602.859723000	54.0562	72	0
1527845602.860196000	54.0567	200	0
1527845602.861828000	54.0583	83	1
1527845603.173370000	54.3698	380	1
1527845603.173436000	54.3699	240	1
1527845603.193006000	54.3895	67	0
1527845603.285608000	54.4821	212	0
1527845603.285610000	54.4821	128	0
1527845603.287802000	54.4843	86	1
1527845603.290195000	54.4867	72	0
1527845603.290197000	54.4867	253	0
1527845603.291849000	54.4883	83	1
1527845603.648220000	54.8447	504	1
1527845603.648311000	54.8448	239	1
1527845603.668200000	54.8647	67	0
1527845603.771836000	54.9683	285	0
1527845603.772094000	54.9686	128	0
1527845603.773887000	54.9704	86	1
1527845603.776743000	54.9732	72	0
1527845603.776745000	54.9732	217	0
1527845603.778897000	54.9754	83	1
1527845603.957198000	55.1537	418	1
1527845603.957293000	55.1538	240	1
1527845603.976787000	55.1733	67	0
1527845604.064707000	55.2612	286	0
1527845604.064710000	55.2612	128	0
1527845604.066879000	55.2634	86	1
1527845604.068836000	55.2653	72	0
1527845604.069236000	55.2657	97	0
1527845604.070814000	55.2673	83	1
1527845604.798604000	55.9951	372	1
1527845604.798672000	55.9951	238	1
1527845604.818690000	56.0152	67	0
1527845604.892874000	56.0893	238	0
1527845604.893151000	56.0896	128	0
1527845604.894929000	56.0914	86	1
1527845604.896888000	56.0934	72	0
1527845604.896890000	56.0934	186	0
1527845604.898929000	56.0954	83	1
1527845605.227239000	56.4237	372	1
1527845605.227334000	56.4238	241	1
1527845605.246339000	56.4428	67	0
1527845605.322218000	56.5187	215	0
1527845605.322220000	56.5187	128	0
1527845605.323969000	56.5204	86	1
1527845605.339974000	56.5364	72	0
1527845605.340537000	56.537	296	0
1527845605.341974000	56.5384	83	1
1527845605.467355000	56.6638	838	1
1527845605.467450000	56.6639	240	1
1527845605.487199000	56.6837	67	0
1527845605.591493000	56.788	238	0
1527845605.591496000	56.788	128	0
1527845605.592975000	56.7894	86	1
1527845605.597231000	56.7937	72	0
1527845605.597331000	56.7938	227	0
1527845605.598966000	56.7954	83	1
1527845608.652134000	59.8486	368	1
1527845608.652201000	59.8487	241	1
1527845608.672567000	59.869	67	0
1527845608.766520000	59.963	289	0
1527845608.766522000	59.963	128	0
1527845608.768116000	59.9646	86	1
1527845608.771475000	59.9679	72	0
1527845608.771477000	59.9679	117	0
1527845608.773160000	59.9696	83	1
1527845608.864619000	60.0611	369	1
1527845608.864715000	60.0612	239	1
1527845608.884911000	60.0814	67	0
1527845608.971640000	60.1681	215	0
1527845608.971642000	60.1681	128	0
1527845608.973107000	60.1696	86	1
1527845608.976490000	60.173	72	0
1527845608.976977000	60.1734	285	0
1527845608.978077000	60.1745	83	1
1527845609.292417000	60.4889	369	1
1527845609.292484000	60.489	241	1
1527845609.312682000	60.5092	67	0
1527845609.409385000	60.6059	259	0
1527845609.409387000	60.6059	128	0
1527845609.411197000	60.6077	86	1
1527845609.416229000	60.6127	72	0
1527845609.416319000	60.6128	304	0
1527845609.418184000	60.6147	83	1
1527845609.502860000	60.6993	371	1
1527845609.502917000	60.6994	244	1
1527845609.522385000	60.7189	67	0
1527845609.620525000	60.817	213	0
1527845609.620636000	60.8171	128	0
1527845609.623132000	60.8196	86	1
1527845609.625512000	60.822	72	0
1527845609.626347000	60.8228	165	0
1527845609.627118000	60.8236	83	1
1527845609.744039000	60.9405	386	1
1527845609.744129000	60.9406	243	1
1527845609.764033000	60.9605	67	0
1527845609.884079000	61.0805	215	0
1527845609.884195000	61.0807	128	0
1527845609.886154000	61.0826	86	1
1527845609.892883000	61.0894	72	0
1527845609.892885000	61.0894	176	0
1527845609.895316000	61.0918	83	1
1527845609.954355000	61.1508	888	1
1527845609.954429000	61.1509	243	1
1527845609.974770000	61.1712	67	0
1527845610.080075000	61.2765	238	0
1527845610.080190000	61.2767	128	0
1527845610.082178000	61.2786	86	1
1527845610.085904000	61.2824	72	0
1527845610.086020000	61.2825	140	0
1527845610.088194000	61.2847	83	1
1527845610.165725000	61.3622	521	1
1527845610.165816000	61.3623	246	1
1527845610.185883000	61.3824	67	0
1527845610.275467000	61.4719	239	0
1527845610.275470000	61.4719	128	0
1527845610.277249000	61.4737	86	1
1527845610.281171000	61.4776	72	0
1527845610.281260000	61.4777	314	0
1527845610.283150000	61.4796	83	1
1527845610.404534000	61.601	421	1
1527845610.404611000	61.6011	245	1
1527845610.424875000	61.6213	67	0
1527845610.511850000	61.7083	285	0
1527845610.511852000	61.7083	128	0
1527845610.514275000	61.7107	86	1
1527845610.516790000	61.7133	72	0
1527845610.517191000	61.7137	126	0
1527845610.518178000	61.7146	83	1
1527845610.655618000	61.8521	366	1
1527845610.655681000	61.8522	240	1
1527845610.675424000	61.8719	67	0
1527845610.764090000	61.9606	213	0
1527845610.764093000	61.9606	128	0
1527845610.766252000	61.9627	86	1
1527845610.768764000	61.9652	72	0
1527845610.769504000	61.966	280	0
1527845610.770178000	61.9666	83	1
1527845610.866314000	62.0628	368	1
1527845610.866399000	62.0629	244	1
1527845610.886465000	62.0829	67	0
1527845610.981941000	62.1784	213	0
1527845610.981944000	62.1784	128	0
1527845610.984229000	62.1807	86	1
1527845610.986915000	62.1834	72	0
1527845610.987362000	62.1838	217	0
1527845610.988191000	62.1847	83	1
1527845611.166293000	62.3628	372	1
1527845611.166393000	62.3629	242	1
1527845611.185581000	62.3821	67	0
1527845611.408201000	62.6047	285	0
1527845611.408667000	62.6051	128	0
1527845611.410242000	62.6067	86	1
1527845611.412892000	62.6094	72	0
1527845611.412894000	62.6094	142	0
1527845611.414222000	62.6107	83	1
1527845611.685696000	62.8822	835	1
1527845611.685790000	62.8823	242	1
1527845611.706195000	62.9027	67	0
1527845611.832634000	63.0291	283	0
1527845611.832636000	63.0291	128	0
1527845611.834273000	63.0307	86	1
1527845611.837838000	63.0343	72	0
1527845611.838189000	63.0347	274	0
1527845611.839242000	63.0357	83	1
1527845612.148489000	63.345	370	1
1527845612.148580000	63.3451	249	1
1527845612.168404000	63.3649	67	0
1527845612.275054000	63.4715	216	0
1527845612.275057000	63.4715	128	0
1527845612.277309000	63.4738	86	1
1527845612.279416000	63.4759	72	0
1527845612.279849000	63.4763	221	0
1527845612.281265000	63.4777	83	1
1527845612.407475000	63.6039	370	1
1527845612.407543000	63.604	243	1
1527845612.428759000	63.6252	67	0
1527845612.511091000	63.7076	238	0
1527845612.511191000	63.7077	128	0
1527845612.513320000	63.7098	86	1
1527845612.517439000	63.7139	72	0
1527845612.518730000	63.7152	157	0
1527845612.519290000	63.7158	83	1
1527845612.717736000	63.9142	373	1
1527845612.717829000	63.9143	241	1
1527845612.739009000	63.9355	67	0
1527845612.824090000	64.0206	213	0
1527845612.824093000	64.0206	128	0
1527845612.826364000	64.0228	86	1
1527845612.829123000	64.0256	72	0
1527845612.829125000	64.0256	297	0
1527845612.831349000	64.0278	83	1
1527845613.179756000	64.3762	368	1
1527845613.179846000	64.3763	246	1
1527845613.199383000	64.3959	67	0
1527845613.287568000	64.484	267	0
1527845613.287683000	64.4842	128	0
1527845613.289336000	64.4858	86	1
1527845613.292445000	64.4889	72	0
1527845613.292865000	64.4893	227	0
1527845613.294314000	64.4908	83	1
1527845613.411902000	64.6084	385	1
1527845613.411979000	64.6084	247	1
1527845613.431501000	64.628	67	0
1527845613.527676000	64.7241	236	0
1527845613.527731000	64.7242	128	0
1527845613.529373000	64.7258	86	1
1527845613.536859000	64.7333	72	0
1527845613.537005000	64.7335	285	0
1527845613.538369000	64.7348	83	1
1527845613.689877000	64.8863	887	1
1527845613.689940000	64.8864	249	1
1527845613.710044000	64.9065	67	0
1527845613.804854000	65.0013	238	0
1527845613.804968000	65.0014	128	0
1527845613.806369000	65.0028	86	1
1527845613.809400000	65.0059	72	0
1527845613.809503000	65.006	170	0
1527845613.811383000	65.0079	83	1
1527845614.099849000	65.2963	517	1
1527845614.099926000	65.2964	247	1
1527845614.122178000	65.3186	67	0
1527845614.221848000	65.4183	215	0
1527845614.221958000	65.4184	128	0
1527845614.223433000	65.4199	86	1
1527845614.227425000	65.4239	72	0
1527845614.227533000	65.424	86	0
1527845614.229401000	65.4259	83	1
1527845614.431702000	65.6282	417	1
1527845614.431799000	65.6283	242	1
1527845614.451583000	65.6481	67	0
1527845614.570419000	65.7669	238	0
1527845614.571717000	65.7682	128	0
1527845614.572408000	65.7689	86	1
1527845614.575056000	65.7715	72	0
1527845614.575058000	65.7715	223	0
1527845614.576415000	65.7729	83	1
1527845614.701755000	65.8982	371	1
1527845614.701816000	65.8983	240	1
1527845614.724150000	65.9206	67	0
1527845614.803329000	65.9998	238	0
1527845614.803459000	65.9999	128	0
1527845614.805510000	66.002	86	1
1527845614.808350000	66.0048	72	0
1527845614.808352000	66.0048	194	0
1527845614.810509000	66.007	83	1
1527845614.910704000	66.1072	373	1
1527845614.910781000	66.1073	245	1
1527845614.930565000	66.127	67	0
1527845615.033915000	66.2304	239	0
1527845615.034210000	66.2307	128	0
1527845615.035446000	66.2319	86	1
1527845615.038362000	66.2348	72	0
1527845615.038806000	66.2353	204	0
1527845615.040487000	66.237	83	1
1527845615.161828000	66.3583	373	1
1527845615.161907000	66.3584	242	1
1527845615.182410000	66.3789	67	0
1527845615.276898000	66.4734	263	0
1527845615.276900000	66.4734	128	0
1527845615.278449000	66.4749	86	1
1527845615.283189000	66.4797	72	0
1527845615.283191000	66.4797	240	0
1527845615.284446000	66.4809	83	1
1527845617.487794000	68.6843	815	1
1527845617.487885000	68.6844	1392	1
1527845617.487911000	68.6844	1392	1
1527845617.487948000	68.6844	1355	1
1527845617.508129000	68.7046	67	0
1527845617.588011000	68.7845	393	0
1527845617.589653000	68.7861	83	1
1527845617.595473000	68.7919	60	0
1527845617.597654000	68.7941	80	1
1527845619.286214000	70.4827	368	1
1527845619.286309000	70.4828	242	1
1527845619.306043000	70.5025	67	0
1527845619.385488000	70.582	284	0
1527845619.385491000	70.582	128	0
1527845619.387779000	70.5842	86	1
1527845619.389663000	70.5861	72	0
1527845619.389941000	70.5864	260	0
1527845619.391770000	70.5882	83	1
1527845619.573099000	70.7696	368	1
1527845619.573176000	70.7696	245	1
1527845619.593678000	70.7901	67	0
1527845619.681618000	70.8781	285	0
1527845619.681734000	70.8782	128	0
1527845619.683701000	70.8802	86	1
1527845619.687184000	70.8837	72	0
1527845619.687286000	70.8838	272	0
1527845619.688720000	70.8852	83	1
1527845620.035928000	71.2324	369	1
1527845620.036003000	71.2325	247	1
1527845620.055946000	71.2524	67	0
1527845620.149467000	71.3459	215	0
1527845620.149469000	71.3459	128	0
1527845620.151818000	71.3483	86	1
1527845620.153360000	71.3498	72	0
1527845620.153757000	71.3502	113	0
1527845620.154715000	71.3512	83	1
1527845620.451262000	71.6477	373	1
1527845620.451355000	71.6478	252	1
1527845620.472756000	71.6692	67	0
1527845620.493515000	71.69	297	1
1527845620.493616000	71.6901	1392	1
1527845620.493643000	71.6901	1392	1
1527845620.493684000	71.6902	1392	1
1527845620.493717000	71.6902	1392	1
1527845620.493754000	71.6902	1392	1
1527845620.493794000	71.6903	1392	1
1527845620.493827000	71.6903	1392	1
1527845620.493864000	71.6903	1392	1
1527845620.493913000	71.6904	1392	1
1527845620.493939000	71.6904	1392	1
1527845620.493988000	71.6905	1392	1
1527845620.494014000	71.6905	1392	1
1527845620.494055000	71.6905	1392	1
1527845620.494082000	71.6906	140	1
1527845620.512708000	71.7092	67	0
1527845620.516995000	71.7135	67	0
1527845620.554498000	71.751	236	0
1527845620.554500000	71.751	128	0
1527845620.556779000	71.7532	92	1
1527845620.561786000	71.7583	72	0
1527845620.562015000	71.7585	237	0
1527845620.563836000	71.7603	83	1
1527845620.643233000	71.8397	364	0
1527845620.644856000	71.8413	80	1
1527845620.658388000	71.8549	60	0
1527845620.659778000	71.8562	80	1
1527845620.685125000	71.8816	368	1
1527845620.685218000	71.8817	242	1
1527845620.705821000	71.9023	67	0
1527845620.825577000	72.022	269	0
1527845620.825580000	72.0221	128	0
1527845620.827869000	72.0243	86	1
1527845620.832821000	72.0293	72	0
1527845620.833203000	72.0297	162	0
1527845620.834767000	72.0312	83	1
1527845620.892515000	72.089	892	1
1527845620.892579000	72.0891	243	1
1527845620.913463000	72.1099	67	0
1527845620.993053000	72.1895	239	0
1527845620.993056000	72.1895	128	0
1527845620.994867000	72.1913	86	1
1527845620.998199000	72.1947	72	0
1527845620.998202000	72.1947	194	0
1527845620.999846000	72.1963	83	1
1527845621.110943000	72.3074	521	1
1527845621.111030000	72.3075	239	1
1527845621.130620000	72.3271	67	0
1527845621.215258000	72.4117	213	0
1527845621.215363000	72.4118	128	0
1527845621.216866000	72.4133	86	1
1527845621.222984000	72.4195	72	0
1527845621.223453000	72.4199	319	0
1527845621.224782000	72.4213	83	1
1527845621.592344000	72.7888	416	1
1527845621.592426000	72.7889	242	1
1527845621.613075000	72.8095	67	0
1527845621.715520000	72.912	238	0
1527845621.715523000	72.912	128	0
1527845621.717905000	72.9144	86	1
1527845621.720876000	72.9173	72	0
1527845621.720973000	72.9174	239	0
1527845621.722888000	72.9194	83	1
1527845621.824265000	73.0207	371	1
1527845621.824358000	73.0208	240	1
1527845621.844117000	73.0406	67	0
1527845621.925773000	73.1222	238	0
1527845621.925895000	73.1224	128	0
1527845621.927894000	73.1244	86	1
1527845621.930561000	73.127	72	0
1527845621.930652000	73.1271	310	0
1527845621.931830000	73.1283	83	1
1527845622.034215000	73.2307	372	1
1527845622.034278000	73.2307	242	1
1527845622.054413000	73.2509	67	0
1527845622.166894000	73.3634	241	0
1527845622.166897000	73.3634	128	0
1527845622.168930000	73.3654	86	1
1527845622.173072000	73.3695	72	0
1527845622.173458000	73.3699	79	0
1527845622.174916000	73.3714	83	1
1527845622.244109000	73.4406	370	1
1527845622.244189000	73.4407	242	1
1527845622.264704000	73.4612	67	0
1527845622.370317000	73.5668	265	0
1527845622.370439000	73.5669	128	0
1527845622.371909000	73.5684	86	1
1527845622.375248000	73.5717	72	0
1527845622.375337000	73.5718	192	0
1527845622.376965000	73.5734	83	1
1527845622.513382000	73.7099	834	1
1527845622.513445000	73.7099	243	1
1527845622.533415000	73.7299	67	0
1527845622.646216000	73.8427	236	0
1527845622.646845000	73.8433	128	0
1527845622.647889000	73.8444	86	1
1527845622.651555000	73.848	72	0
1527845622.651903000	73.8484	267	0
1527845622.652860000	73.8493	83	1
1527845622.793666000	73.9901	372	1
1527845622.793729000	73.9902	245	1
1527845622.814198000	74.0107	67	0
1527845623.072722000	74.2692	215	0
1527845623.073061000	74.2695	128	0
1527845623.074897000	74.2714	86	1
1527845623.078921000	74.2754	72	0
1527845623.079012000	74.2755	185	0
1527845623.080900000	74.2774	83	1
1527845623.163347000	74.3598	372	1
1527845623.163410000	74.3599	241	1
1527845623.182685000	74.3792	67	0
1527845623.288752000	74.4852	259	0
1527845623.288754000	74.4852	128	0
1527845623.290996000	74.4875	86	1
1527845623.293937000	74.4904	72	0
1527845623.294438000	74.4909	299	0
1527845623.295899000	74.4924	83	1
1527845623.590652000	74.7871	372	1
1527845623.590782000	74.7873	247	1
1527845623.609948000	74.8064	67	0
1527845623.698031000	74.8945	308	0
1527845623.698161000	74.8946	128	0
1527845623.699957000	74.8964	86	1
1527845623.704183000	74.9007	72	0
1527845623.704585000	74.9011	247	0
1527845623.705915000	74.9024	83	1
1527845623.874747000	75.0712	382	1
1527845623.874822000	75.0713	247	1
1527845623.895130000	75.0916	67	0
1527845623.987239000	75.1837	212	0
1527845623.987351000	75.1838	128	0
1527845623.989029000	75.1855	86	1
1527845623.992200000	75.1887	72	0
1527845623.992202000	75.1887	259	0
1527845623.994011000	75.1905	83	1
1527845624.288244000	75.4847	889	1
1527845624.288335000	75.4848	248	1
1527845624.308495000	75.505	67	0
1527845624.385291000	75.5818	238	0
1527845624.385410000	75.5819	128	0
1527845624.386987000	75.5835	86	1
1527845624.389951000	75.5864	72	0
1527845624.390423000	75.5869	317	0
1527845624.391984000	75.5885	83	1
1527845624.733715000	75.9302	521	1
1527845624.733808000	75.9303	253	1
1527845624.754124000	75.9506	67	0
1527845624.862225000	76.0587	215	0
1527845624.862337000	76.0588	128	0
1527845624.863995000	76.0605	86	1
1527845624.867554000	76.064	72	0
1527845624.867988000	76.0645	167	0
1527845624.868980000	76.0655	83	1
1527845625.145980000	76.3425	422	1
1527845625.146073000	76.3425	261	1
1527845625.165709000	76.3622	67	0
1527845625.254826000	76.4513	215	0
1527845625.254828000	76.4513	128	0
1527845625.257108000	76.4536	86	1
1527845625.260199000	76.4567	72	0
1527845625.260705000	76.4572	183	0
1527845625.262083000	76.4586	83	1
1527845625.505408000	76.7019	372	1
1527845625.505498000	76.702	244	1
1527845625.526257000	76.7227	67	0
1527845625.614944000	76.8114	293	0
1527845625.617044000	76.8135	83	1
1527845625.617374000	76.8138	138	0
1527845625.619294000	76.8158	80	1
1527845625.621626000	76.8181	87	0
1527845625.623047000	76.8195	80	1
1527845625.807224000	77.0037	369	1
1527845625.807286000	77.0038	245	1
1527845625.827496000	77.024	67	0
1527845625.964585000	77.1611	236	0
1527845625.964697000	77.1612	128	0
1527845625.966064000	77.1625	86	1
1527845625.968404000	77.1649	72	0
1527845625.968829000	77.1653	120	0
1527845625.970065000	77.1665	83	1
1527845626.277857000	77.4743	371	1
1527845626.277945000	77.4744	252	1
1527845626.298256000	77.4947	67	0
1527845626.401906000	77.5984	236	0
1527845626.402025000	77.5985	128	0
1527845626.404095000	77.6006	86	1
1527845626.407380000	77.6039	72	0
1527845626.407487000	77.604	98	0
1527845626.409112000	77.6056	83	1
1527845626.710706000	77.9072	837	1
1527845626.710770000	77.9072	242	1
1527845626.730723000	77.9272	67	0
1527845626.823144000	78.0196	215	0
1527845626.823146000	78.0196	128	0
1527845626.825208000	78.0217	86	1
1527845626.828511000	78.025	72	0
1527845626.828586000	78.0251	202	0
1527845626.830188000	78.0267	83	1
1527845630.695236000	81.8917	373	1
1527845630.695362000	81.8918	243	1
1527845630.715169000	81.9116	67	0
1527845630.830826000	82.0273	261	0
1527845630.830946000	82.0274	128	0
1527845630.833129000	82.0296	86	1
1527845630.835164000	82.0316	72	0
1527845630.835166000	82.0316	185	0
1527845630.837148000	82.0336	83	1
1527845630.993480000	82.19	373	1
1527845630.993568000	82.19	241	1
1527845631.013782000	82.2103	67	0
1527845631.108039000	82.3045	239	0
1527845631.108293000	82.3048	128	0
1527845631.110218000	82.3067	86	1
1527845631.114850000	82.3113	72	0
1527845631.114852000	82.3113	180	0
1527845631.116150000	82.3126	83	1
1527845631.452597000	82.6491	386	1
1527845631.452688000	82.6492	245	1
1527845631.472869000	82.6693	67	0
1527845631.580439000	82.7769	288	0
1527845631.580442000	82.7769	128	0
1527845631.582256000	82.7787	86	1
1527845631.584230000	82.7807	72	0
1527845631.584322000	82.7808	256	0
1527845631.586160000	82.7826	83	1
1527845631.732594000	82.9291	368	1
1527845631.732662000	82.9291	241	1
1527845631.752924000	82.9494	67	0
1527845631.832879000	83.0294	215	0
1527845631.832882000	83.0294	128	0
1527845631.835254000	83.0317	86	1
1527845631.838422000	83.0349	72	0
1527845631.838424000	83.0349	198	0
1527845631.840233000	83.0367	83	1
1527845632.105504000	83.302	891	1
1527845632.105567000	83.302	239	1
1527845632.126225000	83.3227	67	0
1527845632.217205000	83.4137	215	0
1527845632.217322000	83.4138	128	0
1527845632.219251000	83.4157	86	1
1527845632.222286000	83.4188	72	0
1527845632.222288000	83.4188	196	0
1527845632.224233000	83.4207	83	1
1527845632.533940000	83.7304	498	1
1527845632.534039000	83.7305	1392	1
1527845632.534079000	83.7306	1392	1
1527845632.534112000	83.7306	1392	1
1527845632.534151000	83.7306	1055	1
1527845632.553617000	83.7501	67	0
1527845632.635989000	83.8325	440	0
1527845632.638253000	83.8347	83	1
1527845632.648049000	83.8445	60	0
1527845632.650253000	83.8467	80	1
1527845633.079219000	84.2757	417	1
1527845633.079313000	84.2758	243	1
1527845633.099689000	84.2962	67	0
1527845633.110878000	84.3073	65	0
1527845633.195178000	84.3916	284	0
1527845633.195180000	84.3917	127	0
1527845633.197300000	84.3938	89	1
1527845633.201299000	84.3978	71	0
1527845633.201301000	84.3978	123	0
1527845633.203278000	84.3997	83	1
1527845633.338632000	84.5351	372	1
1527845633.338712000	84.5352	240	1
1527845633.362187000	84.5587	65	0
1527845633.463393000	84.6599	238	0
1527845633.463522000	84.66	128	0
1527845633.465299000	84.6618	86	1
1527845633.468382000	84.6649	72	0
1527845633.468818000	84.6653	193	0
1527845633.470280000	84.6668	83	1
1527845633.629789000	84.8263	369	1
1527845633.629879000	84.8263	242	1
1527845633.649604000	84.8461	67	0
1527845633.741633000	84.9381	215	0
1527845633.741636000	84.9381	128	0
1527845633.743332000	84.9398	86	1
1527845633.746885000	84.9434	72	0
1527845633.747297000	84.9438	283	0
1527845633.748286000	84.9448	83	1
1527845634.060837000	85.2573	368	1
1527845634.060936000	85.2574	240	1
1527845634.080597000	85.2771	67	0
1527845634.169696000	85.3662	248	0
1527845634.169811000	85.3663	128	0
1527845634.171312000	85.3678	86	1
1527845634.176853000	85.3733	72	0
1527845634.176929000	85.3734	252	0
1527845634.178444000	85.3749	83	1
1527845634.511732000	85.7082	839	1
1527845634.511813000	85.7083	249	1
1527845634.532535000	85.729	67	0
1527845634.805370000	86.0018	261	0
1527845634.805480000	86.002	128	0
1527845634.807463000	86.0039	86	1
1527845634.811638000	86.0081	72	0
1527845634.812073000	86.0085	155	0
1527845634.813356000	86.0098	83	1
1527845635.007757000	86.2042	370	1
1527845635.007820000	86.2043	245	1
1527845635.027526000	86.224	67	0
1527845635.110686000	86.3072	235	0
1527845635.111018000	86.3075	128	0
1527845635.112477000	86.3089	86	1
1527845635.120349000	86.3168	72	0
1527845635.120439000	86.3169	113	0
1527845635.122466000	86.3189	83	1
1527845635.435406000	86.6319	370	1
1527845635.435502000	86.632	248	1
1527845635.456358000	86.6528	67	0
1527845635.534435000	86.7309	238	0
1527845635.534917000	86.7314	128	0
1527845635.536484000	86.733	86	1
1527845635.542896000	86.7394	72	0
1527845635.544461000	86.7409	80	1
1527845635.545199000	86.7417	189	0
1527845635.546390000	86.7429	80	1
1527845635.577255000	86.7737	238	0
1527845635.579460000	86.7759	80	1
1527845636.022755000	87.2192	372	1
1527845636.022850000	87.2193	244	1
1527845636.039611000	87.2361	67	0
1527845636.139687000	87.3362	236	0
1527845636.139690000	87.3362	128	0
1527845636.141520000	87.338	86	1
1527845636.144194000	87.3407	72	0
1527845636.144196000	87.3407	293	0
1527845636.145428000	87.3419	83	1
1527845636.248800000	87.4453	385	1
1527845636.248886000	87.4454	242	1
1527845636.265465000	87.4619	80	0
1527845636.267521000	87.464	80	1
1527845636.268723000	87.4652	67	0
1527845636.373888000	87.5704	215	0
1527845636.373890000	87.5704	128	0
1527845636.375534000	87.572	86	1
1527845636.377537000	87.574	72	0
1527845636.377626000	87.5741	155	0
1527845636.379523000	87.576	83	1
1527845636.508134000	87.7046	892	1
1527845636.508192000	87.7047	241	1
1527845636.528098000	87.7246	67	0
1527845636.623189000	87.8197	263	0
1527845636.623192000	87.8197	128	0
1527845636.625552000	87.822	86	1
1527845636.627290000	87.8238	72	0
1527845636.627374000	87.8238	239	0
1527845636.629528000	87.826	83	1
1527845636.717827000	87.9143	381	1
1527845636.717888000	87.9144	244	1
1527845636.738049000	87.9345	67	0
1527845636.842218000	88.0387	265	0
1527845636.842221000	88.0387	128	0
1527845636.844486000	88.041	86	1
1527845636.846800000	88.0433	72	0
1527845636.846882000	88.0434	186	0
1527845636.848464000	88.0449	83	1
1527845637.387903000	88.5844	510	1
1527845637.388007000	88.5845	246	1
1527845637.408364000	88.6048	67	0
1527845637.491024000	88.6875	238	0
1527845637.491026000	88.6875	128	0
1527845637.492522000	88.689	86	1
1527845637.496383000	88.6929	72	0
1527845637.496466000	88.6929	225	0
1527845637.498507000	88.695	83	1
1527845637.598952000	88.7954	422	1
1527845637.599013000	88.7955	243	1
1527845637.619360000	88.8158	67	0
1527845637.722791000	88.9193	215	0
1527845637.722794000	88.9193	128	0
1527845637.724614000	88.9211	86	1
1527845637.728960000	88.9254	72	0
1527845637.729435000	88.9259	267	0
1527845637.730517000	88.927	83	1
1527845637.818964000	89.0154	372	1
1527845637.819045000	89.0155	240	1
1527845637.839464000	89.0359	67	0
1527845637.930794000	89.1273	213	0
1527845637.931434000	89.1279	128	0
1527845637.932626000	89.1291	86	1
1527845637.936052000	89.1325	72	0
1527845637.936313000	89.1328	288	0
1527845637.937526000	89.134	83	1
1527845638.107970000	89.3044	368	1
1527845638.108065000	89.3045	241	1
1527845638.129279000	89.3257	67	0
1527845638.234486000	89.431	259	0
1527845638.234620000	89.4311	128	0
1527845638.236621000	89.4331	86	1
1527845638.239929000	89.4364	72	0
1527845638.239931000	89.4364	106	0
1527845638.241643000	89.4381	83	1
1527845638.568034000	89.7645	837	1
1527845638.568125000	89.7646	251	1
1527845638.588310000	89.7848	67	0
1527845638.667631000	89.8641	306	0
1527845638.667739000	89.8642	128	0
1527845638.669678000	89.8661	86	1
1527845638.673611000	89.8701	72	0
1527845638.673617000	89.8701	88	0
1527845638.675655000	89.8721	83	1
1527845638.998194000	90.1947	367	1
1527845638.998278000	90.1947	243	1
1527845639.018493000	90.215	67	0
1527845639.110579000	90.307	215	0
1527845639.110582000	90.3071	128	0
1527845639.112630000	90.3091	86	1
1527845639.116913000	90.3134	72	0
1527845639.117002000	90.3135	76	0
1527845639.118601000	90.3151	83	1
1527845639.219832000	90.4163	369	1
1527845639.219930000	90.4164	240	1
1527845639.239200000	90.4357	67	0
1527845639.339153000	90.5356	215	0
1527845639.339459000	90.5359	128	0
1527845639.340693000	90.5372	86	1
1527845639.344972000	90.5414	72	0
1527845639.345456000	90.5419	121	0
1527845639.346611000	90.5431	83	1
1527845642.825915000	94.0224	368	1
1527845642.826039000	94.0225	246	1
1527845642.845950000	94.0424	67	0
1527845642.961226000	94.1577	271	0
1527845642.961346000	94.1578	128	0
1527845642.962621000	94.1591	86	1
1527845642.967718000	94.1642	72	0
1527845642.968824000	94.1653	240	0
1527845642.969630000	94.1661	83	1
1527845643.001451000	94.1979	72	0
1527845643.003633000	94.2001	80	1
1527845643.034266000	94.2307	62	0
1527845643.035635000	94.2321	80	1
1527845643.084069000	94.2805	369	1
1527845643.084158000	94.2806	246	1
1527845643.101728000	94.2982	70	0
1527845643.110747000	94.3072	70	0
1527845643.250560000	94.447	238	0
1527845643.250685000	94.4472	128	0
1527845643.252672000	94.4491	89	1
1527845643.255541000	94.452	72	0
1527845643.255844000	94.4523	98	0
1527845643.257719000	94.4542	83	1
1527845643.318993000	94.5155	384	1
1527845643.319056000	94.5155	241	1
1527845643.339675000	94.5361	67	0
1527845643.426211000	94.6227	259	0
1527845643.426213000	94.6227	128	0
1527845643.427729000	94.6242	86	1
1527845643.431238000	94.6277	72	0
1527845643.431679000	94.6281	93	0
1527845643.432635000	94.6291	83	1
1527845643.669880000	94.8664	891	1
1527845643.669960000	94.8664	248	1
1527845643.690489000	94.887	67	0
1527845643.793456000	94.9899	215	0
1527845643.793725000	94.9902	128	0
1527845643.795691000	94.9922	86	1
1527845643.799571000	94.996	72	0
1527845643.799676000	94.9961	315	0
1527845643.801717000	94.9982	83	1
1527845643.892313000	95.0888	381	1
1527845643.892378000	95.0888	246	1
1527845643.912312000	95.1088	67	0
1527845644.025105000	95.2216	236	0
1527845644.025108000	95.2216	128	0
1527845644.026706000	95.2232	86	1
1527845644.031365000	95.2278	72	0
1527845644.031367000	95.2278	288	0
1527845644.032688000	95.2292	83	1
1527845644.212060000	95.4085	508	1
1527845644.212131000	95.4086	244	1
1527845644.233069000	95.4295	67	0
1527845644.321232000	95.5177	213	0
1527845644.321235000	95.5177	128	0
1527845644.322721000	95.5192	86	1
1527845644.326900000	95.5234	72	0
1527845644.326975000	95.5234	170	0
1527845644.328711000	95.5252	83	1
1527845644.621978000	95.8184	420	1
1527845644.622056000	95.8185	246	1
[truncated: 536 more rows]
