# Supplementary material for: Method for multi-task learning fusion network traffic classification to address small sample labels
Source: Sci Rep. 2024 Jan 30;14:2518. doi: 10.1038/s41598-024-51933-8 (PMC10827795; doi:10.1038/s41598-024-51933-8)
Supplement: Supplementary file 2 — Supplementary Information 2. [file 41598_2024_51933_MOESM2_ESM.zip › QUIC Dataset/QUIC Dataset/pretraining/Google Doc/GoogleDoc-1144.txt]

1527814073.283220000	0	295	1
1527814073.302022000	0.0188019	89	0
1527814073.743951000	0.460731	365	0
1527814073.745345000	0.462125	1412	0
1527814073.745972000	0.462752	103	1
1527814073.746395000	0.463175	100	1
1527814073.746788000	0.463568	1412	0
1527814073.747407000	0.464187	100	1
1527814073.748230000	0.46501	1412	0
1527814073.749416000	0.466196	100	1
1527814073.749629000	0.466409	180	0
1527814073.750399000	0.467179	100	1
1527814073.751090000	0.46787	1412	0
1527814073.752530000	0.46931	1412	0
1527814073.754016000	0.470796	1412	0
1527814073.755439000	0.472219	839	0
1527814073.756705000	0.473485	100	1
1527814073.756881000	0.473661	1412	0
1527814073.758317000	0.475097	1412	0
1527814073.759730000	0.47651	694	0
1527814073.761178000	0.477958	1412	0
1527814073.762608000	0.479388	1412	0
1527814073.763422000	0.480202	121	1
1527814073.764094000	0.480874	1412	0
1527814073.764390000	0.48117	100	1
1527814073.765489000	0.482269	188	0
1527814073.766399000	0.483179	100	1
1527814073.779084000	0.495864	1192	0
1527814073.779485000	0.496265	100	1
1527814073.781447000	0.498227	1412	0
1527814073.782410000	0.49919	100	1
1527814073.782908000	0.499688	1412	0
1527814073.783411000	0.500191	100	1
1527814073.784405000	0.501185	1412	0
1527814073.785404000	0.502184	100	1
1527814073.785812000	0.502592	212	0
1527814073.786405000	0.503185	100	1
1527814073.787285000	0.504065	1241	0
1527814073.787445000	0.504225	100	1
1527814073.788723000	0.505503	1412	0
1527814073.789406000	0.506186	100	1
1527814073.790128000	0.506908	252	0
1527814073.790404000	0.507184	100	1
1527814073.791570000	0.50835	1412	0
1527814073.792408000	0.509188	100	1
1527814073.793067000	0.509847	802	0
1527814073.793404000	0.510184	100	1
1527814073.794554000	0.511334	1412	0
1527814073.795414000	0.512194	114	1
1527814073.795985000	0.512765	1001	0
1527814073.796408000	0.513188	100	1
1527814073.797425000	0.514205	1412	0
1527814073.798414000	0.515194	100	1
1527814073.798879000	0.515659	1412	0
1527814073.799414000	0.516194	100	1
1527814073.800310000	0.51709	1412	0
1527814073.801407000	0.518187	100	1
1527814073.801724000	0.518504	1412	0
1527814073.802405000	0.519185	100	1
1527814073.803143000	0.519923	276	0
1527814073.803410000	0.52019	100	1
1527814073.804646000	0.521426	1412	0
1527814073.805409000	0.522189	100	1
1527814073.806097000	0.522877	1412	0
1527814073.806406000	0.523186	100	1
1527814073.807527000	0.524307	1412	0
1527814073.808391000	0.525171	100	1
1527814073.808946000	0.525726	1412	0
1527814073.809405000	0.526185	100	1
1527814073.810365000	0.527145	259	0
1527814073.811394000	0.528174	100	1
1527814073.811811000	0.528591	1412	0
1527814073.813244000	0.530024	1412	0
1527814073.813432000	0.530212	103	1
1527814073.814732000	0.531512	1412	0
1527814073.818106000	0.534886	912	0
1527814073.819552000	0.536332	1412	0
1527814073.820641000	0.537421	106	1
1527814073.820977000	0.537757	1412	0
1527814073.822413000	0.539193	1412	0
1527814073.822410000	0.53919	100	1
1527814073.823396000	0.540176	100	1
1527814073.823865000	0.540645	188	0
1527814073.824397000	0.541177	100	1
1527814073.825312000	0.542092	673	0
1527814073.826467000	0.543247	100	1
1527814073.826722000	0.543502	170	0
1527814073.827395000	0.544175	100	1
1527814073.846185000	0.562965	89	0
1527814074.252713000	0.969493	317	1
1527814074.252799000	0.969579	1412	1
1527814074.252822000	0.969602	916	1
1527814074.255122000	0.971902	218	1
1527814074.272490000	0.98927	89	0
1527814074.499974000	1.21675	168	1
1527814074.518244000	1.23502	89	0
1527814074.595512000	1.31229	284	0
1527814074.596688000	1.31347	103	1
1527814074.596984000	1.31376	1412	0
1527814074.597452000	1.31423	100	1
1527814074.598497000	1.31528	1412	0
1527814074.599452000	1.31623	100	1
1527814074.599924000	1.3167	1412	0
1527814074.600442000	1.31722	100	1
1527814074.601346000	1.31813	180	0
1527814074.602521000	1.3193	100	1
1527814074.602786000	1.31957	1412	0
1527814074.603439000	1.32022	100	1
1527814074.604283000	1.32106	1412	0
1527814074.604473000	1.32125	100	1
1527814074.605710000	1.32249	1071	0
1527814074.606451000	1.32323	100	1
1527814074.607109000	1.32389	92	0
1527814074.607439000	1.32422	100	1
1527814074.608544000	1.32532	153	0
1527814074.609923000	1.3267	100	1
1527814074.634370000	1.35115	437	0
1527814074.635628000	1.35241	100	1
1527814074.635835000	1.35261	1116	0
1527814074.637239000	1.35402	92	0
1527814074.637475000	1.35425	103	1
1527814074.638676000	1.35546	261	0
1527814074.639449000	1.35623	100	1
1527814074.640108000	1.35689	372	0
1527814074.640751000	1.35753	100	1
1527814074.643253000	1.36003	80	0
1527814074.643909000	1.36069	100	1
1527814074.979506000	1.69629	395	1
1527814074.992497000	1.70928	1397	1
1527814074.994304000	1.71108	585	1
1527814075.000764000	1.71754	89	0
1527814075.017344000	1.73412	89	0
1527814075.021127000	1.73791	278	0
1527814075.021513000	1.73829	106	1
1527814075.022641000	1.73942	461	0
1527814075.024475000	1.74126	100	1
1527814075.221627000	1.93841	305	1
1527814075.221714000	1.93849	144	1
1527814075.239488000	1.95627	89	0
1527814075.282512000	1.99929	155	1
1527814075.282598000	1.99938	190	1
1527814075.289501000	2.00628	1412	0
1527814075.290519000	2.0073	103	1
1527814075.290949000	2.00773	1412	0
1527814075.291482000	2.00826	100	1
1527814075.292384000	2.00916	1412	0
1527814075.293500000	2.01028	100	1
1527814075.293852000	2.01063	560	0
1527814075.294480000	2.01126	100	1
1527814075.295269000	2.01205	92	0
1527814075.295480000	2.01226	100	1
1527814075.296707000	2.01349	211	0
1527814075.297492000	2.01427	100	1
1527814075.301908000	2.01869	89	0
1527814075.347979000	2.06476	467	0
1527814075.349384000	2.06616	80	0
1527814075.349717000	2.0665	103	1
1527814075.350520000	2.0673	100	1
1527814075.350586000	2.06737	101	1
1527814075.378356000	2.09514	89	0
1527814075.399799000	2.11658	775	0
1527814075.401194000	2.11797	92	0
1527814075.402588000	2.11937	106	1
1527814075.402634000	2.11941	146	0
1527814075.404516000	2.1213	100	1
1527814075.444589000	2.16137	1412	0
1527814075.445948000	2.16273	100	1
1527814075.445977000	2.16276	185	0
1527814076.102206000	2.81899	1412	1
1527814076.102253000	2.81903	1412	1
1527814076.102288000	2.81907	279	1
1527814076.102349000	2.81913	844	1
1527814076.117521000	2.8343	654	1
1527814076.121607000	2.83839	89	0
1527814076.131832000	2.84861	89	0
1527814076.137890000	2.85467	89	0
1527814076.152385000	2.86916	507	0
1527814076.153556000	2.87034	112	1
1527814076.153879000	2.87066	147	0
1527814076.154524000	2.8713	100	1
1527814076.169261000	2.88604	1385	1
1527814076.187218000	2.904	89	0
1527814076.222319000	2.9391	274	0
1527814076.223833000	2.94061	1412	0
1527814076.224225000	2.941	103	1
1527814076.225278000	2.94206	997	0
1527814076.225580000	2.94236	103	1
1527814076.226683000	2.94346	92	0
1527814076.227543000	2.94432	100	1
1527814076.228119000	2.9449	241	0
1527814076.228572000	2.94535	100	1
1527814076.454009000	3.17079	1342	1
1527814076.475835000	3.19262	89	0
1527814076.827813000	3.54459	1130	0
1527814076.829113000	3.54589	103	1
1527814076.961120000	3.6779	1412	0
1527814076.961675000	3.67845	100	1
1527814076.962562000	3.67934	1412	0
1527814076.963595000	3.68037	100	1
1527814076.964069000	3.68085	1412	0
1527814076.964587000	3.68137	100	1
1527814076.965466000	3.68225	502	0
1527814076.966581000	3.68336	100	1
1527814076.966906000	3.68369	230	0
1527814076.967582000	3.68436	100	1
1527814077.207953000	3.92473	341	1
1527814077.208072000	3.92485	1412	1
1527814077.208111000	3.92489	1412	1
1527814077.208165000	3.92494	1412	1
1527814077.208189000	3.92497	1412	1
1527814077.208226000	3.92501	1412	1
1527814077.208259000	3.92504	1412	1
1527814077.208297000	3.92508	1412	1
1527814077.208343000	3.92512	1412	1
1527814077.208380000	3.92516	1412	1
1527814077.208413000	3.92519	1412	1
1527814077.208450000	3.92523	1412	1
1527814077.208491000	3.92527	1412	1
1527814077.208524000	3.9253	1281	1
1527814077.226121000	3.9429	89	0
1527814077.229386000	3.94617	89	0
1527814077.354260000	4.07104	395	0
1527814077.355229000	4.07201	106	1
1527814077.357157000	4.07394	80	0
1527814077.372843000	4.08962	100	1
1527814077.384190000	4.10097	1390	1
1527814077.405770000	4.12255	89	0
1527814077.614898000	4.33168	312	0
1527814077.616310000	4.33309	258	0
1527814077.616943000	4.33372	106	1
1527814079.169105000	5.88589	333	1
1527814079.169186000	5.88597	1412	1
1527814079.169211000	5.88599	989	1
1527814079.169655000	5.88644	224	1
1527814079.169714000	5.88649	1412	1
1527814079.169751000	5.88653	1412	1
1527814079.169778000	5.88656	768	1
1527814079.179491000	5.89627	101	1
1527814079.186337000	5.90312	89	0
1527814079.186367000	5.90315	165	1
1527814079.201531000	5.91831	94	0
1527814079.201882000	5.91866	103	1
1527814079.205028000	5.92181	89	0
1527814079.528935000	6.24571	508	0
1527814079.529862000	6.24664	103	1
1527814079.532206000	6.24899	80	0
1527814079.532835000	6.24961	100	1
1527814079.600215000	6.31699	550	0
1527814079.601576000	6.31836	304	0
1527814079.601924000	6.3187	100	1
1527814079.602540000	6.31932	117	1
1527814079.603050000	6.31983	275	0
1527814079.603850000	6.32063	100	1
1527814079.604911000	6.32169	251	1
1527814079.620430000	6.33721	89	0
1527814079.627186000	6.34397	89	0
1527814080.044203000	6.76098	871	0
1527814080.045446000	6.76223	106	1
1527814080.045606000	6.76239	1412	0
1527814080.045849000	6.76263	100	1
1527814080.047101000	6.76388	1412	0
1527814080.047872000	6.76465	100	1
1527814080.048533000	6.76531	1412	0
1527814080.048869000	6.76565	100	1
1527814080.049953000	6.76673	180	0
1527814080.050868000	6.76765	100	1
1527814080.051420000	6.7682	1412	0
1527814080.051863000	6.76864	100	1
1527814080.052835000	6.76961	1350	0
1527814080.053865000	6.77064	100	1
1527814080.054941000	6.77172	1412	0
1527814080.056139000	6.77292	100	1
1527814080.056389000	6.77317	1412	0
1527814080.056847000	6.77363	100	1
1527814080.057821000	6.7746	1412	0
1527814080.058865000	6.77565	100	1
1527814080.059227000	6.77601	188	0
1527814080.059891000	6.77667	100	1
1527814080.060696000	6.77748	1219	0
1527814080.060933000	6.77771	100	1
1527814080.062127000	6.77891	1412	0
1527814080.062855000	6.77963	100	1
1527814080.063631000	6.78041	1412	0
1527814080.063844000	6.78062	100	1
1527814080.065068000	6.78185	1412	0
1527814080.066482000	6.78326	190	0
1527814080.070109000	6.78689	103	1
1527814080.086595000	6.80338	1412	0
1527814080.088008000	6.80479	727	0
1527814080.089529000	6.80631	1412	0
1527814080.090993000	6.80777	1412	0
1527814080.091878000	6.80866	109	1
1527814080.092436000	6.80922	1412	0
1527814080.092852000	6.80963	100	1
1527814080.093943000	6.81072	188	0
1527814080.094867000	6.81165	100	1
1527814080.095389000	6.81217	84	0
1527814080.095871000	6.81265	100	1
1527814080.096851000	6.81363	784	0
1527814080.097904000	6.81468	114	1
1527814080.098307000	6.81509	1412	0
1527814080.098876000	6.81566	100	1
1527814080.099754000	6.81653	1412	0
1527814080.100887000	6.81767	100	1
1527814080.101197000	6.81798	1412	0
1527814080.101852000	6.81863	100	1
1527814080.102626000	6.81941	1077	0
1527814080.102849000	6.81963	100	1
1527814080.104147000	6.82093	1412	0
1527814080.105578000	6.82236	1412	0
1527814080.107024000	6.8238	1412	0
1527814080.107868000	6.82465	106	1
1527814080.108456000	6.82524	1412	0
1527814080.108862000	6.82564	100	1
1527814080.109859000	6.82664	316	0
1527814080.110857000	6.82764	100	1
1527814080.111317000	6.8281	1412	0
1527814080.111852000	6.82863	100	1
1527814080.112750000	6.82953	1412	0
1527814080.113867000	6.83065	100	1
1527814080.114229000	6.83101	1412	0
1527814080.114853000	6.83163	100	1
1527814080.115661000	6.83244	1306	0
1527814080.115891000	6.83267	100	1
1527814080.117097000	6.83388	1412	0
1527814080.117870000	6.83465	100	1
1527814080.118526000	6.83531	1412	0
1527814080.118942000	6.83572	100	1
1527814080.119958000	6.83674	1412	0
1527814080.120862000	6.83764	100	1
1527814080.121390000	6.83817	1412	0
1527814080.121850000	6.83863	100	1
1527814080.122820000	6.8396	1412	0
1527814080.123865000	6.84064	100	1
1527814080.124303000	6.84108	972	0
1527814080.124850000	6.84163	100	1
1527814080.126030000	6.84281	749	0
1527814080.126858000	6.84364	100	1
1527814080.128348000	6.84513	1412	0
1527814080.128873000	6.84565	100	1
1527814080.129779000	6.84656	1327	0
1527814080.130871000	6.84765	114	1
1527814080.160459000	6.87724	1412	0
1527814080.160930000	6.87771	100	1
1527814080.161907000	6.87869	1412	0
1527814080.163166000	6.87995	100	1
1527814080.164691000	6.88147	414	0
1527814080.165243000	6.88202	100	1
1527814080.174423000	6.8912	89	0
1527814080.199168000	6.91595	89	0
1527814081.423576000	8.14036	926	1
1527814081.423651000	8.14043	144	1
1527814081.442637000	8.15942	89	0
1527814081.497657000	8.21444	1412	0
1527814081.498957000	8.21574	103	1
1527814081.499107000	8.21589	1412	0
1527814081.499930000	8.21671	100	1
1527814081.500538000	8.21732	1412	0
1527814081.500928000	8.21771	100	1
1527814081.501951000	8.21873	598	0
1527814081.502928000	8.21971	100	1
1527814081.503365000	8.22014	92	0
1527814081.503927000	8.22071	100	1
1527814081.504858000	8.22164	221	0
1527814081.509837000	8.22662	100	1
1527814082.512882000	9.22966	477	1
1527814082.512974000	9.22975	294	1
1527814082.513301000	9.23008	576	1
1527814082.513355000	9.23013	1412	1
1527814082.513382000	9.23016	1412	1
1527814082.513424000	9.2302	979	1
1527814082.530425000	9.24721	102	0
1527814082.531020000	9.2478	100	1
1527814082.571209000	9.28799	379	1
1527814082.588389000	9.30517	89	0
1527814082.650864000	9.36764	303	0
1527814082.652088000	9.36887	103	1
1527814082.652335000	9.36911	1400	0
1527814082.653067000	9.36985	100	1
1527814082.653818000	9.3706	513	0
1527814082.655033000	9.37181	100	1
1527814082.655254000	9.37203	592	0
1527814082.656010000	9.37279	100	1
1527814082.656684000	9.37346	635	0
1527814082.657007000	9.37379	100	1
1527814082.658115000	9.37489	467	0
1527814082.659041000	9.37582	100	1
1527814082.659549000	9.37633	697	0
1527814082.660976000	9.37776	484	0
1527814082.661061000	9.37784	100	1
1527814082.662415000	9.37919	835	0
1527814082.663012000	9.37979	103	1
1527814082.663891000	9.38067	649	0
1527814082.664070000	9.38085	100	1
1527814082.665320000	9.3821	519	0
1527814082.666003000	9.38278	100	1
1527814082.666750000	9.38353	439	0
1527814082.666999000	9.38378	100	1
1527814082.668189000	9.38497	701	0
1527814082.669004000	9.38578	100	1
1527814082.669611000	9.38639	616	0
1527814082.669999000	9.38678	100	1
1527814082.671045000	9.38783	558	0
1527814082.672007000	9.38879	100	1
1527814082.672479000	9.38926	654	0
1527814082.673003000	9.38978	100	1
1527814082.673960000	9.39074	583	0
1527814082.675008000	9.39179	100	1
1527814082.675387000	9.39217	689	0
1527814082.676000000	9.39278	100	1
1527814082.686710000	9.40349	92	0
1527814082.687025000	9.40381	100	1
1527814082.688217000	9.405	304	0
1527814082.689006000	9.40579	100	1
1527814082.826074000	9.54285	385	0
1527814082.827040000	9.54382	114	1
1527814082.832819000	9.5496	80	0
1527814082.834040000	9.55082	100	1
1527814082.844885000	9.56167	89	0
1527814082.882587000	9.59937	387	0
1527814082.883323000	9.6001	103	1
1527814082.884070000	9.60085	103	0
1527814082.885021000	9.6018	100	1
1527814082.886865000	9.60364	284	0
1527814082.887271000	9.60405	100	1
1527814082.999079000	9.71586	1412	1
1527814082.999156000	9.71594	1412	1
1527814082.999178000	9.71596	284	1
1527814082.999252000	9.71603	844	1
1527814083.022761000	9.73954	89	0
1527814083.042345000	9.75912	462	0
1527814083.043295000	9.76007	103	1
1527814083.043850000	9.76063	218	0
1527814083.044294000	9.76107	100	1
1527814084.513872000	11.2307	986	1
1527814084.513962000	11.2307	109	1
1527814084.532491000	11.2493	89	0
1527814084.663480000	11.3803	300	1
1527814084.666465000	11.3832	473	1
1527814084.666524000	11.3833	87	1
1527814084.672449000	11.3892	415	1
1527814084.672530000	11.3893	94	1
1527814084.681009000	11.3978	89	0
1527814084.686575000	11.4034	89	0
1527814084.691948000	11.4087	89	0
1527814084.741995000	11.4588	346	1
1527814084.742092000	11.4589	259	1
1527814084.759401000	11.4762	89	0
1527814084.763438000	11.4802	89	0
1527814084.831173000	11.548	288	0
1527814084.832186000	11.549	106	1
1527814084.832614000	11.5494	151	0
1527814084.833126000	11.5499	100	1
1527814084.836423000	11.5532	92	0
1527814084.837147000	11.5539	100	1
1527814084.837883000	11.5547	248	0
1527814084.838470000	11.5552	100	1
1527814084.998787000	11.7156	278	0
1527814084.999705000	11.7165	100	1
1527814085.000240000	11.717	367	0
1527814085.001149000	11.7179	100	1
1527814085.001684000	11.7185	226	0
1527814085.002211000	11.719	100	1
1527814085.071295000	11.7881	245	0
1527814085.072507000	11.7893	100	1
1527814085.072735000	11.7895	103	0
1527814085.073200000	11.79	100	1
1527814085.080498000	11.7973	92	0
1527814085.081162000	11.7979	100	1
1527814085.081939000	11.7987	104	0
1527814085.083151000	11.7999	100	1
1527814085.174196000	11.891	315	0
1527814085.175255000	11.892	100	1
1527814085.175638000	11.8924	141	0
1527814085.176147000	11.8929	100	1
1527814085.178273000	11.8951	92	0
1527814085.179173000	11.896	100	1
1527814085.179728000	11.8965	296	0
1527814085.180246000	11.897	100	1
1527814085.455357000	12.1721	369	1
1527814085.455473000	12.1723	1412	1
1527814085.455500000	12.1723	1412	1
1527814085.455543000	12.1723	1412	1
1527814085.455597000	12.1724	1412	1
1527814085.455622000	12.1724	1412	1
1527814085.455660000	12.1724	1412	1
1527814085.455695000	12.1725	1412	1
1527814085.455737000	12.1725	1412	1
1527814085.455779000	12.1726	1412	1
1527814085.455831000	12.1726	1412	1
1527814085.455869000	12.1726	1412	1
1527814085.455902000	12.1727	1412	1
1527814085.455941000	12.1727	1412	1
1527814085.457166000	12.1739	1412	1
1527814085.457197000	12.174	1412	1
1527814085.457245000	12.174	1412	1
1527814085.457293000	12.1741	1412	1
1527814085.457318000	12.1741	1412	1
1527814085.457368000	12.1741	1412	1
1527814085.459172000	12.176	1412	1
1527814085.459207000	12.176	1412	1
1527814085.459247000	12.176	1412	1
1527814085.459287000	12.1761	1412	1
1527814085.459320000	12.1761	1412	1
1527814085.459359000	12.1761	1412	1
1527814085.461167000	12.1779	1412	1
1527814085.461198000	12.178	1412	1
1527814085.461237000	12.178	1412	1
1527814085.461287000	12.1781	1412	1
1527814085.461311000	12.1781	1412	1
1527814085.461349000	12.1781	1412	1
1527814085.461383000	12.1782	1412	1
1527814085.463162000	12.1799	1412	1
1527814085.463197000	12.18	759	1
1527814085.474086000	12.1909	89	0
1527814085.476941000	12.1937	89	0
1527814085.478615000	12.1954	89	0
1527814085.480706000	12.1975	89	0
1527814085.493769000	12.2105	89	0
1527814085.609126000	12.3259	233	0
1527814085.610204000	12.327	115	1
1527814085.610568000	12.3273	146	0
1527814085.611171000	12.328	100	1
1527814085.615563000	12.3323	92	0
1527814085.616257000	12.333	100	1
1527814085.617027000	12.3338	150	0
1527814085.618191000	12.335	100	1
1527814085.636078000	12.3529	386	0
1527814085.637215000	12.354	100	1
1527814085.642927000	12.3597	80	0
1527814085.643611000	12.3604	100	1
1527814085.657731000	12.3745	357	1
1527814085.658577000	12.3754	292	1
1527814085.675866000	12.3926	89	0
1527814085.711639000	12.4284	375	1
1527814085.729333000	12.4461	89	0
1527814085.822202000	12.539	341	1
1527814085.822289000	12.5391	463	1
1527814085.840869000	12.5576	89	0
1527814085.908708000	12.6255	554	0
1527814085.909789000	12.6266	103	1
1527814085.910167000	12.6269	800	0
1527814085.911580000	12.6284	92	0
1527814085.912340000	12.6291	103	1
1527814085.926053000	12.6428	253	0
1527814085.927384000	12.6442	100	1
1527814086.000131000	12.7169	1412	1
1527814086.000173000	12.717	406	1
1527814086.020597000	12.7374	89	0
1527814086.092108000	12.8089	305	0
1527814086.093242000	12.81	103	1
1527814086.093610000	12.8104	118	0
1527814086.094205000	12.811	100	1
1527814086.095055000	12.8118	345	0
1527814086.096232000	12.813	100	1
1527814086.096483000	12.8133	280	0
1527814086.097263000	12.814	100	1
1527814086.097901000	12.8147	92	0
1527814086.098204000	12.815	100	1
1527814086.099341000	12.8161	165	0
1527814086.100216000	12.817	100	1
1527814086.100760000	12.8175	92	0
1527814086.101203000	12.818	100	1
1527814086.102198000	12.819	294	0
1527814086.103203000	12.82	100	1
1527814086.165537000	12.8823	759	0
1527814086.166246000	12.883	100	1
1527814086.166966000	12.8837	276	0
1527814086.167386000	12.8842	100	1
1527814086.196454000	12.9132	605	1
1527814086.214371000	12.9312	89	0
1527814086.243333000	12.9601	262	0
1527814086.244297000	12.9611	103	1
1527814086.244830000	12.9616	146	0
1527814086.245226000	12.962	100	1
1527814086.246707000	12.9635	92	0
1527814086.247384000	12.9642	100	1
1527814086.248150000	12.9649	298	0
1527814086.249227000	12.966	100	1
1527814086.364023000	13.0808	250	0
1527814086.365310000	13.0821	100	1
1527814086.365473000	13.0823	384	0
1527814086.366300000	13.0831	100	1
1527814086.473640000	13.1904	848	1
1527814086.473717000	13.1905	270	1
1527814086.493149000	13.2099	89	0
1527814086.637294000	13.3541	264	0
1527814086.638253000	13.355	103	1
1527814086.638752000	13.3555	146	0
1527814086.639253000	13.356	100	1
1527814086.641889000	13.3587	92	0
1527814086.642318000	13.3591	100	1
1527814086.643290000	13.3601	194	0
1527814086.644246000	13.361	100	1
1527814086.883645000	13.6004	389	1
1527814086.883704000	13.6005	253	1
1527814086.903126000	13.6199	89	0
1527814087.208455000	13.9252	302	0
1527814087.209532000	13.9263	103	1
1527814087.209891000	13.9267	146	0
1527814087.210269000	13.927	100	1
1527814087.212992000	13.9298	92	0
1527814087.213258000	13.93	100	1
1527814087.214530000	13.9313	312	0
1527814087.215284000	13.9321	100	1
1527814087.374528000	14.0913	389	1
1527814087.374609000	14.0914	266	1
1527814087.392990000	14.1098	89	0
1527814087.549580000	14.2664	235	0
1527814087.550399000	14.2672	103	1
1527814087.551084000	14.2679	146	0
1527814087.551276000	14.2681	100	1
1527814087.552518000	14.2693	92	0
1527814087.553280000	14.2701	100	1
1527814087.554025000	14.2708	287	0
1527814087.554365000	14.2711	100	1
1527814088.021227000	14.738	388	1
1527814088.021317000	14.7381	277	1
1527814088.040122000	14.7569	89	0
1527814088.173312000	14.8901	258	0
1527814088.174411000	14.8912	103	1
1527814088.174765000	14.8915	146	0
1527814088.175403000	14.8922	100	1
1527814088.178591000	14.8954	92	0
1527814088.179397000	14.8962	100	1
1527814088.180065000	14.8968	131	0
1527814088.180511000	14.8973	100	1
1527814093.172118000	19.8889	390	1
1527814093.172209000	19.889	255	1
1527814093.190178000	19.907	89	0
1527814093.503795000	20.2206	259	0
1527814093.505062000	20.2218	103	1
1527814093.505298000	20.2221	146	0
1527814093.506103000	20.2229	100	1
1527814093.508938000	20.2257	92	0
1527814093.510116000	20.2269	100	1
1527814093.510396000	20.2272	97	0
1527814093.511006000	20.2278	100	1
1527814093.689651000	20.4064	387	1
1527814093.689741000	20.4065	255	1
1527814093.706911000	20.4237	89	0
1527814094.022748000	20.7395	233	0
1527814094.024151000	20.7409	103	1
1527814094.024238000	20.741	146	0
1527814094.025151000	20.7419	100	1
1527814094.026799000	20.7436	92	0
1527814094.027070000	20.7438	100	1
1527814094.028286000	20.7451	298	0
1527814094.029058000	20.7458	100	1
1527814099.828472000	26.5453	390	1
1527814099.828556000	26.5453	260	1
1527814099.846832000	26.5636	89	0
1527814099.982718000	26.6995	258	0
1527814099.983799000	26.7006	103	1
1527814099.984213000	26.701	148	0
1527814099.985241000	26.702	100	1
1527814099.987786000	26.7046	92	0
1527814099.988230000	26.705	100	1
1527814099.989234000	26.706	272	0
1527814099.990163000	26.7069	100	1
1527814100.077487000	26.7943	389	1
1527814100.077564000	26.7943	256	1
1527814100.095721000	26.8125	89	0
1527814100.102466000	26.8192	89	0
1527814100.208862000	26.9256	259	0
1527814100.209767000	26.9265	106	1
1527814100.210304000	26.9271	148	0
1527814100.211159000	26.9279	100	1
1527814100.212316000	26.9291	92	0
1527814100.213163000	26.9299	100	1
1527814100.213810000	26.9306	118	0
1527814100.214287000	26.9311	100	1
1527814100.506564000	27.2233	389	1
1527814100.506636000	27.2234	262	1
1527814100.523997000	27.2408	89	0
1527814100.796969000	27.5137	302	0
1527814100.798285000	27.5151	103	1
1527814100.798324000	27.5151	148	0
1527814100.799197000	27.516	100	1
1527814100.801024000	27.5178	92	0
1527814100.801192000	27.518	100	1
1527814100.802487000	27.5193	184	0
1527814100.803193000	27.52	100	1
1527814101.319852000	28.0366	991	1
1527814101.319945000	28.0367	267	1
1527814101.337615000	28.0544	89	0
1527814101.603532000	28.3203	368	0
1527814101.604561000	28.3213	103	1
1527814101.604979000	28.3218	148	0
1527814101.605346000	28.3221	100	1
1527814101.608224000	28.325	92	0
1527814101.609334000	28.3261	100	1
1527814101.609708000	28.3265	306	0
1527814101.610290000	28.3271	100	1
1527814101.944561000	28.6613	521	1
1527814101.944648000	28.6614	267	1
1527814101.962184000	28.679	89	0
1527814102.250971000	28.9678	255	0
1527814102.251773000	28.9686	103	1
1527814102.252379000	28.9692	148	0
1527814102.253365000	28.9701	100	1
1527814102.255309000	28.9721	92	0
1527814102.256362000	28.9731	100	1
1527814102.256724000	28.9735	291	0
1527814102.257301000	28.9741	100	1
1527814102.360325000	29.0771	842	1
1527814102.360384000	29.0772	267	1
1527814102.378715000	29.0955	89	0
1527814102.652356000	29.3691	233	0
1527814102.653328000	29.3701	103	1
1527814102.653872000	29.3707	148	0
1527814102.654312000	29.3711	100	1
1527814102.656920000	29.3737	92	0
1527814102.657402000	29.3742	100	1
1527814102.658366000	29.3751	165	0
1527814102.659317000	29.3761	100	1
1527814102.858529000	29.5753	388	1
1527814102.858594000	29.5754	257	1
1527814102.876379000	29.5932	89	0
1527814103.143998000	29.8608	286	0
1527814103.144932000	29.8617	103	1
1527814103.145394000	29.8622	148	0
1527814103.146434000	29.8632	100	1
1527814103.148296000	29.8651	92	0
1527814103.149413000	29.8662	100	1
1527814103.149710000	29.8665	309	0
1527814103.150340000	29.8671	100	1
1527814107.305422000	34.0222	367	1
1527814107.305518000	34.0223	1412	1
1527814107.305542000	34.0223	1412	1
1527814107.305570000	34.0223	1412	1
1527814107.305587000	34.0224	251	1
1527814107.324602000	34.0414	89	0
1527814107.449686000	34.1665	412	0
1527814107.450969000	34.1677	103	1
1527814107.453713000	34.1705	80	0
1527814107.454316000	34.1711	100	1
1527814107.507414000	34.2242	387	1
1527814107.507506000	34.2243	259	1
1527814107.525181000	34.242	89	0
1527814107.684441000	34.4012	314	0
1527814107.685489000	34.4023	103	1
1527814107.685889000	34.4027	148	0
1527814107.687056000	34.4038	100	1
1527814107.688698000	34.4055	92	0
1527814107.689040000	34.4058	100	1
1527814107.690203000	34.407	259	0
1527814107.691013000	34.4078	100	1
1527814107.833067000	34.5498	385	1
1527814107.833120000	34.5499	257	1
1527814107.853674000	34.5705	89	0
1527814107.974867000	34.6916	236	0
1527814107.976079000	34.6929	103	1
1527814107.976396000	34.6932	148	0
1527814107.977066000	34.6938	100	1
1527814107.979155000	34.6959	92	0
1527814107.980062000	34.6968	100	1
1527814107.980681000	34.6975	291	0
1527814107.981148000	34.6979	100	1
1527814108.275372000	34.9922	387	1
1527814108.275447000	34.9922	267	1
1527814108.293990000	35.0108	89	0
1527814108.561256000	35.278	259	0
1527814108.562159000	35.2789	103	1
1527814108.562703000	35.2795	148	0
1527814108.563052000	35.2798	100	1
1527814108.564415000	35.2812	92	0
1527814108.565098000	35.2819	100	1
1527814108.565860000	35.2826	326	0
1527814108.567033000	35.2838	100	1
1527814109.281756000	35.9985	388	1
1527814109.281835000	35.9986	271	1
1527814109.298425000	36.0152	89	0
1527814109.460017000	36.1768	258	0
1527814109.461081000	36.1779	103	1
1527814109.461460000	36.1782	148	0
1527814109.462073000	36.1789	100	1
1527814109.462887000	36.1797	92	0
1527814109.464137000	36.1809	100	1
1527814109.464382000	36.1812	171	0
1527814109.465078000	36.1819	100	1
1527814109.901192000	36.618	390	1
1527814109.901241000	36.618	258	1
1527814109.920719000	36.6375	89	0
1527814109.926392000	36.6432	89	0
1527814110.058462000	36.7752	235	0
1527814110.059410000	36.7762	106	1
1527814110.059960000	36.7767	148	0
1527814110.061187000	36.778	100	1
1527814110.062414000	36.7792	92	0
1527814110.063183000	36.78	100	1
1527814110.063925000	36.7807	120	0
1527814110.064375000	36.7812	100	1
1527814110.891815000	37.6086	391	1
1527814110.891911000	37.6087	261	1
1527814110.910105000	37.6269	89	0
1527814111.019660000	37.7364	256	0
1527814111.020715000	37.7375	103	1
1527814111.021037000	37.7378	148	0
1527814111.022346000	37.7391	100	1
1527814111.023725000	37.7405	92	0
1527814111.024339000	37.7411	100	1
1527814111.025165000	37.7419	210	0
1527814111.025839000	37.7426	100	1
1527814111.125823000	37.8426	385	1
1527814111.125887000	37.8427	257	1
1527814111.144854000	37.8616	89	0
1527814111.260423000	37.9772	258	0
1527814111.261396000	37.9782	103	1
1527814111.261890000	37.9787	148	0
1527814111.262361000	37.9791	100	1
1527814111.264243000	37.981	92	0
1527814111.265436000	37.9822	100	1
1527814111.265692000	37.9825	97	0
1527814111.266370000	37.9832	100	1
1527814111.398673000	38.1155	987	1
1527814111.398752000	38.1155	258	1
1527814111.418628000	38.1354	89	0
1527814111.526698000	38.2435	304	0
1527814111.527753000	38.2445	103	1
1527814111.528145000	38.2449	148	0
1527814111.528479000	38.2453	100	1
1527814111.530831000	38.2476	92	0
1527814111.531375000	38.2482	100	1
1527814111.532293000	38.2491	150	0
1527814111.533386000	38.2502	100	1
1527814111.690059000	38.4068	518	1
1527814111.690127000	38.4069	261	1
1527814111.707993000	38.4248	89	0
1527814111.967711000	38.6845	344	0
1527814111.968733000	38.6855	103	1
1527814111.969211000	38.686	148	0
1527814111.969561000	38.6863	100	1
1527814111.971377000	38.6882	92	0
1527814111.972482000	38.6893	100	1
1527814111.972811000	38.6896	296	0
1527814111.973450000	38.6902	100	1
1527814112.270618000	38.9874	847	1
1527814112.270685000	38.9875	265	1
1527814112.289333000	39.0061	89	0
1527814112.298179000	39.015	89	0
1527814112.408875000	39.1257	258	0
1527814112.409785000	39.1266	106	1
1527814112.410321000	39.1271	148	0
1527814112.411417000	39.1282	100	1
1527814112.411801000	39.1286	92	0
1527814112.412415000	39.1292	100	1
1527814112.413302000	39.1301	218	0
1527814112.413645000	39.1304	100	1
1527814112.932037000	39.6488	390	1
1527814112.932137000	39.6489	266	1
1527814112.950420000	39.6672	89	0
1527814113.058440000	39.7752	235	0
1527814113.059497000	39.7763	103	1
1527814113.059896000	39.7767	148	0
1527814113.060469000	39.7772	100	1
1527814113.064246000	39.781	92	0
1527814113.064513000	39.7813	100	1
1527814113.065676000	39.7825	98	0
1527814113.066473000	39.7833	100	1
1527814113.421910000	40.1387	389	1
1527814113.422004000	40.1388	256	1
1527814113.438564000	40.1553	89	0
1527814113.554870000	40.2716	286	0
1527814113.555749000	40.2725	103	1
1527814113.556337000	40.2731	148	0
1527814113.557596000	40.2744	100	1
1527814113.560695000	40.2775	92	0
1527814113.561575000	40.2784	100	1
1527814113.562093000	40.2789	157	0
1527814113.562507000	40.2793	100	1
1527814113.971725000	40.6885	385	1
1527814113.971818000	40.6886	261	1
1527814113.988904000	40.7057	89	0
1527814114.252010000	40.9688	259	0
1527814114.252838000	40.9696	103	1
1527814114.253523000	40.9703	148	0
1527814114.254620000	40.9714	100	1
1527814114.257387000	40.9742	92	0
1527814114.258614000	40.9754	100	1
1527814114.258849000	40.9756	105	0
1527814114.259525000	40.9763	100	1
1527814114.517695000	41.2345	383	1
1527814114.517799000	41.2346	258	1
1527814114.535905000	41.2527	89	0
1527814114.653800000	41.3706	235	0
1527814114.654713000	41.3715	103	1
1527814114.655295000	41.3721	148	0
1527814114.655617000	41.3724	100	1
1527814114.657103000	41.3739	92	0
1527814114.657646000	41.3744	100	1
1527814114.658526000	41.3753	130	0
1527814114.659556000	41.3763	100	1
1527814115.067698000	41.7845	388	1
1527814115.067781000	41.7846	259	1
1527814115.095147000	41.8119	89	0
1527814115.201804000	41.9186	337	0
1527814115.202671000	41.9195	103	1
1527814115.203347000	41.9201	148	0
1527814115.203679000	41.9205	100	1
1527814115.205452000	41.9222	92	0
1527814115.206687000	41.9235	100	1
1527814115.206857000	41.9236	323	0
1527814115.207605000	41.9244	100	1
1527814115.742081000	42.4589	388	1
1527814115.742164000	42.4589	257	1
1527814115.760174000	42.477	89	0
1527814115.874105000	42.5909	233	0
1527814115.874893000	42.5917	103	1
1527814115.875627000	42.5924	148	0
1527814115.876707000	42.5935	100	1
1527814115.878583000	42.5954	92	0
1527814115.879723000	42.5965	100	1
1527814115.880049000	42.5968	211	0
1527814115.880612000	42.5974	100	1
1527814116.907764000	43.6245	385	1
1527814116.907840000	43.6246	259	1
1527814116.924873000	43.6417	89	0
1527814117.190467000	43.9072	259	0
1527814117.191514000	43.9083	103	1
1527814117.191898000	43.9087	148	0
1527814117.192507000	43.9093	100	1
1527814117.194256000	43.911	92	0
1527814117.194497000	43.9113	100	1
1527814117.195799000	43.9126	162	0
1527814117.196500000	43.9133	100	1
1527814117.358716000	44.0755	391	1
1527814117.358781000	44.0756	264	1
1527814117.380402000	44.0972	89	0
1527814117.387559000	44.1043	89	0
1527814117.750091000	44.4669	235	0
1527814117.751145000	44.4679	106	1
1527814117.751528000	44.4683	148	0
1527814117.752609000	44.4694	100	1
1527814117.754897000	44.4717	92	0
1527814117.755613000	44.4724	100	1
1527814117.756369000	44.4731	327	0
1527814117.757545000	44.4743	100	1
1527814117.885754000	44.6025	990	1
1527814117.885814000	44.6026	260	1
1527814117.905704000	44.6225	89	0
1527814118.070589000	44.7874	233	0
1527814118.071593000	44.7884	103	1
1527814118.072057000	44.7888	148	0
1527814118.072548000	44.7893	100	1
1527814118.073763000	44.7905	92	0
1527814118.074552000	44.7913	100	1
1527814118.075215000	44.792	138	0
1527814118.075673000	44.7925	100	1
1527814118.585803000	45.3026	518	1
1527814118.585896000	45.3027	266	1
1527814118.604269000	45.321	89	0
1527814118.740828000	45.4576	258	0
1527814118.741786000	45.4586	103	1
1527814118.742362000	45.4591	148	0
1527814118.742689000	45.4595	100	1
1527814118.743849000	45.4606	92	0
1527814118.744664000	45.4614	100	1
1527814118.745391000	45.4622	229	0
1527814118.745849000	45.4626	100	1
1527814119.933293000	46.6501	847	1
1527814119.933387000	46.6502	262	1
1527814119.956292000	46.6731	89	0
1527814120.099299000	46.8161	256	0
1527814120.100486000	46.8173	103	1
1527814120.100701000	46.8175	148	0
1527814120.101534000	46.8183	100	1
1527814120.102511000	46.8193	92	0
1527814120.103538000	46.8203	100	1
1527814120.104084000	46.8209	179	0
1527814120.104591000	46.8214	100	1
1527814120.184159000	46.9009	384	1
1527814120.184245000	46.901	259	1
1527814120.201848000	46.9186	89	0
1527814120.313120000	47.0299	328	0
1527814120.313972000	47.0308	103	1
1527814120.314633000	47.0314	148	0
1527814120.315544000	47.0323	100	1
1527814120.318078000	47.0349	92	0
1527814120.318538000	47.0353	100	1
1527814120.319520000	47.0363	134	0
1527814120.320473000	47.0373	100	1
1527814120.833773000	47.5506	389	1
1527814120.833838000	47.5506	258	1
1527814120.852446000	47.5692	89	0
1527814120.999520000	47.7163	345	0
1527814121.000590000	47.7174	103	1
1527814121.001027000	47.7178	148	0
1527814121.001600000	47.7184	100	1
1527814121.003602000	47.7204	92	0
1527814121.004583000	47.7214	100	1
1527814121.005122000	47.7219	208	0
1527814121.005585000	47.7224	100	1
1527814121.704904000	48.4217	389	1
1527814121.704968000	48.4217	256	1
1527814121.723035000	48.4398	89	0
1527814121.832976000	48.5498	256	0
1527814121.833880000	48.5507	103	1
1527814121.834488000	48.5513	148	0
1527814121.835633000	48.5524	100	1
1527814121.837162000	48.5539	92	0
1527814121.837629000	48.5544	100	1
1527814121.838596000	48.5554	145	0
1527814121.839595000	48.5564	100	1
1527814122.215011000	48.9318	385	1
1527814122.215108000	48.9319	258	1
1527814122.234330000	48.9511	89	0
1527814122.541475000	49.2583	256	0
1527814122.542601000	49.2594	103	1
1527814122.542922000	49.2597	148	0
1527814122.543580000	49.2604	100	1
1527814122.544821000	49.2616	92	0
1527814122.545580000	49.2624	100	1
1527814122.546255000	49.263	98	0
1527814122.546687000	49.2635	100	1
1527814122.827094000	49.5439	388	1
1527814122.827166000	49.5439	261	1
1527814122.844179000	49.561	89	0
1527814122.949525000	49.6663	265	0
1527814122.950647000	49.6674	103	1
1527814122.950974000	49.6678	148	0
1527814122.951618000	49.6684	100	1
1527814122.955769000	49.6725	92	0
1527814122.956691000	49.6735	100	1
1527814122.957211000	49.674	166	0
1527814122.957757000	49.6745	100	1
1527814123.865021000	50.5818	387	1
1527814123.865105000	50.5819	268	1
1527814123.882706000	50.5995	89	0
1527814124.209705000	50.9265	256	0
1527814124.210701000	50.9275	103	1
1527814124.211219000	50.928	148	0
1527814124.211690000	50.9285	100	1
1527814124.213754000	50.9305	92	0
1527814124.214718000	50.9315	100	1
1527814124.215278000	50.9321	154	0
1527814124.215760000	50.9325	100	1
1527814124.332526000	51.0493	385	1
1527814124.332575000	51.0494	258	1
1527814124.351401000	51.0682	89	0
1527814124.672056000	51.3888	235	0
1527814124.673070000	51.3898	103	1
1527814124.673587000	51.3904	148	0
1527814124.674748000	51.3915	100	1
1527814124.675604000	51.3924	92	0
1527814124.676737000	51.3935	100	1
1527814124.677050000	51.3938	270	0
1527814124.677710000	51.3945	100	1
1527814124.955061000	51.6718	383	1
1527814124.955128000	51.6719	258	1
1527814124.986254000	51.703	89	0
1527814125.301036000	52.0178	335	0
1527814125.302047000	52.0188	103	1
1527814125.302477000	52.0193	148	0
1527814125.302964000	52.0197	100	1
1527814125.304764000	52.0215	92	0
1527814125.305754000	52.0225	100	1
1527814125.306301000	52.0231	331	0
1527814125.306775000	52.0236	100	1
1527814125.371846000	52.0886	388	1
1527814125.371907000	52.0887	259	1
1527814125.390102000	52.1069	89	0
1527814125.700070000	52.4168	235	0
1527814125.700938000	52.4177	103	1
1527814125.701531000	52.4183	148	0
1527814125.701861000	52.4186	100	1
1527814125.705272000	52.4221	92	0
1527814125.705813000	52.4226	100	1
1527814125.706706000	52.4235	327	0
1527814125.707794000	52.4246	100	1
1527814125.851813000	52.5686	990	1
1527814125.851893000	52.5687	257	1
1527814125.871575000	52.5884	89	0
1527814126.197862000	52.9146	258	0
1527814126.198816000	52.9156	103	1
1527814126.199317000	52.9161	148	0
1527814126.199809000	52.9166	100	1
1527814126.202176000	52.919	92	0
1527814126.202882000	52.9197	100	1
1527814126.203699000	52.9205	313	0
1527814126.204807000	52.9216	100	1
1527814126.482031000	53.1988	519	1
1527814126.482079000	53.1989	258	1
1527814126.500133000	53.2169	89	0
1527814126.613425000	53.3302	235	0
1527814126.614310000	53.3311	103	1
1527814126.614885000	53.3317	148	0
1527814126.615869000	53.3326	100	1
1527814126.618700000	53.3355	92	0
1527814126.619904000	53.3367	100	1
1527814126.620213000	53.337	320	0
1527814126.620816000	53.3376	100	1
1527814128.426753000	55.1435	844	1
1527814128.426817000	55.1436	258	1
1527814128.456699000	55.1735	89	0
1527814128.768459000	55.4852	256	0
1527814128.769541000	55.4863	103	1
1527814128.769899000	55.4867	148	0
1527814128.771003000	55.4878	100	1
1527814128.771552000	55.4883	92	0
1527814128.772001000	55.4888	100	1
1527814128.772980000	55.4898	305	0
1527814128.773931000	55.4907	100	1
1527814128.922955000	55.6397	388	1
1527814128.923036000	55.6398	260	1
1527814128.946423000	55.6632	89	0
1527814129.066426000	55.7832	233	0
1527814129.067451000	55.7842	103	1
1527814129.067878000	55.7847	148	0
1527814129.069040000	55.7858	100	1
1527814129.077421000	55.7942	92	0
1527814129.078023000	55.7948	100	1
1527814129.078890000	55.7957	325	0
1527814129.079950000	55.7967	100	1
1527814129.538037000	56.2548	389	1
1527814129.538092000	56.2549	265	1
1527814129.556476000	56.2733	89	0
1527814129.680022000	56.3968	258	0
1527814129.681027000	56.3978	103	1
1527814129.681539000	56.3983	148	0
1527814129.681981000	56.3988	100	1
1527814129.684791000	56.4016	92	0
1527814129.685032000	56.4018	100	1
1527814129.686295000	56.4031	151	0
1527814129.686985000	56.4038	100	1
1527814129.784678000	56.5015	385	1
1527814129.784738000	56.5015	260	1
1527814129.802996000	56.5198	89	0
1527814129.944238000	56.661	304	0
1527814129.945259000	56.662	103	1
1527814129.945704000	56.6625	148	0
1527814129.946016000	56.6628	100	1
1527814129.949333000	56.6661	92	0
1527814129.950087000	56.6669	100	1
1527814129.951146000	56.6679	317	0
1527814129.952002000	56.6688	100	1
1527814130.436725000	57.1535	387	1
1527814130.436786000	57.1536	258	1
1527814130.455501000	57.1723	89	0
1527814130.558775000	57.2756	368	0
1527814130.560060000	57.2768	103	1
1527814130.560227000	57.277	148	0
1527814130.561035000	57.2778	100	1
1527814130.562046000	57.2788	92	0
1527814130.563042000	57.2798	100	1
1527814130.563558000	57.2803	128	0
1527814130.564054000	57.2808	100	1
1527814131.004486000	57.7213	388	1
1527814131.004568000	57.7213	262	1
1527814131.031789000	57.7486	89	0
1527814131.139110000	57.8559	258	0
1527814131.140099000	57.8569	103	1
1527814131.140509000	57.8573	148	0
1527814131.141141000	57.8579	100	1
1527814131.142621000	57.8594	92	0
1527814131.143134000	57.8599	100	1
1527814131.144125000	57.8609	277	0
1527814131.145067000	57.8618	100	1
1527814131.454653000	58.1714	384	1
1527814131.454729000	58.1715	262	1
1527814131.472700000	58.1895	89	0
1527814131.800703000	58.5175	235	0
1527814131.801435000	58.5182	103	1
1527814131.802156000	58.5189	148	0
1527814131.803174000	58.52	100	1
1527814131.804543000	58.5213	92	0
1527814131.805195000	58.522	100	1
1527814131.805988000	58.5228	180	0
1527814131.807139000	58.5239	100	1
1527814131.944166000	58.6609	385	1
1527814131.944246000	58.661	257	1
1527814131.962583000	58.6794	89	0
1527814132.068590000	58.7854	263	0
1527814132.069773000	58.7866	103	1
1527814132.070033000	58.7868	148	0
1527814132.071132000	58.7879	100	1
1527814132.074414000	58.7912	92	0
1527814132.075207000	58.792	100	1
1527814132.075890000	58.7927	317	0
1527814132.076426000	58.7932	100	1
1527814132.183308000	58.9001	384	1
1527814132.183359000	58.9001	259	1
1527814132.201005000	58.9178	89	0
1527814132.309925000	59.0267	258	0
1527814132.311225000	59.028	103	1
1527814132.311310000	59.0281	148	0
1527814132.312205000	59.029	100	1
1527814132.313929000	59.0307	92	0
1527814132.314177000	59.031	100	1
1527814132.315394000	59.0322	155	0
1527814132.316137000	59.0329	100	1
1527814132.464234000	59.181	389	1
1527814132.464318000	59.1811	256	1
1527814132.481917000	59.1987	89	0
1527814132.641753000	59.3585	232	0
1527814132.642490000	59.3593	103	1
1527814132.643379000	59.3602	148	0
1527814132.644225000	59.361	100	1
1527814132.644752000	59.3615	92	0
1527814132.645243000	59.362	100	1
1527814132.646200000	59.363	97	0
1527814132.647203000	59.364	100	1
1527814132.674245000	59.391	988	1
1527814132.674294000	59.3911	257	1
1527814132.692163000	59.4089	89	0
1527814132.998393000	59.7152	288	0
1527814132.999391000	59.7162	103	1
1527814132.999788000	59.7166	148	0
1527814133.000176000	59.717	100	1
1527814133.001952000	59.7187	92	0
1527814133.002208000	59.719	100	1
1527814133.003484000	59.7203	287	0
1527814133.004169000	59.7209	100	1
1527814133.300664000	60.0174	518	1
1527814133.300755000	60.0175	260	1
1527814133.317794000	60.0346	89	0
1527814133.430190000	60.147	282	0
1527814133.431214000	60.148	103	1
1527814133.431644000	60.1484	148	0
1527814133.432269000	60.149	100	1
1527814133.434856000	60.1516	92	0
1527814133.435266000	60.152	100	1
1527814133.436271000	60.1531	287	0
1527814133.437199000	60.154	100	1
1527814133.715362000	60.4321	843	1
1527814133.715455000	60.4322	258	1
1527814133.733984000	60.4508	89	0
1527814133.859051000	60.5758	236	0
1527814133.860304000	60.5771	103	1
1527814133.860510000	60.5773	148	0
1527814133.861314000	60.5781	100	1
1527814133.863701000	60.5805	92	0
1527814133.864306000	60.5811	100	1
1527814133.865215000	60.582	120	0
1527814133.866227000	60.583	100	1
1527814134.301443000	61.0182	385	1
1527814134.301536000	61.0183	258	1
1527814134.319643000	61.0364	89	0
1527814134.465088000	61.1819	255	0
1527814134.466269000	61.183	103	1
1527814134.466525000	61.1833	148	0
1527814134.467260000	61.184	100	1
1527814134.471106000	61.1879	92	0
1527814134.472326000	61.1891	100	1
1527814134.472507000	61.1893	138	0
1527814134.473260000	61.19	100	1
1527814134.656489000	61.3733	387	1
1527814134.656569000	61.3733	259	1
1527814134.674790000	61.3916	89	0
1527814134.979755000	61.6965	233	0
1527814134.980555000	61.6973	103	1
1527814134.981337000	61.6981	148	0
1527814134.982360000	61.6991	100	1
1527814134.985069000	61.7018	92	0
1527814134.985320000	61.7021	100	1
1527814134.986529000	61.7033	323	0
1527814134.987286000	61.7041	100	1
1527814135.226728000	61.9435	388	1
1527814135.226823000	61.9436	258	1
1527814135.244668000	61.9614	89	0
1527814135.389677000	62.1065	258	0
1527814135.390540000	62.1073	103	1
1527814135.391210000	62.108	148	0
1527814135.392383000	62.1092	100	1
1527814135.392637000	62.1094	92	0
1527814135.393377000	62.1102	100	1
1527814135.394137000	62.1109	214	0
1527814135.395313000	62.1121	100	1
1527814135.695360000	62.4121	387	1
1527814135.695425000	62.4122	259	1
1527814135.712726000	62.4295	89	0
1527814136.047091000	62.7639	233	0
1527814136.048443000	62.7652	103	1
1527814136.048460000	62.7652	148	0
1527814136.049417000	62.7662	100	1
1527814136.051110000	62.7679	92	0
1527814136.051369000	62.7681	100	1
1527814136.052578000	62.7694	129	0
1527814136.053371000	62.7702	100	1
1527814136.165419000	62.8822	385	1
1527814136.165498000	62.8823	259	1
1527814136.187256000	62.904	89	0
1527814136.510889000	63.2277	256	0
1527814136.511813000	63.2286	103	1
1527814136.512343000	63.2291	148	0
1527814136.513374000	63.2302	100	1
1527814136.514154000	63.2309	92	0
1527814136.514364000	63.2311	100	1
1527814136.515597000	63.2324	225	0
1527814136.516357000	63.2331	100	1
1527814136.586626000	63.3034	390	1
1527814136.586706000	63.3035	260	1
1527814136.605509000	63.3223	89	0
1527814136.941919000	63.6587	305	0
1527814136.942921000	63.6597	103	1
1527814136.943452000	63.6602	148	0
1527814136.944472000	63.6613	100	1
1527814136.946147000	63.6629	92	0
1527814136.946400000	63.6632	100	1
1527814136.947755000	63.6645	179	0
1527814136.948406000	63.6652	100	1
1527814137.415949000	64.1327	390	1
1527814137.416043000	64.1328	265	1
1527814137.434732000	64.1515	89	0
1527814137.766118000	64.4829	371	0
1527814137.767500000	64.4843	148	0
1527814137.767595000	64.4844	103	1
1527814137.768534000	64.4853	100	1
1527814137.770349000	64.4871	92	0
1527814137.771519000	64.4883	100	1
1527814137.771778000	64.4886	176	0
1527814137.772479000	64.4893	100	1
1527814137.867010000	64.5838	386	1
1527814137.867099000	64.5839	259	1
1527814137.884544000	64.6013	89	0
1527814138.029158000	64.7459	233	0
1527814138.030523000	64.7473	148	0
1527814138.030615000	64.7474	103	1
1527814138.031472000	64.7483	100	1
1527814138.032032000	64.7488	92	0
1527814138.032530000	64.7493	100	1
1527814138.033510000	64.7503	147	0
1527814138.034456000	64.7512	100	1
1527814138.079562000	64.7963	388	1
1527814138.079615000	64.7964	263	1
1527814138.098501000	64.8153	89	0
1527814138.209118000	64.9259	286	0
1527814138.210072000	64.9269	103	1
1527814138.210521000	64.9273	148	0
1527814138.211550000	64.9283	100	1
1527814138.212854000	64.9296	92	0
1527814138.213541000	64.9303	100	1
1527814138.214353000	64.9311	161	0
1527814138.215474000	64.9323	100	1
1527814138.679216000	65.396	967	1
1527814138.679306000	65.3961	1412	1
1527814138.679331000	65.3961	1412	1
1527814138.679371000	65.3962	1412	1
1527814138.679430000	65.3962	1369	1
1527814138.698159000	65.4149	89	0
1527814138.701733000	65.4185	89	0
1527814138.768729000	65.4855	475	1
1527814138.768821000	65.4856	261	1
1527814138.785985000	65.5028	89	0
1527814138.801705000	65.5185	392	0
1527814138.802579000	65.5194	103	1
1527814138.809703000	65.5265	80	0
1527814138.810516000	65.5273	100	1
1527814138.895788000	65.6126	302	0
1527814138.896748000	65.6135	100	1
1527814138.897302000	65.6141	148	0
1527814138.897651000	65.6144	100	1
1527814138.898702000	65.6155	92	0
1527814138.899582000	65.6164	100	1
1527814138.900160000	65.6169	112	0
1527814138.900646000	65.6174	100	1
1527814139.434651000	66.1514	389	1
1527814139.434713000	66.1515	257	1
1527814139.452757000	66.1695	89	0
1527814139.602600000	66.3194	280	0
1527814139.603564000	66.3203	103	1
1527814139.604149000	66.3209	148	0
1527814139.604536000	66.3213	100	1
1527814139.607430000	66.3242	92	0
1527814139.608622000	66.3254	100	1
1527814139.608892000	66.3257	162	0
1527814139.609546000	66.3263	100	1
1527814140.360166000	67.0769	847	1
1527814140.360229000	67.077	256	1
1527814140.377656000	67.0944	89	0
1527814140.693416000	67.4102	256	0
1527814140.694638000	67.4114	103	1
1527814140.694862000	67.4116	148	0
1527814140.695683000	67.4125	100	1
1527814140.696663000	67.4134	92	0
1527814140.697683000	67.4145	100	1
1527814140.698161000	67.4149	152	0
1527814140.698645000	67.4154	100	1
1527814140.770838000	67.4876	385	1
1527814140.770926000	67.4877	260	1
1527814140.789273000	67.5061	89	0
1527814140.895862000	67.6126	233	0
1527814140.896782000	67.6136	103	1
1527814140.897363000	67.6141	148	0
1527814140.897678000	67.6145	100	1
1527814140.903190000	67.62	92	0
1527814140.903697000	67.6205	100	1
1527814140.904652000	67.6214	281	0
1527814140.905660000	67.6224	100	1
1527814141.440099000	68.1569	390	1
1527814141.440183000	68.157	262	1
1527814141.458257000	68.175	89	0
1527814141.567552000	68.2843	258	0
1527814141.568685000	68.2855	103	1
1527814141.569003000	68.2858	148	0
1527814141.569686000	68.2865	100	1
1527814141.573436000	68.2902	92	0
1527814141.573678000	68.2905	100	1
1527814141.574915000	68.2917	329	0
1527814141.575665000	68.2924	100	1
1527814141.879596000	68.5964	385	1
1527814141.879660000	68.5964	257	1
1527814141.900706000	68.6175	89	0
1527814142.031070000	68.7478	237	0
1527814142.031861000	68.7486	103	1
1527814142.032523000	68.7493	148	0
1527814142.033728000	68.7505	100	1
1527814142.036037000	68.7528	92	0
1527814142.036724000	68.7535	100	1
1527814142.037505000	68.7543	113	0
1527814142.038694000	68.7555	100	1
1527814142.668024000	69.3848	385	1
1527814142.668113000	69.3849	265	1
1527814142.687722000	69.4045	89	0
1527814142.795641000	69.5124	256	0
1527814142.796763000	69.5135	103	1
1527814142.797100000	69.5139	148	0
1527814142.797755000	69.5145	100	1
1527814142.798525000	69.5153	92	0
1527814142.798784000	69.5156	100	1
1527814142.799967000	69.5167	274	0
1527814142.800729000	69.5175	100	1
1527814143.151067000	69.8678	385	1
1527814143.151168000	69.8679	256	1
1527814143.169217000	69.886	89	0
1527814143.434962000	70.1517	256	0
1527814143.435814000	70.1526	103	1
1527814143.436425000	70.1532	148	0
1527814143.436777000	70.1536	100	1
1527814143.438703000	70.1555	92	0
1527814143.439791000	70.1566	100	1
1527814143.440128000	70.1569	320	0
1527814143.440793000	70.1576	100	1
1527814144.526987000	71.2438	385	1
1527814144.527055000	71.2438	256	1
1527814144.542122000	71.2589	102	0
1527814144.542422000	71.2592	100	1
1527814144.545908000	71.2627	89	0
1527814144.681584000	71.3984	327	0
1527814144.682600000	71.3994	103	1
1527814144.683088000	71.3999	148	0
1527814144.683450000	71.4002	100	1
1527814144.686316000	71.4031	92	0
1527814144.687496000	71.4043	100	1
1527814144.687726000	71.4045	248	0
1527814144.688457000	71.4052	100	1
1527814144.745916000	71.4627	389	1
1527814144.745991000	71.4628	260	1
1527814144.763266000	71.48	89	0
1527814144.877743000	71.5945	347	0
1527814144.878576000	71.5954	103	1
1527814144.879253000	71.596	148	0
1527814144.879552000	71.5963	100	1
1527814144.881631000	71.5984	92	0
1527814144.882511000	71.5993	100	1
1527814144.883154000	71.5999	308	0
1527814144.883614000	71.6004	100	1
1527814144.954523000	71.6713	385	1
1527814144.954615000	71.6714	258	1
1527814144.973062000	71.6898	89	0
1527814144.978207000	71.695	89	0
1527814145.080443000	71.7972	235	0
1527814145.081501000	71.7983	106	1
1527814145.081885000	71.7987	148	0
1527814145.082445000	71.7992	100	1
1527814145.085768000	71.8025	92	0
1527814145.086450000	71.8032	100	1
1527814145.087228000	71.804	221	0
1527814145.087647000	71.8044	100	1
1527814145.235053000	71.9518	385	1
1527814145.235118000	71.9519	258	1
1527814145.256075000	71.9729	89	0
1527814145.370894000	72.0877	286	0
1527814145.372027000	72.0888	103	1
1527814145.372293000	72.0891	148	0
1527814145.373471000	72.0903	100	1
1527814145.377253000	72.094	92	0
1527814145.377528000	72.0943	100	1
1527814145.378715000	72.0955	123	0
1527814145.379519000	72.0963	100	1
1527814145.447300000	72.1641	968	1
1527814145.447407000	72.1642	1412	1
1527814145.447448000	72.1642	1412	1
1527814145.447482000	72.1643	1412	1
1527814145.447521000	72.1643	1412	1
1527814145.447569000	72.1643	1412	1
1527814145.447594000	72.1644	1412	1
1527814145.447635000	72.1644	1412	1
1527814145.447668000	72.1644	1412	1
1527814145.447703000	72.1645	1412	1
1527814145.447752000	72.1645	1412	1
1527814145.447777000	72.1646	1412	1
1527814145.447820000	72.1646	1412	1
1527814145.447854000	72.1646	1412	1
1527814145.449486000	72.1663	145	1
1527814145.465533000	72.1823	89	0
1527814145.469516000	72.1863	89	0
1527814145.566363000	72.2831	471	1
1527814145.566464000	72.2832	260	1
1527814145.584070000	72.3008	89	0
1527814145.592496000	72.3093	392	0
1527814145.593563000	72.3103	103	1
1527814145.598033000	72.3148	80	0
1527814145.598566000	72.3153	100	1
1527814145.718878000	72.4357	300	0
1527814145.719818000	72.4366	100	1
1527814145.720334000	72.4371	148	0
1527814145.721556000	72.4383	100	1
1527814145.723290000	72.4401	92	0
1527814145.723547000	72.4403	100	1
1527814145.724705000	72.4415	292	0
1527814145.725485000	72.4423	100	1
1527814146.027548000	72.7443	385	1
1527814146.027600000	72.7444	256	1
1527814146.047283000	72.7641	89	0
1527814146.158030000	72.8748	279	0
1527814146.158930000	72.8757	103	1
1527814146.159489000	72.8763	148	0
1527814146.160604000	72.8774	100	1
1527814146.164554000	72.8813	92	0
1527814146.165585000	72.8824	100	1
1527814146.166015000	72.8828	96	0
1527814146.166496000	72.8833	100	1
1527814146.466670000	73.1834	843	1
1527814146.466729000	73.1835	258	1
1527814146.495403000	73.2122	89	0
1527814146.604793000	73.3216	232	0
1527814146.605645000	73.3224	103	1
1527814146.606291000	73.3231	148	0
1527814146.606816000	73.3236	100	1
1527814146.608899000	73.3257	92	0
1527814146.609603000	73.3264	100	1
1527814146.610366000	73.3271	208	0
1527814146.611536000	73.3283	100	1
1527814147.532202000	74.249	385	1
1527814147.532295000	74.2491	262	1
1527814147.567336000	74.2841	385	1
1527814147.574963000	74.2917	89	0
1527814147.576401000	74.2932	89	0
1527814147.593843000	74.3106	89	0
1527814147.684219000	74.401	258	0
1527814147.685235000	74.402	109	1
1527814147.685662000	74.4024	148	0
1527814147.686164000	74.4029	100	1
1527814147.688427000	74.4052	92	0
1527814147.689237000	74.406	100	1
1527814147.689891000	74.4067	236	0
1527814147.690413000	74.4072	100	1
1527814147.792718000	74.5095	385	1
1527814147.792906000	74.5097	260	1
1527814147.810947000	74.5277	89	0
1527814147.950626000	74.6674	235	0
1527814147.951563000	74.6683	103	1
1527814147.952085000	74.6689	148	0
1527814147.953273000	74.6701	100	1
1527814147.954706000	74.6715	92	0
1527814147.955265000	74.672	100	1
1527814147.956194000	74.673	223	0
1527814147.957213000	74.674	100	1
1527814148.443286000	75.1601	390	1
1527814148.443335000	75.1601	262	1
1527814148.463850000	75.1806	89	0
1527814148.585365000	75.3021	258	0
1527814148.586247000	75.303	103	1
1527814148.586857000	75.3036	148	0
1527814148.587216000	75.304	100	1
1527814148.588279000	75.3051	92	0
1527814148.589305000	75.3061	100	1
1527814148.589704000	75.3065	151	0
1527814148.590222000	75.307	100	1
1527814148.892622000	75.6094	385	1
1527814148.892689000	75.6095	262	1
1527814148.912340000	75.6291	89	0
1527814149.229490000	75.9463	256	0
1527814149.230518000	75.9473	103	1
1527814149.230931000	75.9477	148	0
1527814149.231271000	75.9481	100	1
1527814149.233549000	75.9503	92	0
1527814149.234261000	75.951	100	1
1527814149.235018000	75.9518	161	0
1527814149.235412000	75.9522	100	1
1527814149.385555000	76.1023	390	1
1527814149.385615000	76.1024	263	1
1527814149.404169000	76.1209	89	0
1527814149.521932000	76.2387	233	0
1527814149.522814000	76.2396	103	1
1527814149.523402000	76.2402	148	0
1527814149.524360000	76.2411	100	1
1527814149.526736000	76.2435	92	0
1527814149.527355000	76.2441	100	1
1527814149.528250000	76.245	107	0
1527814149.529289000	76.2461	100	1
1527814149.834566000	76.5513	385	1
1527814149.834664000	76.5514	262	1
1527814149.855211000	76.572	89	0
1527814149.862229000	76.579	89	0
1527814150.187609000	76.9044	327	0
1527814150.188434000	76.9052	106	1
1527814150.189066000	76.9058	148	0
1527814150.189438000	76.9062	100	1
1527814150.192335000	76.9091	92	0
1527814150.193395000	76.9102	100	1
1527814150.193861000	76.9106	239	0
1527814150.194383000	76.9112	100	1
1527814150.424906000	77.1417	384	1
1527814150.424999000	77.1418	262	1
1527814150.442897000	77.1597	89	0
1527814150.560082000	77.2769	344	0
1527814150.561370000	77.2781	103	1
1527814150.561516000	77.2783	148	0
1527814150.562334000	77.2791	100	1
1527814150.563806000	77.2806	92	0
1527814150.564338000	77.2811	100	1
1527814150.565261000	77.282	303	0
1527814150.566339000	77.2831	100	1
1527814150.904953000	77.6217	385	1
1527814150.905013000	77.6218	262	1
1527814150.923228000	77.64	89	0
1527814151.042865000	77.7596	233	0
1527814151.043866000	77.7606	103	1
1527814151.044358000	77.7611	148	0
1527814151.045367000	77.7621	100	1
1527814151.045787000	77.7626	92	0
1527814151.046357000	77.7631	100	1
1527814151.047298000	77.7641	164	0
1527814151.048384000	77.7652	100	1
1527814151.588204000	78.305	389	1
1527814151.588291000	78.3051	260	1
1527814151.605819000	78.3226	89	0
1527814151.721808000	78.4386	286	0
1527814151.722758000	78.4395	103	1
1527814151.723352000	78.4401	148	0
1527814151.724503000	78.4413	100	1
1527814151.726737000	78.4435	92	0
1527814151.727495000	78.4443	100	1
1527814151.728252000	78.445	177	0
1527814151.729420000	78.4462	100	1
1527814151.826078000	78.5429	389	1
1527814151.826158000	78.5429	256	1
1527814151.843978000	78.5608	89	0
1527814151.974669000	78.6914	235	0
1527814151.976081000	78.6929	148	0
1527814151.979923000	78.6967	92	0
1527814151.980703000	78.6975	109	1
1527814151.981446000	78.6982	300	0
1527814151.982432000	78.6992	100	1
1527814155.193373000	81.9102	987	1
1527814155.193448000	81.9102	262	1
1527814155.210876000	81.9277	89	0
1527814155.316476000	82.0333	258	0
1527814155.317431000	82.0342	103	1
1527814155.317998000	82.0348	148	0
1527814155.318403000	82.0352	100	1
1527814155.320264000	82.037	92	0
1527814155.321477000	82.0383	100	1
1527814155.321684000	82.0385	312	0
1527814155.322417000	82.0392	100	1
1527814155.804118000	82.5209	522	1
1527814155.804277000	82.5211	264	1
1527814155.837370000	82.5541	89	0
1527814155.953400000	82.6702	287	0
1527814155.954447000	82.6712	103	1
1527814155.954810000	82.6716	148	0
1527814155.955534000	82.6723	100	1
1527814155.958055000	82.6748	92	0
1527814155.958517000	82.6753	100	1
1527814155.959490000	82.6763	337	0
1527814155.960446000	82.6772	100	1
1527814156.102128000	82.8189	842	1
1527814156.102190000	82.819	260	1
1527814156.121514000	82.8383	89	0
1527814156.247194000	82.964	283	0
1527814156.248542000	82.9653	148	0
1527814156.248556000	82.9653	103	1
1527814156.249534000	82.9663	100	1
1527814156.250059000	82.9668	92	0
1527814156.250532000	82.9673	100	1
1527814156.251501000	82.9683	247	0
1527814156.252463000	82.9692	100	1
1527814156.766063000	83.4828	387	1
1527814156.766128000	83.4829	259	1
1527814156.796695000	83.5135	89	0
1527814156.907696000	83.6245	233	0
1527814156.908615000	83.6254	103	1
1527814156.909134000	83.6259	148	0
1527814156.909482000	83.6263	100	1
1527814156.911265000	83.628	92	0
1527814156.911492000	83.6283	100	1
1527814156.912719000	83.6295	189	0
1527814156.913500000	83.6303	100	1
1527814157.033558000	83.7503	384	1
1527814157.033603000	83.7504	260	1
1527814157.060667000	83.7774	89	0
1527814157.185248000	83.902	258	0
1527814157.185974000	83.9028	103	1
1527814157.186706000	83.9035	148	0
1527814157.187587000	83.9044	100	1
1527814157.189458000	83.9062	92	0
1527814157.190584000	83.9074	100	1
1527814157.190924000	83.9077	258	0
1527814157.191499000	83.9083	100	1
1527814157.424024000	84.1408	385	1
1527814157.424114000	84.1409	259	1
1527814157.443242000	84.16	89	0
1527814157.447688000	84.1645	89	0
1527814157.761308000	84.4781	233	0
1527814157.762631000	84.4794	106	1
1527814157.762669000	84.4794	148	0
1527814157.763617000	84.4804	100	1
1527814157.765950000	84.4827	92	0
1527814157.766615000	84.4834	100	1
1527814157.767420000	84.4842	278	0
1527814157.768550000	84.4853	100	1
1527814158.094677000	84.8115	386	1
1527814158.094754000	84.8115	260	1
1527814158.112617000	84.8294	89	0
1527814158.228971000	84.9458	258	0
1527814158.229935000	84.9467	103	1
1527814158.230429000	84.9472	148	0
1527814158.231649000	84.9484	100	1
1527814158.233687000	84.9505	92	0
1527814158.234655000	84.9514	100	1
1527814158.235213000	84.952	258	0
1527814158.235675000	84.9525	100	1
1527814161.090296000	87.8071	367	1
1527814161.090395000	87.8072	1412	1
1527814161.090434000	87.8072	1412	1
1527814161.090467000	87.8072	1412	1
1527814161.090509000	87.8073	778	1
1527814161.109513000	87.8263	89	0
1527814161.129152000	87.8459	89	0
1527814161.219718000	87.9365	412	0
1527814161.221004000	87.9378	106	1
1527814161.225170000	87.9419	80	0
1527814161.225912000	87.9427	100	1
1527814161.290950000	88.0077	387	1
1527814161.291006000	88.0078	262	1
1527814161.308953000	88.0257	89	0
1527814161.616673000	88.3335	302	0
1527814161.618045000	88.3348	103	1
1527814161.618046000	88.3348	148	0
1527814161.619004000	88.3358	100	1
1527814161.619540000	88.3363	92	0
1527814161.619999000	88.3368	100	1
1527814161.620975000	88.3378	234	0
1527814161.621974000	88.3388	100	1
1527814161.739763000	88.4565	385	1
1527814161.739835000	88.4566	264	1
1527814161.760621000	88.4774	89	0
1527814161.877608000	88.5944	345	0
1527814161.878536000	88.5953	103	1
1527814161.879060000	88.5958	148	0
1527814161.879935000	88.5967	100	1
1527814161.882012000	88.5988	92	0
1527814161.882941000	88.5997	100	1
1527814161.883525000	88.6003	298	0
1527814161.884089000	88.6009	100	1
1527814162.004895000	88.7217	385	1
1527814162.004974000	88.7218	264	1
1527814162.023406000	88.7402	89	0
1527814162.321711000	89.0385	258	0
1527814162.323056000	89.0398	103	1
1527814162.323254000	89.04	148	0
1527814162.324045000	89.0408	100	1
1527814162.325805000	89.0426	92	0
1527814162.326972000	89.0438	100	1
1527814162.327235000	89.044	153	0
1527814162.327959000	89.0447	100	1
1527814162.505715000	89.2225	391	1
1527814162.505791000	89.2226	263	1
1527814162.544005000	89.2608	391	1
1527814162.544789000	89.2616	89	0
1527814162.568898000	89.2857	89	0
1527814162.640800000	89.3576	263	0
1527814162.642085000	89.3589	106	1
1527814162.642293000	89.3591	148	0
1527814162.643063000	89.3598	100	1
1527814162.646176000	89.363	92	0
1527814162.647060000	89.3638	100	1
1527814162.647623000	89.3644	336	0
1527814162.648120000	89.3649	100	1
1527814162.725810000	89.4426	990	1
1527814162.725868000	89.4426	260	1
1527814162.745790000	89.4626	89	0
1527814162.859541000	89.5763	233	0
1527814162.860428000	89.5772	103	1
1527814162.860982000	89.5778	148	0
1527814162.861993000	89.5788	100	1
1527814162.863872000	89.5807	92	0
1527814162.865021000	89.5818	100	1
1527814162.865430000	89.5822	236	0
1527814162.865982000	89.5828	100	1
1527814162.935413000	89.6522	522	1
1527814162.935477000	89.6523	264	1
1527814162.953895000	89.6707	89	0
1527814163.384886000	90.1017	256	0
1527814163.386041000	90.1028	103	1
1527814163.386323000	90.1031	148	0
1527814163.387035000	90.1038	100	1
1527814163.389988000	90.1068	92	0
1527814163.391035000	90.1078	100	1
1527814163.391439000	90.1082	135	0
1527814163.392038000	90.1088	100	1
1527814163.565367000	90.2821	847	1
1527814163.565429000	90.2822	270	1
1527814163.583128000	90.2999	89	0
1527814163.701925000	90.4187	288	0
1527814163.703051000	90.4198	103	1
1527814163.703431000	90.4202	148	0
1527814163.704033000	90.4208	100	1
1527814163.707127000	90.4239	92	0
1527814163.708050000	90.4248	100	1
1527814163.708589000	90.4254	262	0
1527814163.709178000	90.426	100	1
1527814163.990296000	90.7071	390	1
1527814163.990388000	90.7072	265	1
1527814164.008020000	90.7248	89	0
1527814164.111985000	90.8288	280	0
1527814164.113158000	90.8299	103	1
1527814164.113495000	90.8303	148	0
1527814164.114147000	90.8309	100	1
1527814164.115999000	90.8328	92	0
1527814164.117141000	90.8339	100	1
1527814164.117466000	90.8342	273	0
1527814164.118069000	90.8348	100	1
1527814164.414522000	91.1313	389	1
1527814164.414587000	91.1314	267	1
1527814164.435363000	91.1521	89	0
1527814164.441680000	91.1585	89	0
1527814164.545958000	91.2627	236	0
1527814164.547261000	91.264	106	1
1527814164.547298000	91.2641	148	0
1527814164.548085000	91.2649	100	1
1527814164.548757000	91.2655	92	0
1527814164.549089000	91.2659	100	1
1527814164.550195000	91.267	317	0
1527814164.551088000	91.2679	100	1
1527814164.635456000	91.3522	387	1
1527814164.635501000	91.3523	261	1
1527814164.653051000	91.3698	89	0
1527814164.777199000	91.494	235	0
1527814164.778196000	91.495	103	1
1527814164.778705000	91.4955	148	0
1527814164.779097000	91.4959	100	1
1527814164.780960000	91.4977	92	0
1527814164.782182000	91.499	100	1
1527814164.782427000	91.4992	273	0
1527814164.783093000	91.4999	100	1
1527814164.852406000	91.5692	386	1
1527814164.852493000	91.5693	265	1
1527814164.881630000	91.5984	89	0
1527814165.009621000	91.7264	235	0
1527814165.010492000	91.7273	103	1
1527814165.011061000	91.7278	148	0
1527814165.012112000	91.7289	100	1
1527814165.013324000	91.7301	92	0
1527814165.014122000	91.7309	100	1
1527814165.014759000	91.7315	101	0
1527814165.015299000	91.7321	100	1
1527814165.273554000	91.9903	390	1
1527814165.273641000	91.9904	266	1
1527814165.291461000	92.0082	89	0
1527814165.591706000	92.3085	258	0
1527814165.592494000	92.3093	103	1
1527814165.593190000	92.31	148	0
1527814165.594222000	92.311	100	1
1527814165.595944000	92.3127	92	0
1527814165.596175000	92.313	100	1
1527814165.597350000	92.3141	174	0
1527814165.598160000	92.3149	100	1
1527814165.689289000	92.4061	385	1
1527814165.689365000	92.4061	266	1
1527814165.706956000	92.4237	89	0
1527814165.811331000	92.5281	233	0
1527814165.812299000	92.5291	103	1
1527814165.812788000	92.5296	148	0
1527814165.813172000	92.53	100	1
1527814165.817689000	92.5345	92	0
1527814165.818170000	92.535	100	1
1527814165.819169000	92.5359	200	0
1527814165.820176000	92.537	100	1
1527814165.901460000	92.6182	386	1
1527814165.901509000	92.6183	266	1
1527814165.919707000	92.6365	89	0
1527814166.045113000	92.7619	235	0
1527814166.046267000	92.763	103	1
1527814166.046565000	92.7633	148	0
1527814166.047255000	92.764	100	1
1527814166.049044000	92.7658	92	0
1527814166.050255000	92.767	100	1
1527814166.050508000	92.7673	121	0
1527814166.051190000	92.768	100	1
1527814166.488520000	93.2053	390	1
1527814166.488596000	93.2054	263	1
1527814166.509273000	93.2261	89	0
1527814166.812243000	93.529	258	0
1527814166.813238000	93.53	103	1
1527814166.813708000	93.5305	148	0
1527814166.814250000	93.531	100	1
1527814166.818601000	93.5354	92	0
1527814166.819302000	93.5361	100	1
1527814166.820063000	93.5368	207	0
1527814166.821268000	93.538	100	1
1527814166.974626000	93.6914	987	1
1527814166.974698000	93.6915	263	1
1527814166.992555000	93.7093	89	0
1527814167.115687000	93.8325	327	0
1527814167.116585000	93.8334	103	1
1527814167.117144000	93.8339	148	0
1527814167.118338000	93.8351	100	1
1527814167.120214000	93.837	92	0
1527814167.121241000	93.838	100	1
1527814167.121678000	93.8385	260	0
1527814167.122228000	93.839	100	1
1527814167.477164000	94.1939	386	1
1527814167.477264000	94.194	267	1
1527814167.495171000	94.212	89	0
1527814167.499559000	94.2163	89	0
1527814167.803019000	94.5198	344	0
1527814167.804336000	94.5211	106	1
1527814167.804455000	94.5212	148	0
1527814167.805291000	94.5221	100	1
1527814167.808092000	94.5249	92	0
1527814167.808298000	94.5251	100	1
1527814167.809549000	94.5263	205	0
1527814167.810277000	94.5271	100	1
1527814167.987702000	94.7045	519	1
1527814167.987789000	94.7046	265	1
1527814168.005161000	94.7219	89	0
1527814168.113530000	94.8303	258	0
1527814168.114560000	94.8313	103	1
1527814168.114974000	94.8318	148	0
1527814168.115337000	94.8321	100	1
1527814168.117970000	94.8347	92	0
1527814168.118386000	94.8352	100	1
1527814168.119366000	94.8361	101	0
1527814168.120308000	94.8371	100	1
1527814168.446308000	95.1631	847	1
1527814168.446408000	95.1632	270	1
1527814168.462111000	95.1789	102	0
1527814168.463395000	95.1802	100	1
1527814168.583804000	95.3006	266	0
1527814168.584658000	95.3014	100	1
1527814168.585322000	95.3021	148	0
1527814168.586403000	95.3032	100	1
1527814168.588824000	95.3056	92	0
1527814168.589400000	95.3062	100	1
1527814168.590348000	95.3071	250	0
1527814168.591332000	95.3081	100	1
1527814168.906490000	95.6233	385	1
1527814168.906582000	95.6234	261	1
1527814168.934098000	95.6509	89	0
1527814169.246096000	95.9629	256	0
1527814169.247394000	95.9642	103	1
1527814169.247578000	95.9644	148	0
1527814169.248427000	95.9652	100	1
1527814169.249700000	95.9665	92	0
1527814169.250440000	95.9672	100	1
1527814169.251093000	95.9679	117	0
1527814169.251684000	95.9685	100	1
1527814169.376455000	96.0932	385	1
1527814169.376520000	96.0933	266	1
1527814169.395225000	96.112	89	0
1527814169.581641000	96.2984	235	0
1527814169.582600000	96.2994	103	1
1527814169.583144000	96.2999	148	0
1527814169.583645000	96.3004	100	1
1527814169.586083000	96.3029	92	0
1527814169.586378000	96.3032	100	1
1527814169.587538000	96.3043	120	0
1527814169.588388000	96.3052	100	1
1527814169.795811000	96.5126	389	1
1527814169.795873000	96.5127	265	1
1527814169.814284000	96.5311	89	0
1527814170.122394000	96.8392	311	0
1527814170.123438000	96.8402	103	1
1527814170.123971000	96.8408	148	0
1527814170.124398000	96.8412	100	1
1527814170.126914000	96.8437	92	0
1527814170.127489000	96.8443	100	1
1527814170.128385000	96.8452	310	0
1527814170.129422000	96.8462	100	1
1527814170.286982000	97.0038	384	1
1527814170.287034000	97.0038	263	1
1527814170.304709000	97.0215	89	0
1527814170.617862000	97.3346	259	0
1527814170.618854000	97.3356	103	1
1527814170.619294000	97.3361	148	0
1527814170.620443000	97.3372	100	1
1527814170.623046000	97.3398	92	0
1527814170.623456000	97.3402	100	1
1527814170.624525000	97.3413	280	0
1527814170.625436000	97.3422	100	1
1527814170.714466000	97.4312	385	1
1527814170.714547000	97.4313	270	1
1527814170.732721000	97.4495	89	0
1527814171.044519000	97.7613	233	0
1527814171.045461000	97.7622	103	1
1527814171.045978000	97.7628	148	0
1527814171.046484000	97.7633	100	1
[truncated: 415 more rows]
