# Supplementary material for: Method for multi-task learning fusion network traffic classification to address small sample labels
Source: Sci Rep. 2024 Jan 30;14:2518. doi: 10.1038/s41598-024-51933-8 (PMC10827795; doi:10.1038/s41598-024-51933-8)
Supplement: Supplementary file 2 — Supplementary Information 2. [file 41598_2024_51933_MOESM2_ESM.zip › QUIC Dataset/QUIC Dataset/pretraining/Google Doc/GoogleDoc-1145.txt]

1527828429.782482000	0	626	1
1527828429.782519000	3.71933e-05	112	1
1527828429.799651000	0.017169	74	0
1527828429.801116000	0.0186341	74	0
1527828429.802648000	0.0201662	112	0
1527828429.966257000	0.183775	280	0
1527828429.966295000	0.183813	74	1
1527828429.967748000	0.185266	1294	0
1527828429.969209000	0.186727	1294	0
1527828429.969239000	0.186757	74	1
1527828429.970659000	0.188177	1294	0
1527828429.972121000	0.189639	1294	0
1527828429.972150000	0.189668	74	1
1527828429.973635000	0.191153	1294	0
1527828429.975156000	0.192674	1294	0
1527828429.975175000	0.192693	74	1
1527828429.976621000	0.194139	1294	0
1527828429.978082000	0.1956	1294	0
1527828429.978113000	0.195631	74	1
1527828429.979538000	0.197056	1294	0
1527828429.980993000	0.198511	1294	0
1527828429.981012000	0.19853	74	1
1527828429.982508000	0.200026	1294	0
1527828429.983974000	0.201492	1294	0
1527828429.984003000	0.201521	74	1
1527828429.985424000	0.202942	1294	0
1527828429.986884000	0.204402	1294	0
1527828429.986911000	0.204429	74	1
1527828429.988116000	0.205634	74	1
1527828429.988339000	0.205857	1294	0
1527828429.989796000	0.207314	1294	0
1527828429.989819000	0.207337	74	1
1527828429.991252000	0.20877	1294	0
1527828429.992762000	0.21028	1294	0
1527828429.992787000	0.210305	74	1
1527828429.994220000	0.211738	1294	0
1527828429.995675000	0.213193	1294	0
1527828429.995707000	0.213225	74	1
1527828429.997131000	0.214649	1294	0
1527828429.998589000	0.216107	1294	0
1527828429.998619000	0.216137	74	1
1527828430.000041000	0.217559	1294	0
1527828430.001504000	0.219022	1294	0
1527828430.001535000	0.219053	74	1
1527828430.003014000	0.220532	1294	0
1527828430.004468000	0.221986	1294	0
1527828430.004491000	0.222009	74	1
1527828430.005922000	0.22344	1294	0
1527828430.007379000	0.224897	1294	0
1527828430.007401000	0.224919	74	1
1527828430.008834000	0.226352	1294	0
1527828430.010294000	0.227812	1294	0
1527828430.010321000	0.227839	74	1
1527828430.011748000	0.229266	1294	0
1527828430.013790000	0.231308	1294	0
1527828430.013827000	0.231345	74	1
1527828430.015261000	0.232779	1294	0
1527828430.016787000	0.234305	1294	0
1527828430.016818000	0.234336	74	1
1527828430.018244000	0.235762	1294	0
1527828430.036198000	0.253716	1294	0
1527828430.036280000	0.253798	74	1
1527828430.037666000	0.255184	1294	0
1527828430.039129000	0.256647	1294	0
1527828430.039155000	0.256673	74	1
1527828430.040583000	0.258101	1294	0
1527828430.042044000	0.259562	1294	0
1527828430.042071000	0.259589	74	1
1527828430.043557000	0.261075	1294	0
1527828430.045018000	0.262536	1294	0
1527828430.045040000	0.262558	74	1
1527828430.046476000	0.263994	1294	0
1527828430.047904000	0.265422	352	0
1527828430.047932000	0.26545	74	1
1527828430.052251000	0.269769	112	1
1527828430.115091000	0.332609	74	0
1527828430.395841000	0.613359	991	1
1527828430.395922000	0.61344	1434	1
1527828430.395926000	0.613444	896	1
1527828430.402291000	0.619809	236	1
1527828430.416184000	0.633702	74	0
1527828430.417812000	0.63533	74	0
1527828430.419915000	0.637433	74	0
1527828430.545183000	0.762701	282	0
1527828430.568886000	0.786404	1294	0
1527828430.568950000	0.786468	74	1
1527828430.570355000	0.787873	1294	0
1527828430.571818000	0.789336	1294	0
1527828430.571839000	0.789357	74	1
1527828430.573318000	0.790836	777	0
1527828430.574790000	0.792308	1294	0
1527828430.574809000	0.792327	74	1
1527828430.576247000	0.793765	1294	0
1527828430.577704000	0.795222	1294	0
1527828430.577728000	0.795246	74	1
1527828430.579137000	0.796655	461	0
1527828430.579726000	0.797244	112	1
1527828430.595242000	0.81276	74	0
1527828430.657682000	0.8752	223	1
1527828430.675921000	0.893439	74	0
1527828430.734696000	0.952214	422	0
1527828430.742138000	0.959656	104	0
1527828430.742197000	0.959715	74	1
1527828430.743697000	0.961215	112	0
1527828430.743843000	0.961361	112	1
1527828430.760166000	0.977684	74	0
1527828430.789216000	1.00673	424	0
1527828430.790677000	1.0082	1154	0
1527828430.790707000	1.00823	74	1
1527828430.792516000	1.01003	347	0
1527828430.794026000	1.01154	105	0
1527828430.794039000	1.01156	74	1
1527828430.795517000	1.01304	112	0
1527828430.796935000	1.01445	112	1
1527828430.853392000	1.07091	74	0
1527828432.267522000	2.48504	237	1
1527828432.281557000	2.49908	74	0
1527828432.406443000	2.62396	280	0
1527828432.407907000	2.62543	1294	0
1527828432.407948000	2.62547	74	1
1527828432.409389000	2.62691	1294	0
1527828432.410809000	2.62833	97	0
1527828432.410827000	2.62835	74	1
1527828432.412270000	2.62979	178	0
1527828432.413790000	2.63131	246	0
1527828432.413806000	2.63132	74	1
1527828432.415245000	2.63276	112	0
1527828432.415365000	2.63288	112	1
1527828432.429358000	2.64688	74	0
1527828433.390765000	3.60828	332	1
1527828433.390838000	3.60836	1434	1
1527828433.390843000	3.60836	1434	1
1527828433.390846000	3.60836	236	1
1527828433.390902000	3.60842	1434	1
1527828433.390907000	3.60843	1434	1
1527828433.390910000	3.60843	236	1
1527828433.390964000	3.60848	1434	1
1527828433.390970000	3.60849	1434	1
1527828433.390974000	3.60849	236	1
1527828433.391029000	3.60855	1434	1
1527828433.391033000	3.60855	1434	1
1527828433.391036000	3.60855	236	1
1527828433.391091000	3.60861	1434	1
1527828433.391096000	3.60861	1434	1
1527828433.391099000	3.60862	236	1
1527828433.391146000	3.60866	1434	1
1527828433.391154000	3.60867	868	1
1527828433.391201000	3.60872	788	1
1527828433.407772000	3.62529	74	0
1527828433.409240000	3.62676	74	0
1527828433.410672000	3.62819	74	0
1527828433.412147000	3.62967	74	0
1527828433.413648000	3.63117	74	0
1527828433.415098000	3.63262	74	0
1527828433.416551000	3.63407	74	0
1527828433.418002000	3.63552	74	0
1527828433.419464000	3.63698	74	0
1527828433.420913000	3.63843	74	0
1527828433.422478000	3.64	74	0
1527828433.423937000	3.64146	74	0
1527828433.425389000	3.64291	74	0
1527828433.426837000	3.64436	74	0
1527828433.428291000	3.64581	74	0
1527828433.789951000	4.00747	423	0
1527828433.792694000	4.01021	104	0
1527828433.792719000	4.01024	74	1
1527828433.794180000	4.0117	112	0
1527828433.794386000	4.0119	112	1
1527828433.808908000	4.02643	74	0
1527828435.714733000	5.93225	345	1
1527828435.714813000	5.93233	1434	1
1527828435.714818000	5.93234	969	1
1527828435.727875000	5.94539	171	1
1527828435.730356000	5.94787	74	0
1527828435.731785000	5.9493	74	0
1527828435.742555000	5.96007	74	0
1527828435.752137000	5.96966	74	0
1527828435.919578000	6.1371	512	0
1527828435.921005000	6.13852	691	0
1527828435.921038000	6.13856	74	1
1527828435.922553000	6.14007	112	0
1527828435.922695000	6.14021	112	1
1527828435.925926000	6.14344	259	1
1527828435.937322000	6.15484	74	0
1527828435.941114000	6.15863	74	0
1527828436.130184000	6.3477	422	0
1527828436.133465000	6.35098	104	0
1527828436.133506000	6.35102	74	1
1527828436.134944000	6.35246	112	0
1527828436.135088000	6.35261	112	1
1527828436.147290000	6.36481	681	0
1527828436.150531000	6.36805	74	0
1527828436.175820000	6.39334	1294	0
1527828436.175881000	6.3934	74	1
1527828436.177305000	6.39482	1294	0
1527828436.178757000	6.39628	1294	0
1527828436.178790000	6.39631	74	1
1527828436.180220000	6.39774	1294	0
1527828436.181673000	6.39919	1294	0
1527828436.181784000	6.3993	74	1
1527828436.183188000	6.40071	1294	0
1527828436.184653000	6.40217	1294	0
1527828436.184681000	6.4022	74	1
1527828436.186109000	6.40363	1294	0
1527828436.187564000	6.40508	1294	0
1527828436.187594000	6.40511	74	1
1527828436.189091000	6.40661	1294	0
1527828436.190519000	6.40804	197	0
1527828436.190551000	6.40807	74	1
1527828436.192004000	6.40952	1294	0
1527828436.193514000	6.41103	1294	0
1527828436.193544000	6.41106	74	1
1527828436.194973000	6.41249	1294	0
1527828436.196433000	6.41395	1294	0
1527828436.196460000	6.41398	74	1
1527828436.197888000	6.41541	1294	0
1527828436.199323000	6.41684	602	0
1527828436.199345000	6.41686	74	1
1527828436.200794000	6.41831	1294	0
1527828436.202252000	6.41977	1294	0
1527828436.202287000	6.41981	74	1
1527828436.203759000	6.42128	1294	0
1527828436.205196000	6.42271	635	0
1527828436.205223000	6.42274	74	1
1527828436.219802000	6.43732	141	0
1527828436.221337000	6.43886	1016	0
1527828436.221368000	6.43889	74	1
1527828436.222940000	6.44046	1294	0
1527828436.224402000	6.44192	1294	0
1527828436.224429000	6.44195	74	1
1527828436.225863000	6.44338	1294	0
1527828436.227304000	6.44482	681	0
1527828436.227335000	6.44485	74	1
1527828436.228774000	6.44629	1151	0
1527828436.230233000	6.44775	1294	0
1527828436.230262000	6.44778	74	1
1527828436.231691000	6.44921	1294	0
1527828436.233202000	6.45072	1294	0
1527828436.233235000	6.45075	74	1
1527828436.234652000	6.45217	716	0
1527828436.236117000	6.45363	1294	0
1527828436.236148000	6.45367	74	1
1527828436.237549000	6.45507	426	0
1527828436.239030000	6.45655	1294	0
1527828436.239060000	6.45658	74	1
1527828436.240495000	6.45801	1294	0
1527828436.241945000	6.45946	1294	0
1527828436.241974000	6.45949	74	1
1527828436.243497000	6.46101	1294	0
1527828436.244958000	6.46248	887	0
1527828436.244988000	6.46251	74	1
1527828436.246420000	6.46394	1294	0
1527828436.247888000	6.46541	1294	0
1527828436.247918000	6.46544	74	1
1527828436.249336000	6.46685	1294	0
1527828436.250790000	6.46831	1294	0
1527828436.250822000	6.46834	74	1
1527828436.252225000	6.46974	639	0
1527828436.253749000	6.47127	1294	0
1527828436.253784000	6.4713	74	1
1527828436.255200000	6.47272	1294	0
1527828436.256661000	6.47418	1181	0
1527828436.256692000	6.47421	74	1
1527828436.258123000	6.47564	1294	0
1527828436.259573000	6.47709	1294	0
1527828436.259605000	6.47712	74	1
1527828436.260998000	6.47852	494	0
1527828436.262525000	6.48004	1294	0
1527828436.262544000	6.48006	74	1
1527828436.263985000	6.4815	1294	0
1527828436.265424000	6.48294	814	0
1527828436.265454000	6.48297	74	1
1527828436.266871000	6.48439	444	0
1527828436.268320000	6.48584	112	0
1527828436.268353000	6.48587	74	1
1527828436.269123000	6.48664	112	1
1527828436.325112000	6.54263	74	0
1527828438.666728000	8.88425	519	1
1527828438.666806000	8.88432	311	1
1527828438.671479000	8.889	310	1
1527828438.671588000	8.88911	1434	1
1527828438.671593000	8.88911	1434	1
1527828438.671597000	8.88912	236	1
1527828438.671653000	8.88917	790	1
1527828438.682692000	8.90021	74	0
1527828438.684137000	8.90166	74	0
1527828438.689362000	8.90688	74	0
1527828438.690813000	8.90833	74	0
1527828438.692353000	8.90987	74	0
1527828438.693814000	8.91133	74	0
1527828438.819567000	9.03709	282	0
1527828438.821035000	9.03855	1294	0
1527828438.821064000	9.03858	74	1
1527828438.822600000	9.04012	349	0
1527828438.824125000	9.04164	537	0
1527828438.824151000	9.04167	74	1
1527828438.847124000	9.06464	843	0
1527828438.848585000	9.0661	1294	0
1527828438.848617000	9.06614	74	1
1527828438.850069000	9.06759	1294	0
1527828438.851518000	9.06904	483	0
1527828438.851565000	9.06908	74	1
1527828438.853046000	9.07056	1294	0
1527828438.854504000	9.07202	1294	0
1527828438.854545000	9.07206	74	1
1527828438.855959000	9.07348	1294	0
1527828438.857416000	9.07493	1294	0
1527828438.857454000	9.07497	74	1
1527828438.857818000	9.07534	457	1
1527828438.858840000	9.07636	391	0
1527828438.859446000	9.07696	112	1
1527828438.874478000	9.092	74	0
1527828438.985014000	9.20253	420	0
1527828438.991094000	9.20861	104	0
1527828438.991161000	9.20868	74	1
1527828438.992625000	9.21014	112	0
1527828438.992783000	9.2103	112	1
1527828439.007276000	9.22479	74	0
1527828439.017551000	9.23507	280	0
1527828439.018995000	9.23651	247	0
1527828439.019083000	9.2366	74	1
1527828439.021279000	9.2388	251	0
1527828439.022860000	9.24038	112	0
1527828439.022883000	9.2404	74	1
1527828439.022990000	9.24051	112	1
1527828439.078682000	9.2962	74	0
1527828440.209383000	10.4269	404	1
1527828440.209428000	10.4269	126	1
1527828440.218157000	10.4357	635	1
1527828440.221132000	10.4387	485	1
1527828440.224197000	10.4417	74	0
1527828440.225646000	10.4432	74	0
1527828440.235583000	10.4531	74	0
1527828440.245407000	10.4629	74	0
1527828440.492129000	10.7096	425	1
1527828440.492172000	10.7097	111	1
1527828440.507082000	10.7246	74	0
1527828440.508523000	10.726	74	0
1527828440.522059000	10.7396	281	0
1527828440.523632000	10.7412	323	0
1527828440.523667000	10.7412	74	1
1527828440.528284000	10.7458	287	0
1527828440.529722000	10.7472	302	0
1527828440.529749000	10.7473	74	1
1527828440.531195000	10.7487	112	0
1527828440.548168000	10.7657	112	1
1527828440.605123000	10.8226	74	0
1527828440.651050000	10.8686	286	0
1527828440.652557000	10.8701	526	0
1527828440.652592000	10.8701	74	1
1527828440.654031000	10.8715	283	0
1527828440.655487000	10.873	149	0
1527828440.655523000	10.873	74	1
1527828440.656940000	10.8745	113	0
1527828440.658393000	10.8759	112	0
1527828440.658428000	10.8759	74	1
1527828440.658565000	10.8761	112	1
1527828440.659848000	10.8774	271	0
1527828440.661302000	10.8788	308	0
1527828440.661339000	10.8789	74	1
1527828440.677310000	10.8948	74	0
1527828440.690606000	10.9081	283	0
1527828440.692056000	10.9096	310	0
1527828440.692094000	10.9096	74	1
1527828440.694527000	10.912	219	0
1527828440.695973000	10.9135	149	0
1527828440.696004000	10.9135	74	1
1527828440.697449000	10.915	112	0
1527828440.697656000	10.9152	112	1
1527828440.751926000	10.9694	74	0
1527828440.994063000	11.2116	1069	1
1527828440.994105000	11.2116	270	1
1527828441.010943000	11.2285	74	0
1527828441.013301000	11.2308	74	0
1527828441.557225000	11.7747	390	1
1527828441.557335000	11.7749	1434	1
1527828441.557341000	11.7749	1434	1
1527828441.557344000	11.7749	236	1
1527828441.557401000	11.7749	1434	1
1527828441.557411000	11.7749	1434	1
1527828441.557415000	11.7749	236	1
1527828441.557475000	11.775	1434	1
1527828441.557480000	11.775	1434	1
1527828441.557483000	11.775	236	1
1527828441.557541000	11.7751	1434	1
1527828441.557552000	11.7751	1434	1
1527828441.557555000	11.7751	236	1
1527828441.557619000	11.7751	1434	1
1527828441.557623000	11.7751	1434	1
1527828441.557627000	11.7751	236	1
1527828441.557679000	11.7752	1434	1
1527828441.557684000	11.7752	868	1
1527828441.557746000	11.7753	1434	1
1527828441.557749000	11.7753	1434	1
1527828441.557752000	11.7753	236	1
1527828441.557791000	11.7753	1434	1
1527828441.557800000	11.7753	1434	1
1527828441.557803000	11.7753	236	1
1527828441.557886000	11.7754	1434	1
1527828441.557891000	11.7754	1434	1
1527828441.557894000	11.7754	236	1
1527828441.557945000	11.7755	1434	1
1527828441.557949000	11.7755	1434	1
1527828441.557952000	11.7755	236	1
1527828441.558016000	11.7755	1434	1
1527828441.558020000	11.7755	1434	1
1527828441.558023000	11.7755	236	1
1527828441.558057000	11.7756	1434	1
1527828441.558061000	11.7756	868	1
1527828441.558132000	11.7757	1434	1
1527828441.558136000	11.7757	1434	1
1527828441.558140000	11.7757	236	1
1527828441.558191000	11.7757	1434	1
1527828441.558196000	11.7757	1434	1
1527828441.558199000	11.7757	236	1
1527828441.558244000	11.7758	1434	1
1527828441.558266000	11.7758	1434	1
1527828441.558269000	11.7758	236	1
1527828441.558331000	11.7758	1434	1
1527828441.558335000	11.7759	1434	1
1527828441.558339000	11.7759	236	1
1527828441.558368000	11.7759	254	1
1527828441.573372000	11.7909	74	0
1527828441.574878000	11.7924	74	0
1527828441.576345000	11.7939	74	0
1527828441.577798000	11.7953	74	0
1527828441.579251000	11.7968	74	0
1527828441.580709000	11.7982	74	0
1527828441.582157000	11.7997	74	0
1527828441.583676000	11.8012	74	0
1527828441.585133000	11.8027	74	0
1527828441.586589000	11.8041	74	0
1527828441.588039000	11.8056	74	0
1527828441.589456000	11.807	74	0
1527828441.590892000	11.8084	74	0
1527828441.592393000	11.8099	74	0
1527828441.593866000	11.8114	74	0
1527828441.595357000	11.8129	74	0
1527828441.596805000	11.8143	74	0
1527828441.598260000	11.8158	74	0
1527828441.599712000	11.8172	74	0
1527828441.601165000	11.8187	74	0
1527828441.602668000	11.8202	74	0
1527828441.604119000	11.8216	74	0
1527828441.605576000	11.8231	74	0
1527828441.606958000	11.8245	74	0
1527828441.608425000	11.8259	74	0
1527828441.610043000	11.8276	74	0
1527828441.611472000	11.829	283	0
1527828441.613030000	11.8305	388	0
1527828441.613060000	11.8306	74	1
1527828441.617894000	11.8354	333	0
1527828441.619379000	11.8369	113	0
1527828441.619405000	11.8369	74	1
1527828441.620818000	11.8383	112	0
1527828441.620952000	11.8385	112	1
1527828441.660750000	11.8783	368	1
1527828441.661841000	11.8794	302	1
1527828441.675824000	11.8933	74	0
1527828441.687445000	11.905	383	1
1527828441.702533000	11.9201	74	0
1527828441.728849000	11.9464	369	1
1527828441.728926000	11.9464	462	1
1527828441.746333000	11.9639	74	0
1527828441.909098000	12.1266	586	0
1527828441.910553000	12.1281	914	0
1527828441.910586000	12.1281	74	1
1527828441.912016000	12.1295	122	0
1527828441.913525000	12.131	106	0
1527828441.913555000	12.1311	74	1
1527828441.914986000	12.1325	112	0
1527828441.915128000	12.1326	112	1
1527828441.923456000	12.141	282	0
1527828441.924916000	12.1424	314	0
1527828441.924963000	12.1425	74	1
1527828441.928773000	12.1463	350	0
1527828441.930235000	12.1478	127	0
1527828441.930267000	12.1478	74	1
1527828441.946502000	12.164	420	0
1527828441.952496000	12.17	104	0
1527828441.952554000	12.1701	74	1
1527828441.953966000	12.1715	112	0
1527828441.954103000	12.1716	112	1
1527828441.987642000	12.2052	285	0
1527828441.989090000	12.2066	512	0
1527828441.989123000	12.2066	74	1
1527828441.991584000	12.2091	229	0
1527828441.994018000	12.2115	192	0
1527828441.994033000	12.2116	74	1
1527828441.995505000	12.213	112	0
1527828441.995636000	12.2132	112	1
1527828441.996966000	12.2145	283	0
1527828441.998495000	12.216	322	0
1527828441.998531000	12.216	74	1
1527828441.999952000	12.2175	355	0
1527828442.054083000	12.2716	74	0
1527828442.154270000	12.3718	415	1
1527828442.154326000	12.3718	279	1
1527828442.169334000	12.3869	74	0
1527828442.170791000	12.3883	74	0
1527828442.289177000	12.5067	285	0
1527828442.290695000	12.5082	303	0
1527828442.290728000	12.5082	74	1
1527828442.292596000	12.5101	367	0
1527828442.294049000	12.5116	124	0
1527828442.294073000	12.5116	74	1
1527828442.295531000	12.513	112	0
1527828442.295790000	12.5133	112	1
1527828442.320569000	12.5381	74	0
1527828442.392146000	12.6097	397	1
1527828442.392223000	12.6097	270	1
1527828442.408119000	12.6256	74	0
1527828442.754086000	12.9716	282	0
1527828442.755543000	12.9731	377	0
1527828442.755576000	12.9731	74	1
1527828442.758357000	12.9759	321	0
1527828442.759811000	12.9773	295	0
1527828442.759832000	12.9773	74	1
1527828442.761239000	12.9788	112	0
1527828442.761370000	12.9789	112	1
1527828442.779875000	12.9974	74	0
1527828442.926302000	13.1438	541	1
1527828442.926354000	13.1439	273	1
1527828442.941377000	13.1589	74	0
1527828442.942906000	13.1604	74	0
1527828443.099237000	13.3168	285	0
1527828443.100716000	13.3182	306	0
1527828443.100751000	13.3183	74	1
1527828443.102761000	13.3203	122	0
1527828443.104226000	13.3217	149	0
1527828443.104251000	13.3218	74	1
1527828443.105610000	13.3231	112	0
1527828443.105802000	13.3233	112	1
1527828443.127976000	13.3455	74	0
1527828443.378294000	13.5958	399	1
1527828443.378381000	13.5959	275	1
1527828443.492087000	13.7096	74	0
1527828443.507762000	13.7253	74	0
1527828443.723424000	13.9409	283	0
1527828443.724937000	13.9425	397	0
1527828443.724970000	13.9425	74	1
1527828443.726311000	13.9438	200	0
1527828443.727843000	13.9454	333	0
1527828443.727867000	13.9454	74	1
1527828443.729295000	13.9468	112	0
1527828443.729507000	13.947	112	1
1527828443.745364000	13.9629	74	0
1527828443.793822000	14.0113	396	1
1527828443.793867000	14.0114	275	1
1527828443.808831000	14.0263	74	0
1527828443.810370000	14.0279	74	0
1527828443.997220000	14.2147	285	0
1527828443.998728000	14.2162	312	0
1527828443.998764000	14.2163	74	1
1527828444.003733000	14.2213	234	0
1527828444.005158000	14.2227	140	0
1527828444.005185000	14.2227	74	1
1527828444.006671000	14.2242	112	0
1527828444.006937000	14.2245	112	1
1527828444.023736000	14.2413	74	0
1527828444.204227000	14.4217	725	1
1527828444.204306000	14.4218	272	1
1527828444.219139000	14.4367	74	0
1527828444.220594000	14.4381	74	0
1527828444.521378000	14.7389	285	0
1527828444.522957000	14.7405	410	0
1527828444.522989000	14.7405	74	1
1527828444.525980000	14.7435	120	0
1527828444.527416000	14.7449	305	0
1527828444.527438000	14.745	74	1
1527828444.528927000	14.7464	112	0
1527828444.529152000	14.7467	112	1
1527828444.565192000	14.7827	74	0
1527828444.714327000	14.9318	399	1
1527828444.714376000	14.9319	274	1
1527828444.731675000	14.9492	74	0
1527828444.733187000	14.9507	74	0
1527828445.054789000	15.2723	286	0
1527828445.056234000	15.2738	197	0
1527828445.056267000	15.2738	74	1
1527828445.058870000	15.2764	321	0
1527828445.061783000	15.2793	353	0
1527828445.061807000	15.2793	74	1
1527828445.063251000	15.2808	112	0
1527828445.063536000	15.2811	112	1
1527828445.086920000	15.3044	74	0
1527828445.144433000	15.362	1069	1
1527828445.144516000	15.362	280	1
1527828445.160958000	15.3785	74	0
1527828445.162423000	15.3799	74	0
1527828445.464166000	15.6817	285	0
1527828445.465596000	15.6831	194	0
1527828445.465624000	15.6831	74	1
1527828445.467729000	15.6852	129	0
1527828445.469183000	15.6867	267	0
1527828445.469198000	15.6867	74	1
1527828445.470659000	15.6882	112	0
1527828445.470873000	15.6884	112	1
1527828445.487791000	15.7053	74	0
1527828445.586234000	15.8038	414	1
1527828445.586311000	15.8038	277	1
1527828445.602846000	15.8204	74	0
1527828445.604306000	15.8218	74	0
1527828445.905123000	16.1226	285	0
1527828445.906670000	16.1242	330	0
1527828445.906700000	16.1242	74	1
1527828445.908836000	16.1264	315	0
1527828445.910295000	16.1278	197	0
1527828445.910314000	16.1278	74	1
1527828445.911777000	16.1293	112	0
1527828445.912054000	16.1296	112	1
1527828445.927375000	16.1449	74	0
1527828446.115859000	16.3334	399	1
1527828446.115946000	16.3335	276	1
1527828446.130129000	16.3476	74	0
1527828446.131612000	16.3491	74	0
1527828446.458025000	16.6755	285	0
1527828446.459470000	16.677	420	0
1527828446.459507000	16.677	74	1
1527828446.462531000	16.68	270	0
1527828446.464017000	16.6815	353	0
1527828446.464040000	16.6816	74	1
1527828446.465466000	16.683	112	0
1527828446.465595000	16.6831	112	1
1527828446.468407000	16.6859	396	1
1527828446.468481000	16.686	276	1
1527828446.482396000	16.6999	74	0
1527828446.489689000	16.7072	74	0
1527828446.491159000	16.7087	74	0
1527828446.792800000	17.0103	285	0
1527828446.794250000	17.0118	405	0
1527828446.794280000	17.0118	74	1
1527828446.800324000	17.0178	288	0
1527828446.801783000	17.0193	344	0
1527828446.801820000	17.0193	74	1
1527828446.803319000	17.0208	112	0
1527828446.803587000	17.0211	112	1
1527828446.824569000	17.0421	74	0
1527828447.023879000	17.2414	450	1
1527828447.023954000	17.2415	282	1
1527828447.040547000	17.2581	74	0
1527828447.041989000	17.2595	74	0
1527828447.367395000	17.5849	282	0
1527828447.368848000	17.5864	192	0
1527828447.368881000	17.5864	74	1
1527828447.371643000	17.5892	221	0
1527828447.373158000	17.5907	225	0
1527828447.373183000	17.5907	74	1
1527828447.376097000	17.5936	112	0
1527828447.376345000	17.5939	112	1
1527828447.399705000	17.6172	74	0
1527828447.484656000	17.7022	398	1
1527828447.484711000	17.7022	278	1
1527828447.500019000	17.7175	74	0
1527828447.501448000	17.719	74	0
1527828447.805223000	18.0227	281	0
1527828447.806666000	18.0242	278	0
1527828447.806691000	18.0242	74	1
1527828447.810427000	18.0279	116	0
1527828447.811884000	18.0294	318	0
1527828447.811897000	18.0294	74	1
1527828447.813423000	18.0309	112	0
1527828447.813567000	18.0311	112	1
1527828447.829700000	18.0472	74	0
1527828447.927630000	18.1451	535	1
1527828447.927714000	18.1452	276	1
1527828447.943571000	18.1611	74	0
1527828447.945574000	18.1631	74	0
1527828448.060396000	18.2779	286	0
1527828448.061886000	18.2794	345	0
1527828448.061920000	18.2794	74	1
1527828448.064237000	18.2818	232	0
1527828448.065745000	18.2833	275	0
1527828448.065771000	18.2833	74	1
1527828448.067223000	18.2847	112	0
1527828448.067495000	18.285	112	1
1527828448.085241000	18.3028	74	0
1527828448.172432000	18.39	400	1
1527828448.172517000	18.39	275	1
1527828448.187127000	18.4046	74	0
1527828448.188584000	18.4061	74	0
1527828448.507071000	18.7246	283	0
1527828448.508589000	18.7261	344	0
1527828448.508618000	18.7261	74	1
1527828448.514722000	18.7322	160	0
1527828448.516234000	18.7338	297	0
1527828448.516258000	18.7338	74	1
1527828448.517727000	18.7352	112	0
1527828448.518004000	18.7355	112	1
1527828448.533043000	18.7506	74	0
1527828448.942654000	19.1602	399	1
1527828448.942742000	19.1603	273	1
1527828448.957388000	19.1749	74	0
1527828448.958897000	19.1764	74	0
1527828449.265930000	19.4834	283	0
1527828449.267317000	19.4848	337	0
1527828449.267348000	19.4849	74	1
1527828449.270747000	19.4883	234	0
1527828449.272200000	19.4897	145	0
1527828449.272227000	19.4897	74	1
1527828449.275119000	19.4926	112	0
1527828449.275311000	19.4928	112	1
1527828449.298680000	19.5162	74	0
1527828449.393783000	19.6113	720	1
1527828449.393829000	19.6113	273	1
1527828449.410448000	19.628	74	0
1527828449.411939000	19.6295	74	0
1527828449.741697000	19.9592	285	0
1527828449.743253000	19.9608	194	0
1527828449.743276000	19.9608	74	1
1527828449.745782000	19.9633	263	0
1527828449.747241000	19.9648	347	0
1527828449.747259000	19.9648	74	1
1527828449.748694000	19.9662	112	0
1527828449.748913000	19.9664	112	1
1527828449.766190000	19.9837	74	0
1527828449.805334000	20.0229	400	1
1527828449.805401000	20.0229	272	1
1527828449.823185000	20.0407	74	0
1527828449.824655000	20.0422	74	0
1527828450.125002000	20.3425	283	0
1527828450.126552000	20.3441	285	0
1527828450.126582000	20.3441	74	1
1527828450.130070000	20.3476	225	0
1527828450.131530000	20.349	149	0
1527828450.131554000	20.3491	74	1
1527828450.133048000	20.3506	112	0
1527828450.133323000	20.3508	112	1
1527828450.150017000	20.3675	74	0
1527828452.639543000	22.8571	1064	1
1527828452.639623000	22.8571	278	1
1527828452.654639000	22.8722	74	0
1527828452.656104000	22.8736	74	0
1527828452.989312000	23.2068	285	0
1527828452.990695000	23.2082	253	0
1527828452.990732000	23.2083	74	1
1527828452.994056000	23.2116	343	0
1527828452.995469000	23.213	122	0
1527828452.995495000	23.213	74	1
1527828452.996928000	23.2144	112	0
1527828452.997086000	23.2146	112	1
1527828453.012792000	23.2303	74	0
1527828453.173196000	23.3907	396	1
1527828453.173250000	23.3908	272	1
1527828453.191667000	23.4092	74	0
1527828453.193185000	23.4107	74	0
1527828453.354804000	23.5723	285	0
1527828453.356250000	23.5738	339	0
1527828453.356281000	23.5738	74	1
1527828453.361099000	23.5786	222	0
1527828453.362611000	23.5801	222	0
1527828453.362646000	23.5802	74	1
1527828453.364092000	23.5816	112	0
1527828453.364302000	23.5818	112	1
1527828453.379291000	23.5968	74	0
1527828453.505467000	23.723	413	1
1527828453.505542000	23.7231	277	1
1527828453.521021000	23.7385	74	0
1527828453.522605000	23.7401	74	0
1527828453.850148000	24.0677	283	0
1527828453.851593000	24.0691	331	0
1527828453.851624000	24.0691	74	1
1527828453.853123000	24.0706	113	0
1527828453.854580000	24.0721	112	0
1527828453.854604000	24.0721	74	1
1527828453.854751000	24.0723	112	1
1527828453.883930000	24.1014	74	0
1527828453.976153000	24.1937	396	1
1527828453.976198000	24.1937	278	1
1527828453.990839000	24.2084	74	0
1527828453.992357000	24.2099	74	0
1527828454.339783000	24.5573	283	0
1527828454.341259000	24.5588	326	0
1527828454.341294000	24.5588	74	1
1527828454.345390000	24.5629	297	0
1527828454.346905000	24.5644	301	0
1527828454.346932000	24.5645	74	1
1527828454.348308000	24.5658	112	0
1527828454.348475000	24.566	112	1
1527828454.364570000	24.5821	74	0
1527828454.368124000	24.5856	396	1
1527828454.368199000	24.5857	273	1
1527828454.384073000	24.6016	74	0
1527828454.385530000	24.603	74	0
1527828454.700187000	24.9177	285	0
1527828454.701645000	24.9192	324	0
1527828454.701674000	24.9192	74	1
1527828454.704107000	24.9216	201	0
1527828454.705565000	24.9231	219	0
1527828454.705588000	24.9231	74	1
1527828454.707041000	24.9246	112	0
1527828454.707288000	24.9248	112	1
1527828454.725430000	24.9429	74	0
1527828454.979279000	25.1968	447	1
1527828454.979357000	25.1969	275	1
1527828454.995659000	25.2132	74	0
1527828454.997116000	25.2146	74	0
1527828455.299583000	25.5171	283	0
1527828455.301033000	25.5186	380	0
1527828455.301064000	25.5186	74	1
1527828455.305540000	25.5231	306	0
1527828455.306992000	25.5245	321	0
1527828455.307016000	25.5245	74	1
1527828455.308414000	25.5259	112	0
1527828455.308667000	25.5262	112	1
1527828455.331747000	25.5493	74	0
1527828455.589835000	25.8074	395	1
1527828455.589923000	25.8074	277	1
1527828455.607099000	25.8246	74	0
1527828455.608543000	25.8261	74	0
1527828455.919344000	26.1369	285	0
1527828455.920794000	26.1383	330	0
1527828455.920827000	26.1383	74	1
1527828455.924146000	26.1417	296	0
1527828455.925666000	26.1432	291	0
1527828455.925689000	26.1432	74	1
1527828455.927146000	26.1447	112	0
1527828455.927406000	26.1449	112	1
1527828455.943484000	26.161	74	0
1527828456.008435000	26.226	542	1
1527828456.008522000	26.226	281	1
1527828456.023396000	26.2409	74	0
1527828456.024869000	26.2424	74	0
1527828456.179435000	26.397	283	0
1527828456.180878000	26.3984	398	0
1527828456.180912000	26.3984	74	1
1527828456.185609000	26.4031	208	0
1527828456.187061000	26.4046	262	0
1527828456.187085000	26.4046	74	1
1527828456.188596000	26.4061	112	0
1527828456.188864000	26.4064	112	1
1527828456.210265000	26.4278	74	0
1527828456.349352000	26.5669	399	1
1527828456.349438000	26.567	275	1
1527828456.364729000	26.5822	74	0
1527828456.366186000	26.5837	74	0
1527828456.483094000	26.7006	283	0
1527828456.484517000	26.702	174	0
1527828456.484545000	26.7021	74	1
1527828456.489340000	26.7069	151	0
1527828456.490820000	26.7083	152	0
1527828456.490843000	26.7084	74	1
1527828456.492337000	26.7099	112	0
1527828456.492594000	26.7101	112	1
1527828456.508687000	26.7262	74	0
1527828457.455818000	27.6733	399	1
1527828457.455893000	27.6734	279	1
1527828457.471319000	27.6888	74	0
1527828457.472834000	27.6904	74	0
1527828457.591014000	27.8085	285	0
1527828457.592537000	27.8101	426	0
1527828457.592572000	27.8101	74	1
1527828457.596446000	27.814	228	0
1527828457.597970000	27.8155	355	0
1527828457.597997000	27.8155	74	1
1527828457.599389000	27.8169	112	0
1527828457.599660000	27.8172	112	1
1527828457.624120000	27.8416	74	0
1527828457.776544000	27.9941	721	1
1527828457.776600000	27.9941	275	1
1527828457.793410000	28.0109	74	0
1527828457.794926000	28.0124	74	0
1527828457.940917000	28.1584	285	0
1527828457.942379000	28.1599	200	0
1527828457.942408000	28.1599	74	1
1527828457.945824000	28.1633	272	0
1527828457.947303000	28.1648	315	0
1527828457.947327000	28.1648	74	1
1527828457.948761000	28.1663	112	0
1527828457.948974000	28.1665	112	1
1527828457.964724000	28.1822	74	0
1527828458.423598000	28.6411	400	1
1527828458.423654000	28.6412	280	1
1527828458.439125000	28.6566	74	0
1527828458.440578000	28.6581	74	0
1527828458.748486000	28.966	283	0
1527828458.750030000	28.9675	335	0
1527828458.750063000	28.9676	74	1
1527828458.751408000	28.9689	231	0
1527828458.752990000	28.9705	112	0
1527828458.753017000	28.9705	74	1
1527828458.753268000	28.9708	112	1
1527828458.767614000	28.9851	74	0
1527828459.203707000	29.4212	1066	1
1527828459.203789000	29.4213	274	1
1527828459.220279000	29.4378	74	0
1527828459.221794000	29.4393	74	0
1527828459.691707000	29.9092	283	0
1527828459.693217000	29.9107	266	0
1527828459.693256000	29.9108	74	1
1527828459.697408000	29.9149	213	0
1527828459.698922000	29.9164	289	0
1527828459.698947000	29.9165	74	1
1527828459.700382000	29.9179	112	0
1527828459.700655000	29.9182	112	1
1527828459.721038000	29.9386	74	0
1527828459.853578000	30.0711	395	1
1527828459.853631000	30.0711	277	1
1527828459.868472000	30.086	74	0
1527828459.869929000	30.0874	74	0
1527828459.988599000	30.2061	286	0
1527828459.990053000	30.2076	236	0
1527828459.990076000	30.2076	74	1
1527828459.993010000	30.2105	244	0
1527828459.994475000	30.212	316	0
1527828459.994488000	30.212	74	1
1527828459.997468000	30.215	112	0
1527828459.997679000	30.2152	112	1
1527828460.013448000	30.231	74	0
1527828464.229666000	34.4472	415	1
1527828464.229713000	34.4472	273	1
1527828464.245898000	34.4634	74	0
1527828464.247346000	34.4649	74	0
1527828464.568937000	34.7865	286	0
1527828464.570385000	34.7879	407	0
1527828464.570425000	34.7879	74	1
1527828464.572942000	34.7905	281	0
1527828464.574394000	34.7919	307	0
1527828464.574418000	34.7919	74	1
1527828464.575924000	34.7934	112	0
1527828464.576171000	34.7937	112	1
1527828464.591716000	34.8092	74	0
1527828464.983419000	35.2009	397	1
1527828464.983465000	35.201	280	1
1527828465.001292000	35.2188	74	0
1527828465.002793000	35.2203	74	0
1527828465.326671000	35.5442	283	0
1527828465.328118000	35.5456	277	0
1527828465.328156000	35.5457	74	1
1527828465.331907000	35.5494	137	0
1527828465.333441000	35.551	127	0
1527828465.333473000	35.551	74	1
1527828465.334910000	35.5524	112	0
1527828465.335051000	35.5526	112	1
1527828465.349348000	35.5669	74	0
1527828465.413603000	35.6311	449	1
1527828465.413651000	35.6312	284	1
1527828465.444419000	35.6619	74	0
1527828465.445861000	35.6634	74	0
1527828465.577138000	35.7947	285	0
1527828465.578580000	35.7961	299	0
1527828465.578613000	35.7961	74	1
1527828465.581373000	35.7989	196	0
1527828465.582880000	35.8004	128	0
1527828465.582910000	35.8004	74	1
1527828465.584367000	35.8019	112	0
1527828465.584507000	35.802	112	1
1527828465.600058000	35.8176	74	0
1527828465.632868000	35.8504	396	1
1527828465.632942000	35.8505	284	1
1527828465.647998000	35.8655	74	0
1527828465.656780000	35.8743	74	0
1527828465.790752000	36.0083	283	0
1527828465.792247000	36.0098	307	0
1527828465.792278000	36.0098	74	1
1527828465.797078000	36.0146	117	0
1527828465.798593000	36.0161	184	0
1527828465.798610000	36.0161	74	1
1527828465.800059000	36.0176	112	0
1527828465.800209000	36.0177	112	1
1527828465.815573000	36.0331	74	0
1527828465.848373000	36.0659	542	1
1527828465.848453000	36.066	277	1
1527828465.863395000	36.0809	74	0
1527828466.041101000	36.2586	286	0
1527828466.042607000	36.2601	363	0
1527828466.042638000	36.2602	74	1
1527828466.048211000	36.2657	236	0
1527828466.049691000	36.2672	155	0
1527828466.049731000	36.2672	74	1
1527828466.051154000	36.2687	112	0
1527828466.051332000	36.2689	112	1
1527828466.068270000	36.2858	74	0
1527828466.308813000	36.5263	400	1
1527828466.308856000	36.5264	285	1
1527828466.324055000	36.5416	74	0
1527828466.325549000	36.5431	74	0
1527828466.446122000	36.6636	286	0
1527828466.447572000	36.6651	392	0
1527828466.447604000	36.6651	74	1
1527828466.449609000	36.6671	151	0
1527828466.451067000	36.6686	313	0
1527828466.451095000	36.6686	74	1
1527828466.452613000	36.6701	112	0
1527828466.452779000	36.6703	112	1
1527828466.469291000	36.6868	74	0
1527828466.759532000	36.9771	397	1
1527828466.759669000	36.9772	285	1
1527828466.777583000	36.9951	74	0
1527828466.779014000	36.9965	74	0
1527828466.897951000	37.1155	283	0
1527828466.899380000	37.1169	354	0
1527828466.899413000	37.1169	74	1
1527828466.901660000	37.1192	274	0
1527828466.904637000	37.1222	261	0
1527828466.904671000	37.1222	74	1
1527828466.906115000	37.1236	112	0
1527828466.906285000	37.1238	112	1
1527828466.924554000	37.1421	74	0
1527828467.191604000	37.4091	725	1
1527828467.191684000	37.4092	289	1
1527828467.207689000	37.4252	74	0
1527828467.209081000	37.4266	74	0
1527828467.339926000	37.5574	283	0
1527828467.341949000	37.5595	225	0
1527828467.341975000	37.5595	74	1
1527828467.344255000	37.5618	174	0
1527828467.345719000	37.5632	248	0
1527828467.345736000	37.5633	74	1
1527828467.347169000	37.5647	112	0
1527828467.347296000	37.5648	112	1
1527828467.364230000	37.5817	74	0
1527828467.445363000	37.6629	400	1
1527828467.445429000	37.6629	280	1
1527828467.459811000	37.6773	74	0
1527828467.461263000	37.6788	74	0
1527828467.578439000	37.796	285	0
1527828467.579878000	37.7974	301	0
1527828467.579903000	37.7974	74	1
1527828467.584988000	37.8025	363	0
1527828467.586493000	37.804	244	0
1527828467.586509000	37.804	74	1
1527828467.587927000	37.8054	112	0
1527828467.588094000	37.8056	112	1
1527828467.603639000	37.8212	74	0
1527828467.694418000	37.9119	408	1
1527828467.694504000	37.912	277	1
1527828467.709245000	37.9268	74	0
1527828468.009243000	38.2268	285	0
1527828468.010687000	38.2282	259	0
1527828468.010714000	38.2282	74	1
1527828468.016627000	38.2341	357	0
1527828468.018071000	38.2356	251	0
1527828468.018101000	38.2356	74	1
1527828468.019550000	38.2371	112	0
1527828468.019713000	38.2372	112	1
1527828468.039312000	38.2568	74	0
1527828468.113903000	38.3314	1052	1
1527828468.113986000	38.3315	289	1
1527828468.134263000	38.3518	74	0
1527828468.135718000	38.3532	74	0
1527828468.429113000	38.6466	283	0
1527828468.430559000	38.6481	196	0
1527828468.430593000	38.6481	74	1
1527828468.433523000	38.651	240	0
1527828468.434983000	38.6525	327	0
1527828468.435015000	38.6525	74	1
1527828468.437912000	38.6554	112	0
1527828468.438095000	38.6556	112	1
1527828468.453344000	38.6709	74	0
1527828468.557129000	38.7746	399	1
1527828468.557174000	38.7747	287	1
1527828468.571694000	38.7892	74	0
1527828468.573259000	38.7908	74	0
1527828468.883997000	39.1015	285	0
1527828468.885549000	39.1031	274	0
1527828468.885585000	39.1031	74	1
1527828468.888951000	39.1065	286	0
1527828468.890382000	39.1079	292	0
1527828468.890406000	39.1079	74	1
1527828468.893381000	39.1109	112	0
1527828468.893613000	39.1111	112	1
1527828468.919293000	39.1368	74	0
1527828469.009585000	39.2271	413	1
1527828469.009671000	39.2272	279	1
1527828469.024985000	39.2425	74	0
1527828469.026386000	39.2439	74	0
1527828469.147242000	39.3648	286	0
1527828469.148743000	39.3663	227	0
1527828469.148777000	39.3663	74	1
1527828469.151678000	39.3692	170	0
1527828469.153187000	39.3707	151	0
1527828469.153210000	39.3707	74	1
1527828469.154657000	39.3722	112	0
1527828469.154895000	39.3724	112	1
1527828469.169652000	39.3872	74	0
1527828469.258694000	39.4762	450	1
1527828469.258751000	39.4763	275	1
1527828469.275570000	39.4931	74	0
1527828469.277021000	39.4945	74	0
1527828469.595488000	39.813	283	0
1527828469.596939000	39.8145	332	0
1527828469.596975000	39.8145	74	1
1527828469.600163000	39.8177	126	0
1527828469.601625000	39.8191	153	0
1527828469.601663000	39.8192	74	1
1527828469.603194000	39.8207	112	0
1527828469.603493000	39.821	112	1
1527828469.619111000	39.8366	74	0
1527828469.672694000	39.8902	396	1
1527828469.672750000	39.8903	287	1
1527828469.691230000	39.9087	74	0
1527828469.692803000	39.9103	74	0
1527828470.015016000	40.2325	285	0
1527828470.016499000	40.234	319	0
1527828470.016537000	40.2341	74	1
1527828470.020992000	40.2385	231	0
1527828470.022582000	40.2401	231	0
1527828470.022614000	40.2401	74	1
1527828470.023974000	40.2415	112	0
1527828470.024187000	40.2417	112	1
1527828470.039378000	40.2569	74	0
1527828470.195455000	40.413	542	1
1527828470.195539000	40.4131	284	1
1527828470.212791000	40.4303	74	0
1527828470.214232000	40.4318	74	0
1527828470.578758000	40.7963	285	0
1527828470.580204000	40.7977	213	0
1527828470.580238000	40.7978	74	1
1527828470.582775000	40.8003	231	0
1527828470.584233000	40.8018	125	0
1527828470.584260000	40.8018	74	1
1527828470.585722000	40.8032	112	0
1527828470.585960000	40.8035	112	1
1527828470.603363000	40.8209	74	0
1527828470.605864000	40.8234	399	1
1527828470.605918000	40.8234	286	1
1527828470.624602000	40.8421	74	0
1527828470.626096000	40.8436	74	0
1527828470.923700000	41.1412	286	0
1527828470.925160000	41.1427	331	0
1527828470.925192000	41.1427	74	1
1527828470.930306000	41.1478	295	0
1527828470.931759000	41.1493	142	0
1527828470.931793000	41.1493	74	1
1527828470.933354000	41.1509	112	0
1527828470.933494000	41.151	112	1
1527828470.947984000	41.1655	74	0
1527828471.237939000	41.4555	397	1
1527828471.237994000	41.4555	289	1
1527828471.253168000	41.4707	74	0
1527828471.254614000	41.4721	74	0
1527828471.368202000	41.5857	285	0
1527828471.369660000	41.5872	246	0
1527828471.369691000	41.5872	74	1
1527828471.374321000	41.5918	297	0
1527828471.375832000	41.5934	230	0
1527828471.375857000	41.5934	74	1
1527828471.377310000	41.5948	112	0
1527828471.377581000	41.5951	112	1
1527828471.397201000	41.6147	74	0
1527828471.488993000	41.7065	724	1
1527828471.489071000	41.7066	276	1
1527828471.505544000	41.7231	74	0
1527828471.506987000	41.7245	74	0
1527828471.620417000	41.8379	286	0
1527828471.621857000	41.8394	244	0
1527828471.621884000	41.8394	74	1
1527828471.624896000	41.8424	168	0
1527828471.626352000	41.8439	171	0
1527828471.626366000	41.8439	74	1
1527828471.627808000	41.8453	112	0
1527828471.627925000	41.8454	112	1
1527828471.643864000	41.8614	74	0
1527828471.792663000	42.0102	397	1
1527828471.792750000	42.0103	276	1
1527828471.809030000	42.0265	74	0
1527828471.810432000	42.028	74	0
1527828471.930986000	42.1485	283	0
1527828471.932512000	42.15	427	0
1527828471.932540000	42.1501	74	1
1527828471.934725000	42.1522	157	0
1527828471.936189000	42.1537	322	0
1527828471.936216000	42.1537	74	1
1527828471.939141000	42.1567	112	0
1527828471.939280000	42.1568	112	1
1527828471.953726000	42.1712	74	0
1527828472.306408000	42.5239	399	1
1527828472.306544000	42.5241	281	1
1527828472.323456000	42.541	74	0
1527828472.324923000	42.5424	74	0
1527828472.440157000	42.6577	283	0
1527828472.441622000	42.6591	221	0
1527828472.441655000	42.6592	74	1
1527828472.447486000	42.665	314	0
1527828472.448978000	42.6665	285	0
1527828472.449005000	42.6665	74	1
1527828472.450395000	42.6679	112	0
1527828472.450620000	42.6681	112	1
1527828472.470397000	42.6879	74	0
1527828472.518608000	42.7361	1067	1
1527828472.518655000	42.7362	277	1
1527828472.538244000	42.7558	74	0
1527828472.539685000	42.7572	74	0
1527828472.839740000	43.0573	282	0
1527828472.841199000	43.0587	227	0
1527828472.841230000	43.0587	74	1
1527828472.845302000	43.0628	234	0
1527828472.846761000	43.0643	294	0
1527828472.846786000	43.0643	74	1
1527828472.848209000	43.0657	112	0
1527828472.848453000	43.066	112	1
1527828472.868630000	43.0861	74	0
1527828472.941443000	43.159	395	1
1527828472.941485000	43.159	276	1
1527828472.956691000	43.1742	74	0
1527828472.962029000	43.1795	74	0
1527828473.103932000	43.3214	285	0
1527828473.105378000	43.3229	283	0
1527828473.105408000	43.3229	74	1
1527828473.106855000	43.3244	351	0
1527828473.108312000	43.3258	254	0
1527828473.108332000	43.3259	74	1
1527828473.109767000	43.3273	112	0
1527828473.109915000	43.3274	112	1
1527828473.126215000	43.3437	74	0
1527828473.176702000	43.3942	413	1
1527828473.176778000	43.3943	280	1
1527828473.191999000	43.4095	74	0
1527828473.193480000	43.411	74	0
1527828473.331823000	43.5493	283	0
1527828473.333348000	43.5509	234	0
1527828473.333379000	43.5509	74	1
1527828473.335305000	43.5528	185	0
1527828473.336767000	43.5543	297	0
1527828473.336793000	43.5543	74	1
1527828473.338239000	43.5558	112	0
1527828473.338479000	43.556	112	1
1527828473.355556000	43.5731	74	0
1527828473.556688000	43.7742	448	1
1527828473.556772000	43.7743	274	1
1527828473.571565000	43.7891	74	0
1527828473.718843000	43.9364	285	0
1527828473.720270000	43.9378	340	0
1527828473.720302000	43.9378	74	1
1527828473.722548000	43.9401	350	0
1527828473.724009000	43.9415	324	0
1527828473.724023000	43.9415	74	1
1527828473.725466000	43.943	112	0
1527828473.725626000	43.9431	112	1
1527828473.747321000	43.9648	74	0
1527828473.966755000	44.1843	400	1
1527828473.966816000	44.1843	287	1
1527828473.983797000	44.2013	74	0
1527828473.985255000	44.2028	74	0
1527828474.106784000	44.3243	285	0
1527828474.108308000	44.3258	426	0
1527828474.108341000	44.3259	74	1
1527828474.113542000	44.3311	360	0
1527828474.114993000	44.3325	112	0
1527828474.115017000	44.3325	74	1
1527828474.116419000	44.3339	112	0
1527828474.116651000	44.3342	112	1
1527828474.138375000	44.3559	74	0
1527828474.407466000	44.625	539	1
1527828474.407542000	44.6251	280	1
1527828474.421986000	44.6395	74	0
1527828474.423472000	44.641	74	0
1527828474.551219000	44.7687	283	0
1527828474.552720000	44.7702	195	0
1527828474.552755000	44.7703	74	1
1527828474.556006000	44.7735	191	0
1527828474.557409000	44.7749	359	0
1527828474.557435000	44.775	74	1
1527828474.558870000	44.7764	112	0
1527828474.559225000	44.7767	112	1
1527828474.578202000	44.7957	74	0
1527828474.648589000	44.8661	396	1
1527828474.648669000	44.8662	281	1
1527828474.675436000	44.893	74	0
1527828474.676931000	44.8944	74	0
1527828474.845390000	45.0629	283	0
1527828474.846875000	45.0644	256	0
1527828474.846909000	45.0644	74	1
1527828474.851560000	45.0691	331	0
1527828474.853092000	45.0706	111	0
1527828474.853122000	45.0706	74	1
1527828474.854555000	45.0721	112	0
1527828474.854712000	45.0722	112	1
1527828474.877032000	45.0946	74	0
1527828475.088831000	45.3063	400	1
1527828475.088910000	45.3064	290	1
1527828475.105410000	45.3229	74	0
1527828475.115369000	45.3329	74	0
1527828475.221495000	45.439	285	0
1527828475.375342000	45.5929	312	0
1527828475.375400000	45.5929	74	1
1527828475.380434000	45.598	192	0
1527828475.381946000	45.5995	130	0
1527828475.381973000	45.5995	74	1
1527828475.383426000	45.6009	112	0
1527828475.383645000	45.6012	112	1
1527828475.399009000	45.6165	74	0
1527828475.539984000	45.7575	725	1
1527828475.540028000	45.7575	285	1
1527828475.556178000	45.7737	74	0
1527828475.557701000	45.7752	74	0
1527828475.864460000	46.082	285	0
1527828475.865933000	46.0835	212	0
1527828475.865962000	46.0835	74	1
1527828475.868610000	46.0861	149	0
1527828475.870059000	46.0876	157	0
1527828475.870089000	46.0876	74	1
1527828475.871537000	46.0891	112	0
1527828475.871725000	46.0892	112	1
1527828475.889481000	46.107	74	0
1527828476.001788000	46.2193	399	1
1527828476.001870000	46.2194	276	1
1527828476.015945000	46.2335	74	0
1527828476.017391000	46.2349	74	0
1527828476.342563000	46.5601	283	0
1527828476.344007000	46.5615	383	0
1527828476.344038000	46.5616	74	1
1527828476.349058000	46.5666	193	0
1527828476.350522000	46.568	225	0
1527828476.350559000	46.5681	74	1
1527828476.351971000	46.5695	112	0
1527828476.352143000	46.5697	112	1
1527828476.368057000	46.5856	74	0
1527828476.424557000	46.6421	395	1
1527828476.424634000	46.6422	280	1
1527828476.439787000	46.6573	74	0
1527828476.441292000	46.6588	74	0
1527828476.740187000	46.9577	283	0
1527828476.741648000	46.9592	371	0
1527828476.741674000	46.9592	74	1
1527828476.746134000	46.9637	201	0
1527828476.747618000	46.9651	358	0
1527828476.747636000	46.9652	74	1
1527828476.749073000	46.9666	112	0
1527828476.749256000	46.9668	112	1
1527828476.766296000	46.9838	74	0
1527828476.839077000	47.0566	1067	1
1527828476.839126000	47.0566	282	1
1527828476.858635000	47.0762	74	0
1527828476.860345000	47.0779	74	0
1527828477.165371000	47.3829	286	0
1527828477.166832000	47.3844	318	0
1527828477.166864000	47.3844	74	1
1527828477.169991000	47.3875	144	0
1527828477.171397000	47.3889	259	0
1527828477.171422000	47.3889	74	1
1527828477.174356000	47.3919	112	0
1527828477.174516000	47.392	112	1
1527828477.190394000	47.4079	74	0
1527828477.383148000	47.6007	397	1
1527828477.383203000	47.6007	280	1
1527828477.397986000	47.6155	74	0
1527828477.399441000	47.617	74	0
1527828477.514807000	47.7323	285	0
1527828477.516225000	47.7337	312	0
1527828477.516259000	47.7338	74	1
1527828477.519450000	47.737	331	0
1527828477.520893000	47.7384	250	0
1527828477.520924000	47.7384	74	1
1527828477.522501000	47.74	112	0
1527828477.522654000	47.7402	112	1
1527828477.541418000	47.7589	74	0
1527828477.708964000	47.9265	413	1
1527828477.709031000	47.9265	281	1
1527828477.727096000	47.9446	74	0
1527828477.728542000	47.9461	74	0
1527828477.864115000	48.0816	283	0
1527828477.865575000	48.0831	242	0
1527828477.865609000	48.0831	74	1
1527828477.871688000	48.0892	349	0
1527828477.873206000	48.0907	176	0
1527828477.873228000	48.0907	74	1
1527828477.874626000	48.0921	112	0
1527828477.874784000	48.0923	112	1
1527828477.909698000	48.1272	74	0
1527828478.137021000	48.3545	450	1
1527828478.137069000	48.3546	277	1
1527828478.151277000	48.3688	74	0
1527828478.152730000	48.3702	74	0
1527828478.291379000	48.5089	283	0
1527828478.292941000	48.5105	287	0
1527828478.292973000	48.5105	74	1
1527828478.296750000	48.5143	241	0
1527828478.298190000	48.5157	238	0
1527828478.298221000	48.5157	74	1
1527828478.299675000	48.5172	112	0
1527828478.299830000	48.5173	112	1
1527828478.315518000	48.533	74	0
1527828478.573345000	48.7909	400	1
1527828478.573389000	48.7909	291	1
1527828478.589390000	48.8069	74	0
1527828478.590845000	48.8084	74	0
1527828478.740271000	48.9578	283	0
1527828478.741700000	48.9592	261	0
1527828478.741727000	48.9592	74	1
1527828478.743315000	48.9608	138	0
1527828478.744781000	48.9623	209	0
1527828478.744795000	48.9623	74	1
1527828478.746254000	48.9638	112	0
1527828478.746403000	48.9639	112	1
1527828478.764611000	48.9821	74	0
1527828479.006696000	49.2242	541	1
1527828479.006739000	49.2243	287	1
1527828479.021767000	49.2393	74	0
1527828479.026256000	49.2438	74	0
1527828479.140968000	49.3585	287	0
1527828479.143584000	49.3611	188	0
1527828479.143620000	49.3611	74	1
1527828479.147005000	49.3645	357	0
1527828479.148459000	49.366	283	0
1527828479.148483000	49.366	74	1
1527828479.149915000	49.3674	112	0
1527828479.150052000	49.3676	112	1
1527828479.170118000	49.3876	74	0
1527828479.464111000	49.6816	399	1
1527828479.464196000	49.6817	277	1
1527828479.490102000	49.7076	74	0
1527828479.491553000	49.7091	74	0
1527828479.624400000	49.8419	283	0
1527828479.625882000	49.8434	334	0
1527828479.625915000	49.8434	74	1
1527828479.631353000	49.8489	194	0
1527828479.632816000	49.8503	345	0
1527828479.632842000	49.8504	74	1
1527828479.634336000	49.8519	112	0
1527828479.634593000	49.8521	112	1
1527828479.649697000	49.8672	74	0
1527828482.651935000	52.8695	376	1
1527828482.652037000	52.8696	1434	1
1527828482.652041000	52.8696	1434	1
1527828482.652045000	52.8696	236	1
1527828482.652097000	52.8696	1387	1
1527828482.669353000	52.8869	74	0
1527828482.670797000	52.8883	74	0
1527828482.672312000	52.8898	74	0
1527828482.673786000	52.8913	74	0
1527828482.788792000	53.0063	423	0
1527828482.792796000	53.0103	104	0
1527828482.792830000	53.0103	74	1
1527828482.794215000	53.0117	112	0
1527828482.794373000	53.0119	112	1
1527828482.811756000	53.0293	74	0
1527828482.853423000	53.0709	725	1
1527828482.853487000	53.071	275	1
1527828482.869968000	53.0875	74	0
1527828482.871414000	53.0889	74	0
1527828482.993393000	53.2109	571	0
1527828482.994842000	53.2124	419	0
1527828482.994874000	53.2124	74	1
1527828482.998133000	53.2157	329	0
1527828482.999581000	53.2171	343	0
1527828482.999613000	53.2171	74	1
1527828483.001056000	53.2186	112	0
1527828483.001202000	53.2187	112	1
1527828483.030095000	53.2476	74	0
1527828483.062424000	53.2799	399	1
1527828483.062493000	53.28	276	1
1527828483.078149000	53.2957	74	0
1527828483.195659000	53.4132	281	0
1527828483.197150000	53.4147	196	0
1527828483.197192000	53.4147	74	1
1527828483.204110000	53.4216	158	0
1527828483.205554000	53.4231	117	0
1527828483.205579000	53.4231	74	1
1527828483.207012000	53.4245	112	0
1527828483.207378000	53.4249	112	1
1527828483.224192000	53.4417	74	0
1527828483.742446000	53.96	398	1
1527828483.742523000	53.96	286	1
1527828483.767592000	53.9851	74	0
1527828483.772962000	53.9905	74	0
1527828483.886630000	54.1041	284	0
1527828483.888441000	54.106	255	0
1527828483.888471000	54.106	74	1
1527828483.890224000	54.1077	349	0
1527828483.893224000	54.1107	205	0
1527828483.893247000	54.1108	74	1
1527828483.894686000	54.1122	112	0
1527828483.894841000	54.1124	112	1
1527828483.910395000	54.1279	74	0
1527828488.169822000	58.3873	1069	1
1527828488.169868000	58.3874	280	1
1527828488.184944000	58.4025	74	0
1527828488.186434000	58.404	74	0
1527828488.313263000	58.5308	280	0
1527828488.314715000	58.5322	294	0
1527828488.314748000	58.5323	74	1
1527828488.318150000	58.5357	331	0
1527828488.319594000	58.5371	270	0
1527828488.319618000	58.5371	74	1
1527828488.322594000	58.5401	112	0
1527828488.322754000	58.5403	112	1
1527828488.338209000	58.5557	74	0
1527828488.406398000	58.6239	411	1
1527828488.406483000	58.624	274	1
1527828488.424013000	58.6415	74	0
1527828488.435244000	58.6528	74	0
1527828488.555088000	58.7726	283	0
1527828488.556542000	58.7741	387	0
1527828488.556572000	58.7741	74	1
1527828488.561080000	58.7786	342	0
1527828488.562607000	58.7801	249	0
1527828488.562632000	58.7802	74	1
1527828488.564080000	58.7816	112	0
1527828488.564299000	58.7818	112	1
1527828488.583255000	58.8008	74	0
1527828488.797414000	59.0149	396	1
1527828488.797469000	59.015	274	1
1527828488.813050000	59.0306	74	0
1527828488.814461000	59.032	74	0
1527828488.960108000	59.1776	284	0
1527828488.961585000	59.1791	333	0
1527828488.961624000	59.1791	74	1
1527828488.964535000	59.1821	365	0
1527828488.966035000	59.1836	256	0
1527828488.966060000	59.1836	74	1
1527828488.967467000	59.185	112	0
1527828488.967685000	59.1852	112	1
1527828488.983690000	59.2012	74	0
1527828489.037307000	59.2548	448	1
1527828489.037392000	59.2549	274	1
1527828489.055771000	59.2733	74	0
1527828489.057212000	59.2747	74	0
1527828489.365275000	59.5828	283	0
1527828489.366729000	59.5842	222	0
1527828489.366763000	59.5843	74	1
1527828489.368149000	59.5857	210	0
1527828489.369668000	59.5872	183	0
1527828489.369692000	59.5872	74	1
1527828489.371120000	59.5886	112	0
1527828489.371345000	59.5889	112	1
1527828489.387869000	59.6054	74	0
1527828489.459242000	59.6768	400	1
1527828489.459326000	59.6768	278	1
1527828489.474404000	59.6919	74	0
1527828489.475917000	59.6934	74	0
1527828489.793423000	60.0109	281	0
1527828489.794929000	60.0124	336	0
1527828489.794962000	60.0125	74	1
1527828489.796850000	60.0144	165	0
1527828489.799766000	60.0173	324	0
1527828489.799788000	60.0173	74	1
1527828489.801244000	60.0188	112	0
1527828489.801517000	60.019	112	1
1527828489.816679000	60.0342	74	0
1527828489.841239000	60.0588	541	1
1527828489.841312000	60.0588	273	1
1527828489.857979000	60.0755	74	0
1527828489.874166000	60.0917	74	0
1527828489.991722000	60.2092	281	0
1527828489.993227000	60.2107	272	0
1527828489.993258000	60.2108	74	1
1527828489.995957000	60.2135	291	0
1527828489.997411000	60.2149	151	0
1527828489.997432000	60.215	74	1
1527828489.998888000	60.2164	112	0
1527828489.999050000	60.2166	112	1
1527828490.017064000	60.2346	74	0
1527828490.499761000	60.7173	396	1
1527828490.499817000	60.7173	275	1
1527828490.515090000	60.7326	74	0
1527828490.516511000	60.734	74	0
1527828490.636389000	60.8539	283	0
1527828490.637886000	60.8554	195	0
1527828490.637922000	60.8554	74	1
1527828490.642555000	60.8601	256	0
1527828490.644015000	60.8615	254	0
1527828490.644040000	60.8616	74	1
1527828490.645451000	60.863	112	0
1527828490.645661000	60.8632	112	1
1527828490.660358000	60.8779	74	0
1527828491.078681000	61.2962	397	1
1527828491.078740000	61.2963	275	1
1527828491.099056000	61.3166	74	0
1527828491.104037000	61.3216	74	0
1527828491.491155000	61.7087	283	0
1527828491.498249000	61.7158	192	0
1527828491.498298000	61.7158	74	1
1527828491.499713000	61.7172	176	0
1527828491.501228000	61.7187	112	0
1527828491.501263000	61.7188	74	1
1527828491.501485000	61.719	112	1
1527828491.518716000	61.7362	74	0
1527828491.529806000	61.7473	396	1
1527828491.529886000	61.7474	278	1
1527828491.551850000	61.7694	74	0
1527828491.553312000	61.7708	74	0
1527828491.859992000	62.0775	281	0
1527828491.861384000	62.0789	194	0
1527828491.861421000	62.0789	74	1
1527828491.866074000	62.0836	118	0
1527828491.867534000	62.0851	343	0
1527828491.867559000	62.0851	74	1
1527828491.869016000	62.0865	112	0
1527828491.869263000	62.0868	112	1
1527828491.883081000	62.1006	74	0
1527828492.141588000	62.3591	723	1
1527828492.141661000	62.3592	275	1
1527828492.156936000	62.3745	74	0
1527828492.158342000	62.3759	74	0
1527828492.546925000	62.7644	280	0
1527828492.548323000	62.7658	424	0
1527828492.548361000	62.7659	74	1
1527828492.551141000	62.7687	230	0
1527828492.552661000	62.7702	186	0
1527828492.552688000	62.7702	74	1
1527828492.554145000	62.7717	112	0
1527828492.554397000	62.7719	112	1
1527828492.571796000	62.7893	74	0
1527828492.983668000	63.2012	394	1
1527828492.983756000	63.2013	278	1
1527828492.998576000	63.2161	74	0
1527828493.000031000	63.2175	74	0
1527828493.140664000	63.3582	280	0
1527828493.142183000	63.3597	261	0
1527828493.142218000	63.3597	74	1
1527828493.147367000	63.3649	286	0
1527828493.148879000	63.3664	159	0
1527828493.148909000	63.3664	74	1
1527828493.150353000	63.3679	112	0
1527828493.150610000	63.3681	112	1
1527828493.180530000	63.398	74	0
1527828493.382640000	63.6002	395	1
1527828493.382698000	63.6002	274	1
1527828493.397893000	63.6154	74	0
1527828493.404689000	63.6222	74	0
1527828493.516914000	63.7344	283	0
1527828493.518366000	63.7359	205	0
1527828493.518400000	63.7359	74	1
1527828493.519924000	63.7374	167	0
1527828493.521362000	63.7389	164	0
1527828493.521386000	63.7389	74	1
1527828493.522963000	63.7405	112	0
1527828493.523203000	63.7407	112	1
1527828493.539316000	63.7568	74	0
1527828493.733935000	63.9515	1069	1
1527828493.733995000	63.9515	277	1
1527828493.749926000	63.9674	74	0
1527828494.056162000	64.2737	281	0
1527828494.057611000	64.2751	241	0
1527828494.057649000	64.2752	74	1
1527828494.062189000	64.2797	154	0
1527828494.063648000	64.2812	170	0
1527828494.063682000	64.2812	74	1
1527828494.065132000	64.2826	112	0
1527828494.065276000	64.2828	112	1
1527828494.082672000	64.3002	74	0
1527828494.202601000	64.4201	395	1
1527828494.202650000	64.4202	277	1
1527828494.217988000	64.4355	74	0
1527828494.219382000	64.4369	74	0
1527828494.332868000	64.5504	281	0
1527828494.334309000	64.5518	196	0
1527828494.334340000	64.5519	74	1
1527828494.337940000	64.5555	310	0
1527828494.339389000	64.5569	189	0
1527828494.339406000	64.5569	74	1
1527828494.340871000	64.5584	112	0
1527828494.340994000	64.5585	112	1
1527828494.373625000	64.5911	74	0
1527828494.642495000	64.86	408	1
1527828494.642534000	64.8601	273	1
1527828494.659808000	64.8773	74	0
1527828494.661269000	64.8788	74	0
1527828494.769092000	64.9866	280	0
1527828494.770541000	64.9881	284	0
1527828494.770578000	64.9881	74	1
1527828494.778179000	64.9957	321	0
1527828494.779694000	64.9972	325	0
1527828494.779724000	64.9972	74	1
1527828494.781171000	64.9987	112	0
1527828494.781420000	64.9989	112	1
1527828494.797484000	65.015	74	0
1527828495.132683000	65.3502	447	1
1527828495.132766000	65.3503	274	1
1527828495.159427000	65.3769	74	0
1527828495.160943000	65.3785	74	0
1527828495.464298000	65.6818	284	0
1527828495.465739000	65.6833	180	0
1527828495.465770000	65.6833	74	1
1527828495.467198000	65.6847	367	0
1527828495.470106000	65.6876	273	0
1527828495.470132000	65.6877	74	1
1527828495.471551000	65.6891	112	0
1527828495.471796000	65.6893	112	1
1527828495.499017000	65.7165	74	0
1527828495.634802000	65.8523	400	1
1527828495.634889000	65.8524	276	1
1527828495.650468000	65.868	74	0
1527828495.651977000	65.8695	74	0
1527828495.965168000	66.1827	283	0
1527828495.966642000	66.1842	250	0
1527828495.966674000	66.1842	74	1
1527828495.971774000	66.1893	200	0
1527828495.973311000	66.1908	315	0
1527828495.973341000	66.1909	74	1
1527828495.974848000	66.1924	112	0
1527828495.975120000	66.1926	112	1
1527828495.999368000	66.2169	74	0
1527828496.142898000	66.3604	542	1
1527828496.142980000	66.3605	278	1
1527828496.160803000	66.3783	74	0
1527828496.166934000	66.3845	74	0
1527828496.328007000	66.5455	280	0
1527828496.329489000	66.547	334	0
1527828496.329523000	66.547	74	1
1527828496.330999000	66.5485	152	0
1527828496.332463000	66.55	174	0
1527828496.332486000	66.55	74	1
1527828496.333975000	66.5515	112	0
1527828496.334224000	66.5517	112	1
1527828496.362178000	66.5797	74	0
1527828496.505913000	66.7234	395	1
1527828496.505959000	66.7235	275	1
1527828496.526308000	66.7438	74	0
1527828496.527729000	66.7452	74	0
1527828496.638923000	66.8564	283	0
1527828496.640367000	66.8579	346	0
1527828496.640387000	66.8579	74	1
1527828496.643624000	66.8611	251	0
1527828496.646522000	66.864	195	0
1527828496.646550000	66.8641	74	1
1527828496.647977000	66.8655	112	0
1527828496.648129000	66.8656	112	1
1527828496.664340000	66.8819	74	0
1527828497.214153000	67.4317	400	1
1527828497.214209000	67.4317	273	1
1527828497.228975000	67.4465	74	0
1527828497.230376000	67.4479	74	0
1527828497.365265000	67.5828	281	0
1527828497.366737000	67.5843	406	0
1527828497.366767000	67.5843	74	1
1527828497.369781000	67.5873	320	0
1527828497.371240000	67.5888	359	0
1527828497.371266000	67.5888	74	1
1527828497.372693000	67.5902	112	0
1527828497.372889000	67.5904	112	1
1527828497.390338000	67.6079	74	0
1527828497.657368000	67.8749	376	1
1527828497.657453000	67.875	1434	1
1527828497.657458000	67.875	1434	1
1527828497.657462000	67.875	236	1
1527828497.657516000	67.875	1434	1
1527828497.657523000	67.875	827	1
1527828497.674339000	67.8919	74	0
1527828497.675714000	67.8932	74	0
1527828497.677174000	67.8947	74	0
1527828497.678647000	67.8962	74	0
1527828497.780603000	67.9981	422	0
1527828497.790347000	68.0079	104	0
1527828497.790381000	68.0079	74	1
1527828497.791767000	68.0093	112	0
1527828497.791970000	68.0095	112	1
1527828497.810782000	68.0283	74	0
1527828498.667769000	68.8853	720	1
1527828498.667813000	68.8853	273	1
1527828498.683389000	68.9009	74	0
1527828498.684892000	68.9024	74	0
1527828498.800642000	69.0182	283	0
1527828498.802100000	69.0196	204	0
1527828498.802135000	69.0197	74	1
1527828498.805056000	69.0226	267	0
1527828498.806485000	69.024	131	0
1527828498.806508000	69.024	74	1
1527828498.807927000	69.0254	112	0
1527828498.808085000	69.0256	112	1
1527828498.829595000	69.0471	74	0
1527828498.906434000	69.124	396	1
1527828498.906518000	69.124	274	1
1527828498.921585000	69.1391	74	0
1527828498.926564000	69.1441	74	0
1527828499.240124000	69.4576	281	0
1527828499.241638000	69.4592	193	0
1527828499.241670000	69.4592	74	1
1527828499.243933000	69.4615	315	0
1527828499.245384000	69.4629	289	0
1527828499.245408000	69.4629	74	1
1527828499.246871000	69.4644	112	0
1527828499.247129000	69.4646	112	1
1527828499.267596000	69.4851	74	0
1527828500.659018000	70.8765	377	1
1527828500.659120000	70.8766	1434	1
1527828500.659126000	70.8766	1434	1
1527828500.659129000	70.8766	236	1
1527828500.659196000	70.8767	1434	1
1527828500.659200000	70.8767	1434	1
1527828500.659203000	70.8767	236	1
1527828500.659254000	70.8768	1434	1
1527828500.659261000	70.8768	1434	1
1527828500.659264000	70.8768	236	1
1527828500.659318000	70.8768	1434	1
1527828500.659326000	70.8768	1434	1
1527828500.659329000	70.8768	236	1
1527828500.659385000	70.8769	1434	1
1527828500.659390000	70.8769	1434	1
1527828500.659393000	70.8769	236	1
1527828500.659442000	70.877	1434	1
1527828500.659448000	70.877	868	1
1527828500.659503000	70.877	1434	1
1527828500.659508000	70.877	644	1
1527828500.674670000	70.8922	74	0
1527828500.677619000	70.8951	74	0
1527828500.679070000	70.8966	74	0
1527828500.680486000	70.898	74	0
1527828500.681945000	70.8995	74	0
1527828500.683457000	70.901	74	0
1527828500.684942000	70.9025	74	0
1527828500.686375000	70.9039	74	0
1527828500.687884000	70.9054	74	0
1527828500.689335000	70.9069	74	0
1527828500.690787000	70.9083	74	0
1527828500.693127000	70.9106	74	0
1527828500.694592000	70.9121	74	0
1527828500.695990000	70.9135	74	0
1527828500.697459000	70.915	74	0
1527828500.829207000	71.0467	422	0
1527828500.835655000	71.0532	104	0
1527828500.835690000	71.0532	74	1
1527828500.837080000	71.0546	112	0
1527828500.837252000	71.0548	112	1
1527828500.853333000	71.0709	74	0
1527828500.912726000	71.1302	1069	1
1527828500.912777000	71.1303	277	1
1527828500.928042000	71.1456	74	0
1527828501.250900000	71.4684	281	0
1527828501.252388000	71.4699	384	0
1527828501.252423000	71.4699	74	1
1527828501.255742000	71.4733	358	0
1527828501.257198000	71.4747	243	0
1527828501.257222000	71.4747	74	1
1527828501.258648000	71.4762	112	0
1527828501.258884000	71.4764	112	1
1527828501.275852000	71.4934	74	0
1527828501.376225000	71.5937	409	1
1527828501.376309000	71.5938	276	1
1527828501.391762000	71.6093	74	0
1527828501.393279000	71.6108	74	0
1527828501.517590000	71.7351	281	0
1527828501.518997000	71.7365	382	0
1527828501.519025000	71.7365	74	1
1527828501.522174000	71.7397	269	0
1527828501.523631000	71.7411	242	0
1527828501.523652000	71.7412	74	1
1527828501.525018000	71.7425	112	0
1527828501.525251000	71.7428	112	1
1527828501.539972000	71.7575	74	0
1527828502.191624000	72.4091	395	1
1527828502.191679000	72.4092	278	1
1527828502.208810000	72.4263	74	0
1527828502.214121000	72.4316	74	0
1527828502.509212000	72.7267	283	0
1527828502.510585000	72.7281	255	0
1527828502.510620000	72.7281	74	1
1527828502.512570000	72.7301	202	0
1527828502.515476000	72.733	348	0
1527828502.515516000	72.733	74	1
1527828502.516950000	72.7345	112	0
1527828502.517125000	72.7346	112	1
1527828502.534473000	72.752	74	0
1527828502.714383000	72.9319	450	1
1527828502.714436000	72.932	279	1
1527828502.729915000	72.9474	74	0
1527828502.731368000	72.9489	74	0
1527828503.030479000	73.248	283	0
1527828503.031972000	73.2495	399	0
1527828503.032008000	73.2495	74	1
1527828503.039346000	73.2569	128	0
1527828503.040803000	73.2583	293	0
1527828503.040824000	73.2583	74	1
1527828503.042339000	73.2599	112	0
1527828503.042613000	73.2601	112	1
1527828503.066154000	73.2837	74	0
