# Supplementary material for: Method for multi-task learning fusion network traffic classification to address small sample labels
Source: Sci Rep. 2024 Jan 30;14:2518. doi: 10.1038/s41598-024-51933-8 (PMC10827795; doi:10.1038/s41598-024-51933-8)
Supplement: Supplementary file 2 — Supplementary Information 2. [file 41598_2024_51933_MOESM2_ESM.zip › QUIC Dataset/QUIC Dataset/pretraining/Google Doc/GoogleDoc-1146.txt]

1527751061.823403000	0	294	1
1527751061.842612000	0.0192091	87	0
1527751062.097479000	0.274076	305	0
1527751062.098775000	0.275372	1412	0
1527751062.099627000	0.276224	104	1
1527751062.100212000	0.276809	1412	0
1527751062.101539000	0.278136	1412	0
1527751062.102141000	0.278738	98	1
1527751062.102842000	0.279439	180	0
1527751062.104205000	0.280802	1412	0
1527751062.104554000	0.281151	104	1
1527751062.105542000	0.282139	1412	0
1527751062.106879000	0.283476	1412	0
1527751062.108198000	0.284795	824	0
1527751062.109603000	0.2862	1412	0
1527751062.110935000	0.287532	1412	0
1527751062.112255000	0.288852	693	0
1527751062.113611000	0.290208	1412	0
1527751062.114999000	0.291596	1412	0
1527751062.116342000	0.292939	1412	0
1527751062.117648000	0.294245	188	0
1527751062.117871000	0.294468	125	1
1527751062.118970000	0.295567	84	0
1527751062.120461000	0.297058	1187	0
1527751062.120590000	0.297187	101	1
1527751062.121805000	0.298402	1412	0
1527751062.123144000	0.299741	1412	0
1527751062.123617000	0.300214	101	1
1527751062.124473000	0.30107	1412	0
1527751062.125780000	0.302377	188	0
1527751062.127142000	0.303739	1412	0
1527751062.127550000	0.304147	104	1
1527751062.128472000	0.305069	1411	0
1527751062.129926000	0.306523	1412	0
1527751062.130517000	0.307114	101	1
1527751062.131267000	0.307864	1412	0
1527751062.132603000	0.3092	1412	0
1527751062.133534000	0.310131	101	1
1527751062.133906000	0.310503	391	0
1527751062.135270000	0.311867	1412	0
1527751062.135521000	0.312118	101	1
1527751062.136599000	0.313196	1412	0
1527751062.137935000	0.314532	1412	0
1527751062.138549000	0.315146	101	1
1527751062.139235000	0.315832	188	0
1527751062.140545000	0.317142	98	1
1527751062.140599000	0.317196	84	0
1527751062.141985000	0.318582	1412	0
1527751062.142532000	0.319129	101	1
1527751062.143290000	0.319887	168	0
1527751062.144544000	0.321141	98	1
1527751062.144662000	0.321259	1412	0
1527751062.146009000	0.322606	1412	0
1527751062.146539000	0.323136	101	1
1527751062.147339000	0.323936	1412	0
1527751062.148546000	0.325143	98	1
1527751062.148628000	0.325225	188	0
1527751062.150021000	0.326618	84	0
1527751062.151385000	0.327982	1412	0
1527751062.152692000	0.329289	151	0
1527751062.154052000	0.330649	1412	0
1527751062.154443000	0.33104	98	1
1527751062.155381000	0.331978	1412	0
1527751062.156542000	0.333139	110	1
1527751062.156715000	0.333312	1412	0
1527751062.158020000	0.334617	188	0
1527751062.158543000	0.33514	98	1
1527751062.159366000	0.335963	794	0
1527751062.160552000	0.337149	115	1
1527751062.160757000	0.337354	1412	0
1527751062.162097000	0.338694	1412	0
1527751062.163429000	0.340026	1412	0
1527751062.164732000	0.341329	188	0
1527751062.165164000	0.341761	98	1
1527751062.166087000	0.342684	902	0
1527751062.166738000	0.343335	107	1
1527751062.167404000	0.344001	305	0
1527751062.175580000	0.352177	98	1
1527751062.187410000	0.364007	87	0
1527751062.619075000	0.795672	319	1
1527751062.619169000	0.795766	1412	1
1527751062.619192000	0.795789	916	1
1527751062.625314000	0.801911	819	1
1527751062.640663000	0.81726	87	0
1527751062.806309000	0.982906	396	0
1527751062.808587000	0.985184	104	1
1527751062.810427000	0.987024	80	0
1527751062.812577000	0.989174	98	1
1527751062.820645000	0.997242	391	0
1527751062.822001000	0.998598	1412	0
1527751062.822574000	0.999171	101	1
1527751062.823359000	0.999956	1412	0
1527751062.824697000	1.00129	1412	0
1527751062.825179000	1.00178	98	1
1527751062.826032000	1.00263	1412	0
1527751062.826557000	1.00315	101	1
1527751062.827366000	1.00396	1412	0
1527751062.828554000	1.00515	98	1
1527751062.828694000	1.00529	1169	0
1527751062.830053000	1.00665	92	0
1527751062.830559000	1.00716	101	1
1527751062.831580000	1.00818	130	0
1527751062.833849000	1.01045	98	1
1527751062.870223000	1.04682	214	1
1527751062.941607000	1.1182	87	0
1527751063.211962000	1.38856	475	0
1527751063.213298000	1.3899	1116	0
1527751063.214898000	1.3915	92	0
1527751063.216239000	1.39284	199	0
1527751063.225126000	1.40172	110	1
1527751063.300174000	1.47677	1022	1
1527751063.302589000	1.47919	450	1
1527751063.317451000	1.49405	87	0
1527751063.486702000	1.6633	505	0
1527751063.488665000	1.66526	101	1
1527751063.495125000	1.67172	1412	0
1527751063.496418000	1.67302	166	0
1527751063.496625000	1.67322	98	1
1527751063.625841000	1.80244	315	1
1527751063.625927000	1.80252	144	1
1527751063.643807000	1.8204	87	0
1527751063.649346000	1.82594	87	0
1527751063.669280000	1.84588	175	1
1527751063.669365000	1.84596	190	1
1527751063.687502000	1.8641	87	0
1527751063.701322000	1.87792	1412	0
1527751063.702647000	1.87924	1412	0
1527751063.703639000	1.88024	104	1
1527751063.704006000	1.8806	1412	0
1527751063.705321000	1.88192	545	0
1527751063.705615000	1.88221	101	1
1527751063.706645000	1.88324	202	0
1527751063.708679000	1.88528	98	1
1527751063.768750000	1.94535	649	0
1527751063.770120000	1.94672	92	0
1527751063.770629000	1.94723	101	1
1527751063.771485000	1.94808	268	0
1527751063.772616000	1.94921	98	1
1527751064.472583000	2.64918	418	1
1527751064.491217000	2.66781	87	0
1527751064.494402000	2.671	1263	1
1527751064.512700000	2.6893	87	0
1527751064.534205000	2.7108	1412	1
1527751064.534246000	2.71084	1412	1
1527751064.534282000	2.71088	287	1
1527751064.534328000	2.71093	844	1
1527751064.552263000	2.72886	87	0
1527751064.573570000	2.75017	811	0
1527751064.576005000	2.7526	101	1
1527751064.674374000	2.85097	1412	1
1527751064.674432000	2.85103	341	1
1527751064.694825000	2.87142	87	0
1527751064.718596000	2.89519	1412	0
1527751064.719945000	2.89654	258	0
1527751064.720717000	2.89731	101	1
1527751064.721298000	2.8979	152	0
1527751064.724384000	2.90098	101	1
1527751064.843148000	3.01975	357	0
1527751064.844497000	3.02109	1412	0
1527751064.845362000	3.02196	98	1
1527751064.845852000	3.02245	997	0
1527751064.847163000	3.02376	92	0
1527751064.848503000	3.0251	284	0
1527751064.849790000	3.02639	104	1
1527751064.854714000	3.03131	98	1
1527751064.893126000	3.06972	347	0
1527751064.894487000	3.07108	794	0
1527751064.894790000	3.07139	101	1
1527751064.895804000	3.0724	124	0
1527751064.897683000	3.07428	98	1
1527751065.623470000	3.80007	527	1
1527751065.623579000	3.80018	1412	1
1527751065.623616000	3.80021	1412	1
1527751065.623644000	3.80024	1412	1
1527751065.623668000	3.80027	1412	1
1527751065.623708000	3.80031	1412	1
1527751065.623760000	3.80036	1412	1
1527751065.623794000	3.80039	1412	1
1527751065.623830000	3.80043	1412	1
1527751065.623866000	3.80046	1412	1
1527751065.623913000	3.80051	1412	1
1527751065.623950000	3.80055	1412	1
1527751065.624003000	3.8006	1412	1
1527751065.633015000	3.80961	1277	1
1527751065.641798000	3.8184	100	0
1527751065.643130000	3.81973	87	0
1527751065.644836000	3.82143	87	0
1527751065.648534000	3.82513	104	1
1527751065.651025000	3.82762	87	0
1527751065.678039000	3.85464	1323	1
1527751065.697773000	3.87437	87	0
1527751065.827243000	4.00384	395	0
1527751065.828492000	4.00509	100	0
1527751065.842025000	4.01862	107	1
1527751065.976606000	4.1532	373	0
1527751065.979801000	4.1564	98	1
1527751065.981484000	4.15808	80	0
1527751065.995477000	4.17207	98	1
1527751067.749923000	5.92652	333	1
1527751067.750003000	5.9266	1412	1
1527751067.750036000	5.92663	988	1
1527751067.767250000	5.94385	251	1
1527751067.767646000	5.94424	87	0
1527751067.784190000	5.96079	87	0
1527751067.870499000	6.0471	397	0
1527751067.872599000	6.0492	104	1
1527751067.873390000	6.04999	80	0
1527751067.875545000	6.05214	98	1
1527751068.347376000	6.52397	676	0
1527751068.348618000	6.52522	307	0
1527751068.349298000	6.5259	118	1
1527751068.350066000	6.52666	242	0
1527751068.351652000	6.52825	98	1
1527751068.351832000	6.52843	250	1
1527751068.379919000	6.55652	87	0
1527751068.809971000	6.98657	857	0
1527751068.811314000	6.98791	1412	0
1527751068.812655000	6.98925	1412	0
1527751068.812733000	6.98933	101	1
1527751068.814016000	6.99061	1412	0
1527751068.814588000	6.99119	104	1
1527751068.815321000	6.99192	180	0
1527751068.816619000	6.99322	98	1
1527751068.816684000	6.99328	1412	0
1527751068.818026000	6.99462	1354	0
1527751068.818815000	6.99541	101	1
1527751068.819531000	6.99613	1412	0
1527751068.820867000	6.99746	1412	0
1527751068.821597000	6.99819	101	1
1527751068.822206000	6.9988	1412	0
1527751068.823505000	7.0001	188	0
1527751068.824000000	7.0006	101	1
1527751068.825010000	7.00161	1217	0
1527751068.826453000	7.00305	1412	0
1527751068.826583000	7.00318	101	1
1527751068.827788000	7.00439	1412	0
1527751068.829125000	7.00572	1412	0
1527751068.829841000	7.00644	98	1
1527751068.830489000	7.00709	188	0
1527751068.831586000	7.00818	101	1
1527751068.831880000	7.00848	84	0
1527751068.833877000	7.01047	98	1
1527751068.835336000	7.01193	1412	0
1527751068.836628000	7.01323	98	1
1527751068.836658000	7.01326	740	0
1527751068.838013000	7.01461	1412	0
1527751068.838592000	7.01519	101	1
1527751068.839350000	7.01595	1412	0
1527751068.840673000	7.01727	98	1
1527751068.840744000	7.01734	1412	0
1527751068.842058000	7.01866	188	0
1527751068.842582000	7.01918	101	1
1527751068.843385000	7.01998	84	0
1527751068.844593000	7.02119	98	1
1527751068.844738000	7.02134	785	0
1527751068.846096000	7.02269	1412	0
1527751068.846596000	7.02319	101	1
1527751068.847421000	7.02402	1412	0
1527751068.848661000	7.02526	98	1
1527751068.848759000	7.02536	1412	0
1527751068.850169000	7.02677	188	0
1527751068.850582000	7.02718	101	1
1527751068.851530000	7.02813	971	0
1527751068.852874000	7.02947	1412	0
1527751068.853593000	7.03019	101	1
1527751068.854208000	7.03081	1412	0
1527751068.855542000	7.03214	1412	0
1527751068.855589000	7.03219	112	1
1527751068.856844000	7.03344	188	0
1527751068.857966000	7.03456	101	1
1527751068.861571000	7.03817	1412	0
1527751068.862882000	7.03948	186	0
1527751068.863612000	7.04021	101	1
1527751068.864246000	7.04084	1412	0
1527751068.865582000	7.04218	1412	0
1527751068.865857000	7.04245	98	1
1527751068.866924000	7.04352	1412	0
1527751068.867739000	7.04434	101	1
1527751068.868218000	7.04482	188	0
1527751068.869607000	7.0462	98	1
1527751068.869641000	7.04624	1200	0
1527751068.870984000	7.04758	1412	0
1527751068.871625000	7.04822	101	1
1527751068.872317000	7.04891	1412	0
1527751068.873653000	7.05025	1412	0
1527751068.874296000	7.05089	98	1
1527751068.874953000	7.05155	188	0
1527751068.876310000	7.05291	965	0
1527751068.876596000	7.05319	104	1
1527751068.877647000	7.05424	1412	0
1527751068.878985000	7.05558	1302	0
1527751068.879624000	7.05622	98	1
1527751068.880358000	7.05696	759	0
1527751068.881624000	7.05822	101	1
1527751068.881712000	7.05831	1412	0
1527751068.883053000	7.05965	1330	0
1527751068.884117000	7.06071	101	1
1527751068.884383000	7.06098	1412	0
1527751068.885715000	7.06231	1412	0
1527751068.886619000	7.06322	98	1
1527751068.887020000	7.06362	339	0
1527751068.888351000	7.06495	344	0
1527751068.888927000	7.06552	101	1
1527751068.895976000	7.07257	98	1
1527751068.908342000	7.08494	87	0
1527751070.312592000	8.48919	308	1
1527751070.312686000	8.48928	144	1
1527751070.330514000	8.50711	87	0
1527751070.390430000	8.56703	1412	0
1527751070.391754000	8.56835	1412	0
1527751070.392684000	8.56928	107	1
1527751070.393116000	8.56971	1412	0
1527751070.394434000	8.57103	633	0
1527751070.394666000	8.57126	101	1
1527751070.395820000	8.57242	92	0
1527751070.397219000	8.57382	113	0
1527751070.397701000	8.5743	101	1
1527751071.368621000	9.54522	979	1
1527751071.368699000	9.5453	294	1
1527751071.370223000	9.54682	302	1
1527751071.370292000	9.54689	1412	1
1527751071.370330000	9.54693	1412	1
1527751071.370357000	9.54695	979	1
1527751071.389254000	9.56585	87	0
1527751071.414391000	9.59099	382	1
1527751071.432087000	9.60868	87	0
1527751071.638228000	9.81483	397	0
1527751071.639767000	9.81636	104	1
1527751071.645090000	9.82169	80	0
1527751071.646764000	9.82336	98	1
1527751071.660506000	9.8371	278	0
1527751071.661859000	9.83846	1400	0
1527751071.662762000	9.83936	101	1
1527751071.663169000	9.83977	513	0
1527751071.664615000	9.84121	592	0
1527751071.664753000	9.84135	101	1
1527751071.665948000	9.84255	635	0
1527751071.667272000	9.84387	467	0
1527751071.667762000	9.84436	101	1
1527751071.668615000	9.84521	697	0
1527751071.669997000	9.84659	494	0
1527751071.670754000	9.84735	101	1
1527751071.671337000	9.84793	835	0
1527751071.672671000	9.84927	649	0
1527751071.672809000	9.84941	101	1
1527751071.673998000	9.8506	519	0
1527751071.675331000	9.85193	439	0
1527751071.675756000	9.85235	101	1
1527751071.676664000	9.85326	701	0
1527751071.677999000	9.8546	616	0
1527751071.678759000	9.85536	101	1
1527751071.679331000	9.85593	558	0
1527751071.680710000	9.85731	654	0
1527751071.680775000	9.85737	98	1
1527751071.682036000	9.85863	583	0
1527751071.682752000	9.85935	101	1
1527751071.683356000	9.85995	277	0
1527751071.684686000	9.86128	103	0
1527751071.684749000	9.86135	98	1
1527751071.686036000	9.86263	689	0
1527751071.686752000	9.86335	101	1
1527751071.687355000	9.86395	305	0
1527751071.688680000	9.86528	92	0
1527751071.688828000	9.86543	101	1
1527751071.690097000	9.86669	153	0
1527751071.691774000	9.86837	98	1
1527751071.705172000	9.88177	1412	1
1527751071.705214000	9.88181	1412	1
1527751071.705253000	9.88185	441	1
1527751071.705301000	9.8819	844	1
1527751071.723469000	9.90007	87	0
1527751071.744690000	9.92129	461	0
1527751071.746006000	9.9226	210	0
1527751071.746825000	9.92342	104	1
1527751072.308348000	10.4849	1001	1
1527751072.308434000	10.485	94	1
1527751072.327542000	10.5041	87	0
1527751072.603820000	10.7804	377	0
1527751072.605126000	10.7817	365	0
1527751072.605824000	10.7824	104	1
1527751072.607589000	10.7842	319	0
1527751072.608820000	10.7854	98	1
1527751073.161501000	11.3381	475	1
1527751073.161591000	11.3382	109	1
1527751073.169369000	11.346	302	1
1527751073.171785000	11.3484	477	1
1527751073.171868000	11.3485	87	1
1527751073.186719000	11.3633	87	0
1527751073.207123000	11.3837	87	0
1527751073.220510000	11.3971	87	0
1527751073.300214000	11.4768	310	0
1527751073.301538000	11.4781	151	0
1527751073.301851000	11.4784	110	1
1527751073.307925000	11.4845	92	0
1527751073.309303000	11.4859	338	0
1527751073.309843000	11.4864	101	1
1527751073.402202000	11.5788	249	0
1527751073.403519000	11.5801	103	0
1527751073.403853000	11.5805	101	1
1527751073.407068000	11.5837	92	0
1527751073.408419000	11.585	104	0
1527751073.412007000	11.5886	101	1
1527751073.590452000	11.767	243	0
1527751073.591789000	11.7684	141	0
1527751073.592839000	11.7694	98	1
1527751073.595454000	11.7721	92	0
1527751073.595878000	11.7725	101	1
1527751073.596942000	11.7735	274	0
1527751073.598850000	11.7754	98	1
1527751073.671906000	11.8485	390	1
1527751073.671966000	11.8486	258	1
1527751073.698231000	11.8748	87	0
1527751074.303353000	12.48	372	1
1527751074.303496000	12.4801	1412	1
1527751074.303534000	12.4801	1412	1
1527751074.303585000	12.4802	1412	1
1527751074.303621000	12.4802	1412	1
1527751074.303654000	12.4803	1412	1
1527751074.303690000	12.4803	1412	1
1527751074.303727000	12.4803	1412	1
1527751074.303775000	12.4804	1412	1
1527751074.303798000	12.4804	1412	1
1527751074.303833000	12.4804	1412	1
1527751074.303869000	12.4805	1412	1
1527751074.303904000	12.4805	1412	1
1527751074.303941000	12.4805	1412	1
1527751074.303974000	12.4806	1412	1
1527751074.305987000	12.4826	1412	1
1527751074.306015000	12.4826	1412	1
1527751074.306058000	12.4827	1412	1
1527751074.306109000	12.4827	1412	1
1527751074.307926000	12.4845	1412	1
1527751074.307989000	12.4846	1412	1
1527751074.308027000	12.4846	1412	1
1527751074.308061000	12.4847	1412	1
1527751074.309991000	12.4866	1412	1
1527751074.310034000	12.4866	1412	1
1527751074.310092000	12.4867	1412	1
1527751074.310155000	12.4868	1412	1
1527751074.312004000	12.4886	1412	1
1527751074.312046000	12.4886	1412	1
1527751074.312111000	12.4887	1412	1
1527751074.312153000	12.4888	1412	1
1527751074.313984000	12.4906	1412	1
1527751074.314044000	12.4906	1412	1
1527751074.314082000	12.4907	1412	1
1527751074.314140000	12.4907	762	1
1527751074.322742000	12.4993	257	0
1527751074.324091000	12.5007	146	0
1527751074.324918000	12.5015	104	1
1527751074.325405000	12.502	87	0
1527751074.326746000	12.5033	100	0
1527751074.328078000	12.5047	102	0
1527751074.329508000	12.5061	138	0
1527751074.330839000	12.5074	87	0
1527751074.331009000	12.5076	110	1
1527751074.340604000	12.5172	87	0
1527751074.341930000	12.5185	87	0
1527751074.360364000	12.537	376	1
1527751074.361646000	12.5382	294	1
1527751074.380567000	12.5572	87	0
1527751074.383454000	12.5601	87	0
1527751074.420422000	12.597	393	1
1527751074.438740000	12.6153	87	0
1527751074.455739000	12.6323	321	1
1527751074.455814000	12.6324	258	1
1527751074.476772000	12.6534	87	0
1527751074.490482000	12.6671	376	0
1527751074.491920000	12.6685	104	1
1527751074.498244000	12.6748	80	0
1527751074.499944000	12.6765	98	1
1527751074.602434000	12.779	661	0
1527751074.603758000	12.7804	802	0
1527751074.604432000	12.781	98	1
1527751074.605906000	12.7825	98	1
1527751074.606520000	12.7831	92	0
1527751074.607864000	12.7845	325	0
1527751074.607934000	12.7845	98	1
1527751074.609915000	12.7865	98	1
1527751074.641187000	12.8178	335	0
1527751074.642501000	12.8191	118	0
1527751074.642929000	12.8195	101	1
1527751074.645892000	12.8225	92	0
1527751074.647227000	12.8238	109	0
1527751074.647933000	12.8245	101	1
1527751074.648587000	12.8252	235	0
1527751074.649924000	12.8265	98	1
1527751074.649977000	12.8266	279	0
1527751074.651906000	12.8285	98	1
1527751074.652492000	12.8291	92	0
1527751074.653837000	12.8304	171	0
1527751074.653943000	12.8305	101	1
1527751074.786968000	12.9636	1412	1
1527751074.787018000	12.9636	408	1
1527751074.788131000	12.9647	245	0
1527751074.789538000	12.9661	146	0
1527751074.789933000	12.9665	101	1
1527751074.793292000	12.9699	92	0
1527751074.794640000	12.9712	201	0
1527751074.795271000	12.9719	101	1
1527751074.807855000	12.9845	87	0
1527751074.923764000	13.1004	909	1
1527751074.923856000	13.1005	254	1
1527751074.944089000	13.1207	87	0
1527751074.950885000	13.1275	881	0
1527751074.952972000	13.1296	104	1
1527751074.964498000	13.1411	470	1
1527751074.982192000	13.1588	87	0
1527751075.087114000	13.2637	289	0
1527751075.088496000	13.2651	146	0
1527751075.088965000	13.2656	104	1
1527751075.091610000	13.2682	92	0
1527751075.092956000	13.2696	292	0
1527751075.092975000	13.2696	98	1
1527751075.094950000	13.2715	98	1
1527751075.104134000	13.2807	240	0
1527751075.105447000	13.282	532	0
1527751075.106036000	13.2826	101	1
1527751075.342772000	13.5194	468	1
1527751075.342867000	13.5195	260	1
1527751075.379056000	13.5557	468	1
1527751075.379807000	13.5564	87	0
1527751075.441928000	13.6185	87	0
1527751075.667649000	13.8442	256	0
1527751075.668981000	13.8456	146	0
1527751075.670069000	13.8467	107	1
1527751075.672770000	13.8494	92	0
1527751075.674047000	13.8506	204	0
1527751075.674088000	13.8507	98	1
1527751075.676082000	13.8527	98	1
1527751075.838373000	14.015	392	1
1527751075.838434000	14.015	256	1
1527751075.859312000	14.0359	87	0
1527751075.869348000	14.0459	87	0
1527751076.153082000	14.3297	232	0
1527751076.154465000	14.3311	146	0
1527751076.155024000	14.3316	107	1
1527751076.157810000	14.3344	92	0
1527751076.159082000	14.3357	136	0
1527751076.159136000	14.3357	98	1
1527751076.161094000	14.3377	98	1
1527751076.177203000	14.3538	391	1
1527751076.177285000	14.3539	255	1
1527751076.194380000	14.371	87	0
1527751076.485499000	14.6621	232	0
1527751076.486831000	14.6634	146	0
1527751076.487069000	14.6637	104	1
1527751076.491187000	14.6678	92	0
1527751076.492585000	14.6692	227	0
1527751076.493111000	14.6697	101	1
1527751076.767400000	14.944	391	1
1527751076.767459000	14.9441	253	1
1527751076.784898000	14.9615	87	0
1527751077.109185000	15.2858	258	0
1527751077.110601000	15.2872	146	0
1527751077.111079000	15.2877	104	1
1527751077.114988000	15.2916	92	0
1527751077.116331000	15.2929	332	0
1527751077.117064000	15.2937	101	1
1527751077.248205000	15.4248	388	1
1527751077.248270000	15.4249	253	1
1527751077.266834000	15.4434	87	0
1527751077.391666000	15.5683	307	0
1527751077.393002000	15.5696	146	0
1527751077.393225000	15.5698	104	1
1527751077.394942000	15.5715	92	0
1527751077.396282000	15.5729	309	0
1527751077.397081000	15.5737	101	1
1527751078.119659000	16.2963	388	1
1527751078.119755000	16.2964	256	1
1527751078.137049000	16.3136	87	0
1527751078.275888000	16.4525	259	0
1527751078.277170000	16.4538	148	0
1527751078.278178000	16.4548	104	1
1527751078.280105000	16.4567	92	0
1527751078.281504000	16.4581	124	0
1527751078.282129000	16.4587	101	1
1527751078.502336000	16.6789	390	1
1527751078.502400000	16.679	254	1
1527751078.519085000	16.6957	87	0
1527751078.815145000	16.9917	282	0
1527751078.816531000	16.9931	148	0
1527751078.817177000	16.9938	104	1
1527751078.819951000	16.9965	92	0
1527751078.821192000	16.9978	98	1
1527751078.821235000	16.9978	239	0
1527751078.823201000	16.9998	98	1
1527751079.112674000	17.2893	392	1
1527751079.112734000	17.2893	257	1
1527751079.129933000	17.3065	87	0
1527751079.139004000	17.3156	87	0
1527751079.422149000	17.5987	302	0
1527751079.423541000	17.6001	148	0
1527751079.424245000	17.6008	107	1
1527751079.427053000	17.6037	92	0
1527751079.428391000	17.605	237	0
1527751079.429198000	17.6058	101	1
1527751081.468134000	19.6447	387	1
1527751081.468208000	19.6448	260	1
1527751081.486495000	19.6631	87	0
1527751081.778582000	19.9552	256	0
1527751081.780018000	19.9566	148	0
1527751081.780532000	19.9571	104	1
1527751081.784528000	19.9611	92	0
1527751081.785936000	19.9625	246	0
1527751081.786507000	19.9631	101	1
1527751081.919117000	20.0957	992	1
1527751081.919210000	20.0958	258	1
1527751081.941143000	20.1177	87	0
1527751082.132012000	20.3086	233	0
1527751082.133330000	20.3099	148	0
1527751082.133583000	20.3102	104	1
1527751082.137313000	20.3139	92	0
1527751082.138594000	20.3152	209	0
1527751082.138656000	20.3153	98	1
1527751082.140550000	20.3171	98	1
1527751082.442071000	20.6187	903	1
1527751082.442160000	20.6188	258	1
1527751082.460912000	20.6375	87	0
1527751082.631470000	20.8081	256	0
1527751082.632807000	20.8094	148	0
1527751082.633574000	20.8102	104	1
1527751082.634086000	20.8107	92	0
1527751082.635463000	20.8121	119	0
1527751082.635704000	20.8123	101	1
1527751084.379703000	22.5563	388	1
1527751084.379797000	22.5564	257	1
1527751084.397372000	22.574	87	0
1527751084.678122000	22.8547	393	0
1527751084.679555000	22.8562	148	0
1527751084.679895000	22.8565	104	1
1527751084.681086000	22.8577	92	0
1527751084.682436000	22.859	182	0
1527751084.682915000	22.8595	101	1
1527751084.848717000	23.0253	468	1
1527751084.848805000	23.0254	261	1
1527751084.866936000	23.0435	87	0
1527751084.871492000	23.0481	87	0
1527751084.993305000	23.1699	289	0
1527751084.994624000	23.1712	148	0
1527751084.994990000	23.1716	107	1
1527751084.997862000	23.1745	92	0
1527751084.999144000	23.1757	142	0
1527751084.999909000	23.1765	101	1
1527751085.282388000	23.459	388	1
1527751085.282481000	23.4591	258	1
1527751085.301454000	23.4781	87	0
1527751085.703347000	23.8799	260	0
1527751085.704726000	23.8813	148	0
1527751085.704947000	23.8815	104	1
1527751085.706266000	23.8829	92	0
1527751085.707630000	23.8842	237	0
1527751085.708073000	23.8847	101	1
1527751085.781460000	23.9581	388	1
1527751085.781551000	23.9581	261	1
1527751085.800566000	23.9772	87	0
1527751085.951413000	24.128	235	0
1527751085.952774000	24.1294	148	0
1527751085.953044000	24.1296	104	1
1527751085.954107000	24.1307	92	0
1527751085.955495000	24.1321	127	0
1527751085.955954000	24.1326	101	1
1527751086.400572000	24.5772	393	1
1527751086.400651000	24.5772	260	1
1527751086.418249000	24.5948	87	0
1527751086.717909000	24.8945	256	0
1527751086.719193000	24.8958	148	0
1527751086.720084000	24.8967	104	1
1527751086.722370000	24.899	92	0
1527751086.723716000	24.9003	127	0
1527751086.724180000	24.9008	101	1
1527751086.779143000	24.9557	392	1
1527751086.779236000	24.9558	256	1
1527751086.796340000	24.9729	87	0
1527751086.954891000	25.1315	232	0
1527751086.956289000	25.1329	148	0
1527751086.957099000	25.1337	104	1
1527751086.958786000	25.1354	92	0
1527751086.960080000	25.1367	98	1
1527751086.960114000	25.1367	215	0
1527751086.962080000	25.1387	98	1
1527751087.243446000	25.42	391	1
1527751087.243539000	25.4201	255	1
1527751087.262496000	25.4391	87	0
1527751087.550522000	25.7271	233	0
1527751087.551856000	25.7285	148	0
1527751087.552127000	25.7287	104	1
1527751087.555401000	25.732	92	0
1527751087.556743000	25.7333	233	0
1527751087.557209000	25.7338	101	1
1527751087.730355000	25.907	390	1
1527751087.730429000	25.907	259	1
1527751087.749045000	25.9256	87	0
1527751087.754319000	25.9309	87	0
1527751088.035906000	26.2125	330	0
1527751088.037238000	26.2138	148	0
1527751088.038101000	26.2147	107	1
1527751088.038712000	26.2153	92	0
1527751088.040077000	26.2167	98	1
1527751088.040090000	26.2167	146	0
1527751088.042099000	26.2187	98	1
1527751088.190102000	26.3667	387	1
1527751088.190201000	26.3668	258	1
1527751088.207554000	26.3842	87	0
1527751088.213041000	26.3896	87	0
1527751088.486303000	26.6629	232	0
1527751088.487628000	26.6642	148	0
1527751088.488109000	26.6647	107	1
1527751088.489841000	26.6664	92	0
1527751088.491119000	26.6677	302	0
1527751088.491176000	26.6678	98	1
1527751088.493118000	26.6697	98	1
1527751088.615670000	26.7923	387	1
1527751088.615765000	26.7924	260	1
1527751088.633916000	26.8105	87	0
1527751088.913573000	27.0902	280	0
1527751088.914894000	27.0915	148	0
1527751088.915161000	27.0918	104	1
1527751088.916236000	27.0928	92	0
1527751088.917567000	27.0942	128	0
1527751088.918109000	27.0947	101	1
1527751089.129624000	27.3062	992	1
1527751089.129685000	27.3063	258	1
1527751089.147289000	27.3239	87	0
1527751089.273492000	27.4501	304	0
1527751089.274811000	27.4514	148	0
1527751089.275143000	27.4517	104	1
1527751089.278991000	27.4556	92	0
1527751089.280372000	27.457	93	0
1527751089.281154000	27.4578	101	1
1527751089.552473000	27.7291	905	1
1527751089.552564000	27.7292	260	1
1527751089.570677000	27.7473	87	0
1527751089.856950000	28.0335	256	0
1527751089.858238000	28.0348	148	0
1527751089.859226000	28.0358	104	1
1527751089.860939000	28.0375	92	0
1527751089.862219000	28.0388	98	1
1527751089.862231000	28.0388	175	0
1527751089.864195000	28.0408	98	1
1527751090.001553000	28.1782	391	1
1527751090.001610000	28.1782	257	1
1527751090.020256000	28.1969	87	0
1527751090.300781000	28.4774	236	0
1527751090.302094000	28.4787	148	0
1527751090.302291000	28.4789	104	1
1527751090.304613000	28.4812	92	0
1527751090.305938000	28.4825	214	0
1527751090.306327000	28.4829	101	1
1527751090.427269000	28.6039	466	1
1527751090.427330000	28.6039	260	1
1527751090.446373000	28.623	87	0
1527751090.723405000	28.9	258	0
1527751090.724791000	28.9014	148	0
1527751090.725228000	28.9018	104	1
1527751090.726082000	28.9027	92	0
1527751090.727455000	28.9041	202	0
1527751090.728228000	28.9048	101	1
1527751090.837509000	29.0141	389	1
1527751090.837575000	29.0142	256	1
1527751090.857103000	29.0337	87	0
1527751091.143915000	29.3205	371	0
1527751091.145251000	29.3218	101	1
1527751091.145283000	29.3219	148	0
1527751091.147247000	29.3238	98	1
1527751091.148836000	29.3254	92	0
1527751091.150241000	29.3268	216	0
1527751091.150245000	29.3268	98	1
1527751091.152249000	29.3288	98	1
1527751091.271850000	29.4484	388	1
1527751091.271922000	29.4485	260	1
1527751091.289172000	29.4658	87	0
1527751091.454207000	29.6308	289	0
1527751091.455557000	29.6322	148	0
1527751091.456358000	29.633	104	1
1527751091.459625000	29.6362	92	0
1527751091.461052000	29.6376	291	0
1527751091.461507000	29.6381	101	1
1527751091.762587000	29.9392	389	1
1527751091.762650000	29.9392	258	1
1527751091.780488000	29.9571	87	0
1527751092.069082000	30.2457	262	0
1527751092.070396000	30.247	148	0
1527751092.071398000	30.248	104	1
1527751092.074845000	30.2514	92	0
1527751092.076258000	30.2529	308	0
1527751092.076334000	30.2529	98	1
1527751092.078376000	30.255	98	1
1527751092.256065000	30.4327	392	1
1527751092.256133000	30.4327	262	1
1527751092.273007000	30.4496	87	0
1527751092.562279000	30.7389	233	0
1527751092.563613000	30.7402	148	0
1527751092.564414000	30.741	104	1
1527751092.566089000	30.7427	92	0
1527751092.567411000	30.744	98	1
1527751092.567421000	30.744	118	0
1527751092.569402000	30.746	98	1
1527751093.363970000	31.5406	388	1
1527751093.364057000	31.5407	257	1
1527751093.383347000	31.5599	87	0
1527751093.537839000	31.7144	258	0
1527751093.539158000	31.7158	148	0
1527751093.539468000	31.7161	104	1
1527751093.541905000	31.7185	92	0
1527751093.543239000	31.7198	202	0
1527751093.543413000	31.72	101	1
1527751093.704839000	31.8814	389	1
1527751093.704901000	31.8815	259	1
1527751093.723046000	31.8996	87	0
1527751093.855898000	32.0325	256	0
1527751093.857147000	32.0337	148	0
1527751093.857426000	32.034	104	1
1527751093.860451000	32.037	92	0
1527751093.861822000	32.0384	329	0
1527751093.862396000	32.039	101	1
1527751094.123845000	32.3004	392	1
1527751094.123942000	32.3005	263	1
1527751094.140556000	32.3172	87	0
1527751094.425914000	32.6025	236	0
1527751094.427252000	32.6038	148	0
1527751094.427478000	32.6041	104	1
1527751094.428775000	32.6054	92	0
1527751094.430130000	32.6067	296	0
1527751094.430578000	32.6072	101	1
1527751094.498574000	32.6752	393	1
1527751094.498637000	32.6752	256	1
1527751094.515221000	32.6918	87	0
1527751094.792997000	32.9696	333	0
1527751094.794248000	32.9708	148	0
1527751094.794469000	32.9711	104	1
1527751094.796336000	32.9729	92	0
1527751094.797670000	32.9743	103	0
1527751094.798455000	32.9751	101	1
1527751094.924431000	33.101	389	1
1527751094.924506000	33.1011	262	1
1527751094.944523000	33.1211	87	0
1527751095.220530000	33.3971	233	0
1527751095.221871000	33.3985	148	0
1527751095.222520000	33.3991	104	1
1527751095.223191000	33.3998	92	0
1527751095.224529000	33.4011	217	0
1527751095.224569000	33.4012	98	1
1527751095.226559000	33.4032	98	1
1527751095.349885000	33.5265	993	1
1527751095.349978000	33.5266	261	1
1527751095.371523000	33.5481	87	0
1527751095.655927000	33.8325	279	0
1527751095.657223000	33.8338	148	0
1527751095.657634000	33.8342	104	1
1527751095.660422000	33.837	92	0
1527751095.661773000	33.8384	271	0
1527751095.662506000	33.8391	101	1
1527751095.841251000	34.0178	907	1
1527751095.841343000	34.0179	266	1
1527751095.862175000	34.0388	87	0
1527751096.167979000	34.3446	304	0
1527751096.169321000	34.3459	148	0
1527751096.169604000	34.3462	104	1
1527751096.172888000	34.3495	92	0
1527751096.174294000	34.3509	91	0
1527751096.174542000	34.3511	101	1
1527751096.378011000	34.5546	469	1
1527751096.378088000	34.5547	258	1
1527751096.395806000	34.5724	87	0
1527751096.683045000	34.8596	256	0
1527751096.684370000	34.861	148	0
1527751096.684641000	34.8612	101	1
1527751096.686652000	34.8632	98	1
1527751096.687386000	34.864	92	0
1527751096.688633000	34.8652	98	1
1527751096.688668000	34.8653	215	0
1527751096.690562000	34.8672	98	1
1527751096.790078000	34.9667	391	1
1527751096.790155000	34.9668	259	1
1527751096.808467000	34.9851	87	0
1527751096.939729000	35.1163	233	0
1527751096.941092000	35.1177	148	0
1527751096.941585000	35.1182	104	1
1527751096.944888000	35.1215	92	0
1527751096.946194000	35.1228	213	0
1527751096.946667000	35.1233	101	1
1527751097.031745000	35.2083	388	1
1527751097.031837000	35.2084	256	1
1527751097.050932000	35.2275	87	0
1527751097.337600000	35.5142	233	0
1527751097.338970000	35.5156	148	0
1527751097.339696000	35.5163	104	1
1527751097.342603000	35.5192	92	0
1527751097.343945000	35.5205	222	0
1527751097.344606000	35.5212	101	1
1527751097.488838000	35.6654	388	1
1527751097.488935000	35.6655	261	1
1527751097.511329000	35.6879	87	0
1527751097.643630000	35.8202	394	0
1527751097.644955000	35.8216	148	0
1527751097.645709000	35.8223	104	1
1527751097.648579000	35.8252	92	0
1527751097.649986000	35.8266	203	0
1527751097.650611000	35.8272	101	1
1527751098.089199000	36.2658	388	1
1527751098.089294000	36.2659	256	1
1527751098.108613000	36.2852	87	0
1527751098.395097000	36.5717	287	0
1527751098.396425000	36.573	148	0
1527751098.396688000	36.5733	104	1
1527751098.399088000	36.5757	92	0
1527751098.400495000	36.5771	109	0
1527751098.400738000	36.5773	101	1
1527751103.221439000	41.398	387	1
1527751103.221530000	41.3981	261	1
1527751103.239950000	41.4165	87	0
1527751103.520405000	41.697	262	0
1527751103.521739000	41.6983	148	0
1527751103.522177000	41.6988	104	1
1527751103.524349000	41.7009	92	0
1527751103.525669000	41.7023	318	0
1527751103.526135000	41.7027	101	1
1527751103.702551000	41.8791	393	1
1527751103.702637000	41.8792	264	1
1527751103.719973000	41.8966	87	0
1527751103.844057000	42.0207	255	0
1527751103.845375000	42.022	148	0
1527751103.846161000	42.0228	104	1
1527751103.848040000	42.0246	92	0
1527751103.849492000	42.0261	297	0
1527751103.850157000	42.0268	101	1
1527751104.054627000	42.2312	387	1
1527751104.054689000	42.2313	258	1
1527751104.072484000	42.2491	87	0
1527751104.356203000	42.5328	233	0
1527751104.357575000	42.5342	148	0
1527751104.358211000	42.5348	104	1
1527751104.361586000	42.5382	92	0
1527751104.362991000	42.5396	196	0
1527751104.363235000	42.5398	101	1
1527751104.569318000	42.7459	390	1
1527751104.569402000	42.746	257	1
1527751104.586807000	42.7634	87	0
1527751104.712075000	42.8887	255	0
1527751104.713393000	42.89	148	0
1527751104.714298000	42.8909	104	1
1527751104.715928000	42.8925	92	0
1527751104.717258000	42.8939	332	0
1527751104.717309000	42.8939	98	1
1527751104.719283000	42.8959	98	1
1527751105.071933000	43.2485	387	1
1527751105.072020000	43.2486	261	1
1527751105.094467000	43.2711	87	0
1527751105.240820000	43.4174	233	0
1527751105.242110000	43.4187	148	0
1527751105.242353000	43.419	104	1
1527751105.246243000	43.4228	92	0
1527751105.247585000	43.4242	166	0
1527751105.248235000	43.4248	101	1
1527751105.527453000	43.7041	992	1
1527751105.527551000	43.7041	256	1
1527751105.547756000	43.7244	87	0
1527751105.678797000	43.8554	330	0
1527751105.680130000	43.8567	148	0
1527751105.680374000	43.857	104	1
1527751105.682862000	43.8595	92	0
1527751105.684268000	43.8609	98	1
1527751105.684272000	43.8609	283	0
1527751105.686343000	43.8629	98	1
1527751105.756862000	43.9335	904	1
1527751105.756938000	43.9335	257	1
1527751105.775914000	43.9525	87	0
1527751106.067757000	44.2444	233	0
1527751106.069149000	44.2457	148	0
1527751106.069304000	44.2459	104	1
1527751106.072886000	44.2495	92	0
1527751106.074239000	44.2508	248	0
1527751106.074313000	44.2509	98	1
1527751106.076285000	44.2529	98	1
1527751106.216756000	44.3934	469	1
1527751106.216848000	44.3934	262	1
1527751106.250407000	44.427	469	1
1527751106.256324000	44.4329	87	0
1527751106.257928000	44.4345	87	0
1527751106.276355000	44.453	87	0
1527751106.384305000	44.5609	257	0
1527751106.385693000	44.5623	148	0
1527751106.386394000	44.563	110	1
1527751106.389330000	44.5659	92	0
1527751106.390922000	44.5675	268	0
1527751106.391397000	44.568	101	1
1527751106.806890000	44.9835	388	1
1527751106.806959000	44.9836	256	1
1527751106.850377000	45.027	388	1
1527751106.856499000	45.0331	87	0
1527751106.859735000	45.0363	87	0
1527751106.910708000	45.0873	87	0
1527751106.981339000	45.1579	325	0
1527751106.982671000	45.1593	148	0
1527751106.983362000	45.16	110	1
1527751106.984759000	45.1614	92	0
1527751106.986090000	45.1627	208	0
1527751106.986332000	45.1629	101	1
1527751107.056510000	45.2331	390	1
1527751107.056603000	45.2332	259	1
1527751107.090668000	45.2673	87	0
1527751107.383708000	45.5603	232	0
1527751107.385025000	45.5616	148	0
1527751107.385362000	45.562	104	1
1527751107.386353000	45.563	92	0
1527751107.387761000	45.5644	332	0
1527751107.388377000	45.565	101	1
1527751107.406823000	45.5834	232	0
1527751107.408365000	45.585	98	1
1527751107.451063000	45.6277	148	0
1527751107.452367000	45.629	98	1
1527751107.590076000	45.7667	391	1
1527751107.590170000	45.7668	261	1
1527751107.625635000	45.8022	87	0
1527751107.886667000	46.0633	257	0
1527751107.887987000	46.0646	148	0
1527751107.888404000	46.065	104	1
1527751107.889866000	46.0665	92	0
1527751107.891289000	46.0679	304	0
1527751107.891408000	46.068	101	1
1527751108.074847000	46.2514	387	1
1527751108.074938000	46.2515	259	1
1527751108.114807000	46.2914	87	0
1527751108.249309000	46.4259	233	0
1527751108.250771000	46.4274	148	0
1527751108.251504000	46.4281	104	1
1527751108.252128000	46.4287	92	0
1527751108.253494000	46.4301	98	1
1527751108.256700000	46.4333	147	0
1527751108.258488000	46.4351	98	1
1527751108.503569000	46.6802	387	1
1527751108.503632000	46.6802	259	1
1527751108.545243000	46.7218	87	0
1527751108.647978000	46.8246	393	0
1527751108.649311000	46.8259	148	0
1527751108.649580000	46.8262	104	1
1527751108.651389000	46.828	92	0
1527751108.652759000	46.8294	266	0
1527751108.653445000	46.83	101	1
1527751108.943054000	47.1197	385	1
1527751108.943147000	47.1197	256	1
1527751108.961298000	47.1379	87	0
1527751109.245280000	47.4219	286	0
1527751109.246536000	47.4231	148	0
1527751109.247558000	47.4242	104	1
1527751109.250251000	47.4268	92	0
1527751109.251526000	47.4281	122	0
1527751109.251577000	47.4282	98	1
1527751109.253562000	47.4302	98	1
1527751109.375986000	47.5526	390	1
1527751109.376078000	47.5527	264	1
1527751109.394148000	47.5707	87	0
1527751109.535281000	47.7119	240	0
1527751109.536598000	47.7132	148	0
1527751109.537526000	47.7141	104	1
1527751109.541298000	47.7179	92	0
1527751109.542624000	47.7192	124	0
1527751109.543498000	47.7201	101	1
1527751109.802221000	47.9788	389	1
1527751109.802286000	47.9789	259	1
1527751109.819801000	47.9964	87	0
1527751110.104577000	48.2812	257	0
1527751110.105927000	48.2825	148	0
1527751110.106540000	48.2831	104	1
1527751110.110986000	48.2876	92	0
1527751110.112333000	48.2889	267	0
1527751110.112585000	48.2892	101	1
1527751110.179630000	48.3562	388	1
1527751110.179725000	48.3563	259	1
1527751110.196884000	48.3735	87	0
1527751110.328872000	48.5055	236	0
1527751110.330303000	48.5069	148	0
1527751110.330594000	48.5072	104	1
1527751110.331800000	48.5084	92	0
1527751110.333113000	48.5097	232	0
1527751110.333661000	48.5103	101	1
1527751110.443220000	48.6198	389	1
1527751110.443286000	48.6199	262	1
1527751110.460861000	48.6375	87	0
1527751110.595090000	48.7717	235	0
1527751110.596422000	48.773	148	0
1527751110.596663000	48.7733	104	1
1527751110.733038000	48.9096	92	0
1527751110.734519000	48.9111	141	0
1527751110.734600000	48.9112	98	1
1527751110.736631000	48.9132	98	1
1527751110.932913000	49.1095	989	1
1527751110.933012000	49.1096	261	1
1527751110.955351000	49.1319	87	0
1527751111.084492000	49.2611	259	0
1527751111.085824000	49.2624	148	0
1527751111.086660000	49.2633	104	1
1527751111.089000000	49.2656	92	0
1527751111.090505000	49.2671	290	0
1527751111.090715000	49.2673	101	1
1527751111.192993000	49.3696	908	1
1527751111.193061000	49.3697	256	1
1527751111.211631000	49.3882	87	0
1527751111.490108000	49.6667	309	0
1527751111.491463000	49.6681	148	0
1527751111.491745000	49.6683	104	1
1527751111.492789000	49.6694	92	0
1527751111.494093000	49.6707	236	0
1527751111.494594000	49.6712	101	1
1527751111.663055000	49.8397	465	1
1527751111.663147000	49.8397	256	1
1527751111.680489000	49.8571	87	0
1527751111.960606000	50.1372	257	0
1527751111.961940000	50.1385	148	0
1527751111.962710000	50.1393	104	1
1527751111.963683000	50.1403	92	0
1527751111.965080000	50.1417	143	0
1527751111.965601000	50.1422	101	1
1527751112.083403000	50.26	391	1
1527751112.083447000	50.26	262	1
1527751112.102086000	50.2787	87	0
1527751112.383104000	50.5597	259	0
1527751112.384453000	50.5611	148	0
1527751112.384690000	50.5613	104	1
1527751112.386684000	50.5633	92	0
1527751112.388698000	50.5653	99	0
1527751112.388744000	50.5653	98	1
1527751112.390830000	50.5674	98	1
1527751112.573179000	50.7498	392	1
1527751112.573269000	50.7499	257	1
1527751112.591129000	50.7677	87	0
1527751112.721899000	50.8985	328	0
1527751112.723154000	50.8998	148	0
1527751112.723695000	50.9003	104	1
1527751112.725087000	50.9017	92	0
1527751112.726432000	50.903	258	0
1527751112.726678000	50.9033	101	1
1527751113.074161000	51.2508	391	1
1527751113.074238000	51.2508	258	1
1527751113.093863000	51.2705	87	0
1527751113.374832000	51.5514	233	0
1527751113.376154000	51.5528	148	0
1527751113.376726000	51.5533	104	1
1527751113.379089000	51.5557	92	0
1527751113.380520000	51.5571	283	0
1527751113.380771000	51.5574	101	1
1527751113.522402000	51.699	391	1
1527751113.522478000	51.6991	263	1
1527751113.551397000	51.728	87	0
1527751113.675274000	51.8519	259	0
1527751113.676599000	51.8532	148	0
1527751113.676869000	51.8535	104	1
1527751113.678614000	51.8552	92	0
1527751113.680010000	51.8566	144	0
1527751113.680721000	51.8573	101	1
1527751114.013096000	52.1897	388	1
1527751114.013184000	52.1898	257	1
1527751114.043476000	52.2201	87	0
1527751114.357959000	52.5346	233	0
1527751114.359287000	52.5359	148	0
1527751114.359798000	52.5364	104	1
1527751114.362233000	52.5388	92	0
1527751114.363642000	52.5402	161	0
1527751114.363845000	52.5404	101	1
1527751114.449861000	52.6265	391	1
1527751114.449949000	52.6265	261	1
1527751114.477049000	52.6536	87	0
1527751114.607771000	52.7844	371	0
1527751114.609093000	52.7857	148	0
1527751114.609881000	52.7865	104	1
1527751114.612951000	52.7895	92	0
1527751114.614290000	52.7909	107	0
1527751114.614787000	52.7914	101	1
1527751114.657572000	52.8342	391	1
1527751114.657657000	52.8343	259	1
1527751114.674680000	52.8513	87	0
1527751114.803620000	52.9802	310	0
1527751114.804939000	52.9815	148	0
1527751114.805840000	52.9824	104	1
1527751114.807913000	52.9845	92	0
1527751114.809255000	52.9859	171	0
1527751114.809809000	52.9864	101	1
1527751114.899185000	53.0758	392	1
1527751114.899260000	53.0759	260	1
1527751114.917742000	53.0943	87	0
1527751115.206837000	53.3834	236	0
1527751115.208107000	53.3847	148	0
1527751115.208903000	53.3855	104	1
1527751115.211040000	53.3876	92	0
1527751115.212379000	53.389	91	0
1527751115.212892000	53.3895	101	1
1527751115.238976000	53.4156	988	1
1527751115.239062000	53.4157	259	1
1527751115.258295000	53.4349	87	0
1527751115.394793000	53.5714	233	0
1527751115.396113000	53.5727	148	0
1527751115.396821000	53.5734	104	1
1527751115.398784000	53.5754	92	0
1527751115.400162000	53.5768	117	0
1527751115.400804000	53.5774	101	1
1527751115.581023000	53.7576	903	1
1527751115.581114000	53.7577	260	1
1527751115.598845000	53.7754	87	0
1527751115.603286000	53.7799	87	0
1527751115.729845000	53.9064	255	0
1527751115.731133000	53.9077	148	0
1527751115.731936000	53.9085	107	1
1527751115.732819000	53.9094	92	0
1527751115.734912000	53.9115	98	1
1527751115.773527000	53.9501	119	0
1527751115.774856000	53.9515	98	1
1527751116.016224000	54.1928	464	1
1527751116.016319000	54.1929	257	1
1527751116.033810000	54.2104	87	0
1527751116.160728000	54.3373	235	0
1527751116.162065000	54.3387	148	0
1527751116.162961000	54.3396	104	1
1527751116.164889000	54.3415	92	0
1527751116.166201000	54.3428	222	0
1527751116.166853000	54.3435	101	1
1527751116.454321000	54.6309	389	1
1527751116.454381000	54.631	260	1
1527751116.473029000	54.6496	87	0
1527751116.751300000	54.9279	256	0
1527751116.752622000	54.9292	148	0
1527751116.753192000	54.9298	104	1
1527751116.755180000	54.9318	92	0
1527751116.756552000	54.9331	101	0
1527751116.757111000	54.9337	101	1
1527751116.884121000	55.0607	392	1
1527751116.884211000	55.0608	256	1
1527751116.901407000	55.078	87	0
1527751117.023902000	55.2005	307	0
1527751117.025199000	55.2018	148	0
1527751117.026024000	55.2026	104	1
1527751117.027450000	55.204	92	0
1527751117.028799000	55.2054	252	0
1527751117.029037000	55.2056	101	1
1527751117.530340000	55.7069	391	1
1527751117.530432000	55.707	257	1
1527751117.548730000	55.7253	87	0
1527751117.679142000	55.8557	259	0
1527751117.680578000	55.8572	148	0
1527751117.680972000	55.8576	104	1
1527751117.682654000	55.8593	92	0
1527751117.683996000	55.8606	319	0
1527751117.684042000	55.8606	98	1
1527751117.686035000	55.8626	98	1
1527751117.768290000	55.9449	388	1
1527751117.768355000	55.945	256	1
1527751117.785351000	55.9619	87	0
1527751117.908822000	56.0854	257	0
1527751117.910190000	56.0868	148	0
1527751117.911048000	56.0876	104	1
1527751117.912216000	56.0888	92	0
1527751117.913598000	56.0902	207	0
1527751117.914030000	56.0906	101	1
1527751118.428202000	56.6048	388	1
1527751118.428277000	56.6049	261	1
1527751118.444993000	56.6216	87	0
1527751118.575019000	56.7516	304	0
1527751118.576270000	56.7529	148	0
1527751118.577103000	56.7537	104	1
1527751118.577692000	56.7543	92	0
1527751118.579024000	56.7556	97	0
1527751118.579070000	56.7557	98	1
1527751118.581081000	56.7577	98	1
1527751118.714724000	56.8913	388	1
1527751118.714802000	56.8914	260	1
1527751118.732860000	56.9095	87	0
1527751118.862650000	57.0392	257	0
1527751118.863971000	57.0406	148	0
1527751118.864085000	57.0407	101	1
1527751118.866030000	57.0426	98	1
1527751118.867992000	57.0446	92	0
1527751118.869343000	57.0459	307	0
1527751118.870030000	57.0466	101	1
1527751119.154376000	57.331	387	1
1527751119.154468000	57.3311	260	1
1527751119.172059000	57.3487	87	0
1527751119.306178000	57.4828	235	0
1527751119.307499000	57.4841	148	0
1527751119.308077000	57.4847	104	1
1527751119.310584000	57.4872	92	0
1527751119.311930000	57.4885	339	0
1527751119.312085000	57.4887	101	1
1527751119.593002000	57.7696	393	1
1527751119.593094000	57.7697	262	1
1527751119.612980000	57.7896	87	0
1527751119.768925000	57.9455	257	0
1527751119.770281000	57.9469	148	0
1527751119.771100000	57.9477	104	1
1527751119.772901000	57.9495	92	0
1527751119.774085000	57.9507	98	1
1527751119.774265000	57.9509	233	0
1527751119.776073000	57.9527	98	1
1527751120.000753000	58.1774	391	1
1527751120.000838000	58.1774	259	1
1527751120.020178000	58.1968	87	0
1527751120.154593000	58.3312	371	0
1527751120.155913000	58.3325	148	0
1527751120.156151000	58.3327	104	1
1527751120.159925000	58.3365	92	0
1527751120.161285000	58.3379	249	0
1527751120.162100000	58.3387	101	1
1527751120.414557000	58.5912	388	1
1527751120.414621000	58.5912	257	1
1527751120.432822000	58.6094	87	0
1527751120.565659000	58.7423	289	0
1527751120.566985000	58.7436	148	0
1527751120.567304000	58.7439	104	1
1527751120.571658000	58.7483	92	0
1527751120.573018000	58.7496	207	0
1527751120.573174000	58.7498	101	1
1527751120.770676000	58.9473	993	1
1527751120.770741000	58.9473	258	1
1527751120.789364000	58.966	87	0
1527751120.913282000	59.0899	263	0
1527751120.914607000	59.0912	148	0
1527751120.915154000	59.0918	104	1
1527751120.916558000	59.0932	92	0
1527751120.917902000	59.0945	310	0
1527751120.918138000	59.0947	101	1
1527751121.200597000	59.3772	904	1
1527751121.200677000	59.3773	256	1
1527751121.219087000	59.3957	87	0
1527751121.503173000	59.6798	233	0
1527751121.504545000	59.6811	148	0
1527751121.505203000	59.6818	104	1
1527751121.506839000	59.6834	92	0
1527751121.508130000	59.6847	252	0
1527751121.508224000	59.6848	98	1
1527751121.510226000	59.6868	98	1
1527751121.522099000	59.6987	464	1
1527751121.522164000	59.6988	258	1
1527751121.539730000	59.7163	87	0
1527751121.659831000	59.8364	261	0
1527751121.661184000	59.8378	148	0
1527751121.661254000	59.8379	101	1
1527751121.663212000	59.8398	98	1
1527751121.663757000	59.8404	92	0
1527751121.665091000	59.8417	179	0
1527751121.665326000	59.8419	101	1
1527751124.641753000	62.8184	394	1
1527751124.641843000	62.8184	263	1
1527751124.661339000	62.8379	87	0
1527751124.677529000	62.8541	87	0
1527751124.824749000	63.0013	256	0
1527751124.826070000	63.0027	148	0
1527751124.826557000	63.0032	107	1
1527751124.828532000	63.0051	92	0
1527751124.829946000	63.0065	301	0
1527751124.830611000	63.0072	101	1
1527751124.987180000	63.1638	391	1
1527751124.987253000	63.1639	291	1
1527751125.014911000	63.1915	87	0
1527751125.151090000	63.3277	235	0
1527751125.152425000	63.329	148	0
1527751125.153487000	63.3301	104	1
1527751125.156597000	63.3332	92	0
1527751125.157951000	63.3345	148	0
1527751125.158473000	63.3351	101	1
1527751125.471604000	63.6482	393	1
1527751125.471676000	63.6483	261	1
1527751125.489197000	63.6658	87	0
1527751125.616089000	63.7927	309	0
1527751125.617419000	63.794	148	0
1527751125.618491000	63.7951	104	1
1527751125.618896000	63.7955	92	0
1527751125.620302000	63.7969	251	0
1527751125.620543000	63.7971	101	1
1527751125.933300000	64.1099	388	1
1527751125.933399000	64.11	261	1
1527751125.951420000	64.128	87	0
1527751126.084094000	64.2607	258	0
1527751126.085434000	64.262	148	0
1527751126.085435000	64.262	101	1
1527751126.087155000	64.2638	92	0
1527751126.087421000	64.264	101	1
1527751126.088523000	64.2651	317	0
1527751126.090456000	64.2671	98	1
1527751126.231866000	64.4085	389	1
1527751126.231927000	64.4085	258	1
1527751126.249637000	64.4262	87	0
1527751126.373376000	64.55	259	0
1527751126.374758000	64.5514	148	0
1527751126.375539000	64.5521	104	1
1527751126.377711000	64.5543	92	0
1527751126.379054000	64.5557	202	0
1527751126.379534000	64.5561	101	1
1527751126.723006000	64.8996	392	1
1527751126.723067000	64.8997	265	1
1527751126.740280000	64.9169	87	0
1527751126.860428000	65.037	324	0
1527751126.861762000	65.0384	148	0
1527751126.862562000	65.0392	104	1
1527751126.863257000	65.0399	92	0
1527751126.864536000	65.0411	146	0
1527751126.864546000	65.0411	98	1
1527751126.866557000	65.0432	98	1
1527751127.152080000	65.3287	391	1
1527751127.152154000	65.3288	262	1
1527751127.170551000	65.3471	87	0
1527751127.295342000	65.4719	235	0
1527751127.296614000	65.4732	148	0
1527751127.297521000	65.4741	104	1
1527751127.298455000	65.4751	92	0
1527751127.299855000	65.4765	95	0
1527751127.300485000	65.4771	101	1
1527751127.622922000	65.7995	392	1
1527751127.623007000	65.7996	257	1
1527751127.640143000	65.8167	87	0
1527751127.763409000	65.94	257	0
1527751127.764676000	65.9413	148	0
1527751127.765527000	65.9421	104	1
1527751127.766521000	65.9431	92	0
1527751127.767862000	65.9445	136	0
1527751127.768525000	65.9451	101	1
1527751127.830868000	66.0075	388	1
1527751127.830929000	66.0075	257	1
1527751127.850187000	66.0268	87	0
1527751127.980719000	66.1573	235	0
1527751127.982057000	66.1587	148	0
1527751127.982551000	66.1591	104	1
1527751127.984589000	66.1612	92	0
1527751127.985962000	66.1626	119	0
1527751127.986530000	66.1631	101	1
1527751128.143723000	66.3203	993	1
1527751128.143794000	66.3204	256	1
1527751128.164103000	66.3407	87	0
1527751128.291839000	66.4684	371	0
1527751128.293117000	66.4697	148	0
1527751128.293680000	66.4703	104	1
1527751128.296427000	66.473	92	0
1527751128.297770000	66.4744	222	0
1527751128.298558000	66.4752	101	1
1527751128.794084000	66.9707	903	1
1527751128.794175000	66.9708	263	1
1527751128.813636000	66.9902	87	0
1527751128.950781000	67.1274	311	0
1527751128.952097000	67.1287	148	0
1527751128.952615000	67.1292	104	1
1527751128.956613000	67.1332	92	0
1527751128.957958000	67.1346	337	0
1527751128.958599000	67.1352	101	1
1527751129.173963000	67.3506	465	1
1527751129.174037000	67.3506	262	1
1527751129.191721000	67.3683	87	0
1527751129.324090000	67.5007	239	0
1527751129.325426000	67.502	148	0
1527751129.325672000	67.5023	104	1
1527751129.330052000	67.5066	92	0
1527751129.331402000	67.508	255	0
1527751129.331634000	67.5082	101	1
1527751129.586442000	67.763	388	1
1527751129.586534000	67.7631	262	1
1527751129.605847000	67.7824	87	0
1527751129.894076000	68.0707	259	0
1527751129.895411000	68.072	148	0
1527751129.895674000	68.0723	104	1
1527751129.897529000	68.0741	92	0
1527751129.898876000	68.0755	279	0
1527751129.899661000	68.0763	101	1
1527751130.604467000	68.7811	392	1
1527751130.604553000	68.7812	259	1
1527751130.624585000	68.8012	87	0
1527751130.629128000	68.8057	87	0
1527751130.753639000	68.9302	255	0
1527751130.754948000	68.9315	148	0
1527751130.755730000	68.9323	107	1
1527751130.756327000	68.9329	92	0
1527751130.757674000	68.9343	212	0
1527751130.757712000	68.9343	98	1
1527751130.759715000	68.9363	98	1
1527751131.024242000	69.2008	389	1
1527751131.024334000	69.2009	261	1
1527751131.042658000	69.2193	87	0
1527751131.200735000	69.3773	236	0
1527751131.202058000	69.3787	148	0
1527751131.202835000	69.3794	104	1
1527751131.205616000	69.3822	92	0
1527751131.206956000	69.3836	245	0
1527751131.207710000	69.3843	101	1
1527751131.256407000	69.433	389	1
1527751131.256494000	69.4331	259	1
1527751131.273560000	69.4502	87	0
1527751131.278502000	69.4551	87	0
1527751131.293938000	69.4705	319	1
1527751131.294035000	69.4706	1412	1
1527751131.294073000	69.4707	1412	1
1527751131.294106000	69.4707	1360	1
1527751131.312470000	69.4891	87	0
1527751131.317146000	69.4937	87	0
1527751131.407912000	69.5845	389	0
1527751131.409825000	69.5864	104	1
1527751131.412185000	69.5888	80	0
1527751131.413813000	69.5904	98	1
1527751131.553077000	69.7297	319	0
1527751131.554329000	69.7309	148	0
1527751131.554884000	69.7315	101	1
1527751131.556659000	69.7333	92	0
1527751131.557997000	69.7346	226	0
1527751131.558749000	69.7353	101	1
1527751131.676233000	69.8528	392	1
1527751131.676299000	69.8529	260	1
1527751131.693754000	69.8704	87	0
1527751131.818369000	69.995	281	0
1527751131.819758000	69.9964	148	0
1527751131.819823000	69.9964	101	1
1527751131.821852000	69.9984	98	1
1527751131.822530000	69.9991	92	0
1527751131.823819000	70.0004	186	0
1527751131.823873000	70.0005	98	1
1527751131.825838000	70.0024	98	1
1527751131.935844000	70.1124	390	1
1527751131.935910000	70.1125	258	1
1527751131.954325000	70.1309	87	0
1527751132.076041000	70.2526	302	0
1527751132.077376000	70.254	148	0
1527751132.077796000	70.2544	104	1
1527751132.080011000	70.2566	92	0
1527751132.081358000	70.258	218	0
1527751132.081855000	70.2585	101	1
1527751132.366063000	70.5427	391	1
1527751132.366124000	70.5427	262	1
1527751132.384792000	70.5614	87	0
1527751132.514069000	70.6907	235	0
1527751132.515395000	70.692	148	0
1527751132.515828000	70.6924	104	1
1527751132.518718000	70.6953	92	0
1527751132.520096000	70.6967	228	0
1527751132.520806000	70.6974	101	1
1527751132.647345000	70.8239	388	1
1527751132.647403000	70.824	259	1
1527751132.665057000	70.8417	87	0
1527751132.794789000	70.9714	257	0
1527751132.796102000	70.9727	148	0
1527751132.796835000	70.9734	104	1
1527751132.798081000	70.9747	92	0
1527751132.799486000	70.9761	240	0
1527751132.799998000	70.9766	101	1
1527751132.975387000	71.152	387	1
1527751132.975462000	71.1521	261	1
1527751132.996889000	71.1735	87	0
1527751133.152560000	71.3292	233	0
1527751133.153879000	71.3305	148	0
1527751133.154937000	71.3315	104	1
1527751133.157094000	71.3337	92	0
1527751133.158474000	71.3351	221	0
1527751133.158938000	71.3355	101	1
1527751133.326782000	71.5034	989	1
1527751133.326843000	71.5034	260	1
1527751133.345898000	71.5225	87	0
1527751133.479629000	71.6562	373	0
1527751133.480895000	71.6575	148	0
1527751133.481943000	71.6585	104	1
1527751133.483360000	71.66	92	0
1527751133.484703000	71.6613	192	0
1527751133.484944000	71.6615	101	1
1527751134.031801000	72.2084	904	1
1527751134.031888000	72.2085	262	1
1527751134.050801000	72.2274	87	0
1527751134.200191000	72.3768	313	0
1527751134.201577000	72.3782	148	0
1527751134.201940000	72.3785	104	1
1527751134.204947000	72.3815	92	0
1527751134.206349000	72.3829	135	0
1527751134.206879000	72.3835	101	1
1527751134.295810000	72.4724	448	1
1527751134.295892000	72.4725	1412	1
1527751134.295929000	72.4725	1412	1
1527751134.295957000	72.4726	1412	1
1527751134.296004000	72.4726	1412	1
1527751134.296025000	72.4726	1412	1
1527751134.296064000	72.4727	1412	1
1527751134.296100000	72.4727	1412	1
1527751134.296152000	72.4727	1412	1
1527751134.296174000	72.4728	1412	1
1527751134.296211000	72.4728	1412	1
1527751134.296245000	72.4728	1412	1
1527751134.296281000	72.4729	1412	1
1527751134.297993000	72.4746	1412	1
1527751134.298036000	72.4746	130	1
1527751134.313060000	72.4897	87	0
1527751134.316269000	72.4929	87	0
1527751134.319763000	72.4964	87	0
1527751134.441478000	72.6181	377	0
1527751134.442993000	72.6196	107	1
1527751134.446857000	72.6235	80	0
1527751134.448990000	72.6256	98	1
1527751134.480927000	72.6575	391	1
1527751134.481031000	72.6576	259	1
1527751134.499105000	72.6757	87	0
1527751134.618936000	72.7955	233	0
1527751134.620290000	72.7969	148	0
1527751134.620978000	72.7976	104	1
1527751134.622961000	72.7996	92	0
1527751134.624302000	72.8009	171	0
1527751134.624913000	72.8015	101	1
1527751134.790456000	72.9671	388	1
1527751134.790550000	72.9671	258	1
1527751134.808225000	72.9848	87	0
1527751134.813035000	72.9896	87	0
1527751135.086992000	73.2636	256	0
1527751135.088311000	73.2649	148	0
1527751135.088957000	73.2656	107	1
1527751135.094056000	73.2707	92	0
1527751135.095439000	73.272	224	0
1527751135.095964000	73.2726	101	1
1527751135.208419000	73.385	388	1
1527751135.208507000	73.3851	259	1
1527751135.227008000	73.4036	87	0
1527751135.235522000	73.4121	87	0
1527751135.513794000	73.6904	235	0
1527751135.515098000	73.6917	148	0
1527751135.516062000	73.6927	107	1
1527751135.516543000	73.6931	92	0
1527751135.517888000	73.6945	310	0
1527751135.518106000	73.6947	101	1
1527751135.889372000	74.066	392	1
1527751135.889463000	74.0661	261	1
1527751135.909673000	74.0863	87	0
1527751136.093822000	74.2704	258	0
1527751136.095097000	74.2717	148	0
1527751136.096089000	74.2727	104	1
1527751136.096940000	74.2735	92	0
1527751136.098346000	74.2749	260	0
1527751136.098985000	74.2756	101	1
1527751136.397172000	74.5738	389	1
1527751136.397269000	74.5739	259	1
1527751136.414721000	74.5913	87	0
1527751136.697969000	74.8746	332	0
1527751136.699225000	74.8758	148	0
1527751136.700131000	74.8767	104	1
1527751136.701045000	74.8776	92	0
1527751136.702381000	74.879	90	0
1527751136.703034000	74.8796	101	1
1527751136.828099000	75.0047	389	1
1527751136.828194000	75.0048	261	1
1527751136.846317000	75.0229	87	0
1527751137.007482000	75.1841	259	0
1527751137.009141000	75.1857	101	1
1527751137.011080000	75.1877	148	0
1527751137.012654000	75.1893	92	0
1527751137.013119000	75.1897	101	1
1527751137.013996000	75.1906	183	0
1527751137.016118000	75.1927	98	1
1527751137.238512000	75.4151	389	1
1527751137.238584000	75.4152	261	1
1527751137.256098000	75.4327	87	0
1527751137.393913000	75.5705	301	0
1527751137.395175000	75.5718	148	0
1527751137.396135000	75.5727	104	1
1527751137.396577000	75.5732	92	0
1527751137.397918000	75.5745	236	0
1527751137.398147000	75.5747	101	1
1527751137.441097000	75.6177	301	0
1527751137.443122000	75.6197	98	1
1527751138.082863000	76.2595	391	1
1527751138.082924000	76.2595	263	1
1527751138.100541000	76.2771	87	0
1527751138.234462000	76.4111	256	0
1527751138.235794000	76.4124	148	0
1527751138.236164000	76.4128	104	1
1527751138.239403000	76.416	92	0
1527751138.240812000	76.4174	282	0
1527751138.241269000	76.4179	101	1
1527751138.463602000	76.6402	387	1
1527751138.463665000	76.6403	259	1
1527751138.481666000	76.6583	87	0
1527751138.620637000	76.7972	233	0
1527751138.621915000	76.7985	148	0
1527751138.622193000	76.7988	104	1
1527751138.626448000	76.803	92	0
1527751138.627801000	76.8044	287	0
1527751138.628288000	76.8049	101	1
1527751138.746424000	76.923	993	1
1527751138.746526000	76.9231	262	1
1527751138.764461000	76.9411	87	0
1527751138.910912000	77.0875	256	0
1527751138.912168000	77.0888	148	0
1527751138.913222000	77.0898	104	1
1527751138.916404000	77.093	92	0
1527751138.917752000	77.0943	246	0
1527751138.918257000	77.0949	101	1
1527751139.042455000	77.2191	907	1
1527751139.042547000	77.2191	258	1
1527751139.063174000	77.2398	87	0
1527751139.198196000	77.3748	371	0
1527751139.199651000	77.3762	148	0
1527751139.200191000	77.3768	104	1
1527751139.204792000	77.3814	92	0
1527751139.206098000	77.3827	219	0
1527751139.206327000	77.3829	101	1
1527751140.043802000	78.2204	464	1
1527751140.043891000	78.2205	259	1
1527751140.063564000	78.2402	87	0
1527751140.191782000	78.3684	310	0
1527751140.193095000	78.3697	148	0
1527751140.193359000	78.37	104	1
1527751140.196285000	78.3729	92	0
1527751140.197666000	78.3743	283	0
1527751140.198223000	78.3748	101	1
1527751140.445396000	78.622	388	1
1527751140.445458000	78.6221	263	1
1527751140.463258000	78.6399	87	0
1527751140.593098000	78.7697	235	0
1527751140.594429000	78.771	148	0
1527751140.595354000	78.772	104	1
1527751140.597307000	78.7739	92	0
1527751140.598680000	78.7753	290	0
1527751140.599240000	78.7758	101	1
1527751140.817654000	78.9943	388	1
1527751140.817746000	78.9943	261	1
1527751140.835095000	79.0117	87	0
1527751140.961144000	79.1377	259	0
1527751140.962526000	79.1391	148	0
1527751140.963374000	79.14	104	1
1527751140.965041000	79.1416	92	0
1527751140.966331000	79.1429	266	0
1527751140.966382000	79.143	98	1
1527751140.968359000	79.145	98	1
1527751141.217842000	79.3944	390	1
1527751141.217908000	79.3945	259	1
1527751141.235513000	79.4121	87	0
1527751141.244615000	79.4212	87	0
1527751141.380837000	79.5574	235	0
1527751141.382108000	79.5587	148	0
1527751141.382402000	79.559	107	1
1527751141.385797000	79.5624	92	0
1527751141.387099000	79.5637	327	0
1527751141.387334000	79.5639	101	1
1527751141.657813000	79.8344	388	1
1527751141.657872000	79.8345	262	1
1527751141.678041000	79.8546	87	0
1527751141.819443000	79.996	258	0
1527751141.820744000	79.9973	148	0
1527751141.821337000	79.9979	104	1
1527751141.822648000	79.9992	92	0
1527751141.824005000	80.0006	251	0
1527751141.824642000	80.0012	101	1
1527751141.894508000	80.0711	393	1
1527751141.894604000	80.0712	260	1
1527751141.911730000	80.0883	87	0
1527751142.044097000	80.2207	235	0
1527751142.045544000	80.2221	148	0
1527751142.046448000	80.223	104	1
1527751142.048597000	80.2252	92	0
1527751142.050058000	80.2267	101	0
1527751142.050547000	80.2271	101	1
1527751142.558021000	80.7346	393	1
1527751142.558113000	80.7347	261	1
1527751142.575795000	80.7524	87	0
1527751142.580986000	80.7576	87	0
1527751142.722111000	80.8987	256	0
1527751142.723384000	80.9	148	0
1527751142.724475000	80.9011	107	1
1527751142.727764000	80.9044	92	0
1527751142.729094000	80.9057	180	0
1527751142.729567000	80.9062	101	1
1527751142.836834000	81.0134	387	1
1527751142.836893000	81.0135	260	1
1527751142.856126000	81.0327	87	0
1527751142.997983000	81.1746	307	0
1527751142.999316000	81.1759	148	0
1527751142.999445000	81.176	101	1
1527751143.001492000	81.1781	98	1
1527751143.002582000	81.1792	92	0
1527751143.003922000	81.1805	118	0
1527751143.004414000	81.181	101	1
1527751143.107845000	81.2844	388	1
1527751143.107906000	81.2845	259	1
1527751143.125342000	81.3019	87	0
1527751143.282848000	81.4594	259	0
1527751143.284112000	81.4607	148	0
1527751143.284418000	81.461	104	1
1527751143.286096000	81.4627	92	0
1527751143.287444000	81.464	256	0
1527751143.287503000	81.4641	98	1
1527751143.289499000	81.4661	98	1
1527751143.517621000	81.6942	388	1
1527751143.517711000	81.6943	258	1
1527751143.536482000	81.7131	87	0
1527751143.682058000	81.8587	325	0
1527751143.683445000	81.86	148	0
1527751143.683553000	81.8602	101	1
1527751143.685517000	81.8621	98	1
1527751143.690617000	81.8672	92	0
1527751143.691965000	81.8686	299	0
1527751143.692488000	81.8691	101	1
1527751148.311521000	86.4881	387	1
1527751148.311590000	86.4882	261	1
1527751148.329542000	86.5061	87	0
1527751148.465878000	86.6425	256	0
1527751148.467334000	86.6439	148	0
1527751148.467724000	86.6443	104	1
1527751148.469976000	86.6466	92	0
1527751148.471271000	86.6479	249	0
1527751148.471753000	86.6484	101	1
1527751148.560095000	86.7367	989	1
1527751148.560158000	86.7368	259	1
1527751148.580578000	86.7572	87	0
1527751148.820536000	86.9971	256	0
1527751148.821864000	86.9985	148	0
1527751148.822804000	86.9994	104	1
1527751148.824991000	87.0016	92	0
1527751148.826335000	87.0029	142	0
1527751148.826845000	87.0034	101	1
1527751148.980210000	87.1568	908	1
1527751148.980302000	87.1569	263	1
1527751148.997189000	87.1738	100	0
1527751148.998799000	87.1754	98	1
1527751148.999995000	87.1766	87	0
1527751149.129379000	87.306	235	0
1527751149.130781000	87.3074	148	0
1527751149.130851000	87.3074	101	1
1527751149.132801000	87.3094	98	1
1527751149.133527000	87.3101	92	0
1527751149.134801000	87.3114	153	0
1527751149.134842000	87.3114	98	1
1527751149.136817000	87.3134	98	1
1527751149.480281000	87.6569	470	1
1527751149.480347000	87.6569	262	1
1527751149.497553000	87.6742	87	0
1527751149.631788000	87.8084	394	0
1527751149.633098000	87.8097	148	0
1527751149.633846000	87.8104	104	1
1527751149.635691000	87.8123	92	0
1527751149.637036000	87.8136	153	0
1527751149.637793000	87.8144	101	1
1527751149.711931000	87.8885	390	1
1527751149.712009000	87.8886	258	1
1527751149.729664000	87.9063	87	0
1527751149.734653000	87.9113	87	0
1527751150.021767000	88.1984	287	0
1527751150.023078000	88.1997	148	0
1527751150.023889000	88.2005	107	1
1527751150.027421000	88.204	92	0
1527751150.028767000	88.2054	260	0
1527751150.028810000	88.2054	98	1
1527751150.030873000	88.2075	98	1
1527751150.179853000	88.3565	387	1
1527751150.179947000	88.3565	258	1
1527751150.200097000	88.3767	87	0
1527751150.333623000	88.5102	235	0
1527751150.334940000	88.5115	148	0
1527751150.335800000	88.5124	104	1
1527751150.338124000	88.5147	92	0
1527751150.339591000	88.5162	268	0
1527751150.339927000	88.5165	101	1
1527751150.651453000	88.8281	392	1
1527751150.651546000	88.8281	266	1
1527751150.669566000	88.8462	87	0
1527751150.808309000	88.9849	260	0
1527751150.809707000	88.9863	148	0
1527751150.809979000	88.9866	104	1
1527751150.812790000	88.9894	92	0
1527751150.814110000	88.9907	268	0
1527751150.814828000	88.9914	101	1
1527751151.828196000	90.0048	387	1
1527751151.828262000	90.0049	258	1
1527751151.846861000	90.0235	87	0
1527751151.980090000	90.1567	258	0
1527751151.981429000	90.158	148	0
1527751151.981795000	90.1584	104	1
1527751151.984910000	90.1615	92	0
1527751151.986254000	90.1629	334	0
1527751151.986729000	90.1633	101	1
1527751152.580422000	90.757	393	1
1527751152.580508000	90.7571	260	1
1527751152.602460000	90.7791	87	0
1527751152.903615000	91.0802	258	0
1527751152.904957000	91.0816	148	0
1527751152.905832000	91.0824	104	1
1527751152.906279000	91.0829	92	0
1527751152.907677000	91.0843	147	0
1527751152.907870000	91.0845	101	1
1527751152.942147000	91.1187	258	0
1527751152.943828000	91.1204	98	1
1527751153.000892000	91.1775	389	1
1527751153.000983000	91.1776	262	1
1527751153.018629000	91.1952	87	0
1527751153.029206000	91.2058	87	0
1527751153.155514000	91.3321	235	0
1527751153.156826000	91.3334	148	0
1527751153.157856000	91.3345	107	1
1527751153.160405000	91.337	92	0
1527751153.161755000	91.3384	292	0
1527751153.161792000	91.3384	98	1
1527751153.163751000	91.3403	98	1
1527751153.269828000	91.4464	392	1
1527751153.269920000	91.4465	261	1
1527751153.288748000	91.4653	87	0
1527751153.418629000	91.5952	233	0
1527751153.420021000	91.5966	148	0
1527751153.420860000	91.5975	104	1
1527751153.422550000	91.5991	92	0
1527751153.423826000	91.6004	237	0
1527751153.423854000	91.6005	98	1
1527751153.425848000	91.6024	98	1
1527751154.260589000	92.4372	390	1
1527751154.260656000	92.4373	259	1
1527751154.279408000	92.456	87	0
1527751154.283135000	92.4597	87	0
1527751154.409923000	92.5865	354	0
1527751154.411305000	92.5879	148	0
1527751154.411855000	92.5885	107	1
1527751154.413519000	92.5901	92	0
1527751154.414860000	92.5915	227	0
1527751154.414915000	92.5915	98	1
1527751154.416909000	92.5935	98	1
1527751154.472986000	92.6496	989	1
1527751154.473076000	92.6497	258	1
1527751154.490835000	92.6674	87	0
1527751154.781791000	92.9584	324	0
1527751154.783101000	92.9597	148	0
1527751154.783951000	92.9605	104	1
1527751154.785864000	92.9625	92	0
1527751154.787925000	92.9645	98	1
1527751154.825531000	93.0021	189	0
1527751154.826861000	93.0035	98	1
1527751154.960918000	93.1375	398	1
1527751154.961003000	93.1376	259	1
1527751154.977988000	93.1546	87	0
1527751154.984577000	93.1612	87	0
1527751155.268267000	93.4449	235	0
1527751155.269663000	93.4463	148	0
1527751155.269928000	93.4465	107	1
1527751155.273175000	93.4498	92	0
1527751155.274553000	93.4512	161	0
1527751155.275017000	93.4516	101	1
1527751155.470107000	93.6467	892	1
1527751155.470171000	93.6468	261	1
1527751155.492085000	93.6687	87	0
1527751155.623737000	93.8003	258	0
1527751155.625026000	93.8016	148	0
1527751155.626003000	93.8026	104	1
1527751155.628398000	93.805	92	0
1527751155.629876000	93.8065	241	0
1527751155.629919000	93.8065	98	1
1527751155.631977000	93.8086	98	1
1527751156.525187000	94.7018	469	1
1527751156.525280000	94.7019	262	1
1527751156.543285000	94.7199	87	0
1527751156.549183000	94.7258	87	0
1527751156.687823000	94.8644	258	0
1527751156.689088000	94.8657	148	0
1527751156.689588000	94.8662	107	1
1527751156.691955000	94.8686	92	0
1527751156.693302000	94.8699	301	0
1527751156.693558000	94.8702	101	1
1527751156.872625000	95.0492	388	1
1527751156.872680000	95.0493	260	1
1527751156.890976000	95.0676	87	0
1527751157.191118000	95.3677	256	0
1527751157.192447000	95.369	148	0
1527751157.192705000	95.3693	104	1
1527751157.195023000	95.3716	92	0
1527751157.196366000	95.373	121	0
1527751157.196605000	95.3732	101	1
1527751157.510795000	95.6874	391	1
1527751157.510862000	95.6875	263	1
1527751157.528408000	95.705	87	0
1527751157.662445000	95.839	371	0
1527751157.663764000	95.8404	148	0
1527751157.664707000	95.8413	104	1
1527751157.667591000	95.8442	92	0
1527751157.668954000	95.8456	163	0
1527751157.669611000	95.8462	101	1
1527751157.751775000	95.9284	391	1
1527751157.751843000	95.9284	258	1
1527751157.769263000	95.9459	87	0
1527751157.895024000	96.0716	289	0
1527751157.896354000	96.073	148	0
1527751157.896734000	96.0733	104	1
1527751157.898389000	96.075	92	0
1527751157.899695000	96.0763	98	1
1527751157.899734000	96.0763	334	0
1527751157.901705000	96.0783	98	1
1527751158.023256000	96.1999	389	1
1527751158.023421000	96.2	259	1
1527751158.046912000	96.2235	87	0
1527751158.167509000	96.3441	233	0
1527751158.168846000	96.3454	148	0
1527751158.169754000	96.3464	104	1
1527751158.171689000	96.3483	92	0
1527751158.173067000	96.3497	276	0
1527751158.173638000	96.3502	101	1
1527751158.233247000	96.4098	387	1
1527751158.233340000	96.4099	262	1
1527751158.251405000	96.428	87	0
1527751158.532490000	96.7091	239	0
1527751158.533810000	96.7104	148	0
1527751158.534760000	96.7114	104	1
1527751158.537226000	96.7138	92	0
1527751158.538631000	96.7152	296	0
1527751158.538707000	96.7153	98	1
1527751158.540745000	96.7173	98	1
1527751158.696210000	96.8728	388	1
1527751158.696300000	96.8729	263	1
1527751158.713103000	96.8897	87	0
1527751158.718374000	96.895	87	0
1527751158.843894000	97.0205	256	0
1527751158.845213000	97.0218	148	0
[truncated: 112 more rows]
