# Supplementary material for: Method for multi-task learning fusion network traffic classification to address small sample labels
Source: Sci Rep. 2024 Jan 30;14:2518. doi: 10.1038/s41598-024-51933-8 (PMC10827795; doi:10.1038/s41598-024-51933-8)
Supplement: Supplementary file 2 — Supplementary Information 2. [file 41598_2024_51933_MOESM2_ESM.zip › QUIC Dataset/QUIC Dataset/pretraining/Google Doc/GoogleDoc-1147.txt]

1527906427.947500000	0	281	1
1527906427.947595000	9.48906e-05	92	1
1527906427.964233000	0.0167329	60	0
1527906427.964358000	0.0168581	60	0
1527906427.964360000	0.01686	92	0
1527906428.171055000	0.223555	306	0
1527906428.171126000	0.223626	54	1
1527906428.171449000	0.223949	1484	0
1527906428.173335000	0.225835	1484	0
1527906428.173372000	0.225872	54	1
1527906428.173444000	0.225944	1410	0
1527906428.173731000	0.226231	1484	0
1527906428.173754000	0.226254	54	1
1527906428.173859000	0.226359	1484	0
1527906428.174198000	0.226698	1484	0
1527906428.174217000	0.226717	54	1
1527906428.174463000	0.226963	961	0
1527906428.175160000	0.22766	1484	0
1527906428.175182000	0.227682	54	1
1527906428.175813000	0.228313	1484	0
1527906428.175883000	0.228383	542	0
1527906428.175898000	0.228398	54	1
1527906428.176690000	0.22919	1484	0
1527906428.177356000	0.229856	1484	0
1527906428.177383000	0.229883	54	1
1527906428.177825000	0.230325	1484	0
1527906428.178212000	0.230712	205	0
1527906428.178238000	0.230738	54	1
1527906428.178590000	0.23109	1294	0
1527906428.180069000	0.232569	1484	0
1527906428.180101000	0.232601	54	1
1527906428.180430000	0.23293	1484	0
1527906428.180647000	0.233147	1484	0
1527906428.180664000	0.233164	54	1
1527906428.181289000	0.233789	145	0
1527906428.181358000	0.233858	92	0
1527906428.181377000	0.233877	66	1
1527906428.187178000	0.239678	54	1
1527906428.187659000	0.240159	1484	0
1527906428.188072000	0.240572	1484	0
1527906428.188098000	0.240598	54	1
1527906428.188742000	0.241242	1484	0
1527906428.189054000	0.241554	1484	0
1527906428.189075000	0.241575	54	1
1527906428.189853000	0.242353	1484	0
1527906428.190149000	0.242649	1484	0
1527906428.190170000	0.24267	54	1
1527906428.206940000	0.25944	1484	0
1527906428.207552000	0.260052	1484	0
1527906428.207589000	0.260089	54	1
1527906428.207947000	0.260447	1484	0
1527906428.208179000	0.260679	1484	0
1527906428.208204000	0.260704	54	1
1527906428.223839000	0.276339	1484	0
1527906428.224107000	0.276607	1484	0
1527906428.224146000	0.276646	54	1
1527906428.224745000	0.277245	1484	0
1527906428.225067000	0.277567	1484	0
1527906428.225091000	0.277591	54	1
1527906428.237044000	0.289544	1484	0
1527906428.237277000	0.289777	1484	0
1527906428.237314000	0.289814	54	1
1527906428.238271000	0.290771	1484	0
1527906428.238572000	0.291072	1484	0
1527906428.238593000	0.291093	54	1
1527906428.254178000	0.306678	1484	0
1527906428.254419000	0.306919	1484	0
1527906428.254457000	0.306957	54	1
1527906428.255477000	0.307977	1484	0
1527906428.255480000	0.30798	239	0
1527906428.255509000	0.308009	54	1
1527906428.266815000	0.319315	92	1
1527906428.323537000	0.376037	60	0
1527906428.621981000	0.674481	304	1
1527906428.622072000	0.674572	1434	1
1527906428.622078000	0.674578	846	1
1527906428.628186000	0.680686	204	1
1527906428.641260000	0.69376	60	0
1527906428.641376000	0.693876	60	0
1527906428.641378000	0.693878	60	0
1527906428.645412000	0.697912	60	0
1527906428.793349000	0.845849	260	0
1527906428.816860000	0.86936	1484	0
1527906428.816944000	0.869444	54	1
1527906428.817479000	0.869979	1484	0
1527906428.817789000	0.870289	1484	0
1527906428.817813000	0.870313	54	1
1527906428.830487000	0.882987	1484	0
1527906428.830859000	0.883359	1484	0
1527906428.830907000	0.883407	54	1
1527906428.831692000	0.884192	1206	0
1527906428.836773000	0.889273	92	1
1527906428.852854000	0.905354	60	0
1527906428.920395000	0.972895	403	0
1527906428.920750000	0.97325	84	0
1527906428.920796000	0.973296	54	1
1527906428.920867000	0.973367	92	0
1527906428.925019000	0.977519	92	1
1527906428.938933000	0.991433	60	0
1527906428.959972000	1.01247	202	1
1527906428.976866000	1.02937	60	0
1527906429.282232000	1.33473	403	0
1527906429.282456000	1.33496	1254	0
1527906429.282485000	1.33499	54	1
1527906429.284033000	1.33653	329	0
1527906429.284110000	1.33661	259	0
1527906429.284112000	1.33661	92	0
1527906429.284131000	1.33663	54	1
1527906429.284964000	1.33746	92	1
1527906429.301578000	1.35408	60	0
1527906430.794341000	2.84684	218	1
1527906430.810762000	2.86326	60	0
1527906430.940954000	2.99345	261	0
1527906430.941438000	2.99394	1484	0
1527906430.941472000	2.99397	54	1
1527906430.941540000	2.99404	1131	0
1527906430.943222000	2.99572	200	0
1527906430.943249000	2.99575	54	1
1527906430.943311000	2.99581	223	0
1527906430.943312000	2.99581	92	0
1527906430.943331000	2.99583	54	1
1527906430.943795000	2.99629	92	1
1527906430.961520000	3.01402	60	0
1527906431.791448000	3.84395	1075	1
1527906431.791541000	3.84404	1434	1
1527906431.791546000	3.84405	1434	1
1527906431.791549000	3.84405	176	1
1527906431.791604000	3.8441	1434	1
1527906431.791612000	3.84411	1434	1
1527906431.791615000	3.84412	176	1
1527906431.791679000	3.84418	1434	1
1527906431.791684000	3.84418	1434	1
1527906431.791688000	3.84419	176	1
1527906431.791757000	3.84426	1434	1
1527906431.791761000	3.84426	1434	1
1527906431.791765000	3.84426	176	1
1527906431.807741000	3.86024	60	0
1527906431.807934000	3.86043	1434	1
1527906431.807941000	3.86044	1434	1
1527906431.807945000	3.86045	1434	1
1527906431.807949000	3.86045	1434	1
1527906431.807953000	3.86045	273	1
1527906431.810383000	3.86288	60	0
1527906431.810453000	3.86295	60	0
1527906431.810805000	3.86331	60	0
1527906431.810880000	3.86338	60	0
1527906431.814760000	3.86726	60	0
1527906431.814863000	3.86736	60	0
1527906431.815282000	3.86778	60	0
1527906431.815353000	3.86785	60	0
1527906431.815355000	3.86786	60	0
1527906431.825726000	3.87823	60	0
1527906431.825828000	3.87833	60	0
1527906431.825829000	3.87833	60	0
1527906431.826072000	3.87857	60	0
1527906431.920929000	3.97343	400	0
1527906431.925027000	3.97753	84	0
1527906431.925062000	3.97756	54	1
1527906431.925128000	3.97763	92	0
1527906431.925618000	3.97812	92	1
1527906431.942290000	3.99479	60	0
1527906433.747190000	5.79969	347	1
1527906433.747299000	5.7998	1434	1
1527906433.747304000	5.7998	921	1
1527906433.750793000	5.80329	432	1
1527906433.750877000	5.80338	1434	1
1527906433.750882000	5.80338	1434	1
1527906433.750886000	5.80339	176	1
1527906433.750920000	5.80342	549	1
1527906433.765705000	5.81821	60	0
1527906433.765798000	5.8183	60	0
1527906433.765800000	5.8183	60	0
1527906433.767243000	5.81974	88	1
1527906433.775022000	5.82752	60	0
1527906433.775138000	5.82764	60	0
1527906433.775139000	5.82764	60	0
1527906433.775141000	5.82764	60	0
1527906433.780343000	5.83284	151	1
1527906433.783102000	5.8356	60	0
1527906433.796643000	5.84914	60	0
1527906433.861721000	5.91422	401	0
1527906433.863361000	5.91586	84	0
1527906433.863469000	5.91597	54	1
1527906433.864123000	5.91662	92	0
1527906433.864324000	5.91682	92	1
1527906433.881186000	5.93369	60	0
1527906433.997929000	6.05043	489	0
1527906433.998048000	6.05055	539	0
1527906433.998075000	6.05058	54	1
1527906434.000197000	6.0527	206	0
1527906434.000274000	6.05277	92	0
1527906434.000291000	6.05279	54	1
1527906434.043366000	6.09587	92	1
1527906434.048266000	6.10077	237	1
1527906434.060522000	6.11302	60	0
1527906434.065540000	6.11804	60	0
1527906434.425640000	6.47814	838	0
1527906434.426391000	6.47889	1484	0
1527906434.426427000	6.47893	54	1
1527906434.426494000	6.47899	1484	0
1527906434.426794000	6.47929	1484	0
1527906434.426796000	6.4793	76	0
1527906434.426822000	6.47932	54	1
1527906434.427091000	6.47959	1484	0
1527906434.427159000	6.47966	1319	0
1527906434.427174000	6.47967	54	1
1527906434.427591000	6.48009	1484	0
1527906434.427872000	6.48037	1484	0
1527906434.427894000	6.48039	54	1
1527906434.428189000	6.48069	1484	0
1527906434.428407000	6.48091	114	0
1527906434.428423000	6.48092	54	1
1527906434.430290000	6.48279	1422	0
1527906434.470575000	6.52308	1484	0
1527906434.470655000	6.52315	54	1
1527906434.471000000	6.5235	1484	0
1527906434.471208000	6.52371	1484	0
1527906434.471210000	6.52371	249	0
1527906434.471228000	6.52373	54	1
1527906434.473183000	6.52568	1484	0
1527906434.473271000	6.52577	1484	0
1527906434.473275000	6.52577	863	0
1527906434.473300000	6.5258	54	1
1527906434.473364000	6.52586	1484	0
1527906434.473626000	6.52613	1484	0
1527906434.473651000	6.52615	54	1
1527906434.473866000	6.52637	85	0
1527906434.474193000	6.52669	262	0
1527906434.474205000	6.52671	54	1
1527906434.474463000	6.52696	765	0
1527906434.475634000	6.52813	54	1
1527906434.476350000	6.52885	1484	0
1527906434.476652000	6.52915	1484	0
1527906434.476674000	6.52917	54	1
1527906434.476952000	6.52945	1365	0
1527906434.478549000	6.53105	1126	0
1527906434.478588000	6.53109	54	1
1527906434.480362000	6.53286	1484	0
1527906434.480973000	6.53347	1484	0
1527906434.481006000	6.53351	54	1
1527906434.481413000	6.53391	1484	0
1527906434.481415000	6.53392	163	0
1527906434.481439000	6.53394	54	1
1527906434.482247000	6.53475	1484	0
1527906434.482250000	6.53475	213	0
1527906434.482276000	6.53478	54	1
1527906434.487111000	6.53961	1484	0
1527906434.487383000	6.53988	1484	0
1527906434.487418000	6.53992	54	1
1527906434.488295000	6.5408	1375	0
1527906434.488895000	6.54139	1316	0
1527906434.488921000	6.54142	54	1
1527906434.490234000	6.54273	1484	0
1527906434.490530000	6.54303	1484	0
1527906434.490559000	6.54306	54	1
1527906434.490623000	6.54312	1484	0
1527906434.491596000	6.5441	1484	0
1527906434.491629000	6.54413	54	1
1527906434.491739000	6.54424	1484	0
1527906434.491811000	6.54431	991	0
1527906434.491826000	6.54433	54	1
1527906434.492283000	6.54478	776	0
1527906434.493689000	6.54619	1484	0
1527906434.493722000	6.54622	54	1
1527906434.494033000	6.54653	1335	0
1527906434.495789000	6.54829	1484	0
1527906434.495825000	6.54833	54	1
1527906434.496132000	6.54863	1484	0
1527906434.496134000	6.54863	212	0
1527906434.496160000	6.54866	54	1
1527906434.496266000	6.54877	345	0
1527906434.496837000	6.54934	92	1
1527906434.514668000	6.56717	60	0
1527906436.900471000	8.95297	499	1
1527906436.900552000	8.95305	291	1
1527906436.905844000	8.95834	290	1
1527906436.905940000	8.95844	1434	1
1527906436.905945000	8.95845	1434	1
1527906436.905959000	8.95846	176	1
1527906436.906004000	8.9585	760	1
1527906436.925220000	8.97772	60	0
1527906436.925337000	8.97784	60	0
1527906436.925339000	8.97784	60	0
1527906436.925340000	8.97784	60	0
1527906436.925342000	8.97784	60	0
1527906436.937086000	8.98959	60	0
1527906436.937187000	8.98969	60	0
1527906436.961829000	9.01433	368	1
1527906436.980411000	9.03291	60	0
1527906437.075499000	9.128	401	0
1527906437.080352000	9.13285	303	0
1527906437.080396000	9.1329	54	1
1527906437.080463000	9.13296	189	0
1527906437.082395000	9.1349	84	0
1527906437.082434000	9.13493	54	1
1527906437.082707000	9.13521	92	0
1527906437.083131000	9.13563	92	1
1527906437.084196000	9.1367	294	0
1527906437.086795000	9.1393	262	0
1527906437.086825000	9.13932	54	1
1527906437.087195000	9.13969	1484	0
1527906437.087197000	9.1397	95	0
1527906437.087214000	9.13971	54	1
1527906437.088012000	9.14051	618	0
1527906437.090082000	9.14258	669	0
1527906437.090109000	9.14261	54	1
1527906437.090930000	9.14343	756	0
1527906437.092677000	9.14518	529	0
1527906437.092715000	9.14522	54	1
1527906437.095473000	9.14797	770	0
1527906437.096393000	9.14889	631	0
1527906437.096429000	9.14893	54	1
1527906437.097944000	9.15044	1002	0
1527906437.099350000	9.15185	661	0
1527906437.099395000	9.1519	54	1
1527906437.099460000	9.15196	60	0
1527906437.101135000	9.15364	721	0
1527906437.102724000	9.15522	557	0
1527906437.102753000	9.15525	54	1
1527906437.104076000	9.15658	877	0
1527906437.105449000	9.15795	702	0
1527906437.105486000	9.15799	54	1
1527906437.107337000	9.15984	646	0
1527906437.108774000	9.16127	687	0
1527906437.108813000	9.16131	54	1
1527906437.109769000	9.16227	666	0
1527906437.110397000	9.1629	888	0
1527906437.110423000	9.16292	54	1
1527906437.117840000	9.17034	333	0
1527906437.117949000	9.17045	179	0
1527906437.117951000	9.17045	92	0
1527906437.117981000	9.17048	54	1
1527906437.118545000	9.17105	92	1
1527906437.173651000	9.22615	60	0
1527906437.917244000	9.96974	474	1
1527906437.917327000	9.96983	91	1
1527906437.933988000	9.98649	60	0
1527906437.934095000	9.98659	60	0
1527906438.185028000	10.2375	264	0
1527906438.185145000	10.2376	613	0
1527906438.185174000	10.2377	54	1
1527906438.189466000	10.242	162	0
1527906438.189549000	10.242	92	0
1527906438.189577000	10.2421	54	1
1527906438.195446000	10.2479	92	1
1527906438.211654000	10.2642	60	0
1527906438.584121000	10.6366	384	1
1527906438.584166000	10.6367	106	1
1527906438.590457000	10.643	290	1
1527906438.597310000	10.6498	464	1
1527906438.600338000	10.6528	60	0
1527906438.600439000	10.6529	60	0
1527906438.607052000	10.6596	60	0
1527906438.613331000	10.6658	60	0
1527906438.706896000	10.7594	312	0
1527906438.707089000	10.7596	341	0
1527906438.707126000	10.7596	54	1
1527906438.711608000	10.7641	264	0
1527906438.711704000	10.7642	306	0
1527906438.711706000	10.7642	92	0
1527906438.711736000	10.7642	54	1
1527906438.716044000	10.7685	92	1
1527906438.731682000	10.7842	60	0
1527906438.735041000	10.7875	264	0
1527906438.735143000	10.7876	251	0
1527906438.735175000	10.7877	54	1
1527906438.739990000	10.7925	276	0
1527906438.740081000	10.7926	204	0
1527906438.740084000	10.7926	92	0
1527906438.740110000	10.7926	54	1
1527906438.740500000	10.793	92	1
1527906438.796605000	10.8491	60	0
1527906438.936848000	10.9893	261	0
1527906438.936967000	10.9895	375	0
1527906438.936998000	10.9895	54	1
1527906438.940999000	10.9935	268	0
1527906438.941114000	10.9936	147	0
1527906438.941115000	10.9936	92	0
1527906438.941149000	10.9936	54	1
1527906438.941939000	10.9944	92	1
1527906438.958935000	11.0114	60	0
1527906439.337411000	11.3899	378	1
1527906439.337480000	11.39	251	1
1527906439.354626000	11.4071	60	0
1527906439.354763000	11.4073	60	0
1527906439.819048000	11.8715	358	1
1527906439.819154000	11.8717	1434	1
1527906439.819158000	11.8717	1434	1
1527906439.819162000	11.8717	176	1
1527906439.819226000	11.8717	1434	1
1527906439.819230000	11.8717	1434	1
1527906439.819233000	11.8717	176	1
1527906439.819290000	11.8718	1434	1
1527906439.819297000	11.8718	1434	1
1527906439.819300000	11.8718	176	1
1527906439.819373000	11.8719	1434	1
1527906439.819378000	11.8719	1434	1
1527906439.819380000	11.8719	176	1
1527906439.835518000	11.888	60	0
1527906439.835818000	11.8883	1434	1
1527906439.835826000	11.8883	1434	1
1527906439.835831000	11.8883	1434	1
1527906439.835836000	11.8883	1434	1
1527906439.835840000	11.8883	1434	1
1527906439.835845000	11.8883	1434	1
1527906439.835851000	11.8884	1434	1
1527906439.835856000	11.8884	1434	1
1527906439.835861000	11.8884	1434	1
1527906439.835866000	11.8884	1434	1
1527906439.835871000	11.8884	780	1
1527906439.837565000	11.8901	60	0
1527906439.837656000	11.8902	60	0
1527906439.837762000	11.8903	1434	1
1527906439.837767000	11.8903	1434	1
1527906439.837771000	11.8903	176	1
1527906439.838968000	11.8915	60	0
1527906439.839047000	11.8915	60	0
1527906439.839050000	11.8916	60	0
1527906439.839129000	11.8916	60	0
1527906439.839495000	11.892	1434	1
1527906439.839500000	11.892	1434	1
1527906439.839503000	11.892	1434	1
1527906439.839507000	11.892	1434	1
1527906439.839511000	11.892	1434	1
1527906439.839514000	11.892	1434	1
1527906439.839518000	11.892	1434	1
1527906439.839521000	11.892	1434	1
1527906439.839525000	11.892	1434	1
1527906439.839528000	11.892	1434	1
1527906439.839532000	11.892	780	1
1527906439.853726000	11.9062	60	0
1527906439.853840000	11.9063	60	0
1527906439.854042000	11.9065	1425	1
1527906439.854547000	11.907	60	0
1527906439.854633000	11.9071	60	0
1527906439.854635000	11.9071	60	0
1527906439.854706000	11.9072	60	0
1527906439.855965000	11.9085	60	0
1527906439.856058000	11.9086	60	0
1527906439.859258000	11.9118	60	0
1527906439.859260000	11.9118	60	0
1527906439.859425000	11.9119	60	0
1527906439.859426000	11.9119	60	0
1527906439.860163000	11.9127	60	0
1527906439.860238000	11.9127	60	0
1527906439.860605000	11.9131	60	0
1527906439.860993000	11.9135	60	0
1527906439.861057000	11.9136	60	0
1527906439.862264000	11.9148	60	0
1527906439.862330000	11.9148	60	0
1527906439.862331000	11.9148	60	0
1527906439.870168000	11.9227	60	0
1527906439.870260000	11.9228	60	0
1527906439.870261000	11.9228	60	0
1527906439.870966000	11.9235	60	0
1527906440.141701000	12.1942	262	0
1527906440.141704000	12.1942	309	0
1527906440.141791000	12.1943	54	1
1527906440.146903000	12.1994	216	0
1527906440.146905000	12.1994	109	0
1527906440.146937000	12.1994	54	1
1527906440.147013000	12.1995	92	0
1527906440.147584000	12.2001	92	1
1527906440.163220000	12.2157	60	0
1527906440.176634000	12.2291	403	0
1527906440.183653000	12.2362	84	0
1527906440.183727000	12.2362	54	1
1527906440.183793000	12.2363	92	0
1527906440.185380000	12.2379	92	1
1527906440.188919000	12.2414	347	1
1527906440.190824000	12.2433	1078	1
1527906440.206679000	12.2592	60	0
1527906440.226251000	12.2788	362	1
1527906440.243199000	12.2957	60	0
1527906440.316403000	12.3689	347	1
1527906440.316485000	12.369	451	1
1527906440.333807000	12.3863	60	0
1527906440.336656000	12.3892	263	0
1527906440.336798000	12.3893	178	0
1527906440.336833000	12.3893	54	1
1527906440.348658000	12.4012	319	0
1527906440.348783000	12.4013	234	0
1527906440.348785000	12.4013	92	0
1527906440.348817000	12.4013	54	1
1527906440.349517000	12.402	92	1
1527906440.408999000	12.4615	566	0
1527906440.409226000	12.4617	1025	0
1527906440.409261000	12.4618	54	1
1527906440.412041000	12.4645	299	0
1527906440.412139000	12.4646	203	0
1527906440.412141000	12.4646	92	0
1527906440.412170000	12.4647	54	1
1527906440.412686000	12.4652	92	1
1527906440.471371000	12.5239	263	0
1527906440.471851000	12.5244	291	0
1527906440.471887000	12.5244	54	1
1527906440.477982000	12.5305	195	0
1527906440.478087000	12.5306	110	0
1527906440.478089000	12.5306	92	0
1527906440.478119000	12.5306	54	1
1527906440.478640000	12.5311	92	1
1527906440.537166000	12.5897	60	0
1527906440.600177000	12.6527	265	0
1527906440.600294000	12.6528	211	0
1527906440.600324000	12.6528	54	1
1527906440.605047000	12.6575	257	0
1527906440.605839000	12.6583	220	0
1527906440.605870000	12.6584	54	1
1527906440.605933000	12.6584	92	0
1527906440.606526000	12.659	92	1
1527906440.623247000	12.6757	60	0
1527906440.811384000	12.8639	379	1
1527906440.811448000	12.8639	263	1
1527906440.827629000	12.8801	60	0
1527906440.827732000	12.8802	60	0
1527906440.971483000	13.024	263	0
1527906440.971595000	13.0241	344	0
1527906440.971625000	13.0241	54	1
1527906440.977118000	13.0296	268	0
1527906440.977205000	13.0297	294	0
1527906440.977207000	13.0297	92	0
1527906440.977227000	13.0297	54	1
1527906440.977727000	13.0302	92	1
1527906440.994296000	13.0468	60	0
1527906441.099964000	13.1525	601	1
1527906441.100048000	13.1525	253	1
1527906441.116815000	13.1693	60	0
1527906441.116938000	13.1694	60	0
1527906441.254593000	13.3071	262	0
1527906441.254709000	13.3072	230	0
1527906441.254738000	13.3072	54	1
1527906441.259882000	13.3124	311	0
1527906441.259976000	13.3125	167	0
1527906441.260001000	13.3125	54	1
1527906441.260062000	13.3126	92	0
1527906441.260755000	13.3133	92	1
1527906441.276813000	13.3293	60	0
1527906441.403194000	13.4557	520	1
1527906441.403278000	13.4558	260	1
1527906441.419424000	13.4719	60	0
1527906441.420221000	13.4727	60	0
1527906441.534101000	13.5866	263	0
1527906441.534103000	13.5866	204	0
1527906441.534175000	13.5867	54	1
1527906441.538026000	13.5905	301	0
1527906441.538028000	13.5905	166	0
1527906441.538030000	13.5905	92	0
1527906441.538072000	13.5906	54	1
1527906441.538618000	13.5911	92	1
1527906441.555453000	13.608	60	0
1527906441.839819000	13.8923	377	1
1527906441.839887000	13.8924	255	1
1527906441.856315000	13.9088	60	0
1527906441.856318000	13.9088	60	0
1527906442.003281000	14.0558	263	0
1527906442.003282000	14.0558	185	0
1527906442.003365000	14.0559	54	1
1527906442.008567000	14.0611	190	0
1527906442.008696000	14.0612	90	0
1527906442.008698000	14.0612	92	0
1527906442.008729000	14.0612	54	1
1527906442.009309000	14.0618	92	1
1527906442.036177000	14.0887	60	0
1527906442.259340000	14.3118	375	1
1527906442.259422000	14.3119	255	1
1527906442.275874000	14.3284	60	0
1527906442.275983000	14.3285	60	0
1527906442.536251000	14.5888	263	0
1527906442.536373000	14.5889	396	0
1527906442.536417000	14.5889	54	1
1527906442.541091000	14.5936	183	0
1527906442.541187000	14.5937	130	0
1527906442.541189000	14.5937	92	0
1527906442.541220000	14.5937	54	1
1527906442.541700000	14.5942	92	1
1527906442.558484000	14.611	60	0
1527906442.664795000	14.7173	375	1
1527906442.664864000	14.7174	253	1
1527906442.681520000	14.734	60	0
1527906442.681633000	14.7341	60	0
1527906442.840671000	14.8932	263	0
1527906442.840674000	14.8932	362	0
1527906442.840741000	14.8932	54	1
1527906442.846375000	14.8989	101	0
1527906442.846460000	14.899	221	0
1527906442.846462000	14.899	92	0
1527906442.846483000	14.899	54	1
1527906442.846905000	14.8994	92	1
1527906442.862728000	14.9152	60	0
1527906443.076310000	15.1288	375	1
1527906443.076381000	15.1289	255	1
1527906443.093815000	15.1463	60	0
1527906443.093821000	15.1463	60	0
1527906443.379572000	15.4321	265	0
1527906443.379575000	15.4321	331	0
1527906443.379664000	15.4322	54	1
1527906443.383497000	15.436	197	0
1527906443.384210000	15.4367	95	0
1527906443.384273000	15.4368	54	1
1527906443.384340000	15.4368	92	0
1527906443.384799000	15.4373	92	1
1527906443.401543000	15.454	60	0
1527906443.518402000	15.5709	379	1
1527906443.518492000	15.571	256	1
1527906443.535358000	15.5879	60	0
1527906443.535459000	15.588	60	0
1527906443.938232000	15.9907	262	0
1527906443.938352000	15.9909	212	0
1527906443.938379000	15.9909	54	1
1527906443.943725000	15.9962	206	0
1527906443.943814000	15.9963	276	0
1527906443.943816000	15.9963	92	0
1527906443.943843000	15.9963	54	1
1527906443.944527000	15.997	92	1
1527906443.961456000	16.014	60	0
1527906444.135481000	16.188	374	1
1527906444.135527000	16.188	263	1
1527906444.153200000	16.2057	60	0
1527906444.153310000	16.2058	60	0
1527906444.414827000	16.4673	265	0
1527906444.414953000	16.4675	223	0
1527906444.414982000	16.4675	54	1
1527906444.420189000	16.4727	225	0
1527906444.420321000	16.4728	339	0
1527906444.420323000	16.4728	92	0
1527906444.420354000	16.4729	54	1
1527906444.420868000	16.4734	92	1
1527906444.437696000	16.4902	60	0
1527906444.551475000	16.604	380	1
1527906444.551566000	16.6041	258	1
1527906444.568800000	16.6213	60	0
1527906444.568802000	16.6213	60	0
1527906444.828301000	16.8808	265	0
1527906444.828304000	16.8808	391	0
1527906444.828392000	16.8809	54	1
1527906444.831551000	16.8841	315	0
1527906444.832181000	16.8847	267	0
1527906444.832184000	16.8847	92	0
1527906444.832224000	16.8847	54	1
1527906444.832728000	16.8852	92	1
1527906444.850340000	16.9028	60	0
1527906445.067442000	17.1199	1171	1
1527906445.067495000	17.12	256	1
1527906445.083971000	17.1365	60	0
1527906445.084696000	17.1372	60	0
1527906445.344782000	17.3973	262	0
1527906445.344784000	17.3973	244	0
1527906445.344863000	17.3974	54	1
1527906445.349870000	17.4024	299	0
1527906445.349871000	17.4024	88	0
1527906445.349920000	17.4024	54	1
1527906445.349986000	17.4025	92	0
1527906445.350746000	17.4032	92	1
1527906445.367528000	17.42	60	0
1527906445.543703000	17.5962	413	1
1527906445.543790000	17.5963	261	1
1527906445.560427000	17.6129	60	0
1527906445.561911000	17.6144	60	0
1527906445.699008000	17.7515	265	0
1527906445.699010000	17.7515	348	0
1527906445.699083000	17.7516	54	1
1527906445.702684000	17.7552	320	0
1527906445.702687000	17.7552	199	0
1527906445.702734000	17.7552	54	1
1527906445.703475000	17.756	92	0
1527906445.703623000	17.7561	92	1
1527906445.730400000	17.7829	60	0
1527906446.198751000	18.2513	380	1
1527906446.198831000	18.2513	252	1
1527906446.216066000	18.2686	60	0
1527906446.225573000	18.2781	60	0
1527906446.335917000	18.3884	265	0
1527906446.336300000	18.3888	403	0
1527906446.336328000	18.3888	54	1
1527906446.341204000	18.3937	251	0
1527906446.341680000	18.3942	274	0
1527906446.341682000	18.3942	92	0
1527906446.341716000	18.3942	54	1
1527906446.342230000	18.3947	92	1
1527906446.358074000	18.4106	60	0
1527906446.413485000	18.466	601	1
1527906446.413539000	18.466	254	1
1527906446.430207000	18.4827	60	0
1527906446.430209000	18.4827	60	0
1527906446.569055000	18.6216	262	0
1527906446.569167000	18.6217	297	0
1527906446.569195000	18.6217	54	1
1527906446.574009000	18.6265	259	0
1527906446.574112000	18.6266	85	0
1527906446.574138000	18.6266	54	1
1527906446.574207000	18.6267	92	0
1527906446.574651000	18.6272	92	1
1527906446.591039000	18.6435	60	0
1527906446.795499000	18.848	515	1
1527906446.795551000	18.8481	255	1
1527906446.813922000	18.8664	60	0
1527906446.814025000	18.8665	60	0
1527906446.955711000	19.0082	265	0
1527906446.955815000	19.0083	297	0
1527906446.955846000	19.0083	54	1
1527906446.959189000	19.0117	269	0
1527906446.959298000	19.0118	132	0
1527906446.959300000	19.0118	92	0
1527906446.959333000	19.0118	54	1
1527906446.959851000	19.0124	92	1
1527906446.977108000	19.0296	60	0
1527906447.314036000	19.3665	379	1
1527906447.314112000	19.3666	262	1
1527906447.330740000	19.3832	60	0
1527906447.330843000	19.3833	60	0
1527906447.443116000	19.4956	263	0
1527906447.443118000	19.4956	338	0
1527906447.443187000	19.4957	54	1
1527906447.448833000	19.5013	343	0
1527906447.448835000	19.5013	96	0
1527906447.448860000	19.5014	54	1
1527906447.448937000	19.5014	92	0
1527906447.449405000	19.5019	92	1
1527906447.466012000	19.5185	60	0
1527906448.216814000	20.2693	375	1
1527906448.216893000	20.2694	256	1
1527906448.233861000	20.2864	60	0
1527906448.233961000	20.2865	60	0
1527906448.495243000	20.5477	265	0
1527906448.495245000	20.5477	290	0
1527906448.495319000	20.5478	54	1
1527906448.499600000	20.5521	325	0
1527906448.500310000	20.5528	134	0
1527906448.500355000	20.5529	54	1
1527906448.500425000	20.5529	92	0
1527906448.500907000	20.5534	92	1
1527906448.510631000	20.5631	379	1
1527906448.510719000	20.5632	307	1
1527906448.519431000	20.5719	60	0
1527906448.527202000	20.5797	60	0
1527906448.537233000	20.5897	60	0
1527906448.648179000	20.7007	262	0
1527906448.648294000	20.7008	182	0
1527906448.648323000	20.7008	54	1
1527906448.767553000	20.8201	193	0
1527906448.767683000	20.8202	315	0
1527906448.767685000	20.8202	92	0
1527906448.767715000	20.8202	54	1
1527906448.768286000	20.8208	92	1
1527906448.784477000	20.837	60	0
1527906448.932604000	20.9851	374	1
1527906448.932688000	20.9852	307	1
1527906448.949651000	21.0022	60	0
1527906448.949750000	21.0022	60	0
1527906449.211242000	21.2637	261	0
1527906449.211360000	21.2639	321	0
1527906449.211385000	21.2639	54	1
1527906449.214511000	21.267	217	0
1527906449.214858000	21.2674	131	0
1527906449.214882000	21.2674	54	1
1527906449.214954000	21.2675	92	0
1527906449.215363000	21.2679	92	1
1527906449.233162000	21.2857	60	0
1527906451.431339000	23.4838	292	1
1527906451.449283000	23.5018	60	0
1527906451.559359000	23.6119	261	0
1527906451.559742000	23.6122	1484	0
1527906451.559779000	23.6123	54	1
1527906451.559903000	23.6124	1031	0
1527906451.562009000	23.6145	200	0
1527906451.562057000	23.6146	54	1
1527906451.562124000	23.6146	179	0
1527906451.562126000	23.6146	92	0
1527906451.562144000	23.6146	54	1
1527906451.562613000	23.6151	92	1
1527906451.580519000	23.633	60	0
1527906451.751390000	23.8039	219	1
1527906451.768084000	23.8206	60	0
1527906451.932182000	23.9847	263	0
1527906451.932789000	23.9853	1484	0
1527906451.932833000	23.9853	54	1
1527906451.933197000	23.9857	1138	0
1527906451.934104000	23.9866	303	0
1527906451.934130000	23.9866	54	1
1527906451.934191000	23.9867	132	0
1527906451.934193000	23.9867	92	0
1527906451.934212000	23.9867	54	1
1527906451.934677000	23.9872	92	1
1527906451.951532000	24.004	60	0
1527906453.004773000	25.0573	1175	1
1527906453.004857000	25.0574	255	1
1527906453.022250000	25.0747	60	0
1527906453.022360000	25.0749	60	0
1527906453.503079000	25.5556	263	0
1527906453.503081000	25.5556	267	0
1527906453.503163000	25.5557	54	1
1527906453.507699000	25.5602	272	0
1527906453.507701000	25.5602	100	0
1527906453.507703000	25.5602	92	0
1527906453.507750000	25.5603	54	1
1527906453.508201000	25.5607	92	1
1527906453.524281000	25.5768	60	0
1527906453.641832000	25.6943	409	1
1527906453.641914000	25.6944	252	1
1527906453.658669000	25.7112	60	0
1527906453.658672000	25.7112	60	0
1527906453.937238000	25.9897	265	0
1527906453.937241000	25.9897	280	0
1527906453.937332000	25.9898	54	1
1527906453.941700000	25.9942	298	0
1527906453.941779000	25.9943	96	0
1527906453.941798000	25.9943	54	1
1527906453.941860000	25.9944	92	0
1527906453.942225000	25.9947	92	1
1527906453.973070000	26.0256	60	0
1527906454.103014000	26.1555	379	1
1527906454.103102000	26.1556	253	1
1527906454.120096000	26.1726	60	0
1527906454.120097000	26.1726	60	0
1527906454.402405000	26.4549	266	0
1527906454.402407000	26.4549	197	0
1527906454.402483000	26.455	54	1
1527906454.407322000	26.4598	252	0
1527906454.407418000	26.4599	326	0
1527906454.407420000	26.4599	92	0
1527906454.407447000	26.4599	54	1
1527906454.407829000	26.4603	92	1
1527906454.424546000	26.477	60	0
1527906454.544186000	26.5967	601	1
1527906454.544245000	26.5967	254	1
1527906454.562146000	26.6146	60	0
1527906454.562148000	26.6146	60	0
1527906454.838830000	26.8913	263	0
1527906454.838833000	26.8913	216	0
1527906454.838925000	26.8914	54	1
1527906454.842961000	26.8955	309	0
1527906454.844512000	26.897	172	0
1527906454.844544000	26.897	54	1
1527906454.844621000	26.8971	92	0
1527906454.845058000	26.8976	92	1
1527906454.864897000	26.9174	60	0
1527906454.986903000	27.0394	517	1
1527906454.987017000	27.0395	253	1
1527906455.005754000	27.0583	60	0
1527906455.005756000	27.0583	60	0
1527906455.286623000	27.3391	263	0
1527906455.286769000	27.3393	201	0
1527906455.286803000	27.3393	54	1
1527906455.290100000	27.3426	213	0
1527906455.290806000	27.3433	289	0
1527906455.290808000	27.3433	92	0
1527906455.290842000	27.3433	54	1
1527906455.291332000	27.3438	92	1
1527906455.308078000	27.3606	60	0
1527906455.322551000	27.3751	375	1
1527906455.322645000	27.3751	254	1
1527906455.343345000	27.3958	60	0
1527906455.343347000	27.3958	60	0
1527906455.612038000	27.6645	263	0
1527906455.612289000	27.6648	215	0
1527906455.612321000	27.6648	54	1
1527906455.618144000	27.6706	290	0
1527906455.618146000	27.6706	185	0
1527906455.618148000	27.6706	92	0
1527906455.618193000	27.6707	54	1
1527906455.618660000	27.6712	92	1
1527906455.637483000	27.69	60	0
1527906455.834780000	27.8873	378	1
1527906455.834864000	27.8874	256	1
1527906455.851548000	27.904	60	0
1527906455.851550000	27.9041	60	0
1527906456.141184000	28.1937	263	0
1527906456.141186000	28.1937	293	0
1527906456.141265000	28.1938	54	1
1527906456.145548000	28.198	266	0
1527906456.145551000	28.1981	179	0
1527906456.145599000	28.1981	54	1
1527906456.145857000	28.1984	92	0
1527906456.146091000	28.1986	92	1
1527906456.163180000	28.2157	60	0
1527906456.223615000	28.2761	375	1
1527906456.223686000	28.2762	253	1
1527906456.240430000	28.2929	60	0
1527906456.240432000	28.2929	60	0
1527906456.511445000	28.5639	262	0
1527906456.511448000	28.5639	216	0
1527906456.511531000	28.564	54	1
1527906456.515666000	28.5682	258	0
1527906456.515668000	28.5682	245	0
1527906456.515710000	28.5682	54	1
1527906456.515778000	28.5683	92	0
1527906456.516216000	28.5687	92	1
1527906456.537651000	28.5902	60	0
1527906456.844843000	28.8973	374	1
1527906456.844927000	28.8974	253	1
1527906456.864309000	28.9168	60	0
1527906456.864411000	28.9169	60	0
1527906457.133858000	29.1864	265	0
1527906457.133980000	29.1865	258	0
1527906457.134009000	29.1865	54	1
1527906457.135753000	29.1883	227	0
1527906457.135845000	29.1883	151	0
1527906457.135847000	29.1883	92	0
1527906457.135873000	29.1884	54	1
1527906457.136365000	29.1889	92	1
1527906457.152440000	29.2049	60	0
1527906457.263029000	29.3155	379	1
1527906457.263113000	29.3156	257	1
1527906457.279492000	29.332	60	0
1527906457.279494000	29.332	60	0
1527906457.547442000	29.5999	263	0
1527906457.547444000	29.5999	221	0
1527906457.547510000	29.6	54	1
1527906457.550718000	29.6032	283	0
1527906457.550721000	29.6032	93	0
1527906457.550765000	29.6033	54	1
1527906457.551032000	29.6035	92	0
1527906457.551290000	29.6038	92	1
1527906457.573617000	29.6261	60	0
1527906457.787066000	29.8396	375	1
1527906457.787119000	29.8396	254	1
1527906457.805476000	29.858	60	0
1527906457.805568000	29.8581	60	0
1527906458.074064000	30.1266	265	0
1527906458.074066000	30.1266	236	0
1527906458.074151000	30.1267	54	1
1527906458.078059000	30.1306	134	0
1527906458.078060000	30.1306	104	0
1527906458.078062000	30.1306	92	0
1527906458.078112000	30.1306	54	1
1527906458.078615000	30.1311	92	1
1527906458.096320000	30.1488	60	0
1527906458.213988000	30.2665	375	1
1527906458.214041000	30.2665	257	1
1527906458.230584000	30.2831	60	0
1527906458.230585000	30.2831	60	0
1527906458.526370000	30.5789	265	0
1527906458.526761000	30.5793	191	0
1527906458.526795000	30.5793	54	1
1527906458.531841000	30.5843	263	0
1527906458.531931000	30.5844	138	0
1527906458.531932000	30.5844	92	0
1527906458.531953000	30.5845	54	1
1527906458.532340000	30.5848	92	1
1527906458.560478000	30.613	60	0
1527906458.898393000	30.9509	376	1
1527906458.898481000	30.951	254	1
1527906458.915631000	30.9681	60	0
1527906458.915633000	30.9681	60	0
1527906459.190789000	31.2433	263	0
1527906459.191166000	31.2437	271	0
1527906459.191202000	31.2437	54	1
1527906459.196079000	31.2486	167	0
1527906459.198415000	31.2509	112	0
1527906459.198417000	31.2509	92	0
1527906459.198451000	31.251	54	1
1527906459.198959000	31.2515	92	1
1527906459.215919000	31.2684	60	0
1527906459.283985000	31.3365	1170	1
1527906459.284064000	31.3366	253	1
1527906459.301155000	31.3537	60	0
1527906459.301157000	31.3537	60	0
1527906459.579766000	31.6323	263	0
1527906459.579769000	31.6323	237	0
1527906459.579855000	31.6324	54	1
1527906459.584267000	31.6368	283	0
1527906459.584270000	31.6368	185	0
1527906459.584308000	31.6368	54	1
1527906459.584581000	31.6371	92	0
1527906459.584813000	31.6373	92	1
1527906459.602788000	31.6553	60	0
1527906459.712242000	31.7647	414	1
1527906459.712326000	31.7648	259	1
1527906459.729874000	31.7824	60	0
1527906459.729969000	31.7825	60	0
1527906460.001354000	32.0539	265	0
1527906460.001471000	32.054	171	0
1527906460.001505000	32.054	54	1
1527906460.004918000	32.0574	219	0
1527906460.004919000	32.0574	244	0
1527906460.004921000	32.0574	92	0
1527906460.004971000	32.0575	54	1
1527906460.005470000	32.058	92	1
1527906460.022810000	32.0753	60	0
1527906460.186018000	32.2385	380	1
1527906460.186109000	32.2386	253	1
1527906460.201867000	32.2544	60	0
1527906460.202541000	32.255	60	0
1527906460.336714000	32.3892	263	0
1527906460.336716000	32.3892	351	0
1527906460.336806000	32.3893	54	1
1527906460.342400000	32.3949	261	0
1527906460.342478000	32.395	195	0
1527906460.342497000	32.395	54	1
1527906460.343147000	32.3956	92	0
1527906460.343275000	32.3958	92	1
1527906460.360650000	32.4132	60	0
1527906460.665150000	32.7176	599	1
1527906460.665233000	32.7177	254	1
1527906460.682410000	32.7349	60	0
1527906460.682512000	32.735	60	0
1527906460.956135000	33.0086	263	0
1527906460.956138000	33.0086	309	0
1527906460.956227000	33.0087	54	1
1527906460.958740000	33.0112	263	0
1527906460.958743000	33.0112	196	0
1527906460.958744000	33.0112	92	0
1527906460.958796000	33.0113	54	1
1527906460.959343000	33.0118	92	1
1527906460.977687000	33.0302	60	0
1527906461.081868000	33.1344	517	1
1527906461.081918000	33.1344	257	1
1527906461.098791000	33.1513	60	0
1527906461.098794000	33.1513	60	0
1527906461.368015000	33.4205	265	0
1527906461.368017000	33.4205	258	0
1527906461.368102000	33.4206	54	1
1527906461.371319000	33.4238	144	0
1527906461.371321000	33.4238	325	0
1527906461.371324000	33.4238	92	0
1527906461.371391000	33.4239	54	1
1527906461.371905000	33.4244	92	1
1527906461.393391000	33.4459	60	0
1527906461.443086000	33.4956	375	1
1527906461.443173000	33.4957	254	1
1527906461.460100000	33.5126	60	0
1527906461.460102000	33.5126	60	0
1527906461.727690000	33.7802	262	0
1527906461.727693000	33.7802	311	0
1527906461.727776000	33.7803	54	1
1527906461.732188000	33.7847	130	0
1527906461.732353000	33.7849	236	0
1527906461.732378000	33.7849	54	1
1527906461.732457000	33.785	92	0
1527906461.732780000	33.7853	92	1
1527906461.754280000	33.8068	60	0
1527906462.083479000	34.136	377	1
1527906462.083568000	34.1361	256	1
1527906462.100817000	34.1533	60	0
1527906462.100819000	34.1533	60	0
1527906462.234176000	34.2867	263	0
1527906462.234178000	34.2867	370	0
1527906462.234241000	34.2867	54	1
1527906462.238177000	34.2907	210	0
1527906462.238593000	34.2911	165	0
1527906462.238595000	34.2911	92	0
1527906462.238630000	34.2911	54	1
1527906462.239153000	34.2917	92	1
1527906462.256178000	34.3087	60	0
1527906462.550189000	34.6027	375	1
1527906462.550248000	34.6027	254	1
1527906462.566379000	34.6189	60	0
1527906462.566381000	34.6189	60	0
1527906462.850723000	34.9032	265	0
1527906462.850725000	34.9032	374	0
1527906462.850804000	34.9033	54	1
1527906462.856813000	34.9093	312	0
1527906462.856816000	34.9093	251	0
1527906462.856854000	34.9094	54	1
1527906462.856920000	34.9094	92	0
1527906462.857345000	34.9098	92	1
1527906462.873575000	34.9261	60	0
1527906463.030547000	35.083	376	1
1527906463.030629000	35.0831	256	1
1527906463.049572000	35.1021	60	0
1527906463.049574000	35.1021	60	0
1527906463.319359000	35.3719	265	0
1527906463.319361000	35.3719	222	0
1527906463.319434000	35.3719	54	1
1527906463.321841000	35.3743	294	0
1527906463.321942000	35.3744	206	0
1527906463.321944000	35.3744	92	0
1527906463.321971000	35.3745	54	1
1527906463.322382000	35.3749	92	1
1527906463.340010000	35.3925	60	0
1527906463.493761000	35.5463	376	1
1527906463.493827000	35.5463	253	1
1527906463.510917000	35.5634	60	0
1527906463.510921000	35.5634	60	0
1527906463.912056000	35.9646	265	0
1527906463.912059000	35.9646	198	0
1527906463.912155000	35.9647	54	1
1527906463.916305000	35.9688	146	0
1527906463.916308000	35.9688	208	0
1527906463.916309000	35.9688	92	0
1527906463.916358000	35.9689	54	1
1527906463.916868000	35.9694	92	1
1527906463.933801000	35.9863	60	0
1527906464.040499000	36.093	378	1
1527906464.040583000	36.0931	255	1
1527906464.058205000	36.1107	60	0
1527906464.058307000	36.1108	60	0
1527906464.323235000	36.3757	265	0
1527906464.323237000	36.3757	152	0
1527906464.323315000	36.3758	54	1
1527906464.328220000	36.3807	277	0
1527906464.328222000	36.3807	303	0
1527906464.328270000	36.3808	54	1
1527906464.328337000	36.3808	92	0
1527906464.328731000	36.3812	92	1
1527906464.349289000	36.4018	60	0
1527906464.555207000	36.6077	376	1
1527906464.555269000	36.6078	256	1
1527906464.572551000	36.6251	60	0
1527906464.572651000	36.6252	60	0
1527906464.848218000	36.9007	263	0
1527906464.848220000	36.9007	367	0
1527906464.848287000	36.9008	54	1
1527906464.852232000	36.9047	162	0
1527906464.852233000	36.9047	327	0
1527906464.852236000	36.9047	92	0
1527906464.852279000	36.9048	54	1
1527906464.852763000	36.9053	92	1
1527906464.869673000	36.9222	60	0
1527906465.028776000	37.0813	1171	1
1527906465.028830000	37.0813	254	1
1527906465.046539000	37.099	60	0
1527906465.046541000	37.099	60	0
1527906465.150315000	37.2028	263	0
1527906465.150317000	37.2028	375	0
1527906465.150386000	37.2029	54	1
1527906465.154105000	37.2066	202	0
1527906465.154191000	37.2067	268	0
1527906465.154193000	37.2067	92	0
1527906465.154224000	37.2067	54	1
1527906465.154643000	37.2071	92	1
1527906465.177985000	37.2305	60	0
1527906465.484781000	37.5373	412	1
1527906465.484838000	37.5373	311	1
1527906465.501434000	37.5539	60	0
1527906465.501517000	37.554	60	0
1527906465.623290000	37.6758	265	0
1527906465.623292000	37.6758	256	0
1527906465.623366000	37.6759	54	1
1527906465.626709000	37.6792	124	0
1527906465.626711000	37.6792	154	0
1527906465.626714000	37.6792	92	0
1527906465.626762000	37.6793	54	1
1527906465.627263000	37.6798	92	1
1527906465.644154000	37.6967	60	0
1527906467.116896000	39.1694	375	1
1527906467.116972000	39.1695	254	1
1527906467.133452000	39.186	60	0
1527906467.145610000	39.1981	60	0
1527906467.245214000	39.2977	263	0
1527906467.245329000	39.2978	334	0
1527906467.245364000	39.2979	54	1
1527906467.249466000	39.302	175	0
1527906467.249591000	39.3021	100	0
1527906467.249592000	39.3021	92	0
1527906467.249622000	39.3021	54	1
1527906467.250364000	39.3029	92	1
1527906467.267745000	39.3202	60	0
1527906467.382806000	39.4353	379	1
1527906467.382860000	39.4354	257	1
1527906467.399375000	39.4519	60	0
1527906467.399458000	39.452	60	0
1527906467.689395000	39.7419	263	0
1527906467.689398000	39.7419	321	0
1527906467.689467000	39.742	54	1
1527906467.692390000	39.7449	338	0
1527906467.692393000	39.7449	259	0
1527906467.692399000	39.7449	92	0
1527906467.692451000	39.745	54	1
1527906467.692875000	39.7454	92	1
1527906467.714815000	39.7673	60	0
1527906467.866422000	39.9189	597	1
1527906467.866502000	39.919	255	1
1527906467.892805000	39.9453	60	0
1527906467.892913000	39.9454	60	0
1527906468.164774000	40.2173	265	0
1527906468.164889000	40.2174	370	0
1527906468.164911000	40.2174	54	1
1527906468.171333000	40.2238	139	0
1527906468.172142000	40.2246	141	0
1527906468.172144000	40.2246	92	0
1527906468.172182000	40.2247	54	1
1527906468.172730000	40.2252	92	1
1527906468.189015000	40.2415	60	0
1527906468.294856000	40.3474	521	1
1527906468.294938000	40.3474	259	1
1527906468.311919000	40.3644	60	0
1527906468.317089000	40.3696	60	0
1527906468.582666000	40.6352	263	0
1527906468.582669000	40.6352	330	0
1527906468.582757000	40.6353	54	1
1527906468.587319000	40.6398	289	0
1527906468.587322000	40.6398	290	0
1527906468.587367000	40.6399	54	1
1527906468.587432000	40.6399	92	0
1527906468.587859000	40.6404	92	1
1527906468.609915000	40.6624	60	0
1527906468.703801000	40.7563	378	1
1527906468.703884000	40.7564	256	1
1527906468.721617000	40.7741	60	0
1527906468.721619000	40.7741	60	0
1527906468.983391000	41.0359	265	0
1527906468.983394000	41.0359	224	0
1527906468.983488000	41.036	54	1
1527906468.986822000	41.0393	162	0
1527906468.986824000	41.0393	160	0
1527906468.986872000	41.0394	54	1
1527906468.987230000	41.0397	92	0
1527906468.987417000	41.0399	92	1
1527906469.007579000	41.0601	60	0
1527906469.156881000	41.2094	376	1
1527906469.156933000	41.2094	255	1
1527906469.173146000	41.2256	60	0
1527906469.173528000	41.226	60	0
1527906469.438473000	41.491	263	0
1527906469.438476000	41.491	319	0
1527906469.438569000	41.4911	54	1
1527906469.441991000	41.4945	175	0
1527906469.441994000	41.4945	191	0
1527906469.442046000	41.4945	54	1
1527906469.442305000	41.4948	92	0
1527906469.442633000	41.4951	92	1
1527906469.460399000	41.5129	60	0
1527906469.596267000	41.6488	374	1
1527906469.596336000	41.6488	259	1
1527906469.613135000	41.6656	60	0
1527906469.613252000	41.6658	60	0
1527906469.881138000	41.9336	263	0
1527906469.881140000	41.9336	170	0
1527906469.881214000	41.9337	54	1
1527906469.885321000	41.9378	188	0
1527906469.885323000	41.9378	162	0
1527906469.885355000	41.9379	54	1
1527906469.885430000	41.9379	92	0
1527906469.885825000	41.9383	92	1
1527906469.909243000	41.9617	60	0
1527906470.005850000	42.0584	374	1
1527906470.005937000	42.0584	256	1
1527906470.022872000	42.0754	60	0
1527906470.022972000	42.0755	60	0
1527906470.123862000	42.1764	263	0
1527906470.123980000	42.1765	350	0
1527906470.124011000	42.1765	54	1
1527906470.127367000	42.1799	298	0
1527906470.127482000	42.18	278	0
1527906470.127515000	42.18	54	1
1527906470.127577000	42.1801	92	0
1527906470.128026000	42.1805	92	1
1527906470.145019000	42.1975	60	0
1527906470.234983000	42.2875	378	1
1527906470.235072000	42.2876	254	1
1527906470.251839000	42.3043	60	0
1527906470.251841000	42.3043	60	0
1527906470.518847000	42.5713	263	0
1527906470.518976000	42.5715	332	0
1527906470.519007000	42.5715	54	1
1527906470.522342000	42.5748	203	0
1527906470.522439000	42.5749	235	0
1527906470.522440000	42.5749	92	0
1527906470.522472000	42.575	54	1
1527906470.523169000	42.5757	92	1
1527906470.545392000	42.5979	60	0
1527906470.651830000	42.7043	379	1
1527906470.651883000	42.7044	258	1
1527906470.673908000	42.7264	60	0
1527906470.673911000	42.7264	60	0
1527906470.943642000	42.9961	263	0
1527906470.943769000	42.9963	297	0
1527906470.943803000	42.9963	54	1
1527906470.949489000	43.002	227	0
1527906470.949491000	43.002	184	0
1527906470.949493000	43.002	92	0
1527906470.949541000	43.002	54	1
1527906470.949979000	43.0025	92	1
1527906470.968004000	43.0205	60	0
1527906471.074960000	43.1275	1171	1
1527906471.075011000	43.1275	258	1
1527906471.092273000	43.1448	60	0
1527906471.092276000	43.1448	60	0
1527906471.359662000	43.4122	262	0
1527906471.359665000	43.4122	302	0
1527906471.359758000	43.4123	54	1
1527906471.362920000	43.4154	103	0
1527906471.362922000	43.4154	223	0
1527906471.362961000	43.4155	54	1
1527906471.363031000	43.4155	92	0
1527906471.363485000	43.416	92	1
1527906471.385601000	43.4381	60	0
1527906471.550466000	43.603	409	1
1527906471.550533000	43.603	258	1
1527906471.575193000	43.6277	60	0
1527906471.575303000	43.6278	60	0
1527906471.740819000	43.7933	265	0
1527906471.740822000	43.7933	215	0
1527906471.740911000	43.7934	54	1
1527906471.744175000	43.7967	110	0
1527906471.744177000	43.7967	268	0
1527906471.744228000	43.7967	54	1
1527906471.744559000	43.7971	92	0
1527906471.744770000	43.7973	92	1
1527906471.761842000	43.8143	60	0
1527906471.973049000	44.0255	376	1
1527906471.973106000	44.0256	259	1
1527906471.992817000	44.0453	60	0
1527906471.992986000	44.0455	60	0
1527906472.313557000	44.3661	265	0
1527906472.313561000	44.3661	239	0
1527906472.313656000	44.3662	54	1
1527906472.317290000	44.3698	141	0
1527906472.317292000	44.3698	180	0
1527906472.317294000	44.3698	92	0
1527906472.317337000	44.3698	54	1
1527906472.317839000	44.3703	92	1
1527906472.334201000	44.3867	60	0
1527906472.430443000	44.4829	376	1
1527906472.430523000	44.483	259	1
1527906472.447191000	44.4997	60	0
1527906472.447194000	44.4997	60	0
1527906472.717883000	44.7704	265	0
1527906472.718017000	44.7705	355	0
1527906472.718043000	44.7705	54	1
1527906472.721007000	44.7735	158	0
1527906472.721010000	44.7735	94	0
1527906472.721012000	44.7735	92	0
1527906472.721062000	44.7736	54	1
1527906472.721612000	44.7741	92	1
1527906472.746005000	44.7985	60	0
1527906472.837914000	44.8904	602	1
1527906472.837971000	44.8905	257	1
1527906472.856327000	44.9088	60	0
1527906472.856330000	44.9088	60	0
1527906473.133659000	45.1862	263	0
1527906473.133662000	45.1862	186	0
1527906473.133754000	45.1863	54	1
1527906473.138121000	45.1906	332	0
1527906473.138123000	45.1906	155	0
1527906473.138124000	45.1906	92	0
1527906473.138168000	45.1907	54	1
1527906473.138686000	45.1912	92	1
1527906473.168955000	45.2215	60	0
1527906473.276284000	45.3288	375	1
1527906473.276368000	45.3289	258	1
1527906473.295767000	45.3483	60	0
1527906473.295770000	45.3483	60	0
1527906473.569335000	45.6218	263	0
1527906473.569450000	45.6219	204	0
1527906473.569476000	45.622	54	1
1527906473.572295000	45.6248	274	0
1527906473.572395000	45.6249	134	0
1527906473.572396000	45.6249	92	0
1527906473.572427000	45.6249	54	1
1527906473.573059000	45.6256	92	1
1527906473.590148000	45.6426	60	0
1527906473.740324000	45.7928	516	1
1527906473.740412000	45.7929	257	1
1527906473.757591000	45.8101	60	0
1527906473.757929000	45.8104	60	0
1527906474.052547000	46.105	263	0
1527906474.053629000	46.1061	246	0
1527906474.053661000	46.1062	54	1
1527906474.057035000	46.1095	317	0
1527906474.057037000	46.1095	235	0
1527906474.057039000	46.1095	92	0
1527906474.057081000	46.1096	54	1
1527906474.057626000	46.1101	92	1
1527906474.075321000	46.1278	60	0
1527906474.223630000	46.2761	379	1
1527906474.223714000	46.2762	259	1
1527906474.240582000	46.2931	60	0
1527906474.240585000	46.2931	60	0
1527906474.542525000	46.595	265	0
1527906474.542839000	46.5953	235	0
1527906474.542861000	46.5954	54	1
1527906474.546282000	46.5988	138	0
1527906474.546718000	46.5992	292	0
1527906474.546721000	46.5992	92	0
1527906474.546761000	46.5993	54	1
1527906474.547221000	46.5997	92	1
1527906474.563939000	46.6164	60	0
1527906474.642001000	46.6945	376	1
1527906474.642063000	46.6946	259	1
1527906474.666269000	46.7188	60	0
1527906474.666271000	46.7188	60	0
1527906474.810491000	46.863	263	0
1527906474.810494000	46.863	232	0
1527906474.810579000	46.8631	54	1
1527906474.814536000	46.867	266	0
1527906474.814636000	46.8671	277	0
1527906474.814638000	46.8671	92	0
1527906474.814667000	46.8672	54	1
1527906474.815055000	46.8676	92	1
1527906474.832391000	46.8849	60	0
1527906474.927348000	46.9798	375	1
1527906474.927432000	46.9799	257	1
1527906474.946147000	46.9986	60	0
1527906474.946311000	46.9988	60	0
1527906475.220977000	47.2735	263	0
1527906475.220980000	47.2735	180	0
1527906475.221075000	47.2736	54	1
1527906475.225651000	47.2782	328	0
1527906475.225928000	47.2784	192	0
1527906475.225950000	47.2785	54	1
1527906475.226011000	47.2785	92	0
1527906475.226503000	47.279	92	1
1527906475.243236000	47.2957	60	0
1527906475.375477000	47.428	375	1
1527906475.375536000	47.428	257	1
1527906475.392165000	47.4447	60	0
1527906475.392167000	47.4447	60	0
1527906475.529547000	47.582	263	0
1527906475.529818000	47.5823	275	0
1527906475.529848000	47.5823	54	1
1527906475.534864000	47.5874	232	0
1527906475.534959000	47.5875	339	0
1527906475.534961000	47.5875	92	0
1527906475.534986000	47.5875	54	1
1527906475.535423000	47.5879	92	1
1527906475.557591000	47.6101	60	0
1527906475.818253000	47.8708	374	1
1527906475.818312000	47.8708	259	1
1527906475.834572000	47.8871	60	0
1527906475.834574000	47.8871	60	0
1527906476.108381000	48.1609	262	0
1527906476.108512000	48.161	403	0
1527906476.108542000	48.161	54	1
1527906476.113985000	48.1665	203	0
1527906476.114090000	48.1666	133	0
1527906476.114091000	48.1666	92	0
1527906476.114115000	48.1666	54	1
1527906476.114779000	48.1673	92	1
1527906476.130822000	48.1833	60	0
1527906476.295753000	48.3483	374	1
1527906476.295866000	48.3484	257	1
1527906476.312616000	48.3651	60	0
1527906476.312897000	48.3654	60	0
1527906476.626174000	48.6787	266	0
1527906476.626177000	48.6787	240	0
1527906476.626266000	48.6788	54	1
1527906476.631322000	48.6838	146	0
1527906476.631324000	48.6838	141	0
1527906476.631373000	48.6839	54	1
1527906476.631620000	48.6841	92	0
1527906476.631873000	48.6844	92	1
1527906476.649351000	48.7019	60	0
1527906476.744400000	48.7969	1173	1
1527906476.744495000	48.797	259	1
1527906476.762476000	48.815	60	0
1527906476.762478000	48.815	60	0
1527906477.038834000	49.0913	263	0
1527906477.038837000	49.0913	204	0
1527906477.038929000	49.0914	54	1
1527906477.041752000	49.0943	224	0
1527906477.041754000	49.0943	323	0
1527906477.041801000	49.0943	54	1
1527906477.041877000	49.0944	92	0
1527906477.042386000	49.0949	92	1
1527906477.063766000	49.1163	60	0
1527906477.308271000	49.3608	410	1
1527906477.308351000	49.3609	259	1
1527906477.324177000	49.3767	60	0
1527906477.324596000	49.3771	60	0
1527906477.619403000	49.6719	263	0
1527906477.619407000	49.6719	211	0
1527906477.619503000	49.672	54	1
1527906477.625277000	49.6778	243	0
1527906477.625280000	49.6778	239	0
1527906477.625282000	49.6778	92	0
1527906477.625348000	49.6778	54	1
1527906477.625965000	49.6785	92	1
1527906477.649815000	49.7023	60	0
1527906477.664052000	49.7166	378	1
1527906477.664108000	49.7166	255	1
1527906477.684819000	49.7373	60	0
1527906477.684821000	49.7373	60	0
1527906477.787355000	49.8399	263	0
1527906477.787358000	49.8399	406	0
1527906477.787449000	49.8399	54	1
1527906477.792368000	49.8449	136	0
1527906477.792804000	49.8453	247	0
1527906477.792806000	49.8453	92	0
1527906477.792847000	49.8453	54	1
1527906477.793406000	49.8459	92	1
1527906477.809362000	49.8619	60	0
1527906477.953173000	50.0057	375	1
1527906477.953255000	50.0058	257	1
1527906477.969705000	50.0222	60	0
1527906477.970304000	50.0228	60	0
1527906478.250529000	50.303	262	0
1527906478.250532000	50.303	295	0
1527906478.250624000	50.3031	54	1
1527906478.256477000	50.309	236	0
1527906478.256479000	50.309	214	0
1527906478.256481000	50.309	92	0
1527906478.256527000	50.309	54	1
1527906478.257029000	50.3095	92	1
1527906478.274131000	50.3266	60	0
1527906478.411457000	50.464	600	1
1527906478.411542000	50.464	258	1
1527906478.428290000	50.4808	60	0
1527906478.428293000	50.4808	60	0
1527906478.714504000	50.767	261	0
1527906478.714506000	50.767	255	0
1527906478.714600000	50.7671	54	1
1527906478.718357000	50.7709	311	0
1527906478.718359000	50.7709	140	0
1527906478.718398000	50.7709	54	1
1527906478.718465000	50.771	92	0
1527906478.718874000	50.7714	92	1
1527906478.735518000	50.788	60	0
1527906478.845744000	50.8982	376	1
1527906478.845800000	50.8983	256	1
1527906478.864363000	50.9169	60	0
1527906478.864366000	50.9169	60	0
1527906478.978865000	51.0314	261	0
1527906478.978868000	51.0314	172	0
1527906478.978957000	51.0315	54	1
1527906478.984089000	51.0366	120	0
1527906478.984189000	51.0367	197	0
1527906478.984213000	51.0367	54	1
1527906478.985174000	51.0377	92	0
1527906478.985355000	51.0379	92	1
1527906479.000810000	51.0533	60	0
1527906479.079172000	51.1317	515	1
1527906479.079230000	51.1317	256	1
1527906479.096790000	51.1493	60	0
1527906479.096792000	51.1493	60	0
1527906479.374281000	51.4268	263	0
1527906479.374411000	51.4269	173	0
1527906479.374442000	51.4269	54	1
1527906479.379582000	51.4321	173	0
1527906479.379799000	51.4323	256	0
1527906479.379827000	51.4323	54	1
1527906479.381100000	51.4336	92	0
1527906479.381311000	51.4338	92	1
1527906479.401302000	51.4538	60	0
1527906479.521177000	51.5737	374	1
1527906479.521264000	51.5738	258	1
1527906479.537557000	51.5901	60	0
1527906479.537559000	51.5901	60	0
1527906479.812980000	51.8655	266	0
1527906479.813109000	51.8656	215	0
1527906479.813144000	51.8656	54	1
1527906479.816854000	51.8694	251	0
1527906479.816946000	51.8694	183	0
1527906479.816948000	51.8694	92	0
1527906479.816974000	51.8695	54	1
1527906479.817357000	51.8699	92	1
1527906479.836308000	51.8888	60	0
1527906479.965435000	52.0179	377	1
1527906479.965517000	52.018	258	1
1527906479.992626000	52.0451	60	0
1527906479.992731000	52.0452	60	0
1527906480.132306000	52.1848	263	0
1527906480.132309000	52.1848	315	0
1527906480.132378000	52.1849	54	1
1527906480.135755000	52.1883	299	0
1527906480.135757000	52.1883	137	0
1527906480.135759000	52.1883	92	0
1527906480.135800000	52.1883	54	1
1527906480.136290000	52.1888	92	1
1527906480.154096000	52.2066	60	0
1527906480.399624000	52.4521	375	1
1527906480.399675000	52.4522	255	1
1527906480.415917000	52.4684	60	0
1527906480.416778000	52.4693	60	0
1527906480.693822000	52.7463	263	0
1527906480.693824000	52.7463	344	0
1527906480.693900000	52.7464	54	1
1527906480.699339000	52.7518	307	0
1527906480.699342000	52.7518	94	0
1527906480.699344000	52.7518	92	0
1527906480.699387000	52.7519	54	1
1527906480.699922000	52.7524	92	1
1527906480.716314000	52.7688	60	0
1527906480.967741000	53.0202	378	1
1527906480.967795000	53.0203	254	1
1527906480.983821000	53.0363	60	0
1527906480.983980000	53.0365	60	0
1527906481.277038000	53.3295	265	0
1527906481.277040000	53.3295	262	0
1527906481.277131000	53.3296	54	1
1527906481.282433000	53.3349	140	0
1527906481.282541000	53.335	158	0
1527906481.282543000	53.335	92	0
1527906481.282573000	53.3351	54	1
1527906481.283273000	53.3358	92	1
1527906481.299441000	53.3519	60	0
1527906481.419928000	53.4724	376	1
1527906481.419974000	53.4725	258	1
1527906481.436275000	53.4888	60	0
1527906481.436385000	53.4889	60	0
1527906481.607837000	53.6603	262	0
1527906481.608240000	53.6607	329	0
1527906481.608277000	53.6608	54	1
1527906481.613273000	53.6658	158	0
1527906481.613380000	53.6659	246	0
1527906481.613382000	53.6659	92	0
1527906481.613415000	53.6659	54	1
1527906481.613888000	53.6664	92	1
1527906481.633271000	53.6858	60	0
1527906481.834642000	53.8871	373	1
1527906481.834710000	53.8872	258	1
1527906481.851744000	53.9042	60	0
1527906481.851852000	53.9044	60	0
1527906481.964678000	54.0172	265	0
1527906481.965291000	54.0178	222	0
1527906481.965339000	54.0178	54	1
1527906481.968658000	54.0212	181	0
1527906481.968660000	54.0212	155	0
1527906481.968695000	54.0212	54	1
1527906481.968762000	54.0213	92	0
1527906481.969227000	54.0217	92	1
1527906481.987586000	54.0401	60	0
1527906482.246601000	54.2991	1175	1
1527906482.246653000	54.2992	257	1
1527906482.263422000	54.3159	60	0
1527906482.263423000	54.3159	60	0
1527906482.716827000	54.7693	262	0
1527906482.716829000	54.7693	196	0
1527906482.716922000	54.7694	54	1
1527906482.721332000	54.7738	289	0
1527906482.721425000	54.7739	310	0
1527906482.721450000	54.774	54	1
1527906482.722009000	54.7745	92	0
1527906482.722124000	54.7746	92	1
1527906482.738409000	54.7909	60	0
1527906482.883683000	54.9362	413	1
1527906482.883738000	54.9362	259	1
1527906482.900630000	54.9531	60	0
1527906482.901372000	54.9539	60	0
1527906483.201277000	55.2538	265	0
1527906483.201279000	55.2538	359	0
1527906483.201347000	55.2538	54	1
1527906483.206557000	55.2591	172	0
1527906483.206560000	55.2591	237	0
1527906483.206562000	55.2591	92	0
1527906483.206603000	55.2591	54	1
1527906483.207079000	55.2596	92	1
1527906483.222843000	55.2753	60	0
1527906483.745184000	55.7977	379	1
1527906483.745232000	55.7977	262	1
1527906483.762756000	55.8153	60	0
1527906483.762758000	55.8153	60	0
1527906484.040318000	56.0928	265	0
1527906484.040321000	56.0928	236	0
1527906484.040411000	56.0929	54	1
1527906484.046632000	56.0991	271	0
1527906484.046720000	56.0992	222	0
1527906484.046722000	56.0992	92	0
1527906484.046746000	56.0992	54	1
1527906484.047228000	56.0997	92	1
1527906484.064187000	56.1167	60	0
1527906484.201753000	56.2543	602	1
1527906484.201840000	56.2543	258	1
1527906484.218391000	56.2709	60	0
1527906484.218559000	56.2711	60	0
1527906484.432948000	56.4854	290	1
1527906484.433037000	56.4855	1434	1
1527906484.433042000	56.4855	1434	1
1527906484.433045000	56.4855	176	1
1527906484.433095000	56.4856	1354	1
1527906484.450416000	56.5029	60	0
1527906484.452758000	56.5053	60	0
1527906484.452760000	56.5053	60	0
1527906484.452762000	56.5053	60	0
1527906484.497619000	56.5501	262	0
1527906484.497748000	56.5502	257	0
1527906484.497793000	56.5503	54	1
1527906484.501741000	56.5542	291	0
1527906484.501838000	56.5543	128	0
1527906484.501866000	56.5544	54	1
1527906484.502376000	56.5549	92	0
1527906484.502532000	56.555	92	1
1527906484.519185000	56.5717	60	0
1527906484.678832000	56.7313	519	1
1527906484.678913000	56.7314	373	1
1527906484.695536000	56.748	60	0
1527906484.695538000	56.748	60	0
1527906484.728768000	56.7813	403	0
1527906484.736594000	56.7891	84	0
1527906484.736596000	56.7891	92	0
1527906484.736652000	56.7892	54	1
1527906484.737214000	56.7897	92	1
1527906484.793452000	56.846	60	0
1527906484.903693000	56.9562	265	0
1527906484.903697000	56.9562	306	0
1527906484.903789000	56.9563	54	1
1527906484.907689000	56.9602	256	0
1527906484.907775000	56.9603	160	0
1527906484.907797000	56.9603	54	1
1527906484.908100000	56.9606	92	0
1527906484.908264000	56.9608	92	1
1527906484.926501000	56.979	60	0
1527906485.112671000	57.1652	380	1
1527906485.112731000	57.1652	497	1
1527906485.129819000	57.1823	60	0
1527906485.129821000	57.1823	60	0
1527906485.240920000	57.2934	265	0
1527906485.241318000	57.2938	262	0
1527906485.241354000	57.2939	54	1
1527906485.246129000	57.2986	164	0
1527906485.246132000	57.2986	321	0
1527906485.246171000	57.2987	54	1
1527906485.246245000	57.2987	92	0
1527906485.246646000	57.2991	92	1
1527906485.263162000	57.3157	60	0
1527906485.572239000	57.6247	378	1
1527906485.572323000	57.6248	255	1
1527906485.588894000	57.6414	60	0
1527906485.589056000	57.6416	60	0
1527906485.736826000	57.7893	265	0
1527906485.736829000	57.7893	255	0
1527906485.736907000	57.7894	54	1
1527906485.742434000	57.7949	98	0
1527906485.742436000	57.7949	108	0
1527906485.742438000	57.7949	92	0
1527906485.742490000	57.795	54	1
1527906485.743024000	57.7955	92	1
1527906485.759418000	57.8119	60	0
1527906485.894520000	57.947	379	1
1527906485.894600000	57.9471	254	1
1527906485.911096000	57.9636	60	0
1527906485.911098000	57.9636	60	0
1527906486.193165000	58.2457	263	0
1527906486.193167000	58.2457	221	0
1527906486.193259000	58.2458	54	1
1527906486.198452000	58.251	126	0
1527906486.198454000	58.251	305	0
1527906486.198456000	58.251	92	0
1527906486.198504000	58.251	54	1
1527906486.198994000	58.2515	92	1
1527906486.219871000	58.2724	60	0
1527906486.333821000	58.3863	375	1
1527906486.333906000	58.3864	255	1
1527906486.349815000	58.4023	60	0
1527906486.349817000	58.4023	60	0
1527906486.514955000	58.5675	262	0
1527906486.514958000	58.5675	199	0
1527906486.515038000	58.5675	54	1
1527906486.519830000	58.5723	258	0
1527906486.519833000	58.5723	197	0
1527906486.519835000	58.5723	92	0
1527906486.519906000	58.5724	54	1
1527906486.520472000	58.573	92	1
1527906486.539167000	58.5917	60	0
1527906486.702720000	58.7552	378	1
1527906486.702810000	58.7553	253	1
1527906486.720031000	58.7725	60	0
1527906486.720034000	58.7725	60	0
1527906487.005227000	59.0577	263	0
1527906487.005230000	59.0577	297	0
1527906487.005316000	59.0578	54	1
1527906487.008847000	59.0613	280	0
1527906487.008849000	59.0613	181	0
1527906487.008886000	59.0614	54	1
1527906487.008960000	59.0615	92	0
1527906487.009377000	59.0619	92	1
1527906487.032149000	59.0846	60	0
1527906487.159134000	59.2116	1171	1
1527906487.159216000	59.2117	259	1
1527906487.177938000	59.2304	60	0
1527906487.177940000	59.2304	60	0
1527906487.461732000	59.5142	265	0
1527906487.461734000	59.5142	156	0
1527906487.461802000	59.5143	54	1
1527906487.467157000	59.5197	179	0
1527906487.467159000	59.5197	155	0
1527906487.467200000	59.5197	54	1
1527906487.467429000	59.5199	92	0
1527906487.467729000	59.5202	92	1
1527906487.484703000	59.5372	60	0
1527906487.622884000	59.6754	414	1
1527906487.622961000	59.6755	256	1
1527906487.638919000	59.6914	60	0
1527906487.639310000	59.6918	60	0
1527906487.918503000	59.971	263	0
1527906487.918506000	59.971	264	0
1527906487.918596000	59.9711	54	1
1527906487.924035000	59.9765	237	0
1527906487.924117000	59.9766	335	0
1527906487.924138000	59.9766	54	1
1527906487.924653000	59.9772	92	0
1527906487.924822000	59.9773	92	1
1527906487.951285000	60.0038	60	0
1527906488.057898000	60.1104	374	1
1527906488.057956000	60.1105	254	1
1527906488.074278000	60.1268	60	0
1527906488.074385000	60.1269	60	0
1527906488.352657000	60.4052	263	0
1527906488.352792000	60.4053	405	0
1527906488.352829000	60.4053	54	1
1527906488.356556000	60.4091	258	0
1527906488.356559000	60.4091	90	0
1527906488.356561000	60.4091	92	0
1527906488.356607000	60.4091	54	1
1527906488.357135000	60.4096	92	1
1527906488.378146000	60.4306	60	0
1527906488.469990000	60.5225	375	1
1527906488.470047000	60.5225	258	1
1527906488.487832000	60.5403	60	0
1527906488.487834000	60.5403	60	0
1527906488.802041000	60.8545	262	0
1527906488.802170000	60.8547	243	0
1527906488.802204000	60.8547	54	1
1527906488.807108000	60.8596	111	0
1527906488.807189000	60.8597	196	0
1527906488.807191000	60.8597	92	0
1527906488.807211000	60.8597	54	1
1527906488.807670000	60.8602	92	1
1527906488.824491000	60.877	60	0
1527906488.884017000	60.9365	595	1
1527906488.884071000	60.9366	255	1
1527906488.903819000	60.9563	60	0
1527906488.903821000	60.9563	60	0
1527906489.177094000	61.2296	265	0
1527906489.177097000	61.2296	232	0
1527906489.177183000	61.2297	54	1
1527906489.181426000	61.2339	130	0
1527906489.181510000	61.234	311	0
1527906489.181529000	61.234	54	1
1527906489.181594000	61.2341	92	0
1527906489.182177000	61.2347	92	1
1527906489.198402000	61.2509	60	0
1527906489.330781000	61.3833	380	1
1527906489.330870000	61.3834	258	1
1527906489.346925000	61.3994	60	0
1527906489.347339000	61.3998	60	0
1527906489.634910000	61.6874	263	0
1527906489.635039000	61.6875	302	0
1527906489.635072000	61.6876	54	1
1527906489.639464000	61.692	296	0
1527906489.640166000	61.6927	187	0
1527906489.640224000	61.6927	54	1
1527906489.640295000	61.6928	92	0
1527906489.640856000	61.6934	92	1
1527906489.657903000	61.7104	60	0
1527906489.756460000	61.809	520	1
1527906489.756514000	61.809	259	1
1527906489.774014000	61.8265	60	0
1527906489.774104000	61.8266	60	0
1527906489.896265000	61.9488	263	0
1527906489.896387000	61.9489	185	0
1527906489.896418000	61.9489	54	1
1527906489.901230000	61.9537	178	0
1527906489.901233000	61.9537	220	0
1527906489.901235000	61.9537	92	0
1527906489.901315000	61.9538	54	1
1527906489.901919000	61.9544	92	1
1527906489.917969000	61.9705	60	0
1527906490.023435000	62.0759	375	1
1527906490.023518000	62.076	259	1
1527906490.039594000	62.0921	60	0
1527906490.040866000	62.0934	60	0
1527906490.153667000	62.2062	263	0
1527906490.153670000	62.2062	363	0
1527906490.153764000	62.2063	54	1
1527906490.156055000	62.2086	292	0
1527906490.156058000	62.2086	159	0
1527906490.156059000	62.2086	92	0
1527906490.156105000	62.2086	54	1
1527906490.156637000	62.2091	92	1
1527906490.173879000	62.2264	60	0
1527906490.503112000	62.5556	375	1
1527906490.503165000	62.5557	259	1
1527906490.520259000	62.5728	60	0
1527906490.520261000	62.5728	60	0
1527906490.817029000	62.8695	265	0
1527906490.817032000	62.8695	357	0
1527906490.817123000	62.8696	54	1
1527906490.822375000	62.8749	274	0
1527906490.822378000	62.8749	144	0
1527906490.822380000	62.8749	92	0
1527906490.822424000	62.8749	54	1
1527906490.822920000	62.8754	92	1
1527906490.848761000	62.9013	60	0
1527906490.930994000	62.9835	380	1
1527906490.931053000	62.9836	260	1
1527906490.947351000	62.9999	60	0
1527906490.947352000	62.9999	60	0
1527906491.156714000	63.2092	262	0
1527906491.157057000	63.2096	307	0
1527906491.157086000	63.2096	54	1
1527906491.162634000	63.2151	256	0
1527906491.162636000	63.2151	317	0
1527906491.162638000	63.2151	92	0
1527906491.162686000	63.2152	54	1
1527906491.163154000	63.2157	92	1
1527906491.179800000	63.2323	60	0
1527906491.326902000	63.3794	356	1
1527906491.327006000	63.3795	1434	1
1527906491.327011000	63.3795	1434	1
1527906491.327015000	63.3795	176	1
1527906491.327073000	63.3796	1434	1
1527906491.327078000	63.3796	1092	1
1527906491.345168000	63.3977	60	0
1527906491.345279000	63.3978	60	0
1527906491.345280000	63.3978	60	0
1527906491.345282000	63.3978	60	0
1527906491.345354000	63.3979	60	0
1527906491.345355000	63.3979	60	0
1527906491.404138000	63.4566	312	1
1527906491.404223000	63.4567	219	1
1527906491.420321000	63.4728	60	0
1527906491.420323000	63.4728	60	0
1527906491.538623000	63.5911	262	0
1527906491.538907000	63.5914	234	0
1527906491.538935000	63.5914	54	1
1527906491.543756000	63.5963	130	0
1527906491.543759000	63.5963	335	0
1527906491.543761000	63.5963	92	0
1527906491.543807000	63.5963	54	1
1527906491.544266000	63.5968	92	1
1527906491.564713000	63.6172	60	0
1527906491.630358000	63.6829	406	0
1527906491.637227000	63.6897	84	0
1527906491.637229000	63.6897	92	0
1527906491.637259000	63.6898	54	1
1527906491.637711000	63.6902	92	1
1527906491.654390000	63.7069	60	0
1527906491.819977000	63.8725	1176	1
1527906491.820061000	63.8726	313	1
1527906491.837737000	63.8902	60	0
1527906491.978557000	64.0311	266	0
1527906491.978960000	64.0315	355	0
1527906491.978995000	64.0315	54	1
1527906491.984571000	64.0371	138	0
1527906491.984654000	64.0372	300	0
1527906491.984656000	64.0372	92	0
1527906491.984678000	64.0372	54	1
1527906491.985070000	64.0376	92	1
1527906492.001092000	64.0536	60	0
1527906493.512343000	65.5648	415	1
1527906493.512426000	65.5649	257	1
1527906493.530205000	65.5827	60	0
1527906493.530207000	65.5827	60	0
1527906493.639985000	65.6925	264	0
1527906493.641818000	65.6943	225	0
1527906493.641867000	65.6944	54	1
1527906493.646019000	65.6985	216	0
1527906493.646021000	65.6985	232	0
1527906493.646066000	65.6986	54	1
1527906493.646649000	65.6991	92	0
1527906493.646796000	65.6993	92	1
1527906493.663307000	65.7158	60	0
1527906493.758024000	65.8105	375	1
1527906493.758074000	65.8106	260	1
1527906493.774833000	65.8273	60	0
1527906493.775006000	65.8275	60	0
1527906493.917709000	65.9702	264	0
1527906493.917834000	65.9703	307	0
1527906493.917866000	65.9704	54	1
1527906493.922191000	65.9747	227	0
1527906493.922193000	65.9747	259	0
1527906493.922195000	65.9747	92	0
1527906493.922267000	65.9748	54	1
1527906493.922826000	65.9753	92	1
1527906493.941120000	65.9936	60	0
1527906494.227271000	66.2798	378	1
1527906494.227329000	66.2798	270	1
1527906494.246282000	66.2988	60	0
1527906494.246284000	66.2988	60	0
1527906494.532885000	66.5854	266	0
1527906494.532888000	66.5854	247	0
1527906494.532987000	66.5855	54	1
1527906494.536888000	66.5894	145	0
1527906494.536986000	66.5895	106	0
1527906494.536987000	66.5895	92	0
1527906494.537013000	66.5895	54	1
1527906494.537373000	66.5899	92	1
1527906494.553863000	66.6064	60	0
1527906494.665858000	66.7184	601	1
1527906494.665938000	66.7184	266	1
1527906494.683162000	66.7357	60	0
1527906494.683164000	66.7357	60	0
1527906494.790850000	66.8433	266	0
1527906494.790853000	66.8434	370	0
1527906494.790946000	66.8434	54	1
1527906494.794979000	66.8475	230	0
1527906494.794981000	66.8475	93	0
1527906494.794983000	66.8475	92	0
1527906494.795026000	66.8475	54	1
1527906494.795534000	66.848	92	1
1527906494.821490000	66.874	60	0
1527906494.950518000	67.003	376	1
1527906494.950587000	67.0031	257	1
1527906494.966708000	67.0192	60	0
1527906494.966812000	67.0193	60	0
1527906495.241426000	67.2939	263	0
1527906495.241429000	67.2939	315	0
1527906495.241521000	67.294	54	1
1527906495.245566000	67.2981	176	0
1527906495.245568000	67.2981	150	0
1527906495.245570000	67.2981	92	0
1527906495.245613000	67.2981	54	1
1527906495.246468000	67.299	92	1
1527906495.266766000	67.3193	60	0
1527906495.362225000	67.4147	519	1
1527906495.362273000	67.4148	504	1
1527906495.379355000	67.4319	60	0
1527906495.379357000	67.4319	60	0
1527906495.482913000	67.5354	263	0
1527906495.483283000	67.5358	351	0
1527906495.483314000	67.5358	54	1
1527906495.487132000	67.5396	154	0
1527906495.487236000	67.5397	106	0
1527906495.487261000	67.5398	54	1
1527906495.499539000	67.552	92	0
1527906495.499873000	67.5524	92	1
1527906495.516461000	67.569	60	0
1527906495.589814000	67.6423	378	1
[truncated: 1,550 more rows]
