# Supplementary material for: Method for multi-task learning fusion network traffic classification to address small sample labels
Source: Sci Rep. 2024 Jan 30;14:2518. doi: 10.1038/s41598-024-51933-8 (PMC10827795; doi:10.1038/s41598-024-51933-8)
Supplement: Supplementary file 2 — Supplementary Information 2. [file 41598_2024_51933_MOESM2_ESM.zip › QUIC Dataset/QUIC Dataset/pretraining/Google Doc/GoogleDoc-1148.txt]

1527955371.959913000	0	276	1
1527955371.989524000	0.0296109	69	0
1527955372.464290000	0.504377	372	0
1527955372.464605000	0.504692	1392	0
1527955372.464840000	0.504927	1392	0
1527955372.464914000	0.505001	1392	0
1527955372.464916000	0.505003	160	0
1527955372.465179000	0.505266	1392	0
1527955372.465496000	0.505583	1392	0
1527955372.465808000	0.505895	1392	0
1527955372.465923000	0.50601	773	0
1527955372.466392000	0.506479	101	1
1527955372.467978000	0.508065	1392	0
1527955372.468238000	0.508325	1392	0
1527955372.468346000	0.508433	674	0
1527955372.468468000	0.508555	89	1
1527955372.470351000	0.510438	1392	0
1527955372.470629000	0.510716	1392	0
1527955372.470662000	0.510749	80	1
1527955372.470958000	0.511045	1392	0
1527955372.470960000	0.511047	168	0
1527955372.472619000	0.512706	89	1
1527955372.472641000	0.512728	64	0
1527955372.472991000	0.513078	1173	0
1527955372.476516000	0.516603	83	1
1527955372.496016000	0.536103	1392	0
1527955372.496224000	0.536311	1392	0
1527955372.496294000	0.536381	1392	0
1527955372.496297000	0.536384	180	0
1527955372.496555000	0.536642	1392	0
1527955372.496625000	0.536712	1392	0
1527955372.496864000	0.536951	1392	0
1527955372.496866000	0.536953	153	0
1527955372.496937000	0.537024	1392	0
1527955372.497002000	0.537089	1392	0
1527955372.497201000	0.537288	107	1
1527955372.497214000	0.537301	1392	0
1527955372.497216000	0.537303	160	0
1527955372.497656000	0.537743	1392	0
1527955372.497933000	0.53802	1392	0
1527955372.497936000	0.538023	287	0
1527955372.498330000	0.538417	1392	0
1527955372.498332000	0.538419	149	0
1527955372.498367000	0.538454	92	1
1527955372.500388000	0.540475	83	1
1527955372.501997000	0.542084	1392	0
1527955372.502088000	0.542175	1392	0
1527955372.502411000	0.542498	1392	0
1527955372.502413000	0.5425	168	0
1527955372.502482000	0.542569	1392	0
1527955372.502485000	0.542572	136	0
1527955372.502730000	0.542817	1392	0
1527955372.502798000	0.542885	1392	0
1527955372.503053000	0.54314	1392	0
1527955372.503055000	0.543142	168	0
1527955372.503123000	0.54321	771	0
1527955372.503154000	0.543241	107	1
1527955372.504383000	0.54447	80	1
1527955372.505694000	0.545781	1392	0
1527955372.505958000	0.546045	1392	0
1527955372.506270000	0.546357	1392	0
1527955372.506272000	0.546359	168	0
1527955372.506397000	0.546484	648	0
1527955372.506465000	0.546552	152	0
1527955372.507380000	0.547467	95	1
1527955372.972606000	1.01269	738	1
1527955372.972700000	1.01279	1392	1
1527955372.972736000	1.01282	886	1
1527955372.980605000	1.02069	197	1
1527955372.994425000	1.03451	69	0
1527955373.001423000	1.04151	69	0
1527955373.110141000	1.15023	383	0
1527955373.112451000	1.15254	86	1
1527955373.117907000	1.15799	60	0
1527955373.119418000	1.1595	80	1
1527955373.231146000	1.27123	196	1
1527955373.253528000	1.29362	69	0
1527955373.303295000	1.34338	281	0
1527955373.303786000	1.34387	1392	0
1527955373.303918000	1.344	1392	0
1527955373.304041000	1.34413	1392	0
1527955373.304044000	1.34413	160	0
1527955373.304273000	1.34436	1392	0
1527955373.304564000	1.34465	1392	0
1527955373.304757000	1.34484	1051	0
1527955373.305431000	1.34552	98	1
1527955373.306414000	1.3465	72	0
1527955373.306854000	1.34694	221	0
1527955373.307447000	1.34753	83	1
1527955373.310449000	1.35054	83	1
1527955373.378107000	1.41819	394	0
1527955373.378730000	1.41882	1096	0
1527955373.381224000	1.42131	72	0
1527955373.381705000	1.42179	199	0
1527955373.382069000	1.42216	80	1
1527955373.383422000	1.42351	86	1
1527955373.687242000	1.72733	844	1
1527955373.688909000	1.729	406	1
1527955373.708307000	1.74839	69	0
1527955373.718277000	1.75836	309	1
1527955373.738434000	1.77852	69	0
1527955373.759315000	1.7994	281	0
1527955373.759424000	1.79951	559	0
1527955373.781610000	1.8217	89	1
1527955373.792355000	1.83244	281	0
1527955373.798497000	1.83858	80	1
1527955373.976805000	2.01689	238	1
1527955373.976864000	2.01695	124	1
1527955373.997498000	2.03759	69	0
1527955374.007449000	2.04754	135	1
1527955374.007656000	2.04774	170	1
1527955374.026093000	2.06618	69	0
1527955374.069681000	2.10977	1392	0
1527955374.070025000	2.11011	1392	0
1527955374.070318000	2.1104	1392	0
1527955374.070388000	2.11048	467	0
1527955374.070391000	2.11048	93	0
1527955374.074666000	2.11475	98	1
1527955374.087268000	2.12736	420	0
1527955374.089818000	2.1299	80	1
1527955374.144088000	2.18418	614	0
1527955374.144091000	2.18418	314	0
1527955374.146527000	2.18661	83	1
1527955375.092511000	3.1326	1346	0
1527955375.092514000	3.1326	233	0
1527955375.094544000	3.13463	83	1
1527955375.272227000	3.31231	1392	1
1527955375.272302000	3.31239	1392	1
1527955375.272323000	3.31241	212	1
1527955375.272385000	3.31247	823	1
1527955375.293180000	3.33327	69	0
1527955375.294826000	3.33491	649	1
1527955375.295312000	3.3354	1298	1
1527955375.314662000	3.35475	419	0
1527955375.316246000	3.35633	119	0
1527955375.317095000	3.35718	86	1
1527955375.350698000	3.39078	1370	1
1527955375.371730000	3.41182	69	0
1527955375.515220000	3.55531	1392	0
1527955375.515417000	3.5555	1392	0
1527955375.515419000	3.55551	101	0
1527955375.517683000	3.55777	89	1
1527955375.523686000	3.56377	72	0
1527955375.523803000	3.56389	387	1
1527955375.525562000	3.56565	80	1
1527955375.541598000	3.58169	1392	0
1527955375.541708000	3.58179	1392	0
1527955375.541711000	3.5818	1392	0
1527955375.541862000	3.58195	1392	0
1527955375.541935000	3.58202	1392	0
1527955375.541996000	3.58208	1392	0
1527955375.542250000	3.58234	1392	0
1527955375.542322000	3.58241	1392	0
1527955375.542390000	3.58248	1392	0
1527955375.542561000	3.58265	1392	0
1527955375.542842000	3.58293	1392	0
1527955375.542945000	3.58303	107	1
1527955375.543234000	3.58332	1392	0
1527955375.543322000	3.58341	1392	0
1527955375.543458000	3.58354	1392	0
1527955375.543614000	3.5837	1392	0
1527955375.543768000	3.58385	1392	0
1527955375.543924000	3.58401	1392	0
1527955375.544224000	3.58431	1392	0
1527955375.544560000	3.58465	101	1
1527955375.544570000	3.58466	1392	0
1527955375.544640000	3.58473	1392	0
1527955375.544857000	3.58494	1392	0
1527955375.544928000	3.58502	1392	0
1527955375.545206000	3.58529	1392	0
1527955375.546387000	3.58647	1392	0
1527955375.546547000	3.58663	95	1
1527955375.546794000	3.58688	1392	0
1527955375.546864000	3.58695	1392	0
1527955375.547006000	3.58709	1392	0
1527955375.547072000	3.58716	1392	0
1527955375.547349000	3.58744	1392	0
1527955375.547425000	3.58751	1392	0
1527955375.547642000	3.58773	1392	0
1527955375.547728000	3.58782	1392	0
1527955375.548002000	3.58809	1392	0
1527955375.548078000	3.58817	1392	0
1527955375.548194000	3.58828	107	1
1527955375.548224000	3.58831	1392	0
1527955375.548435000	3.58852	1392	0
1527955375.549450000	3.58954	1392	0
1527955375.549574000	3.58966	86	1
1527955375.549818000	3.58991	1392	0
1527955375.550067000	3.59015	1392	0
1527955375.550131000	3.59022	1392	0
1527955375.550372000	3.59046	1392	0
1527955375.550437000	3.59052	1392	0
1527955375.550660000	3.59075	1392	0
1527955375.550969000	3.59106	1392	0
1527955375.551496000	3.59158	1392	0
1527955375.551582000	3.59167	98	1
1527955375.551695000	3.59178	1392	0
1527955375.551857000	3.59194	1392	0
1527955375.552033000	3.59212	1392	0
1527955375.552035000	3.59212	733	0
1527955375.553568000	3.59365	92	1
1527955375.558185000	3.59827	76	0
1527955375.559567000	3.59965	80	1
1527955376.084648000	4.12473	1392	0
1527955376.084805000	4.12489	1392	0
1527955376.085127000	4.12521	1392	0
1527955376.085199000	4.12529	701	0
1527955376.085264000	4.12535	203	0
1527955376.086688000	4.12678	92	1
1527955376.115703000	4.15579	320	1
1527955376.115788000	4.15587	1392	1
1527955376.115816000	4.1559	1392	1
1527955376.115857000	4.15594	935	1
1527955376.135765000	4.17585	69	0
1527955376.275498000	4.31558	371	0
1527955376.277647000	4.31773	83	1
1527955376.278200000	4.31829	60	0
1527955376.279590000	4.31968	80	1
1527955377.018535000	5.05862	305	0
1527955377.018661000	5.05875	775	0
1527955377.018664000	5.05875	176	0
1527955377.027082000	5.06717	86	1
1527955377.897362000	5.93745	311	1
1527955377.897444000	5.93753	1392	1
1527955377.897470000	5.93756	961	1
1527955377.903442000	5.94353	205	1
1527955377.903551000	5.94364	1392	1
1527955377.903592000	5.94368	1392	1
1527955377.903627000	5.94371	1392	1
1527955377.903667000	5.94375	1392	1
1527955377.903708000	5.94379	1392	1
1527955377.903742000	5.94383	1392	1
1527955377.903789000	5.94388	1392	1
1527955377.903837000	5.94392	1392	1
1527955377.903878000	5.94396	1392	1
1527955377.903933000	5.94402	1392	1
1527955377.905850000	5.94594	1392	1
1527955377.905894000	5.94598	1392	1
1527955377.905933000	5.94602	502	1
1527955377.918033000	5.95812	69	0
1527955377.923720000	5.96381	69	0
1527955377.927067000	5.96715	69	0
1527955377.930185000	5.97027	167	1
1527955377.930401000	5.97049	81	1
1527955377.931618000	5.9717	69	0
1527955377.949008000	5.98909	86	0
1527955377.950883000	5.99097	83	1
1527955378.039211000	6.0793	382	0
1527955378.040612000	6.0807	60	0
1527955378.040986000	6.08107	83	1
1527955378.403044000	6.44313	570	0
1527955378.403171000	6.44326	491	0
1527955378.407840000	6.44793	83	1
1527955378.409194000	6.44928	81	1
1527955378.412233000	6.45232	233	1
1527955378.428646000	6.46873	69	0
1527955378.433141000	6.47323	69	0
1527955378.648779000	6.68887	941	0
1527955378.649093000	6.68918	1392	0
1527955378.649227000	6.68931	1392	0
1527955378.649370000	6.68946	1392	0
1527955378.649373000	6.68946	160	0
1527955378.649575000	6.68966	1392	0
1527955378.649669000	6.68976	1339	0
1527955378.650866000	6.69095	104	1
1527955378.654644000	6.69473	1392	0
1527955378.654827000	6.69491	1392	0
1527955378.654894000	6.69498	1392	0
1527955378.654896000	6.69498	168	0
1527955378.655103000	6.69519	1210	0
1527955378.655910000	6.696	92	1
1527955378.702788000	6.74288	1392	0
1527955378.702911000	6.743	1392	0
1527955378.702913000	6.743	1392	0
1527955378.702916000	6.743	180	0
1527955378.703138000	6.74323	1392	0
1527955378.703858000	6.74394	720	0
1527955378.704255000	6.74434	1392	0
1527955378.704323000	6.74441	1392	0
1527955378.704510000	6.7446	1392	0
1527955378.704512000	6.7446	168	0
1527955378.704677000	6.74476	107	1
1527955378.704690000	6.74478	757	0
1527955378.705854000	6.74594	80	1
1527955378.710700000	6.75079	1392	0
1527955378.710964000	6.75105	1392	0
1527955378.711279000	6.75137	1392	0
1527955378.711281000	6.75137	168	0
1527955378.711489000	6.75158	962	0
1527955378.712865000	6.75295	92	1
1527955378.715058000	6.75515	1392	0
1527955378.715297000	6.75538	1392	0
1527955378.715609000	6.7557	1392	0
1527955378.715612000	6.7557	168	0
1527955378.716867000	6.75695	89	1
1527955378.717201000	6.75729	1392	0
1527955378.717203000	6.75729	191	0
1527955378.718847000	6.75893	83	1
1527955378.719771000	6.75986	1392	0
1527955378.720053000	6.76014	1392	0
1527955378.720367000	6.76045	1392	0
1527955378.720370000	6.76046	168	0
1527955378.722057000	6.76214	1168	0
1527955378.724600000	6.76469	1392	0
1527955378.724873000	6.76496	1392	0
1527955378.725183000	6.76527	1392	0
1527955378.725185000	6.76527	180	0
1527955378.726718000	6.7668	991	0
1527955378.729014000	6.7691	1392	0
1527955378.729229000	6.76932	1218	0
1527955378.729337000	6.76942	725	0
1527955378.731829000	6.77192	1392	0
1527955378.732091000	6.77218	1306	0
1527955378.733679000	6.77377	1392	0
1527955378.733931000	6.77402	1392	0
1527955378.733933000	6.77402	326	0
1527955378.733999000	6.77409	279	0
1527955378.743117000	6.7832	107	1
1527955378.744951000	6.78504	104	1
1527955380.077514000	8.1176	881	1
1527955380.077604000	8.11769	124	1
1527955380.097042000	8.13713	69	0
1527955380.167113000	8.2072	1392	0
1527955380.167337000	8.20742	1392	0
1527955380.167647000	8.20773	1392	0
1527955380.167734000	8.20782	601	0
1527955380.167736000	8.20782	72	0
1527955380.167804000	8.20789	149	0
1527955380.168950000	8.20904	98	1
1527955381.175009000	9.2151	625	1
1527955381.175088000	9.21517	274	1
1527955381.175897000	9.21598	300	1
1527955381.175969000	9.21606	1392	1
1527955381.176009000	9.2161	1392	1
1527955381.176062000	9.21615	949	1
1527955381.198726000	9.23881	69	0
1527955381.224159000	9.26425	365	1
1527955381.256056000	9.29614	69	0
1527955381.283761000	9.32385	376	0
1527955381.287013000	9.3271	86	1
1527955381.290684000	9.33077	60	0
1527955381.292001000	9.33209	80	1
1527955381.316919000	9.35701	300	0
1527955381.317270000	9.35736	1380	0
1527955381.319010000	9.3591	83	1
1527955381.320249000	9.36034	493	0
1527955381.320921000	9.36101	572	0
1527955381.321057000	9.36114	615	0
1527955381.321979000	9.36207	86	1
1527955381.323380000	9.36347	447	0
1527955381.324851000	9.36494	677	0
1527955381.324972000	9.36506	83	1
1527955381.326599000	9.36669	464	0
1527955381.330041000	9.37013	80	1
1527955381.334138000	9.37422	815	0
1527955381.336024000	9.37611	80	1
1527955381.346807000	9.38689	274	0
1527955381.346924000	9.38701	83	0
1527955381.349008000	9.3891	83	1
1527955381.351479000	9.39157	286	0
1527955381.352496000	9.39258	629	0
1527955381.353015000	9.3931	80	1
1527955381.360541000	9.40063	511	0
1527955381.364680000	9.40477	419	0
1527955381.367968000	9.40806	681	0
1527955381.369313000	9.4094	596	0
1527955381.371706000	9.41179	538	0
1527955381.372002000	9.41209	95	1
1527955381.374024000	9.41411	646	0
1527955381.375354000	9.41544	563	0
1527955381.375501000	9.41559	669	0
1527955381.375999000	9.41609	86	1
1527955381.383842000	9.42393	72	0
1527955381.386044000	9.42613	80	1
1527955381.388234000	9.42832	277	0
1527955381.390214000	9.4303	80	1
1527955381.539658000	9.57975	1392	1
1527955381.539743000	9.57983	1392	1
1527955381.539764000	9.57985	256	1
1527955381.539835000	9.57992	824	1
1527955381.561353000	9.60144	69	0
1527955381.580943000	9.62103	463	0
1527955381.581043000	9.62113	208	0
1527955381.583095000	9.62318	86	1
1527955382.978965000	11.0191	989	1
1527955382.979092000	11.0192	89	1
1527955382.979261000	11.0193	461	1
1527955382.979313000	11.0194	67	1
1527955382.988131000	11.0282	285	1
1527955382.998120000	11.0382	69	0
1527955383.007781000	11.0479	69	0
1527955383.103721000	11.1438	281	0
1527955383.103822000	11.1439	131	0
1527955383.105154000	11.1452	89	1
1527955383.108268000	11.1484	72	0
1527955383.108711000	11.1488	200	0
1527955383.110095000	11.1502	83	1
1527955383.136423000	11.1765	259	0
1527955383.136542000	11.1766	83	0
1527955383.138110000	11.1782	83	1
1527955383.140403000	11.1805	72	0
1527955383.140795000	11.1809	80	0
1527955383.142100000	11.1822	83	1
1527955383.157740000	11.1978	282	0
1527955383.157742000	11.1978	120	0
1527955383.160137000	11.2002	83	1
1527955383.161072000	11.2012	84	0
1527955383.161164000	11.2013	225	0
1527955383.163246000	11.2033	83	1
1527955383.297273000	11.3374	465	1
1527955383.297352000	11.3374	74	1
1527955383.317483000	11.3576	69	0
1527955383.414653000	11.4547	307	1
1527955383.414743000	11.4548	239	1
1527955383.435000000	11.4751	69	0
1527955383.617623000	11.6577	239	0
1527955383.617730000	11.6578	344	0
1527955383.619140000	11.6592	89	1
1527955383.622979000	11.6631	205	0
1527955383.625170000	11.6653	80	1
1527955384.121982000	12.1621	353	1
1527955384.122116000	12.1622	1392	1
1527955384.122157000	12.1622	1392	1
1527955384.122208000	12.1623	1392	1
1527955384.122262000	12.1623	1392	1
1527955384.122302000	12.1624	1392	1
1527955384.122356000	12.1624	1392	1
1527955384.122398000	12.1625	1392	1
1527955384.122453000	12.1625	1392	1
1527955384.122491000	12.1626	1392	1
1527955384.122545000	12.1626	1392	1
1527955384.122585000	12.1627	1392	1
1527955384.122617000	12.1627	1392	1
1527955384.122663000	12.1628	1392	1
1527955384.124233000	12.1643	1392	1
1527955384.124302000	12.1644	1392	1
1527955384.124366000	12.1645	1392	1
1527955384.124429000	12.1645	1392	1
1527955384.124469000	12.1646	1392	1
1527955384.124530000	12.1646	1392	1
1527955384.126230000	12.1663	1392	1
1527955384.126295000	12.1664	1392	1
1527955384.126342000	12.1664	1392	1
1527955384.126410000	12.1665	1392	1
1527955384.126449000	12.1665	1392	1
1527955384.126483000	12.1666	1392	1
1527955384.126521000	12.1666	1392	1
1527955384.128222000	12.1683	1392	1
1527955384.128270000	12.1684	1392	1
1527955384.128333000	12.1684	1392	1
1527955384.128402000	12.1685	1392	1
1527955384.128447000	12.1685	1392	1
1527955384.128503000	12.1686	1392	1
1527955384.130228000	12.1703	1392	1
1527955384.130287000	12.1704	732	1
1527955384.142236000	12.1823	69	0
1527955384.143075000	12.1832	82	0
1527955384.144715000	12.1848	69	0
1527955384.145217000	12.1853	86	1
1527955384.148426000	12.1885	69	0
1527955384.152178000	12.1923	69	0
1527955384.318113000	12.3582	395	0
1527955384.320259000	12.3603	86	1
1527955384.325996000	12.3661	60	0
1527955384.328274000	12.3684	80	1
1527955384.440162000	12.4802	271	0
1527955384.440282000	12.4804	126	0
1527955384.442187000	12.4823	83	1
1527955384.444995000	12.4851	72	0
1527955384.445099000	12.4852	306	0
1527955384.447197000	12.4873	83	1
1527955384.496387000	12.5365	341	1
1527955384.498332000	12.5384	277	1
1527955384.516619000	12.5567	69	0
1527955384.597251000	12.6373	358	1
1527955384.603027000	12.6431	213	0
1527955384.603153000	12.6432	98	0
1527955384.605206000	12.6453	86	1
1527955384.607963000	12.6481	72	0
1527955384.608048000	12.6481	172	0
1527955384.609170000	12.6493	83	1
1527955384.617433000	12.6575	69	0
1527955384.620019000	12.6601	215	0
1527955384.620438000	12.6605	259	0
1527955384.622186000	12.6623	86	1
1527955384.623553000	12.6636	72	0
1527955384.624001000	12.6641	260	0
1527955384.625197000	12.6653	83	1
1527955384.687348000	12.7274	375	1
1527955384.687425000	12.7275	255	1
1527955384.707901000	12.748	69	0
1527955384.798408000	12.8385	565	0
1527955384.798526000	12.8386	782	0
1527955384.800461000	12.8405	86	1
1527955384.801022000	12.8411	72	0
1527955384.801099000	12.8412	107	0
1527955384.802180000	12.8423	83	1
1527955384.871599000	12.9117	273	0
1527955384.871713000	12.9118	126	0
1527955384.873241000	12.9133	83	1
1527955384.876252000	12.9163	72	0
1527955384.876765000	12.9169	193	0
1527955384.878220000	12.9183	83	1
1527955384.954149000	12.9942	1392	1
1527955384.954202000	12.9943	378	1
1527955384.975378000	13.0155	69	0
1527955385.100264000	13.1404	918	1
1527955385.100353000	13.1404	234	1
1527955385.120194000	13.1603	69	0
1527955385.262119000	13.3022	215	0
1527955385.262236000	13.3023	126	0
1527955385.264244000	13.3043	89	1
1527955385.268267000	13.3084	72	0
1527955385.268359000	13.3084	252	0
1527955385.270230000	13.3103	83	1
1527955385.271473000	13.3116	754	0
1527955385.271552000	13.3116	82	0
1527955385.273328000	13.3134	83	1
1527955385.306718000	13.3468	452	1
1527955385.327295000	13.3674	69	0
1527955385.539078000	13.5792	308	1
1527955385.539146000	13.5792	241	1
1527955385.559284000	13.5994	69	0
1527955385.561116000	13.6012	264	0
1527955385.562636000	13.6027	360	0
1527955385.563322000	13.6034	89	1
1527955385.707910000	13.748	315	0
1527955385.708233000	13.7483	126	0
1527955385.710352000	13.7504	83	1
1527955385.713189000	13.7533	72	0
1527955385.713191000	13.7533	291	0
1527955385.715317000	13.7554	83	1
1527955385.791441000	13.8315	375	1
1527955385.791533000	13.8316	232	1
1527955385.810996000	13.8511	69	0
1527955385.963188000	14.0033	215	0
1527955385.963190000	14.0033	126	0
1527955385.965371000	14.0055	86	1
1527955385.967685000	14.0078	72	0
1527955385.967687000	14.0078	239	0
1527955385.969355000	14.0094	83	1
1527955386.287661000	14.3277	375	1
1527955386.287748000	14.3278	237	1
1527955386.307830000	14.3479	69	0
1527955386.568722000	14.6088	280	0
1527955386.568725000	14.6088	126	0
1527955386.570355000	14.6104	86	1
1527955386.578337000	14.6184	72	0
1527955386.578423000	14.6185	167	0
1527955386.580308000	14.6204	83	1
1527955386.899787000	14.9399	375	1
1527955386.899866000	14.94	240	1
1527955386.919551000	14.9596	69	0
1527955387.064793000	15.1049	235	0
1527955387.065092000	15.1052	126	0
1527955387.066438000	15.1065	86	1
1527955387.069230000	15.1093	72	0
1527955387.069699000	15.1098	273	0
1527955387.071426000	15.1115	83	1
1527955387.347907000	15.388	373	1
1527955387.347983000	15.3881	239	1
1527955387.368618000	15.4087	69	0
1527955387.552368000	15.5925	236	0
1527955387.552564000	15.5927	126	0
1527955387.554444000	15.5945	86	1
1527955387.557861000	15.5979	72	0
1527955387.557954000	15.598	90	0
1527955387.559378000	15.5995	83	1
1527955387.760936000	15.801	374	1
1527955387.760996000	15.8011	233	1
1527955387.781984000	15.8221	69	0
1527955387.925696000	15.9658	213	0
1527955387.926493000	15.9666	128	0
1527955387.927403000	15.9675	86	1
1527955387.931061000	15.9711	72	0
1527955387.931205000	15.9713	238	0
1527955387.932398000	15.9725	83	1
1527955388.120453000	16.1605	373	1
1527955388.120530000	16.1606	238	1
1527955388.139861000	16.1799	69	0
1527955388.278281000	16.3184	217	0
1527955388.278404000	16.3185	128	0
1527955388.280474000	16.3206	86	1
1527955388.282844000	16.3229	72	0
1527955388.283228000	16.3233	151	0
1527955388.284484000	16.3246	83	1
1527955388.589143000	16.6292	374	1
1527955388.589243000	16.6293	469	1
1527955388.608677000	16.6488	69	0
1527955388.748011000	16.7881	238	0
1527955388.748309000	16.7884	128	0
1527955388.750533000	16.7906	86	1
1527955388.753939000	16.794	72	0
1527955388.754494000	16.7946	279	0
1527955388.755421000	16.7955	83	1
1527955388.845044000	16.8851	374	1
1527955388.845136000	16.8852	229	1
1527955388.864454000	16.9045	69	0
1527955389.010729000	17.0508	243	0
1527955389.010732000	17.0508	128	0
1527955389.012526000	17.0526	86	1
1527955389.014894000	17.055	72	0
1527955389.015351000	17.0554	274	0
1527955389.016438000	17.0565	83	1
1527955390.923926000	18.964	965	1
1527955390.924018000	18.9641	235	1
1527955390.944372000	18.9845	69	0
1527955391.090650000	19.1307	281	0
1527955391.090652000	19.1307	128	0
1527955391.093058000	19.1331	86	1
1527955391.095982000	19.1361	72	0
1527955391.096471000	19.1366	140	0
1527955391.097960000	19.138	83	1
1527955391.230377000	19.2705	980	1
1527955391.230472000	19.2706	235	1
1527955391.251482000	19.2916	69	0
1527955391.403528000	19.4436	236	0
1527955391.403531000	19.4436	128	0
1527955391.404995000	19.4451	86	1
1527955391.408031000	19.4481	72	0
1527955391.408127000	19.4482	219	0
1527955391.410018000	19.4501	83	1
1527955391.503470000	19.5436	371	1
1527955391.503565000	19.5437	237	1
1527955391.525768000	19.5659	69	0
1527955391.673053000	19.7131	212	0
1527955391.673187000	19.7133	128	0
1527955391.675058000	19.7151	86	1
1527955391.677229000	19.7173	72	0
1527955391.677231000	19.7173	270	0
1527955391.679012000	19.7191	83	1
1527955391.833400000	19.8735	370	1
1527955391.833493000	19.8736	237	1
1527955391.854988000	19.8951	69	0
1527955391.993731000	20.0338	260	0
1527955391.993844000	20.0339	128	0
1527955391.996025000	20.0361	86	1
1527955391.998525000	20.0386	72	0
1527955391.998602000	20.0387	200	0
1527955392.000002000	20.0401	83	1
1527955392.135319000	20.1754	374	1
1527955392.135388000	20.1755	237	1
1527955392.156755000	20.1968	69	0
1527955392.310984000	20.3511	212	0
1527955392.311102000	20.3512	128	0
1527955392.313088000	20.3532	86	1
1527955392.315004000	20.3551	72	0
1527955392.315107000	20.3552	67	0
1527955392.317069000	20.3572	83	1
1527955392.382461000	20.4225	370	1
1527955392.382551000	20.4226	235	1
1527955392.402605000	20.4427	69	0
1527955392.552837000	20.5929	236	0
1527955392.552949000	20.593	128	0
1527955392.555261000	20.5953	86	1
1527955392.557030000	20.5971	352	1
1527955392.557106000	20.5972	1392	1
1527955392.557135000	20.5972	1392	1
1527955392.557176000	20.5973	1392	1
1527955392.557237000	20.5973	1338	1
1527955392.557653000	20.5977	72	0
1527955392.557749000	20.5978	191	0
1527955392.559045000	20.5991	83	1
1527955392.580241000	20.6203	69	0
1527955392.678793000	20.7189	439	0
1527955392.681063000	20.7211	83	1
1527955392.685831000	20.7259	60	0
1527955392.688071000	20.7282	80	1
1527955392.817967000	20.8581	374	1
1527955392.818086000	20.8582	239	1
1527955392.838182000	20.8783	69	0
1527955392.980421000	21.0205	287	0
1527955392.980608000	21.0207	128	0
1527955392.982101000	21.0222	86	1
1527955392.984618000	21.0247	72	0
1527955392.984705000	21.0248	301	0
1527955392.986069000	21.0262	83	1
1527955393.176788000	21.2169	371	1
1527955393.176881000	21.217	235	1
1527955393.196523000	21.2366	69	0
1527955393.342579000	21.3827	235	0
1527955393.342706000	21.3828	128	0
1527955393.344092000	21.3842	86	1
1527955393.348983000	21.3891	72	0
1527955393.349425000	21.3895	270	0
1527955393.351077000	21.3912	83	1
1527955393.588554000	21.6286	370	1
1527955393.588646000	21.6287	235	1
1527955393.608253000	21.6483	69	0
1527955393.747726000	21.7878	235	0
1527955393.747730000	21.7878	128	0
1527955393.749109000	21.7892	86	1
1527955393.752854000	21.7929	72	0
1527955393.753289000	21.7934	165	0
1527955393.754098000	21.7942	83	1
1527955394.060179000	22.1003	373	1
1527955394.060268000	22.1004	199	1
1527955394.080167000	22.1203	69	0
1527955394.232004000	22.2721	213	0
1527955394.232632000	22.2727	128	0
1527955394.234219000	22.2743	86	1
1527955394.235750000	22.2758	72	0
1527955394.236169000	22.2763	174	0
1527955394.237127000	22.2772	83	1
1527955394.498801000	22.5389	374	1
1527955394.498864000	22.539	229	1
1527955394.518497000	22.5586	69	0
1527955394.668986000	22.7091	243	0
1527955394.668989000	22.7091	128	0
1527955394.671262000	22.7113	86	1
1527955394.674304000	22.7144	72	0
1527955394.674388000	22.7145	292	0
1527955394.676176000	22.7163	83	1
1527955397.425469000	25.4656	944	1
1527955397.425566000	25.4657	1392	1
1527955397.425607000	25.4657	1392	1
1527955397.425640000	25.4657	1392	1
1527955397.425676000	25.4658	522	1
1527955397.445307000	25.4854	69	0
1527955397.561233000	25.6013	380	0
1527955397.563327000	25.6034	83	1
1527955397.568971000	25.6091	60	0
1527955397.570312000	25.6104	80	1
1527955397.626852000	25.6669	980	1
1527955397.626945000	25.667	237	1
1527955397.647610000	25.6877	69	0
1527955397.802390000	25.8425	283	0
1527955397.802397000	25.8425	128	0
1527955397.804423000	25.8445	86	1
1527955397.805261000	25.8453	72	0
1527955397.805708000	25.8458	193	0
1527955397.807323000	25.8474	83	1
1527955398.003692000	26.0438	375	1
1527955398.003753000	26.0438	234	1
1527955398.023985000	26.0641	69	0
1527955398.172991000	26.2131	213	0
1527955398.172993000	26.2131	128	0
1527955398.175438000	26.2155	86	1
1527955398.177134000	26.2172	72	0
1527955398.177572000	26.2177	153	0
1527955398.178324000	26.2184	83	1
1527955398.464977000	26.5051	374	1
1527955398.465071000	26.5052	235	1
1527955398.485988000	26.5261	69	0
1527955398.628407000	26.6685	238	0
1527955398.628530000	26.6686	128	0
1527955398.630466000	26.6706	86	1
1527955398.633577000	26.6737	72	0
1527955398.633962000	26.674	87	0
1527955398.635431000	26.6755	83	1
1527955398.925038000	26.9651	372	1
1527955398.925100000	26.9652	235	1
1527955398.951355000	26.9914	69	0
1527955399.096579000	27.1367	260	0
1527955399.096581000	27.1367	128	0
1527955399.098474000	27.1386	86	1
1527955399.100740000	27.1408	72	0
1527955399.101082000	27.1412	153	0
1527955399.102410000	27.1425	83	1
1527955399.213607000	27.2537	376	1
1527955399.213674000	27.2538	236	1
1527955399.234740000	27.2748	69	0
1527955399.393131000	27.4332	213	0
1527955399.393134000	27.4332	128	0
1527955399.395516000	27.4356	86	1
1527955399.398572000	27.4387	72	0
1527955399.398980000	27.4391	235	0
1527955399.400472000	27.4406	83	1
1527955399.554085000	27.5942	370	1
1527955399.554175000	27.5943	235	1
1527955399.585296000	27.6254	69	0
1527955399.748646000	27.7887	238	0
1527955399.748649000	27.7887	128	0
1527955399.750513000	27.7906	86	1
1527955399.751981000	27.7921	72	0
1527955399.752477000	27.7926	208	0
1527955399.753422000	27.7935	83	1
1527955399.897787000	27.9379	375	1
1527955399.897881000	27.938	237	1
1527955399.916660000	27.9567	69	0
1527955400.055768000	28.0959	283	0
1527955400.055771000	28.0959	128	0
1527955400.057458000	28.0975	86	1
1527955400.059957000	28.1	72	0
1527955400.060391000	28.1005	218	0
1527955400.061448000	28.1015	83	1
1527955400.226795000	28.2669	370	1
1527955400.226877000	28.267	237	1
1527955400.246378000	28.2865	69	0
1527955400.385305000	28.4254	212	0
1527955400.385307000	28.4254	128	0
1527955400.387546000	28.4276	86	1
1527955400.392408000	28.4325	72	0
1527955400.392411000	28.4325	313	0
1527955400.394545000	28.4346	83	1
1527955400.626013000	28.6661	370	1
1527955400.626107000	28.6662	235	1
1527955400.646987000	28.6871	69	0
1527955400.800376000	28.8405	312	0
1527955400.800503000	28.8406	128	0
1527955400.802528000	28.8426	86	1
1527955400.803527000	28.8436	72	0
1527955400.803915000	28.844	100	0
1527955400.805496000	28.8456	83	1
1527955401.206034000	29.2461	372	1
1527955401.206124000	29.2462	237	1
1527955401.243594000	29.2837	372	1
1527955401.246222000	29.2863	69	0
1527955401.263302000	29.3034	69	0
1527955401.390538000	29.4306	236	0
1527955401.390765000	29.4309	128	0
1527955401.392606000	29.4327	89	1
1527955401.396269000	29.4364	72	0
1527955401.396271000	29.4364	261	0
1527955401.397527000	29.4376	83	1
1527955401.436323000	29.4764	371	1
1527955401.436387000	29.4765	235	1
1527955401.456960000	29.497	69	0
1527955401.599998000	29.6401	238	0
1527955401.600000000	29.6401	128	0
1527955401.601643000	29.6417	86	1
1527955401.604579000	29.6447	72	0
1527955401.604677000	29.6448	107	0
1527955401.606628000	29.6467	83	1
1527955401.938017000	29.9781	372	1
1527955401.938080000	29.9782	234	1
1527955401.957839000	29.9979	69	0
1527955402.107219000	30.1473	216	0
1527955402.107222000	30.1473	128	0
1527955402.109661000	30.1497	86	1
1527955402.112599000	30.1527	72	0
1527955402.112601000	30.1527	145	0
1527955402.114625000	30.1547	83	1
1527955402.276715000	30.3168	963	1
1527955402.276809000	30.3169	234	1
1527955402.299504000	30.3396	69	0
1527955402.436446000	30.4765	240	0
1527955402.436690000	30.4768	128	0
1527955402.438679000	30.4788	86	1
1527955402.441149000	30.4812	72	0
1527955402.441855000	30.4819	104	0
1527955402.442589000	30.4827	83	1
1527955402.624916000	30.665	981	1
1527955402.624978000	30.6651	236	1
1527955402.644633000	30.6847	69	0
1527955402.784185000	30.8243	213	0
1527955402.784188000	30.8243	128	0
1527955402.785634000	30.8257	86	1
1527955402.787637000	30.8277	72	0
1527955402.788023000	30.8281	311	0
1527955402.789607000	30.8297	83	1
1527955402.967088000	31.0072	374	1
1527955402.967149000	31.0072	234	1
1527955402.987177000	31.0273	69	0
1527955403.138117000	31.1782	219	0
1527955403.138119000	31.1782	128	0
1527955403.139633000	31.1797	86	1
1527955403.141494000	31.1816	72	0
1527955403.141961000	31.182	186	0
1527955403.143641000	31.1837	83	1
1527955403.685201000	31.7253	372	1
1527955403.685292000	31.7254	234	1
1527955403.705396000	31.7455	69	0
1527955403.850891000	31.891	306	0
1527955403.851168000	31.8913	128	0
1527955403.852672000	31.8928	86	1
1527955403.854866000	31.895	72	0
1527955403.855381000	31.8955	311	0
1527955403.856672000	31.8968	83	1
1527955403.918836000	31.9589	374	1
1527955403.918902000	31.959	235	1
1527955403.939175000	31.9793	69	0
1527955404.090431000	32.1305	213	0
1527955404.090435000	32.1305	128	0
1527955404.092783000	32.1329	86	1
1527955404.094246000	32.1343	72	0
1527955404.094678000	32.1348	307	0
1527955404.095673000	32.1358	83	1
1527955404.267893000	32.308	374	1
1527955404.267959000	32.308	236	1
1527955404.287755000	32.3278	69	0
1527955404.425456000	32.4655	238	0
1527955404.425458000	32.4655	128	0
1527955404.427803000	32.4679	86	1
1527955404.430027000	32.4701	72	0
1527955404.430124000	32.4702	113	0
1527955404.431759000	32.4718	83	1
1527955404.704243000	32.7443	371	1
1527955404.704299000	32.7444	235	1
1527955404.724338000	32.7644	69	0
1527955404.870249000	32.9103	258	0
1527955404.870251000	32.9103	128	0
1527955404.871820000	32.9119	86	1
1527955404.874516000	32.9146	72	0
1527955404.874927000	32.915	78	0
1527955404.875711000	32.9158	83	1
1527955404.916106000	32.9562	371	1
1527955404.916194000	32.9563	235	1
1527955404.935999000	32.9761	69	0
1527955405.075483000	33.1156	212	0
1527955405.075743000	33.1158	128	0
1527955405.077842000	33.1179	86	1
1527955405.080529000	33.1206	72	0
1527955405.080987000	33.1211	258	0
1527955405.081720000	33.1218	83	1
1527955405.125112000	33.1652	373	1
1527955405.125178000	33.1653	238	1
1527955405.144365000	33.1845	69	0
1527955405.298511000	33.3386	212	0
1527955405.298513000	33.3386	128	0
1527955405.300853000	33.3409	86	1
1527955405.304726000	33.3448	72	0
1527955405.305578000	33.3457	146	0
1527955405.306756000	33.3468	83	1
1527955405.646112000	33.6862	370	1
1527955405.646171000	33.6863	236	1
1527955405.667560000	33.7076	69	0
1527955405.821798000	33.8619	305	0
1527955405.821801000	33.8619	128	0
1527955405.823864000	33.864	86	1
1527955405.826810000	33.8669	72	0
1527955405.827468000	33.8676	157	0
1527955405.828776000	33.8689	83	1
1527955406.085180000	34.1253	370	1
1527955406.085242000	34.1253	238	1
1527955406.105263000	34.1453	69	0
1527955406.239706000	34.2798	213	0
1527955406.239708000	34.2798	128	0
1527955406.241901000	34.282	86	1
1527955406.244657000	34.2847	72	0
1527955406.244659000	34.2847	248	0
1527955406.246862000	34.2869	83	1
1527955407.417907000	35.458	371	1
1527955407.418000000	35.4581	235	1
1527955407.437517000	35.4776	69	0
1527955407.611321000	35.6514	313	0
1527955407.611324000	35.6514	128	0
1527955407.612982000	35.6531	86	1
1527955407.616981000	35.6571	72	0
1527955407.617484000	35.6576	229	0
1527955407.618966000	35.6591	83	1
1527955407.716307000	35.7564	372	1
1527955407.716370000	35.7565	236	1
1527955407.736484000	35.7766	69	0
1527955407.882357000	35.9224	236	0
1527955407.882360000	35.9224	128	0
1527955407.883915000	35.924	86	1
1527955407.886737000	35.9268	72	0
1527955407.886739000	35.9268	298	0
1527955407.888982000	35.9291	83	1
1527955408.066194000	36.1063	960	1
1527955408.066255000	36.1063	235	1
1527955408.086637000	36.1267	69	0
1527955408.225893000	36.266	213	0
1527955408.225895000	36.266	128	0
1527955408.228011000	36.2681	86	1
1527955408.230358000	36.2704	72	0
1527955408.230360000	36.2704	96	0
1527955408.231977000	36.2721	83	1
1527955408.337120000	36.3772	980	1
1527955408.337185000	36.3773	235	1
1527955408.358280000	36.3984	69	0
1527955408.506887000	36.547	236	0
1527955408.506890000	36.547	128	0
1527955408.509028000	36.5491	86	1
1527955408.510520000	36.5506	72	0
1527955408.510931000	36.551	70	0
1527955408.511923000	36.552	83	1
1527955408.556097000	36.5962	370	1
1527955408.556163000	36.5963	235	1
1527955408.579192000	36.6193	69	0
1527955408.724659000	36.7647	217	0
1527955408.724661000	36.7647	128	0
1527955408.727042000	36.7671	86	1
1527955408.729877000	36.77	72	0
1527955408.729879000	36.77	177	0
1527955408.732021000	36.7721	83	1
1527955409.066281000	37.1064	371	1
1527955409.066340000	37.1064	238	1
1527955409.086317000	37.1264	69	0
1527955409.095503000	37.1356	69	0
1527955409.234090000	37.2742	212	0
1527955409.234092000	37.2742	128	0
1527955409.236026000	37.2761	89	1
1527955409.239050000	37.2791	72	0
1527955409.239138000	37.2792	264	0
1527955409.240987000	37.2811	83	1
1527955409.346119000	37.3862	374	1
1527955409.346220000	37.3863	235	1
1527955409.366838000	37.4069	69	0
1527955409.371984000	37.4121	69	0
1527955409.516647000	37.5567	242	0
1527955409.516650000	37.5567	128	0
1527955409.519056000	37.5591	89	1
1527955409.522160000	37.5622	72	0
1527955409.523597000	37.5637	200	0
1527955409.524103000	37.5642	83	1
1527955409.707462000	37.7475	372	1
1527955409.707557000	37.7476	238	1
1527955409.726605000	37.7667	69	0
1527955409.873830000	37.9139	283	0
1527955409.873833000	37.9139	128	0
1527955409.876036000	37.9161	86	1
1527955409.879065000	37.9192	72	0
1527955409.879568000	37.9197	295	0
1527955409.881017000	37.9211	83	1
1527955409.999303000	38.0394	375	1
1527955409.999396000	38.0395	236	1
1527955410.020817000	38.0609	69	0
1527955410.158002000	38.1981	215	0
1527955410.158118000	38.1982	128	0
1527955410.160054000	38.2001	86	1
1527955410.162714000	38.2028	72	0
1527955410.162802000	38.2029	245	0
1527955410.164021000	38.2041	83	1
1527955410.341570000	38.3817	372	1
1527955410.341658000	38.3817	238	1
1527955410.361704000	38.4018	69	0
1527955410.502271000	38.5424	239	0
1527955410.502274000	38.5424	128	0
1527955410.504097000	38.5442	86	1
1527955410.507137000	38.5472	72	0
1527955410.507338000	38.5474	320	0
1527955410.509060000	38.5491	83	1
1527955410.667436000	38.7075	373	1
1527955410.667524000	38.7076	235	1
1527955410.688086000	38.7282	69	0
1527955410.838375000	38.8785	258	0
1527955410.838378000	38.8785	128	0
1527955410.840106000	38.8802	86	1
1527955410.844472000	38.8846	72	0
1527955410.844474000	38.8846	309	0
1527955410.846088000	38.8862	83	1
1527955411.157315000	39.1974	370	1
1527955411.157410000	39.1975	235	1
1527955411.176581000	39.2167	69	0
1527955411.318454000	39.3585	213	0
1527955411.318569000	39.3587	128	0
1527955411.320117000	39.3602	86	1
1527955411.322855000	39.3629	72	0
1527955411.322965000	39.3631	251	0
1527955411.325144000	39.3652	83	1
1527955411.407982000	39.4481	371	1
1527955411.408071000	39.4482	236	1
1527955411.429050000	39.4691	69	0
1527955411.449871000	39.49	221	1
1527955411.472400000	39.5125	69	0
1527955411.567764000	39.6079	236	0
1527955411.567852000	39.6079	128	0
1527955411.569101000	39.6092	89	1
1527955411.572394000	39.6125	72	0
1527955411.573428000	39.6135	188	0
1527955411.574091000	39.6142	83	1
1527955411.752591000	39.7927	371	1
1527955411.752683000	39.7928	235	1
1527955411.772646000	39.8127	69	0
1527955411.859714000	39.8998	477	0
1527955411.860012000	39.9001	1392	0
1527955411.861488000	39.9016	86	1
1527955411.861520000	39.9016	975	0
1527955411.863146000	39.9032	80	1
1527955411.863997000	39.9041	72	0
1527955411.864436000	39.9045	252	0
1527955411.866129000	39.9062	83	1
1527955411.882359000	39.9224	844	1
1527955411.900343000	39.9404	1392	0
1527955411.900346000	39.9404	1392	0
1527955411.900576000	39.9407	1392	0
1527955411.900661000	39.9407	1392	0
1527955411.900665000	39.9408	1392	0
1527955411.900861000	39.9409	1392	0
1527955411.900933000	39.941	1392	0
1527955411.900935000	39.941	1392	0
1527955411.901187000	39.9413	1392	0
1527955411.901281000	39.9414	1392	0
1527955411.901284000	39.9414	1392	0
1527955411.901491000	39.9416	1392	0
1527955411.901564000	39.9417	1392	0
1527955411.901566000	39.9417	1392	0
1527955411.901641000	39.9417	1392	0
1527955411.901738000	39.9418	107	1
1527955411.901815000	39.9419	1392	0
1527955411.901883000	39.942	1392	0
1527955411.901886000	39.942	1392	0
1527955411.901951000	39.942	1392	0
1527955411.902130000	39.9422	1392	0
1527955411.902201000	39.9423	1392	0
1527955411.902203000	39.9423	1392	0
1527955411.902457000	39.9425	107	1
1527955411.903701000	39.9438	1392	0
1527955411.903775000	39.9439	1392	0
1527955411.904019000	39.9441	1392	0
1527955411.904102000	39.9442	1392	0
1527955411.904149000	39.9442	92	1
1527955411.904447000	39.9445	1392	0
1527955411.904517000	39.9446	1392	0
1527955411.904582000	39.9447	1392	0
1527955411.904646000	39.9447	1392	0
1527955411.904842000	39.9449	1392	0
1527955411.904928000	39.945	1392	0
1527955411.905159000	39.9452	1392	0
1527955411.905244000	39.9453	1392	0
1527955411.905310000	39.9454	1392	0
1527955411.905476000	39.9456	107	1
1527955411.905483000	39.9456	1392	0
1527955411.905549000	39.9456	1392	0
1527955411.905739000	39.9458	1392	0
1527955411.905805000	39.9459	1392	0
1527955411.905873000	39.946	1392	0
1527955411.905939000	39.946	1392	0
1527955411.906086000	39.9462	1392	0
1527955411.906165000	39.9463	1392	0
1527955411.906381000	39.9465	1392	0
1527955411.907121000	39.9472	104	1
1527955411.907873000	39.948	1392	0
1527955411.908055000	39.9481	1392	0
1527955411.908149000	39.9482	1392	0
1527955411.908367000	39.9485	1392	0
1527955411.908530000	39.9486	1392	0
1527955411.908843000	39.9489	1392	0
1527955411.909100000	39.9492	1392	0
1527955411.909125000	39.9492	95	1
1527955411.909166000	39.9493	1392	0
1527955411.909414000	39.9495	1392	0
1527955411.909479000	39.9496	1392	0
1527955411.909699000	39.9498	1392	0
1527955411.909766000	39.9499	1392	0
1527955411.909834000	39.9499	1392	0
1527955411.910004000	39.9501	1392	0
1527955411.910073000	39.9502	1392	0
1527955411.910331000	39.9504	1392	0
1527955411.910399000	39.9505	1392	0
1527955411.910402000	39.9505	1392	0
1527955411.910406000	39.9505	107	1
1527955411.910666000	39.9508	1392	0
1527955411.910735000	39.9508	1392	0
1527955411.910738000	39.9508	1392	0
1527955411.910948000	39.951	1392	0
1527955411.911015000	39.9511	1392	0
1527955411.911291000	39.9514	1392	0
1527955411.911598000	39.9517	1392	0
1527955411.911881000	39.952	1392	0
1527955411.911946000	39.952	1392	0
1527955411.911952000	39.952	107	1
1527955411.912212000	39.9523	1392	0
1527955411.913116000	39.9532	83	1
1527955411.913409000	39.9535	1392	0
1527955411.913658000	39.9537	1392	0
1527955411.913725000	39.9538	1392	0
1527955411.913727000	39.9538	1392	0
1527955411.913966000	39.9541	1392	0
1527955411.914029000	39.9541	1392	0
1527955411.914096000	39.9542	1392	0
1527955411.914256000	39.9543	1392	0
1527955411.914321000	39.9544	1392	0
1527955411.914605000	39.9547	1392	0
1527955411.914679000	39.9548	107	1
1527955411.914946000	39.955	1392	0
1527955411.915017000	39.9551	1392	0
1527955411.915215000	39.9553	1392	0
1527955411.915304000	39.9554	1392	0
1527955411.915369000	39.9555	1392	0
1527955411.915535000	39.9556	1392	0
1527955411.915603000	39.9557	1392	0
1527955411.915671000	39.9558	1392	0
1527955411.915965000	39.9561	1392	0
1527955411.916139000	39.9562	104	1
1527955411.916391000	39.9565	1392	0
1527955411.916457000	39.9565	1392	0
1527955411.916590000	39.9567	1392	0
1527955411.916659000	39.9567	1392	0
1527955411.916890000	39.957	1392	0
1527955411.918122000	39.9582	92	1
1527955411.919099000	39.9592	1392	0
1527955411.919319000	39.9594	1392	0
1527955411.919386000	39.9595	1392	0
1527955411.919616000	39.9597	1392	0
1527955411.919689000	39.9598	1392	0
1527955411.919927000	39.96	1392	0
1527955411.919997000	39.9601	1392	0
1527955411.920236000	39.9603	1392	0
1527955411.921148000	39.9612	101	1
1527955411.921528000	39.9616	1392	0
1527955411.921680000	39.9618	1392	0
1527955411.921747000	39.9618	1392	0
1527955411.921993000	39.9621	1392	0
1527955411.922062000	39.9621	1392	0
1527955411.922064000	39.9622	1392	0
1527955411.922328000	39.9624	1392	0
1527955411.922417000	39.9625	1392	0
1527955411.922420000	39.9625	233	0
1527955411.922684000	39.9628	1392	0
1527955411.922964000	39.9631	1392	0
1527955411.923042000	39.9631	110	1
1527955411.923325000	39.9634	1392	0
1527955411.923393000	39.9635	1392	0
1527955411.924073000	39.9642	1392	0
1527955411.924389000	39.9645	1392	0
1527955411.924456000	39.9645	1392	0
1527955411.924680000	39.9648	1392	0
1527955411.924994000	39.9651	1392	0
1527955411.925061000	39.9651	1392	0
1527955411.925109000	39.9652	98	1
1527955411.925359000	39.9654	1392	0
1527955411.925428000	39.9655	1392	0
1527955411.925565000	39.9657	1392	0
1527955411.925633000	39.9657	1392	0
1527955411.925635000	39.9657	1392	0
1527955411.925875000	39.966	1392	0
1527955411.925940000	39.966	1392	0
1527955411.925942000	39.966	1392	0
1527955411.926174000	39.9663	1392	0
1527955411.926239000	39.9663	1392	0
1527955411.926242000	39.9663	1392	0
1527955411.926308000	39.9664	107	1
1527955411.927349000	39.9674	1392	0
1527955411.927419000	39.9675	1392	0
1527955411.927642000	39.9677	1392	0
1527955411.927712000	39.9678	1392	0
1527955411.927936000	39.968	1392	0
1527955411.928004000	39.9681	1392	0
1527955411.928078000	39.9682	1392	0
1527955411.928164000	39.9683	98	1
1527955411.928239000	39.9683	1392	0
1527955411.928418000	39.9685	1392	0
1527955411.928485000	39.9686	1392	0
1527955411.928553000	39.9686	1392	0
1527955411.928861000	39.9689	1392	0
1527955411.928928000	39.969	1392	0
1527955411.928930000	39.969	1392	0
1527955411.929124000	39.9692	1392	0
1527955411.929190000	39.9693	1392	0
1527955411.929221000	39.9693	107	1
1527955411.929260000	39.9693	1392	0
1527955411.929572000	39.9697	1392	0
1527955411.929642000	39.9697	1392	0
1527955411.929645000	39.9697	1392	0
1527955411.929774000	39.9699	1392	0
1527955411.929836000	39.9699	1198	0
1527955411.931101000	39.9712	98	1
1527955412.065954000	40.106	981	1
1527955412.066048000	40.1061	236	1
1527955412.087549000	40.1276	69	0
1527955412.155013000	40.1951	147	1
1527955412.189118000	40.2292	69	0
1527955412.231348000	40.2714	219	0
1527955412.231472000	40.2716	128	0
1527955412.233182000	40.2733	89	1
1527955412.235772000	40.2759	72	0
1527955412.235857000	40.2759	164	0
1527955412.237134000	40.2772	83	1
1527955412.514502000	40.5546	372	1
1527955412.514572000	40.5547	235	1
1527955412.535378000	40.5755	69	0
1527955412.578745000	40.6188	234	0
1527955412.579240000	40.6193	1392	0
1527955412.580559000	40.6206	977	0
1527955412.580631000	40.6207	86	1
1527955412.581434000	40.6215	72	0
1527955412.581512000	40.6216	276	0
1527955412.582146000	40.6222	86	1
1527955412.674167000	40.7143	229	0
1527955412.674283000	40.7144	128	0
1527955412.676187000	40.7163	83	1
1527955412.679196000	40.7193	72	0
1527955412.679628000	40.7197	167	0
1527955412.681159000	40.7212	83	1
1527955412.865300000	40.9054	262	1
1527955412.886123000	40.9262	69	0
1527955412.943612000	40.9837	307	1
1527955412.943673000	40.9838	238	1
1527955412.963095000	41.0032	69	0
1527955413.109695000	41.1498	283	0
1527955413.110008000	41.1501	128	0
1527955413.111276000	41.1514	89	1
1527955413.114498000	41.1546	72	0
1527955413.114938000	41.155	276	0
1527955413.116193000	41.1563	83	1
1527955413.230757000	41.2708	384	0
1527955413.230759000	41.2708	526	0
1527955413.232003000	41.2721	100	1
1527955413.234663000	41.2747	254	1
1527955413.238352000	41.2784	308	1
1527955413.238401000	41.2785	236	1
1527955413.251986000	41.2921	69	0
1527955413.257065000	41.2972	69	0
1527955413.419270000	41.4594	283	0
1527955413.419389000	41.4595	128	0
1527955413.421220000	41.4613	89	1
1527955413.423937000	41.464	72	0
1527955413.424676000	41.4648	261	0
1527955413.425186000	41.4653	83	1
1527955413.566575000	41.6067	376	1
1527955413.566670000	41.6068	235	1
1527955413.587254000	41.6273	69	0
1527955413.611688000	41.6518	243	0
1527955413.611865000	41.652	453	0
1527955413.611868000	41.652	302	0
1527955413.613433000	41.6535	89	1
1527955413.644052000	41.6841	495	1
1527955413.665001000	41.7051	69	0
1527955413.727915000	41.768	215	0
1527955413.727917000	41.768	128	0
1527955413.730323000	41.7704	86	1
1527955413.733077000	41.7732	72	0
1527955413.733193000	41.7733	320	0
1527955413.735315000	41.7754	83	1
1527955413.845287000	41.8854	1392	0
1527955413.845775000	41.8859	1199	0
1527955413.847250000	41.8873	83	1
1527955413.853248000	41.8933	72	0
1527955413.855348000	41.8954	80	1
1527955413.888036000	41.9281	266	0
1527955413.890330000	41.9304	80	1
1527955414.005542000	42.0456	373	1
1527955414.005613000	42.0457	237	1
1527955414.025241000	42.0653	69	0
1527955414.166300000	42.2064	216	0
1527955414.166587000	42.2067	128	0
1527955414.168326000	42.2084	86	1
1527955414.170403000	42.2105	72	0
1527955414.170821000	42.2109	158	0
1527955414.172261000	42.2123	83	1
1527955414.345661000	42.3857	962	1
1527955414.345757000	42.3858	238	1
1527955414.365806000	42.4059	69	0
1527955414.513078000	42.5532	280	0
1527955414.513080000	42.5532	128	0
1527955414.515378000	42.5555	86	1
1527955414.517517000	42.5576	72	0
1527955414.517519000	42.5576	229	0
1527955414.519333000	42.5594	83	1
1527955414.826782000	42.8669	982	1
1527955414.826845000	42.8669	236	1
1527955414.847964000	42.8881	69	0
1527955414.861243000	42.9013	338	1
1527955414.881160000	42.9212	69	0
1527955414.958333000	42.9984	292	0
1527955414.958335000	42.9984	489	0
1527955414.959998000	43.0001	72	0
1527955414.960335000	43.0004	92	1
1527955414.975552000	43.0156	119	0
1527955414.977322000	43.0174	80	1
1527955414.999987000	43.0401	284	0
1527955415.000282000	43.0404	128	0
1527955415.002364000	43.0425	83	1
1527955415.004963000	43.045	72	0
1527955415.005506000	43.0456	235	0
1527955415.006303000	43.0464	83	1
1527955415.248669000	43.2888	371	1
1527955415.248763000	43.2889	235	1
1527955415.268943000	43.309	69	0
1527955415.421339000	43.4614	242	0
1527955415.421341000	43.4614	128	0
1527955415.423432000	43.4635	86	1
1527955415.426994000	43.4671	72	0
1527955415.427088000	43.4672	193	0
1527955415.428326000	43.4684	83	1
1527955415.656785000	43.6969	375	1
1527955415.656880000	43.697	236	1
1527955415.677058000	43.7171	69	0
1527955415.849670000	43.8898	285	0
1527955415.850163000	43.8902	128	0
1527955415.851469000	43.8916	86	1
1527955415.855570000	43.8957	72	0
1527955415.855675000	43.8958	258	0
1527955415.857397000	43.8975	83	1
1527955416.046952000	44.087	374	1
1527955416.047014000	44.0871	238	1
1527955416.068426000	44.1085	69	0
1527955416.213866000	44.254	216	0
1527955416.213999000	44.2541	128	0
1527955416.215502000	44.2556	86	1
1527955416.217943000	44.258	72	0
1527955416.217945000	44.258	85	0
1527955416.219372000	44.2595	83	1
1527955416.396760000	44.4368	376	1
1527955416.396822000	44.4369	199	1
1527955416.415989000	44.4561	82	0
1527955416.417449000	44.4575	80	1
1527955416.419326000	44.4594	69	0
1527955416.568304000	44.6084	236	0
1527955416.568306000	44.6084	128	0
1527955416.570253000	44.6103	72	0
1527955416.570255000	44.6103	151	0
1527955416.570572000	44.6107	92	1
1527955416.837846000	44.8779	374	1
1527955416.837931000	44.878	417	1
1527955416.859504000	44.8996	69	0
1527955417.037460000	45.0775	258	0
1527955417.037462000	45.0775	128	0
1527955417.039502000	45.0796	86	1
1527955417.042987000	45.0831	72	0
1527955417.042989000	45.0831	285	0
1527955417.044481000	45.0846	83	1
1527955417.927989000	45.9681	375	1
1527955417.928051000	45.9681	235	1
1527955417.951735000	45.9918	69	0
1527955418.091986000	46.1321	239	0
1527955418.091989000	46.1321	128	0
1527955418.093491000	46.1336	86	1
1527955418.094977000	46.1351	72	0
1527955418.094980000	46.1351	263	0
1527955418.096546000	46.1366	83	1
1527955418.262047000	46.3021	372	1
1527955418.262132000	46.3022	236	1
1527955418.283121000	46.3232	69	0
1527955418.431827000	46.4719	238	0
1527955418.431829000	46.4719	128	0
1527955418.433597000	46.4737	86	1
1527955418.435141000	46.4752	72	0
1527955418.435533000	46.4756	248	0
1527955418.436490000	46.4766	83	1
1527955418.726922000	46.767	962	1
1527955418.727017000	46.7671	235	1
1527955418.747538000	46.7876	69	0
1527955418.888848000	46.9289	215	0
1527955418.888960000	46.929	128	0
1527955418.890607000	46.9307	86	1
1527955418.893688000	46.9338	72	0
1527955418.894137000	46.9342	137	0
1527955418.895522000	46.9356	83	1
1527955419.028929000	47.069	981	1
1527955419.028991000	47.0691	235	1
1527955419.048990000	47.0891	69	0
1527955419.191031000	47.2311	285	0
1527955419.191574000	47.2317	128	0
1527955419.192545000	47.2326	86	1
1527955419.195257000	47.2353	72	0
1527955419.195356000	47.2354	227	0
1527955419.196544000	47.2366	83	1
1527955419.398755000	47.4388	372	1
1527955419.398847000	47.4389	238	1
1527955419.417827000	47.4579	69	0
1527955419.558421000	47.5985	236	0
1527955419.558423000	47.5985	128	0
1527955419.560665000	47.6008	86	1
1527955419.563598000	47.6037	72	0
1527955419.563692000	47.6038	292	0
1527955419.565635000	47.6057	83	1
1527955420.048088000	48.0882	352	1
1527955420.048190000	48.0883	1392	1
1527955420.048229000	48.0883	1392	1
1527955420.048261000	48.0883	1392	1
1527955420.048295000	48.0884	803	1
1527955420.056640000	48.0967	304	1
1527955420.056725000	48.0968	235	1
1527955420.071243000	48.1113	69	0
1527955420.077144000	48.1172	69	0
1527955420.251211000	48.2913	415	0
1527955420.252698000	48.2928	86	1
1527955420.257462000	48.2975	60	0
1527955420.259670000	48.2998	80	1
1527955420.311792000	48.3519	225	0
1527955420.311795000	48.3519	128	0
1527955420.313697000	48.3538	83	1
1527955420.316637000	48.3567	72	0
1527955420.316723000	48.3568	89	0
1527955420.318664000	48.3588	83	1
1527955420.547010000	48.5871	371	1
1527955420.547105000	48.5872	238	1
1527955420.567444000	48.6075	69	0
1527955420.707676000	48.7478	238	0
1527955420.707678000	48.7478	128	0
1527955420.709733000	48.7498	86	1
1527955420.711879000	48.752	72	0
1527955420.712070000	48.7522	165	0
1527955420.713689000	48.7538	83	1
1527955420.818189000	48.8583	372	1
1527955420.818251000	48.8583	236	1
1527955420.853537000	48.8936	69	0
1527955420.994698000	49.0348	274	0
1527955420.994700000	49.0348	128	0
1527955420.996752000	49.0368	86	1
1527955421.000547000	49.0406	72	0
1527955421.000549000	49.0406	131	0
1527955421.002734000	49.0428	83	1
1527955421.131212000	49.1713	371	1
1527955421.131305000	49.1714	417	1
1527955421.151962000	49.192	69	0
1527955421.162692000	49.2028	69	0
1527955421.298708000	49.3388	217	0
1527955421.298710000	49.3388	128	0
1527955421.300766000	49.3409	89	1
1527955421.302306000	49.3424	72	0
1527955421.302308000	49.3424	223	0
1527955421.303724000	49.3438	83	1
1527955424.563410000	52.6035	375	1
1527955424.563484000	52.6036	236	1
1527955424.584659000	52.6247	69	0
1527955424.792768000	52.8329	308	0
1527955424.792888000	52.833	128	0
1527955424.794691000	52.8348	86	1
1527955424.797695000	52.8378	72	0
1527955424.797858000	52.8379	89	0
1527955424.799765000	52.8399	83	1
1527955424.867981000	52.9081	372	1
1527955424.868077000	52.9082	236	1
1527955424.889285000	52.9294	69	0
1527955425.040778000	53.0809	212	0
1527955425.040884000	53.081	128	0
1527955425.042703000	53.0828	86	1
1527955425.046183000	53.0863	72	0
1527955425.046590000	53.0867	289	0
1527955425.047682000	53.0878	83	1
1527955425.673959000	53.714	353	1
1527955425.674043000	53.7141	1392	1
1527955425.674071000	53.7142	1392	1
1527955425.674113000	53.7142	1392	1
1527955425.674162000	53.7142	220	1
1527955425.698444000	53.7385	69	0
1527955425.717027000	53.7571	307	1
1527955425.717120000	53.7572	247	1
1527955425.737390000	53.7775	69	0
1527955425.793876000	53.834	377	0
1527955425.795711000	53.8358	86	1
1527955425.798889000	53.839	60	0
1527955425.800700000	53.8408	80	1
1527955425.898021000	53.9381	269	0
1527955425.898111000	53.9382	128	0
1527955425.899812000	53.9399	83	1
1527955425.903427000	53.9435	72	0
1527955425.903852000	53.9439	238	0
1527955425.904751000	53.9448	83	1
1527955428.766426000	56.8065	373	1
1527955428.766522000	56.8066	239	1
1527955428.766738000	56.8068	1026	1
1527955428.766782000	56.8069	890	1
1527955428.798367000	56.8385	69	0
1527955428.803785000	56.8439	69	0
1527955428.967178000	57.0073	238	0
1527955428.967180000	57.0073	128	0
1527955428.968911000	57.009	89	1
1527955428.973124000	57.0132	72	0
1527955428.973126000	57.0132	115	0
1527955428.974896000	57.015	83	1
1527955429.026642000	57.0667	986	1
1527955429.026705000	57.0668	355	1
1527955429.047955000	57.088	69	0
1527955429.180928000	57.221	281	0
1527955429.182996000	57.2231	83	1
1527955429.184185000	57.2243	60	0
1527955429.185957000	57.226	80	1
1527955429.195159000	57.2352	213	0
1527955429.195161000	57.2352	128	0
1527955429.196918000	57.237	83	1
1527955429.200244000	57.2403	72	0
1527955429.200245000	57.2403	212	0
1527955429.201915000	57.242	83	1
1527955432.246310000	60.2864	371	1
1527955432.246406000	60.2865	236	1
1527955432.268887000	60.309	69	0
1527955432.421155000	60.4612	236	0
1527955432.421270000	60.4614	128	0
1527955432.422947000	60.463	86	1
1527955432.425854000	60.4659	72	0
1527955432.425855000	60.4659	267	0
1527955432.427952000	60.468	83	1
1527955432.496220000	60.5363	374	1
1527955432.496281000	60.5364	244	1
1527955432.516538000	60.5566	69	0
1527955432.672513000	60.7126	254	0
1527955432.672515000	60.7126	128	0
1527955432.674979000	60.7151	86	1
1527955432.675388000	60.7155	72	0
1527955432.675390000	60.7155	105	0
1527955432.676949000	60.717	83	1
1527955432.718034000	60.7581	374	1
1527955432.718131000	60.7582	231	1
1527955432.737782000	60.7779	69	0
1527955432.889938000	60.93	213	0
1527955432.889941000	60.93	128	0
1527955432.891995000	60.9321	86	1
1527955432.894933000	60.935	72	0
1527955432.895020000	60.9351	292	0
1527955432.896945000	60.937	83	1
1527955435.591018000	63.6311	352	1
1527955435.591108000	63.6312	1392	1
1527955435.591137000	63.6312	1392	1
1527955435.591178000	63.6313	1392	1
1527955435.591226000	63.6313	222	1
1527955435.610547000	63.6506	69	0
1527955435.614017000	63.6541	69	0
1527955435.705638000	63.7457	376	0
1527955435.707916000	63.748	86	1
1527955435.713867000	63.754	60	0
1527955435.715901000	63.756	80	1
1527955435.783043000	63.8231	374	1
1527955435.783141000	63.8232	235	1
1527955435.802902000	63.843	69	0
1527955435.944193000	63.9843	278	0
1527955435.944195000	63.9843	128	0
1527955435.945952000	63.986	86	1
1527955435.948578000	63.9887	72	0
1527955435.948580000	63.9887	100	0
1527955435.949844000	63.9899	83	1
1527955436.062022000	64.1021	375	1
1527955436.062084000	64.1022	237	1
1527955436.081944000	64.122	69	0
1527955436.232903000	64.273	213	0
1527955436.232905000	64.273	128	0
1527955436.234967000	64.2751	86	1
1527955436.237775000	64.2779	72	0
1527955436.237873000	64.278	127	0
1527955436.239865000	64.28	83	1
1527955436.445805000	64.4859	374	1
1527955436.445887000	64.486	238	1
1527955436.465932000	64.506	69	0
1527955436.482014000	64.5221	69	0
1527955436.617098000	64.6572	308	0
1527955436.617100000	64.6572	128	0
1527955436.618986000	64.6591	89	1
1527955436.621079000	64.6612	72	0
1527955436.621160000	64.6612	235	0
1527955436.622958000	64.663	83	1
1527955436.884192000	64.9243	372	1
1527955436.884281000	64.9244	235	1
1527955436.922173000	64.9623	69	0
1527955437.075405000	65.1155	213	0
1527955437.075408000	65.1155	128	0
1527955437.077000000	65.1171	86	1
1527955437.079362000	65.1194	72	0
1527955437.079824000	65.1199	283	0
1527955437.080909000	65.121	83	1
1527955437.319244000	65.3593	371	1
1527955437.319311000	65.3594	235	1
1527955437.338135000	65.3782	69	0
1527955437.492958000	65.533	236	0
1527955437.493100000	65.5332	128	0
1527955437.495030000	65.5351	86	1
1527955437.496444000	65.5365	72	0
1527955437.496446000	65.5365	192	0
1527955437.497994000	65.5381	83	1
1527955437.736608000	65.7767	371	1
1527955437.736714000	65.7768	238	1
1527955437.756718000	65.7968	69	0
1527955437.910732000	65.9508	258	0
1527955437.910735000	65.9508	128	0
1527955437.913053000	65.9531	86	1
1527955437.915435000	65.9555	72	0
1527955437.915943000	65.956	299	0
1527955437.916949000	65.957	83	1
1527955438.227504000	66.2676	965	1
1527955438.227616000	66.2677	236	1
1527955438.248575000	66.2887	69	0
1527955438.426448000	66.4665	238	0
1527955438.426724000	66.4668	128	0
1527955438.428005000	66.4681	86	1
1527955438.431152000	66.4712	72	0
1527955438.431154000	66.4712	212	0
1527955438.433043000	66.4731	83	1
1527955438.604765000	66.6449	981	1
1527955438.604845000	66.6449	238	1
1527955438.626470000	66.6666	69	0
1527955438.763981000	66.8041	212	0
1527955438.763983000	66.8041	128	0
1527955438.766028000	66.8061	86	1
1527955438.768877000	66.809	72	0
1527955438.768879000	66.809	250	0
1527955438.771014000	66.8111	83	1
1527955439.416355000	67.4564	370	1
1527955439.416433000	67.4565	236	1
1527955439.437046000	67.4771	69	0
1527955439.589006000	67.6291	308	0
1527955439.589403000	67.6295	128	0
1527955439.591081000	67.6312	86	1
1527955439.593988000	67.6341	72	0
1527955439.594487000	67.6346	256	0
1527955439.596063000	67.6361	83	1
1527955439.886825000	67.9269	372	1
1527955439.886916000	67.927	236	1
1527955439.907233000	67.9473	69	0
1527955439.914592000	67.9547	69	0
1527955440.059490000	68.0996	215	0
1527955440.059492000	68.0996	128	0
1527955440.061103000	68.1012	89	1
1527955440.063814000	68.1039	72	0
1527955440.064200000	68.1043	153	0
1527955440.065073000	68.1052	83	1
1527955440.130096000	68.1702	375	1
1527955440.130179000	68.1703	239	1
1527955440.158730000	68.1988	69	0
1527955440.300461000	68.3405	212	0
1527955440.300463000	68.3405	128	0
1527955440.302134000	68.3422	86	1
1527955440.304494000	68.3446	72	0
1527955440.304566000	68.3447	252	0
1527955440.306125000	68.3462	83	1
1527955440.535442000	68.5755	370	1
1527955440.535504000	68.5756	237	1
1527955440.555306000	68.5954	69	0
1527955440.702958000	68.743	280	0
1527955440.702961000	68.743	128	0
1527955440.705199000	68.7453	86	1
1527955440.707853000	68.7479	72	0
1527955440.707855000	68.7479	75	0
1527955440.709099000	68.7492	83	1
1527955441.113994000	69.1541	352	1
1527955441.114084000	69.1542	1392	1
1527955441.114115000	69.1542	1392	1
1527955441.114152000	69.1542	1114	1
1527955441.135792000	69.1759	69	0
1527955441.149878000	69.19	69	0
1527955441.232809000	69.2729	353	0
1527955441.234159000	69.2742	86	1
1527955441.240036000	69.2801	60	0
1527955441.242159000	69.2822	80	1
1527955441.282143000	69.3222	372	1
1527955441.282223000	69.3223	237	1
1527955441.302616000	69.3427	69	0
1527955441.458014000	69.4981	238	0
1527955441.458016000	69.4981	128	0
1527955441.460257000	69.5003	86	1
1527955441.462842000	69.5029	72	0
1527955441.462845000	69.5029	113	0
1527955441.464157000	69.5042	83	1
1527955441.553344000	69.5934	372	1
1527955441.553411000	69.5935	237	1
1527955441.573589000	69.6137	69	0
1527955441.724392000	69.7645	278	0
1527955441.724395000	69.7645	128	0
1527955441.726259000	69.7663	86	1
1527955441.727813000	69.7679	72	0
1527955441.727815000	69.7679	263	0
1527955441.729192000	69.7693	83	1
1527955442.737402000	70.7775	371	1
1527955442.737475000	70.7776	237	1
1527955442.756858000	70.7969	69	0
1527955442.899418000	70.9395	305	0
1527955442.899420000	70.9395	128	0
1527955442.900868000	70.941	86	1
1527955442.903196000	70.9433	72	0
1527955442.903199000	70.9433	189	0
1527955442.904837000	70.9449	83	1
1527955443.042140000	71.0822	370	1
1527955443.042207000	71.0823	237	1
1527955443.062917000	71.103	69	0
1527955443.203836000	71.2439	215	0
1527955443.203839000	71.2439	128	0
1527955443.205938000	71.246	86	1
1527955443.208219000	71.2483	72	0
1527955443.208221000	71.2483	132	0
1527955443.209926000	71.25	83	1
1527955443.289207000	71.3293	372	1
1527955443.289290000	71.3294	239	1
1527955443.318382000	71.3585	69	0
1527955443.460968000	71.5011	235	0
1527955443.460971000	71.5011	128	0
1527955443.462959000	71.503	86	1
1527955443.466143000	71.5062	72	0
1527955443.466145000	71.5062	288	0
1527955443.467925000	71.508	83	1
1527955443.993068000	72.0332	963	1
1527955443.993130000	72.0332	238	1
1527955444.013658000	72.0537	69	0
1527955444.115947000	72.156	896	1
1527955444.116052000	72.1561	1392	1
1527955444.116097000	72.1562	1392	1
1527955444.116127000	72.1562	1392	1
1527955444.116171000	72.1563	1392	1
1527955444.116201000	72.1563	1392	1
1527955444.116242000	72.1563	1392	1
1527955444.116296000	72.1564	1392	1
1527955444.116326000	72.1564	1392	1
1527955444.116364000	72.1565	1392	1
1527955444.116401000	72.1565	1392	1
1527955444.116432000	72.1565	1392	1
1527955444.116468000	72.1566	1392	1
1527955444.116513000	72.1566	1392	1
1527955444.117976000	72.1581	745	1
1527955444.136712000	72.1768	69	0
1527955444.138643000	72.1787	82	0
1527955444.139964000	72.1801	86	1
1527955444.168610000	72.2087	260	0
1527955444.168612000	72.2087	128	0
1527955444.170981000	72.2111	83	1
1527955444.174763000	72.2148	72	0
1527955444.175640000	72.2157	65	0
1527955444.176906000	72.217	83	1
1527955444.279778000	72.3199	363	0
1527955444.282005000	72.3221	80	1
1527955444.287178000	72.3273	60	0
1527955444.288988000	72.3291	80	1
1527955444.413588000	72.4537	369	1
1527955444.413684000	72.4538	237	1
1527955444.433584000	72.4737	69	0
1527955444.592239000	72.6323	309	0
1527955444.592242000	72.6323	128	0
1527955444.594015000	72.6341	86	1
1527955444.597383000	72.6375	72	0
1527955444.597385000	72.6375	196	0
1527955444.599006000	72.6391	83	1
1527955444.828308000	72.8684	372	1
1527955444.828402000	72.8685	238	1
1527955444.848983000	72.8891	69	0
1527955444.863914000	72.904	69	0
1527955445.000121000	73.0402	213	0
1527955445.000124000	73.0402	128	0
1527955445.002060000	73.0421	89	1
1527955445.005481000	73.0456	72	0
1527955445.005824000	73.0459	299	0
1527955445.006956000	73.047	83	1
1527955445.147109000	73.1872	371	1
1527955445.147198000	73.1873	237	1
1527955445.166899000	73.207	69	0
1527955445.310677000	73.3508	213	0
1527955445.310679000	73.3508	128	0
1527955445.313061000	73.3531	86	1
1527955445.315149000	73.3552	72	0
1527955445.315646000	73.3557	315	0
1527955445.316971000	73.3571	83	1
1527955445.380126000	73.4202	371	1
1527955445.380208000	73.4203	237	1
1527955445.400783000	73.4409	69	0
1527955445.536025000	73.5761	280	0
1527955445.536027000	73.5761	128	0
1527955445.538027000	73.5781	86	1
1527955445.540756000	73.5808	72	0
1527955445.541114000	73.5812	72	0
1527955445.543027000	73.5831	83	1
1527955445.827289000	73.8674	372	1
1527955445.827359000	73.8674	237	1
1527955445.847348000	73.8874	69	0
1527955445.991490000	74.0316	217	0
1527955445.991493000	74.0316	128	0
1527955445.993034000	74.0331	86	1
1527955445.995598000	74.0357	72	0
1527955445.996096000	74.0362	234	0
1527955445.997004000	74.0371	83	1
1527955446.252420000	74.2925	374	1
1527955446.252514000	74.2926	237	1
1527955446.272914000	74.313	69	0
1527955446.423895000	74.464	236	0
1527955446.423897000	74.464	128	0
1527955446.426086000	74.4662	86	1
1527955446.428865000	74.469	72	0
1527955446.428867000	74.469	148	0
1527955446.431069000	74.4712	83	1
1527955446.827277000	74.8674	370	1
1527955446.827369000	74.8675	237	1
1527955446.848159000	74.8882	69	0
1527955447.002808000	75.0429	212	0
1527955447.002811000	75.0429	128	0
1527955447.005100000	75.0452	86	1
1527955447.007373000	75.0475	72	0
1527955447.007375000	75.0475	287	0
1527955447.009099000	75.0492	83	1
1527955447.072344000	75.1124	373	1
1527955447.072436000	75.1125	239	1
1527955447.110995000	75.1511	69	0
1527955447.268102000	75.3082	215	0
1527955447.268105000	75.3082	128	0
1527955447.270138000	75.3102	86	1
1527955447.272040000	75.3121	72	0
1527955447.272646000	75.3127	305	0
1527955447.274108000	75.3142	83	1
1527955447.351730000	75.3918	375	1
1527955447.351808000	75.3919	240	1
1527955447.373399000	75.4135	69	0
1527955447.549117000	75.5892	301	0
1527955447.549222000	75.5893	128	0
1527955447.551172000	75.5913	86	1
1527955447.554095000	75.5942	72	0
1527955447.554096000	75.5942	239	0
1527955447.556132000	75.5962	83	1
1527955448.347662000	76.3877	375	1
1527955448.347755000	76.3878	237	1
1527955448.367440000	76.4075	69	0
1527955448.520825000	76.5609	308	0
1527955448.520828000	76.5609	128	0
1527955448.523259000	76.5633	86	1
1527955448.524602000	76.5647	72	0
1527955448.524992000	76.5651	157	0
1527955448.526150000	76.5662	83	1
1527955448.943414000	76.9835	372	1
1527955448.943511000	76.9836	237	1
1527955448.963594000	77.0037	69	0
1527955449.152011000	77.1921	213	0
1527955449.152287000	77.1924	128	0
1527955449.154305000	77.1944	86	1
1527955449.155989000	77.1961	72	0
1527955449.156473000	77.1966	142	0
1527955449.158206000	77.1983	83	1
1527955449.327543000	77.3676	961	1
1527955449.327601000	77.3677	239	1
1527955449.348653000	77.3887	69	0
1527955449.537997000	77.5781	235	0
1527955449.538000000	77.5781	128	0
1527955449.540316000	77.5804	86	1
1527955449.541932000	77.582	72	0
1527955449.542407000	77.5825	265	0
1527955449.543212000	77.5833	83	1
1527955449.782829000	77.8229	385	1
1527955449.782923000	77.823	238	1
1527955449.803372000	77.8435	69	0
1527955449.940932000	77.981	260	0
1527955449.941262000	77.9813	128	0
1527955449.943261000	77.9833	86	1
1527955449.945985000	77.9861	72	0
1527955449.946062000	77.9861	206	0
1527955449.947234000	77.9873	83	1
1527955450.103411000	78.1435	970	1
1527955450.103493000	78.1436	237	1
1527955450.123428000	78.1635	69	0
1527955450.271481000	78.3116	215	0
1527955450.271484000	78.3116	128	0
1527955450.273352000	78.3134	86	1
1527955450.276037000	78.3161	72	0
1527955450.276131000	78.3162	149	0
1527955450.278319000	78.3184	83	1
1527955450.509553000	78.5496	372	1
1527955450.509621000	78.5497	240	1
1527955450.529303000	78.5694	69	0
1527955450.677025000	78.7171	235	0
1527955450.677028000	78.7171	128	0
1527955450.679384000	78.7195	86	1
1527955450.682184000	78.7223	72	0
1527955450.682186000	78.7223	108	0
1527955450.684297000	78.7244	83	1
1527955451.007724000	79.0478	369	1
1527955451.007785000	79.0479	238	1
1527955451.027030000	79.0671	69	0
1527955451.175460000	79.2155	285	0
1527955451.175463000	79.2155	128	0
1527955451.177413000	79.2175	86	1
1527955451.179812000	79.2199	72	0
1527955451.180856000	79.2209	250	0
1527955451.181347000	79.2214	83	1
1527955451.438774000	79.4789	372	1
1527955451.438837000	79.4789	237	1
1527955451.468871000	79.509	69	0
1527955451.623144000	79.6632	236	0
1527955451.623255000	79.6633	128	0
1527955451.625350000	79.6654	86	1
1527955451.628069000	79.6682	72	0
1527955451.628174000	79.6683	262	0
1527955451.629368000	79.6695	83	1
1527955451.812843000	79.8529	371	1
1527955451.812905000	79.853	239	1
1527955451.833790000	79.8739	69	0
1527955451.981337000	80.0214	213	0
1527955451.981339000	80.0214	128	0
1527955451.983451000	80.0235	86	1
1527955451.986293000	80.0264	72	0
1527955451.986645000	80.0267	182	0
1527955451.988425000	80.0285	83	1
1527955452.207880000	80.248	371	1
1527955452.207974000	80.2481	237	1
1527955452.228992000	80.2691	69	0
1527955452.381428000	80.4215	257	0
1527955452.381434000	80.4215	128	0
1527955452.383458000	80.4235	86	1
1527955452.385196000	80.4253	72	0
1527955452.385197000	80.4253	137	0
1527955452.387391000	80.4275	83	1
1527955452.642786000	80.6829	375	1
1527955452.642852000	80.6829	233	1
1527955452.662380000	80.7025	69	0
1527955452.810106000	80.8502	238	0
1527955452.810108000	80.8502	128	0
1527955452.812471000	80.8526	86	1
1527955452.815152000	80.8552	72	0
1527955452.815991000	80.8561	260	0
1527955452.816471000	80.8566	83	1
1527955452.939127000	80.9792	374	1
1527955452.939220000	80.9793	295	1
1527955452.958993000	80.9991	69	0
1527955453.110787000	81.1509	215	0
1527955453.110791000	81.1509	128	0
1527955453.112524000	81.1526	86	1
1527955453.115025000	81.1551	72	0
1527955453.115893000	81.156	240	0
1527955453.116407000	81.1565	83	1
1527955453.271951000	81.312	372	1
1527955453.272030000	81.3121	295	1
1527955453.291733000	81.3318	69	0
1527955453.440372000	81.4805	236	0
1527955453.440374000	81.4805	128	0
1527955453.442547000	81.4826	86	1
1527955453.445363000	81.4855	72	0
1527955453.445365000	81.4855	107	0
1527955453.447500000	81.4876	83	1
1527955453.600595000	81.6407	370	1
1527955453.600691000	81.6408	233	1
1527955453.624993000	81.6651	69	0
1527955453.778291000	81.8184	268	0
1527955453.778294000	81.8184	128	0
1527955453.780564000	81.8207	86	1
1527955453.783726000	81.8238	72	0
1527955453.783728000	81.8238	267	0
1527955453.785520000	81.8256	83	1
1527955455.078500000	83.1186	942	1
1527955455.078601000	83.1187	1392	1
1527955455.078641000	83.1187	1392	1
1527955455.078672000	83.1188	1392	1
1527955455.078707000	83.1188	811	1
1527955455.101930000	83.142	69	0
1527955455.198828000	83.2389	396	0
1527955455.200404000	83.2405	83	1
1527955455.206355000	83.2464	60	0
[truncated: 685 more rows]
