# Supplementary material for: Method for multi-task learning fusion network traffic classification to address small sample labels
Source: Sci Rep. 2024 Jan 30;14:2518. doi: 10.1038/s41598-024-51933-8 (PMC10827795; doi:10.1038/s41598-024-51933-8)
Supplement: Supplementary file 2 — Supplementary Information 2. [file 41598_2024_51933_MOESM2_ESM.zip › QUIC Dataset/QUIC Dataset/pretraining/Google Doc/GoogleDoc-1149.txt]

1527903765.298218000	0	209	1
1527903765.331820000	0.033602	87	0
1527903765.590825000	0.292607	284	0
1527903765.591409000	0.293191	1412	0
1527903765.592001000	0.293783	1412	0
1527903765.592598000	0.29438	1412	0
1527903765.593162000	0.294944	180	0
1527903765.593822000	0.295604	1412	0
1527903765.594395000	0.296177	1412	0
1527903765.594522000	0.296304	119	1
1527903765.595021000	0.296803	1412	0
1527903765.595577000	0.297359	188	0
1527903765.596190000	0.297972	725	0
1527903765.596804000	0.298586	1412	0
1527903765.597404000	0.299186	1412	0
1527903765.598041000	0.299823	694	0
1527903765.598435000	0.300217	116	1
1527903765.598675000	0.300457	1412	0
1527903765.599254000	0.301036	1412	0
1527903765.599855000	0.301637	1412	0
1527903765.600462000	0.302244	1306	0
1527903765.601127000	0.302909	1412	0
1527903765.601726000	0.303508	1412	0
1527903765.602331000	0.304113	1412	0
1527903765.602920000	0.304702	1412	0
1527903765.603534000	0.305316	1412	0
1527903765.604135000	0.305917	1412	0
1527903765.604736000	0.306518	1412	0
1527903765.605317000	0.307099	1412	0
1527903765.605913000	0.307695	1412	0
1527903765.606525000	0.308307	1412	0
1527903765.607108000	0.30889	1412	0
1527903765.607780000	0.309562	1412	0
1527903765.608370000	0.310152	1412	0
1527903765.608989000	0.310771	1412	0
1527903765.609221000	0.311003	113	1
1527903765.609498000	0.31128	125	1
1527903765.609565000	0.311347	1412	0
1527903765.610165000	0.311947	1412	0
1527903765.610762000	0.312544	1412	0
1527903765.611359000	0.313141	1412	0
1527903765.611955000	0.313737	1412	0
1527903765.612551000	0.314333	1412	0
1527903765.613148000	0.31493	1412	0
1527903765.613429000	0.315211	101	1
1527903765.613743000	0.315525	1412	0
1527903765.614341000	0.316123	1412	0
1527903765.614927000	0.316709	1039	0
1527903765.615495000	0.317277	92	0
1527903765.616096000	0.317878	196	0
1527903765.625082000	0.326864	125	1
1527903765.628464000	0.330246	101	1
1527903766.066576000	0.768358	395	1
1527903766.066670000	0.768452	1412	1
1527903766.066705000	0.768487	906	1
1527903766.074264000	0.776046	230	1
1527903766.093512000	0.795294	87	0
1527903766.100090000	0.801872	87	0
1527903766.262689000	0.964471	303	0
1527903766.263299000	0.965081	1412	0
1527903766.263900000	0.965682	1412	0
1527903766.264496000	0.966278	1412	0
1527903766.265060000	0.966842	180	0
1527903766.265687000	0.967469	1412	0
1527903766.266283000	0.968065	1412	0
1527903766.266483000	0.968265	122	1
1527903766.266896000	0.968678	1071	0
1527903766.267525000	0.969307	92	0
1527903766.268146000	0.969928	308	0
1527903766.271013000	0.972795	104	1
1527903766.308404000	1.01019	216	1
1527903766.335303000	1.03709	87	0
1527903766.449965000	1.15175	374	0
1527903766.453546000	1.15533	101	1
1527903766.454582000	1.15636	80	0
1527903766.458492000	1.16027	98	1
1527903766.644941000	1.34672	409	0
1527903766.645537000	1.34732	1114	0
1527903766.647181000	1.34896	92	0
1527903766.647847000	1.34963	93	0
1527903766.648492000	1.35027	107	1
1527903768.001428000	2.70321	232	1
1527903768.029551000	2.73133	87	0
1527903768.375190000	3.07697	255	0
1527903768.375749000	3.07753	1412	0
1527903768.376334000	3.07812	997	0
1527903768.376903000	3.07869	92	0
1527903768.377561000	3.07934	88	0
1527903768.378907000	3.08069	113	1
1527903769.075390000	3.77717	293	1
1527903769.075501000	3.77728	1412	1
1527903769.075538000	3.77732	1412	1
1527903769.075566000	3.77735	1412	1
1527903769.075588000	3.77737	1412	1
1527903769.075628000	3.77741	1412	1
1527903769.075666000	3.77745	1412	1
1527903769.075702000	3.77748	1412	1
1527903769.075753000	3.77753	1412	1
1527903769.075789000	3.77757	1412	1
1527903769.075835000	3.77762	1412	1
1527903769.075858000	3.77764	1412	1
1527903769.084058000	3.78584	1412	1
1527903769.084096000	3.78588	1271	1
1527903769.100245000	3.80203	87	0
1527903769.104925000	3.80671	87	0
1527903769.110885000	3.81267	87	0
1527903769.374281000	4.07606	466	0
1527903769.377182000	4.07896	80	0
1527903769.378047000	4.07983	110	1
1527903771.237065000	5.93885	917	1
1527903771.237164000	5.93895	1412	1
1527903771.237201000	5.93898	981	1
1527903771.250043000	5.95182	251	1
1527903771.266091000	5.96787	87	0
1527903771.276045000	5.97783	87	0
1527903771.415637000	6.11742	508	0
1527903771.416520000	6.1183	523	0
1527903771.435180000	6.13696	107	1
1527903771.442230000	6.14401	101	1
1527903771.447208000	6.14899	252	1
1527903771.467529000	6.16931	87	0
1527903771.472681000	6.17446	87	0
1527903771.584277000	6.28606	375	0
1527903771.587337000	6.28912	80	0
1527903771.588086000	6.28987	107	1
1527903771.653125000	6.35491	946	0
1527903771.653711000	6.35549	1412	0
1527903771.654382000	6.35616	1412	0
1527903771.654992000	6.35677	1412	0
1527903771.655560000	6.35734	180	0
1527903771.656162000	6.35794	1412	0
1527903771.656760000	6.35854	1357	0
1527903771.657077000	6.35886	116	1
1527903771.657553000	6.35933	1412	0
1527903771.658169000	6.35995	1412	0
1527903771.658767000	6.36055	1412	0
1527903771.659336000	6.36112	188	0
1527903771.660074000	6.36186	1233	0
1527903771.660677000	6.36246	1412	0
1527903771.661118000	6.3629	113	1
1527903771.661277000	6.36306	1412	0
1527903771.661876000	6.36366	1412	0
1527903771.662595000	6.36438	1412	0
1527903771.663174000	6.36496	833	0
1527903771.663851000	6.36563	1412	0
1527903771.664444000	6.36623	1412	0
1527903771.665044000	6.36683	1412	0
1527903771.665327000	6.36711	113	1
1527903771.665730000	6.36751	889	0
1527903771.666343000	6.36812	1412	0
1527903771.666952000	6.36873	1412	0
1527903771.667621000	6.3694	1412	0
1527903771.668322000	6.3701	1085	0
1527903771.668917000	6.3707	1412	0
1527903771.669098000	6.37088	116	1
1527903771.669514000	6.3713	1412	0
1527903771.670113000	6.3719	1412	0
1527903771.670814000	6.3726	1412	0
1527903771.671385000	6.37317	315	0
1527903771.672108000	6.37389	1412	0
1527903771.672707000	6.37449	1412	0
1527903771.673103000	6.37489	113	1
1527903771.673308000	6.37509	1412	0
1527903771.673898000	6.37568	1293	0
1527903771.674600000	6.37638	1412	0
1527903771.675193000	6.37698	1412	0
1527903771.675795000	6.37758	1412	0
1527903771.676387000	6.37817	1102	0
1527903771.677088000	6.37887	1412	0
1527903771.677743000	6.37952	1250	0
1527903771.678156000	6.37994	116	1
1527903771.678332000	6.38011	743	0
1527903771.678948000	6.38073	1412	0
1527903771.679543000	6.38133	1327	0
1527903771.680245000	6.38203	1412	0
1527903771.680844000	6.38263	1412	0
1527903771.681413000	6.38319	345	0
1527903771.682097000	6.38388	92	0
1527903771.682700000	6.38448	126	0
1527903771.683096000	6.38488	104	1
1527903771.688694000	6.39048	113	1
1527903774.168607000	8.87039	870	1
1527903774.168646000	8.87043	294	1
1527903774.169722000	8.8715	315	1
1527903774.169779000	8.87156	1412	1
1527903774.169804000	8.87159	1412	1
1527903774.169844000	8.87163	969	1
1527903774.197051000	8.89883	87	0
1527903774.224512000	8.92629	451	1
1527903774.251307000	8.95309	87	0
1527903774.272740000	8.97452	398	0
1527903774.277272000	8.97905	104	1
1527903774.278896000	8.98068	80	0
1527903774.282234000	8.98402	98	1
1527903774.296181000	8.99796	307	0
1527903774.296788000	8.99857	1400	0
1527903774.297367000	8.99915	513	0
1527903774.298034000	8.99982	592	0
1527903774.299492000	9.00127	635	0
1527903774.300088000	9.00187	467	0
1527903774.300255000	9.00204	113	1
1527903774.303295000	9.00508	697	0
1527903774.303876000	9.00566	484	0
1527903774.304481000	9.00626	835	0
1527903774.305073000	9.00686	649	0
1527903774.305851000	9.00763	529	0
1527903774.306444000	9.00823	439	0
1527903774.307237000	9.00902	113	1
1527903774.307684000	9.00947	701	0
1527903774.309347000	9.01113	616	0
1527903774.309944000	9.01173	558	0
1527903774.310542000	9.01232	654	0
1527903774.311204000	9.01299	107	1
1527903774.312056000	9.01384	583	0
1527903774.312683000	9.01447	689	0
1527903774.315220000	9.017	101	1
1527903774.327237000	9.02902	344	0
1527903774.327874000	9.02966	103	0
1527903774.329980000	9.03176	302	0
1527903774.331301000	9.03308	104	1
1527903774.335901000	9.03768	92	0
1527903774.336482000	9.03826	105	0
1527903774.340250000	9.04203	101	1
1527903774.989212000	9.69099	486	1
1527903774.989296000	9.69108	94	1
1527903775.016664000	9.71845	87	0
1527903775.100555000	9.80234	259	0
1527903775.101137000	9.80292	366	0
1527903775.103727000	9.80551	248	0
1527903775.104279000	9.80606	107	1
1527903775.729967000	10.4317	474	1
1527903775.730022000	10.4318	109	1
1527903775.756492000	10.4583	87	0
1527903775.833634000	10.5354	309	0
1527903775.834209000	10.536	151	0
1527903775.837346000	10.5391	104	1
1527903775.837720000	10.5395	92	0
1527903775.838324000	10.5401	94	0
1527903775.841343000	10.5431	101	1
1527903776.112922000	10.8147	384	1
1527903776.116145000	10.8179	478	1
1527903776.116217000	10.818	87	1
1527903776.144514000	10.8463	87	0
1527903776.155562000	10.8573	87	0
1527903776.253728000	10.9555	259	0
1527903776.254304000	10.9561	140	0
1527903776.257710000	10.9595	92	0
1527903776.258311000	10.9601	326	0
1527903776.261541000	10.9633	235	0
1527903776.262122000	10.9639	103	0
1527903776.265866000	10.9676	92	0
1527903776.266461000	10.9682	218	0
1527903776.317194000	11.019	259	0
1527903776.350566000	11.0523	128	1
1527903776.365128000	11.0669	140	0
1527903776.369367000	11.0711	98	1
1527903776.595145000	11.2969	393	1
1527903776.595222000	11.297	256	1
1527903776.620568000	11.3224	87	0
1527903777.104533000	11.8063	461	1
1527903777.104656000	11.8064	1412	1
1527903777.104682000	11.8065	1412	1
1527903777.104717000	11.8065	1412	1
1527903777.104769000	11.8066	1412	1
1527903777.104792000	11.8066	1412	1
1527903777.104827000	11.8066	1412	1
1527903777.104889000	11.8067	1412	1
1527903777.104912000	11.8067	1412	1
1527903777.104973000	11.8068	1412	1
1527903777.104995000	11.8068	1412	1
1527903777.106439000	11.8082	1412	1
1527903777.106475000	11.8083	1412	1
1527903777.108436000	11.8102	1412	1
1527903777.108474000	11.8103	1412	1
1527903777.110447000	11.8122	1412	1
1527903777.110487000	11.8123	1412	1
1527903777.112437000	11.8142	1412	1
1527903777.112474000	11.8143	1412	1
1527903777.114438000	11.8162	1412	1
1527903777.127709000	11.8295	100	0
1527903777.127950000	11.8297	1412	1
1527903777.129438000	11.8312	1412	1
1527903777.129477000	11.8313	1412	1
1527903777.131440000	11.8332	1412	1
1527903777.131476000	11.8333	1412	1
1527903777.133281000	11.8351	87	0
1527903777.133462000	11.8352	1412	1
1527903777.133509000	11.8353	1412	1
1527903777.135447000	11.8372	1412	1
1527903777.135508000	11.8373	1412	1
1527903777.137440000	11.8392	1412	1
1527903777.137499000	11.8393	1412	1
1527903777.138093000	11.8399	87	0
1527903777.139443000	11.8412	1412	1
1527903777.139481000	11.8413	1412	1
1527903777.141459000	11.8432	1412	1
1527903777.141522000	11.8433	772	1
1527903777.143198000	11.845	87	0
1527903777.154266000	11.856	87	0
1527903777.160400000	11.8622	87	0
1527903777.166185000	11.868	87	0
1527903777.251057000	11.9528	398	0
1527903777.255475000	11.9573	110	1
1527903777.257294000	11.9591	80	0
1527903777.261406000	11.9632	98	1
1527903777.261665000	11.9634	316	0
1527903777.262262000	11.964	146	0
1527903777.265393000	11.9672	101	1
1527903777.268101000	11.9699	92	0
1527903777.268719000	11.9705	180	0
1527903777.272060000	11.9738	101	1
1527903777.315032000	12.0168	864	1
1527903777.315968000	12.0178	295	1
1527903777.340583000	12.0424	87	0
1527903777.359662000	12.0614	377	1
1527903777.385263000	12.087	87	0
1527903777.411185000	12.113	233	0
1527903777.411759000	12.1135	118	0
1527903777.412362000	12.1141	277	0
1527903777.412955000	12.1147	280	0
1527903777.415328000	12.1171	92	0
1527903777.415402000	12.1172	113	1
1527903777.415951000	12.1177	248	0
1527903777.416540000	12.1183	92	0
1527903777.417139000	12.1189	143	0
1527903777.419399000	12.1212	107	1
1527903777.437391000	12.1392	393	1
1527903777.437465000	12.1392	262	1
1527903777.462403000	12.1642	87	0
1527903777.472925000	12.1747	87	0
1527903777.566567000	12.2683	554	0
1527903777.567154000	12.2689	803	0
1527903777.568817000	12.2706	92	0
1527903777.569420000	12.2712	264	0
1527903777.570415000	12.2722	113	1
1527903777.574777000	12.2766	306	0
1527903777.575354000	12.2771	146	0
1527903777.578412000	12.2802	101	1
1527903777.579456000	12.2812	92	0
1527903777.580059000	12.2818	155	0
1527903777.583418000	12.2852	101	1
1527903777.671219000	12.373	887	1
1527903777.671313000	12.3731	256	1
1527903777.697009000	12.3988	87	0
1527903777.791403000	12.4932	303	0
1527903777.791921000	12.4937	146	0
1527903777.795448000	12.4972	104	1
1527903777.795562000	12.4973	92	0
1527903777.796157000	12.4979	333	0
1527903777.799423000	12.5012	101	1
1527903777.946030000	12.6478	407	1
1527903777.946126000	12.6479	260	1
1527903777.972311000	12.6741	87	0
1527903778.052930000	12.7547	259	0
1527903778.053474000	12.7553	146	0
1527903778.055474000	12.7573	92	0
1527903778.056125000	12.7579	149	0
1527903778.056588000	12.7584	110	1
1527903778.207143000	12.9089	393	1
1527903778.207224000	12.909	258	1
1527903778.232794000	12.9346	87	0
1527903778.308520000	13.0103	233	0
1527903778.309098000	13.0109	146	0
1527903778.312371000	13.0142	92	0
1527903778.312507000	13.0143	107	1
1527903778.313000000	13.0148	248	0
1527903778.316424000	13.0182	98	1
1527903778.455826000	13.1576	393	1
1527903778.455887000	13.1577	255	1
1527903778.488364000	13.1901	87	0
1527903778.577029000	13.2788	255	0
1527903778.577681000	13.2795	146	0
1527903778.580535000	13.2823	104	1
1527903778.582394000	13.2842	92	0
1527903778.583013000	13.2848	340	0
1527903778.586460000	13.2882	101	1
1527903778.835383000	13.5372	466	1
1527903778.835464000	13.5372	258	1
1527903778.875647000	13.5774	87	0
1527903778.958452000	13.6602	256	0
1527903778.959030000	13.6608	146	0
1527903778.960834000	13.6626	92	0
1527903778.961434000	13.6632	208	0
1527903778.962497000	13.6643	110	1
1527903779.117757000	13.8195	406	1
1527903779.117817000	13.8196	253	1
1527903779.144100000	13.8459	87	0
1527903779.154456000	13.8562	87	0
1527903779.443818000	14.1456	233	0
1527903779.444358000	14.1461	146	0
1527903779.447587000	14.1494	107	1
1527903779.448071000	14.1499	92	0
1527903779.448604000	14.1504	202	0
1527903779.451625000	14.1534	101	1
1527903779.936120000	14.6379	389	1
1527903779.936206000	14.638	253	1
1527903779.963107000	14.6649	87	0
1527903780.058550000	14.7603	258	0
1527903780.059074000	14.7609	148	0
1527903780.062623000	14.7644	104	1
1527903780.063033000	14.7648	92	0
1527903780.063586000	14.7654	221	0
1527903780.066609000	14.7684	101	1
1527903780.146660000	14.8484	483	1
1527903780.146751000	14.8485	256	1
1527903780.173333000	14.8751	87	0
1527903780.265600000	14.9674	235	0
1527903780.266124000	14.9679	148	0
1527903780.269628000	14.9714	104	1
1527903780.269901000	14.9717	92	0
1527903780.270563000	14.9723	259	0
1527903780.273599000	14.9754	101	1
1527903780.488137000	15.1899	896	1
1527903780.488223000	15.19	259	1
1527903780.513400000	15.2152	87	0
1527903780.639821000	15.3416	316	0
1527903780.640360000	15.3421	148	0
1527903780.643673000	15.3455	104	1
1527903780.644614000	15.3464	92	0
1527903780.645301000	15.3471	242	0
1527903780.648644000	15.3504	101	1
1527903780.881000000	15.5828	393	1
1527903780.881062000	15.5828	261	1
1527903780.908493000	15.6103	87	0
1527903780.992189000	15.694	258	0
1527903780.992768000	15.6946	148	0
1527903780.995609000	15.6974	104	1
1527903780.996213000	15.698	92	0
1527903780.997057000	15.6988	311	0
1527903780.999623000	15.7014	101	1
1527903781.202001000	15.9038	390	1
1527903781.202068000	15.9039	259	1
1527903781.223716000	15.9255	100	0
1527903781.227633000	15.9294	98	1
1527903781.227823000	15.9296	87	0
1527903781.314550000	16.0163	278	0
1527903781.315070000	16.0169	148	0
1527903781.317942000	16.0197	92	0
1527903781.318601000	16.0204	130	0
1527903781.318692000	16.0205	107	1
1527903781.322679000	16.0245	98	1
1527903781.430021000	16.1318	893	1
1527903781.430096000	16.1319	257	1
1527903781.456226000	16.158	87	0
1527903781.553934000	16.2557	235	0
1527903781.554500000	16.2563	148	0
1527903781.557541000	16.2593	92	0
1527903781.557791000	16.2596	107	1
1527903781.558172000	16.26	252	0
1527903781.561706000	16.2635	98	1
1527903781.722851000	16.4246	402	1
1527903781.722945000	16.4247	258	1
1527903781.749863000	16.4516	87	0
1527903781.840307000	16.5421	233	0
1527903781.840849000	16.5426	148	0
1527903781.843656000	16.5454	104	1
1527903781.844207000	16.546	92	0
1527903781.844812000	16.5466	190	0
1527903781.847648000	16.5494	101	1
1527903782.155889000	16.8577	389	1
1527903782.155973000	16.8578	256	1
1527903782.182146000	16.8839	87	0
1527903782.269614000	16.9714	256	0
1527903782.270196000	16.972	148	0
1527903782.273546000	16.9753	92	0
1527903782.273791000	16.9756	101	1
1527903782.274176000	16.976	176	0
1527903782.277688000	16.9795	104	1
1527903782.576251000	17.278	393	1
1527903782.576313000	17.2781	260	1
1527903782.601571000	17.3034	87	0
1527903782.683098000	17.3849	306	0
1527903782.683609000	17.3854	148	0
1527903782.686729000	17.3885	92	0
1527903782.686834000	17.3886	104	1
1527903782.687519000	17.3893	87	0
1527903782.690759000	17.3925	101	1
1527903782.848034000	17.5498	389	1
1527903782.848125000	17.5499	259	1
1527903782.873421000	17.5752	87	0
1527903782.983791000	17.6856	326	0
1527903782.984363000	17.6861	148	0
1527903782.987751000	17.6895	104	1
1527903782.988322000	17.6901	92	0
1527903782.988928000	17.6907	123	0
1527903782.991806000	17.6936	101	1
1527903783.130951000	17.8327	466	1
1527903783.131026000	17.8328	260	1
1527903783.166571000	17.8684	87	0
1527903783.174865000	17.8766	87	0
1527903783.249144000	17.9509	233	0
1527903783.249655000	17.9514	148	0
1527903783.252411000	17.9542	92	0
1527903783.252745000	17.9545	110	1
1527903783.253041000	17.9548	251	0
1527903783.256802000	17.9586	98	1
1527903783.624296000	18.3261	402	1
1527903783.624359000	18.3261	256	1
1527903783.650286000	18.3521	87	0
1527903783.733075000	18.4349	233	0
1527903783.733655000	18.4354	148	0
1527903783.736749000	18.4385	104	1
1527903783.737127000	18.4389	92	0
1527903783.738056000	18.4398	94	0
1527903783.740742000	18.4425	101	1
1527903783.902020000	18.6038	389	1
1527903783.902112000	18.6039	256	1
1527903783.937768000	18.6395	87	0
1527903784.020823000	18.7226	280	0
1527903784.021386000	18.7232	148	0
1527903784.024847000	18.7266	104	1
1527903784.025194000	18.727	92	0
1527903784.025815000	18.7276	119	0
1527903784.028839000	18.7306	101	1
1527903784.115168000	18.817	389	1
1527903784.115230000	18.817	259	1
1527903784.142137000	18.8439	87	0
1527903784.220614000	18.9224	232	0
1527903784.221141000	18.9229	148	0
1527903784.224426000	18.9262	92	0
1527903784.224859000	18.9266	107	1
1527903784.224982000	18.9268	232	0
1527903784.228792000	18.9306	98	1
1527903784.338001000	19.0398	481	1
1527903784.338093000	19.0399	255	1
1527903784.364984000	19.0668	87	0
1527903784.446727000	19.1485	235	0
1527903784.447305000	19.1491	148	0
1527903784.450836000	19.1526	104	1
1527903784.451047000	19.1528	92	0
1527903784.451655000	19.1534	250	0
1527903784.454835000	19.1566	101	1
1527903784.850359000	19.5521	897	1
1527903784.850451000	19.5522	262	1
1527903784.878069000	19.5799	87	0
1527903784.952828000	19.6546	256	0
1527903784.953410000	19.6552	148	0
1527903784.956460000	19.6582	92	0
1527903784.956846000	19.6586	107	1
1527903784.957077000	19.6589	98	0
1527903784.960850000	19.6626	98	1
1527903785.086951000	19.7887	392	1
1527903785.087022000	19.7888	259	1
1527903785.114569000	19.8164	87	0
1527903785.200213000	19.902	233	0
1527903785.200777000	19.9026	148	0
1527903785.203834000	19.9056	104	1
1527903785.204733000	19.9065	92	0
1527903785.205337000	19.9071	160	0
1527903785.207837000	19.9096	101	1
1527903785.310293000	20.0121	892	1
1527903785.310379000	20.0122	263	1
1527903785.336761000	20.0385	87	0
1527903785.438687000	20.1405	320	0
1527903785.439264000	20.141	148	0
1527903785.442454000	20.1442	92	0
1527903785.442870000	20.1447	107	1
1527903785.443085000	20.1449	178	0
1527903785.446880000	20.1487	98	1
1527903785.553649000	20.2554	403	1
1527903785.553723000	20.2555	259	1
1527903785.579791000	20.2816	87	0
1527903785.667985000	20.3698	233	0
1527903785.668501000	20.3703	148	0
1527903785.671745000	20.3735	92	0
1527903785.671922000	20.3737	107	1
1527903785.672437000	20.3742	274	0
1527903785.675883000	20.3777	98	1
1527903785.792246000	20.494	389	1
1527903785.792337000	20.4941	260	1
1527903785.818199000	20.52	87	0
1527903785.910802000	20.6126	298	0
1527903785.911308000	20.6131	148	0
1527903785.914628000	20.6164	92	0
1527903785.914878000	20.6167	107	1
1527903785.915250000	20.617	117	0
1527903785.918885000	20.6207	98	1
1527903786.083686000	20.7855	393	1
1527903786.083770000	20.7856	256	1
1527903786.108953000	20.8107	87	0
1527903786.193685000	20.8955	236	0
1527903786.194246000	20.896	148	0
1527903786.197903000	20.8997	104	1
1527903786.197928000	20.8997	92	0
1527903786.198597000	20.9004	209	0
1527903786.201900000	20.9037	101	1
1527903786.547346000	21.2491	394	1
1527903786.547443000	21.2492	490	1
1527903786.573323000	21.2751	87	0
1527903786.655403000	21.3572	233	0
1527903786.655992000	21.3578	148	0
1527903786.656598000	21.3584	92	0
1527903786.657198000	21.359	302	0
1527903786.659050000	21.3608	110	1
1527903786.967535000	21.6693	470	1
1527903786.967621000	21.6694	430	1
1527903786.995012000	21.6968	87	0
1527903787.084534000	21.7863	258	0
1527903787.085106000	21.7869	148	0
1527903787.087936000	21.7897	92	0
1527903787.088072000	21.7899	104	1
1527903787.088542000	21.7903	299	0
1527903787.092142000	21.7939	101	1
1527903787.586819000	22.2886	403	1
1527903787.586881000	22.2887	256	1
1527903787.613364000	22.3151	87	0
1527903787.621574000	22.3234	87	0
1527903787.728419000	22.4302	306	0
1527903787.729003000	22.4308	148	0
1527903787.732003000	22.4338	107	1
1527903787.732940000	22.4347	92	0
1527903787.733542000	22.4353	138	0
1527903787.736989000	22.4388	101	1
1527903787.862408000	22.5642	391	1
1527903787.862512000	22.5643	258	1
1527903787.890853000	22.5926	87	0
1527903787.977563000	22.6793	329	0
1527903787.978097000	22.6799	148	0
1527903787.980228000	22.682	92	0
1527903787.980817000	22.6826	274	0
1527903787.981080000	22.6829	110	1
1527903788.248536000	22.9503	480	1
1527903788.248635000	22.9504	256	1
1527903788.274196000	22.976	87	0
1527903788.355649000	23.0574	235	0
1527903788.356192000	23.058	148	0
1527903788.359043000	23.0608	104	1
1527903788.360034000	23.0618	92	0
1527903788.360635000	23.0624	131	0
1527903788.364091000	23.0659	101	1
1527903788.594363000	23.2961	896	1
1527903788.594427000	23.2962	257	1
1527903788.620441000	23.3222	87	0
1527903788.701912000	23.4037	233	0
1527903788.702495000	23.4043	148	0
1527903788.706125000	23.4079	104	1
1527903788.706814000	23.4086	92	0
1527903788.707429000	23.4092	290	0
1527903788.710205000	23.412	101	1
1527903789.240590000	23.9424	393	1
1527903789.240684000	23.9425	255	1
1527903789.267366000	23.9691	87	0
1527903789.347902000	24.0497	280	0
1527903789.348460000	24.0502	148	0
1527903789.349049000	24.0508	92	0
1527903789.349715000	24.0515	108	0
1527903789.352160000	24.0539	110	1
1527903789.693541000	24.3953	390	1
1527903789.693601000	24.3954	256	1
1527903789.719592000	24.4214	87	0
1527903789.829064000	24.5308	233	0
1527903789.829571000	24.5314	148	0
1527903789.833195000	24.535	104	1
1527903789.834148000	24.5359	92	0
1527903789.834817000	24.5366	85	0
1527903789.838179000	24.54	101	1
1527903789.972318000	24.6741	892	1
1527903789.972400000	24.6742	260	1
1527903789.998767000	24.7005	87	0
1527903790.081710000	24.7835	259	0
1527903790.082287000	24.7841	148	0
1527903790.085147000	24.7869	104	1
1527903790.085709000	24.7875	92	0
1527903790.086314000	24.7881	217	0
1527903790.089159000	24.7909	101	1
1527903790.303071000	25.0049	402	1
1527903790.303172000	25.005	258	1
1527903790.328816000	25.0306	87	0
1527903790.406008000	25.1078	236	0
1527903790.406589000	25.1084	148	0
1527903790.410186000	25.112	104	1
1527903790.410816000	25.1126	92	0
1527903790.411400000	25.1132	255	0
1527903790.414147000	25.1159	101	1
1527903790.612679000	25.3145	390	1
1527903790.612760000	25.3145	257	1
1527903790.638580000	25.3404	87	0
1527903790.719105000	25.4209	233	0
1527903790.719624000	25.4214	148	0
1527903790.722182000	25.424	92	0
1527903790.722777000	25.4246	305	0
1527903790.723218000	25.425	110	1
1527903790.881742000	25.5835	388	1
1527903790.881804000	25.5836	257	1
1527903790.908142000	25.6099	87	0
1527903791.006212000	25.708	339	0
1527903791.006786000	25.7086	148	0
1527903791.010246000	25.712	104	1
1527903791.012129000	25.7139	92	0
1527903791.012741000	25.7145	118	0
1527903791.016232000	25.718	101	1
1527903791.368694000	26.0705	389	1
1527903791.368758000	26.0705	258	1
1527903791.395109000	26.0969	87	0
1527903791.480058000	26.1818	233	0
1527903791.480591000	26.1824	148	0
1527903791.484277000	26.1861	104	1
1527903791.485241000	26.187	92	0
1527903791.485818000	26.1876	329	0
1527903791.489258000	26.191	101	1
1527903791.608375000	26.3102	470	1
1527903791.608509000	26.3103	256	1
1527903791.633407000	26.3352	87	0
1527903791.709835000	26.4116	277	0
1527903791.713290000	26.4151	101	1
1527903791.713818000	26.4156	158	0
1527903791.715779000	26.4176	244	0
1527903791.717279000	26.4191	101	1
1527903791.832778000	26.5346	403	1
1527903791.832839000	26.5346	257	1
1527903791.858818000	26.5606	87	0
1527903791.936828000	26.6386	256	0
1527903791.937449000	26.6392	148	0
1527903791.939865000	26.6416	92	0
1527903791.940297000	26.6421	107	1
1527903791.940537000	26.6423	107	0
1527903791.944313000	26.6461	98	1
1527903792.231627000	26.9334	392	1
1527903792.231692000	26.9335	259	1
1527903792.257612000	26.9594	87	0
1527903792.336298000	27.0381	235	0
1527903792.336878000	27.0387	148	0
1527903792.340320000	27.0421	104	1
1527903792.340540000	27.0423	92	0
1527903792.341232000	27.043	207	0
1527903792.344317000	27.0461	101	1
1527903792.819744000	27.5215	479	1
1527903792.819811000	27.5216	256	1
1527903792.844800000	27.5466	87	0
1527903792.943610000	27.6454	255	0
1527903792.944121000	27.6459	148	0
1527903792.947175000	27.649	92	0
1527903792.947404000	27.6492	107	1
1527903792.947818000	27.6496	126	0
1527903792.951345000	27.6531	98	1
1527903793.094119000	27.7959	895	1
1527903793.094194000	27.796	257	1
1527903793.119992000	27.8218	87	0
1527903793.203792000	27.9056	306	0
1527903793.204304000	27.9061	148	0
1527903793.207382000	27.9092	104	1
1527903793.207980000	27.9098	92	0
1527903793.208528000	27.9103	325	0
1527903793.211367000	27.9131	101	1
1527903793.303525000	28.0053	392	1
1527903793.303623000	28.0054	314	1
1527903793.329911000	28.0317	87	0
1527903793.427647000	28.1294	305	0
1527903793.428230000	28.13	148	0
1527903793.431233000	28.133	92	0
1527903793.431821000	28.1336	318	0
1527903793.431852000	28.1336	104	1
1527903793.435408000	28.1372	101	1
1527903793.560874000	28.2627	394	1
1527903793.560965000	28.2627	438	1
1527903793.589848000	28.2916	87	0
1527903793.661932000	28.3637	233	0
1527903793.662515000	28.3643	148	0
1527903793.665400000	28.3672	104	1
1527903793.666386000	28.3682	92	0
1527903793.667324000	28.3691	211	0
1527903793.670384000	28.3722	101	1
1527903793.994993000	28.6968	887	1
1527903793.995048000	28.6968	314	1
1527903794.033997000	28.7358	87	0
1527903794.122863000	28.8246	256	0
1527903794.123744000	28.8255	148	0
1527903794.126363000	28.8281	104	1
1527903794.127254000	28.829	92	0
1527903794.128108000	28.8299	112	0
1527903794.131369000	28.8332	101	1
1527903794.819834000	29.5216	404	1
1527903794.819894000	29.5217	260	1
1527903794.846440000	29.5482	87	0
1527903794.936601000	29.6384	280	0
1527903794.937175000	29.639	148	0
1527903794.939804000	29.6416	92	0
1527903794.940442000	29.6422	278	0
1527903794.940485000	29.6423	107	1
1527903794.944503000	29.6463	98	1
1527903795.072888000	29.7747	390	1
1527903795.072982000	29.7748	257	1
1527903795.101568000	29.8033	87	0
1527903795.182344000	29.8841	235	0
1527903795.182911000	29.8847	148	0
1527903795.186331000	29.8881	92	0
1527903795.186452000	29.8882	104	1
1527903795.186908000	29.8887	179	0
1527903795.190478000	29.8923	101	1
1527903795.369770000	30.0716	393	1
1527903795.369857000	30.0716	258	1
1527903795.396110000	30.0979	87	0
1527903795.477553000	30.1793	235	0
1527903795.478160000	30.1799	148	0
1527903795.481529000	30.1833	104	1
1527903795.482183000	30.184	92	0
1527903795.483116000	30.1849	311	0
1527903795.485561000	30.1873	101	1
1527903795.741755000	30.4435	470	1
1527903795.741847000	30.4436	261	1
1527903795.768566000	30.4703	87	0
1527903795.864205000	30.566	233	0
1527903795.864714000	30.5665	148	0
1527903795.868217000	30.57	92	0
1527903795.868479000	30.5703	107	1
1527903795.868818000	30.5706	145	0
1527903795.872552000	30.5743	98	1
1527903796.049253000	30.751	402	1
1527903796.049343000	30.7511	257	1
1527903796.076832000	30.7786	87	0
1527903796.161603000	30.8634	256	0
1527903796.162213000	30.864	148	0
1527903796.165494000	30.8673	92	0
1527903796.165591000	30.8674	104	1
1527903796.166306000	30.8681	117	0
1527903796.169528000	30.8713	101	1
1527903796.499994000	31.2018	388	1
1527903796.500080000	31.2019	261	1
1527903796.525939000	31.2277	87	0
1527903796.608907000	31.3107	316	0
1527903796.609486000	31.3113	148	0
1527903796.612571000	31.3144	104	1
1527903796.613533000	31.3153	92	0
1527903796.614149000	31.3159	310	0
1527903796.617578000	31.3194	101	1
1527903796.775004000	31.4768	388	1
1527903796.775094000	31.4769	258	1
1527903796.801772000	31.5036	87	0
1527903796.886158000	31.5879	258	0
1527903796.886737000	31.5885	148	0
1527903796.889555000	31.5913	104	1
1527903796.891903000	31.5937	92	0
1527903796.892522000	31.5943	297	0
1527903796.895522000	31.5973	101	1
1527903797.091936000	31.7937	483	1
1527903797.092012000	31.7938	256	1
1527903797.120406000	31.8222	87	0
1527903797.289025000	31.9908	275	0
1527903797.289953000	31.9917	148	0
1527903797.292605000	31.9944	104	1
1527903797.293291000	31.9951	92	0
1527903797.293873000	31.9957	290	0
1527903797.296593000	31.9984	101	1
1527903797.509041000	32.2108	892	1
1527903797.509120000	32.2109	314	1
1527903797.535134000	32.2369	87	0
1527903797.622634000	32.3244	233	0
1527903797.623297000	32.3251	148	0
1527903797.626553000	32.3283	104	1
1527903797.626756000	32.3285	92	0
1527903797.627363000	32.3291	228	0
1527903797.630554000	32.3323	101	1
1527903799.780158000	34.4819	369	1
1527903799.780238000	34.482	1412	1
1527903799.780263000	34.482	1412	1
1527903799.780303000	34.4821	1412	1
1527903799.780327000	34.4821	242	1
1527903799.811753000	34.5135	87	0
1527903799.902948000	34.6047	413	0
1527903799.907148000	34.6089	101	1
1527903799.909837000	34.6116	80	0
1527903799.914149000	34.6159	98	1
1527903799.980181000	34.682	391	1
1527903799.980243000	34.682	259	1
1527903800.016236000	34.718	87	0
1527903800.102160000	34.8039	308	0
1527903800.102727000	34.8045	148	0
1527903800.105817000	34.8076	92	0
1527903800.106080000	34.8079	107	1
1527903800.107055000	34.8088	317	0
1527903800.111158000	34.8129	98	1
1527903800.275441000	34.9772	891	1
1527903800.275529000	34.9773	257	1
1527903800.314035000	35.0158	87	0
1527903800.401510000	35.1033	306	0
1527903800.402052000	35.1038	148	0
1527903800.405167000	35.1069	104	1
1527903800.405596000	35.1074	92	0
1527903800.406141000	35.1079	162	0
1527903800.409113000	35.1109	101	1
1527903800.686559000	35.3883	402	1
1527903800.686624000	35.3884	258	1
1527903800.713167000	35.4149	87	0
1527903800.789092000	35.4909	235	0
1527903800.789653000	35.4914	148	0
1527903800.793212000	35.495	104	1
1527903800.793697000	35.4955	92	0
1527903800.794293000	35.4961	106	0
1527903800.797191000	35.499	101	1
1527903801.096341000	35.7981	390	1
1527903801.096437000	35.7982	257	1
1527903801.121905000	35.8237	87	0
1527903801.199912000	35.9017	256	0
1527903801.200471000	35.9023	148	0
1527903801.203992000	35.9058	92	0
1527903801.204227000	35.906	107	1
1527903801.204832000	35.9066	307	0
1527903801.208221000	35.91	98	1
1527903801.566558000	36.2683	393	1
1527903801.566649000	36.2684	260	1
1527903801.592657000	36.2944	87	0
1527903801.687010000	36.3888	258	0
1527903801.687578000	36.3894	148	0
1527903801.691291000	36.3931	104	1
1527903801.691679000	36.3935	92	0
1527903801.692352000	36.3941	98	0
1527903801.695346000	36.3971	101	1
1527903801.977957000	36.6797	468	1
1527903801.978022000	36.6798	256	1
1527903802.004220000	36.706	87	0
1527903802.088514000	36.7903	256	0
1527903802.089038000	36.7908	148	0
1527903802.092271000	36.7941	104	1
1527903802.095721000	36.7975	92	0
1527903802.096266000	36.798	283	0
1527903802.099255000	36.801	101	1
1527903802.696682000	37.3985	402	1
1527903802.696774000	37.3986	256	1
1527903802.724069000	37.4259	87	0
1527903802.808292000	37.5101	235	0
1527903802.808853000	37.5106	148	0
1527903802.810609000	37.5124	92	0
1527903802.811204000	37.513	86	0
1527903802.812253000	37.514	110	1
1527903802.916586000	37.6184	389	1
1527903802.916676000	37.6185	259	1
1527903802.942592000	37.6444	87	0
1527903803.049524000	37.7513	258	0
1527903803.050086000	37.7519	148	0
1527903803.053325000	37.7551	104	1
1527903803.056324000	37.7581	92	0
1527903803.056935000	37.7587	253	0
1527903803.060255000	37.762	101	1
1527903803.171814000	37.8736	393	1
1527903803.171891000	37.8737	258	1
1527903803.196702000	37.8985	87	0
1527903803.285523000	37.9873	235	0
1527903803.286066000	37.9878	148	0
1527903803.289334000	37.9911	104	1
1527903803.290825000	37.9926	92	0
1527903803.291418000	37.9932	200	0
1527903803.294249000	37.996	101	1
1527903803.525725000	38.2275	482	1
1527903803.525814000	38.2276	256	1
1527903803.554500000	38.2563	87	0
1527903803.635562000	38.3373	315	0
1527903803.636083000	38.3379	148	0
1527903803.639360000	38.3411	104	1
1527903803.641515000	38.3433	92	0
1527903803.642177000	38.344	291	0
1527903803.645374000	38.3472	101	1
1527903803.954807000	38.6566	892	1
1527903803.954893000	38.6567	259	1
1527903803.983302000	38.6851	87	0
1527903804.084614000	38.7864	256	0
1527903804.085157000	38.7869	148	0
1527903804.088380000	38.7902	104	1
1527903804.089592000	38.7914	92	0
1527903804.090196000	38.792	125	0
1527903804.093396000	38.7952	101	1
1527903804.307795000	39.0096	389	1
1527903804.307885000	39.0097	257	1
1527903804.334846000	39.0366	87	0
1527903804.424994000	39.1268	275	0
1527903804.425534000	39.1273	148	0
1527903804.429393000	39.1312	104	1
1527903804.431080000	39.1329	92	0
1527903804.431819000	39.1336	127	0
1527903804.434412000	39.1362	101	1
1527903804.728710000	39.4305	391	1
1527903804.728768000	39.4306	259	1
1527903804.756035000	39.4578	87	0
1527903804.880923000	39.5827	259	0
1527903804.881466000	39.5832	148	0
1527903804.884434000	39.5862	104	1
1527903804.886124000	39.5879	92	0
1527903804.886659000	39.5884	198	0
1527903804.889359000	39.5911	101	1
1527903805.006997000	39.7088	390	1
1527903805.007089000	39.7089	258	1
1527903805.032677000	39.7345	87	0
1527903805.110784000	39.8126	235	0
1527903805.111372000	39.8132	148	0
1527903805.114397000	39.8162	104	1
1527903805.115780000	39.8176	92	0
1527903805.116504000	39.8183	89	0
1527903805.119378000	39.8212	101	1
1527903805.285795000	39.9876	891	1
1527903805.285888000	39.9877	257	1
1527903805.311847000	40.0136	87	0
1527903805.401017000	40.1028	236	0
1527903805.401536000	40.1033	148	0
1527903805.404448000	40.1062	104	1
1527903805.407120000	40.1089	92	0
1527903805.407739000	40.1095	145	0
1527903805.410414000	40.1122	101	1
1527903805.756849000	40.4586	402	1
1527903805.756941000	40.4587	260	1
1527903805.782432000	40.4842	87	0
1527903805.788312000	40.4901	87	0
1527903805.871358000	40.5731	305	0
1527903805.871871000	40.5737	148	0
1527903805.875501000	40.5773	107	1
1527903805.877873000	40.5797	92	0
1527903805.878475000	40.5803	107	0
1527903805.881499000	40.5833	101	1
1527903806.136091000	40.8379	388	1
1527903806.136182000	40.838	257	1
1527903806.182598000	40.8844	388	1
1527903806.185797000	40.8876	87	0
1527903806.210473000	40.9123	87	0
1527903806.270219000	40.972	328	0
1527903806.270751000	40.9725	148	0
1527903806.274570000	40.9764	107	1
1527903806.275699000	40.9775	92	0
1527903806.276304000	40.9781	189	0
1527903806.279523000	40.9813	101	1
1527903806.555696000	41.2575	389	1
1527903806.555785000	41.2576	259	1
1527903806.581304000	41.2831	87	0
1527903806.591845000	41.2936	87	0
1527903806.684510000	41.3863	232	0
1527903806.685059000	41.3868	148	0
1527903806.688535000	41.3903	107	1
1527903806.689081000	41.3909	92	0
1527903806.689686000	41.3915	130	0
1527903806.692546000	41.3943	101	1
1527903806.945883000	41.6477	465	1
1527903806.945943000	41.6477	257	1
1527903806.982521000	41.6843	87	0
1527903807.072523000	41.7743	259	0
1527903807.073042000	41.7748	148	0
1527903807.076559000	41.7783	104	1
1527903807.080563000	41.7823	92	0
1527903807.081220000	41.783	296	0
1527903807.084543000	41.7863	101	1
1527903807.326137000	42.0279	403	1
1527903807.326203000	42.028	259	1
1527903807.353793000	42.0556	87	0
1527903807.437081000	42.1389	257	0
1527903807.437650000	42.1394	148	0
1527903807.440604000	42.1424	104	1
1527903807.441093000	42.1429	92	0
1527903807.441631000	42.1434	309	0
1527903807.444603000	42.1464	101	1
1527903807.627979000	42.3298	389	1
1527903807.628041000	42.3298	257	1
1527903807.654563000	42.3563	87	0
1527903807.734866000	42.4366	233	0
1527903807.735446000	42.4372	148	0
1527903807.738581000	42.4404	104	1
1527903807.740271000	42.4421	92	0
1527903807.740821000	42.4426	273	0
1527903807.743594000	42.4454	101	1
1527903808.084978000	42.7868	388	1
1527903808.085068000	42.7868	257	1
1527903808.110767000	42.8125	87	0
1527903808.206037000	42.9078	259	0
1527903808.206560000	42.9083	148	0
1527903808.209159000	42.9109	92	0
1527903808.209619000	42.9114	107	1
1527903808.209727000	42.9115	297	0
1527903808.213678000	42.9155	98	1
1527903808.323039000	43.0248	484	1
1527903808.323100000	43.0249	260	1
1527903808.350378000	43.0522	87	0
1527903808.435022000	43.1368	232	0
1527903808.435606000	43.1374	148	0
1527903808.438567000	43.1403	104	1
1527903808.439971000	43.1418	92	0
1527903808.440573000	43.1424	242	0
1527903808.443566000	43.1453	101	1
1527903808.643952000	43.3457	895	1
1527903808.644044000	43.3458	258	1
1527903808.670648000	43.3724	87	0
1527903808.777062000	43.4788	235	0
1527903808.777674000	43.4795	148	0
1527903808.780677000	43.4825	104	1
1527903808.782846000	43.4846	92	0
1527903808.783505000	43.4853	202	0
1527903808.786671000	43.4885	101	1
1527903809.104159000	43.8059	390	1
1527903809.104238000	43.806	258	1
1527903809.130559000	43.8323	87	0
1527903809.257994000	43.9598	341	0
1527903809.258515000	43.9603	148	0
1527903809.261717000	43.9635	104	1
1527903809.262367000	43.9641	92	0
1527903809.262976000	43.9648	195	0
1527903809.265684000	43.9675	101	1
1527903809.364260000	44.066	393	1
1527903809.364344000	44.0661	259	1
1527903809.390731000	44.0925	87	0
1527903809.482241000	44.184	232	0
1527903809.482748000	44.1845	148	0
1527903809.485700000	44.1875	104	1
1527903809.487141000	44.1889	92	0
1527903809.487915000	44.1897	224	0
1527903809.490692000	44.1925	101	1
1527903809.683849000	44.3856	392	1
1527903809.683918000	44.3857	256	1
1527903809.709778000	44.4116	87	0
1527903809.810951000	44.5127	277	0
1527903809.811502000	44.5133	148	0
1527903809.814673000	44.5165	104	1
1527903809.815733000	44.5175	92	0
1527903809.816341000	44.5181	102	0
1527903809.819673000	44.5215	101	1
1527903810.105078000	44.8069	892	1
1527903810.105141000	44.8069	257	1
1527903810.130521000	44.8323	87	0
1527903810.224633000	44.9264	258	0
1527903810.225220000	44.927	148	0
1527903810.228742000	44.9305	104	1
1527903810.229815000	44.9316	92	0
1527903810.230444000	44.9322	295	0
1527903810.233722000	44.9355	101	1
1527903810.804635000	45.5064	402	1
1527903810.804731000	45.5065	259	1
1527903810.830242000	45.532	87	0
1527903810.937221000	45.639	258	0
1527903810.937790000	45.6396	148	0
1527903810.940802000	45.6426	104	1
1527903810.941889000	45.6437	92	0
1527903810.942567000	45.6443	257	0
1527903810.945786000	45.6476	101	1
1527903811.065177000	45.767	390	1
1527903811.065240000	45.767	257	1
1527903811.090157000	45.7919	87	0
1527903811.171853000	45.8736	233	0
1527903811.172422000	45.8742	148	0
1527903811.175800000	45.8776	104	1
1527903811.176072000	45.8779	92	0
1527903811.176677000	45.8785	189	0
1527903811.179732000	45.8815	101	1
1527903811.334056000	46.0358	466	1
1527903811.334112000	46.0359	256	1
1527903811.359594000	46.0614	87	0
1527903811.440405000	46.1422	304	0
1527903811.440992000	46.1428	148	0
1527903811.443776000	46.1456	104	1
1527903811.445293000	46.1471	92	0
1527903811.445899000	46.1477	329	0
1527903811.448754000	46.1505	101	1
1527903811.754532000	46.4563	403	1
1527903811.754625000	46.4564	261	1
1527903811.781112000	46.4829	87	0
1527903811.858169000	46.56	305	0
1527903811.858741000	46.5605	148	0
1527903811.861272000	46.5631	92	0
1527903811.861786000	46.5636	107	1
1527903811.861880000	46.5637	236	0
1527903811.865794000	46.5676	98	1
1527903812.067161000	46.7689	390	1
1527903812.067238000	46.769	256	1
1527903812.094399000	46.7962	87	0
1527903812.290124000	46.9919	256	0
1527903812.290641000	46.9924	148	0
1527903812.292614000	46.9944	92	0
1527903812.293214000	46.995	304	0
1527903812.293808000	46.9956	110	1
1527903812.487001000	47.1888	389	1
1527903812.487068000	47.1888	258	1
1527903812.523001000	47.2248	87	0
1527903812.610281000	47.3121	235	0
1527903812.610787000	47.3126	148	0
1527903812.613868000	47.3156	104	1
1527903812.615418000	47.3172	92	0
1527903812.616029000	47.3178	329	0
1527903812.618801000	47.3206	101	1
1527903812.788148000	47.4899	478	1
1527903812.788241000	47.49	257	1
1527903812.813147000	47.5149	87	0
1527903812.898905000	47.6007	280	0
1527903812.899489000	47.6013	148	0
1527903812.902843000	47.6046	104	1
1527903812.903112000	47.6049	92	0
1527903812.903716000	47.6055	282	0
1527903812.906853000	47.6086	101	1
1527903813.216534000	47.9183	896	1
1527903813.216632000	47.9184	258	1
1527903813.242651000	47.9444	87	0
1527903813.328840000	48.0306	235	0
1527903813.329410000	48.0312	148	0
1527903813.332925000	48.0347	104	1
1527903813.333355000	48.0351	92	0
1527903813.333907000	48.0357	236	0
1527903813.336850000	48.0386	101	1
1527903813.556107000	48.2579	390	1
1527903813.556180000	48.258	259	1
1527903813.584185000	48.286	87	0
1527903813.658528000	48.3603	233	0
1527903813.659066000	48.3608	148	0
1527903813.661873000	48.3637	104	1
1527903813.662817000	48.3646	92	0
1527903813.663420000	48.3652	335	0
1527903813.666864000	48.3686	101	1
1527903814.164071000	48.8659	392	1
1527903814.164164000	48.8659	262	1
1527903814.211014000	48.9128	392	1
1527903814.211833000	48.9136	87	0
1527903814.254401000	48.9562	87	0
1527903814.285175000	48.987	259	0
1527903814.285706000	48.9875	148	0
1527903814.288928000	48.9907	107	1
1527903814.291779000	48.9936	92	0
1527903814.292392000	48.9942	288	0
1527903814.295944000	48.9977	101	1
1527903814.375622000	49.0774	390	1
1527903814.375719000	49.0775	257	1
1527903814.401103000	49.1029	87	0
1527903814.477478000	49.1793	232	0
1527903814.478010000	49.1798	148	0
1527903814.480820000	49.1826	92	0
1527903814.480936000	49.1827	104	1
1527903814.481449000	49.1832	186	0
1527903814.484931000	49.1867	101	1
1527903814.636321000	49.3381	391	1
1527903814.636380000	49.3382	259	1
1527903814.661738000	49.3635	87	0
1527903814.739370000	49.4412	319	0
1527903814.739883000	49.4417	148	0
1527903814.742958000	49.4447	104	1
1527903814.744239000	49.446	92	0
1527903814.744922000	49.4467	85	0
1527903814.747911000	49.4497	101	1
1527903814.956187000	49.658	892	1
1527903814.956251000	49.658	257	1
1527903814.984786000	49.6866	87	0
1527903815.067252000	49.769	258	0
1527903815.067884000	49.7697	148	0
1527903815.070814000	49.7726	92	0
1527903815.071009000	49.7728	107	1
1527903815.071436000	49.7732	151	0
1527903815.074944000	49.7767	98	1
1527903815.177453000	49.8792	402	1
1527903815.177520000	49.8793	261	1
1527903815.204523000	49.9063	87	0
1527903815.290998000	49.9928	274	0
1527903815.291845000	49.9936	148	0
1527903815.294760000	49.9965	92	0
1527903815.294989000	49.9968	107	1
1527903815.295502000	49.9973	222	0
1527903815.299011000	50.0008	98	1
1527903815.425860000	50.1276	469	1
1527903815.425958000	50.1277	260	1
1527903815.451841000	50.1536	87	0
1527903815.535813000	50.2376	233	0
1527903815.536353000	50.2381	148	0
1527903815.539767000	50.2415	92	0
1527903815.540008000	50.2418	107	1
1527903815.540322000	50.2421	334	0
1527903815.544044000	50.2458	98	1
1527903815.776828000	50.4786	406	1
1527903815.776913000	50.4787	261	1
1527903815.802451000	50.5042	87	0
1527903815.887321000	50.5891	256	0
1527903815.887969000	50.5898	148	0
1527903815.891010000	50.5928	104	1
1527903815.891675000	50.5935	92	0
1527903815.892278000	50.5941	301	0
1527903815.894988000	50.5968	101	1
1527903816.093528000	50.7953	389	1
1527903816.093617000	50.7954	259	1
1527903816.120172000	50.822	87	0
1527903816.197047000	50.8988	235	0
1527903816.197751000	50.8995	148	0
1527903816.201067000	50.9028	104	1
1527903816.201302000	50.9031	92	0
1527903816.201856000	50.9036	141	0
1527903816.205060000	50.9068	101	1
1527903816.455295000	51.1571	389	1
1527903816.455364000	51.1571	260	1
1527903816.481691000	51.1835	87	0
1527903816.573990000	51.2758	308	0
1527903816.574559000	51.2763	148	0
1527903816.578107000	51.2799	104	1
1527903816.578454000	51.2802	92	0
1527903816.579059000	51.2808	296	0
1527903816.582093000	51.2839	101	1
1527903816.685214000	51.387	478	1
1527903816.685290000	51.3871	258	1
1527903816.710522000	51.4123	87	0
1527903816.789657000	51.4914	306	0
1527903816.790166000	51.4919	148	0
1527903816.793029000	51.4948	92	0
1527903816.793626000	51.4954	215	0
1527903816.794156000	51.4959	110	1
1527903816.985415000	51.6872	894	1
1527903816.985477000	51.6873	259	1
1527903817.012127000	51.7139	87	0
1527903817.111333000	51.8131	255	0
1527903817.111848000	51.8136	148	0
1527903817.115029000	51.8168	92	0
1527903817.115077000	51.8169	104	1
1527903817.115652000	51.8174	189	0
1527903817.119117000	51.8209	101	1
1527903817.410836000	52.1126	388	1
1527903817.410930000	52.1127	262	1
1527903817.446673000	52.1485	87	0
1527903817.534375000	52.2362	236	0
1527903817.534887000	52.2367	148	0
1527903817.538018000	52.2398	92	0
1527903817.538113000	52.2399	104	1
1527903817.538636000	52.2404	96	0
1527903817.542175000	52.244	101	1
1527903817.675411000	52.3772	393	1
1527903817.675489000	52.3773	258	1
1527903817.702617000	52.4044	87	0
1527903817.707633000	52.4094	87	0
1527903817.781699000	52.4835	257	0
1527903817.782218000	52.484	148	0
1527903817.785172000	52.487	107	1
1527903817.785212000	52.487	92	0
1527903817.785837000	52.4876	232	0
1527903817.789156000	52.4909	101	1
1527903817.938463000	52.6402	392	1
1527903817.938550000	52.6403	378	1
1527903817.967410000	52.6692	87	0
1527903818.041857000	52.7436	254	0
1527903818.042435000	52.7442	148	0
1527903818.046146000	52.7479	104	1
1527903818.046715000	52.7485	92	0
1527903818.048704000	52.7505	264	0
1527903818.050121000	52.7519	101	1
1527903818.179657000	52.8814	390	1
1527903818.179745000	52.8815	316	1
1527903818.205041000	52.9068	87	0
1527903818.330438000	53.0322	233	0
1527903818.330964000	53.0327	148	0
1527903818.332481000	53.0343	92	0
1527903818.333163000	53.0349	190	0
1527903818.334129000	53.0359	110	1
1527903820.803719000	55.5055	887	1
1527903820.803818000	55.5056	261	1
1527903820.830132000	55.5319	87	0
1527903820.902548000	55.6043	258	0
1527903820.903126000	55.6049	148	0
1527903820.906305000	55.6081	104	1
1527903820.906473000	55.6083	92	0
1527903820.907059000	55.6088	201	0
1527903820.910306000	55.6121	101	1
1527903821.041312000	55.7431	405	1
1527903821.041387000	55.7432	259	1
1527903821.067447000	55.7692	87	0
1527903821.153204000	55.855	233	0
1527903821.153761000	55.8555	148	0
1527903821.156823000	55.8586	92	0
1527903821.157297000	55.8591	107	1
1527903821.157862000	55.8596	106	0
1527903821.161307000	55.8631	98	1
1527903821.303691000	56.0055	465	1
1527903821.303749000	56.0055	259	1
1527903821.330298000	56.0321	87	0
1527903821.406350000	56.1081	316	0
1527903821.406912000	56.1087	148	0
1527903821.410001000	56.1118	92	0
1527903821.410300000	56.1121	107	1
1527903821.410620000	56.1124	280	0
1527903821.414327000	56.1161	98	1
1527903821.606570000	56.3084	388	1
1527903821.606634000	56.3084	258	1
1527903821.632024000	56.3338	87	0
1527903821.707820000	56.4096	232	0
1527903821.708413000	56.4102	148	0
1527903821.711340000	56.4131	104	1
1527903821.711410000	56.4132	92	0
1527903821.712025000	56.4138	117	0
1527903821.715363000	56.4171	399	1
1527903821.715445000	56.4172	1412	1
1527903821.715471000	56.4173	1412	1
1527903821.715512000	56.4173	1412	1
1527903821.715560000	56.4173	543	1
1527903821.745056000	56.4468	87	0
1527903821.814868000	56.5166	434	0
1527903821.818392000	56.5202	101	1
1527903821.820475000	56.5223	80	0
1527903821.824457000	56.5262	98	1
1527903822.101909000	56.8037	394	1
1527903822.101996000	56.8038	263	1
1527903822.128321000	56.8301	87	0
1527903822.219847000	56.9216	256	0
1527903822.220438000	56.9222	148	0
1527903822.223416000	56.9252	104	1
1527903822.223663000	56.9254	92	0
1527903822.224659000	56.9264	171	0
1527903822.227404000	56.9292	101	1
1527903822.564747000	57.2665	986	1
1527903822.564838000	57.2666	261	1
1527903822.591526000	57.2933	87	0
1527903822.687327000	57.3891	235	0
1527903822.687924000	57.3897	148	0
1527903822.691393000	57.3932	104	1
1527903822.691729000	57.3935	92	0
1527903822.692354000	57.3941	333	0
1527903822.695393000	57.3972	101	1
1527903822.805183000	57.507	393	1
1527903822.805244000	57.507	262	1
1527903822.830719000	57.5325	87	0
1527903822.927424000	57.6292	331	0
1527903822.927961000	57.6297	148	0
1527903822.931453000	57.6332	104	1
1527903822.932234000	57.634	92	0
1527903822.932823000	57.6346	274	0
1527903822.936416000	57.6382	101	1
1527903823.147790000	57.8496	392	1
1527903823.147857000	57.8496	258	1
1527903823.172610000	57.8744	87	0
1527903823.251419000	57.9532	303	0
1527903823.251947000	57.9537	148	0
1527903823.254919000	57.9567	92	0
1527903823.255463000	57.9572	107	1
1527903823.255504000	57.9573	278	0
1527903823.259449000	57.9612	98	1
1527903823.375677000	58.0775	393	1
1527903823.375765000	58.0775	254	1
1527903823.411347000	58.1131	87	0
1527903823.497246000	58.199	233	0
1527903823.498017000	58.1998	148	0
1527903823.501481000	58.2033	104	1
1527903823.501849000	58.2036	92	0
1527903823.502454000	58.2042	106	0
1527903823.505479000	58.2073	101	1
1527903823.822019000	58.5238	389	1
1527903823.822111000	58.5239	259	1
1527903823.847490000	58.5493	87	0
1527903823.924483000	58.6263	260	0
1527903823.925890000	58.6277	148	0
1527903823.927227000	58.629	92	0
1527903823.928475000	58.6303	252	0
1527903823.928515000	58.6303	107	1
1527903823.932520000	58.6343	98	1
1527903824.201761000	58.9035	891	1
1527903824.201851000	58.9036	262	1
1527903824.228750000	58.9305	87	0
1527903824.313854000	59.0156	257	0
1527903824.314425000	59.0162	148	0
1527903824.317472000	59.0193	104	1
1527903824.321325000	59.0231	92	0
1527903824.323240000	59.025	279	0
1527903824.325472000	59.0273	101	1
1527903824.656676000	59.3585	401	1
1527903824.656740000	59.3585	261	1
1527903824.682526000	59.3843	87	0
1527903824.714849000	59.4166	380	1
1527903824.714939000	59.4167	1412	1
1527903824.714963000	59.4167	1412	1
1527903824.714992000	59.4168	1412	1
1527903824.715031000	59.4168	1357	1
1527903824.742660000	59.4444	87	0
1527903824.783464000	59.4852	233	0
1527903824.783987000	59.4858	148	0
1527903824.786835000	59.4886	92	0
1527903824.787529000	59.4893	303	0
1527903824.787613000	59.4894	110	1
1527903824.791546000	59.4933	98	1
1527903824.814241000	59.516	374	0
1527903824.818542000	59.5203	98	1
1527903824.821614000	59.5234	90	0
1527903824.825554000	59.5273	98	1
1527903824.898904000	59.6007	392	1
1527903824.898962000	59.6007	259	1
1527903824.936486000	59.6383	87	0
1527903825.026804000	59.7286	258	0
1527903825.027403000	59.7292	148	0
1527903825.030589000	59.7324	104	1
1527903825.031004000	59.7328	92	0
1527903825.031660000	59.7334	241	0
1527903825.034562000	59.7363	101	1
1527903825.190691000	59.8925	390	1
1527903825.190774000	59.8926	258	1
1527903825.220547000	59.9223	87	0
1527903825.308120000	60.0099	316	0
1527903825.308714000	60.0105	148	0
1527903825.311482000	60.0133	92	0
1527903825.311570000	60.0134	104	1
1527903825.312101000	60.0139	94	0
1527903825.315588000	60.0174	101	1
1527903825.601971000	60.3038	401	1
1527903825.602060000	60.3038	261	1
1527903825.628639000	60.3304	87	0
1527903825.715839000	60.4176	232	0
1527903825.716365000	60.4181	148	0
1527903825.719642000	60.4214	104	1
1527903825.720701000	60.4225	92	0
1527903825.721426000	60.4232	318	0
1527903825.724626000	60.4264	101	1
1527903826.006825000	60.7086	388	1
1527903826.006921000	60.7087	261	1
1527903826.033014000	60.7348	87	0
1527903826.130243000	60.832	256	0
1527903826.130760000	60.8325	148	0
1527903826.132983000	60.8348	92	0
1527903826.133580000	60.8354	140	0
1527903826.134578000	60.8364	110	1
1527903826.307973000	61.0098	388	1
1527903826.308031000	61.0098	259	1
1527903826.334077000	61.0359	87	0
1527903826.410834000	61.1126	274	0
1527903826.411343000	61.1131	148	0
1527903826.414211000	61.116	92	0
1527903826.414660000	61.1164	107	1
1527903826.414791000	61.1166	121	0
1527903826.418639000	61.1204	98	1
1527903826.581002000	61.2828	981	1
1527903826.581068000	61.2829	259	1
1527903826.608057000	61.3098	87	0
1527903826.698189000	61.4	233	0
1527903826.698768000	61.4005	148	0
1527903826.701636000	61.4034	104	1
1527903826.705189000	61.407	92	0
1527903826.705731000	61.4075	151	0
1527903826.708614000	61.4104	101	1
1527903827.013048000	61.7148	392	1
1527903827.013110000	61.7149	263	1
1527903827.041450000	61.7432	87	0
1527903827.118960000	61.8207	258	0
1527903827.119521000	61.8213	148	0
1527903827.122648000	61.8244	104	1
1527903827.122720000	61.8245	92	0
1527903827.123340000	61.8251	114	0
1527903827.126630000	61.8284	101	1
1527903827.295803000	61.9976	394	1
1527903827.295898000	61.9977	260	1
1527903827.321620000	62.0234	87	0
1527903827.447658000	62.1494	308	0
1527903827.448186000	62.15	148	0
1527903827.451454000	62.1532	92	0
1527903827.451630000	62.1534	107	1
1527903827.452077000	62.1539	338	0
1527903827.455680000	62.1575	98	1
1527903827.516910000	62.2187	390	1
1527903827.516980000	62.2188	259	1
1527903827.543806000	62.2456	87	0
1527903827.644949000	62.3467	305	0
1527903827.645515000	62.3473	148	0
1527903827.648727000	62.3505	104	1
1527903827.649816000	62.3516	92	0
1527903827.650429000	62.3522	192	0
1527903827.653737000	62.3555	101	1
1527903827.799079000	62.5009	390	1
1527903827.799172000	62.501	259	1
1527903827.826228000	62.528	87	0
1527903827.917168000	62.6189	255	0
1527903827.917738000	62.6195	148	0
1527903827.920669000	62.6225	92	0
1527903827.920760000	62.6225	104	1
1527903827.921421000	62.6232	147	0
1527903827.924760000	62.6265	101	1
1527903828.272478000	62.9743	891	1
1527903828.272571000	62.9744	262	1
1527903828.298436000	63.0002	87	0
1527903828.394999000	63.0968	233	0
1527903828.395521000	63.0973	148	0
1527903828.397738000	63.0995	92	0
1527903828.398409000	63.1002	173	0
1527903828.398905000	63.1007	110	1
1527903828.524324000	63.2261	401	1
1527903828.524419000	63.2262	259	1
1527903828.550404000	63.2522	87	0
1527903828.628517000	63.3303	254	0
1527903828.629022000	63.3308	148	0
1527903828.631593000	63.3334	92	0
1527903828.632192000	63.334	176	0
1527903828.632733000	63.3345	110	1
1527903828.787627000	63.4894	469	1
1527903828.787692000	63.4895	261	1
1527903828.814153000	63.5159	87	0
1527903828.913432000	63.6152	258	0
1527903828.913953000	63.6157	148	0
1527903828.916989000	63.6188	92	0
1527903828.917710000	63.6195	138	0
1527903828.917765000	63.6195	107	1
1527903828.921809000	63.6236	98	1
1527903829.178031000	63.8798	392	1
1527903829.178128000	63.8799	258	1
1527903829.204056000	63.9058	87	0
1527903829.278440000	63.9802	235	0
1527903829.278970000	63.9808	148	0
1527903829.281757000	63.9835	92	0
1527903829.282361000	63.9841	336	0
1527903829.282888000	63.9847	110	1
1527903829.650199000	64.352	402	1
1527903829.650265000	64.352	263	1
1527903829.675476000	64.3773	87	0
1527903829.776909000	64.4787	236	0
1527903829.777562000	64.4793	148	0
1527903829.780849000	64.4826	104	1
1527903829.782024000	64.4838	92	0
1527903829.782621000	64.4844	91	0
1527903829.785767000	64.4875	101	1
1527903829.943333000	64.6451	390	1
1527903829.943394000	64.6452	262	1
1527903829.970370000	64.6722	87	0
1527903830.060151000	64.7619	256	0
1527903830.060685000	64.7625	148	0
1527903830.063788000	64.7656	92	0
1527903830.063877000	64.7657	104	1
1527903830.064414000	64.7662	233	0
1527903830.067788000	64.7696	101	1
1527903830.293786000	64.9956	389	1
1527903830.293935000	64.9957	260	1
1527903830.319632000	65.0214	87	0
1527903830.435598000	65.1374	318	0
1527903830.436185000	65.138	148	0
1527903830.439395000	65.1412	92	0
1527903830.439850000	65.1416	107	1
1527903830.439957000	65.1417	186	0
1527903830.443868000	65.1456	98	1
1527903830.650103000	65.3519	982	1
1527903830.650166000	65.3519	258	1
1527903830.685703000	65.3875	87	0
1527903830.769518000	65.4713	235	0
1527903830.770096000	65.4719	148	0
1527903830.772825000	65.4746	104	1
1527903830.773992000	65.4758	92	0
1527903830.774594000	65.4764	221	0
1527903830.777846000	65.4796	101	1
1527903831.076793000	65.7786	393	1
1527903831.076878000	65.7787	264	1
1527903831.103142000	65.8049	87	0
1527903831.111804000	65.8136	87	0
1527903831.183735000	65.8855	258	0
1527903831.184243000	65.886	148	0
1527903831.187899000	65.8897	107	1
1527903831.189315000	65.8911	92	0
1527903831.190110000	65.8919	319	0
1527903831.192849000	65.8946	101	1
1527903831.357211000	66.059	390	1
1527903831.357297000	66.0591	261	1
1527903831.383426000	66.0852	87	0
1527903831.466413000	66.1682	275	0
1527903831.466936000	66.1687	148	0
1527903831.469866000	66.1716	104	1
1527903831.470738000	66.1725	92	0
1527903831.471345000	66.1731	152	0
1527903831.474873000	66.1767	101	1
1527903831.821238000	66.523	393	1
1527903831.821333000	66.5231	260	1
1527903831.847495000	66.5493	87	0
1527903831.926126000	66.6279	259	0
1527903831.926721000	66.6285	148	0
1527903831.929962000	66.6317	104	1
1527903831.931899000	66.6337	92	0
1527903831.932544000	66.6343	96	0
1527903831.935953000	66.6377	101	1
1527903832.281237000	66.983	394	1
1527903832.281311000	66.9831	259	1
1527903832.307279000	67.0091	87	0
1527903832.385217000	67.087	233	0
1527903832.385758000	67.0875	148	0
1527903832.388958000	67.0907	104	1
1527903832.389892000	67.0917	92	0
1527903832.390510000	67.0923	128	0
1527903832.393971000	67.0958	101	1
1527903832.604149000	67.3059	888	1
1527903832.604239000	67.306	260	1
1527903832.631108000	67.3329	87	0
1527903832.712211000	67.414	308	0
1527903832.712723000	67.4145	148	0
1527903832.716014000	67.4178	104	1
1527903832.716929000	67.4187	92	0
1527903832.717629000	67.4194	85	0
1527903832.721024000	67.4228	101	1
1527903833.007608000	67.7094	402	1
1527903833.007703000	67.7095	261	1
1527903833.034236000	67.736	87	0
1527903833.043926000	67.7457	87	0
1527903833.118229000	67.82	326	0
1527903833.118744000	67.8205	148	0
1527903833.122040000	67.8238	107	1
1527903833.122250000	67.824	92	0
1527903833.122822000	67.8246	157	0
1527903833.125995000	67.8278	101	1
1527903833.367243000	68.069	389	1
1527903833.367304000	68.0691	259	1
1527903833.393381000	68.0952	87	0
1527903833.485898000	68.1877	233	0
1527903833.486490000	68.1883	148	0
1527903833.490118000	68.1919	104	1
1527903833.491454000	68.1932	92	0
1527903833.492023000	68.1938	338	0
1527903833.495070000	68.1969	101	1
1527903833.759417000	68.4612	466	1
1527903833.759476000	68.4613	258	1
1527903833.786472000	68.4883	87	0
1527903833.865448000	68.5672	236	0
1527903833.865983000	68.5678	148	0
1527903833.869083000	68.5709	104	1
1527903833.870353000	68.5721	92	0
1527903833.870919000	68.5727	147	0
1527903833.874009000	68.5758	101	1
1527903834.094017000	68.7958	371	1
1527903834.094110000	68.7959	1412	1
1527903834.094134000	68.7959	1412	1
1527903834.094163000	68.7959	1412	1
1527903834.094181000	68.796	327	1
1527903834.121713000	68.8235	87	0
1527903834.182092000	68.8839	338	1
1527903834.182155000	68.8839	258	1
1527903834.195924000	68.8977	414	0
1527903834.200112000	68.9019	101	1
1527903834.202197000	68.904	80	0
1527903834.206110000	68.9079	98	1
1527903834.208496000	68.9103	87	0
1527903834.310617000	69.0124	263	0
1527903834.311143000	69.0129	148	0
1527903834.313819000	69.0156	92	0
1527903834.314074000	69.0159	107	1
1527903834.314821000	69.0166	121	0
1527903834.319051000	69.0208	98	1
1527903834.685378000	69.3872	387	1
1527903834.685464000	69.3872	259	1
1527903834.711090000	69.4129	87	0
1527903834.791233000	69.493	233	0
1527903834.791812000	69.4936	148	0
1527903834.795078000	69.4969	104	1
1527903834.795439000	69.4972	92	0
1527903834.796058000	69.4978	323	0
1527903834.799063000	69.5008	101	1
1527903834.967456000	69.6692	388	1
1527903834.967548000	69.6693	259	1
1527903834.993032000	69.6948	87	0
1527903835.076737000	69.7785	256	0
1527903835.077390000	69.7792	148	0
1527903835.080152000	69.7819	104	1
1527903835.080742000	69.7825	92	0
1527903835.081287000	69.7831	107	0
1527903835.084136000	69.7859	101	1
1527903835.428679000	70.1305	982	1
1527903835.428737000	70.1305	260	1
1527903835.456817000	70.1586	87	0
1527903835.550945000	70.2527	318	0
1527903835.551488000	70.2533	148	0
1527903835.554726000	70.2565	92	0
1527903835.555180000	70.257	107	1
1527903835.555345000	70.2571	245	0
1527903835.559212000	70.261	98	1
1527903835.864515000	70.5663	393	1
1527903835.864595000	70.5664	378	1
1527903835.891323000	70.5931	87	0
1527903835.969862000	70.6716	258	0
1527903835.970436000	70.6722	148	0
1527903835.973220000	70.675	104	1
1527903835.973699000	70.6755	92	0
1527903835.974362000	70.6761	290	0
1527903835.977191000	70.679	101	1
1527903836.328547000	71.0303	390	1
1527903836.328638000	71.0304	259	1
1527903836.355905000	71.0577	87	0
1527903836.467011000	71.1688	235	0
1527903836.467602000	71.1694	148	0
1527903836.471195000	71.173	92	0
1527903836.471244000	71.173	104	1
1527903836.471823000	71.1736	150	0
1527903836.475169000	71.177	101	1
1527903836.818800000	71.5206	394	1
1527903836.818890000	71.5207	261	1
1527903836.846459000	71.5482	87	0
1527903836.920024000	71.6218	298	0
1527903836.920534000	71.6223	148	0
1527903836.924265000	71.626	104	1
1527903836.924515000	71.6263	92	0
1527903836.925128000	71.6269	301	0
1527903836.928194000	71.63	101	1
1527903837.096153000	71.7979	371	1
1527903837.096252000	71.798	1412	1
1527903837.096277000	71.7981	1412	1
1527903837.096317000	71.7981	1412	1
1527903837.096346000	71.7981	1412	1
1527903837.096383000	71.7982	1412	1
1527903837.096419000	71.7982	1412	1
1527903837.096454000	71.7982	1412	1
1527903837.096490000	71.7983	1412	1
1527903837.096523000	71.7983	1412	1
1527903837.096563000	71.7983	1412	1
1527903837.096600000	71.7984	1412	1
1527903837.098173000	71.8	1412	1
1527903837.098198000	71.8	1412	1
1527903837.100169000	71.802	739	1
1527903837.121501000	71.8233	100	0
1527903837.125194000	71.827	98	1
1527903837.127526000	71.8293	87	0
1527903837.135085000	71.8369	825	1
1527903837.135159000	71.8369	260	1
1527903837.161170000	71.863	87	0
1527903837.198403000	71.9002	373	0
1527903837.202263000	71.904	104	1
1527903837.208105000	71.9099	80	0
1527903837.212266000	71.914	98	1
1527903837.245499000	71.9473	315	0
1527903837.246020000	71.9478	148	0
1527903837.248928000	71.9507	92	0
1527903837.249260000	71.951	104	1
1527903837.249588000	71.9514	245	0
1527903837.253260000	71.955	98	1
1527903837.464178000	72.166	388	1
1527903837.464272000	72.1661	261	1
1527903837.489711000	72.1915	87	0
1527903837.577614000	72.2794	302	0
1527903837.578142000	72.2799	148	0
1527903837.580899000	72.2827	92	0
1527903837.581287000	72.2831	107	1
1527903837.581558000	72.2833	288	0
1527903837.585283000	72.2871	98	1
1527903837.705585000	72.4074	400	1
1527903837.705681000	72.4075	260	1
1527903837.733269000	72.4351	87	0
1527903837.831426000	72.5332	235	0
1527903837.831936000	72.5337	148	0
1527903837.835303000	72.5371	104	1
1527903837.835989000	72.5378	92	0
1527903837.836596000	72.5384	326	0
1527903837.839294000	72.5411	101	1
1527903837.968613000	72.6704	389	1
1527903837.968706000	72.6705	261	1
1527903837.993824000	72.6956	87	0
1527903838.097000000	72.7988	258	0
1527903838.097910000	72.7997	148	0
1527903838.101365000	72.8031	104	1
1527903838.101517000	72.8033	92	0
1527903838.102200000	72.804	282	0
1527903838.105316000	72.8071	101	1
1527903838.460711000	73.1625	466	1
1527903838.460772000	73.1626	261	1
1527903838.486367000	73.1881	87	0
1527903838.573332000	73.2751	235	0
1527903838.573847000	73.2756	148	0
1527903838.577179000	73.279	92	0
1527903838.577326000	73.2791	107	1
1527903838.577866000	73.2796	177	0
1527903838.581287000	73.2831	98	1
1527903838.889396000	73.5912	393	1
1527903838.889469000	73.5913	265	1
1527903838.915171000	73.617	87	0
1527903839.008404000	73.7102	258	0
1527903839.008940000	73.7107	148	0
1527903839.012387000	73.7142	104	1
1527903839.013062000	73.7148	92	0
1527903839.013667000	73.7154	319	0
1527903839.016368000	73.7181	101	1
1527903839.118480000	73.8203	405	1
1527903839.118547000	73.8203	258	1
1527903839.143818000	73.8456	87	0
1527903839.222561000	73.9243	257	0
1527903839.223082000	73.9249	148	0
1527903839.226436000	73.9282	104	1
1527903839.226843000	73.9286	92	0
1527903839.227711000	73.9295	243	0
1527903839.230405000	73.9322	101	1
1527903839.369618000	74.0714	390	1
1527903839.369687000	74.0715	261	1
1527903839.396414000	74.0982	87	0
1527903839.469991000	74.1718	235	0
1527903839.470534000	74.1723	148	0
1527903839.474413000	74.1762	104	1
1527903839.474821000	74.1766	92	0
1527903839.476235000	74.178	310	0
1527903839.478326000	74.1801	101	1
1527903839.615029000	74.3168	986	1
1527903839.615179000	74.317	259	1
1527903839.641836000	74.3436	87	0
1527903839.742725000	74.4445	233	0
1527903839.743239000	74.445	148	0
1527903839.746436000	74.4482	104	1
1527903839.754385000	74.4562	92	0
1527903839.754949000	74.4567	321	0
1527903839.758356000	74.4601	101	1
1527903839.965256000	74.667	389	1
1527903839.965357000	74.6671	259	1
1527903839.991694000	74.6935	87	0
1527903840.075847000	74.7776	339	0
1527903840.076406000	74.7782	148	0
1527903840.079385000	74.7812	104	1
1527903840.081799000	74.7836	92	0
1527903840.082396000	74.7842	280	0
1527903840.085367000	74.7871	101	1
1527903840.206725000	74.9085	389	1
1527903840.206804000	74.9086	259	1
1527903840.233250000	74.935	87	0
1527903840.330834000	75.0326	233	0
1527903840.331410000	75.0332	148	0
1527903840.334461000	75.0362	104	1
1527903840.335480000	75.0373	92	0
1527903840.336124000	75.0379	340	0
1527903840.339450000	75.0412	101	1
1527903840.648695000	75.3505	393	1
1527903840.648767000	75.3505	263	1
1527903840.678895000	75.3807	87	0
1527903840.781089000	75.4829	233	0
1527903840.781602000	75.4834	148	0
1527903840.784681000	75.4865	92	0
1527903840.785278000	75.4871	144	0
1527903840.785558000	75.4873	110	1
1527903841.072106000	75.7739	389	1
1527903841.072204000	75.774	260	1
1527903841.098048000	75.7998	87	0
1527903841.109130000	75.8109	87	0
1527903841.198625000	75.9004	298	0
1527903841.199142000	75.9009	148	0
1527903841.202512000	75.9043	107	1
1527903841.203055000	75.9048	92	0
1527903841.203656000	75.9054	192	0
1527903841.206519000	75.9083	101	1
1527903841.334646000	76.0364	891	1
1527903841.334740000	76.0365	261	1
1527903841.360766000	76.0625	87	0
1527903841.464873000	76.1667	233	0
1527903841.465467000	76.1672	148	0
1527903841.468521000	76.1703	104	1
1527903841.470162000	76.1719	92	0
1527903841.470762000	76.1725	174	0
1527903841.473532000	76.1753	101	1
1527903841.572597000	76.2744	405	1
1527903841.572703000	76.2745	262	1
1527903841.600838000	76.3026	87	0
1527903841.695627000	76.3974	233	0
1527903841.696138000	76.3979	148	0
1527903841.699055000	76.4008	92	0
1527903841.699539000	76.4013	107	1
1527903841.699590000	76.4014	336	0
1527903841.703524000	76.4053	98	1
1527903841.999733000	76.7015	389	1
1527903841.999812000	76.7016	259	1
1527903842.024659000	76.7264	87	0
1527903842.104428000	76.8062	331	0
1527903842.104946000	76.8067	148	0
1527903842.107826000	76.8096	92	0
1527903842.108458000	76.8102	218	0
1527903842.108503000	76.8103	107	1
1527903842.112544000	76.8143	98	1
1527903842.443017000	77.1448	467	1
1527903842.443110000	77.1449	263	1
1527903842.464164000	77.1659	100	0
1527903842.467580000	77.1694	98	1
1527903842.468539000	77.1703	87	0
1527903842.559778000	77.2616	303	0
1527903842.560313000	77.2621	148	0
1527903842.563563000	77.2653	104	1
1527903842.564979000	77.2668	92	0
1527903842.565550000	77.2673	101	0
1527903842.568568000	77.2703	101	1
1527903842.928829000	77.6306	389	1
1527903842.928924000	77.6307	263	1
1527903842.955025000	77.6568	87	0
1527903843.035854000	77.7376	256	0
1527903843.036418000	77.7382	148	0
1527903843.039627000	77.7414	104	1
1527903843.040728000	77.7425	92	0
1527903843.041330000	77.7431	228	0
1527903843.044629000	77.7464	101	1
1527903843.220968000	77.9227	389	1
1527903843.221035000	77.9228	259	1
1527903843.246147000	77.9479	87	0
1527903843.350592000	78.0524	233	0
1527903843.351162000	78.0529	148	0
1527903843.354618000	78.0564	104	1
1527903843.355089000	78.0569	92	0
1527903843.355694000	78.0575	228	0
1527903843.358642000	78.0604	101	1
1527903843.572973000	78.2748	402	1
1527903843.573069000	78.2749	259	1
1527903843.600230000	78.302	87	0
1527903843.683298000	78.3851	233	0
1527903843.683818000	78.3856	148	0
1527903843.687644000	78.3894	104	1
1527903843.688261000	78.39	92	0
1527903843.688820000	78.3906	91	0
1527903843.691686000	78.3935	101	1
1527903843.836909000	78.5387	388	1
1527903843.836968000	78.5387	259	1
1527903843.873863000	78.5756	87	0
1527903843.951307000	78.6531	255	0
1527903843.951839000	78.6536	148	0
1527903843.955670000	78.6575	104	1
1527903843.955970000	78.6578	92	0
1527903843.956624000	78.6584	301	0
1527903843.959667000	78.6614	101	1
1527903844.046913000	78.7487	984	1
1527903844.046973000	78.7488	259	1
1527903844.073739000	78.7755	87	0
1527903844.146004000	78.8478	255	0
1527903844.146510000	78.8483	148	0
1527903844.149677000	78.8515	104	1
1527903844.151376000	78.8532	92	0
1527903844.151983000	78.8538	298	0
1527903844.154635000	78.8564	101	1
1527903844.289138000	78.9909	389	1
1527903844.289225000	78.991	261	1
1527903844.315093000	79.0169	87	0
1527903844.394107000	79.0959	236	0
1527903844.394614000	79.0964	148	0
1527903844.397684000	79.0995	104	1
1527903844.398388000	79.1002	92	0
1527903844.398991000	79.1008	169	0
1527903844.401671000	79.1035	101	1
1527903844.701082000	79.4029	390	1
1527903844.701142000	79.4029	261	1
1527903844.729346000	79.4311	87	0
1527903844.807042000	79.5088	235	0
[truncated: 862 more rows]
