# Supplementary material for: Method for multi-task learning fusion network traffic classification to address small sample labels
Source: Sci Rep. 2024 Jan 30;14:2518. doi: 10.1038/s41598-024-51933-8 (PMC10827795; doi:10.1038/s41598-024-51933-8)
Supplement: Supplementary file 2 — Supplementary Information 2. [file 41598_2024_51933_MOESM2_ESM.zip › QUIC Dataset/QUIC Dataset/pretraining/Google Doc/GoogleDoc-115.txt]

1527957833.740027000	0	389	1
1527957833.759980000	0.019953	69	0
1527957833.981437000	0.24141	352	0
1527957833.981561000	0.241534	1392	0
1527957833.981563000	0.241536	1392	0
1527957833.981565000	0.241538	1392	0
1527957833.981567000	0.24154	160	0
1527957833.981773000	0.241746	1392	0
1527957833.981838000	0.241811	1392	0
1527957833.982093000	0.242066	1392	0
1527957833.982166000	0.242139	825	0
1527957833.984204000	0.244177	107	1
1527957833.985850000	0.245823	1392	0
1527957833.986136000	0.246109	1392	0
1527957833.986216000	0.246189	674	0
1527957833.988803000	0.248776	86	1
1527957834.034775000	0.294748	1392	0
1527957834.034979000	0.294952	1392	0
1527957834.035329000	0.295302	1392	0
1527957834.035331000	0.295304	180	0
1527957834.036381000	0.296354	1178	0
1527957834.037054000	0.297027	92	1
1527957834.039263000	0.299236	1392	0
1527957834.039553000	0.299526	1392	0
1527957834.039848000	0.299821	1392	0
1527957834.039851000	0.299824	168	0
1527957834.040826000	0.300799	89	1
1527957834.042241000	0.302214	1219	0
1527957834.042517000	0.30249	1392	0
1527957834.042520000	0.302493	232	0
1527957834.045159000	0.305132	86	1
1527957834.048339000	0.308312	1392	0
1527957834.048455000	0.308428	782	0
1527957834.049781000	0.309754	83	1
1527957834.050885000	0.310858	1392	0
1527957834.051040000	0.311013	984	0
1527957834.052784000	0.312757	83	1
1527957834.054526000	0.314499	1392	0
1527957834.055124000	0.315097	1392	0
1527957834.055422000	0.315395	1392	0
1527957834.055424000	0.315397	168	0
1527957834.056668000	0.316641	1392	0
1527957834.056671000	0.316644	151	0
1527957834.056862000	0.316835	89	1
1527957834.057125000	0.317098	1392	0
1527957834.057193000	0.317166	1392	0
1527957834.057325000	0.317298	1392	0
1527957834.057328000	0.317301	168	0
1527957834.058782000	0.318755	95	1
1527957834.059715000	0.319688	1392	0
1527957834.059723000	0.319696	148	0
1527957834.061793000	0.321766	83	1
1527957834.065694000	0.325667	1392	0
1527957834.065968000	0.325941	1392	0
1527957834.066262000	0.326235	1392	0
1527957834.066265000	0.326238	180	0
1527957834.066446000	0.326419	771	0
1527957834.068087000	0.32806	92	1
1527957834.071421000	0.331394	1392	0
1527957834.071675000	0.331648	1392	0
1527957834.072000000	0.331973	1392	0
1527957834.072002000	0.331975	168	0
1527957834.072116000	0.332089	733	0
1527957834.076450000	0.336423	92	1
1527957834.465488000	0.725461	402	1
1527957834.465571000	0.725544	1392	1
1527957834.465597000	0.72557	886	1
1527957834.480880000	0.740853	199	1
1527957834.488446000	0.748419	69	0
1527957834.501279000	0.761252	69	0
1527957834.733590000	0.993563	377	0
1527957834.735823000	0.995796	86	1
1527957834.736499000	0.996472	60	0
1527957834.737789000	0.997762	80	1
1527957834.804651000	1.06462	196	1
1527957834.827509000	1.08748	69	0
1527957834.832033000	1.09201	285	0
1527957834.832713000	1.09269	1392	0
1527957834.833021000	1.09299	1392	0
1527957834.833091000	1.09306	1392	0
1527957834.833094000	1.09307	160	0
1527957834.833660000	1.09363	1392	0
1527957834.833958000	1.09393	1392	0
1527957834.834495000	1.09447	1051	0
1527957834.834504000	1.09448	72	0
1527957834.834579000	1.09455	275	0
1527957834.834939000	1.09491	110	1
1527957834.868309000	1.12828	285	0
1527957834.870861000	1.13083	80	1
1527957834.990093000	1.25007	371	0
1527957834.990329000	1.2503	1094	0
1527957834.992056000	1.25203	72	0
1527957834.992345000	1.25232	81	0
1527957835.007530000	1.2675	89	1
1527957835.613271000	1.87324	225	1
1527957835.613350000	1.87332	124	1
1527957835.633877000	1.89385	69	0
1527957835.699135000	1.95911	135	1
1527957835.699224000	1.9592	170	1
1527957835.707631000	1.9676	1392	0
1527957835.707898000	1.96787	1392	0
1527957835.708191000	1.96816	1392	0
1527957835.708258000	1.96823	560	0
1527957835.708331000	1.9683	72	0
1527957835.708333000	1.96831	312	0
1527957835.713038000	1.97301	98	1
1527957835.718063000	1.97804	69	0
1527957835.833267000	2.09324	572	0
1527957835.833269000	2.09324	214	0
1527957835.834887000	2.09486	86	1
1527957836.553243000	2.81322	1392	1
1527957836.553322000	2.8133	1392	1
1527957836.553359000	2.81333	242	1
1527957836.553411000	2.81338	823	1
1527957836.555850000	2.81582	634	1
1527957836.574871000	2.83484	69	0
1527957836.578743000	2.83872	69	0
1527957836.596886000	2.85686	703	0
1527957836.598944000	2.85892	86	1
1527957836.708334000	2.96831	284	0
1527957836.708608000	2.96858	1392	0
1527957836.708792000	2.96877	972	0
1527957836.710391000	2.97036	83	1
1527957836.710804000	2.97078	72	0
1527957836.711232000	2.9712	113	0
1527957836.712912000	2.97289	86	1
1527957837.465415000	3.72539	350	1
1527957837.465531000	3.7255	1392	1
1527957837.465573000	3.72555	1392	1
1527957837.465607000	3.72558	1392	1
1527957837.465646000	3.72562	1392	1
1527957837.465687000	3.72566	1392	1
1527957837.465721000	3.72569	1392	1
1527957837.465765000	3.72574	1392	1
1527957837.465804000	3.72578	1392	1
1527957837.465853000	3.72583	1392	1
1527957837.465879000	3.72585	1392	1
1527957837.465931000	3.7259	1392	1
1527957837.465970000	3.72594	1392	1
1527957837.466003000	3.72598	1252	1
1527957837.486177000	3.74615	69	0
1527957837.490520000	3.75049	69	0
1527957837.694119000	3.95409	376	0
1527957837.696183000	3.95616	86	1
1527957837.697333000	3.95731	60	0
1527957837.699175000	3.95915	80	1
1527957839.670457000	5.93043	312	1
1527957839.670541000	5.93051	1392	1
1527957839.670567000	5.93054	961	1
1527957839.674528000	5.9345	205	1
1527957839.674603000	5.93458	1392	1
1527957839.674643000	5.93462	1392	1
1527957839.674675000	5.93465	738	1
1527957839.690078000	5.95005	69	0
1527957839.696889000	5.95686	145	1
1527957839.697422000	5.9574	69	0
1527957839.703711000	5.96368	100	1
1527957839.716270000	5.97624	69	0
1527957839.719860000	5.97983	74	0
1527957839.722048000	5.98202	83	1
1527957839.722788000	5.98276	69	0
1527957839.862027000	6.122	376	0
1527957839.863360000	6.12333	60	0
1527957839.872027000	6.132	86	1
1527957840.455560000	6.71553	595	0
1527957840.455798000	6.71577	286	0
1527957840.455879000	6.71585	178	0
1527957840.457046000	6.71702	86	1
1527957840.457579000	6.71755	81	1
1527957840.459752000	6.71973	231	1
1527957840.478511000	6.73848	69	0
1527957841.126798000	7.38677	822	0
1527957841.127072000	7.38705	1392	0
1527957841.127228000	7.3872	1392	0
1527957841.127379000	7.38735	1392	0
1527957841.127381000	7.38735	160	0
1527957841.127686000	7.38766	1392	0
1527957841.127953000	7.38793	1327	0
1527957841.129077000	7.38905	101	1
1527957841.180474000	7.44045	1392	0
1527957841.180701000	7.44067	1392	0
1527957841.180769000	7.44074	1392	0
1527957841.180771000	7.44074	168	0
1527957841.181021000	7.44099	1196	0
1527957841.182082000	7.44205	92	1
1527957841.182426000	7.4424	1392	0
1527957841.182617000	7.44259	1392	0
1527957841.182686000	7.44266	1392	0
1527957841.182688000	7.44266	168	0
1527957841.182991000	7.44296	1392	0
1527957841.183090000	7.44306	719	0
1527957841.184112000	7.44409	95	1
1527957841.188712000	7.44868	1392	0
1527957841.188991000	7.44896	1392	0
1527957841.189292000	7.44927	1392	0
1527957841.189294000	7.44927	162	0
1527957841.194654000	7.45463	1392	0
1527957841.194891000	7.45486	1392	0
1527957841.195679000	7.45565	1392	0
1527957841.195681000	7.45565	160	0
1527957841.198035000	7.45801	1392	0
1527957841.198041000	7.45801	334	0
1527957841.198961000	7.45893	107	1
1527957841.200598000	7.46057	1392	0
1527957841.200905000	7.46088	1392	0
1527957841.201206000	7.46118	1392	0
1527957841.201209000	7.46118	180	0
1527957841.201276000	7.46125	64	0
1527957841.203088000	7.46306	92	1
1527957841.203381000	7.46335	1392	0
1527957841.203384000	7.46336	166	0
1527957841.205070000	7.46504	83	1
1527957841.206459000	7.46643	1392	0
1527957841.206737000	7.46671	1392	0
1527957841.207035000	7.46701	1392	0
1527957841.207038000	7.46701	168	0
1527957841.207110000	7.46708	64	0
1527957841.208141000	7.46811	92	1
1527957841.209009000	7.46898	1175	0
1527957841.212217000	7.47219	80	1
1527957841.212343000	7.47232	1392	0
1527957841.212628000	7.4726	1392	0
1527957841.212930000	7.4729	1392	0
1527957841.212932000	7.47291	168	0
1527957841.213000000	7.47297	64	0
1527957841.214080000	7.47405	92	1
1527957841.214801000	7.47477	947	0
1527957841.216268000	7.47624	80	1
1527957841.218008000	7.47798	1392	0
1527957841.218275000	7.47825	1288	0
1527957841.220085000	7.48006	83	1
1527957841.235105000	7.49508	1392	0
1527957841.235388000	7.49536	1392	0
1527957841.236185000	7.49616	651	0
1527957841.236524000	7.4965	1392	0
1527957841.236833000	7.49681	1392	0
1527957841.236836000	7.49681	319	0
1527957841.236911000	7.49688	289	0
1527957841.243120000	7.50309	98	1
1527957842.547172000	8.80715	287	1
1527957842.547248000	8.80722	124	1
1527957842.567694000	8.82767	69	0
1527957842.643529000	8.9035	1392	0
1527957842.643785000	8.90376	1392	0
1527957842.644077000	8.90405	1392	0
1527957842.644170000	8.90414	623	0
1527957842.644238000	8.90421	72	0
1527957842.644240000	8.90421	276	0
1527957842.645182000	8.90515	98	1
1527957843.631004000	9.89098	356	1
1527957843.631100000	9.89107	274	1
1527957843.636068000	9.89604	280	1
1527957843.636158000	9.89613	1392	1
1527957843.636198000	9.89617	1392	1
1527957843.636232000	9.8962	949	1
1527957843.651115000	9.91109	69	0
1527957843.656912000	9.91689	69	0
1527957843.691301000	9.95127	378	1
1527957843.711970000	9.97194	69	0
1527957843.762698000	10.0227	70	0
1527957843.764614000	10.0246	83	1
1527957844.004842000	10.2648	358	0
1527957844.005144000	10.2651	1380	0
1527957844.005214000	10.2652	493	0
1527957844.006184000	10.2662	572	0
1527957844.006629000	10.2666	89	1
1527957844.007183000	10.2672	615	0
1527957844.008568000	10.2685	447	0
1527957844.008684000	10.2687	80	1
1527957844.009812000	10.2698	677	0
1527957844.010689000	10.2707	83	1
1527957844.011402000	10.2714	464	0
1527957844.012629000	10.2726	80	1
1527957844.012667000	10.2726	815	0
1527957844.013601000	10.2736	629	0
1527957844.014619000	10.2746	83	1
1527957844.014862000	10.2748	499	0
1527957844.015712000	10.2757	419	0
1527957844.016606000	10.2766	83	1
1527957844.017366000	10.2773	681	0
1527957844.018632000	10.2786	80	1
1527957844.020644000	10.2806	1392	1
1527957844.020703000	10.2807	1392	1
1527957844.020726000	10.2807	243	1
1527957844.020798000	10.2808	824	1
1527957844.040831000	10.3008	82	0
1527957844.042640000	10.3026	80	1
1527957844.058244000	10.3182	596	0
1527957844.058577000	10.3186	1392	0
1527957844.058723000	10.3187	888	0
1527957844.058796000	10.3188	240	0
1527957844.059643000	10.3196	89	1
1527957844.065715000	10.3257	440	0
1527957844.065792000	10.3258	69	0
1527957844.067614000	10.3276	83	1
1527957844.086666000	10.3466	363	0
1527957844.088633000	10.3486	80	1
1527957844.091723000	10.3517	60	0
1527957844.093678000	10.3537	80	1
1527957844.238342000	10.4983	267	0
1527957844.238454000	10.4984	82	0
1527957844.240668000	10.5006	83	1
1527957844.241747000	10.5017	251	0
1527957844.243699000	10.5037	80	1
1527957844.615124000	10.8751	965	1
1527957844.615217000	10.8752	89	1
1527957844.624729000	10.8847	280	1
1527957844.632252000	10.8922	452	1
1527957844.632324000	10.8923	67	1
1527957844.635731000	10.8957	67	0
1527957844.646004000	10.906	67	0
1527957844.652554000	10.9125	67	0
1527957844.765716000	11.0257	310	0
1527957844.765834000	11.0258	130	0
1527957844.767680000	11.0277	92	1
1527957844.770230000	11.0302	71	0
1527957844.770630000	11.0306	247	0
1527957844.771670000	11.0316	83	1
1527957845.241387000	11.5014	255	0
1527957845.241509000	11.5015	121	0
1527957845.243761000	11.5037	83	1
1527957845.245607000	11.5056	72	0
1527957845.246066000	11.506	290	0
1527957845.247723000	11.5077	83	1
1527957845.315569000	11.5755	224	0
1527957845.316423000	11.5764	83	0
1527957845.317815000	11.5778	83	1
1527957845.321057000	11.581	72	0
1527957845.322389000	11.5824	136	0
1527957845.322871000	11.5828	83	1
1527957845.446962000	11.7069	367	1
1527957845.447051000	11.707	197	1
1527957845.468061000	11.728	69	0
1527957845.981991000	12.242	461	1
1527957845.982089000	12.2421	74	1
1527957845.997223000	12.2572	236	0
1527957845.997224000	12.2572	126	0
1527957845.998731000	12.2587	86	1
1527957846.002452000	12.2624	84	0
1527957846.002544000	12.2625	180	0
1527957846.003744000	12.2637	83	1
1527957846.126390000	12.3864	230	0
1527957846.126518000	12.3865	415	0
1527957846.127829000	12.3878	83	1
1527957846.131184000	12.3912	121	0
1527957846.132761000	12.3927	80	1
1527957846.297914000	12.5579	338	1
1527957846.300322000	12.5603	272	1
1527957846.303714000	12.5637	355	1
1527957846.317196000	12.5772	69	0
1527957846.321499000	12.5815	69	0
1527957846.405418000	12.6654	382	1
1527957846.424822000	12.6848	69	0
1527957846.466901000	12.7269	523	0
1527957846.466905000	12.7269	60	0
1527957846.468952000	12.7289	86	1
1527957846.598614000	12.8586	609	0
1527957846.598732000	12.8587	781	0
1527957846.600536000	12.8605	72	0
1527957846.600613000	12.8606	137	0
1527957846.600800000	12.8608	83	1
1527957846.602764000	12.8627	83	1
1527957846.645014000	12.905	297	0
1527957846.645121000	12.9051	259	0
1527957846.646782000	12.9068	83	1
1527957846.649800000	12.9098	72	0
1527957846.650211000	12.9102	131	0
1527957846.651803000	12.9118	83	1
1527957846.656768000	12.9167	215	0
1527957846.656880000	12.9169	98	0
1527957846.658802000	12.9188	83	1
1527957846.661206000	12.9212	72	0
1527957846.661208000	12.9212	195	0
1527957846.661849000	12.9218	471	1
1527957846.662092000	12.9221	1392	1
1527957846.662144000	12.9221	1392	1
1527957846.662210000	12.9222	1392	1
1527957846.662238000	12.9222	1392	1
1527957846.662267000	12.9222	1392	1
1527957846.662505000	12.9225	1392	1
1527957846.662756000	12.9227	1392	1
1527957846.662837000	12.9228	1392	1
1527957846.662937000	12.9229	1392	1
1527957846.662996000	12.923	1392	1
1527957846.663034000	12.923	1392	1
1527957846.663068000	12.923	1392	1
1527957846.663106000	12.9231	1392	1
1527957846.665055000	12.925	1392	1
1527957846.665090000	12.9251	1392	1
1527957846.665132000	12.9251	1392	1
1527957846.665186000	12.9252	1392	1
1527957846.665212000	12.9252	1392	1
1527957846.665263000	12.9252	1392	1
1527957846.666781000	12.9268	1392	1
1527957846.666830000	12.9268	1392	1
1527957846.666887000	12.9269	1392	1
1527957846.666912000	12.9269	1392	1
1527957846.666963000	12.9269	1392	1
1527957846.666989000	12.927	1392	1
1527957846.668782000	12.9288	1392	1
1527957846.668829000	12.9288	1392	1
1527957846.668886000	12.9289	1392	1
1527957846.668913000	12.9289	1392	1
1527957846.668961000	12.9289	1392	1
1527957846.669005000	12.929	1392	1
1527957846.670790000	12.9308	1392	1
1527957846.670839000	12.9308	1392	1
1527957846.670868000	12.9308	255	1
1527957846.682792000	12.9428	69	0
1527957846.686331000	12.9463	69	0
1527957846.689140000	12.9491	69	0
1527957846.692480000	12.9525	69	0
1527957846.852208000	13.1122	876	1
1527957846.852284000	13.1123	231	1
1527957846.871561000	13.1315	69	0
1527957847.059471000	13.3194	355	0
1527957847.061897000	13.3219	83	1
1527957847.066574000	13.3265	60	0
1527957847.067802000	13.3278	80	1
1527957847.395364000	13.6553	323	0
1527957847.395451000	13.6554	126	0
1527957847.396826000	13.6568	83	1
1527957847.400416000	13.6604	72	0
1527957847.400418000	13.6604	269	0
1527957847.401831000	13.6618	83	1
1527957848.110060000	14.37	961	1
1527957848.110152000	14.3701	467	1
1527957848.130702000	14.3907	69	0
1527957848.319537000	14.5795	247	0
1527957848.319626000	14.5796	126	0
1527957848.321097000	14.5811	86	1
1527957848.325731000	14.5857	72	0
1527957848.325733000	14.5857	201	0
1527957848.327079000	14.5871	83	1
1527957848.361530000	14.6215	365	1
1527957848.361622000	14.6216	231	1
1527957848.382072000	14.642	69	0
1527957848.729268000	14.9892	238	0
1527957848.729270000	14.9892	126	0
1527957848.731198000	14.9912	86	1
1527957848.734080000	14.9941	72	0
1527957848.734491000	14.9945	134	0
1527957848.736076000	14.996	83	1
1527957848.897475000	15.1574	370	1
1527957848.897541000	15.1575	235	1
1527957848.918489000	15.1785	69	0
1527957849.107847000	15.3678	216	0
1527957849.107935000	15.3679	126	0
1527957849.109198000	15.3692	86	1
1527957849.113468000	15.3734	72	0
1527957849.114303000	15.3743	299	0
1527957849.115109000	15.3751	83	1
1527957849.344724000	15.6047	366	1
1527957849.344797000	15.6048	235	1
1527957849.363480000	15.6235	69	0
1527957849.734886000	15.9949	235	0
1527957849.734979000	15.995	126	0
1527957849.736250000	15.9962	86	1
1527957849.741219000	16.0012	72	0
1527957849.741310000	16.0013	236	0
1527957849.743243000	16.0032	83	1
1527957849.763632000	16.0236	368	1
1527957849.763692000	16.0237	234	1
1527957849.783699000	16.0437	69	0
1527957850.135494000	16.3955	215	0
1527957850.135496000	16.3955	126	0
1527957850.137253000	16.3972	86	1
1527957850.138757000	16.3987	72	0
1527957850.138759000	16.3987	268	0
1527957850.140261000	16.4002	83	1
1527957850.210496000	16.4705	370	1
1527957850.210576000	16.4705	236	1
1527957850.232028000	16.492	69	0
1527957850.419736000	16.6797	278	0
1527957850.419738000	16.6797	126	0
1527957850.421243000	16.6812	86	1
1527957850.423192000	16.6832	72	0
1527957850.423194000	16.6832	116	0
1527957850.425249000	16.6852	83	1
1527957850.760942000	17.0209	369	1
1527957850.761020000	17.021	232	1
1527957850.780680000	17.0407	69	0
1527957850.965423000	17.2254	213	0
1527957850.965563000	17.2255	128	0
1527957850.967304000	17.2273	86	1
1527957850.970229000	17.2302	72	0
1527957850.971973000	17.2319	315	0
1527957850.972212000	17.2322	83	1
1527957851.096475000	17.3564	368	1
1527957851.096537000	17.3565	233	1
1527957851.116269000	17.3762	69	0
1527957851.307532000	17.5675	283	0
1527957851.308005000	17.568	128	0
1527957851.309318000	17.5693	86	1
1527957851.314508000	17.5745	72	0
1527957851.314510000	17.5745	114	0
1527957851.316332000	17.5763	83	1
1527957852.042805000	18.3028	365	1
1527957852.042898000	18.3029	234	1
1527957852.065110000	18.3251	69	0
1527957852.245256000	18.5052	238	0
1527957852.245258000	18.5052	128	0
1527957852.247379000	18.5074	86	1
1527957852.250019000	18.51	72	0
1527957852.250112000	18.5101	177	0
1527957852.251378000	18.5114	83	1
1527957852.268554000	18.5285	487	1
1527957852.268646000	18.5286	234	1
1527957852.288425000	18.5484	69	0
1527957852.469356000	18.7293	243	0
1527957852.469443000	18.7294	128	0
1527957852.471389000	18.7314	86	1
1527957852.473988000	18.734	72	0
1527957852.474338000	18.7343	307	0
1527957852.475312000	18.7353	83	1
1527957852.486673000	18.7466	852	1
1527957852.486735000	18.7467	237	1
1527957852.509916000	18.7699	69	0
1527957852.862773000	19.1227	282	0
1527957852.862775000	19.1227	128	0
1527957852.864417000	19.1244	86	1
1527957852.866890000	19.1269	72	0
1527957852.867342000	19.1273	238	0
1527957852.868329000	19.1283	83	1
1527957852.956841000	19.2168	376	1
1527957852.956930000	19.2169	235	1
1527957852.977405000	19.2374	69	0
1527957853.326811000	19.5868	213	0
1527957853.326901000	19.5869	128	0
1527957853.328445000	19.5884	86	1
1527957853.331390000	19.5914	72	0
1527957853.331944000	19.5919	255	0
1527957853.333426000	19.5934	83	1
1527957853.518676000	19.7786	945	1
1527957853.518738000	19.7787	235	1
1527957853.538702000	19.7987	69	0
1527957853.687701000	19.9477	238	0
1527957853.687817000	19.9478	128	0
1527957853.689458000	19.9494	86	1
1527957853.692467000	19.9524	72	0
1527957853.692469000	19.9524	143	0
1527957853.694473000	19.9544	83	1
1527957854.042597000	20.3026	366	1
1527957854.042665000	20.3026	236	1
1527957854.062472000	20.3224	69	0
1527957854.414468000	20.6744	309	0
1527957854.414569000	20.6745	128	0
1527957854.416499000	20.6765	86	1
1527957854.418971000	20.6789	72	0
1527957854.418974000	20.6789	264	0
1527957854.420481000	20.6805	83	1
1527957854.447522000	20.7075	364	1
1527957854.447585000	20.7076	234	1
1527957854.467315000	20.7273	69	0
1527957854.812676000	21.0726	247	0
1527957854.812678000	21.0727	128	0
1527957854.814483000	21.0745	86	1
1527957854.817611000	21.0776	72	0
1527957854.817687000	21.0777	178	0
1527957854.819441000	21.0794	83	1
1527957855.036614000	21.2966	369	1
1527957855.036711000	21.2967	235	1
1527957855.056538000	21.3165	69	0
1527957855.410789000	21.6708	239	0
1527957855.410791000	21.6708	128	0
1527957855.412498000	21.6725	86	1
1527957855.415285000	21.6753	72	0
1527957855.415286000	21.6753	263	0
1527957855.417561000	21.6775	83	1
1527957855.421711000	21.6817	366	1
1527957855.421791000	21.6818	236	1
1527957855.443157000	21.7031	69	0
1527957855.783620000	22.0436	215	0
1527957855.783717000	22.0437	128	0
1527957855.785511000	22.0455	86	1
1527957855.788876000	22.0488	72	0
1527957855.789000000	22.049	258	0
1527957855.790506000	22.0505	83	1
1527957856.060391000	22.3204	365	1
1527957856.060450000	22.3204	235	1
1527957856.079283000	22.3393	69	0
1527957856.424584000	22.6846	238	0
1527957856.424740000	22.6847	128	0
1527957856.426553000	22.6865	86	1
1527957856.427712000	22.6877	72	0
1527957856.428201000	22.6882	125	0
1527957856.429596000	22.6896	83	1
1527957856.516104000	22.7761	365	1
1527957856.516187000	22.7762	235	1
1527957856.538067000	22.798	69	0
1527957856.682806000	22.9428	213	0
1527957856.682953000	22.9429	128	0
1527957856.684636000	22.9446	86	1
1527957856.686722000	22.9467	72	0
1527957856.686724000	22.9467	154	0
1527957856.688606000	22.9486	83	1
1527957856.759749000	23.0197	368	1
1527957856.759824000	23.0198	234	1
1527957856.780848000	23.0408	69	0
1527957856.930864000	23.1908	215	0
1527957856.930866000	23.1908	128	0
1527957856.932602000	23.1926	86	1
1527957856.934078000	23.1941	72	0
1527957856.934521000	23.1945	93	0
1527957856.935559000	23.1955	83	1
1527957856.993874000	23.2538	366	1
1527957856.993970000	23.2539	235	1
1527957857.013265000	23.2732	69	0
1527957857.362795000	23.6228	280	0
1527957857.364247000	23.6242	128	0
1527957857.364653000	23.6246	86	1
1527957857.367298000	23.6273	72	0
1527957857.367300000	23.6273	172	0
1527957857.368585000	23.6286	83	1
1527957857.425744000	23.6857	369	1
1527957857.425838000	23.6858	238	1
1527957857.445436000	23.7054	69	0
1527957857.629496000	23.8895	285	0
1527957857.629643000	23.8896	128	0
1527957857.631688000	23.8917	86	1
1527957857.634751000	23.8947	72	0
1527957857.634753000	23.8947	264	0
1527957857.636686000	23.8967	83	1
1527957857.663775000	23.9237	487	1
1527957857.663848000	23.9238	235	1
1527957857.682765000	23.9427	69	0
1527957857.835469000	24.0954	212	0
1527957857.835625000	24.0956	128	0
1527957857.837722000	24.0977	86	1
1527957857.840289000	24.1003	72	0
1527957857.840291000	24.1003	248	0
1527957857.841610000	24.1016	83	1
1527957858.121038000	24.381	850	1
1527957858.121141000	24.3811	239	1
1527957858.141214000	24.4012	69	0
1527957858.479152000	24.7391	238	0
1527957858.479248000	24.7392	128	0
1527957858.480735000	24.7407	86	1
1527957858.483177000	24.7431	72	0
1527957858.483178000	24.7432	315	0
1527957858.484794000	24.7448	83	1
1527957858.680477000	24.9404	961	1
1527957858.680540000	24.9405	236	1
1527957858.703561000	24.9635	69	0
1527957859.064420000	25.3244	219	0
1527957859.064520000	25.3245	128	0
1527957859.066717000	25.3267	86	1
1527957859.073930000	25.3339	72	0
1527957859.074451000	25.3344	292	0
1527957859.075687000	25.3357	83	1
1527957859.256898000	25.5169	365	1
1527957859.256998000	25.517	234	1
1527957859.275777000	25.5358	69	0
1527957859.425500000	25.6855	304	0
1527957859.425928000	25.6859	128	0
1527957859.427803000	25.6878	86	1
1527957859.431450000	25.6914	72	0
1527957859.431452000	25.6914	201	0
1527957859.432746000	25.6927	83	1
1527957859.734311000	25.9943	364	1
1527957859.734375000	25.9943	235	1
1527957859.753767000	26.0137	69	0
1527957859.763714000	26.0237	69	0
1527957859.912375000	26.1723	215	0
1527957859.912531000	26.1725	128	0
1527957859.914814000	26.1748	89	1
1527957859.915444000	26.1754	72	0
1527957859.915445000	26.1754	65	0
1527957859.916731000	26.1767	83	1
1527957860.008277000	26.2682	369	1
1527957860.008353000	26.2683	235	1
1527957860.027982000	26.288	69	0
1527957860.170477000	26.4304	213	0
1527957860.170579000	26.4306	128	0
1527957860.172853000	26.4328	86	1
1527957860.174549000	26.4345	72	0
1527957860.174551000	26.4345	69	0
1527957860.176822000	26.4368	83	1
1527957860.427066000	26.687	365	1
1527957860.427127000	26.6871	236	1
1527957860.447913000	26.7079	69	0
1527957860.790004000	27.05	309	0
1527957860.790006000	27.05	128	0
1527957860.791872000	27.0518	86	1
1527957860.795072000	27.055	72	0
1527957860.795073000	27.055	222	0
1527957860.796844000	27.0568	83	1
1527957860.857577000	27.1176	365	1
1527957860.857671000	27.1176	238	1
1527957860.877626000	27.1376	69	0
1527957861.221340000	27.4813	244	0
1527957861.221461000	27.4814	128	0
1527957861.223891000	27.4839	86	1
1527957861.225974000	27.4859	72	0
1527957861.226845000	27.4868	220	0
1527957861.227805000	27.4878	83	1
1527957864.048387000	30.3084	363	1
1527957864.048449000	30.3084	235	1
1527957864.068278000	30.3283	69	0
1527957864.249998000	30.51	236	0
1527957864.250097000	30.5101	128	0
1527957864.252048000	30.512	86	1
1527957864.254947000	30.5149	72	0
1527957864.254949000	30.5149	298	0
1527957864.257003000	30.517	83	1
1527957864.441841000	30.7018	368	1
1527957864.441932000	30.7019	249	1
1527957864.461389000	30.7214	69	0
1527957864.830056000	31.09	238	0
1527957864.830144000	31.0901	128	0
1527957864.832071000	31.092	86	1
1527957864.835233000	31.0952	72	0
1527957864.835235000	31.0952	76	0
1527957864.837080000	31.0971	83	1
1527957864.944472000	31.2044	366	1
1527957864.944533000	31.2045	235	1
1527957864.964542000	31.2245	69	0
1527957865.117921000	31.3779	212	0
1527957865.117923000	31.3779	128	0
1527957865.120083000	31.3801	86	1
1527957865.122786000	31.3828	72	0
1527957865.123026000	31.383	245	0
1527957865.124037000	31.384	83	1
1527957865.375704000	31.6357	364	1
1527957865.375783000	31.6358	235	1
1527957865.398753000	31.6587	69	0
1527957865.582564000	31.8425	238	0
1527957865.582684000	31.8427	128	0
1527957865.584098000	31.8441	86	1
1527957865.586710000	31.8467	72	0
1527957865.588071000	31.848	80	1
1527957865.588421000	31.8484	281	0
1527957865.590079000	31.8501	80	1
1527957866.051473000	32.3114	366	1
1527957866.051557000	32.3115	235	1
1527957866.073682000	32.3337	69	0
1527957866.413411000	32.6734	277	0
1527957866.413413000	32.6734	128	0
1527957866.415122000	32.6751	86	1
1527957866.416432000	32.6764	72	0
1527957866.416903000	32.6769	91	0
1527957866.418100000	32.6781	83	1
1527957866.615065000	32.875	488	1
1527957866.615152000	32.8751	238	1
1527957866.636344000	32.8963	69	0
1527957866.981931000	33.2419	285	0
1527957866.981933000	33.2419	128	0
1527957866.984234000	33.2442	86	1
1527957866.985561000	33.2455	72	0
1527957866.985976000	33.2459	150	0
1527957866.987133000	33.2471	83	1
1527957867.061555000	33.3215	848	1
1527957867.061631000	33.3216	235	1
1527957867.082544000	33.3425	69	0
1527957867.228551000	33.4885	212	0
1527957867.228655000	33.4886	128	0
1527957867.230230000	33.4902	86	1
1527957867.234466000	33.4944	72	0
1527957867.234467000	33.4944	223	0
1527957867.236235000	33.4962	83	1
1527957867.613924000	33.8739	956	1
1527957867.614029000	33.874	235	1
1527957867.634213000	33.8942	69	0
1527957867.792344000	34.0523	238	0
1527957867.792346000	34.0523	128	0
1527957867.794200000	34.0542	86	1
1527957867.796690000	34.0567	72	0
1527957867.796691000	34.0567	69	0
1527957867.798271000	34.0582	83	1
1527957867.868425000	34.1284	368	1
1527957867.868490000	34.1285	237	1
1527957867.887487000	34.1475	69	0
1527957868.246793000	34.5068	219	0
1527957868.246896000	34.5069	128	0
1527957868.248242000	34.5082	86	1
1527957868.251282000	34.5113	72	0
1527957868.251386000	34.5114	127	0
1527957868.253304000	34.5133	83	1
1527957868.378713000	34.6387	365	1
1527957868.378808000	34.6388	238	1
1527957868.414303000	34.6743	365	1
1527957868.418022000	34.678	69	0
1527957868.433698000	34.6937	69	0
1527957868.759344000	35.0193	307	0
1527957868.759430000	35.0194	128	0
1527957868.761336000	35.0213	89	1
1527957868.762266000	35.0222	72	0
1527957868.762268000	35.0222	163	0
1527957868.764323000	35.0243	83	1
1527957868.858694000	35.1187	365	1
1527957868.858875000	35.1188	238	1
1527957868.878635000	35.1386	69	0
1527957868.888441000	35.1484	69	0
1527957869.061085000	35.3211	215	0
1527957869.061182000	35.3212	128	0
1527957869.063332000	35.3233	89	1
1527957869.064955000	35.3249	72	0
1527957869.064957000	35.3249	195	0
1527957869.066255000	35.3262	83	1
1527957869.395822000	35.6558	369	1
1527957869.395882000	35.6559	236	1
1527957869.416309000	35.6763	69	0
1527957869.440470000	35.7004	280	1
1527957869.440562000	35.7005	1392	1
1527957869.440590000	35.7006	1392	1
1527957869.440631000	35.7006	1392	1
1527957869.440686000	35.7007	1392	1
1527957869.440707000	35.7007	296	1
1527957869.460301000	35.7203	69	0
1527957869.625941000	35.8859	392	0
1527957869.628390000	35.8884	86	1
1527957869.631706000	35.8917	60	0
1527957869.633354000	35.8933	80	1
1527957869.755777000	36.0157	298	0
1527957869.755869000	36.0158	128	0
1527957869.757383000	36.0174	83	1
1527957869.760146000	36.0201	72	0
1527957869.760148000	36.0201	116	0
1527957869.762369000	36.0223	83	1
1527957869.854146000	36.1141	367	1
1527957869.854239000	36.1142	349	1
1527957869.873933000	36.1339	69	0
1527957870.220975000	36.4809	245	0
1527957870.220977000	36.481	128	0
1527957870.222428000	36.4824	86	1
1527957870.224729000	36.4847	72	0
1527957870.224731000	36.4847	182	0
1527957870.226387000	36.4864	83	1
1527957870.317781000	36.5778	368	1
1527957870.317844000	36.5778	469	1
1527957870.339251000	36.5992	69	0
1527957870.701241000	36.9612	239	0
1527957870.701243000	36.9612	128	0
1527957870.703448000	36.9634	86	1
1527957870.705812000	36.9658	72	0
1527957870.705813000	36.9658	133	0
1527957870.707437000	36.9674	83	1
1527957870.764599000	37.0246	369	1
1527957870.764688000	37.0247	229	1
1527957870.784541000	37.0445	69	0
1527957870.931820000	37.1918	215	0
1527957870.931822000	37.1918	128	0
1527957870.933466000	37.1934	86	1
1527957870.936066000	37.196	72	0
1527957870.936067000	37.196	238	0
1527957870.937421000	37.1974	83	1
1527957874.060027000	40.32	369	1
1527957874.060089000	40.3201	234	1
1527957874.060281000	40.3203	402	1
1527957874.060342000	40.3203	1392	1
1527957874.060366000	40.3203	1392	1
1527957874.060413000	40.3204	1392	1
1527957874.060434000	40.3204	523	1
1527957874.080068000	40.34	69	0
1527957874.231701000	40.4917	236	0
1527957874.231703000	40.4917	128	0
1527957874.233614000	40.4936	86	1
1527957874.235581000	40.4956	72	0
1527957874.236067000	40.496	179	0
1527957874.237619000	40.4976	83	1
1527957874.258621000	40.5186	410	0
1527957874.260550000	40.5205	80	1
1527957874.263497000	40.5235	60	0
1527957874.265548000	40.5255	80	1
1527957874.371241000	40.6312	852	1
1527957874.371331000	40.6313	243	1
1527957874.392105000	40.6521	69	0
1527957874.549881000	40.8099	308	0
1527957874.550017000	40.81	128	0
1527957874.551639000	40.8116	86	1
1527957874.554000000	40.814	72	0
1527957874.554097000	40.8141	94	0
1527957874.555643000	40.8156	83	1
1527957874.784914000	41.0449	957	1
1527957874.784997000	41.045	236	1
1527957874.805157000	41.0651	69	0
1527957875.227188000	41.4872	213	0
1527957875.227327000	41.4873	128	0
1527957875.229680000	41.4897	86	1
1527957875.231972000	41.4919	72	0
1527957875.231974000	41.4919	247	0
1527957875.233661000	41.4936	83	1
1527957875.355972000	41.6159	368	1
1527957875.356029000	41.616	235	1
1527957875.376129000	41.6361	69	0
1527957875.723307000	41.9833	242	0
1527957875.723309000	41.9833	128	0
1527957875.725706000	41.9857	86	1
1527957875.727317000	41.9873	72	0
1527957875.727785000	41.9878	194	0
1527957875.728618000	41.9886	83	1
1527957875.820062000	42.08	369	1
1527957875.820157000	42.0801	240	1
1527957875.841181000	42.1012	69	0
1527957876.189407000	42.4494	284	0
1527957876.189762000	42.4497	128	0
1527957876.191656000	42.4516	86	1
1527957876.194765000	42.4547	72	0
1527957876.195411000	42.4554	286	0
1527957876.196645000	42.4566	83	1
1527957876.360329000	42.6203	368	1
1527957876.360426000	42.6204	237	1
1527957876.379694000	42.6397	69	0
1527957876.531242000	42.7912	239	0
1527957876.531244000	42.7912	128	0
1527957876.532704000	42.7927	86	1
1527957876.535693000	42.7957	72	0
1527957876.536155000	42.7961	205	0
1527957876.537729000	42.7977	83	1
1527957876.835941000	43.0959	370	1
1527957876.836008000	43.096	239	1
1527957876.856649000	43.1166	69	0
1527957877.203389000	43.4634	215	0
1527957877.203531000	43.4635	128	0
1527957877.205794000	43.4658	86	1
1527957877.208014000	43.468	72	0
1527957877.208112000	43.4681	171	0
1527957877.209703000	43.4697	83	1
1527957877.392233000	43.6522	368	1
1527957877.392293000	43.6523	238	1
1527957877.413511000	43.6735	69	0
1527957877.613264000	43.8732	236	0
1527957877.613625000	43.8736	128	0
1527957877.614725000	43.8747	86	1
1527957877.617880000	43.8779	72	0
1527957877.617882000	43.8779	285	0
1527957877.619815000	43.8798	83	1
1527957877.937920000	44.1979	364	1
1527957877.937986000	44.198	235	1
1527957877.958951000	44.2189	69	0
1527957878.316967000	44.5769	288	0
1527957878.317105000	44.5771	128	0
1527957878.318798000	44.5788	86	1
1527957878.320925000	44.5809	72	0
1527957878.320927000	44.5809	209	0
1527957878.322833000	44.5828	83	1
1527957878.358241000	44.6182	365	1
1527957878.358336000	44.6183	237	1
1527957878.377817000	44.6378	69	0
1527957878.535324000	44.7953	268	0
1527957878.535327000	44.7953	128	0
1527957878.536808000	44.7968	86	1
1527957878.538307000	44.7983	72	0
1527957878.538737000	44.7987	95	0
1527957878.539784000	44.7998	83	1
1527957878.706094000	44.9661	364	1
1527957878.706161000	44.9661	237	1
1527957878.726107000	44.9861	69	0
1527957878.913429000	45.1734	216	0
1527957878.913573000	45.1735	128	0
1527957878.915889000	45.1759	86	1
1527957878.916622000	45.1766	72	0
1527957878.917009000	45.177	256	0
1527957878.918866000	45.1788	83	1
1527957879.145102000	45.4051	370	1
1527957879.145202000	45.4052	236	1
1527957879.176157000	45.4361	69	0
1527957879.324693000	45.5847	216	0
1527957879.324790000	45.5848	128	0
1527957879.326903000	45.5869	86	1
1527957879.329208000	45.5892	72	0
1527957879.329211000	45.5892	292	0
1527957879.330912000	45.5909	83	1
1527957879.673579000	45.9336	489	1
1527957879.673658000	45.9336	238	1
1527957879.693044000	45.953	69	0
1527957880.042781000	46.3028	236	0
1527957880.042927000	46.3029	128	0
1527957880.044960000	46.3049	86	1
1527957880.046558000	46.3065	72	0
1527957880.046952000	46.3069	216	0
1527957880.047861000	46.3078	83	1
1527957880.103193000	46.3632	848	1
1527957880.103286000	46.3633	237	1
1527957880.124983000	46.385	69	0
1527957880.472396000	46.7324	236	0
1527957880.472483000	46.7325	128	0
1527957880.473992000	46.734	86	1
1527957880.476573000	46.7365	72	0
1527957880.477137000	46.7371	308	0
1527957880.477875000	46.7378	83	1
1527957880.519032000	46.779	957	1
1527957880.519124000	46.7791	237	1
1527957880.540351000	46.8003	69	0
1527957880.691096000	46.9511	257	0
1527957880.691184000	46.9512	128	0
1527957880.692923000	46.9529	86	1
1527957880.696820000	46.9568	72	0
1527957880.696822000	46.9568	239	0
1527957880.698991000	46.959	83	1
1527957880.735804000	46.9958	365	1
1527957880.735899000	46.9959	236	1
1527957880.755857000	47.0158	69	0
1527957880.906274000	47.1662	285	0
1527957880.906422000	47.1664	128	0
1527957880.908004000	47.168	86	1
1527957880.911853000	47.1718	72	0
1527957880.911855000	47.1718	315	0
1527957880.913985000	47.174	83	1
1527957881.064346000	47.3243	365	1
1527957881.064440000	47.3244	238	1
1527957881.083744000	47.3437	69	0
1527957881.432286000	47.6923	238	0
1527957881.432379000	47.6924	128	0
1527957881.434046000	47.694	86	1
1527957881.437182000	47.6972	72	0
1527957881.437183000	47.6972	135	0
1527957881.439001000	47.699	83	1
1527957881.705457000	47.9654	369	1
1527957881.705520000	47.9655	241	1
1527957881.725179000	47.9852	69	0
1527957882.071125000	48.3311	215	0
1527957882.071207000	48.3312	128	0
1527957882.072980000	48.333	86	1
1527957882.074925000	48.3349	72	0
1527957882.075388000	48.3354	311	0
1527957882.076974000	48.3369	83	1
1527957882.147786000	48.4078	369	1
1527957882.147847000	48.4078	237	1
1527957882.168277000	48.4283	69	0
1527957882.317702000	48.5777	219	0
1527957882.317900000	48.5779	128	0
1527957882.319005000	48.579	86	1
1527957882.322229000	48.5822	72	0
1527957882.322649000	48.5826	207	0
1527957882.324009000	48.584	83	1
1527957882.455434000	48.7154	369	1
1527957882.455494000	48.7155	235	1
1527957882.475425000	48.7354	69	0
1527957882.628911000	48.8889	305	0
1527957882.628914000	48.8889	128	0
1527957882.631038000	48.891	86	1
1527957882.633404000	48.8934	72	0
1527957882.634470000	48.8944	298	0
1527957882.635002000	48.895	83	1
1527957882.883497000	49.1435	368	1
1527957882.883559000	49.1435	239	1
1527957882.902861000	49.1628	69	0
1527957883.084555000	49.3445	213	0
1527957883.084643000	49.3446	128	0
1527957883.086070000	49.346	86	1
1527957883.089744000	49.3497	72	0
1527957883.090172000	49.3501	146	0
1527957883.091030000	49.351	83	1
1527957883.400558000	49.6605	367	1
1527957883.400637000	49.6606	238	1
1527957883.420799000	49.6808	69	0
1527957883.772396000	50.0324	239	0
1527957883.772480000	50.0325	128	0
1527957883.774155000	50.0341	86	1
1527957883.776586000	50.0366	72	0
1527957883.776664000	50.0366	276	0
1527957883.778125000	50.0381	83	1
1527957883.810158000	50.0701	367	1
1527957883.810251000	50.0702	236	1
1527957883.830084000	50.0901	69	0
1527957884.181179000	50.4412	215	0
1527957884.181181000	50.4412	128	0
1527957884.183147000	50.4431	86	1
1527957884.186163000	50.4461	72	0
1527957884.186256000	50.4462	189	0
1527957884.188190000	50.4482	83	1
1527957884.256421000	50.5164	365	1
1527957884.256506000	50.5165	238	1
1527957884.277157000	50.5371	69	0
1527957884.427026000	50.687	309	0
1527957884.427117000	50.6871	128	0
1527957884.429208000	50.6892	86	1
1527957884.431616000	50.6916	72	0
1527957884.432337000	50.6923	280	0
1527957884.433105000	50.6931	83	1
1527957884.514520000	50.7745	490	1
1527957884.514581000	50.7746	236	1
1527957884.536191000	50.7962	69	0
1527957884.542354000	50.8023	69	0
1527957884.717591000	50.9776	247	0
1527957884.717593000	50.9776	128	0
1527957884.719165000	50.9791	89	1
1527957884.721731000	50.9817	72	0
1527957884.722172000	50.9821	211	0
1527957884.723128000	50.9831	83	1
1527957884.942379000	51.2024	848	1
1527957884.942455000	51.2024	235	1
1527957884.963028000	51.223	69	0
1527957885.113345000	51.3733	212	0
1527957885.113747000	51.3737	128	0
1527957885.115242000	51.3752	86	1
1527957885.118488000	51.3785	72	0
1527957885.118902000	51.3789	145	0
1527957885.120155000	51.3801	83	1
1527957885.762909000	52.0229	956	1
1527957885.763003000	52.023	235	1
1527957885.783979000	52.044	69	0
1527957886.130236000	52.3902	238	0
1527957886.130326000	52.3903	128	0
1527957886.132242000	52.3922	86	1
1527957886.135248000	52.3952	72	0
1527957886.135509000	52.3955	253	0
1527957886.137271000	52.3972	83	1
1527957886.228370000	52.4883	369	1
1527957886.228460000	52.4884	240	1
1527957886.248901000	52.5089	69	0
1527957886.398868000	52.6588	238	0
1527957886.398971000	52.6589	128	0
1527957886.401322000	52.6613	86	1
1527957886.403073000	52.663	72	0
1527957886.403283000	52.6633	264	0
1527957886.405461000	52.6654	83	1
1527957886.687533000	52.9475	366	1
1527957886.687601000	52.9476	235	1
1527957886.707925000	52.9679	69	0
1527957886.892850000	53.1528	213	0
1527957886.892948000	53.1529	128	0
1527957886.894269000	53.1542	86	1
1527957886.896439000	53.1564	72	0
1527957886.896441000	53.1564	118	0
1527957886.898322000	53.1583	83	1
1527957887.125619000	53.3856	365	1
1527957887.125682000	53.3857	239	1
1527957887.145732000	53.4057	69	0
1527957887.333378000	53.5934	255	0
1527957887.333464000	53.5934	128	0
1527957887.335369000	53.5953	86	1
1527957887.338239000	53.5982	72	0
1527957887.338695000	53.5987	261	0
1527957887.340353000	53.6003	83	1
1527957887.554097000	53.8141	365	1
1527957887.554161000	53.8141	240	1
1527957887.574177000	53.8342	69	0
1527957887.722469000	53.9824	306	0
1527957887.722557000	53.9825	128	0
1527957887.724414000	53.9844	86	1
1527957887.726791000	53.9868	72	0
1527957887.726875000	53.9868	171	0
1527957887.728398000	53.9884	83	1
1527957887.848747000	54.1087	364	1
1527957887.848842000	54.1088	236	1
1527957887.869300000	54.1293	69	0
1527957888.057240000	54.3172	215	0
1527957888.057340000	54.3173	128	0
1527957888.059417000	54.3194	86	1
1527957888.062151000	54.3221	72	0
1527957888.062602000	54.3226	238	0
1527957888.064397000	54.3244	83	1
1527957888.367643000	54.6276	368	1
1527957888.367728000	54.6277	237	1
1527957888.387702000	54.6477	69	0
1527957888.732011000	54.992	240	0
1527957888.732014000	54.992	128	0
1527957888.734387000	54.9944	86	1
1527957888.736228000	54.9962	72	0
1527957888.736669000	54.9966	234	0
1527957888.738438000	54.9984	83	1
1527957888.823572000	55.0835	365	1
1527957888.823660000	55.0836	240	1
1527957888.843398000	55.1034	69	0
1527957888.994630000	55.2546	238	0
1527957888.994713000	55.2547	128	0
1527957888.996463000	55.2564	86	1
1527957888.999303000	55.2593	72	0
1527957888.999781000	55.2598	249	0
1527957889.001440000	55.2614	83	1
1527957889.229902000	55.4899	370	1
1527957889.229994000	55.49	235	1
1527957889.250730000	55.5107	69	0
1527957889.600310000	55.8603	284	0
1527957889.600311000	55.8603	128	0
1527957889.602500000	55.8625	86	1
1527957889.605450000	55.8654	72	0
1527957889.605888000	55.8659	111	0
1527957889.607479000	55.8675	83	1
1527957889.698829000	55.9588	366	1
1527957889.698890000	55.9589	236	1
1527957889.718885000	55.9789	69	0
1527957889.862607000	56.1226	215	0
1527957889.862694000	56.1227	128	0
1527957889.864517000	56.1245	86	1
1527957889.867064000	56.127	72	0
1527957889.867066000	56.127	71	0
1527957889.868515000	56.1285	83	1
1527957889.977298000	56.2373	368	1
1527957889.977378000	56.2374	238	1
1527957889.997379000	56.2574	69	0
1527957890.350034000	56.61	238	0
1527957890.350036000	56.61	128	0
1527957890.351541000	56.6115	86	1
1527957890.353663000	56.6136	72	0
1527957890.353665000	56.6136	153	0
1527957890.355541000	56.6155	83	1
1527957890.454988000	56.715	488	1
1527957890.455081000	56.7151	240	1
1527957890.475632000	56.7356	69	0
1527957890.673211000	56.9332	235	0
1527957890.673354000	56.9333	128	0
1527957890.675507000	56.9355	86	1
1527957890.678653000	56.9386	72	0
1527957890.678752000	56.9387	75	0
1527957890.680519000	56.9405	83	1
1527957890.912883000	57.1729	850	1
1527957890.912946000	57.1729	239	1
1527957890.932912000	57.1929	69	0
1527957891.086966000	57.3469	263	0
1527957891.087115000	57.3471	128	0
1527957891.088564000	57.3485	86	1
1527957891.092150000	57.3521	72	0
1527957891.092231000	57.3522	137	0
1527957891.093510000	57.3535	83	1
1527957891.260931000	57.5209	960	1
1527957891.260995000	57.521	236	1
1527957891.280900000	57.5409	69	0
1527957891.631871000	57.8918	268	0
1527957891.631873000	57.8918	128	0
1527957891.633563000	57.8935	86	1
1527957891.636467000	57.8964	72	0
1527957891.636851000	57.8968	68	0
1527957891.638601000	57.8986	83	1
1527957891.706940000	57.9669	364	1
1527957891.707001000	57.967	237	1
1527957891.726977000	57.987	69	0
1527957891.881865000	58.1418	213	0
1527957891.882150000	58.1421	128	0
1527957891.883633000	58.1436	86	1
1527957891.886174000	58.1461	72	0
1527957891.886565000	58.1465	128	0
1527957891.887539000	58.1475	83	1
1527957892.125119000	58.3851	364	1
1527957892.125212000	58.3852	236	1
1527957892.144612000	58.4046	69	0
1527957892.503198000	58.7632	238	0
1527957892.503281000	58.7633	128	0
1527957892.504607000	58.7646	86	1
1527957892.508390000	58.7684	72	0
1527957892.508755000	58.7687	164	0
1527957892.510655000	58.7706	83	1
1527957892.652954000	58.9129	366	1
1527957892.653048000	58.913	235	1
1527957892.673186000	58.9332	69	0
1527957892.857752000	59.1177	213	0
1527957892.857754000	59.1177	128	0
1527957892.859693000	59.1197	86	1
1527957892.862637000	59.1226	72	0
1527957892.862940000	59.1229	134	0
1527957892.864685000	59.1247	83	1
1527957893.081969000	59.3419	365	1
1527957893.082063000	59.342	238	1
1527957893.102286000	59.3623	69	0
1527957893.453314000	59.7133	278	0
1527957893.453407000	59.7134	128	0
1527957893.454642000	59.7146	86	1
1527957893.457673000	59.7176	72	0
1527957893.458065000	59.718	175	0
1527957893.459645000	59.7196	83	1
1527957893.639066000	59.899	369	1
1527957893.639159000	59.8991	240	1
1527957893.658914000	59.9189	69	0
1527957893.810679000	60.0707	285	0
1527957893.811063000	60.071	128	0
1527957893.812742000	60.0727	86	1
1527957893.814886000	60.0749	72	0
1527957893.815342000	60.0753	154	0
1527957893.816715000	60.0767	83	1
1527957894.086872000	60.3468	365	1
1527957894.086952000	60.3469	238	1
1527957894.106982000	60.367	69	0
1527957894.450302000	60.7103	238	0
1527957894.450387000	60.7104	128	0
1527957894.451773000	60.7117	86	1
1527957894.454978000	60.715	72	0
1527957894.454980000	60.715	109	0
1527957894.456763000	60.7167	83	1
1527957894.763047000	61.023	365	1
1527957894.763109000	61.0231	236	1
1527957894.783214000	61.0432	69	0
1527957895.134901000	61.3949	215	0
1527957895.134903000	61.3949	128	0
1527957895.136730000	61.3967	86	1
1527957895.139770000	61.3997	72	0
1527957895.140295000	61.4003	266	0
1527957895.141796000	61.4018	83	1
1527957895.282025000	61.542	366	1
1527957895.282116000	61.5421	238	1
1527957895.301950000	61.5619	69	0
1527957895.453370000	61.7133	242	0
1527957895.453372000	61.7133	128	0
1527957895.455834000	61.7158	86	1
1527957895.457784000	61.7178	72	0
1527957895.458468000	61.7184	104	0
1527957895.460214000	61.7202	83	1
1527957895.708093000	61.9681	369	1
1527957895.708185000	61.9682	237	1
1527957895.729099000	61.9891	69	0
1527957896.086800000	62.3468	239	0
1527957896.086890000	62.3469	128	0
1527957896.088897000	62.3489	86	1
1527957896.091823000	62.3518	72	0
1527957896.092220000	62.3522	117	0
1527957896.093857000	62.3538	83	1
1527957896.124880000	62.3849	366	1
1527957896.124935000	62.3849	239	1
1527957896.145024000	62.405	69	0
1527957896.492172000	62.7521	281	0
1527957896.492260000	62.7522	128	0
1527957896.493906000	62.7539	86	1
1527957896.496843000	62.7568	72	0
1527957896.496942000	62.7569	171	0
1527957896.498875000	62.7588	83	1
1527957896.666337000	62.9263	489	1
1527957896.666431000	62.9264	293	1
1527957896.686546000	62.9465	69	0
1527957896.840186000	63.1002	215	0
1527957896.840267000	63.1002	128	0
1527957896.841914000	63.1019	86	1
1527957896.844848000	63.1048	72	0
1527957896.844850000	63.1048	307	0
1527957896.846918000	63.1069	83	1
1527957898.219583000	64.4796	852	1
1527957898.219646000	64.4796	238	1
1527957898.241161000	64.5011	69	0
1527957898.393885000	64.6539	238	0
1527957898.393975000	64.6539	128	0
1527957898.396003000	64.656	86	1
1527957898.399309000	64.6593	72	0
1527957898.399752000	64.6597	187	0
1527957898.400899000	64.6609	83	1
1527957898.468398000	64.7284	961	1
1527957898.468493000	64.7285	241	1
1527957898.488328000	64.7483	69	0
1527957898.688491000	64.9485	288	0
1527957898.688602000	64.9486	128	0
1527957898.689962000	64.9499	86	1
1527957898.693491000	64.9535	72	0
1527957898.693577000	64.9536	151	0
1527957898.694928000	64.9549	83	1
1527957898.892399000	65.1524	370	1
1527957898.892476000	65.1524	245	1
1527957898.912524000	65.1725	69	0
1527957899.260385000	65.5204	247	0
1527957899.260620000	65.5206	128	0
1527957899.261996000	65.522	86	1
1527957899.265261000	65.5252	72	0
1527957899.265676000	65.5256	174	0
1527957899.267025000	65.527	83	1
1527957899.345065000	65.605	369	1
1527957899.345146000	65.6051	246	1
1527957899.365262000	65.6252	69	0
1527957899.716591000	65.9766	238	0
1527957899.716594000	65.9766	128	0
1527957899.718028000	65.978	86	1
1527957899.721143000	65.9811	72	0
1527957899.721145000	65.9811	309	0
1527957899.722996000	65.983	83	1
1527957899.752411000	66.0124	369	1
1527957899.752505000	66.0125	244	1
1527957899.773152000	66.0331	69	0
1527957900.120476000	66.3804	216	0
1527957900.120478000	66.3805	128	0
1527957900.122058000	66.382	86	1
1527957900.124504000	66.3845	72	0
1527957900.124810000	66.3848	196	0
1527957900.126019000	66.386	83	1
1527957900.217355000	66.4773	370	1
1527957900.217416000	66.4774	243	1
1527957900.237273000	66.4972	69	0
1527957900.581714000	66.8417	238	0
1527957900.581716000	66.8417	128	0
1527957900.584079000	66.8441	86	1
1527957900.586256000	66.8462	72	0
1527957900.586777000	66.8468	136	0
1527957900.588042000	66.848	83	1
1527957900.654006000	66.914	366	1
1527957900.654093000	66.9141	243	1
1527957900.675043000	66.935	69	0
1527957900.822742000	67.0827	215	0
1527957900.822834000	67.0828	128	0
1527957900.824128000	67.0841	86	1
1527957900.828278000	67.0883	72	0
1527957900.828281000	67.0883	206	0
1527957900.830110000	67.0901	83	1
1527957900.922275000	67.1822	370	1
1527957900.922374000	67.1823	240	1
1527957900.943946000	67.2039	69	0
1527957901.092180000	67.3522	255	0
1527957901.092267000	67.3522	128	0
1527957901.094150000	67.3541	86	1
1527957901.097065000	67.357	72	0
1527957901.097556000	67.3575	283	0
1527957901.099099000	67.3591	83	1
1527957901.145386000	67.4054	368	1
1527957901.145463000	67.4054	239	1
1527957901.165714000	67.4257	69	0
1527957901.311859000	67.5718	283	0
1527957901.311946000	67.5719	128	0
1527957901.314133000	67.5741	86	1
1527957901.320482000	67.5805	72	0
1527957901.320484000	67.5805	127	0
1527957901.322099000	67.5821	83	1
1527957901.353862000	67.6138	491	1
1527957901.353958000	67.6139	242	1
1527957901.374593000	67.6346	69	0
1527957901.527804000	67.7878	236	0
1527957901.527949000	67.7879	128	0
1527957901.530187000	67.7902	86	1
1527957901.532974000	67.7929	72	0
1527957901.532976000	67.7929	70	0
1527957901.535105000	67.7951	83	1
1527957901.588884000	67.8489	365	1
1527957901.588965000	67.8489	239	1
1527957901.609104000	67.8691	69	0
1527957901.616608000	67.8766	69	0
1527957901.767865000	68.0278	213	0
1527957901.767975000	68.0279	128	0
1527957901.770124000	68.0301	89	1
1527957901.772921000	68.0329	72	0
1527957901.773016000	68.033	77	0
1527957901.775141000	68.0351	83	1
1527957901.798625000	68.0586	847	1
1527957901.798690000	68.0587	241	1
1527957901.820785000	68.0808	69	0
1527957901.971391000	68.2314	217	0
1527957901.971393000	68.2314	128	0
1527957901.973220000	68.2332	86	1
1527957901.975527000	68.2355	72	0
1527957901.975621000	68.2356	223	0
1527957901.977122000	68.2371	83	1
1527957902.034616000	68.2946	957	1
1527957902.034710000	68.2947	240	1
1527957902.054699000	68.3147	69	0
1527957902.209053000	68.469	236	0
1527957902.209424000	68.4694	128	0
1527957902.211231000	68.4712	86	1
1527957902.214446000	68.4744	72	0
1527957902.214836000	68.4748	91	0
1527957902.216202000	68.4762	83	1
1527957902.258676000	68.5186	364	1
1527957902.258768000	68.5187	239	1
1527957902.278542000	68.5385	280	1
1527957902.278640000	68.5386	1392	1
1527957902.278681000	68.5387	1392	1
1527957902.278735000	68.5387	1392	1
1527957902.278758000	68.5387	524	1
1527957902.279335000	68.5393	69	0
1527957902.297482000	68.5575	69	0
1527957902.431649000	68.6916	284	0
1527957902.431741000	68.6917	128	0
1527957902.434270000	68.6942	89	1
1527957902.436186000	68.6962	72	0
1527957902.436188000	68.6962	87	0
1527957902.438229000	68.6982	83	1
1527957902.479869000	68.7398	369	1
1527957902.479964000	68.7399	543	1
1527957902.502664000	68.7626	69	0
1527957902.614095000	68.8741	370	0
1527957902.616244000	68.8762	83	1
1527957902.622862000	68.8828	60	0
1527957902.624166000	68.8841	80	1
1527957902.845177000	69.1051	297	0
1527957902.845322000	69.1053	128	0
1527957902.847341000	69.1073	83	1
1527957902.849153000	69.1091	72	0
1527957902.851248000	69.1112	80	1
1527957902.898845000	69.1588	306	0
1527957902.900199000	69.1602	80	1
1527957903.091751000	69.3517	368	1
1527957903.091847000	69.3518	491	1
1527957903.112209000	69.3722	69	0
1527957903.254349000	69.5143	245	0
1527957903.254450000	69.5144	128	0
1527957903.256304000	69.5163	86	1
1527957903.260024000	69.52	72	0
1527957903.260119000	69.5201	184	0
1527957903.262296000	69.5223	83	1
1527957903.319926000	69.5799	365	1
1527957903.320037000	69.58	242	1
1527957903.340700000	69.6007	69	0
1527957903.685406000	69.9454	238	0
1527957903.685496000	69.9455	128	0
1527957903.687268000	69.9472	86	1
1527957903.690201000	69.9502	72	0
1527957903.690658000	69.9506	275	0
1527957903.692300000	69.9523	83	1
1527957903.779544000	70.0395	369	1
1527957903.779634000	70.0396	295	1
1527957903.799325000	70.0593	69	0
1527957903.949012000	70.209	217	0
1527957903.949014000	70.209	128	0
1527957903.951345000	70.2113	86	1
1527957903.953814000	70.2138	72	0
1527957903.953816000	70.2138	81	0
1527957903.955297000	70.2153	83	1
1527957903.991418000	70.2514	367	1
1527957903.991503000	70.2515	295	1
1527957904.012190000	70.2722	69	0
1527957904.160052000	70.42	213	0
1527957904.160054000	70.42	128	0
1527957904.162281000	70.4223	86	1
1527957904.164223000	70.4242	72	0
1527957904.164650000	70.4246	142	0
1527957904.166323000	70.4263	83	1
1527957904.482733000	70.7427	369	1
1527957904.482828000	70.7428	243	1
1527957904.502740000	70.7627	69	0
1527957904.846464000	71.1064	235	0
1527957904.846466000	71.1064	128	0
1527957904.848397000	71.1084	86	1
1527957904.850736000	71.1107	72	0
1527957904.852341000	71.1123	80	1
1527957904.899982000	71.16	165	0
1527957904.901296000	71.1613	80	1
1527957904.952560000	71.2125	367	1
1527957904.952656000	71.2126	239	1
1527957904.974979000	71.235	69	0
1527957905.137592000	71.3976	257	0
1527957905.137677000	71.3977	128	0
1527957905.139390000	71.3994	86	1
1527957905.142213000	71.4022	72	0
1527957905.142295000	71.4023	222	0
1527957905.144320000	71.4043	83	1
1527957905.236073000	71.496	491	1
1527957905.236172000	71.4961	240	1
1527957905.256588000	71.5166	69	0
1527957905.278931000	71.5389	764	1
1527957905.279041000	71.539	1392	1
1527957905.279080000	71.5391	1392	1
1527957905.279111000	71.5391	1392	1
1527957905.279148000	71.5391	1392	1
1527957905.279213000	71.5392	1392	1
1527957905.279242000	71.5392	1392	1
1527957905.279292000	71.5393	1392	1
1527957905.279329000	71.5393	1392	1
1527957905.279372000	71.5393	1392	1
1527957905.279404000	71.5394	1392	1
1527957905.279443000	71.5394	1392	1
1527957905.279514000	71.5395	1392	1
1527957905.279548000	71.5395	1392	1
1527957905.281385000	71.5414	1206	1
1527957905.299236000	71.5592	69	0
1527957905.302838000	71.5628	82	0
1527957905.304370000	71.5643	86	1
1527957905.403900000	71.6639	308	0
1527957905.404305000	71.6643	128	0
1527957905.405346000	71.6653	83	1
1527957905.408643000	71.6686	72	0
1527957905.409138000	71.6691	309	0
1527957905.410320000	71.6703	83	1
1527957905.487659000	71.7476	368	0
1527957905.489350000	71.7493	80	1
1527957905.494766000	71.7547	60	0
1527957905.496332000	71.7563	80	1
1527957905.497386000	71.7574	369	1
1527957905.497458000	71.7574	244	1
1527957905.520183000	71.7802	69	0
1527957905.673583000	71.9336	217	0
1527957905.673939000	71.9339	128	0
1527957905.675429000	71.9354	86	1
1527957905.678980000	71.939	72	0
1527957905.678982000	71.939	199	0
1527957905.680341000	71.9403	83	1
1527957905.759867000	72.0198	961	1
1527957905.759931000	72.0199	241	1
1527957905.781908000	72.0419	69	0
1527957905.935478000	72.1955	236	0
1527957905.935480000	72.1955	128	0
1527957905.937358000	72.1973	86	1
1527957905.938669000	72.1986	72	0
1527957905.939129000	72.1991	248	0
1527957905.940347000	72.2003	83	1
1527957906.008153000	72.2681	365	1
1527957906.008248000	72.2682	241	1
1527957906.029036000	72.289	69	0
1527957906.174745000	72.4347	258	0
1527957906.174747000	72.4347	128	0
1527957906.176372000	72.4363	86	1
1527957906.177422000	72.4374	72	0
1527957906.177500000	72.4375	131	0
1527957906.179349000	72.4393	83	1
1527957906.420355000	72.6803	367	1
1527957906.420446000	72.6804	547	1
1527957906.440705000	72.7007	69	0
1527957906.585639000	72.8456	238	0
1527957906.585640000	72.8456	128	0
1527957906.587499000	72.8475	86	1
1527957906.587818000	72.8478	72	0
1527957906.587897000	72.8479	235	0
1527957906.589465000	72.8494	83	1
1527957906.916501000	73.1765	370	1
1527957906.916561000	73.1765	605	1
1527957906.936769000	73.1967	69	0
1527957906.945502000	73.2055	69	0
1527957907.086140000	73.3461	215	0
1527957907.086229000	73.3462	128	0
1527957907.087470000	73.3474	89	1
1527957907.090073000	73.35	72	0
1527957907.090486000	73.3505	276	0
1527957907.091413000	73.3514	83	1
1527957907.340784000	73.6008	370	1
1527957907.340865000	73.6008	304	1
1527957907.361602000	73.6216	69	0
1527957907.509976000	73.7699	311	0
1527957907.510077000	73.7701	128	0
1527957907.512537000	73.7725	86	1
1527957907.514133000	73.7741	72	0
1527957907.514771000	73.7747	262	0
1527957907.515430000	73.7754	83	1
1527957907.800748000	74.0607	368	1
1527957907.800816000	74.0608	238	1
1527957907.820992000	74.081	69	0
1527957908.304749000	74.5647	248	0
1527957908.305674000	74.5656	128	0
1527957908.306496000	74.5665	86	1
1527957908.308213000	74.5682	72	0
1527957908.308672000	74.5686	219	0
1527957908.309478000	74.5695	83	1
1527957908.423877000	74.6839	370	1
1527957908.423971000	74.6839	246	1
1527957908.443520000	74.7035	69	0
1527957908.591493000	74.8515	236	0
1527957908.591594000	74.8516	128	0
1527957908.593603000	74.8536	86	1
1527957908.600745000	74.8607	72	0
1527957908.600746000	74.8607	203	0
1527957908.602563000	74.8625	83	1
1527957908.631610000	74.8916	368	1
1527957908.631675000	74.8916	239	1
1527957908.650772000	74.9107	69	0
1527957908.805318000	75.0653	402	1
1527957908.805414000	75.0654	1392	1
1527957908.805454000	75.0654	1392	1
1527957908.805513000	75.0655	1392	1
1527957908.805536000	75.0655	811	1
1527957908.825952000	75.0859	69	0
1527957908.831619000	75.0916	216	0
1527957908.831704000	75.0917	128	0
1527957908.833567000	75.0935	89	1
1527957908.836109000	75.0961	72	0
1527957908.836590000	75.0966	247	0
1527957908.837530000	75.0975	83	1
1527957908.948694000	75.2087	367	0
1527957908.950608000	75.2106	80	1
1527957908.954056000	75.214	60	0
1527957908.955592000	75.2156	80	1
1527957909.070687000	75.3307	369	1
1527957909.070769000	75.3307	245	1
1527957909.092292000	75.3523	69	0
1527957909.242469000	75.5024	255	0
1527957909.242560000	75.5025	128	0
1527957909.244552000	75.5045	86	1
1527957909.248409000	75.5084	72	0
1527957909.248517000	75.5085	90	0
1527957909.250577000	75.5106	83	1
1527957909.494455000	75.7544	848	1
1527957909.494553000	75.7545	246	1
1527957909.514791000	75.7748	69	0
1527957909.668744000	75.9287	308	0
1527957909.668745000	75.9287	128	0
1527957909.670597000	75.9306	86	1
1527957909.673458000	75.9334	72	0
1527957909.673896000	75.9339	183	0
1527957909.675579000	75.9356	83	1
1527957910.036558000	76.2965	378	1
1527957910.036653000	76.2966	238	1
1527957910.056213000	76.3162	69	0
1527957910.206458000	76.4664	212	0
1527957910.206844000	76.4668	128	0
1527957910.208680000	76.4687	86	1
1527957910.211194000	76.4712	72	0
1527957910.211196000	76.4712	234	0
1527957910.212656000	76.4726	83	1
1527957910.272564000	76.5325	947	1
1527957910.272659000	76.5326	419	1
1527957910.293257000	76.5532	69	0
1527957910.446488000	76.7065	235	0
1527957910.446570000	76.7065	128	0
1527957910.448618000	76.7086	86	1
1527957910.451869000	76.7118	72	0
1527957910.452083000	76.7121	177	0
1527957910.453651000	76.7136	83	1
1527957910.657268000	76.9172	367	1
1527957910.657359000	76.9173	237	1
1527957910.677517000	76.9375	69	0
1527957910.830994000	77.091	219	0
1527957910.831112000	77.0911	128	0
1527957910.832714000	77.0927	86	1
1527957910.835421000	77.0954	72	0
1527957910.835423000	77.0954	104	0
1527957910.837718000	77.0977	83	1
1527957910.881769000	77.1417	369	1
1527957910.881836000	77.1418	241	1
1527957910.901649000	77.1616	69	0
1527957911.052150000	77.3121	238	0
1527957911.052239000	77.3122	128	0
1527957911.053746000	77.3137	86	1
1527957911.057113000	77.3171	72	0
1527957911.057744000	77.3177	253	0
1527957911.058648000	77.3186	83	1
1527957911.210241000	77.4702	366	1
1527957911.210354000	77.4703	238	1
1527957911.229425000	77.4894	69	0
1527957911.382444000	77.6424	282	0
1527957911.382446000	77.6424	128	0
1527957911.384760000	77.6447	86	1
1527957911.387175000	77.6471	72	0
1527957911.387177000	77.6472	142	0
1527957911.388723000	77.6487	83	1
1527957911.634871000	77.8948	368	1
1527957911.634971000	77.8949	243	1
1527957911.654983000	77.915	69	0
1527957911.802127000	78.0621	216	0
1527957911.802217000	78.0622	128	0
1527957911.803696000	78.0637	86	1
1527957911.805371000	78.0653	72	0
1527957911.805828000	78.0658	257	0
1527957911.807204000	78.0672	83	1
1527957911.809092000	78.0691	348	1
1527957911.809189000	78.0692	1392	1
1527957911.809230000	78.0692	1392	1
1527957911.809263000	78.0692	1392	1
1527957911.809301000	78.0693	1392	1
1527957911.809343000	78.0693	1392	1
1527957911.809383000	78.0694	198	1
1527957911.831322000	78.0913	69	0
1527957911.923924000	78.1839	298	1
1527957911.923992000	78.184	239	1
1527957911.945156000	78.2051	69	0
1527957911.959878000	78.2199	356	0
1527957911.961725000	78.2217	86	1
1527957911.966287000	78.2263	60	0
1527957911.967713000	78.2277	80	1
1527957912.097493000	78.3575	298	0
1527957912.097495000	78.3575	128	0
1527957912.099799000	78.3598	83	1
1527957912.101563000	78.3615	72	0
1527957912.102056000	78.362	290	0
1527957912.103776000	78.3637	83	1
1527957912.352147000	78.6121	365	1
1527957912.352247000	78.6122	245	1
1527957912.386773000	78.6467	365	1
1527957912.387448000	78.6474	69	0
1527957912.408303000	78.6683	69	0
1527957912.536849000	78.7968	271	0
1527957912.536948000	78.7969	128	0
1527957912.538823000	78.7988	89	1
1527957912.542607000	78.8026	72	0
1527957912.544027000	78.804	137	0
1527957912.544721000	78.8047	83	1
1527957912.792381000	79.0524	367	1
1527957912.792476000	79.0524	245	1
1527957912.812695000	79.0727	69	0
1527957912.962970000	79.2229	213	0
1527957912.963059000	79.223	128	0
1527957912.964765000	79.2247	86	1
1527957912.967637000	79.2276	72	0
1527957912.968225000	79.2282	233	0
1527957912.969765000	79.2297	83	1
1527957913.235147000	79.4951	490	1
1527957913.235209000	79.4952	295	1
1527957913.254821000	79.5148	69	0
1527957913.400095000	79.6601	238	0
1527957913.400097000	79.6601	128	0
1527957913.401789000	79.6618	86	1
1527957913.403792000	79.6638	72	0
1527957913.404220000	79.6642	279	0
1527957913.405804000	79.6658	83	1
1527957913.661853000	79.9218	852	1
1527957913.661910000	79.9219	244	1
1527957913.682166000	79.9421	69	0
1527957914.025869000	80.2858	215	0
1527957914.026014000	80.286	128	0
1527957914.027925000	80.2879	86	1
1527957914.029649000	80.2896	72	0
1527957914.029650000	80.2896	90	0
1527957914.031904000	80.2919	83	1
1527957914.142158000	80.4021	381	1
1527957914.142249000	80.4022	248	1
1527957914.162750000	80.4227	69	0
1527957914.330239000	80.5902	254	0
1527957914.330330000	80.5903	128	0
1527957914.331895000	80.5919	86	1
1527957914.338326000	80.5983	72	0
1527957914.338745000	80.5987	79	0
1527957914.339833000	80.5998	83	1
1527957914.356125000	80.6161	944	1
1527957914.356218000	80.6162	241	1
1527957914.376363000	80.6363	69	0
1527957914.531308000	80.7913	306	0
1527957914.531310000	80.7913	128	0
1527957914.532868000	80.7928	86	1
1527957914.535253000	80.7952	72	0
1527957914.535353000	80.7953	314	0
1527957914.536862000	80.7968	83	1
1527957914.602038000	80.862	368	1
1527957914.602116000	80.8621	239	1
1527957914.621905000	80.8819	69	0
1527957914.776442000	81.0364	216	0
1527957914.776444000	81.0364	128	0
1527957914.778879000	81.0389	86	1
1527957914.779706000	81.0397	72	0
1527957914.779798000	81.0398	155	0
1527957914.781885000	81.0419	83	1
1527957914.827570000	81.0875	349	1
1527957914.827703000	81.0877	1392	1
1527957914.827748000	81.0877	1392	1
1527957914.827802000	81.0878	1392	1
1527957914.827848000	81.0878	1392	1
1527957914.827882000	81.0879	1021	1
1527957914.848003000	81.108	69	0
1527957914.967252000	81.2272	359	0
1527957914.968956000	81.2289	83	1
1527957914.974773000	81.2347	60	0
1527957914.976947000	81.2369	80	1
1527957915.048031000	81.308	366	1
1527957915.048096000	81.3081	243	1
1527957915.068333000	81.3283	69	0
1527957915.422621000	81.6826	261	0
1527957915.422723000	81.6827	128	0
1527957915.424925000	81.6849	86	1
1527957915.427283000	81.6873	72	0
1527957915.428904000	81.6889	80	1
1527957915.476381000	81.7364	320	0
1527957915.477914000	81.7379	80	1
1527957915.494305000	81.7543	369	1
1527957915.494394000	81.7544	247	1
1527957915.516532000	81.7765	69	0
1527957915.664053000	81.924	261	0
1527957915.664054000	81.924	128	0
1527957915.666018000	81.926	86	1
1527957915.669293000	81.9293	72	0
1527957915.669370000	81.9293	226	0
1527957915.670982000	81.931	83	1
1527957915.737841000	81.9978	366	1
1527957915.737935000	81.9979	239	1
1527957915.758015000	82.018	69	0
1527957915.907564000	82.1675	213	0
1527957915.907659000	82.1676	128	0
1527957915.909009000	82.169	86	1
1527957915.911969000	82.1719	72	0
1527957915.912717000	82.1727	69	0
1527957915.913926000	82.1739	83	1
1527957916.195574000	82.4555	368	1
1527957916.195667000	82.4556	245	1
1527957916.215624000	82.4756	69	0
1527957916.358913000	82.6189	239	0
1527957916.359071000	82.619	128	0
1527957916.361030000	82.621	86	1
1527957916.364223000	82.6242	72	0
1527957916.364225000	82.6242	304	0
1527957916.366020000	82.626	83	1
1527957916.627562000	82.8875	367	1
1527957916.627623000	82.8876	245	1
1527957916.648511000	82.9085	69	0
1527957916.833578000	83.0936	213	0
1527957916.833668000	83.0936	128	0
1527957916.835037000	83.095	86	1
1527957916.838576000	83.0985	72	0
1527957916.838577000	83.0986	273	0
1527957916.840009000	83.1	83	1
1527957916.904199000	83.1642	364	1
1527957916.904299000	83.1643	239	1
1527957916.925830000	83.1858	69	0
1527957917.078049000	83.338	289	0
1527957917.078052000	83.338	128	0
1527957917.080027000	83.34	86	1
1527957917.082960000	83.3429	72	0
1527957917.083417000	83.3434	282	0
1527957917.085008000	83.345	83	1
1527957917.130408000	83.3904	492	1
1527957917.130501000	83.3905	240	1
1527957917.146857000	83.4068	82	0
1527957917.149052000	83.409	80	1
1527957917.150033000	83.41	69	0
1527957917.300979000	83.561	247	0
1527957917.301070000	83.561	128	0
1527957917.303010000	83.563	86	1
1527957917.305634000	83.5656	72	0
1527957917.305948000	83.5659	209	0
1527957917.306997000	83.567	83	1
1527957917.543688000	83.8037	853	1
1527957917.543752000	83.8037	485	1
1527957917.563737000	83.8237	69	0
1527957917.715566000	83.9755	239	0
1527957917.715656000	83.9756	128	0
1527957917.717108000	83.9771	86	1
1527957917.719865000	83.9798	72	0
1527957917.720314000	83.9803	315	0
1527957917.722097000	83.9821	83	1
1527957917.963408000	84.2234	962	1
1527957917.963473000	84.2234	243	1
1527957917.984271000	84.2442	69	0
1527957918.136243000	84.3962	213	0
1527957918.136331000	84.3963	128	0
1527957918.138087000	84.3981	86	1
1527957918.140221000	84.4002	72	0
1527957918.140683000	84.4007	228	0
1527957918.142054000	84.402	83	1
1527957918.404017000	84.664	368	1
1527957918.404088000	84.6641	233	1
1527957918.424168000	84.6841	69	0
1527957918.576939000	84.8369	238	0
1527957918.576942000	84.8369	128	0
1527957918.579084000	84.8391	86	1
1527957918.582395000	84.8424	72	0
1527957918.582762000	84.8427	184	0
1527957918.584091000	84.8441	83	1
1527957918.831797000	85.0918	369	1
1527957918.831890000	85.0919	486	1
1527957918.852143000	85.1121	69	0
1527957919.011296000	85.2713	255	0
1527957919.011385000	85.2714	128	0
1527957919.013110000	85.2731	86	1
1527957919.015647000	85.2756	72	0
1527957919.015740000	85.2757	132	0
1527957919.017100000	85.2771	83	1
1527957919.253832000	85.5138	364	1
1527957919.253911000	85.5139	247	1
1527957919.275141000	85.5351	69	0
1527957919.621151000	85.8811	306	0
1527957919.621284000	85.8813	128	0
1527957919.623190000	85.8832	86	1
1527957919.624553000	85.8845	72	0
1527957919.624644000	85.8846	263	0
1527957919.626208000	85.8862	83	1
1527957919.898590000	86.1586	368	1
1527957919.898684000	86.1587	237	1
1527957919.920780000	86.1808	69	0
1527957920.108561000	86.3685	216	0
1527957920.108658000	86.3686	128	0
1527957920.110187000	86.3702	86	1
1527957920.112575000	86.3725	72	0
1527957920.112974000	86.3729	144	0
1527957920.114172000	86.3741	83	1
1527957920.160449000	86.4204	348	1
1527957920.160535000	86.4205	1392	1
1527957920.160562000	86.4205	1392	1
1527957920.160603000	86.4206	1392	1
1527957920.160636000	86.4206	1029	1
1527957920.181524000	86.4415	69	0
1527957920.293463000	86.5534	301	1
1527957920.293556000	86.5535	239	1
1527957920.308481000	86.5685	376	0
1527957920.310218000	86.5702	83	1
1527957920.312388000	86.5724	69	0
1527957920.314342000	86.5743	60	0
1527957920.316378000	86.5764	83	1
1527957920.470800000	86.7308	273	0
1527957920.470893000	86.7309	128	0
1527957920.473264000	86.7332	83	1
1527957920.475336000	86.7353	72	0
1527957920.475424000	86.7354	66	0
1527957920.477200000	86.7372	83	1
1527957920.511844000	86.7718	366	1
1527957920.511943000	86.7719	240	1
1527957920.532225000	86.7922	69	0
1527957920.895217000	87.1552	259	0
1527957920.895219000	87.1552	128	0
1527957920.897298000	87.1573	86	1
1527957920.900584000	87.1606	72	0
1527957920.900586000	87.1606	265	0
1527957920.902270000	87.1622	83	1
1527957921.174813000	87.4348	368	1
1527957921.174905000	87.4349	249	1
1527957921.194528000	87.4545	69	0
1527957921.354239000	87.6142	236	0
1527957921.354545000	87.6145	128	0
1527957921.356314000	87.6163	86	1
1527957921.358283000	87.6183	72	0
1527957921.358368000	87.6183	210	0
1527957921.360317000	87.6203	83	1
1527957921.630681000	87.8907	364	1
1527957921.630744000	87.8907	243	1
1527957921.650398000	87.9104	69	0
1527957922.002548000	88.2625	215	0
1527957922.002634000	88.2626	128	0
1527957922.004376000	88.2643	86	1
1527957922.007549000	88.2675	72	0
1527957922.007625000	88.2676	263	0
1527957922.009342000	88.2693	83	1
1527957922.312579000	88.5726	491	1
1527957922.312673000	88.5726	244	1
1527957922.333555000	88.5935	69	0
1527957922.682802000	88.9428	238	0
1527957922.682901000	88.9429	128	0
1527957922.684315000	88.9443	86	1
1527957922.686981000	88.947	72	0
1527957922.687453000	88.9474	183	0
1527957922.688307000	88.9483	83	1
1527957922.759786000	89.0198	851	1
1527957922.759850000	89.0198	238	1
1527957922.779554000	89.0395	69	0
1527957922.936552000	89.1965	289	0
1527957922.936649000	89.1966	128	0
1527957922.938363000	89.1983	86	1
1527957922.940295000	89.2003	72	0
1527957922.940302000	89.2003	111	0
1527957922.942374000	89.2023	83	1
1527957923.095905000	89.3559	962	1
1527957923.095970000	89.3559	242	1
1527957923.117002000	89.377	69	0
1527957923.265879000	89.5259	245	0
1527957923.265981000	89.526	128	0
1527957923.268956000	89.5289	86	1
1527957923.269570000	89.5295	72	0
[truncated: 511 more rows]
