# Supplementary material for: Method for multi-task learning fusion network traffic classification to address small sample labels
Source: Sci Rep. 2024 Jan 30;14:2518. doi: 10.1038/s41598-024-51933-8 (PMC10827795; doi:10.1038/s41598-024-51933-8)
Supplement: Supplementary file 2 — Supplementary Information 2. [file 41598_2024_51933_MOESM2_ESM.zip › QUIC Dataset/QUIC Dataset/pretraining/Google Doc/GoogleDoc-1150.txt]

1527905534.403377000	0	1116	1
1527905534.428558000	0.0251811	87	0
1527905534.605183000	0.201806	301	0
1527905534.605808000	0.202431	1412	0
1527905534.606470000	0.203093	1412	0
1527905534.607081000	0.203704	1412	0
1527905534.607649000	0.204272	180	0
1527905534.608010000	0.204633	107	1
1527905534.610556000	0.207179	101	1
1527905534.611421000	0.208044	1412	0
1527905534.612023000	0.208646	1412	0
1527905534.612679000	0.209302	1412	0
1527905534.613263000	0.209886	188	0
1527905534.614633000	0.211256	1412	0
1527905534.615237000	0.21186	1412	0
1527905534.615840000	0.212463	1412	0
1527905534.616414000	0.213037	173	0
1527905534.617689000	0.214312	1412	0
1527905534.618320000	0.214943	1412	0
1527905534.618923000	0.215546	1412	0
1527905534.619493000	0.216116	188	0
1527905534.620764000	0.217387	1412	0
1527905534.621368000	0.217991	1412	0
1527905534.621971000	0.218594	1412	0
1527905534.623174000	0.219797	180	0
1527905534.623810000	0.220433	1412	0
1527905534.624482000	0.221105	1412	0
1527905534.625091000	0.221714	1412	0
1527905534.625662000	0.222285	173	0
1527905534.626069000	0.222692	125	1
1527905534.626225000	0.222848	125	1
1527905534.626935000	0.223558	1412	0
1527905534.627552000	0.224175	1412	0
1527905534.628149000	0.224772	1412	0
1527905534.629397000	0.22602	1412	0
1527905534.629624000	0.226247	107	1
1527905534.629998000	0.226621	1412	0
1527905534.630609000	0.227232	1412	0
1527905534.631175000	0.227798	286	0
1527905534.631812000	0.228435	1412	0
1527905534.632413000	0.229036	1412	0
1527905534.632630000	0.229253	110	1
1527905534.633021000	0.229644	1412	0
1527905534.634289000	0.230912	180	0
1527905534.634927000	0.23155	1412	0
1527905534.635531000	0.232154	1412	0
1527905534.635865000	0.232488	104	1
1527905534.636134000	0.232757	1412	0
1527905534.636703000	0.233326	180	0
1527905534.637977000	0.2346	1412	0
1527905534.638585000	0.235208	1412	0
1527905534.639192000	0.235815	1412	0
1527905534.639758000	0.236381	190	0
1527905534.640391000	0.237014	1412	0
1527905534.640997000	0.23762	1412	0
1527905534.641596000	0.238219	1297	0
1527905534.642173000	0.238796	335	0
1527905534.661417000	0.25804	125	1
1527905534.663605000	0.260228	98	1
1527905535.051564000	0.648187	333	1
1527905535.051648000	0.648271	1412	1
1527905535.051672000	0.648295	906	1
1527905535.057424000	0.654047	217	1
1527905535.080878000	0.677501	87	0
1527905535.085577000	0.6822	87	0
1527905535.301194000	0.897817	166	1
1527905535.327490000	0.924113	87	0
1527905535.348036000	0.944659	466	0
1527905535.350596000	0.947219	101	1
1527905535.350903000	0.947526	80	0
1527905535.353736000	0.950359	98	1
1527905535.423389000	1.02001	245	0
1527905535.424072000	1.02069	1412	0
1527905535.424689000	1.02131	1412	0
1527905535.425295000	1.02192	1412	0
1527905535.425863000	1.02249	180	0
1527905535.426501000	1.02312	1412	0
1527905535.427105000	1.02373	1412	0
1527905535.427698000	1.02432	1071	0
1527905535.428922000	1.02554	92	0
1527905535.429537000	1.02616	326	0
1527905535.433481000	1.0301	125	1
1527905535.482822000	1.07944	403	0
1527905535.483476000	1.0801	1115	0
1527905535.485724000	1.08235	92	0
1527905535.485881000	1.0825	98	1
1527905535.486362000	1.08298	332	0
1527905535.489781000	1.0864	104	1
1527905536.966287000	2.56291	230	1
1527905536.997733000	2.59436	87	0
1527905537.347202000	2.94383	252	0
1527905537.347843000	2.94447	1412	0
1527905537.348412000	2.94503	997	0
1527905537.348989000	2.94561	92	0
1527905537.349596000	2.94622	253	0
1527905537.349722000	2.94634	107	1
1527905537.353748000	2.95037	101	1
1527905538.048490000	3.64511	356	1
1527905538.048590000	3.64521	1412	1
1527905538.048614000	3.64524	1412	1
1527905538.048641000	3.64526	1412	1
1527905538.048675000	3.6453	1412	1
1527905538.048717000	3.64534	1412	1
1527905538.048755000	3.64538	1412	1
1527905538.048802000	3.64542	1412	1
1527905538.048839000	3.64546	1412	1
1527905538.048891000	3.64551	1412	1
1527905538.048915000	3.64554	1412	1
1527905538.050748000	3.64737	1412	1
1527905538.050783000	3.64741	1412	1
1527905538.052751000	3.64937	1269	1
1527905538.074654000	3.67128	87	0
1527905538.079258000	3.67588	87	0
1527905538.246780000	3.8434	395	0
1527905538.251480000	3.8481	80	0
1527905538.256602000	3.85322	107	1
1527905540.333929000	5.93055	325	1
1527905540.334036000	5.93066	1412	1
1527905540.334074000	5.9307	981	1
1527905540.336984000	5.93361	375	1
1527905540.337069000	5.93369	1412	1
1527905540.337107000	5.93373	1412	1
1527905540.337135000	5.93376	758	1
1527905540.349272000	5.94589	165	1
1527905540.356429000	5.95305	101	1
1527905540.361166000	5.95779	87	0
1527905540.368370000	5.96499	87	0
1527905540.373771000	5.97039	87	0
1527905540.377020000	5.97364	94	0
1527905540.380092000	5.97671	107	1
1527905540.382161000	5.97878	87	0
1527905540.504582000	6.1012	552	0
1527905540.505181000	6.1018	303	0
1527905540.505786000	6.10241	291	0
1527905540.506398000	6.10302	124	1
1527905540.509334000	6.10596	252	1
1527905540.521707000	6.11833	372	0
1527905540.524535000	6.12116	80	0
1527905540.525167000	6.12179	101	1
1527905540.532242000	6.12887	87	0
1527905540.537792000	6.13441	87	0
1527905540.701413000	6.29804	875	0
1527905540.701950000	6.29857	1412	0
1527905540.702554000	6.29918	1412	0
1527905540.703159000	6.29978	1412	0
1527905540.703732000	6.30035	180	0
1527905540.703979000	6.3006	113	1
1527905540.704495000	6.30112	1412	0
1527905540.705105000	6.30173	1358	0
1527905540.705717000	6.30234	1412	0
1527905540.706339000	6.30296	1412	0
1527905540.706947000	6.30357	1412	0
1527905540.706995000	6.30362	110	1
1527905540.707509000	6.30413	188	0
1527905540.708134000	6.30476	1234	0
1527905540.709987000	6.30661	104	1
1527905540.741173000	6.3378	1412	0
1527905540.741762000	6.33838	1412	0
1527905540.742428000	6.33905	1412	0
1527905540.743016000	6.33964	198	0
1527905540.743651000	6.34027	1412	0
1527905540.744307000	6.34093	733	0
1527905540.744933000	6.34156	1412	0
1527905540.745538000	6.34216	1412	0
1527905540.746143000	6.34277	1412	0
1527905540.746715000	6.34334	188	0
1527905540.746982000	6.34361	125	1
1527905540.747434000	6.34406	745	0
1527905540.748062000	6.34468	1412	0
1527905540.748666000	6.34529	1412	0
1527905540.749270000	6.34589	1412	0
1527905540.749843000	6.34647	188	0
1527905540.750465000	6.34709	977	0
1527905540.750992000	6.34762	113	1
1527905540.751150000	6.34777	1412	0
1527905540.751752000	6.34837	1412	0
1527905540.752360000	6.34898	1412	0
1527905540.752931000	6.34955	188	0
1527905540.753565000	6.35019	1412	0
1527905540.753989000	6.35061	110	1
1527905540.754194000	6.35082	200	0
1527905540.757050000	6.35367	1412	0
1527905540.757098000	6.35372	98	1
1527905540.757672000	6.3543	1412	0
1527905540.758275000	6.3549	1412	0
1527905540.758884000	6.35551	1298	0
1527905540.759491000	6.35611	1412	0
1527905540.759978000	6.3566	98	1
1527905540.760096000	6.35672	1412	0
1527905540.760701000	6.35732	1412	0
1527905540.761398000	6.35802	1412	0
1527905540.762028000	6.35865	1412	0
1527905540.762594000	6.35922	944	0
1527905540.763191000	6.35981	744	0
1527905540.763810000	6.36043	1412	0
1527905540.764199000	6.36082	122	1
1527905540.764485000	6.36111	1329	0
1527905540.765097000	6.36172	1412	0
1527905540.765700000	6.36232	1412	0
1527905540.766271000	6.36289	340	0
1527905540.766863000	6.36349	92	0
1527905540.766990000	6.36361	116	1
1527905540.767473000	6.3641	254	0
1527905540.769989000	6.36661	98	1
1527905543.286108000	8.88273	512	1
1527905543.286202000	8.88282	294	1
1527905543.287222000	8.88384	304	1
1527905543.287281000	8.8839	1412	1
1527905543.287307000	8.88393	1412	1
1527905543.287348000	8.88397	979	1
1527905543.313150000	8.90977	87	0
1527905543.376155000	8.97278	469	0
1527905543.379244000	8.97587	101	1
1527905543.382167000	8.97879	80	0
1527905543.385178000	8.9818	98	1
1527905543.401260000	8.99788	324	0
1527905543.401878000	8.9985	1400	0
1527905543.402454000	8.99908	513	0
1527905543.403728000	9.00035	592	0
1527905543.404142000	9.00076	107	1
1527905543.404424000	9.00105	1020	0
1527905543.405086000	9.00171	697	0
1527905543.406274000	9.0029	484	0
1527905543.406890000	9.00351	845	0
1527905543.407132000	9.00375	107	1
1527905543.408199000	9.00482	649	0
1527905543.409162000	9.00578	519	0
1527905543.409760000	9.00638	439	0
1527905543.411152000	9.00777	104	1
1527905543.411380000	9.008	701	0
1527905543.412771000	9.00939	616	0
1527905543.414152000	9.01077	101	1
1527905543.414343000	9.01097	558	0
1527905543.415352000	9.01198	654	0
1527905543.416912000	9.01354	583	0
1527905543.417146000	9.01377	101	1
1527905543.417528000	9.01415	689	0
1527905543.420198000	9.01682	467	1
1527905543.422692000	9.01932	92	0
1527905543.423292000	9.01991	110	0
1527905543.425149000	9.02177	101	1
1527905543.446434000	9.04306	87	0
1527905543.517731000	9.11435	275	0
1527905543.518312000	9.11493	103	0
1527905543.520150000	9.11677	104	1
1527905543.520739000	9.11736	213	0
1527905543.523335000	9.11996	98	1
1527905544.987607000	10.5842	399	1
1527905544.987697000	10.5843	109	1
1527905544.989264000	10.5859	304	1
1527905544.990177000	10.5868	1301	1
1527905544.990259000	10.5869	87	1
1527905545.015955000	10.6126	87	0
1527905545.043719000	10.6403	420	1
1527905545.043794000	10.6404	94	1
1527905545.073220000	10.6698	87	0
1527905545.089365000	10.686	307	0
1527905545.089955000	10.6866	151	0
1527905545.092402000	10.689	107	1
1527905545.093854000	10.6905	92	0
1527905545.094588000	10.6912	146	0
1527905545.096235000	10.6929	101	1
1527905545.101398000	10.698	301	0
1527905545.102028000	10.6987	103	0
1527905545.104246000	10.7009	101	1
1527905545.104966000	10.7016	92	0
1527905545.105592000	10.7022	118	0
1527905545.107240000	10.7039	101	1
1527905545.114289000	10.7109	232	0
1527905545.114942000	10.7116	140	0
1527905545.117202000	10.7138	92	0
1527905545.117259000	10.7139	101	1
1527905545.117869000	10.7145	270	0
1527905545.120225000	10.7168	101	1
1527905545.149460000	10.7461	248	0
1527905545.150049000	10.7467	367	0
1527905545.152255000	10.7489	101	1
1527905545.153995000	10.7506	274	0
1527905545.156379000	10.753	98	1
1527905545.720113000	11.3167	411	1
1527905545.720203000	11.3168	256	1
1527905545.745759000	11.3424	87	0
1527905546.192908000	11.7895	371	1
1527905546.193029000	11.7897	1412	1
1527905546.193057000	11.7897	1412	1
1527905546.193098000	11.7897	1412	1
1527905546.193154000	11.7898	1412	1
1527905546.193178000	11.7898	1412	1
1527905546.193221000	11.7898	1412	1
1527905546.193256000	11.7899	1412	1
1527905546.193300000	11.7899	1412	1
1527905546.193341000	11.79	1412	1
1527905546.193379000	11.79	1412	1
1527905546.195369000	11.792	1412	1
1527905546.195436000	11.7921	1412	1
1527905546.197373000	11.794	1412	1
1527905546.197422000	11.794	1412	1
1527905546.199367000	11.796	1412	1
1527905546.199430000	11.7961	1412	1
1527905546.201364000	11.798	1412	1
1527905546.201404000	11.798	1412	1
1527905546.205011000	11.8016	288	0
1527905546.205595000	11.8022	146	0
1527905546.208362000	11.805	104	1
1527905546.208935000	11.8056	92	0
1527905546.209544000	11.8062	121	0
1527905546.211301000	11.8079	101	1
1527905546.219309000	11.8159	100	0
1527905546.219546000	11.8162	1412	1
1527905546.221393000	11.818	1412	1
1527905546.221438000	11.8181	1412	1
1527905546.223367000	11.82	1412	1
1527905546.223434000	11.8201	1412	1
1527905546.224738000	11.8214	87	0
1527905546.224921000	11.8215	1412	1
1527905546.226364000	11.823	1412	1
1527905546.226406000	11.823	1412	1
1527905546.228315000	11.8249	1412	1
1527905546.228378000	11.825	1412	1
1527905546.230305000	11.8269	87	0
1527905546.230383000	11.827	1412	1
1527905546.230448000	11.8271	1412	1
1527905546.232400000	11.829	1412	1
1527905546.232443000	11.8291	1412	1
1527905546.234363000	11.831	1412	1
1527905546.234400000	11.831	791	1
1527905546.247369000	11.844	87	0
1527905546.255901000	11.8525	87	0
1527905546.260898000	11.8575	87	0
1527905546.273026000	11.8696	87	0
1527905546.332981000	11.9296	384	1
1527905546.334101000	11.9307	337	1
1527905546.344303000	11.9409	375	0
1527905546.349500000	11.9461	98	1
1527905546.350709000	11.9473	80	0
1527905546.353320000	11.9499	98	1
1527905546.358715000	11.9553	87	0
1527905546.373076000	11.9697	444	1
1527905546.398873000	11.9955	87	0
1527905546.424074000	12.0207	367	1
1527905546.424166000	12.0208	448	1
1527905546.432065000	12.0287	256	0
1527905546.432655000	12.0293	118	0
1527905546.435332000	12.032	101	1
1527905546.435691000	12.0323	92	0
1527905546.436307000	12.0329	204	0
1527905546.437972000	12.0346	233	0
1527905546.438574000	12.0352	278	0
1527905546.438902000	12.0355	104	1
1527905546.441325000	12.0379	98	1
1527905546.441404000	12.038	92	0
1527905546.442022000	12.0386	306	0
1527905546.444313000	12.0409	101	1
1527905546.450596000	12.0472	87	0
1527905546.539762000	12.1364	313	0
1527905546.540348000	12.137	146	0
1527905546.542320000	12.1389	104	1
1527905546.544331000	12.141	92	0
1527905546.544938000	12.1416	94	0
1527905546.547325000	12.1439	101	1
1527905546.614368000	12.211	591	0
1527905546.615020000	12.2116	803	0
1527905546.617202000	12.2138	92	0
1527905546.617369000	12.214	104	1
1527905546.617834000	12.2145	299	0
1527905546.620330000	12.217	98	1
1527905546.753520000	12.3501	544	1
1527905546.753607000	12.3502	257	1
1527905546.780512000	12.3771	87	0
1527905546.850541000	12.4472	327	0
1527905546.851055000	12.4477	146	0
1527905546.853413000	12.45	104	1
1527905546.854612000	12.4512	92	0
1527905546.855221000	12.4518	222	0
1527905546.857396000	12.454	101	1
1527905547.035823000	12.6324	532	1
1527905547.035898000	12.6325	258	1
1527905547.061185000	12.6578	87	0
1527905547.141307000	12.7379	233	0
1527905547.141937000	12.7386	146	0
1527905547.144537000	12.7412	104	1
1527905547.146582000	12.7432	92	0
1527905547.147187000	12.7438	102	0
1527905547.149474000	12.7461	101	1
1527905547.469814000	13.0664	393	1
1527905547.469897000	13.0665	259	1
1527905547.516508000	13.1131	393	1
1527905547.551709000	13.1483	87	0
1527905547.552245000	13.1489	87	0
1527905547.553238000	13.1499	87	0
1527905547.584728000	13.1814	232	0
1527905547.585272000	13.1819	146	0
1527905547.587451000	13.1841	110	1
1527905547.588644000	13.1853	92	0
1527905547.589262000	13.1859	313	0
1527905547.591449000	13.1881	101	1
1527905547.889917000	13.4865	393	1
1527905547.890008000	13.4866	253	1
1527905547.916783000	13.5134	87	0
1527905548.019975000	13.6166	324	0
1527905548.020489000	13.6171	146	0
1527905548.022479000	13.6191	104	1
1527905548.023932000	13.6206	92	0
1527905548.024607000	13.6212	92	0
1527905548.026465000	13.6231	101	1
1527905548.449753000	14.0464	390	1
1527905548.449814000	14.0464	256	1
1527905548.476611000	14.0732	87	0
1527905548.559050000	14.1557	235	0
1527905548.559598000	14.1562	146	0
1527905548.561497000	14.1581	104	1
1527905548.565111000	14.1617	92	0
1527905548.565719000	14.1623	261	0
1527905548.567494000	14.1641	101	1
1527905548.931250000	14.5279	1212	1
1527905548.931309000	14.5279	256	1
1527905548.957511000	14.5541	87	0
1527905549.062153000	14.6588	256	0
1527905549.063134000	14.6598	146	0
1527905549.065471000	14.6621	104	1
1527905549.065989000	14.6626	92	0
1527905549.066605000	14.6632	124	0
1527905549.068447000	14.6651	101	1
1527905549.175708000	14.7723	406	1
1527905549.175803000	14.7724	257	1
1527905549.201835000	14.7985	87	0
1527905549.278899000	14.8755	265	0
1527905549.279485000	14.8761	148	0
1527905549.281552000	14.8782	104	1
1527905549.282291000	14.8789	92	0
1527905549.282908000	14.8795	296	0
1527905549.285540000	14.8822	101	1
1527905549.426122000	15.0227	394	1
1527905549.426189000	15.0228	255	1
1527905549.451536000	15.0482	87	0
1527905549.640938000	15.2376	233	0
1527905549.641458000	15.2381	148	0
1527905549.643572000	15.2402	104	1
1527905549.643727000	15.2404	92	0
1527905549.644453000	15.2411	239	0
1527905549.646564000	15.2432	101	1
1527905549.996529000	15.5932	394	1
1527905549.996614000	15.5932	256	1
1527905550.022094000	15.6187	87	0
1527905550.093158000	15.6898	258	0
1527905550.093721000	15.6903	148	0
1527905550.096543000	15.6932	104	1
1527905550.097242000	15.6939	92	0
1527905550.097852000	15.6945	184	0
1527905550.099519000	15.6961	101	1
1527905550.245823000	15.8424	431	1
1527905550.245912000	15.8425	256	1
1527905550.272446000	15.8691	87	0
1527905550.350031000	15.9467	256	0
1527905550.350557000	15.9472	148	0
1527905550.352610000	15.9492	104	1
1527905550.352764000	15.9494	92	0
1527905550.353435000	15.9501	258	0
1527905550.355600000	15.9522	101	1
1527905550.475995000	16.0726	394	1
1527905550.476087000	16.0727	260	1
1527905550.501592000	16.0982	87	0
1527905550.578123000	16.1747	233	0
1527905550.578645000	16.1753	148	0
1527905550.580573000	16.1772	104	1
1527905550.582010000	16.1786	92	0
1527905550.582604000	16.1792	235	0
1527905550.584646000	16.1813	101	1
1527905550.775983000	16.3726	416	1
1527905550.776060000	16.3727	310	1
1527905550.803054000	16.3997	87	0
1527905550.874625000	16.4712	326	0
1527905550.875168000	16.4718	148	0
1527905550.877642000	16.4743	104	1
1527905550.878609000	16.4752	92	0
1527905550.879159000	16.4758	235	0
1527905550.881632000	16.4783	101	1
1527905551.058040000	16.6547	541	1
1527905551.058136000	16.6548	310	1
1527905551.084560000	16.6812	87	0
1527905551.166370000	16.763	232	0
1527905551.166980000	16.7636	148	0
1527905551.169659000	16.7663	104	1
1527905551.169920000	16.7665	92	0
1527905551.170529000	16.7672	227	0
1527905551.172645000	16.7693	101	1
1527905551.337037000	16.9337	530	1
1527905551.337096000	16.9337	310	1
1527905551.362978000	16.9596	87	0
1527905551.455736000	17.0524	233	0
1527905551.456650000	17.0533	148	0
1527905551.458711000	17.0553	104	1
1527905551.462092000	17.0587	92	0
1527905551.462720000	17.0593	185	0
1527905551.464663000	17.0613	101	1
1527905551.816047000	17.4127	389	1
1527905551.816114000	17.4127	310	1
1527905551.842349000	17.439	87	0
1527905551.919306000	17.5159	284	0
1527905551.919823000	17.5164	148	0
1527905551.922671000	17.5193	92	0
1527905551.922764000	17.5194	104	1
1527905551.923344000	17.52	216	0
1527905551.925687000	17.5223	101	1
1527905554.464188000	20.0608	390	1
1527905554.464286000	20.0609	255	1
1527905554.490453000	20.0871	87	0
1527905554.569988000	20.1666	323	0
1527905554.570530000	20.1672	148	0
1527905554.572659000	20.1693	92	0
1527905554.572977000	20.1696	107	1
1527905554.573290000	20.1699	273	0
1527905554.576028000	20.1727	98	1
1527905554.880704000	20.4773	388	1
1527905554.880797000	20.4774	255	1
1527905554.907960000	20.5046	87	0
1527905554.979988000	20.5766	255	0
1527905554.980517000	20.5771	148	0
1527905554.983063000	20.5797	104	1
1527905554.983130000	20.5798	92	0
1527905554.983764000	20.5804	222	0
1527905554.986050000	20.5827	101	1
1527905555.966825000	21.5634	1212	1
1527905555.966902000	21.5635	258	1
1527905555.994106000	21.5907	87	0
1527905556.003057000	21.5997	87	0
1527905556.075206000	21.6718	326	0
1527905556.075755000	21.6724	148	0
1527905556.078128000	21.6748	107	1
1527905556.080247000	21.6769	92	0
1527905556.080819000	21.6774	224	0
1527905556.083115000	21.6797	101	1
1527905556.430016000	22.0266	406	1
1527905556.430121000	22.0267	256	1
1527905556.459330000	22.056	87	0
1527905556.539190000	22.1358	233	0
1527905556.539776000	22.1364	148	0
1527905556.542078000	22.1387	104	1
1527905556.543268000	22.1399	92	0
1527905556.543966000	22.1406	189	0
1527905556.546153000	22.1428	101	1
1527905556.750620000	22.3472	393	1
1527905556.750713000	22.3473	257	1
1527905556.781390000	22.378	87	0
1527905556.792548000	22.3892	87	0
1527905556.896130000	22.4928	256	0
1527905556.896659000	22.4933	148	0
1527905556.899168000	22.4958	107	1
1527905556.900334000	22.497	92	0
1527905556.900949000	22.4976	313	0
1527905556.903155000	22.4998	101	1
1527905557.064836000	22.6615	394	1
1527905557.064920000	22.6615	255	1
1527905557.092910000	22.6895	87	0
1527905557.174089000	22.7707	267	0
1527905557.174644000	22.7713	148	0
1527905557.177170000	22.7738	104	1
1527905557.177740000	22.7744	92	0
1527905557.178410000	22.775	259	0
1527905557.180100000	22.7767	101	1
1527905557.273779000	22.8704	436	1
1527905557.273846000	22.8705	256	1
1527905557.300002000	22.8966	87	0
1527905557.386512000	22.9831	235	0
1527905557.387138000	22.9838	158	0
1527905557.387739000	22.9844	175	0
1527905557.389214000	22.9858	107	1
1527905557.689564000	23.2862	391	1
1527905557.689661000	23.2863	257	1
1527905557.714798000	23.3114	87	0
1527905557.792123000	23.3887	233	0
1527905557.792661000	23.3893	148	0
1527905557.795235000	23.3919	104	1
1527905557.800221000	23.3968	92	0
1527905557.800847000	23.3975	306	0
1527905557.803164000	23.3998	101	1
1527905559.219897000	24.8165	390	1
1527905559.219994000	24.8166	256	1
1527905559.245982000	24.8426	87	0
1527905559.353110000	24.9497	255	0
1527905559.353633000	24.9503	148	0
1527905559.356313000	24.9529	104	1
1527905559.356900000	24.9535	92	0
1527905559.357518000	24.9541	329	0
1527905559.359297000	24.9559	101	1
1527905559.527182000	25.1238	411	1
1527905559.527335000	25.124	256	1
1527905559.554496000	25.1511	87	0
1527905559.635084000	25.2317	256	0
1527905559.635618000	25.2322	148	0
1527905559.638263000	25.2349	104	1
1527905559.638353000	25.235	92	0
1527905559.638964000	25.2356	153	0
1527905559.641262000	25.2379	101	1
1527905560.431993000	26.0286	542	1
1527905560.432061000	26.0287	257	1
1527905560.458173000	26.0548	87	0
1527905560.528004000	26.1246	325	0
1527905560.528546000	26.1252	148	0
1527905560.531374000	26.128	104	1
1527905560.531667000	26.1283	92	0
1527905560.532277000	26.1289	256	0
1527905560.534362000	26.131	101	1
1527905560.810475000	26.4071	529	1
1527905560.810561000	26.4072	255	1
1527905560.836752000	26.4334	87	0
1527905560.910560000	26.5072	259	0
1527905560.911156000	26.5078	148	0
1527905560.913420000	26.51	104	1
1527905560.914481000	26.5111	92	0
1527905560.915164000	26.5118	256	0
1527905560.917385000	26.514	101	1
1527905561.203881000	26.8005	392	1
1527905561.203965000	26.8006	255	1
1527905561.229730000	26.8264	87	0
1527905561.336194000	26.9328	232	0
1527905561.336714000	26.9333	148	0
1527905561.339428000	26.9361	104	1
1527905561.340134000	26.9368	92	0
1527905561.340744000	26.9374	204	0
1527905561.343412000	26.94	101	1
1527905561.434925000	27.0315	389	1
1527905561.435023000	27.0316	256	1
1527905561.466067000	27.0627	87	0
1527905561.543584000	27.1402	260	0
1527905561.544180000	27.1408	148	0
1527905561.546497000	27.1431	104	1
1527905561.548245000	27.1449	92	0
1527905561.548819000	27.1454	230	0
1527905561.551425000	27.148	101	1
1527905561.841649000	27.4383	389	1
1527905561.841740000	27.4384	255	1
1527905561.867769000	27.4644	87	0
1527905561.946367000	27.543	325	0
1527905561.946891000	27.5435	148	0
1527905561.949009000	27.5456	92	0
1527905561.949456000	27.5461	107	1
1527905561.949637000	27.5463	156	0
1527905561.952444000	27.5491	98	1
1527905562.392830000	27.9895	1211	1
1527905562.392891000	27.9895	255	1
1527905562.419738000	28.0164	87	0
1527905562.502193000	28.0988	232	0
1527905562.502752000	28.0994	148	0
1527905562.505506000	28.1021	104	1
1527905562.506479000	28.1031	92	0
1527905562.507149000	28.1038	258	0
1527905562.509432000	28.1061	101	1
1527905562.691866000	28.2885	409	1
1527905562.691924000	28.2885	220	1
1527905562.717359000	28.314	87	0
1527905562.799753000	28.3964	233	0
1527905562.800299000	28.3969	148	0
1527905562.802504000	28.3991	104	1
1527905562.802586000	28.3992	92	0
1527905562.803277000	28.3999	146	0
1527905562.805497000	28.4021	101	1
1527905563.172805000	28.7694	394	1
1527905563.172900000	28.7695	250	1
1527905563.198487000	28.7951	87	0
1527905563.277072000	28.8737	324	0
1527905563.277614000	28.8742	148	0
1527905563.279469000	28.8761	104	1
1527905563.281120000	28.8777	92	0
1527905563.281717000	28.8783	322	0
1527905563.283486000	28.8801	101	1
1527905564.012207000	29.6088	393	1
1527905564.012295000	29.6089	257	1
1527905564.037951000	29.6346	87	0
1527905564.120859000	29.7175	255	0
1527905564.121424000	29.718	148	0
1527905564.123537000	29.7202	104	1
1527905564.125650000	29.7223	92	0
1527905564.126264000	29.7229	234	0
1527905564.128670000	29.7253	101	1
1527905564.305917000	29.9025	434	1
1527905564.305993000	29.9026	255	1
1527905564.331017000	29.9276	87	0
1527905564.412951000	30.0096	236	0
1527905564.413549000	30.0102	148	0
1527905564.415536000	30.0122	104	1
1527905564.417618000	30.0142	92	0
1527905564.418237000	30.0149	189	0
1527905564.420564000	30.0172	101	1
1527905564.780989000	30.3776	391	1
1527905564.781054000	30.3777	255	1
1527905564.806604000	30.4032	87	0
1527905564.880267000	30.4769	290	0
1527905564.880784000	30.4774	148	0
1527905564.883597000	30.4802	92	0
1527905564.883645000	30.4803	104	1
1527905564.884291000	30.4809	263	0
1527905564.886612000	30.4832	101	1
1527905565.112134000	30.7088	416	1
1527905565.112209000	30.7088	258	1
1527905565.138414000	30.735	87	0
1527905565.207807000	30.8044	456	1
1527905565.207906000	30.8045	1412	1
1527905565.207945000	30.8046	1412	1
1527905565.207997000	30.8046	1412	1
1527905565.208017000	30.8046	552	1
1527905565.219946000	30.8166	235	0
1527905565.220544000	30.8172	148	0
1527905565.222675000	30.8193	104	1
1527905565.224332000	30.821	92	0
1527905565.224949000	30.8216	179	0
1527905565.226581000	30.8232	101	1
1527905565.235794000	30.8324	87	0
1527905565.244788000	30.8414	87	0
1527905565.307271000	30.9039	389	0
1527905565.309601000	30.9062	104	1
1527905565.313337000	30.91	80	0
1527905565.315589000	30.9122	98	1
1527905565.522864000	31.1195	390	1
1527905565.522957000	31.1196	255	1
1527905565.550236000	31.1469	87	0
1527905565.627703000	31.2243	328	0
1527905565.628358000	31.225	148	0
1527905565.630679000	31.2273	104	1
1527905565.631165000	31.2278	92	0
1527905565.631747000	31.2284	111	0
1527905565.633657000	31.2303	101	1
1527905565.972434000	31.5691	535	1
1527905565.972508000	31.5691	259	1
1527905565.998818000	31.5954	87	0
1527905566.079207000	31.6758	259	0
1527905566.079779000	31.6764	148	0
1527905566.081639000	31.6783	104	1
1527905566.083435000	31.6801	92	0
1527905566.084768000	31.6814	123	0
1527905566.085616000	31.6822	101	1
1527905566.323168000	31.9198	392	1
1527905566.323231000	31.9199	255	1
1527905566.349051000	31.9457	87	0
1527905566.422695000	32.0193	235	0
1527905566.423243000	32.0199	148	0
1527905566.425716000	32.0223	104	1
1527905566.427483000	32.0241	92	0
1527905566.428036000	32.0247	260	0
1527905566.430714000	32.0273	101	1
1527905566.703142000	32.2998	395	1
1527905566.703202000	32.2998	256	1
1527905566.729700000	32.3263	87	0
1527905566.807073000	32.4037	235	0
1527905566.807593000	32.4042	148	0
1527905566.809745000	32.4064	104	1
1527905566.812220000	32.4088	92	0
1527905566.812905000	32.4095	300	0
1527905566.814731000	32.4114	101	1
1527905567.163329000	32.76	1212	1
1527905567.163395000	32.76	256	1
1527905567.190982000	32.7876	87	0
1527905567.271372000	32.868	284	0
1527905567.271964000	32.8686	148	0
1527905567.274766000	32.8714	104	1
1527905567.275177000	32.8718	92	0
1527905567.275729000	32.8724	86	0
1527905567.277770000	32.8744	101	1
1527905567.494318000	33.0909	406	1
1527905567.494386000	33.091	258	1
1527905567.531733000	33.1284	87	0
1527905567.616619000	33.2132	302	0
1527905567.617124000	33.2137	148	0
1527905567.619780000	33.2164	104	1
1527905567.625686000	33.2223	92	0
1527905567.626302000	33.2229	168	0
1527905567.628802000	33.2254	101	1
1527905567.994151000	33.5908	389	1
1527905567.994227000	33.5908	259	1
1527905568.019934000	33.6166	87	0
1527905568.096842000	33.6935	256	0
1527905568.097402000	33.694	148	0
1527905568.099788000	33.6964	92	0
1527905568.099813000	33.6964	104	1
1527905568.100745000	33.6974	289	0
1527905568.102759000	33.6994	101	1
1527905568.740796000	34.3374	390	1
1527905568.740882000	34.3375	256	1
1527905568.766885000	34.3635	87	0
1527905568.873568000	34.4702	324	0
1527905568.874146000	34.4708	148	0
1527905568.876804000	34.4734	104	1
1527905568.878066000	34.4747	92	0
1527905568.878945000	34.4756	97	0
1527905568.880794000	34.4774	101	1
1527905569.101114000	34.6977	389	1
1527905569.101210000	34.6978	256	1
1527905569.126744000	34.7234	87	0
1527905569.205335000	34.802	235	0
1527905569.205867000	34.8025	148	0
1527905569.207817000	34.8044	104	1
1527905569.209700000	34.8063	92	0
1527905569.210310000	34.8069	200	0
1527905569.212815000	34.8094	101	1
1527905569.464077000	35.0607	435	1
1527905569.464137000	35.0608	255	1
1527905569.489422000	35.086	87	0
1527905569.577483000	35.1741	236	0
1527905569.578000000	35.1746	148	0
1527905569.580105000	35.1767	92	0
1527905569.580712000	35.1773	138	0
1527905569.580949000	35.1776	110	1
1527905570.978545000	36.5752	391	1
1527905570.978637000	36.5753	258	1
1527905571.004702000	36.6013	87	0
1527905571.090131000	36.6868	256	0
1527905571.090661000	36.6873	148	0
1527905571.093209000	36.6898	104	1
1527905571.095487000	36.6921	92	0
1527905571.096140000	36.6928	337	0
1527905571.098172000	36.6948	101	1
1527905571.497690000	37.0943	416	1
1527905571.497782000	37.0944	258	1
1527905571.525309000	37.1219	87	0
1527905571.604266000	37.2009	264	0
1527905571.604863000	37.2015	148	0
1527905571.607140000	37.2038	104	1
1527905571.608563000	37.2052	92	0
1527905571.609158000	37.2058	198	0
1527905571.611162000	37.2078	101	1
1527905571.814628000	37.4113	389	1
1527905571.814720000	37.4113	255	1
1527905571.842336000	37.439	87	0
1527905571.924469000	37.5211	256	0
1527905571.925029000	37.5217	148	0
1527905571.927218000	37.5238	104	1
1527905571.928598000	37.5252	92	0
1527905571.929217000	37.5258	88	0
1527905571.931216000	37.5278	101	1
1527905572.232731000	37.8294	542	1
1527905572.232827000	37.8294	258	1
1527905572.258978000	37.8556	87	0
1527905572.340016000	37.9366	231	0
1527905572.340546000	37.9372	148	0
1527905572.343254000	37.9399	104	1
1527905572.344740000	37.9414	92	0
1527905572.345458000	37.9421	270	0
1527905572.347249000	37.9439	101	1
1527905572.571458000	38.1681	529	1
1527905572.571519000	38.1681	255	1
1527905572.597147000	38.1938	87	0
1527905572.686701000	38.2833	233	0
1527905572.687235000	38.2839	148	0
1527905572.689274000	38.2859	104	1
1527905572.690247000	38.2869	92	0
1527905572.690992000	38.2876	278	0
1527905572.693259000	38.2899	101	1
1527905573.013749000	38.6104	390	1
1527905573.013827000	38.6105	256	1
1527905573.040681000	38.6373	87	0
1527905573.124659000	38.7213	349	0
1527905573.125196000	38.7218	148	0
1527905573.127292000	38.7239	104	1
1527905573.129742000	38.7264	92	0
1527905573.130295000	38.7269	145	0
1527905573.132345000	38.729	101	1
1527905573.371641000	38.9683	390	1
1527905573.371738000	38.9684	255	1
1527905573.396841000	38.9935	87	0
1527905573.485693000	39.0823	235	0
1527905573.486214000	39.0828	148	0
1527905573.488318000	39.0849	104	1
1527905573.490038000	39.0867	92	0
1527905573.490642000	39.0873	85	0
1527905573.492299000	39.0889	101	1
1527905573.812636000	39.4093	1212	1
1527905573.812727000	39.4093	255	1
1527905573.840270000	39.4369	87	0
1527905573.924699000	39.5213	258	0
1527905573.925212000	39.5218	148	0
1527905573.927347000	39.524	104	1
1527905573.928699000	39.5253	92	0
1527905573.929312000	39.5259	208	0
1527905573.931333000	39.528	101	1
1527905574.244599000	39.8412	411	1
1527905574.244657000	39.8413	256	1
1527905574.269596000	39.8662	87	0
1527905574.347565000	39.9442	233	0
1527905574.348133000	39.9448	148	0
1527905574.348743000	39.9454	92	0
1527905574.349348000	39.946	232	0
1527905574.350307000	39.9469	110	1
1527905574.654728000	40.2514	393	1
1527905574.654822000	40.2514	257	1
1527905574.688590000	40.2852	87	0
1527905574.768749000	40.3654	264	0
1527905574.769268000	40.3659	148	0
1527905574.771392000	40.368	104	1
1527905574.772707000	40.3693	92	0
1527905574.773331000	40.37	238	0
1527905574.775373000	40.372	101	1
1527905575.062878000	40.6595	391	1
1527905575.062937000	40.6596	255	1
1527905575.089149000	40.6858	87	0
1527905575.169842000	40.7665	327	0
1527905575.170467000	40.7671	148	0
1527905575.172420000	40.769	104	1
1527905575.173742000	40.7704	92	0
1527905575.174485000	40.7711	304	0
1527905575.176398000	40.773	101	1
1527905575.304462000	40.9011	391	1
1527905575.304560000	40.9012	255	1
1527905575.330358000	40.927	87	0
1527905575.415596000	41.0122	233	0
1527905575.416126000	41.0127	148	0
1527905575.418438000	41.0151	104	1
1527905575.419446000	41.0161	92	0
1527905575.420090000	41.0167	116	0
1527905575.422410000	41.019	101	1
1527905575.543587000	41.1402	435	1
1527905575.543655000	41.1403	255	1
1527905575.569091000	41.1657	87	0
1527905575.650372000	41.247	298	0
1527905575.650884000	41.2475	148	0
1527905575.653448000	41.2501	104	1
1527905575.654644000	41.2513	92	0
1527905575.655256000	41.2519	328	0
1527905575.657427000	41.2541	101	1
1527905575.815823000	41.4124	387	1
1527905575.815921000	41.4125	255	1
1527905575.843674000	41.4403	87	0
1527905575.921765000	41.5184	256	0
1527905575.922288000	41.5189	148	0
1527905575.924461000	41.5211	104	1
1527905575.933281000	41.5299	92	0
1527905575.933844000	41.5305	233	0
1527905575.936451000	41.5331	101	1
1527905576.042609000	41.6392	413	1
1527905576.042692000	41.6393	255	1
1527905576.069667000	41.6663	87	0
1527905576.156792000	41.7534	233	0
1527905576.157375000	41.754	148	0
1527905576.159462000	41.7561	104	1
1527905576.161056000	41.7577	92	0
1527905576.161663000	41.7583	250	0
1527905576.163387000	41.76	101	1
1527905576.502746000	42.0994	390	1
1527905576.502810000	42.0994	255	1
1527905576.528451000	42.1251	87	0
1527905576.613417000	42.21	233	0
1527905576.614063000	42.2107	148	0
1527905576.616426000	42.213	104	1
1527905576.616608000	42.2132	92	0
1527905576.617211000	42.2138	302	0
1527905576.619412000	42.216	101	1
1527905576.746959000	42.3436	542	1
1527905576.747051000	42.3437	257	1
1527905576.773621000	42.3702	87	0
1527905576.853212000	42.4498	290	0
1527905576.853759000	42.4504	148	0
1527905576.856500000	42.4531	104	1
1527905576.857210000	42.4538	92	0
1527905576.858616000	42.4552	209	0
1527905576.859422000	42.456	101	1
1527905577.183886000	42.7805	532	1
1527905577.183974000	42.7806	257	1
1527905577.209324000	42.8059	87	0
1527905577.293260000	42.8899	232	0
1527905577.294130000	42.8908	148	0
1527905577.296339000	42.893	92	0
1527905577.296499000	42.8931	104	1
1527905577.297024000	42.8936	250	0
1527905577.299464000	42.8961	101	1
1527905577.485642000	43.0823	389	1
1527905577.485727000	43.0824	256	1
1527905577.510878000	43.1075	87	0
1527905577.588688000	43.1853	235	0
1527905577.589321000	43.1859	148	0
1527905577.591493000	43.1881	104	1
1527905577.591856000	43.1885	92	0
1527905577.592460000	43.1891	203	0
1527905577.594472000	43.1911	101	1
1527905577.822743000	43.4194	394	1
1527905577.822804000	43.4194	258	1
1527905577.848698000	43.4453	87	0
1527905577.951290000	43.5479	258	0
1527905577.951819000	43.5484	148	0
1527905577.954566000	43.5512	104	1
1527905577.954925000	43.5515	92	0
1527905577.955530000	43.5522	195	0
1527905577.957558000	43.5542	101	1
1527905578.066724000	43.6633	1211	1
1527905578.066798000	43.6634	256	1
1527905578.093494000	43.6901	87	0
1527905578.170435000	43.7671	326	0
1527905578.170961000	43.7676	148	0
1527905578.173225000	43.7698	92	0
1527905578.173496000	43.7701	107	1
1527905578.209166000	43.8058	137	0
1527905578.211598000	43.8082	98	1
1527905578.423858000	44.0205	410	1
1527905578.423955000	44.0206	256	1
1527905578.449961000	44.0466	87	0
1527905578.529946000	44.1266	235	0
1527905578.530471000	44.1271	148	0
1527905578.532602000	44.1292	104	1
1527905578.534463000	44.1311	92	0
1527905578.535083000	44.1317	311	0
1527905578.537589000	44.1342	101	1
1527905578.654764000	44.2514	394	1
1527905578.654860000	44.2515	257	1
1527905578.687704000	44.2843	87	0
1527905578.771350000	44.368	233	0
1527905578.771897000	44.3685	148	0
1527905578.774619000	44.3712	104	1
1527905578.774692000	44.3713	92	0
1527905578.775387000	44.372	236	0
1527905578.777620000	44.3742	101	1
1527905579.214655000	44.8113	393	1
1527905579.214710000	44.8113	259	1
1527905579.242047000	44.8387	87	0
1527905579.326171000	44.9228	255	0
1527905579.326759000	44.9234	148	0
1527905579.328571000	44.9252	104	1
1527905579.329137000	44.9258	92	0
1527905579.329749000	44.9264	201	0
1527905579.331572000	44.9282	101	1
1527905579.536923000	45.1335	389	1
1527905579.536988000	45.1336	256	1
1527905579.563139000	45.1598	87	0
1527905579.643017000	45.2396	263	0
1527905579.643570000	45.2402	148	0
1527905579.645587000	45.2422	104	1
1527905579.647088000	45.2437	92	0
1527905579.647701000	45.2443	287	0
1527905579.649580000	45.2462	101	1
1527905579.855054000	45.4517	432	1
1527905579.855146000	45.4518	259	1
1527905579.882388000	45.479	87	0
1527905579.957443000	45.5541	324	0
1527905579.958455000	45.5551	148	0
1527905579.960683000	45.5573	104	1
1527905579.963419000	45.56	92	0
1527905579.964092000	45.5607	185	0
1527905579.966600000	45.5632	101	1
1527905580.174988000	45.7716	389	1
1527905580.175085000	45.7717	256	1
1527905580.200666000	45.7973	87	0
1527905580.273185000	45.8698	233	0
1527905580.273705000	45.8703	148	0
1527905580.275147000	45.8718	92	0
1527905580.275692000	45.8723	329	0
1527905580.275712000	45.8723	107	1
1527905580.278903000	45.8755	98	1
1527905580.615941000	46.2126	412	1
1527905580.616034000	46.2127	257	1
1527905580.644076000	46.2407	87	0
1527905580.715162000	46.3118	301	0
1527905580.715684000	46.3123	148	0
1527905580.717730000	46.3144	104	1
1527905580.719206000	46.3158	92	0
1527905580.719763000	46.3164	158	0
1527905580.721711000	46.3183	101	1
1527905580.878199000	46.4748	390	1
1527905580.878289000	46.4749	257	1
1527905580.903418000	46.5	87	0
1527905580.997086000	46.5937	256	0
1527905580.997632000	46.5943	148	0
1527905580.999733000	46.5964	104	1
1527905581.000785000	46.5974	92	0
1527905581.001554000	46.5982	246	0
1527905581.003726000	46.6003	101	1
1527905581.286860000	46.8835	542	1
1527905581.286976000	46.8836	259	1
1527905581.314395000	46.911	87	0
1527905581.387217000	46.9838	233	0
1527905581.387740000	46.9844	148	0
1527905581.389848000	46.9865	104	1
1527905581.391124000	46.9877	92	0
1527905581.391729000	46.9884	156	0
1527905581.393751000	46.9904	101	1
1527905581.714178000	47.3108	531	1
1527905581.714239000	47.3109	256	1
1527905581.739743000	47.3364	87	0
1527905581.814386000	47.411	233	0
1527905581.815041000	47.4117	148	0
1527905581.816767000	47.4134	104	1
1527905581.818292000	47.4149	92	0
1527905581.818906000	47.4155	245	0
1527905581.820763000	47.4174	101	1
1527905582.045050000	47.6417	390	1
1527905582.045126000	47.6417	258	1
1527905582.070296000	47.6669	87	0
1527905582.148770000	47.7454	287	0
1527905582.149357000	47.746	148	0
1527905582.151805000	47.7484	104	1
1527905582.153754000	47.7504	92	0
1527905582.154505000	47.7511	255	0
1527905582.156765000	47.7534	101	1
1527905582.485186000	48.0818	389	1
1527905582.485276000	48.0819	257	1
1527905582.509733000	48.1064	87	0
1527905582.592751000	48.1894	233	0
1527905582.593343000	48.19	148	0
1527905582.595416000	48.192	92	0
1527905582.595762000	48.1924	107	1
1527905582.596050000	48.1927	303	0
1527905582.598761000	48.1954	98	1
1527905582.923994000	48.5206	1211	1
1527905582.924086000	48.5207	256	1
1527905582.952599000	48.5492	87	0
1527905583.031979000	48.6286	256	0
1527905583.032568000	48.6292	148	0
1527905583.034802000	48.6314	104	1
1527905583.036541000	48.6332	92	0
1527905583.037151000	48.6338	146	0
1527905583.038799000	48.6354	101	1
1527905583.305927000	48.9025	409	1
1527905583.306023000	48.9026	258	1
1527905583.332358000	48.929	87	0
1527905583.401282000	48.9979	236	0
1527905583.401813000	48.9984	148	0
1527905583.403662000	49.0003	92	0
1527905583.403886000	49.0005	107	1
1527905583.404347000	49.001	143	0
1527905583.406807000	49.0034	98	1
1527905583.734311000	49.3309	396	1
1527905583.734374000	49.331	256	1
1527905583.759751000	49.3564	87	0
1527905583.829749000	49.4264	349	0
1527905583.830295000	49.4269	148	0
1527905583.832861000	49.4295	104	1
1527905583.834341000	49.431	92	0
1527905583.834897000	49.4315	158	0
1527905583.836823000	49.4334	101	1
1527905584.045140000	49.6418	390	1
1527905584.045213000	49.6418	256	1
1527905584.071423000	49.668	87	0
1527905584.144264000	49.7409	235	0
1527905584.144870000	49.7415	148	0
1527905584.146877000	49.7435	104	1
1527905584.149344000	49.746	92	0
1527905584.149954000	49.7466	200	0
1527905584.151871000	49.7485	101	1
1527905584.455326000	50.0519	390	1
1527905584.455401000	50.052	256	1
1527905584.481494000	50.0781	87	0
1527905584.553917000	50.1505	233	0
1527905584.554540000	50.1512	148	0
1527905584.556954000	50.1536	104	1
1527905584.559199000	50.1558	92	0
1527905584.559758000	50.1564	158	0
1527905584.561940000	50.1586	101	1
1527905585.097097000	50.6937	435	1
1527905585.097174000	50.6938	260	1
1527905585.125193000	50.7218	87	0
1527905585.196365000	50.793	259	0
1527905585.196887000	50.7935	148	0
1527905585.199002000	50.7956	104	1
1527905585.199956000	50.7966	92	0
1527905585.202956000	50.7996	98	1
1527905585.236367000	50.833	109	0
1527905585.238975000	50.8356	98	1
1527905585.506315000	51.1029	391	1
1527905585.506412000	51.103	256	1
1527905585.531749000	51.1284	87	0
1527905585.614419000	51.211	261	0
1527905585.615680000	51.2123	148	0
1527905585.617006000	51.2136	104	1
1527905585.619669000	51.2163	92	0
1527905585.621928000	51.2186	98	1
1527905585.653997000	51.2506	139	0
1527905585.657011000	51.2536	98	1
1527905585.826299000	51.4229	413	1
1527905585.826360000	51.423	258	1
1527905585.853641000	51.4503	87	0
1527905585.927631000	51.5243	327	0
1527905585.928218000	51.5248	148	0
1527905585.930952000	51.5276	104	1
1527905585.930969000	51.5276	92	0
1527905585.931605000	51.5282	247	0
1527905585.933950000	51.5306	101	1
1527905586.099111000	51.6957	391	1
1527905586.099285000	51.6959	256	1
1527905586.126016000	51.7226	87	0
1527905586.200017000	51.7966	233	0
1527905586.200592000	51.7972	148	0
1527905586.203023000	51.7996	104	1
1527905586.204539000	51.8012	92	0
1527905586.205153000	51.8018	185	0
1527905586.207024000	51.8036	101	1
1527905586.250852000	51.8475	92	0
1527905586.254047000	51.8507	98	1
1527905586.328637000	51.9253	542	1
1527905586.328713000	51.9253	256	1
1527905586.354463000	51.9511	87	0
1527905586.426021000	52.0226	303	0
1527905586.426574000	52.0232	148	0
1527905586.428652000	52.0253	92	0
1527905586.428998000	52.0256	107	1
1527905586.429272000	52.0259	102	0
1527905586.432038000	52.0287	98	1
1527905586.806283000	52.4029	532	1
1527905586.806377000	52.403	256	1
1527905586.833045000	52.4297	87	0
1527905586.914996000	52.5116	256	0
1527905586.915578000	52.5122	148	0
1527905586.918072000	52.5147	104	1
1527905586.921436000	52.5181	92	0
1527905586.922043000	52.5187	120	0
1527905586.924079000	52.5207	101	1
1527905587.923527000	53.5201	393	1
1527905587.923623000	53.5202	259	1
1527905587.949189000	53.5458	87	0
1527905588.047462000	53.6441	256	0
1527905588.048004000	53.6446	148	0
1527905588.049944000	53.6466	104	1
1527905588.051697000	53.6483	92	0
1527905588.052310000	53.6489	242	0
1527905588.054930000	53.6516	101	1
1527905588.323092000	53.9197	390	1
1527905588.323165000	53.9198	256	1
1527905588.351323000	53.9479	87	0
1527905588.427969000	54.0246	264	0
1527905588.428551000	54.0252	148	0
1527905588.430218000	54.0268	92	0
1527905588.430966000	54.0276	107	1
1527905588.431568000	54.0282	97	0
1527905588.433956000	54.0306	98	1
1527905588.613198000	54.2098	1210	1
1527905588.613258000	54.2099	256	1
1527905588.644626000	54.2412	87	0
1527905588.743357000	54.34	237	0
1527905588.743991000	54.3406	148	0
1527905588.745937000	54.3426	104	1
1527905588.746924000	54.3435	92	0
1527905588.747528000	54.3442	308	0
1527905588.749948000	54.3466	101	1
1527905589.113568000	54.7102	409	1
1527905589.113635000	54.7103	259	1
1527905589.143704000	54.7403	87	0
1527905589.221913000	54.8185	258	0
1527905589.222522000	54.8191	148	0
1527905589.225010000	54.8216	104	1
1527905589.225286000	54.8219	92	0
1527905589.225907000	54.8225	326	0
1527905589.228005000	54.8246	101	1
1527905589.334085000	54.9307	395	1
1527905589.334140000	54.9308	256	1
1527905589.360426000	54.957	87	0
1527905589.439054000	55.0357	233	0
1527905589.439519000	55.0361	148	0
1527905589.442047000	55.0387	104	1
1527905589.442988000	55.0396	92	0
1527905589.443630000	55.0403	225	0
1527905589.446046000	55.0427	101	1
1527905589.613150000	55.2098	390	1
1527905589.613245000	55.2099	256	1
1527905589.639321000	55.2359	87	0
1527905589.728465000	55.3251	233	0
1527905589.729073000	55.3257	148	0
1527905589.731049000	55.3277	104	1
1527905589.732757000	55.3294	92	0
1527905589.733413000	55.33	92	0
1527905589.735027000	55.3317	101	1
1527905590.073408000	55.67	393	1
1527905590.073473000	55.6701	258	1
1527905590.098706000	55.6953	87	0
1527905590.107797000	55.7044	87	0
1527905590.192864000	55.7895	352	0
1527905590.193417000	55.79	148	0
1527905590.196068000	55.7927	107	1
1527905590.198959000	55.7956	92	0
1527905590.199568000	55.7962	212	0
1527905590.202051000	55.7987	101	1
1527905590.503416000	56.1	437	1
1527905590.503505000	56.1001	261	1
1527905590.529629000	56.1263	87	0
1527905590.607319000	56.2039	235	0
1527905590.607841000	56.2045	148	0
1527905590.610090000	56.2067	104	1
1527905590.610674000	56.2073	92	0
1527905590.611213000	56.2078	130	0
1527905590.613081000	56.2097	101	1
1527905590.845206000	56.4418	390	1
1527905590.845299000	56.4419	259	1
1527905590.871050000	56.4677	87	0
1527905590.952768000	56.5494	255	0
1527905590.953337000	56.55	148	0
1527905590.956050000	56.5527	104	1
1527905590.957062000	56.5537	92	0
1527905590.957840000	56.5545	122	0
1527905590.960035000	56.5567	101	1
1527905591.437702000	57.0343	412	1
1527905591.437788000	57.0344	258	1
1527905591.467132000	57.0638	87	0
1527905591.473423000	57.07	87	0
1527905591.548946000	57.1456	236	0
1527905591.549498000	57.1461	148	0
1527905591.552143000	57.1488	107	1
1527905591.553544000	57.1502	92	0
1527905591.554192000	57.1508	158	0
1527905591.556046000	57.1527	101	1
1527905591.652334000	57.249	391	1
1527905591.652407000	57.249	258	1
1527905591.678748000	57.2754	87	0
1527905591.766697000	57.3633	261	0
1527905591.767219000	57.3638	148	0
1527905591.770157000	57.3668	104	1
1527905591.771319000	57.3679	92	0
1527905591.772481000	57.3691	322	0
1527905591.774151000	57.3708	101	1
1527905591.896845000	57.4935	541	1
1527905591.896938000	57.4936	259	1
1527905591.922595000	57.5192	87	0
1527905592.016763000	57.6134	324	0
1527905592.017315000	57.6139	148	0
1527905592.020004000	57.6166	92	0
1527905592.020254000	57.6169	107	1
1527905592.020632000	57.6173	191	0
1527905592.023156000	57.6198	98	1
1527905592.256510000	57.8531	530	1
1527905592.256595000	57.8532	258	1
1527905592.281900000	57.8785	87	0
1527905592.358749000	57.9554	235	0
1527905592.359275000	57.9559	148	0
1527905592.361213000	57.9578	104	1
1527905592.362701000	57.9593	92	0
1527905592.363368000	57.96	276	0
1527905592.365181000	57.9618	101	1
1527905592.515503000	58.1121	391	1
1527905592.515572000	58.1122	258	1
1527905592.540765000	58.1374	87	0
1527905592.616651000	58.2133	300	0
1527905592.617165000	58.2138	148	0
1527905592.619207000	58.2158	104	1
1527905592.620928000	58.2176	92	0
1527905592.621603000	58.2182	310	0
1527905592.623202000	58.2198	101	1
1527905592.775522000	58.3721	393	1
1527905592.775582000	58.3722	260	1
1527905592.801281000	58.3979	87	0
1527905592.880923000	58.4775	258	0
1527905592.881487000	58.4781	148	0
1527905592.884163000	58.4808	104	1
1527905592.885918000	58.4825	92	0
1527905592.886530000	58.4832	223	0
1527905592.888154000	58.4848	101	1
1527905593.205440000	58.8021	1211	1
1527905593.205528000	58.8022	261	1
1527905593.237587000	58.8342	87	0
1527905593.317524000	58.9141	233	0
1527905593.318036000	58.9147	148	0
1527905593.320245000	58.9169	104	1
1527905593.322218000	58.9188	92	0
1527905593.322858000	58.9195	271	0
1527905593.325231000	58.9219	101	1
1527905593.646680000	59.2433	406	1
1527905593.646748000	59.2434	261	1
1527905593.673161000	59.2698	87	0
1527905593.760357000	59.357	264	0
1527905593.760881000	59.3575	148	0
1527905593.763294000	59.3599	104	1
1527905593.764403000	59.361	92	0
1527905593.765027000	59.3616	162	0
1527905593.767257000	59.3639	101	1
1527905593.997787000	59.5944	392	1
1527905593.997848000	59.5945	259	1
1527905594.025696000	59.6223	87	0
1527905594.101148000	59.6978	255	0
1527905594.101667000	59.6983	148	0
1527905594.104290000	59.7009	104	1
1527905594.106254000	59.7029	92	0
1527905594.106837000	59.7035	224	0
1527905594.109254000	59.7059	101	1
1527905594.372036000	59.9687	389	1
1527905594.372114000	59.9687	259	1
1527905594.400167000	59.9968	87	0
1527905594.489152000	60.0858	233	0
1527905594.489747000	60.0864	148	0
1527905594.492253000	60.0889	104	1
1527905594.496787000	60.0934	92	0
1527905594.497386000	60.094	149	0
1527905594.499249000	60.0959	101	1
1527905594.756869000	60.3535	390	1
1527905594.756962000	60.3536	261	1
1527905594.782251000	60.3789	87	0
1527905594.858755000	60.4554	256	0
1527905594.859339000	60.456	148	0
1527905594.861335000	60.458	104	1
1527905594.862705000	60.4593	92	0
1527905594.863298000	60.4599	269	0
1527905594.865322000	60.4619	101	1
1527905595.097697000	60.6943	434	1
1527905595.097758000	60.6944	258	1
1527905595.143367000	60.74	434	1
1527905595.143386000	60.74	87	0
1527905595.169652000	60.7663	87	0
1527905595.225064000	60.8217	236	0
1527905595.225587000	60.8222	148	0
1527905595.228384000	60.825	107	1
1527905595.229012000	60.8256	92	0
1527905595.229624000	60.8262	275	0
1527905595.231339000	60.828	101	1
1527905595.385430000	60.9821	391	1
1527905595.385495000	60.9821	258	1
1527905595.411070000	61.0077	87	0
1527905595.501244000	61.0979	328	0
1527905595.501827000	61.0984	148	0
1527905595.503341000	61.1	92	0
1527905595.504087000	61.1007	189	0
1527905595.504313000	61.1009	110	1
1527905595.726215000	61.3228	414	1
1527905595.726281000	61.3229	258	1
1527905595.753058000	61.3497	87	0
1527905595.827106000	61.4237	235	0
1527905595.827625000	61.4242	148	0
1527905595.830388000	61.427	104	1
1527905595.830634000	61.4273	92	0
1527905595.831247000	61.4279	203	0
1527905595.833384000	61.43	101	1
1527905596.005551000	61.6022	390	1
1527905596.005621000	61.6022	260	1
1527905596.033766000	61.6304	87	0
1527905596.110566000	61.7072	256	0
1527905596.111153000	61.7078	148	0
1527905596.113308000	61.7099	104	1
1527905596.115849000	61.7125	92	0
1527905596.116453000	61.7131	274	0
1527905596.118356000	61.715	101	1
1527905596.319694000	61.9163	542	1
1527905596.319781000	61.9164	259	1
1527905596.345394000	61.942	87	0
1527905596.419315000	62.0159	233	0
1527905596.419852000	62.0165	148	0
1527905596.422411000	62.019	104	1
1527905596.423059000	62.0197	92	0
1527905596.423639000	62.0203	101	0
1527905596.425406000	62.022	101	1
1527905597.006027000	62.6026	531	1
1527905597.006120000	62.6027	258	1
1527905597.032194000	62.6288	87	0
1527905597.130544000	62.7272	286	0
1527905597.131093000	62.7277	148	0
1527905597.133462000	62.7301	104	1
1527905597.134733000	62.7314	92	0
1527905597.135349000	62.732	291	0
1527905597.137447000	62.7341	101	1
1527905597.528412000	63.125	391	1
1527905597.528496000	63.1251	258	1
1527905597.555572000	63.1522	87	0
1527905597.631317000	63.2279	302	0
1527905597.631839000	63.2285	148	0
1527905597.634495000	63.2311	104	1
1527905597.634976000	63.2316	92	0
1527905597.635581000	63.2322	100	0
1527905597.637477000	63.2341	101	1
1527905597.746787000	63.3434	390	1
1527905597.746862000	63.3435	258	1
1527905597.773169000	63.3698	87	0
1527905597.847682000	63.4443	256	0
1527905597.848237000	63.4449	148	0
1527905597.850249000	63.4469	92	0
1527905597.850507000	63.4471	107	1
1527905597.850837000	63.4475	136	0
1527905597.853488000	63.4501	98	1
1527905599.670900000	65.2675	1192	1
1527905599.670968000	65.2676	1412	1
1527905599.671007000	65.2676	1412	1
1527905599.671031000	65.2677	1412	1
1527905599.671053000	65.2677	1369	1
1527905599.698250000	65.2949	87	0
1527905599.765135000	65.3618	456	0
1527905599.768427000	65.365	101	1
1527905599.770837000	65.3675	80	0
1527905599.773390000	65.37	98	1
1527905599.871534000	65.4682	411	1
1527905599.871599000	65.4682	260	1
1527905599.897676000	65.4943	87	0
1527905599.968923000	65.5655	282	0
1527905599.969793000	65.5664	148	0
1527905599.972416000	65.569	104	1
1527905599.972995000	65.5696	92	0
1527905599.973604000	65.5702	175	0
1527905599.975400000	65.572	101	1
1527905600.150519000	65.7471	393	1
1527905600.150586000	65.7472	259	1
1527905600.176639000	65.7733	87	0
1527905600.252842000	65.8495	267	0
1527905600.253403000	65.85	148	0
1527905600.255423000	65.852	104	1
1527905600.257032000	65.8537	92	0
1527905600.257641000	65.8543	111	0
1527905600.259415000	65.856	101	1
1527905600.589594000	66.1862	391	1
1527905600.589690000	66.1863	258	1
1527905600.615701000	66.2123	87	0
1527905600.688620000	66.2852	232	0
1527905600.689138000	66.2858	148	0
1527905600.691468000	66.2881	104	1
1527905600.694085000	66.2907	92	0
1527905600.694644000	66.2913	97	0
1527905600.696443000	66.2931	101	1
1527905601.012671000	66.6093	389	1
1527905601.012765000	66.6094	259	1
1527905601.048703000	66.6453	87	0
1527905601.124402000	66.721	255	0
1527905601.124940000	66.7216	148	0
1527905601.127517000	66.7241	104	1
1527905601.127710000	66.7243	92	0
1527905601.128327000	66.7249	233	0
1527905601.130471000	66.7271	101	1
1527905601.369867000	66.9665	434	1
1527905601.369960000	66.9666	261	1
1527905601.394441000	66.9911	87	0
1527905601.465255000	67.0619	232	0
1527905601.465766000	67.0624	148	0
1527905601.468506000	67.0651	104	1
1527905601.469179000	67.0658	92	0
1527905601.469749000	67.0664	135	0
1527905601.471491000	67.0681	101	1
1527905602.086096000	67.6827	389	1
1527905602.086200000	67.6828	259	1
1527905602.113135000	67.7098	87	0
1527905602.184565000	67.7812	348	0
1527905602.185147000	67.7818	148	0
1527905602.187572000	67.7842	104	1
1527905602.189499000	67.7861	92	0
1527905602.190114000	67.7867	250	0
1527905602.192587000	67.7892	101	1
1527905602.569746000	68.1664	414	1
1527905602.569839000	68.1665	258	1
1527905602.595711000	68.1923	87	0
1527905602.606178000	68.2028	87	0
1527905602.874600000	68.4712	256	0
1527905602.875209000	68.4718	148	0
1527905602.877529000	68.4742	107	1
1527905602.878564000	68.4752	92	0
1527905602.879177000	68.4758	255	0
1527905602.881530000	68.4782	101	1
1527905602.972157000	68.5688	546	1
1527905602.972237000	68.5689	263	1
1527905603.005109000	68.6017	87	0
1527905603.093618000	68.6902	233	0
1527905603.094264000	68.6909	148	0
1527905603.096601000	68.6932	104	1
1527905603.097035000	68.6937	92	0
1527905603.097601000	68.6942	293	0
1527905603.099581000	68.6962	101	1
1527905603.184379000	68.781	512	1
1527905603.184466000	68.7811	1412	1
1527905603.184506000	68.7811	1412	1
1527905603.184543000	68.7812	1144	1
1527905603.210200000	68.8068	87	0
1527905603.275460000	68.8721	377	0
1527905603.278644000	68.8753	101	1
1527905603.279839000	68.8765	80	0
1527905603.282600000	68.8792	98	1
1527905603.510381000	69.107	390	1
1527905603.510456000	69.1071	258	1
1527905603.535279000	69.1319	87	0
1527905603.609445000	69.2061	326	0
1527905603.609984000	69.2066	148	0
1527905603.612634000	69.2093	104	1
1527905603.613270000	69.2099	92	0
1527905603.613825000	69.2104	116	0
1527905603.615613000	69.2122	101	1
1527905603.872210000	69.4688	390	1
1527905603.872273000	69.4689	259	1
1527905603.899186000	69.4958	87	0
1527905603.975095000	69.5717	258	0
1527905603.975647000	69.5723	148	0
1527905603.977667000	69.5743	104	1
1527905603.980147000	69.5768	92	0
1527905603.980752000	69.5774	258	0
1527905603.982600000	69.5792	101	1
1527905604.206080000	69.8027	1211	1
1527905604.206174000	69.8028	258	1
1527905604.232756000	69.8294	87	0
1527905604.335367000	69.932	235	0
1527905604.335881000	69.9325	148	0
1527905604.338633000	69.9353	92	0
1527905604.338695000	69.9353	104	1
1527905604.339260000	69.9359	106	0
1527905604.341656000	69.9383	101	1
1527905604.713947000	70.3106	411	1
1527905604.714014000	70.3106	260	1
1527905604.744034000	70.3407	87	0
1527905604.829077000	70.4257	300	0
1527905604.829642000	70.4263	148	0
1527905604.831644000	70.4283	104	1
1527905604.834217000	70.4308	92	0
1527905604.834859000	70.4315	229	0
1527905604.836679000	70.4333	101	1
1527905605.020788000	70.6174	391	1
1527905605.020886000	70.6175	258	1
1527905605.047218000	70.6438	87	0
1527905605.128556000	70.7252	232	0
1527905605.129137000	70.7258	148	0
1527905605.131660000	70.7283	104	1
1527905605.132670000	70.7293	92	0
1527905605.133275000	70.7299	146	0
1527905605.135731000	70.7324	101	1
1527905605.321104000	70.9177	392	1
1527905605.321202000	70.9178	259	1
1527905605.346691000	70.9433	87	0
1527905605.451237000	71.0479	259	0
1527905605.451767000	71.0484	148	0
1527905605.453720000	71.0503	104	1
1527905605.454509000	71.0511	92	0
1527905605.455767000	71.0524	141	0
1527905605.457719000	71.0543	101	1
1527905605.712344000	71.309	390	1
1527905605.712413000	71.309	260	1
1527905605.737712000	71.3343	87	0
1527905605.823288000	71.4199	267	0
1527905605.823800000	71.4204	148	0
1527905605.825755000	71.4224	104	1
1527905605.826800000	71.4234	92	0
1527905605.827472000	71.4241	227	0
1527905605.829740000	71.4264	101	1
1527905605.971187000	71.5678	432	1
1527905605.971277000	71.5679	259	1
1527905605.996768000	71.5934	87	0
1527905606.091121000	71.6877	256	0
1527905606.091639000	71.6883	148	0
1527905606.093780000	71.6904	104	1
1527905606.096623000	71.6932	92	0
1527905606.097234000	71.6939	329	0
1527905606.099701000	71.6963	101	1
1527905606.186594000	71.7832	372	1
1527905606.186694000	71.7833	1412	1
1527905606.186719000	71.7833	1412	1
1527905606.186761000	71.7834	1412	1
1527905606.186795000	71.7834	1412	1
1527905606.186830000	71.7835	1412	1
1527905606.186870000	71.7835	1412	1
1527905606.186904000	71.7835	1412	1
1527905606.186940000	71.7836	1412	1
1527905606.186962000	71.7836	1412	1
1527905606.187004000	71.7836	1412	1
1527905606.187049000	71.7837	1412	1
1527905606.188703000	71.7853	1412	1
1527905606.188742000	71.7854	1412	1
1527905606.190760000	71.7874	731	1
1527905606.208510000	71.8051	100	0
1527905606.211348000	71.808	87	0
1527905606.211753000	71.8084	101	1
1527905606.215558000	71.8122	87	0
1527905606.346786000	71.9434	373	0
1527905606.349787000	71.9464	101	1
1527905606.355732000	71.9524	80	0
1527905606.358713000	71.9553	98	1
1527905606.502362000	72.099	413	1
1527905606.502431000	72.0991	259	1
1527905606.528253000	72.1249	87	0
1527905606.600538000	72.1972	328	0
1527905606.601074000	72.1977	148	0
1527905606.603801000	72.2004	104	1
1527905606.604382000	72.201	92	0
1527905606.604998000	72.2016	156	0
1527905606.606766000	72.2034	101	1
1527905606.875616000	72.4722	545	1
1527905606.875711000	72.4723	258	1
1527905606.902435000	72.4991	87	0
1527905606.976899000	72.5735	256	0
1527905606.977492000	72.5741	148	0
1527905606.979758000	72.5764	104	1
1527905606.981941000	72.5786	92	0
1527905606.982537000	72.5792	121	0
1527905606.984742000	72.5814	101	1
1527905607.122944000	72.7196	531	1
1527905607.123041000	72.7197	258	1
1527905607.149896000	72.7465	87	0
1527905607.224820000	72.8214	235	0
1527905607.225408000	72.822	148	0
1527905607.227763000	72.8244	104	1
1527905607.228743000	72.8254	92	0
1527905607.229347000	72.826	167	0
1527905607.231756000	72.8284	101	1
1527905608.457971000	74.0546	390	1
1527905608.458063000	74.0547	258	1
1527905608.484119000	74.0807	87	0
1527905608.556639000	74.1533	255	0
1527905608.557178000	74.1538	148	0
1527905608.559423000	74.156	104	1
1527905608.561256000	74.1579	92	0
1527905608.561951000	74.1586	104	0
1527905608.564494000	74.1611	101	1
1527905608.985838000	74.5825	389	1
1527905608.985933000	74.5826	258	1
1527905609.012747000	74.6094	87	0
1527905609.098662000	74.6953	259	0
1527905609.099237000	74.6959	148	0
1527905609.100503000	74.6971	92	0
1527905609.101211000	74.6978	133	0
1527905609.101673000	74.6983	110	1
1527905609.616360000	75.213	1214	1
1527905609.616455000	75.2131	261	1
1527905609.642479000	75.2391	87	0
1527905609.741089000	75.3377	325	0
1527905609.741611000	75.3382	148	0
1527905609.743571000	75.3402	104	1
1527905609.747533000	75.3442	92	0
1527905609.748193000	75.3448	142	0
1527905609.750583000	75.3472	101	1
1527905610.085757000	75.6824	405	1
1527905610.085822000	75.6824	258	1
1527905610.113474000	75.7101	87	0
1527905610.121856000	75.7185	87	0
1527905610.198775000	75.7954	258	0
1527905610.199389000	75.796	148	0
1527905610.201582000	75.7982	107	1
1527905610.203094000	75.7997	92	0
1527905610.203751000	75.8004	207	0
1527905610.205581000	75.8022	101	1
1527905610.374726000	75.9713	394	1
1527905610.374820000	75.9714	260	1
1527905610.400574000	75.9972	87	0
1527905610.476550000	76.0732	233	0
1527905610.477072000	76.0737	148	0
1527905610.479600000	76.0762	104	1
1527905610.481126000	76.0777	92	0
1527905610.481756000	76.0784	215	0
1527905610.483596000	76.0802	101	1
1527905610.816179000	76.4128	392	1
1527905610.816243000	76.4129	259	1
1527905610.843532000	76.4402	87	0
1527905610.924352000	76.521	297	0
1527905610.924902000	76.5215	148	0
1527905610.927661000	76.5243	104	1
1527905610.930169000	76.5268	92	0
1527905610.930749000	76.5274	206	0
1527905610.932618000	76.5292	101	1
1527905611.379346000	76.976	389	1
1527905611.379437000	76.9761	258	1
1527905611.405237000	77.0019	87	0
1527905611.443882000	77.0405	282	1
1527905611.471486000	77.0681	87	0
1527905611.479455000	77.0761	258	0
1527905611.480404000	77.077	148	0
1527905611.484217000	77.0808	92	0
1527905611.484954000	77.0816	273	0
1527905611.490602000	77.0872	113	1
1527905611.594941000	77.1916	389	1
1527905611.595022000	77.1916	259	1
1527905611.620641000	77.2173	87	0
1527905611.707939000	77.3046	267	0
1527905611.708463000	77.3051	148	0
1527905611.710708000	77.3073	104	1
1527905611.711833000	77.3085	92	0
1527905611.712480000	77.3091	162	0
1527905611.714667000	77.3113	101	1
1527905611.844984000	77.4416	439	0
1527905611.845545000	77.4422	1412	0
1527905611.846128000	77.4428	993	0
1527905611.846802000	77.4434	92	0
1527905611.847410000	77.444	316	0
1527905611.847652000	77.4443	110	1
1527905611.981150000	77.5778	413	1
1527905611.981213000	77.5778	260	1
1527905612.008831000	77.6055	87	0
1527905612.011087000	77.6077	167	1
1527905612.036390000	77.633	87	0
1527905612.089327000	77.686	255	0
1527905612.090240000	77.6869	148	0
1527905612.092445000	77.6891	92	0
1527905612.092681000	77.6893	110	1
1527905612.093071000	77.6897	192	0
1527905612.095631000	77.6923	98	1
1527905612.408919000	78.0055	334	0
1527905612.409467000	78.0061	1412	0
1527905612.410063000	78.0067	999	0
1527905612.410636000	78.0073	92	0
1527905612.411257000	78.0079	191	0
1527905612.411785000	78.0084	110	1
1527905613.257345000	78.854	545	1
1527905613.257436000	78.8541	258	1
1527905613.284370000	78.881	87	0
1527905613.367189000	78.9638	258	0
1527905613.367715000	78.9643	148	0
1527905613.369695000	78.9663	104	1
1527905613.371124000	78.9677	92	0
1527905613.371843000	78.9685	174	0
1527905613.373721000	78.9703	101	1
1527905613.579403000	79.176	532	1
1527905613.579465000	79.1761	259	1
1527905613.605802000	79.2024	87	0
1527905613.682761000	79.2794	235	0
1527905613.683280000	79.2799	148	0
1527905613.685781000	79.2824	104	1
1527905613.686190000	79.2828	92	0
1527905613.686806000	79.2834	194	0
1527905613.688766000	79.2854	101	1
1527905614.608686000	80.2053	390	1
1527905614.608777000	80.2054	261	1
1527905614.638653000	80.2353	87	0
1527905614.710700000	80.3073	256	0
1527905614.711283000	80.3079	148	0
1527905614.713796000	80.3104	104	1
1527905614.714286000	80.3109	92	0
1527905614.714910000	80.3115	281	0
1527905614.716780000	80.3134	101	1
1527905614.968184000	80.5648	390	1
1527905614.968281000	80.5649	259	1
1527905614.994083000	80.5907	87	0
1527905615.082755000	80.6794	260	0
1527905615.083378000	80.68	148	0
1527905615.085811000	80.6824	104	1
1527905615.087743000	80.6844	92	0
1527905615.088399000	80.685	207	0
1527905615.090799000	80.6874	101	1
1527905615.517138000	81.1138	1210	1
1527905615.517230000	81.1139	258	1
1527905615.543843000	81.1405	87	0
1527905615.642856000	81.2395	325	0
1527905615.643431000	81.2401	148	0
1527905615.645330000	81.242	92	0
1527905615.645849000	81.2425	107	1
1527905615.645873000	81.2425	133	0
1527905615.648858000	81.2455	98	1
1527905615.808244000	81.4049	405	1
1527905615.808333000	81.405	259	1
1527905615.836355000	81.433	87	0
1527905615.911379000	81.508	256	0
1527905615.911900000	81.5085	148	0
1527905615.913880000	81.5105	104	1
1527905615.915200000	81.5118	92	0
1527905615.916008000	81.5126	293	0
1527905615.917850000	81.5145	101	1
1527905616.181250000	81.7779	394	1
1527905616.181314000	81.7779	261	1
1527905616.227204000	81.8238	87	0
1527905616.321691000	81.9183	233	0
1527905616.322206000	81.9188	148	0
1527905616.324943000	81.9216	104	1
1527905616.326005000	81.9226	92	0
1527905616.326688000	81.9233	234	0
1527905616.328931000	81.9256	101	1
1527905616.677302000	82.2739	390	1
1527905616.677374000	82.274	258	1
1527905616.702838000	82.2995	87	0
1527905616.801767000	82.3984	275	0
1527905616.802307000	82.3989	148	0
1527905616.804968000	82.4016	104	1
1527905616.807743000	82.4044	92	0
1527905616.808494000	82.4051	266	0
1527905616.810984000	82.4076	101	1
1527905617.276374000	82.873	393	1
1527905617.276449000	82.8731	259	1
1527905617.304160000	82.9008	87	0
1527905617.371580000	82.9682	282	0
1527905617.372109000	82.9687	148	0
1527905617.374013000	82.9706	104	1
1527905617.374746000	82.9714	92	0
1527905617.375397000	82.972	264	0
1527905617.378018000	82.9746	101	1
1527905617.627438000	83.2241	393	1
1527905617.627497000	83.2241	260	1
1527905617.653218000	83.2498	87	0
1527905617.745018000	83.3416	267	0
1527905617.745666000	83.3423	148	0
1527905617.748019000	83.3446	104	1
1527905617.748957000	83.3456	92	0
1527905617.749565000	83.3462	218	0
1527905617.752005000	83.3486	101	1
1527905618.109251000	83.7059	390	1
1527905618.109311000	83.7059	258	1
1527905618.134208000	83.7308	87	0
1527905618.205522000	83.8021	256	0
1527905618.206045000	83.8027	148	0
1527905618.208046000	83.8047	104	1
1527905618.209247000	83.8059	92	0
1527905618.209829000	83.8065	312	0
1527905618.212041000	83.8087	101	1
1527905618.473826000	84.0704	431	1
1527905618.473909000	84.0705	259	1
1527905618.504417000	84.101	87	0
1527905618.595800000	84.1924	233	0
1527905618.596382000	84.193	148	0
1527905618.599069000	84.1957	104	1
1527905618.599573000	84.1962	92	0
1527905618.600183000	84.1968	156	0
1527905618.602057000	84.1987	101	1
1527905619.009305000	84.6059	413	1
1527905619.009400000	84.606	258	1
1527905619.034459000	84.6311	87	0
1527905619.127341000	84.724	259	0
1527905619.127886000	84.7245	148	0
1527905619.130103000	84.7267	104	1
1527905619.131502000	84.7281	92	0
1527905619.132651000	84.7293	260	0
1527905619.134091000	84.7307	101	1
1527905619.228486000	84.8251	546	1
1527905619.228575000	84.8252	258	1
1527905619.254220000	84.8508	87	0
1527905619.329603000	84.9262	302	0
1527905619.330186000	84.9268	148	0
1527905619.332035000	84.9287	104	1
1527905619.335496000	84.9321	92	0
1527905619.336107000	84.9327	291	0
1527905619.338018000	84.9346	101	1
1527905619.486216000	85.0828	530	1
1527905619.486286000	85.0829	258	1
1527905619.510230000	85.1069	100	0
1527905619.513115000	85.1097	98	1
1527905619.596587000	85.1932	256	0
1527905619.597101000	85.1937	148	0
1527905619.599130000	85.1958	101	1
1527905619.601027000	85.1976	92	0
1527905619.602075000	85.1987	204	0
1527905619.604116000	85.2007	101	1
1527905619.768347000	85.365	389	1
1527905619.768415000	85.365	258	1
1527905619.798025000	85.3946	87	0
1527905619.894265000	85.4909	256	0
1527905619.894822000	85.4914	148	0
1527905619.897136000	85.4938	104	1
1527905619.898421000	85.495	92	0
1527905619.899041000	85.4957	178	0
1527905619.901130000	85.4978	101	1
1527905620.220503000	85.8171	390	1
1527905620.220569000	85.8172	258	1
1527905620.247662000	85.8443	87	0
1527905620.329455000	85.9261	235	0
1527905620.329976000	85.9266	148	0
1527905620.332173000	85.9288	104	1
1527905620.333138000	85.9298	92	0
1527905620.334535000	85.9312	128	0
1527905620.336156000	85.9328	101	1
1527905620.479428000	86.0761	1212	1
1527905620.479518000	86.0761	260	1
1527905620.515586000	86.1122	87	0
1527905620.599146000	86.1958	233	0
1527905620.599710000	86.1963	148	0
1527905620.602171000	86.1988	104	1
1527905620.602728000	86.1994	92	0
1527905620.603679000	86.2003	286	0
1527905620.605179000	86.2018	101	1
1527905620.788490000	86.3851	406	1
1527905620.788580000	86.3852	260	1
1527905620.815165000	86.4118	87	0
1527905620.881170000	86.4778	263	0
1527905620.881703000	86.4783	148	0
1527905620.884202000	86.4808	104	1
1527905620.885293000	86.4819	92	0
1527905620.885848000	86.4825	220	0
1527905620.888187000	86.4848	101	1
1527905621.108631000	86.7053	391	1
1527905621.108693000	86.7053	259	1
1527905621.134546000	86.7312	87	0
1527905621.143508000	86.7401	87	0
1527905621.224984000	86.8216	328	0
1527905621.225499000	86.8221	148	0
1527905621.228221000	86.8248	107	1
1527905621.229191000	86.8258	92	0
1527905621.229752000	86.8264	251	0
1527905621.232206000	86.8288	101	1
1527905621.509396000	87.106	391	1
1527905621.509485000	87.1061	260	1
1527905621.535470000	87.1321	87	0
1527905621.617378000	87.214	235	0
1527905621.617899000	87.2145	148	0
1527905621.620243000	87.2169	104	1
1527905621.621203000	87.2178	92	0
1527905621.621968000	87.2186	247	0
1527905621.624230000	87.2209	101	1
1527905621.750431000	87.3471	390	1
1527905621.750508000	87.3471	258	1
1527905621.776949000	87.3736	87	0
1527905621.849776000	87.4464	255	0
1527905621.850356000	87.447	148	0
1527905621.852210000	87.4488	104	1
1527905621.853358000	87.45	92	0
1527905621.854032000	87.4507	102	0
1527905621.856196000	87.4528	101	1
1527905622.049854000	87.6465	392	1
1527905622.049945000	87.6466	259	1
1527905622.075006000	87.6716	87	0
1527905622.152375000	87.749	275	0
1527905622.152972000	87.7496	148	0
1527905622.155204000	87.7518	104	1
1527905622.155761000	87.7524	92	0
1527905622.156371000	87.753	125	0
1527905622.158229000	87.7549	101	1
1527905622.362712000	87.9593	394	1
1527905622.362796000	87.9594	260	1
1527905622.403485000	88.0001	87	0
1527905622.494616000	88.0912	259	0
1527905622.495153000	88.0918	148	0
1527905622.497285000	88.0939	104	1
1527905622.498206000	88.0948	92	0
1527905622.498760000	88.0954	149	0
1527905622.501283000	88.0979	101	1
1527905622.890667000	88.4873	431	1
1527905622.890726000	88.4873	258	1
1527905622.917296000	88.5139	87	0
1527905622.988926000	88.5855	290	0
1527905622.989503000	88.5861	148	0
1527905622.992264000	88.5889	104	1
1527905622.992452000	88.5891	92	0
1527905622.993060000	88.5897	211	0
1527905622.995272000	88.5919	101	1
1527905623.149369000	88.746	414	1
1527905623.149434000	88.7461	258	1
1527905623.184703000	88.7813	87	0
1527905623.255515000	88.8521	232	0
1527905623.256088000	88.8527	148	0
1527905623.258043000	88.8547	92	0
1527905623.258276000	88.8549	107	1
[truncated: 556 more rows]
