# Supplementary material for: Method for multi-task learning fusion network traffic classification to address small sample labels
Source: Sci Rep. 2024 Jan 30;14:2518. doi: 10.1038/s41598-024-51933-8 (PMC10827795; doi:10.1038/s41598-024-51933-8)
Supplement: Supplementary file 2 — Supplementary Information 2. [file 41598_2024_51933_MOESM2_ESM.zip › QUIC Dataset/QUIC Dataset/pretraining/Google Doc/GoogleDoc-1151.txt]

1527956075.556913000	0	276	1
1527956075.577161000	0.0202482	69	0
1527956075.974071000	0.417158	304	0
1527956075.974398000	0.417485	1392	0
1527956075.974673000	0.41776	1392	0
1527956075.974743000	0.41783	1392	0
1527956075.974745000	0.417832	160	0
1527956075.975019000	0.418106	1392	0
1527956075.975089000	0.418176	1392	0
1527956075.975321000	0.418408	1392	0
1527956075.975390000	0.418477	820	0
1527956075.976222000	0.419309	107	1
1527956075.982059000	0.425146	1392	0
1527956075.982171000	0.425258	1392	0
1527956075.982175000	0.425262	674	0
1527956075.982177000	0.425264	1392	0
1527956075.982257000	0.425344	1392	0
1527956075.982259000	0.425346	1392	0
1527956075.982262000	0.425349	168	0
1527956075.984233000	0.42732	98	1
1527956076.027873000	0.47096	1187	0
1527956076.028134000	0.471221	1392	0
1527956076.028239000	0.471326	1392	0
1527956076.028306000	0.471393	1392	0
1527956076.028309000	0.471396	168	0
1527956076.028490000	0.471577	1392	0
1527956076.028567000	0.471654	1392	0
1527956076.028640000	0.471727	1392	0
1527956076.028861000	0.471948	1392	0
1527956076.029163000	0.47225	1392	0
1527956076.029167000	0.472254	365	0
1527956076.029494000	0.472581	104	1
1527956076.031259000	0.474346	83	1
1527956076.031670000	0.474757	1392	0
1527956076.031941000	0.475028	1392	0
1527956076.032260000	0.475347	1392	0
1527956076.032263000	0.47535	168	0
1527956076.032340000	0.475427	64	0
1527956076.033214000	0.476301	92	1
1527956076.035063000	0.47815	1392	0
1527956076.035066000	0.478153	149	0
1527956076.036200000	0.479287	83	1
1527956076.037002000	0.480089	1392	0
1527956076.037303000	0.48039	1392	0
1527956076.037616000	0.480703	1392	0
1527956076.037619000	0.480706	168	0
1527956076.038205000	0.481292	89	1
1527956076.039048000	0.482135	1392	0
1527956076.039051000	0.482138	136	0
1527956076.040197000	0.483284	83	1
1527956076.041828000	0.484915	1392	0
1527956076.042112000	0.485199	1392	0
1527956076.042437000	0.485524	1392	0
1527956076.042445000	0.485532	168	0
1527956076.043262000	0.486349	89	1
1527956076.043552000	0.486639	771	0
1527956076.045850000	0.488937	1392	0
1527956076.046119000	0.489206	1392	0
1527956076.046448000	0.489535	1392	0
1527956076.046450000	0.489537	168	0
1527956076.046626000	0.489713	868	0
1527956076.047408000	0.490495	95	1
1527956076.497475000	0.940562	821	1
1527956076.497558000	0.940645	1392	1
1527956076.497584000	0.940671	886	1
1527956076.504944000	0.948031	536	1
1527956076.516857000	0.959944	69	0
1527956076.525220000	0.968307	69	0
1527956076.656188000	1.09928	377	0
1527956076.658279000	1.10137	60	0
1527956076.658333000	1.10142	86	1
1527956076.660233000	1.10332	80	1
1527956076.755809000	1.1989	197	1
1527956076.767600000	1.21069	391	0
1527956076.769303000	1.21239	80	1
1527956076.775515000	1.2186	69	0
1527956076.803509000	1.2466	1392	0
1527956076.803622000	1.24671	1392	0
1527956076.803730000	1.24682	1392	0
1527956076.803733000	1.24682	166	0
1527956076.804027000	1.24711	1392	0
1527956076.804344000	1.24743	1392	0
1527956076.804559000	1.24765	1055	0
1527956076.804561000	1.24765	179	0
1527956076.806280000	1.24937	104	1
1527956077.137532000	1.58062	397	0
1527956077.137741000	1.58083	1095	0
1527956077.139291000	1.58238	83	1
1527956077.140451000	1.58354	72	0
1527956077.140533000	1.58362	107	0
1527956077.142309000	1.5854	83	1
1527956077.188568000	1.63166	639	1
1527956077.190430000	1.63352	699	1
1527956077.208304000	1.65139	69	0
1527956077.450310000	1.8934	593	0
1527956077.450487000	1.89357	941	0
1527956077.450490000	1.89358	199	0
1527956077.452317000	1.8954	89	1
1527956077.473494000	1.91658	309	1
1527956077.493622000	1.93671	69	0
1527956077.512186000	1.95527	237	0
1527956077.512303000	1.95539	421	0
1527956077.516479000	1.95957	340	0
1527956077.516883000	1.95997	60	0
1527956077.518423000	1.96151	92	1
1527956077.536911000	1.98	224	1
1527956077.537004000	1.98009	124	1
1527956077.555718000	1.99881	69	0
1527956077.579678000	2.02277	135	1
1527956077.579754000	2.02284	170	1
1527956077.599918000	2.043	69	0
1527956077.634047000	2.07713	1392	0
1527956077.634266000	2.07735	1392	0
1527956077.634587000	2.07767	1392	0
1527956077.634764000	2.07785	464	0
1527956077.634836000	2.07792	72	0
1527956077.634838000	2.07793	100	0
1527956077.637490000	2.08058	101	1
1527956077.710455000	2.15354	570	0
1527956077.710457000	2.15354	72	0
1527956077.710575000	2.15366	68	0
1527956077.712335000	2.15542	86	1
1527956078.494449000	2.93754	211	1
1527956078.513976000	2.95706	69	0
1527956078.531216000	2.9743	1243	1
1527956078.553174000	2.99626	69	0
1527956078.651984000	3.09507	328	0
1527956078.653097000	3.09618	1392	0
1527956078.653269000	3.09636	976	0
1527956078.653895000	3.09698	86	1
1527956078.655360000	3.09845	83	1
1527956078.669297000	3.11238	72	0
1527956078.671389000	3.11448	80	1
1527956078.694388000	3.13748	284	0
1527956078.696397000	3.13948	80	1
1527956079.021228000	3.46432	1320	1
1527956079.041880000	3.48497	69	0
1527956079.149619000	3.59271	381	0
1527956079.149887000	3.59297	1392	0
1527956079.150117000	3.5932	1392	0
1527956079.150188000	3.59328	1392	0
1527956079.150190000	3.59328	168	0
1527956079.150262000	3.59335	245	0
1527956079.153842000	3.59693	98	1
1527956079.225445000	3.66853	1100	0
1527956079.227437000	3.67052	80	1
1527956079.622014000	4.0651	377	1
1527956079.622123000	4.06521	1392	1
1527956079.622163000	4.06525	1392	1
1527956079.622217000	4.0653	1392	1
1527956079.622254000	4.06534	1392	1
1527956079.622304000	4.06539	1392	1
1527956079.622329000	4.06542	1392	1
1527956079.622373000	4.06546	1392	1
1527956079.622407000	4.06549	1392	1
1527956079.622446000	4.06553	1392	1
1527956079.622487000	4.06557	1392	1
1527956079.622529000	4.06562	1392	1
1527956079.622566000	4.06565	1392	1
1527956079.622609000	4.0657	1252	1
1527956079.643557000	4.08664	69	0
1527956079.650230000	4.09332	69	0
1527956079.786379000	4.22947	379	0
1527956079.788806000	4.23189	60	0
1527956079.801273000	4.24436	89	1
1527956080.059618000	4.50271	1370	1
1527956080.081784000	4.52487	69	0
1527956080.333589000	4.77668	491	0
1527956080.333591000	4.77668	150	0
1527956080.338486000	4.78157	86	1
1527956081.469577000	5.91266	815	1
1527956081.469658000	5.91274	1392	1
1527956081.469684000	5.91277	961	1
1527956081.470997000	5.91408	592	1
1527956081.471064000	5.91415	1392	1
1527956081.471090000	5.91418	1392	1
1527956081.471129000	5.91422	738	1
1527956081.484300000	5.92739	81	1
1527956081.490162000	5.93325	231	1
1527956081.491503000	5.93459	69	0
1527956081.500647000	5.94373	74	0
1527956081.502455000	5.94554	83	1
1527956081.503947000	5.94703	69	0
1527956081.509131000	5.95222	69	0
1527956081.819749000	6.26284	532	0
1527956081.819870000	6.26296	347	0
1527956081.821474000	6.26456	89	1
1527956081.821759000	6.26485	81	1
1527956081.823984000	6.26707	319	1
1527956081.824097000	6.26718	351	0
1527956081.825499000	6.26859	80	1
1527956081.826993000	6.27008	60	0
1527956081.828467000	6.27155	80	1
1527956081.841203000	6.28429	69	0
1527956081.845846000	6.28893	69	0
1527956082.034036000	6.47712	924	0
1527956082.034338000	6.47743	1392	0
1527956082.034410000	6.4775	1392	0
1527956082.034650000	6.47774	1392	0
1527956082.034946000	6.47803	1392	0
1527956082.035245000	6.47833	1392	0
1527956082.035247000	6.47833	104	0
1527956082.036496000	6.47958	104	1
1527956082.039000000	6.48209	1392	0
1527956082.039282000	6.48237	1392	0
1527956082.039713000	6.4828	1392	0
1527956082.039717000	6.4828	168	0
1527956082.039868000	6.48296	1211	0
1527956082.041502000	6.48459	92	1
1527956082.046371000	6.48946	1392	0
1527956082.046655000	6.48974	1392	0
1527956082.046724000	6.48981	1392	0
1527956082.046727000	6.48981	168	0
1527956082.046984000	6.49007	1392	0
1527956082.047451000	6.49054	713	0
1527956082.048494000	6.49158	95	1
1527956082.050850000	6.49394	1392	0
1527956082.051141000	6.49423	1392	0
1527956082.051440000	6.49453	1392	0
1527956082.051443000	6.49453	168	0
1527956082.052574000	6.49566	89	1
1527956082.054076000	6.49716	755	0
1527956082.057489000	6.50058	80	1
1527956082.058451000	6.50154	1392	0
1527956082.058731000	6.50182	1392	0
1527956082.059030000	6.50212	1392	0
1527956082.059032000	6.50212	168	0
1527956082.060493000	6.50358	89	1
1527956082.087119000	6.53021	973	0
1527956082.087237000	6.53032	1392	0
1527956082.087383000	6.53047	1392	0
1527956082.087526000	6.53061	1392	0
1527956082.087619000	6.53071	1392	0
1527956082.087621000	6.53071	297	0
1527956082.087759000	6.53085	1392	0
1527956082.087826000	6.53091	1392	0
1527956082.088056000	6.53114	1392	0
1527956082.088125000	6.53121	1272	0
1527956082.088204000	6.53129	107	1
1527956082.090849000	6.53394	1392	0
1527956082.091110000	6.5342	1392	0
1527956082.091406000	6.53449	1392	0
1527956082.091409000	6.5345	168	0
1527956082.091650000	6.53474	988	0
1527956082.092473000	6.53556	92	1
1527956082.093649000	6.53674	1392	0
1527956082.093873000	6.53696	1220	0
1527956082.094008000	6.5371	725	0
1527956082.095487000	6.53857	86	1
1527956082.095909000	6.539	1392	0
1527956082.096258000	6.53935	1312	0
1527956082.097453000	6.54054	83	1
1527956082.098220000	6.54131	1392	0
1527956082.098520000	6.54161	1392	0
1527956082.098523000	6.54161	318	0
1527956082.098599000	6.54169	72	0
1527956082.099465000	6.54255	89	1
1527956082.100584000	6.54367	245	0
1527956082.102494000	6.54558	80	1
1527956083.399061000	7.84215	274	1
1527956083.399153000	7.84224	124	1
1527956083.419462000	7.86255	69	0
1527956083.495172000	7.93826	1392	0
1527956083.495411000	7.9385	1392	0
1527956083.495721000	7.93881	1392	0
1527956083.495790000	7.93888	580	0
1527956083.495793000	7.93888	72	0
1527956083.495860000	7.93895	138	0
1527956083.496611000	7.9397	98	1
1527956084.456620000	8.89971	360	1
1527956084.456712000	8.8998	274	1
1527956084.457519000	8.90061	282	1
1527956084.457590000	8.90068	1392	1
1527956084.457619000	8.90071	1392	1
1527956084.457658000	8.90075	949	1
1527956084.477123000	8.92021	69	0
1527956084.534489000	8.97758	361	1
1527956084.554467000	8.99755	69	0
1527956084.575457000	9.01854	378	0
1527956084.577490000	9.02058	60	0
1527956084.577683000	9.02077	89	1
1527956084.591763000	9.03485	302	0
1527956084.592080000	9.03517	1380	0
1527956084.593119000	9.03621	493	0
1527956084.593618000	9.03671	86	1
1527956084.594274000	9.03736	572	0
1527956084.595610000	9.0387	80	1
1527956084.597419000	9.04051	615	0
1527956084.598614000	9.0417	80	1
1527956084.598847000	9.04193	447	0
1527956084.598997000	9.04208	677	0
1527956084.600604000	9.04369	83	1
1527956084.601197000	9.04428	464	0
1527956084.602602000	9.04569	80	1
1527956084.602655000	9.04574	815	0
1527956084.604048000	9.04714	629	0
1527956084.604598000	9.04769	83	1
1527956084.606112000	9.0492	499	0
1527956084.606956000	9.05004	419	0
1527956084.607602000	9.05069	83	1
1527956084.609496000	9.05258	681	0
1527956084.610400000	9.05349	608	0
1527956084.611609000	9.0547	83	1
1527956084.612202000	9.05529	550	0
1527956084.613609000	9.0567	80	1
1527956084.614042000	9.05713	634	0
1527956084.615344000	9.05843	563	0
1527956084.615600000	9.05869	83	1
1527956084.616359000	9.05945	669	0
1527956084.617598000	9.06069	80	1
1527956084.623232000	9.06632	84	0
1527956084.623343000	9.06643	197	0
1527956084.624633000	9.06772	83	1
1527956084.649672000	9.09276	269	0
1527956084.649786000	9.09287	83	0
1527956084.651630000	9.09472	83	1
1527956084.654279000	9.09737	65	0
1527956084.655623000	9.09871	80	1
1527956085.426664000	9.86975	465	1
1527956085.426770000	9.86986	74	1
1527956085.448096000	9.89118	69	0
1527956085.551207000	9.99429	265	0
1527956085.551320000	9.99441	347	0
1527956085.552685000	9.99577	86	1
1527956085.555673000	9.99876	72	0
1527956085.557697000	10.0008	80	1
1527956086.463916000	10.907	378	1
1527956086.464021000	10.9071	89	1
1527956086.485258000	10.9283	563	1
1527956086.485330000	10.9284	67	1
1527956086.485563000	10.9287	282	1
1527956086.500909000	10.944	69	0
1527956086.507946000	10.951	69	0
1527956086.602791000	11.0459	238	0
1527956086.602909000	11.046	131	0
1527956086.604735000	11.0478	89	1
1527956086.607737000	11.0508	72	0
1527956086.608188000	11.0513	232	0
1527956086.609724000	11.0528	83	1
1527956086.630296000	11.0734	225	0
1527956086.630460000	11.0735	120	0
1527956086.630686000	11.0738	215	0
1527956086.630754000	11.0738	83	0
1527956086.632045000	11.0751	89	1
1527956086.635698000	11.0788	72	0
1527956086.635803000	11.0789	172	0
1527956086.635805000	11.0789	72	0
1527956086.635807000	11.0789	134	0
1527956086.637742000	11.0808	89	1
1527956086.883392000	11.3265	372	1
1527956086.883479000	11.3266	198	1
1527956086.904476000	11.3476	69	0
1527956087.373434000	11.8165	248	0
1527956087.373436000	11.8165	126	0
1527956087.375866000	11.819	86	1
1527956087.376817000	11.8199	72	0
1527956087.376912000	11.82	97	0
1527956087.378784000	11.8219	83	1
1527956087.402607000	11.8457	351	1
1527956087.402734000	11.8458	1392	1
1527956087.402769000	11.8459	1392	1
1527956087.402808000	11.8459	1392	1
1527956087.402859000	11.8459	1392	1
1527956087.402895000	11.846	1392	1
1527956087.402936000	11.846	1392	1
1527956087.402991000	11.8461	1392	1
1527956087.403016000	11.8461	1392	1
1527956087.403059000	11.8461	1392	1
1527956087.403110000	11.8462	1392	1
1527956087.403152000	11.8462	1392	1
1527956087.403207000	11.8463	1392	1
1527956087.403253000	11.8463	1392	1
1527956087.404849000	11.8479	1392	1
1527956087.404917000	11.848	1392	1
1527956087.404980000	11.8481	1392	1
1527956087.405029000	11.8481	1392	1
1527956087.405066000	11.8482	1392	1
1527956087.405097000	11.8482	1392	1
1527956087.405145000	11.8482	1392	1
1527956087.406845000	11.8499	1392	1
1527956087.406909000	11.85	1392	1
1527956087.406949000	11.85	1392	1
1527956087.407020000	11.8501	1392	1
1527956087.407044000	11.8501	1392	1
1527956087.407092000	11.8502	1392	1
1527956087.407125000	11.8502	1392	1
1527956087.408859000	11.8519	1392	1
1527956087.408903000	11.852	1392	1
1527956087.408969000	11.8521	1392	1
1527956087.409031000	11.8521	1392	1
1527956087.409084000	11.8522	1392	1
1527956087.409150000	11.8522	1392	1
1527956087.409170000	11.8523	220	1
1527956087.422577000	11.8657	69	0
1527956087.426292000	11.8694	69	0
1527956087.428776000	11.8719	69	0
1527956087.432107000	11.8752	69	0
1527956087.499482000	11.9426	375	1
1527956087.500144000	11.9432	274	1
1527956087.520869000	11.964	69	0
1527956087.528060000	11.9711	69	0
1527956087.539990000	11.9831	289	1
1527956087.560305000	12.0034	69	0
1527956087.620057000	12.0631	306	0
1527956087.620174000	12.0633	98	0
1527956087.621798000	12.0649	86	1
1527956087.624786000	12.0679	72	0
1527956087.624887000	12.068	150	0
1527956087.626804000	12.0699	83	1
1527956087.631678000	12.0748	357	0
1527956087.633806000	12.0769	80	1
1527956087.637861000	12.0809	60	0
1527956087.639805000	12.0829	80	1
1527956087.734938000	12.178	251	0
1527956087.735067000	12.1782	259	0
1527956087.736817000	12.1799	83	1
1527956087.740050000	12.1831	72	0
1527956087.740163000	12.1833	142	0
1527956087.741814000	12.1849	83	1
1527956087.820821000	12.2639	1392	1
1527956087.820880000	12.264	391	1
1527956087.846064000	12.2892	69	0
1527956087.953477000	12.3966	556	0
1527956087.953951000	12.397	782	0
1527956087.955830000	12.3989	86	1
1527956087.957029000	12.4001	72	0
1527956087.957030000	12.4001	186	0
1527956087.958827000	12.4019	83	1
1527956087.985714000	12.4288	376	0
1527956087.985832000	12.4289	445	0
1527956087.985834000	12.4289	308	0
1527956087.987843000	12.4309	86	1
1527956088.011124000	12.4542	541	1
1527956088.033520000	12.4766	69	0
1527956088.158322000	12.6014	501	0
1527956088.158325000	12.6014	68	0
1527956088.159907000	12.603	86	1
1527956091.475101000	15.9182	760	1
1527956091.475166000	15.9183	232	1
1527956091.502270000	15.9454	69	0
1527956091.511078000	15.9542	69	0
1527956091.978177000	16.4213	330	0
1527956091.978278000	16.4214	126	0
1527956091.980064000	16.4232	89	1
1527956091.981919000	16.425	72	0
1527956091.982006000	16.4251	299	0
1527956091.984051000	16.4271	83	1
1527956092.009825000	16.4529	478	1
1527956092.009885000	16.453	357	1
1527956092.030547000	16.4736	69	0
1527956092.149111000	16.5922	216	0
1527956092.149239000	16.5923	126	0
1527956092.151141000	16.5942	86	1
1527956092.153746000	16.5968	72	0
1527956092.153748000	16.5968	310	0
1527956092.155048000	16.5981	83	1
1527956092.242565000	16.6857	381	1
1527956092.242659000	16.6857	232	1
1527956092.262525000	16.7056	69	0
1527956092.393857000	16.8369	235	0
1527956092.393859000	16.8369	126	0
1527956092.396149000	16.8392	86	1
1527956092.398582000	16.8417	72	0
1527956092.398584000	16.8417	136	0
1527956092.400127000	16.8432	83	1
1527956092.814605000	17.2577	367	1
1527956092.814695000	17.2578	232	1
1527956092.834277000	17.2774	69	0
1527956092.938263000	17.3814	245	0
1527956092.938266000	17.3814	126	0
1527956092.940180000	17.3833	86	1
1527956092.941863000	17.385	72	0
1527956092.941864000	17.385	111	0
1527956092.944172000	17.3873	83	1
1527956093.215419000	17.6585	367	1
1527956093.215497000	17.6586	232	1
1527956093.235769000	17.6789	69	0
1527956093.346162000	17.7892	285	0
1527956093.346165000	17.7893	126	0
1527956093.348200000	17.7913	86	1
1527956093.351134000	17.7942	72	0
1527956093.351846000	17.7949	172	0
1527956093.353137000	17.7962	83	1
1527956093.728677000	18.1718	369	1
1527956093.728771000	18.1719	232	1
1527956093.747860000	18.1909	69	0
1527956093.880334000	18.3234	236	0
1527956093.880336000	18.3234	126	0
1527956093.882228000	18.3253	86	1
1527956093.884849000	18.3279	72	0
1527956093.885289000	18.3284	192	0
1527956093.886143000	18.3292	83	1
1527956094.599682000	19.0428	368	1
1527956094.599744000	19.0428	232	1
1527956094.620445000	19.0635	69	0
1527956094.739840000	19.1829	242	0
1527956094.740096000	19.1832	126	0
1527956094.742312000	19.1854	86	1
1527956094.744064000	19.1872	72	0
1527956094.744558000	19.1876	287	0
1527956094.746266000	19.1894	83	1
1527956094.871453000	19.3145	368	1
1527956094.871550000	19.3146	232	1
1527956094.891387000	19.3345	69	0
1527956094.994779000	19.4379	239	0
1527956094.994782000	19.4379	128	0
1527956094.996242000	19.4393	86	1
1527956094.998373000	19.4415	72	0
1527956094.998375000	19.4415	162	0
1527956095.000281000	19.4434	83	1
1527956095.333635000	19.7767	372	1
1527956095.333697000	19.7768	236	1
1527956095.354492000	19.7976	69	0
1527956095.459810000	19.9029	235	0
1527956095.459923000	19.903	128	0
1527956095.461249000	19.9043	86	1
1527956095.465043000	19.9081	72	0
1527956095.465284000	19.9084	122	0
1527956095.467264000	19.9104	83	1
1527956095.667894000	20.111	370	1
1527956095.667971000	20.1111	235	1
1527956095.689840000	20.1329	69	0
1527956095.787457000	20.2305	215	0
1527956095.787460000	20.2305	128	0
1527956095.789337000	20.2324	86	1
1527956095.790960000	20.234	72	0
1527956095.790963000	20.2341	186	0
1527956095.792265000	20.2354	83	1
1527956096.010675000	20.4538	368	1
1527956096.010752000	20.4538	235	1
1527956096.031282000	20.4744	69	0
1527956096.142113000	20.5852	235	0
1527956096.142115000	20.5852	128	0
1527956096.144355000	20.5874	86	1
1527956096.146840000	20.5899	72	0
1527956096.147285000	20.5904	220	0
1527956096.148282000	20.5914	83	1
1527956096.451917000	20.895	973	1
1527956096.452007000	20.8951	235	1
1527956096.483063000	20.9262	69	0
1527956096.610431000	21.0535	236	0
1527956096.610545000	21.0536	128	0
1527956096.612315000	21.0554	86	1
1527956096.614933000	21.058	72	0
1527956096.615760000	21.0588	75	0
1527956096.616336000	21.0594	83	1
1527956096.702959000	21.146	460	1
1527956096.703050000	21.1461	237	1
1527956096.722591000	21.1657	69	0
1527956096.829945000	21.273	259	0
1527956096.829948000	21.273	128	0
1527956096.831362000	21.2744	86	1
1527956096.835265000	21.2784	72	0
1527956096.835644000	21.2787	92	0
1527956096.838331000	21.2814	83	1
1527956097.123113000	21.5662	756	1
1527956097.123174000	21.5663	235	1
1527956097.142877000	21.586	69	0
1527956097.262677000	21.7058	215	0
1527956097.262679000	21.7058	128	0
1527956097.264453000	21.7075	86	1
1527956097.266897000	21.71	72	0
1527956097.267380000	21.7105	166	0
1527956097.268341000	21.7114	83	1
1527956097.360459000	21.8035	475	1
1527956097.360553000	21.8036	235	1
1527956097.380746000	21.8238	69	0
1527956097.494782000	21.9379	236	0
1527956097.494910000	21.938	128	0
1527956097.496372000	21.9395	86	1
1527956097.499298000	21.9424	72	0
1527956097.499384000	21.9425	253	0
1527956097.501365000	21.9445	83	1
1527956097.625733000	22.0688	380	1
1527956097.625821000	22.0689	235	1
1527956097.646915000	22.09	69	0
1527956097.742958000	22.186	307	0
1527956097.742960000	22.186	128	0
1527956097.744392000	22.1875	86	1
1527956097.746105000	22.1892	72	0
1527956097.746107000	22.1892	248	0
1527956097.747375000	22.1905	83	1
1527956097.872473000	22.3156	372	1
1527956097.872557000	22.3156	238	1
1527956097.892708000	22.3358	69	0
1527956097.999278000	22.4424	211	0
1527956097.999280000	22.4424	128	0
1527956098.001472000	22.4446	86	1
1527956098.004083000	22.4472	72	0
1527956098.004086000	22.4472	163	0
1527956098.005389000	22.4485	83	1
1527956098.465965000	22.9091	366	1
1527956098.466030000	22.9091	235	1
1527956098.497711000	22.9408	69	0
1527956098.604464000	23.0476	238	0
1527956098.604470000	23.0476	128	0
1527956098.606512000	23.0496	86	1
1527956098.608519000	23.0516	72	0
1527956098.608521000	23.0516	159	0
1527956098.610489000	23.0536	83	1
1527956099.207898000	23.651	368	1
1527956099.207990000	23.6511	235	1
1527956099.228391000	23.6715	69	0
1527956099.348057000	23.7911	247	0
1527956099.348060000	23.7911	128	0
1527956099.349489000	23.7926	86	1
1527956099.351862000	23.7949	72	0
1527956099.351948000	23.795	294	0
1527956099.353532000	23.7966	83	1
1527956099.450802000	23.8939	369	1
1527956099.450862000	23.8939	235	1
1527956099.470613000	23.9137	69	0
1527956099.590117000	24.0332	306	0
1527956099.590120000	24.0332	128	0
1527956099.592585000	24.0357	86	1
1527956099.595423000	24.0385	72	0
1527956099.595866000	24.039	288	0
1527956099.597546000	24.0406	83	1
1527956099.732322000	24.1754	368	1
1527956099.732385000	24.1755	236	1
1527956099.751970000	24.1951	69	0
1527956099.862482000	24.3056	215	0
1527956099.862484000	24.3056	128	0
1527956099.864516000	24.3076	86	1
1527956099.867542000	24.3106	72	0
1527956099.867638000	24.3107	196	0
1527956099.869556000	24.3126	83	1
1527956100.416858000	24.8599	368	1
1527956100.416951000	24.86	235	1
1527956100.437518000	24.8806	69	0
1527956100.565343000	25.0084	242	0
1527956100.565346000	25.0084	128	0
1527956100.567644000	25.0107	86	1
1527956100.573363000	25.0165	72	0
1527956100.573365000	25.0165	305	0
1527956100.575609000	25.0187	83	1
1527956100.658060000	25.1011	368	1
1527956100.658157000	25.1012	237	1
1527956100.679644000	25.1227	69	0
1527956100.825777000	25.2689	239	0
1527956100.826197000	25.2693	128	0
1527956100.827566000	25.2707	86	1
1527956100.829649000	25.2727	72	0
1527956100.830068000	25.2732	111	0
1527956100.831557000	25.2746	83	1
1527956101.093419000	25.5365	372	1
1527956101.093514000	25.5366	236	1
1527956101.113504000	25.5566	69	0
1527956101.221321000	25.6644	215	0
1527956101.221323000	25.6644	128	0
1527956101.223665000	25.6668	86	1
1527956101.225467000	25.6686	72	0
1527956101.226399000	25.6695	252	0
1527956101.227577000	25.6707	83	1
1527956102.208397000	26.6515	977	1
1527956102.208490000	26.6516	235	1
1527956102.228476000	26.6716	69	0
1527956102.237443000	26.6805	69	0
1527956102.337236000	26.7803	236	0
1527956102.337238000	26.7803	128	0
1527956102.338640000	26.7817	89	1
1527956102.342991000	26.7861	72	0
1527956102.343089000	26.7862	294	0
1527956102.344644000	26.7877	83	1
1527956102.537886000	26.981	457	1
1527956102.537976000	26.9811	236	1
1527956102.558508000	27.0016	69	0
1527956102.669982000	27.1131	257	0
1527956102.669984000	27.1131	128	0
1527956102.671757000	27.1148	86	1
1527956102.682242000	27.1253	72	0
1527956102.682379000	27.1255	260	0
1527956102.684736000	27.1278	83	1
1527956102.942837000	27.3859	755	1
1527956102.942910000	27.386	236	1
1527956102.962940000	27.406	69	0
1527956103.058985000	27.5021	213	0
1527956103.058987000	27.5021	128	0
1527956103.060782000	27.5039	86	1
1527956103.064236000	27.5073	72	0
1527956103.064237000	27.5073	265	0
1527956103.065741000	27.5088	83	1
1527956103.424229000	27.8673	476	1
1527956103.424318000	27.8674	237	1
1527956103.446527000	27.8896	69	0
1527956103.570610000	28.0137	281	0
1527956103.570613000	28.0137	128	0
1527956103.572788000	28.0159	86	1
1527956103.574968000	28.0181	72	0
1527956103.575427000	28.0185	77	0
1527956103.576711000	28.0198	83	1
1527956103.722380000	28.1655	379	1
1527956103.722474000	28.1656	235	1
1527956103.742438000	28.1855	69	0
1527956104.046790000	28.4899	215	0
1527956104.046793000	28.4899	128	0
1527956104.048817000	28.4919	86	1
1527956104.050892000	28.494	72	0
1527956104.051413000	28.4945	99	0
1527956104.052731000	28.4958	83	1
1527956104.079820000	28.5229	369	1
1527956104.079914000	28.523	235	1
1527956104.099563000	28.5426	69	0
1527956104.208386000	28.6515	216	0
1527956104.208388000	28.6515	128	0
1527956104.209842000	28.6529	86	1
1527956104.211909000	28.655	72	0
1527956104.212007000	28.6551	177	0
1527956104.213804000	28.6569	83	1
1527956104.442322000	28.8854	370	1
1527956104.442418000	28.8855	235	1
1527956104.463276000	28.9064	69	0
1527956104.567855000	29.0109	330	0
1527956104.567857000	29.0109	128	0
1527956104.569844000	29.0129	86	1
1527956104.576571000	29.0197	72	0
1527956104.576573000	29.0197	81	0
1527956104.578850000	29.0219	83	1
1527956104.794120000	29.2372	369	1
1527956104.794181000	29.2373	237	1
1527956104.815814000	29.2589	69	0
1527956104.821814000	29.2649	69	0
1527956104.946957000	29.39	213	0
1527956104.947083000	29.3902	128	0
1527956104.948816000	29.3919	89	1
1527956104.949827000	29.3929	72	0
1527956104.949829000	29.3929	78	0
1527956104.951855000	29.3949	83	1
1527956105.152054000	29.5951	368	1
1527956105.152139000	29.5952	235	1
1527956105.171900000	29.615	69	0
1527956105.294854000	29.7379	215	0
1527956105.294861000	29.7379	128	0
1527956105.296887000	29.74	86	1
1527956105.299293000	29.7424	72	0
1527956105.299295000	29.7424	109	0
1527956105.300867000	29.744	83	1
1527956105.792442000	30.2355	368	1
1527956105.792539000	30.2356	235	1
1527956105.812373000	30.2555	69	0
1527956105.920682000	30.3638	268	0
1527956105.920684000	30.3638	128	0
1527956105.922912000	30.366	86	1
1527956105.925136000	30.3682	72	0
1527956105.925137000	30.3682	237	0
1527956105.926895000	30.37	83	1
1527956106.353247000	30.7963	368	1
1527956106.353339000	30.7964	235	1
1527956106.374107000	30.8172	69	0
1527956106.510688000	30.9538	308	0
1527956106.510690000	30.9538	128	0
1527956106.512933000	30.956	86	1
1527956106.515704000	30.9588	72	0
1527956106.516191000	30.9593	315	0
1527956106.517891000	30.961	83	1
1527956106.597028000	31.0401	369	1
1527956106.597126000	31.0402	235	1
1527956106.618339000	31.0614	69	0
1527956106.713964000	31.1571	213	0
1527956106.714095000	31.1572	128	0
1527956106.715915000	31.159	86	1
1527956106.719636000	31.1627	72	0
1527956106.719638000	31.1627	131	0
1527956106.720884000	31.164	83	1
1527956106.816228000	31.2593	367	1
1527956106.816298000	31.2594	235	1
1527956106.836329000	31.2794	69	0
1527956106.841299000	31.2844	69	0
1527956106.943393000	31.3865	217	0
1527956106.943688000	31.3868	128	0
1527956106.944908000	31.388	89	1
1527956106.946283000	31.3894	72	0
1527956106.946761000	31.3898	189	0
1527956106.947902000	31.391	83	1
1527956107.210000000	31.6531	976	1
1527956107.210065000	31.6532	236	1
1527956107.230145000	31.6732	69	0
1527956107.339827000	31.7829	239	0
1527956107.339830000	31.7829	128	0
1527956107.341955000	31.785	86	1
1527956107.343907000	31.787	72	0
1527956107.344405000	31.7875	110	0
1527956107.345930000	31.789	83	1
1527956107.812268000	32.2554	462	1
1527956107.812363000	32.2555	235	1
1527956107.842689000	32.2858	69	0
1527956107.955152000	32.3982	236	0
1527956107.955154000	32.3982	128	0
1527956107.956982000	32.4001	86	1
1527956107.958781000	32.4019	72	0
1527956107.959062000	32.4021	220	0
1527956107.960966000	32.4041	83	1
1527956108.038352000	32.4814	755	1
1527956108.038448000	32.4815	235	1
1527956108.070226000	32.5133	69	0
1527956108.204000000	32.6471	213	0
1527956108.204102000	32.6472	128	0
1527956108.206009000	32.6491	86	1
1527956108.207919000	32.651	72	0
1527956108.208404000	32.6515	192	0
1527956108.210000000	32.6531	83	1
1527956108.479859000	32.9229	473	1
1527956108.479952000	32.923	235	1
1527956108.500345000	32.9434	69	0
1527956108.606736000	33.0498	260	0
1527956108.606739000	33.0498	128	0
1527956108.609070000	33.0522	86	1
1527956108.610796000	33.0539	72	0
1527956108.611235000	33.0543	108	0
1527956108.613002000	33.0561	83	1
1527956108.703595000	33.1467	380	1
1527956108.703689000	33.1468	236	1
1527956108.723293000	33.1664	69	0
1527956108.839047000	33.2821	215	0
1527956108.839049000	33.2821	128	0
1527956108.841055000	33.2841	86	1
1527956108.843863000	33.287	72	0
1527956108.844360000	33.2874	319	0
1527956108.846072000	33.2892	83	1
1527956109.152537000	33.5956	369	1
1527956109.152602000	33.5957	235	1
1527956109.173027000	33.6161	69	0
1527956109.287821000	33.7309	261	0
1527956109.287823000	33.7309	128	0
1527956109.290123000	33.7332	86	1
1527956109.291428000	33.7345	72	0
1527956109.291664000	33.7348	120	0
1527956109.293108000	33.7362	83	1
1527956109.545454000	33.9885	372	1
1527956109.545538000	33.9886	237	1
1527956109.565170000	34.0083	69	0
1527956109.677876000	34.121	239	0
1527956109.678566000	34.1217	128	0
1527956109.680194000	34.1233	86	1
1527956109.682321000	34.1254	72	0
1527956109.682738000	34.1258	303	0
1527956109.684063000	34.1272	83	1
1527956109.767234000	34.2103	369	1
1527956109.767301000	34.2104	235	1
1527956109.787641000	34.2307	69	0
1527956109.936433000	34.3795	215	0
1527956109.936548000	34.3796	128	0
1527956109.938083000	34.3812	86	1
1527956109.940342000	34.3834	72	0
1527956109.940439000	34.3835	298	0
1527956109.942080000	34.3852	83	1
1527956110.141503000	34.5846	369	1
1527956110.141596000	34.5847	235	1
1527956110.179167000	34.6223	369	1
1527956110.180014000	34.6231	69	0
1527956110.198341000	34.6414	69	0
1527956110.320691000	34.7638	308	0
1527956110.320693000	34.7638	128	0
1527956110.322093000	34.7652	89	1
1527956110.328135000	34.7712	72	0
1527956110.328137000	34.7712	166	0
1527956110.330158000	34.7732	83	1
1527956111.998459000	36.4415	370	1
1527956111.998547000	36.4416	235	1
1527956112.027218000	36.4703	69	0
1527956112.129400000	36.5725	238	0
1527956112.129402000	36.5725	128	0
1527956112.130896000	36.574	86	1
1527956112.135157000	36.5782	72	0
1527956112.135159000	36.5782	251	0
1527956112.136850000	36.5799	83	1
1527956112.779521000	37.2226	368	1
1527956112.779612000	37.2227	235	1
1527956112.799173000	37.2423	69	0
1527956112.904133000	37.3472	238	0
1527956112.904135000	37.3472	128	0
1527956112.905936000	37.349	86	1
1527956112.908640000	37.3517	72	0
1527956112.908641000	37.3517	209	0
1527956112.910902000	37.354	83	1
1527956113.063469000	37.5066	368	1
1527956113.063536000	37.5066	236	1
1527956113.083954000	37.527	69	0
1527956113.187497000	37.6306	245	0
1527956113.187499000	37.6306	128	0
1527956113.188881000	37.632	86	1
1527956113.193364000	37.6365	72	0
1527956113.193791000	37.6369	143	0
1527956113.194848000	37.6379	83	1
1527956113.605978000	38.0491	367	1
1527956113.606075000	38.0492	235	1
1527956113.625969000	38.0691	69	0
1527956113.730837000	38.1739	308	0
1527956113.730841000	38.1739	128	0
1527956113.732919000	38.176	86	1
1527956113.735386000	38.1785	72	0
1527956113.735859000	38.1789	235	0
1527956113.736879000	38.18	83	1
1527956113.917114000	38.3602	973	1
1527956113.917178000	38.3603	235	1
1527956113.940874000	38.384	69	0
1527956114.056886000	38.5	212	0
1527956114.056889000	38.5	128	0
1527956114.058952000	38.502	86	1
1527956114.070382000	38.5135	72	0
1527956114.070820000	38.5139	212	0
1527956114.071898000	38.515	83	1
1527956114.230303000	38.6734	367	1
1527956114.230369000	38.6735	237	1
1527956114.251538000	38.6946	69	0
1527956114.348609000	38.7917	216	0
1527956114.348611000	38.7917	128	0
1527956114.350950000	38.794	86	1
1527956114.352760000	38.7958	72	0
1527956114.352762000	38.7958	169	0
1527956114.354932000	38.798	83	1
1527956114.522756000	38.9658	460	1
1527956114.522820000	38.9659	236	1
1527956114.544739000	38.9878	69	0
1527956114.640646000	39.0837	263	0
1527956114.640648000	39.0837	128	0
1527956114.642974000	39.0861	86	1
1527956114.644683000	39.0878	72	0
1527956114.644943000	39.088	251	0
1527956114.645925000	39.089	83	1
1527956115.055290000	39.4984	758	1
1527956115.055426000	39.4985	236	1
1527956115.076968000	39.5201	69	0
1527956115.174651000	39.6177	215	0
1527956115.174653000	39.6177	128	0
1527956115.177013000	39.6201	86	1
1527956115.179863000	39.623	72	0
1527956115.179953000	39.623	239	0
1527956115.181986000	39.6251	83	1
1527956115.564918000	40.008	474	1
1527956115.565019000	40.0081	236	1
1527956115.585092000	40.0282	69	0
1527956115.693105000	40.1362	238	0
1527956115.693219000	40.1363	128	0
1527956115.695004000	40.1381	86	1
1527956115.697214000	40.1403	72	0
1527956115.697631000	40.1407	164	0
1527956115.699004000	40.1421	83	1
1527956116.282772000	40.7259	385	1
1527956116.282834000	40.7259	235	1
1527956116.304068000	40.7472	69	0
1527956116.424818000	40.8679	260	0
1527956116.425183000	40.8683	128	0
1527956116.427136000	40.8702	86	1
1527956116.429127000	40.8722	72	0
1527956116.429678000	40.8728	182	0
1527956116.431098000	40.8742	83	1
1527956116.714546000	41.1576	368	1
1527956116.714610000	41.1577	235	1
1527956116.735323000	41.1784	69	0
1527956116.835924000	41.279	259	0
1527956116.835927000	41.279	128	0
1527956116.838161000	41.2812	86	1
1527956116.840912000	41.284	72	0
1527956116.841306000	41.2844	158	0
1527956116.843081000	41.2862	83	1
1527956116.956459000	41.3995	368	1
1527956116.956531000	41.3996	235	1
1527956116.977108000	41.4202	69	0
1527956117.076332000	41.5194	213	0
1527956117.076335000	41.5194	128	0
1527956117.078184000	41.5213	86	1
1527956117.081561000	41.5246	72	0
1527956117.081563000	41.5247	314	0
1527956117.083133000	41.5262	83	1
1527956117.218310000	41.6614	368	1
1527956117.218407000	41.6615	235	1
1527956117.238420000	41.6815	69	0
1527956117.340802000	41.7839	216	0
1527956117.341089000	41.7842	128	0
1527956117.343195000	41.7863	86	1
1527956117.345101000	41.7882	72	0
1527956117.345102000	41.7882	244	0
1527956117.347158000	41.7902	83	1
1527956117.431346000	41.8744	369	1
1527956117.431439000	41.8745	235	1
1527956117.452291000	41.8954	69	0
1527956117.629971000	42.0731	235	0
1527956117.629974000	42.0731	128	0
1527956117.632186000	42.0753	86	1
1527956117.634359000	42.0774	72	0
1527956117.634361000	42.0774	201	0
1527956117.636168000	42.0793	83	1
1527956117.891722000	42.3348	369	1
1527956117.891812000	42.3349	237	1
1527956117.912553000	42.3556	69	0
1527956118.020723000	42.4638	307	0
1527956118.020726000	42.4638	128	0
1527956118.023210000	42.4663	86	1
1527956118.028563000	42.4717	72	0
1527956118.029092000	42.4722	158	0
1527956118.030126000	42.4732	83	1
1527956118.173346000	42.6164	369	1
1527956118.173438000	42.6165	235	1
1527956118.193481000	42.6366	69	0
1527956118.300967000	42.7441	212	0
1527956118.300969000	42.7441	128	0
1527956118.303227000	42.7463	86	1
1527956118.306729000	42.7498	72	0
1527956118.307176000	42.7503	153	0
1527956118.308136000	42.7512	83	1
1527956118.765618000	43.2087	367	1
1527956118.765710000	43.2088	235	1
1527956118.786429000	43.2295	69	0
1527956118.922556000	43.3656	238	0
1527956118.922559000	43.3656	128	0
1527956118.924192000	43.3673	86	1
1527956118.927133000	43.3702	72	0
1527956118.927135000	43.3702	161	0
1527956118.929196000	43.3723	83	1
1527956119.059671000	43.5028	973	1
1527956119.059766000	43.5029	235	1
1527956119.080616000	43.5237	69	0
1527956119.090323000	43.5334	69	0
1527956119.200870000	43.644	245	0
1527956119.200872000	43.644	128	0
1527956119.203258000	43.6463	89	1
1527956119.206228000	43.6493	72	0
1527956119.206231000	43.6493	194	0
1527956119.208275000	43.6514	83	1
1527956119.750633000	44.1937	367	1
1527956119.750693000	44.1938	235	1
1527956119.771050000	44.2141	69	0
1527956119.894190000	44.3373	308	0
1527956119.894193000	44.3373	128	0
1527956119.896315000	44.3394	86	1
1527956119.899268000	44.3424	72	0
1527956119.901283000	44.3444	80	1
1527956119.947769000	44.3909	134	0
1527956119.949308000	44.3924	80	1
1527956120.053114000	44.4962	457	1
1527956120.053214000	44.4963	235	1
1527956120.073147000	44.5162	69	0
1527956120.169090000	44.6122	211	0
1527956120.169092000	44.6122	128	0
1527956120.171321000	44.6144	86	1
1527956120.172804000	44.6159	72	0
1527956120.173243000	44.6163	289	0
1527956120.174248000	44.6173	83	1
1527956120.575635000	45.0187	735	1
1527956120.575739000	45.0188	1392	1
1527956120.575780000	45.0189	1392	1
1527956120.575835000	45.0189	1392	1
1527956120.575858000	45.0189	805	1
1527956120.596841000	45.0399	69	0
1527956120.692519000	45.1356	395	0
1527956120.694303000	45.1374	83	1
1527956120.698314000	45.1414	60	0
1527956120.700291000	45.1434	80	1
1527956120.887002000	45.3301	475	1
1527956120.887096000	45.3302	200	1
1527956120.907332000	45.3504	69	0
1527956120.998807000	45.4419	237	0
1527956120.998809000	45.4419	128	0
1527956121.000392000	45.4435	86	1
1527956121.002613000	45.4457	72	0
1527956121.002616000	45.4457	258	0
1527956121.004355000	45.4474	83	1
1527956121.231294000	45.6744	382	1
1527956121.231385000	45.6745	290	1
1527956121.251367000	45.6945	69	0
1527956121.350716000	45.7938	215	0
1527956121.350719000	45.7938	128	0
1527956121.352423000	45.7955	86	1
1527956121.356304000	45.7994	72	0
1527956121.356306000	45.7994	250	0
1527956121.358386000	45.8015	83	1
1527956121.574800000	46.0179	372	1
1527956121.574862000	46.0179	230	1
1527956121.595183000	46.0383	69	0
1527956121.699552000	46.1426	258	0
1527956121.699554000	46.1426	128	0
1527956121.701418000	46.1445	86	1
1527956121.703514000	46.1466	72	0
1527956121.703867000	46.147	231	0
1527956121.705396000	46.1485	83	1
1527956122.606025000	47.0491	372	1
1527956122.606102000	47.0492	235	1
1527956122.625869000	47.069	69	0
1527956122.726695000	47.1698	281	0
1527956122.726698000	47.1698	128	0
1527956122.728497000	47.1716	86	1
1527956122.730157000	47.1732	72	0
1527956122.730573000	47.1737	193	0
1527956122.731388000	47.1745	83	1
1527956123.050072000	47.4932	367	1
1527956123.050134000	47.4932	235	1
1527956123.070872000	47.514	69	0
1527956123.162739000	47.6058	215	0
1527956123.162742000	47.6058	128	0
1527956123.164498000	47.6076	86	1
1527956123.167359000	47.6104	72	0
1527956123.167362000	47.6104	226	0
1527956123.169480000	47.6126	83	1
1527956123.750054000	48.1931	368	1
1527956123.750149000	48.1932	235	1
1527956123.772479000	48.2156	69	0
1527956123.870962000	48.314	236	0
1527956123.871095000	48.3142	128	0
1527956123.872504000	48.3156	86	1
1527956123.875723000	48.3188	72	0
1527956123.875836000	48.3189	75	0
1527956123.877543000	48.3206	83	1
1527956124.051830000	48.4949	368	1
1527956124.051896000	48.495	235	1
1527956124.071711000	48.5148	69	0
1527956124.183791000	48.6269	305	0
1527956124.183794000	48.6269	128	0
1527956124.185571000	48.6287	86	1
1527956124.188117000	48.6312	72	0
1527956124.188517000	48.6316	72	0
1527956124.189477000	48.6326	83	1
1527956124.514266000	48.9574	371	1
1527956124.514362000	48.9574	238	1
1527956124.533554000	48.9766	69	0
1527956124.635765000	49.0789	238	0
1527956124.635968000	49.0791	128	0
1527956124.637586000	49.0807	86	1
1527956124.641171000	49.0843	72	0
1527956124.641173000	49.0843	224	0
1527956124.642570000	49.0857	83	1
1527956124.927238000	49.3703	978	1
1527956124.927303000	49.3704	236	1
1527956124.947087000	49.3902	69	0
1527956125.040557000	49.4836	213	0
1527956125.040560000	49.4836	128	0
1527956125.042603000	49.4857	86	1
1527956125.044584000	49.4877	72	0
1527956125.044686000	49.4878	197	0
1527956125.046603000	49.4897	83	1
1527956125.232529000	49.6756	438	1
1527956125.232633000	49.6757	1392	1
1527956125.232674000	49.6758	1392	1
1527956125.232731000	49.6758	1392	1
1527956125.232771000	49.6759	1339	1
1527956125.253657000	49.6967	69	0
1527956125.345578000	49.7887	355	0
1527956125.347608000	49.7907	83	1
1527956125.351832000	49.7949	60	0
1527956125.353612000	49.7967	80	1
1527956125.446169000	49.8893	757	1
1527956125.446265000	49.8894	236	1
1527956125.467132000	49.9102	69	0
1527956125.562873000	50.006	338	0
1527956125.562876000	50.006	128	0
1527956125.564632000	50.0077	86	1
1527956125.567129000	50.0102	72	0
1527956125.567594000	50.0107	307	0
1527956125.568569000	50.0117	83	1
1527956125.808291000	50.2514	477	1
1527956125.808384000	50.2515	237	1
1527956125.827804000	50.2709	69	0
1527956125.917184000	50.3603	215	0
1527956125.917187000	50.3603	128	0
1527956125.919686000	50.3628	86	1
1527956125.921499000	50.3646	72	0
1527956125.921885000	50.365	298	0
1527956125.923608000	50.3667	83	1
1527956126.081138000	50.5242	381	1
1527956126.081229000	50.5243	235	1
1527956126.098630000	50.5417	82	0
1527956126.100656000	50.5437	80	1
1527956126.206151000	50.6492	212	0
1527956126.206153000	50.6492	128	0
1527956126.207665000	50.6508	83	1
1527956126.210645000	50.6537	72	0
1527956126.210728000	50.6538	315	0
1527956126.212658000	50.6557	83	1
1527956126.527201000	50.9703	367	1
1527956126.527297000	50.9704	236	1
1527956126.547356000	50.9904	69	0
1527956126.658358000	51.1014	240	0
1527956126.658360000	51.1014	128	0
1527956126.660702000	51.1038	86	1
1527956126.664162000	51.1072	72	0
1527956126.664165000	51.1073	204	0
1527956126.665680000	51.1088	83	1
1527956126.946435000	51.3895	367	1
1527956126.946525000	51.3896	238	1
1527956126.965912000	51.409	69	0
1527956127.277047000	51.7201	240	0
1527956127.277349000	51.7204	128	0
1527956127.278784000	51.7219	86	1
1527956127.281184000	51.7243	72	0
1527956127.281668000	51.7248	309	0
1527956127.282656000	51.7257	83	1
1527956127.319784000	51.7629	373	1
1527956127.319867000	51.763	235	1
1527956127.340249000	51.7833	69	0
1527956127.447181000	51.8903	257	0
1527956127.447183000	51.8903	128	0
1527956127.448746000	51.8918	86	1
1527956127.451011000	51.8941	72	0
1527956127.451013000	51.8941	293	0
1527956127.452728000	51.8958	83	1
1527956127.562952000	52.006	367	1
1527956127.563013000	52.0061	235	1
1527956127.584904000	52.028	69	0
1527956127.703580000	52.1467	213	0
1527956127.703582000	52.1467	128	0
1527956127.705773000	52.1489	86	1
1527956127.708616000	52.1517	72	0
1527956127.709044000	52.1521	138	0
1527956127.710744000	52.1538	83	1
1527956128.497987000	52.9411	367	1
1527956128.498087000	52.9412	236	1
1527956128.517715000	52.9608	69	0
1527956128.650972000	53.0941	284	0
1527956128.650975000	53.0941	128	0
1527956128.652812000	53.0959	86	1
1527956128.656417000	53.0995	72	0
1527956128.656823000	53.0999	104	0
1527956128.657732000	53.1008	83	1
1527956128.990396000	53.4335	368	1
1527956128.990490000	53.4336	238	1
1527956129.011803000	53.4549	69	0
1527956129.121980000	53.5651	213	0
1527956129.121983000	53.5651	128	0
1527956129.123853000	53.5669	86	1
1527956129.128420000	53.5715	72	0
1527956129.128422000	53.5715	95	0
1527956129.129824000	53.5729	83	1
1527956129.354065000	53.7972	367	1
1527956129.354133000	53.7972	236	1
1527956129.375442000	53.8185	69	0
1527956129.498388000	53.9415	235	0
1527956129.498390000	53.9415	128	0
1527956129.499792000	53.9429	86	1
1527956129.503119000	53.9462	72	0
1527956129.503606000	53.9467	302	0
1527956129.504778000	53.9479	83	1
1527956129.756303000	54.1994	975	1
1527956129.756382000	54.1995	200	1
1527956129.777246000	54.2203	69	0
1527956129.880283000	54.3234	305	0
1527956129.880285000	54.3234	128	0
1527956129.881885000	54.325	86	1
1527956129.885898000	54.329	72	0
1527956129.885990000	54.3291	75	0
1527956129.887867000	54.331	83	1
1527956130.100397000	54.5435	371	1
1527956130.100477000	54.5436	290	1
1527956130.119954000	54.563	69	0
1527956130.223820000	54.6669	213	0
1527956130.223822000	54.6669	128	0
1527956130.225899000	54.669	86	1
1527956130.228328000	54.6714	72	0
1527956130.228786000	54.6719	158	0
1527956130.229812000	54.6729	83	1
1527956130.444343000	54.8874	457	1
1527956130.444438000	54.8875	290	1
1527956130.464528000	54.9076	69	0
1527956130.573858000	55.0169	238	0
1527956130.573860000	55.0169	128	0
1527956130.574557000	55.0176	72	0
1527956130.574644000	55.0177	107	0
1527956130.575854000	55.0189	92	1
1527956130.796330000	55.2394	756	1
1527956130.796424000	55.2395	290	1
1527956130.818557000	55.2616	69	0
1527956130.938734000	55.3818	215	0
1527956130.938737000	55.3818	128	0
1527956130.940899000	55.384	86	1
1527956130.944372000	55.3875	72	0
1527956130.944816000	55.3879	220	0
1527956130.945893000	55.389	83	1
1527956131.135329000	55.5784	474	1
1527956131.135422000	55.5785	290	1
1527956131.155717000	55.5988	69	0
1527956131.254704000	55.6978	213	0
1527956131.254706000	55.6978	128	0
1527956131.256903000	55.7	86	1
1527956131.258808000	55.7019	72	0
1527956131.258938000	55.702	249	0
1527956131.260889000	55.704	83	1
1527956132.747601000	57.1907	380	1
1527956132.747699000	57.1908	235	1
1527956132.768474000	57.2116	69	0
1527956132.890241000	57.3333	338	0
1527956132.890244000	57.3333	128	0
1527956132.892025000	57.3351	86	1
1527956132.895307000	57.3384	72	0
1527956132.895309000	57.3384	257	0
1527956132.896985000	57.3401	83	1
1527956132.968233000	57.4113	368	1
1527956132.968324000	57.4114	235	1
1527956132.988590000	57.4317	69	0
1527956133.096380000	57.5395	213	0
1527956133.096742000	57.5398	128	0
1527956133.098011000	57.5411	86	1
1527956133.100134000	57.5432	72	0
1527956133.100545000	57.5436	74	0
1527956133.102059000	57.5451	83	1
1527956133.301399000	57.7445	368	1
1527956133.301465000	57.7446	235	1
1527956133.325556000	57.7686	69	0
1527956133.334040000	57.7771	69	0
1527956133.426411000	57.8695	236	0
1527956133.426414000	57.8695	128	0
1527956133.428094000	57.8712	89	1
1527956133.430044000	57.8731	72	0
1527956133.430469000	57.8736	246	0
1527956133.432078000	57.8752	83	1
1527956133.703441000	58.1465	372	1
1527956133.703526000	58.1466	235	1
1527956133.727891000	58.171	69	0
1527956133.834735000	58.2778	220	0
1527956133.834737000	58.2778	128	0
1527956133.837134000	58.2802	86	1
1527956133.838217000	58.2813	72	0
1527956133.838611000	58.2817	152	0
1527956133.840030000	58.2831	83	1
1527956134.076318000	58.5194	369	1
1527956134.076380000	58.5195	235	1
1527956134.095503000	58.5386	69	0
1527956134.211966000	58.6551	237	0
1527956134.211968000	58.6551	128	0
1527956134.214126000	58.6572	86	1
1527956134.222770000	58.6659	72	0
1527956134.222771000	58.6659	117	0
1527956134.224060000	58.6671	83	1
1527956134.521571000	58.9647	372	1
1527956134.521628000	58.9647	236	1
1527956134.542141000	58.9852	69	0
1527956134.658322000	59.1014	260	0
1527956134.658324000	59.1014	128	0
1527956134.660162000	59.1032	86	1
1527956134.662867000	59.106	72	0
1527956134.663259000	59.1063	214	0
1527956134.664067000	59.1072	83	1
1527956134.995682000	59.4388	368	1
1527956134.995763000	59.4389	235	1
1527956135.015681000	59.4588	69	0
1527956135.117075000	59.5602	215	0
1527956135.117188000	59.5603	128	0
1527956135.119119000	59.5622	86	1
1527956135.121696000	59.5648	72	0
1527956135.122108000	59.5652	107	0
1527956135.123101000	59.5662	83	1
1527956135.324972000	59.7681	371	1
1527956135.325067000	59.7682	238	1
1527956135.344763000	59.7879	69	0
1527956135.449432000	59.8925	281	0
1527956135.449434000	59.8925	128	0
1527956135.451192000	59.8943	86	1
1527956135.454306000	59.8974	72	0
1527956135.454308000	59.8974	156	0
1527956135.456189000	59.8993	83	1
1527956135.766868000	60.21	975	1
1527956135.766946000	60.21	237	1
1527956135.803290000	60.2464	975	1
1527956135.803386000	60.2465	69	0
1527956135.824914000	60.268	69	0
1527956135.844370000	60.2875	390	1
1527956135.844468000	60.2876	1392	1
1527956135.844509000	60.2876	1392	1
1527956135.844543000	60.2876	1392	1
1527956135.844578000	60.2877	523	1
1527956135.865511000	60.3086	69	0
1527956135.937713000	60.3808	215	0
1527956135.937717000	60.3808	128	0
1527956135.939248000	60.3823	86	1
1527956135.942159000	60.3852	72	0
1527956135.942589000	60.3857	244	0
1527956135.944219000	60.3873	83	1
1527956135.948468000	60.3916	369	0
1527956135.950206000	60.3933	80	1
1527956135.954635000	60.3977	60	0
1527956135.956234000	60.3993	80	1
1527956136.198741000	60.6418	367	1
1527956136.198834000	60.6419	238	1
1527956136.220378000	60.6635	69	0
1527956136.336716000	60.7798	304	0
1527956136.336718000	60.7798	128	0
1527956136.338271000	60.7814	86	1
1527956136.340865000	60.784	72	0
1527956136.341338000	60.7844	232	0
1527956136.342172000	60.7853	83	1
1527956136.563421000	61.0065	755	1
1527956136.563515000	61.0066	238	1
1527956136.603210000	61.0463	755	1
1527956136.603907000	61.047	69	0
1527956136.623709000	61.0668	69	0
1527956136.698887000	61.142	239	0
1527956136.698889000	61.142	128	0
1527956136.701214000	61.1443	89	1
1527956136.702737000	61.1458	72	0
1527956136.703177000	61.1463	282	0
1527956136.704190000	61.1473	83	1
1527956137.022577000	61.4657	475	1
1527956137.022656000	61.4657	238	1
1527956137.044687000	61.4878	69	0
1527956137.168075000	61.6112	215	0
1527956137.168078000	61.6112	128	0
1527956137.170305000	61.6134	86	1
1527956137.171732000	61.6148	72	0
1527956137.172174000	61.6153	215	0
1527956137.173225000	61.6163	83	1
1527956137.434744000	61.8778	384	1
1527956137.434821000	61.8779	240	1
1527956137.454670000	61.8978	69	0
1527956137.561533000	62.0046	236	0
1527956137.561535000	62.0046	128	0
1527956137.563346000	62.0064	86	1
1527956137.565862000	62.0089	72	0
1527956137.565951000	62.009	224	0
1527956137.567306000	62.0104	83	1
1527956137.947566000	62.3907	367	1
1527956137.947633000	62.3907	238	1
1527956137.968021000	62.4111	69	0
1527956138.092933000	62.536	315	0
1527956138.092935000	62.536	128	0
1527956138.095350000	62.5384	86	1
1527956138.097898000	62.541	72	0
1527956138.097990000	62.5411	86	0
1527956138.099339000	62.5424	83	1
1527956138.380713000	62.8238	367	1
1527956138.380806000	62.8239	238	1
1527956138.413446000	62.8565	69	0
1527956138.540375000	62.9835	238	0
1527956138.540499000	62.9836	128	0
1527956138.542413000	62.9855	86	1
1527956138.544301000	62.9874	72	0
1527956138.544309000	62.9874	76	0
1527956138.546363000	62.9895	83	1
1527956138.621492000	63.0646	369	1
1527956138.621566000	63.0647	238	1
1527956138.641957000	63.085	69	0
1527956138.753738000	63.1968	213	0
1527956138.753852000	63.1969	128	0
1527956138.754683000	63.1978	72	0
1527956138.754757000	63.1978	225	0
1527956138.755323000	63.1984	92	1
1527956139.123871000	63.567	371	1
1527956139.123962000	63.567	241	1
1527956139.145828000	63.5889	69	0
1527956139.245785000	63.6889	217	0
1527956139.245787000	63.6889	128	0
1527956139.247443000	63.6905	86	1
1527956139.247967000	63.6911	72	0
1527956139.248403000	63.6915	92	0
1527956139.249334000	63.6924	83	1
1527956139.737008000	64.1801	367	1
1527956139.737099000	64.1802	238	1
1527956139.756848000	64.1999	69	0
1527956139.851492000	64.2946	262	0
1527956139.851494000	64.2946	128	0
1527956139.853484000	64.2966	86	1
1527956139.855742000	64.2988	72	0
1527956139.856214000	64.2993	224	0
1527956139.857376000	64.3005	83	1
1527956139.968562000	64.4116	368	1
1527956139.968648000	64.4117	238	1
1527956139.989238000	64.4323	69	0
1527956140.084311000	64.5274	237	0
1527956140.084313000	64.5274	128	0
1527956140.086469000	64.5296	86	1
1527956140.087691000	64.5308	72	0
1527956140.088150000	64.5312	175	0
1527956140.089395000	64.5325	83	1
1527956140.252773000	64.6959	371	1
1527956140.252839000	64.6959	238	1
1527956140.273211000	64.7163	69	0
1527956140.370407000	64.8135	215	0
1527956140.370409000	64.8135	128	0
1527956140.372477000	64.8156	86	1
1527956140.375440000	64.8185	72	0
1527956140.375442000	64.8185	185	0
1527956140.377465000	64.8206	83	1
1527956140.676744000	65.1198	977	1
1527956140.676835000	65.1199	239	1
1527956140.700813000	65.1439	69	0
1527956140.795205000	65.2383	282	0
1527956140.795207000	65.2383	128	0
1527956140.797508000	65.2406	86	1
1527956140.799050000	65.2421	72	0
1527956140.799461000	65.2425	93	0
1527956140.800422000	65.2435	83	1
1527956140.946598000	65.3897	368	1
1527956140.946664000	65.3898	240	1
1527956140.968184000	65.4113	69	0
1527956141.086903000	65.53	216	0
1527956141.086906000	65.53	128	0
1527956141.088542000	65.5316	86	1
1527956141.090870000	65.534	72	0
1527956141.090965000	65.5341	228	0
1527956141.092518000	65.5356	83	1
1527956141.199876000	65.643	458	1
1527956141.199939000	65.643	238	1
1527956141.221947000	65.665	69	0
1527956141.328924000	65.772	212	0
1527956141.328926000	65.772	128	0
1527956141.330541000	65.7736	86	1
1527956141.334425000	65.7775	72	0
1527956141.334882000	65.778	269	0
1527956141.336520000	65.7796	83	1
1527956141.643782000	66.0869	755	1
1527956141.643843000	66.0869	238	1
1527956141.664334000	66.1074	69	0
1527956141.757124000	66.2002	235	0
1527956141.757126000	66.2002	128	0
1527956141.759567000	66.2027	86	1
1527956141.763163000	66.2063	72	0
1527956141.763165000	66.2063	196	0
1527956141.764546000	66.2076	83	1
1527956142.045926000	66.489	473	1
1527956142.046018000	66.4891	238	1
1527956142.066158000	66.5092	69	0
1527956142.172329000	66.6154	304	0
1527956142.172439000	66.6155	128	0
1527956142.174520000	66.6176	86	1
1527956142.176002000	66.6191	72	0
1527956142.176081000	66.6192	191	0
1527956142.177499000	66.6206	83	1
1527956142.426018000	66.8691	379	1
1527956142.426113000	66.8692	239	1
1527956142.446733000	66.8898	69	0
1527956142.575758000	67.0188	236	0
1527956142.575760000	67.0188	128	0
1527956142.575763000	67.0189	72	0
1527956142.575907000	67.019	245	0
1527956142.577533000	67.0206	92	1
1527956142.929819000	67.3729	367	1
1527956142.929886000	67.373	238	1
1527956142.949841000	67.3929	69	0
1527956143.045436000	67.4885	215	0
1527956143.045745000	67.4888	128	0
1527956143.047661000	67.4907	86	1
1527956143.049485000	67.4926	72	0
1527956143.049487000	67.4926	124	0
1527956143.051624000	67.4947	83	1
1527956143.141702000	67.5848	369	1
1527956143.141771000	67.5849	238	1
1527956143.161565000	67.6047	69	0
1527956143.260635000	67.7037	213	0
1527956143.260637000	67.7037	128	0
1527956143.262596000	67.7057	86	1
1527956143.266281000	67.7094	72	0
1527956143.266282000	67.7094	101	0
1527956143.267570000	67.7107	83	1
1527956143.744881000	68.188	372	1
1527956143.744970000	68.1881	240	1
1527956143.765541000	68.2086	69	0
1527956143.864811000	68.3079	338	0
1527956143.864813000	68.3079	128	0
1527956143.866706000	68.3098	86	1
1527956143.869136000	68.3122	72	0
1527956143.869138000	68.3122	197	0
1527956143.870671000	68.3138	83	1
1527956144.346238000	68.7893	368	1
1527956144.346299000	68.7894	240	1
1527956144.366317000	68.8094	69	0
1527956144.393785000	68.8369	282	1
1527956144.393889000	68.837	1392	1
1527956144.393937000	68.837	1392	1
1527956144.393968000	68.8371	1114	1
1527956144.416422000	68.8595	69	0
1527956144.464696000	68.9078	238	0
1527956144.464699000	68.9078	128	0
1527956144.466724000	68.9098	89	1
1527956144.470673000	68.9138	72	0
1527956144.471131000	68.9142	261	0
1527956144.472627000	68.9157	83	1
1527956144.510860000	68.9539	385	0
1527956144.512711000	68.9558	80	1
1527956144.518618000	68.9617	60	0
1527956144.520713000	68.9638	80	1
1527956144.646816000	69.0899	367	1
1527956144.646883000	69.09	238	1
1527956144.664247000	69.1073	82	0
1527956144.665705000	69.1088	80	1
1527956144.668028000	69.1111	69	0
1527956144.766371000	69.2095	237	0
1527956144.766373000	69.2095	128	0
1527956144.768771000	69.2119	86	1
1527956144.771278000	69.2144	72	0
1527956144.771369000	69.2145	307	0
1527956144.772646000	69.2157	83	1
1527956144.980907000	69.424	370	1
1527956144.980969000	69.4241	238	1
1527956145.000634000	69.4437	69	0
1527956145.116155000	69.5592	235	0
1527956145.116157000	69.5592	128	0
1527956145.117746000	69.5608	86	1
1527956145.120533000	69.5636	72	0
1527956145.120535000	69.5636	199	0
1527956145.122744000	69.5658	83	1
1527956145.511245000	69.9543	368	1
1527956145.511336000	69.9544	240	1
1527956145.542443000	69.9855	69	0
1527956145.640160000	70.0832	235	0
1527956145.640291000	70.0834	128	0
1527956145.641813000	70.0849	86	1
1527956145.645919000	70.089	72	0
1527956145.646019000	70.0891	119	0
1527956145.647769000	70.0909	83	1
1527956145.754010000	70.1971	972	1
1527956145.754073000	70.1972	238	1
1527956145.774753000	70.2178	69	0
1527956145.870889000	70.314	259	0
1527956145.870892000	70.314	128	0
1527956145.872809000	70.3159	86	1
1527956145.875454000	70.3185	72	0
1527956145.875551000	70.3186	116	0
1527956145.876717000	70.3198	83	1
1527956146.006103000	70.4492	367	1
1527956146.006196000	70.4493	238	1
1527956146.041970000	70.4851	69	0
1527956146.052746000	70.4958	69	0
1527956146.148487000	70.5916	213	0
1527956146.148489000	70.5916	128	0
1527956146.150842000	70.5939	89	1
1527956146.153828000	70.5969	72	0
1527956146.154291000	70.5974	170	0
1527956146.155764000	70.5989	83	1
1527956146.417027000	70.8601	456	1
1527956146.417122000	70.8602	240	1
1527956146.438614000	70.8817	69	0
1527956146.535890000	70.979	236	0
1527956146.535893000	70.979	128	0
1527956146.537839000	70.9809	86	1
1527956146.540558000	70.9836	72	0
1527956146.540560000	70.9836	255	0
1527956146.542822000	70.9859	83	1
1527956147.031255000	71.4743	756	1
1527956147.031318000	71.4744	238	1
1527956147.052931000	71.496	69	0
1527956147.195272000	71.6384	213	0
1527956147.195388000	71.6385	128	0
1527956147.196823000	71.6399	86	1
1527956147.199839000	71.6429	72	0
1527956147.199841000	71.6429	92	0
1527956147.201877000	71.645	83	1
1527956147.241908000	71.685	474	1
1527956147.242001000	71.6851	238	1
1527956147.275584000	71.7187	69	0
1527956147.373880000	71.817	328	0
1527956147.374009000	71.8171	128	0
1527956147.375888000	71.819	86	1
1527956147.377728000	71.8208	72	0
1527956147.378161000	71.8212	185	0
1527956147.379868000	71.823	83	1
1527956147.396684000	71.8398	362	1
1527956147.396783000	71.8399	1392	1
1527956147.396824000	71.8399	1392	1
1527956147.396878000	71.84	1392	1
1527956147.396903000	71.84	1392	1
1527956147.396944000	71.84	1392	1
1527956147.396978000	71.8401	1392	1
1527956147.397015000	71.8401	1392	1
1527956147.397054000	71.8401	1392	1
1527956147.397089000	71.8402	1392	1
1527956147.397127000	71.8402	1392	1
1527956147.397175000	71.8403	1392	1
1527956147.397213000	71.8403	1392	1
1527956147.398812000	71.8419	1392	1
1527956147.398851000	71.8419	710	1
1527956147.419164000	71.8623	69	0
1527956147.423856000	71.8669	69	0
1527956147.523104000	71.9662	320	1
1527956147.523190000	71.9663	240	1
1527956147.544259000	71.9873	69	0
1527956147.577009000	72.0201	355	0
1527956147.578902000	72.022	83	1
1527956147.583146000	72.0262	60	0
1527956147.584876000	72.028	80	1
1527956147.643565000	72.0867	329	0
1527956147.643567000	72.0867	128	0
1527956147.645901000	72.089	83	1
1527956147.647394000	72.0905	72	0
1527956147.648049000	72.0911	270	0
1527956147.648818000	72.0919	83	1
1527956147.956476000	72.3996	371	1
1527956147.956570000	72.3997	239	1
1527956147.976528000	72.4196	69	0
1527956148.070932000	72.514	212	0
1527956148.071052000	72.5141	128	0
1527956148.072922000	72.516	86	1
1527956148.075338000	72.5184	72	0
1527956148.075793000	72.5189	236	0
1527956148.076842000	72.5199	83	1
1527956149.571634000	74.0147	371	1
1527956149.571695000	74.0148	241	1
1527956149.592852000	74.0359	69	0
1527956149.691757000	74.1348	238	0
1527956149.691760000	74.1348	128	0
1527956149.693733000	74.1368	72	0
1527956149.693735000	74.1368	110	0
1527956149.694028000	74.1371	92	1
1527956149.956898000	74.4	369	1
1527956149.956992000	74.4001	239	1
1527956149.976531000	74.4196	69	0
1527956150.070290000	74.5134	213	0
1527956150.070292000	74.5134	128	0
1527956150.072014000	74.5151	86	1
1527956150.074808000	74.5179	72	0
1527956150.075208000	74.5183	159	0
1527956150.077004000	74.5201	83	1
1527956150.399724000	74.8428	368	1
1527956150.399818000	74.8429	238	1
1527956150.419871000	74.863	69	0
1527956150.513101000	74.9562	242	0
1527956150.513104000	74.9562	128	0
1527956150.515058000	74.9581	86	1
1527956150.517019000	74.9601	72	0
1527956150.517446000	74.9605	259	0
1527956150.519047000	74.9621	83	1
1527956151.350711000	75.7938	372	1
1527956151.350773000	75.7939	238	1
1527956151.370069000	75.8132	69	0
1527956151.494413000	75.9375	260	0
1527956151.494415000	75.9375	128	0
1527956151.496126000	75.9392	86	1
1527956151.499299000	75.9424	72	0
1527956151.499301000	75.9424	289	0
1527956151.501109000	75.9442	83	1
1527956151.582232000	76.0253	372	1
1527956151.582328000	76.0254	240	1
1527956151.605705000	76.0488	69	0
1527956151.702630000	76.1457	235	0
1527956151.702879000	76.146	128	0
1527956151.705154000	76.1482	86	1
1527956151.707566000	76.1507	72	0
1527956151.707568000	76.1507	111	0
1527956151.709121000	76.1522	83	1
1527956151.823328000	76.2664	973	1
1527956151.823404000	76.2665	238	1
1527956151.844798000	76.2879	69	0
1527956151.951667000	76.3948	213	0
1527956151.951669000	76.3948	128	0
1527956151.954160000	76.3972	86	1
1527956151.956770000	76.3999	72	0
1527956151.957220000	76.4003	197	0
1527956151.958071000	76.4012	83	1
1527956152.247631000	76.6907	367	1
1527956152.247713000	76.6908	238	1
1527956152.270802000	76.7139	69	0
1527956152.376269000	76.8194	281	0
1527956152.376271000	76.8194	128	0
1527956152.378173000	76.8213	86	1
1527956152.381251000	76.8243	72	0
1527956152.382125000	76.8252	162	0
1527956152.383085000	76.8262	83	1
1527956152.797969000	77.2411	456	1
1527956152.798059000	77.2411	239	1
1527956152.821454000	77.2645	69	0
1527956152.920127000	77.3632	215	0
1527956152.920452000	77.3635	128	0
1527956152.922216000	77.3653	86	1
1527956152.923772000	77.3669	72	0
1527956152.923991000	77.3671	108	0
1527956152.925178000	77.3683	83	1
1527956153.166919000	77.61	759	1
1527956153.166983000	77.6101	296	1
1527956153.187806000	77.6309	69	0
1527956153.406545000	77.8496	236	0
1527956153.406649000	77.8497	128	0
1527956153.408182000	77.8513	86	1
1527956153.410511000	77.8536	72	0
1527956153.410872000	77.854	276	0
1527956153.412150000	77.8552	83	1
1527956156.258863000	80.702	473	1
1527956156.258947000	80.702	296	1
1527956156.290671000	80.7338	69	0
1527956156.439633000	80.8827	330	0
1527956156.439636000	80.8827	128	0
1527956156.441429000	80.8845	86	1
1527956156.443293000	80.8864	72	0
1527956156.443295000	80.8864	263	0
1527956156.445422000	80.8885	83	1
1527956156.649997000	81.0931	384	1
1527956156.650059000	81.0931	365	1
1527956156.669030000	81.1121	69	0
1527956156.804421000	81.2475	215	0
1527956156.804709000	81.2478	128	0
1527956156.806350000	81.2494	86	1
1527956156.808907000	81.252	72	0
1527956156.809363000	81.2524	245	0
1527956156.810324000	81.2534	83	1
1527956156.942511000	81.3856	368	1
1527956156.942597000	81.3857	238	1
1527956156.962585000	81.4057	69	0
1527956157.065986000	81.5091	215	0
1527956157.065989000	81.5091	128	0
1527956157.067366000	81.5105	86	1
1527956157.070184000	81.5133	72	0
1527956157.070607000	81.5137	143	0
1527956157.072433000	81.5155	83	1
1527956157.204727000	81.6478	369	1
1527956157.204820000	81.6479	238	1
1527956157.225559000	81.6686	69	0
1527956157.336202000	81.7793	216	0
1527956157.336204000	81.7793	128	0
1527956157.338466000	81.7816	86	1
1527956157.339868000	81.783	72	0
1527956157.339966000	81.7831	75	0
1527956157.341439000	81.7845	83	1
1527956157.657945000	82.101	370	1
1527956157.658015000	82.1011	238	1
1527956157.679575000	82.1227	69	0
1527956157.687374000	82.1305	69	0
1527956157.791652000	82.2347	338	0
1527956157.791655000	82.2347	128	0
1527956157.793486000	82.2366	89	1
1527956157.795144000	82.2382	72	0
1527956157.795146000	82.2382	169	0
1527956157.796467000	82.2396	83	1
1527956158.018670000	82.4618	368	1
1527956158.018763000	82.4619	238	1
1527956158.038321000	82.4814	69	0
1527956158.134875000	82.578	215	0
1527956158.134878000	82.578	128	0
1527956158.136513000	82.5796	86	1
1527956158.138867000	82.582	72	0
1527956158.138869000	82.582	154	0
1527956158.140498000	82.5836	83	1
1527956158.319612000	82.7627	368	1
1527956158.319680000	82.7628	240	1
1527956158.339894000	82.783	69	0
1527956158.441903000	82.885	239	0
1527956158.442211000	82.8853	128	0
1527956158.443528000	82.8866	86	1
1527956158.445612000	82.8887	72	0
1527956158.445614000	82.8887	187	0
1527956158.447506000	82.8906	83	1
1527956158.587795000	83.0309	372	1
1527956158.587885000	83.031	238	1
1527956158.607633000	83.0507	69	0
1527956158.711308000	83.1544	215	0
1527956158.711315000	83.1544	128	0
1527956158.713487000	83.1566	86	1
1527956158.716929000	83.16	72	0
1527956158.717032000	83.1601	226	0
1527956158.718450000	83.1615	83	1
1527956159.398009000	83.8411	371	1
1527956159.398102000	83.8412	239	1
1527956159.427883000	83.871	69	0
1527956159.546563000	83.9897	239	0
1527956159.546659000	83.9897	128	0
1527956159.548579000	83.9917	86	1
1527956159.549426000	83.9925	72	0
1527956159.549428000	83.9925	115	0
1527956159.551564000	83.9947	83	1
1527956159.921025000	84.3641	972	1
1527956159.921085000	84.3642	238	1
1527956159.941901000	84.385	69	0
1527956160.038577000	84.4817	236	0
1527956160.038580000	84.4817	128	0
1527956160.040631000	84.4837	86	1
1527956160.042883000	84.486	72	0
1527956160.043363000	84.4865	244	0
1527956160.044519000	84.4876	83	1
1527956160.251940000	84.695	460	1
1527956160.252033000	84.6951	240	1
1527956160.271585000	84.7147	69	0
1527956160.369409000	84.8125	235	0
1527956160.369412000	84.8125	128	0
1527956160.371628000	84.8147	86	1
1527956160.373407000	84.8165	72	0
1527956160.373823000	84.8169	96	0
1527956160.375612000	84.8187	83	1
1527956160.633615000	85.0767	368	1
1527956160.633707000	85.0768	238	1
1527956160.673667000	85.1168	368	1
1527956160.681775000	85.1249	69	0
1527956160.693451000	85.1365	69	0
1527956160.783264000	85.2264	239	0
1527956160.783266000	85.2264	128	0
1527956160.785681000	85.2288	89	1
1527956160.789029000	85.2321	72	0
1527956160.789522000	85.2326	297	0
1527956160.790574000	85.2337	83	1
1527956161.149062000	85.5921	758	1
1527956161.149124000	85.5922	238	1
1527956161.168633000	85.6117	69	0
1527956161.278654000	85.7217	258	0
1527956161.278776000	85.7219	128	0
1527956161.280946000	85.724	72	0
1527956161.281021000	85.7241	193	0
1527956161.282626000	85.7257	92	1
1527956161.560933000	86.004	473	1
1527956161.561023000	86.0041	238	1
1527956161.581891000	86.025	69	0
1527956161.686669000	86.1298	236	0
1527956161.686672000	86.1298	128	0
1527956161.688719000	86.1318	86	1
1527956161.690649000	86.1337	72	0
1527956161.690932000	86.134	136	0
1527956161.692685000	86.1358	83	1
1527956161.843775000	86.2869	380	1
1527956161.843871000	86.287	238	1
1527956161.864640000	86.3077	69	0
1527956161.959908000	86.403	213	0
1527956161.959914000	86.403	128	0
1527956161.961801000	86.4049	86	1
1527956161.963911000	86.407	72	0
1527956161.964014000	86.4071	152	0
1527956161.965702000	86.4088	83	1
1527956162.705284000	87.1484	372	1
1527956162.705362000	87.1484	202	1
1527956162.726010000	87.1691	69	0
1527956162.820741000	87.2638	330	0
1527956162.821001000	87.2641	128	0
1527956162.822768000	87.2659	86	1
1527956162.826377000	87.2695	72	0
1527956162.826379000	87.2695	159	0
1527956162.827755000	87.2708	83	1
1527956163.049603000	87.4927	372	1
1527956163.049702000	87.4928	296	1
1527956163.070670000	87.5138	69	0
1527956163.190691000	87.6338	213	0
1527956163.190693000	87.6338	128	0
1527956163.192747000	87.6358	86	1
1527956163.194448000	87.6375	72	0
1527956163.194534000	87.6376	85	0
1527956163.195718000	87.6388	83	1
1527956163.394563000	87.8377	368	1
1527956163.394658000	87.8377	296	1
1527956163.414452000	87.8575	69	0
1527956163.592769000	88.0359	235	0
1527956163.592772000	88.0359	128	0
1527956163.594834000	88.0379	86	1
1527956163.597689000	88.0408	72	0
1527956163.597691000	88.0408	247	0
1527956163.599800000	88.0429	83	1
1527956163.938216000	88.3813	371	1
1527956163.938296000	88.3814	358	1
1527956163.959293000	88.4024	69	0
1527956164.079539000	88.5226	317	0
1527956164.079541000	88.5226	128	0
1527956164.081870000	88.525	86	1
1527956164.084566000	88.5277	72	0
1527956164.084568000	88.5277	289	0
1527956164.086824000	88.5299	83	1
1527956164.254173000	88.6973	369	1
1527956164.254264000	88.6974	296	1
1527956164.274789000	88.7179	69	0
1527956164.372654000	88.8157	213	0
1527956164.372656000	88.8157	128	0
1527956164.374808000	88.8179	86	1
1527956164.376112000	88.8192	72	0
1527956164.376114000	88.8192	190	0
1527956164.377844000	88.8209	83	1
1527956167.827275000	92.2704	349	1
1527956167.827379000	92.2705	1392	1
1527956167.827420000	92.2705	1392	1
1527956167.827474000	92.2706	1392	1
1527956167.827495000	92.2706	228	1
1527956167.848616000	92.2917	69	0
1527956167.964016000	92.4071	392	0
1527956167.965803000	92.4089	83	1
1527956167.971461000	92.4145	60	0
1527956167.972789000	92.4159	80	1
1527956168.027848000	92.4709	972	1
1527956168.027930000	92.471	240	1
1527956168.048001000	92.4911	69	0
1527956168.164922000	92.608	216	0
1527956168.164925000	92.608	128	0
1527956168.166904000	92.61	86	1
1527956168.168781000	92.6119	72	0
1527956168.168782000	92.6119	82	0
1527956168.170862000	92.6139	83	1
1527956168.288060000	92.7311	461	1
1527956168.288139000	92.7312	238	1
1527956168.309557000	92.7526	69	0
1527956168.417590000	92.8607	240	0
1527956168.417592000	92.8607	128	0
1527956168.419890000	92.863	86	1
1527956168.421848000	92.8649	72	0
1527956168.422320000	92.8654	273	0
1527956168.423885000	92.867	83	1
1527956168.699090000	93.1422	367	1
1527956168.699152000	93.1422	238	1
1527956168.720906000	93.164	69	0
1527956168.820343000	93.2634	237	0
1527956168.820345000	93.2634	128	0
1527956168.821935000	93.265	86	1
1527956168.824448000	93.2675	72	0
1527956168.824865000	93.268	204	0
1527956168.825824000	93.2689	83	1
1527956169.041359000	93.4844	756	1
1527956169.041452000	93.4845	238	1
1527956169.061047000	93.5041	69	0
1527956169.154086000	93.5972	237	0
1527956169.154188000	93.5973	128	0
1527956169.155918000	93.599	86	1
1527956169.157607000	93.6007	72	0
1527956169.157802000	93.6009	240	0
1527956169.158852000	93.6019	83	1
1527956169.742233000	94.1853	475	1
1527956169.742324000	94.1854	238	1
1527956169.763684000	94.2068	69	0
1527956169.868889000	94.312	282	0
1527956169.868892000	94.312	128	0
1527956169.870933000	94.314	86	1
1527956169.873180000	94.3163	72	0
1527956169.873658000	94.3167	131	0
1527956169.874898000	94.318	83	1
1527956170.033999000	94.4771	384	1
1527956170.034096000	94.4772	240	1
[truncated: 333 more rows]
