# Supplementary material for: Method for multi-task learning fusion network traffic classification to address small sample labels
Source: Sci Rep. 2024 Jan 30;14:2518. doi: 10.1038/s41598-024-51933-8 (PMC10827795; doi:10.1038/s41598-024-51933-8)
Supplement: Supplementary file 2 — Supplementary Information 2. [file 41598_2024_51933_MOESM2_ESM.zip › QUIC Dataset/QUIC Dataset/pretraining/Google Doc/GoogleDoc-1152.txt]

1527852124.295643000	0	296	1
1527852124.312546000	0.0169029	87	0
1527852124.757822000	0.462179	301	0
1527852124.757983000	0.46234	1412	0
1527852124.758263000	0.46262	1412	0
1527852124.758545000	0.462902	1412	0
1527852124.758730000	0.463087	180	0
1527852124.758938000	0.463295	1412	0
1527852124.759019000	0.463376	1412	0
1527852124.759293000	0.46365	1412	0
1527852124.759295000	0.463652	188	0
1527852124.759383000	0.46374	720	0
1527852124.759795000	0.464152	1412	0
1527852124.760070000	0.464427	1412	0
1527852124.760151000	0.464508	694	0
1527852124.760209000	0.464566	130	1
1527852124.761404000	0.465761	1412	0
1527852124.761644000	0.466001	1412	0
1527852124.761945000	0.466302	1412	0
1527852124.762015000	0.466372	188	0
1527852124.762223000	0.46658	1197	0
1527852124.763501000	0.467858	121	1
1527852124.793873000	0.49823	1412	0
1527852124.794059000	0.498416	1412	0
1527852124.794375000	0.498732	1412	0
1527852124.794442000	0.498799	198	0
1527852124.794506000	0.498863	84	0
1527852124.795943000	0.5003	1236	0
1527852124.797525000	0.501882	115	1
1527852124.798348000	0.502705	1412	0
1527852124.798419000	0.502776	255	0
1527852124.798698000	0.503055	1412	0
1527852124.798841000	0.503198	802	0
1527852124.800428000	0.504785	1412	0
1527852124.800612000	0.504969	1005	0
1527852124.801488000	0.505845	115	1
1527852124.803467000	0.507824	1412	0
1527852124.803734000	0.508091	1412	0
1527852124.804034000	0.508391	1412	0
1527852124.804102000	0.508459	188	0
1527852124.804377000	0.508734	1412	0
1527852124.804446000	0.508803	167	0
1527852124.804729000	0.509086	1412	0
1527852124.805129000	0.509486	1412	0
1527852124.805432000	0.509789	1412	0
1527852124.805501000	0.509858	188	0
1527852124.805566000	0.509923	84	0
1527852124.805677000	0.510034	127	1
1527852124.806278000	0.510635	1412	0
1527852124.806463000	0.51082	152	0
1527852124.808100000	0.512457	1412	0
1527852124.808417000	0.512774	1412	0
1527852124.808738000	0.513095	1412	0
1527852124.808807000	0.513164	188	0
1527852124.808875000	0.513232	84	0
1527852124.809489000	0.513846	121	1
1527852124.809521000	0.513878	790	0
1527852124.813033000	0.51739	1412	0
1527852124.813266000	0.517623	1412	0
1527852124.813499000	0.517856	106	1
1527852124.813578000	0.517935	1412	0
1527852124.813645000	0.518002	188	0
1527852124.813747000	0.518104	675	0
1527852124.813811000	0.518168	307	0
1527852124.817547000	0.521904	109	1
1527852125.370109000	1.07447	1204	1
1527852125.370196000	1.07455	1412	1
1527852125.370219000	1.07458	918	1
1527852125.371024000	1.07538	218	1
1527852125.387648000	1.09201	87	0
1527852125.402593000	1.10695	1204	1
1527852125.419168000	1.12352	87	0
1527852125.502795000	1.20715	300	0
1527852125.503046000	1.2074	1412	0
1527852125.503133000	1.20749	1412	0
1527852125.503374000	1.20773	1412	0
1527852125.503438000	1.20779	180	0
1527852125.505390000	1.20975	1412	0
1527852125.505691000	1.21005	1412	0
1527852125.505918000	1.21027	1071	0
1527852125.505980000	1.21034	92	0
1527852125.506073000	1.21043	296	0
1527852125.534919000	1.23928	300	0
1527852125.563929000	1.26829	1412	0
1527852125.737848000	1.4422	374	0
1527852125.741890000	1.44625	80	0
1527852125.942548000	1.6469	1412	0
1527852125.942786000	1.64714	1412	0
1527852126.286575000	1.99093	133	1
1527852126.290651000	1.99501	115	1
1527852126.656778000	2.36114	217	1
1527852126.673387000	2.37774	87	0
1527852126.978848000	2.6832	470	0
1527852126.979121000	2.68348	1114	0
1527852126.981185000	2.68554	92	0
1527852126.981529000	2.68589	88	0
1527852126.982648000	2.687	112	1
1527852127.250824000	2.95518	267	1
1527852127.250915000	2.95527	145	1
1527852127.267954000	2.97231	87	0
1527852127.268319000	2.97268	156	1
1527852127.268368000	2.97272	191	1
1527852127.284620000	2.98898	87	0
1527852127.326980000	3.03134	1412	0
1527852127.327150000	3.03151	1412	0
1527852127.327447000	3.0318	1412	0
1527852127.327514000	3.03187	578	0
1527852127.327583000	3.03194	92	0
1527852127.327675000	3.03203	239	0
1527852127.330707000	3.03506	121	1
1527852127.400033000	3.10439	638	0
1527852127.400137000	3.10449	92	0
1527852127.400202000	3.10456	122	0
1527852127.403817000	3.10817	106	1
1527852128.097798000	3.80216	233	1
1527852128.115228000	3.81958	87	0
1527852128.199680000	3.90404	234	0
1527852128.199947000	3.9043	1412	0
1527852128.200123000	3.90448	999	0
1527852128.202340000	3.9067	92	0
1527852128.202423000	3.90678	185	0
1527852128.203771000	3.90813	115	1
1527852128.275155000	3.97951	1412	1
1527852128.275232000	3.97959	1412	1
1527852128.275254000	3.97961	302	1
1527852128.275329000	3.97969	844	1
1527852128.288655000	3.99301	90	0
1527852128.291462000	3.99582	87	0
1527852128.292710000	3.99707	103	1
1527852128.316281000	4.02064	511	0
1527852128.316577000	4.02093	106	0
1527852128.320751000	4.02511	103	1
1527852128.517144000	4.2215	772	1
1527852128.517241000	4.2216	1412	1
1527852128.517281000	4.22164	1412	1
1527852128.517316000	4.22167	968	1
1527852128.534886000	4.23924	87	0
1527852128.689311000	4.39367	376	0
1527852128.692113000	4.39647	80	0
1527852128.692770000	4.39713	106	1
1527852130.174138000	5.87849	334	1
1527852130.174226000	5.87858	1412	1
1527852130.174252000	5.87861	991	1
1527852130.174674000	5.87903	225	1
1527852130.174729000	5.87909	1412	1
1527852130.174767000	5.87912	1412	1
1527852130.174801000	5.87916	1412	1
1527852130.174840000	5.8792	1412	1
1527852130.174880000	5.87924	1412	1
1527852130.174913000	5.87927	1412	1
1527852130.174950000	5.87931	1412	1
1527852130.175000000	5.87936	1412	1
1527852130.175025000	5.87938	1412	1
1527852130.175067000	5.87942	1412	1
1527852130.175101000	5.87946	1412	1
1527852130.175140000	5.8795	1412	1
1527852130.175178000	5.87953	549	1
1527852130.190801000	5.89516	87	0
1527852130.194404000	5.89876	252	1
1527852130.195098000	5.89945	87	0
1527852130.204843000	5.9092	120	1
1527852130.211585000	5.91594	87	0
1527852130.218493000	5.92285	94	0
1527852130.222202000	5.92656	103	1
1527852130.222771000	5.92713	87	0
1527852130.359567000	6.06392	552	0
1527852130.359902000	6.06426	303	0
1527852130.359986000	6.06434	239	0
1527852130.361693000	6.06605	126	1
1527852130.364606000	6.06896	253	1
1527852130.378008000	6.08236	87	0
1527852130.382539000	6.0869	87	0
1527852130.503032000	6.20739	443	0
1527852130.505949000	6.21031	80	0
1527852130.507197000	6.21155	109	1
1527852130.564201000	6.26856	886	0
1527852130.567747000	6.2721	1412	0
1527852130.568009000	6.27237	1412	0
1527852130.568330000	6.27269	1412	0
1527852130.568426000	6.27278	103	1
1527852130.568631000	6.27299	180	0
1527852130.572231000	6.27659	106	1
1527852130.573162000	6.27752	1412	0
1527852130.573363000	6.27772	1412	0
1527852130.573674000	6.27803	1412	0
1527852130.573745000	6.2781	180	0
1527852130.576939000	6.2813	1412	0
1527852130.577225000	6.28158	1412	0
1527852130.577379000	6.28174	109	1
1527852130.577539000	6.2819	1412	0
1527852130.577608000	6.28197	180	0
1527852130.579781000	6.28414	1412	0
1527852130.580051000	6.28441	1412	0
1527852130.580369000	6.28473	1412	0
1527852130.580438000	6.28479	188	0
1527852130.582228000	6.28658	121	1
1527852130.600604000	6.30496	1412	0
1527852130.600832000	6.30519	1412	0
1527852130.601174000	6.30553	1412	0
1527852130.601244000	6.3056	190	0
1527852130.605618000	6.30997	1412	0
1527852130.605915000	6.31027	1412	0
1527852130.606217000	6.31057	1412	0
1527852130.606292000	6.31065	180	0
1527852130.608203000	6.31256	1412	0
1527852130.608495000	6.31285	1412	0
1527852130.608800000	6.31316	1412	0
1527852130.608865000	6.31322	180	0
1527852130.610836000	6.31519	109	1
1527852130.613440000	6.3178	1412	0
1527852130.613532000	6.31789	1412	0
1527852130.613819000	6.31818	1412	0
1527852130.613852000	6.31821	127	1
1527852130.613893000	6.31825	188	0
1527852130.615462000	6.31982	1412	0
1527852130.615732000	6.32009	1412	0
1527852130.616033000	6.32039	1412	0
1527852130.616104000	6.32046	180	0
1527852130.617246000	6.3216	1412	0
1527852130.617453000	6.32181	115	1
1527852130.617559000	6.32192	1412	0
1527852130.617894000	6.32225	1412	0
1527852130.617962000	6.32232	180	0
1527852130.618838000	6.32319	1412	0
1527852130.619158000	6.32351	1411	0
1527852130.621147000	6.3255	1412	0
1527852130.621195000	6.32555	115	1
1527852130.621315000	6.32567	1269	0
1527852130.621568000	6.32592	744	0
1527852130.622623000	6.32698	1412	0
1527852130.623243000	6.3276	1328	0
1527852130.624825000	6.32918	1412	0
1527852130.625413000	6.32977	1412	0
1527852130.625482000	6.32984	344	0
1527852130.625533000	6.32989	109	1
1527852130.625551000	6.32991	165	0
1527852130.631273000	6.33563	112	1
1527852132.052967000	7.75732	309	1
1527852132.053061000	7.75742	145	1
1527852132.069519000	7.77388	87	0
1527852132.121673000	7.82603	1412	0
1527852132.121853000	7.82621	1412	0
1527852132.122160000	7.82652	1412	0
1527852132.122231000	7.82659	609	0
1527852132.122305000	7.82666	92	0
1527852132.122370000	7.82673	296	0
1527852132.127353000	7.83171	118	1
1527852133.120648000	8.825	383	1
1527852133.120707000	8.82506	295	1
1527852133.121673000	8.82603	306	1
1527852133.121717000	8.82607	1412	1
1527852133.121756000	8.82611	1412	1
1527852133.121808000	8.82616	992	1
1527852133.138202000	8.84256	87	0
1527852133.165946000	8.8703	386	1
1527852133.182552000	8.88691	87	0
1527852133.209751000	8.91411	399	0
1527852133.213378000	8.91773	106	1
1527852133.216720000	8.92108	80	0
1527852133.220388000	8.92474	100	1
1527852133.239659000	8.94402	287	0
1527852133.239919000	8.94428	1400	0
1527852133.240846000	8.9452	513	0
1527852133.242672000	8.94703	592	0
1527852133.243372000	8.94773	109	1
1527852133.244080000	8.94844	635	0
1527852133.245805000	8.95016	467	0
1527852133.247648000	8.952	697	0
1527852133.248366000	8.95272	106	1
1527852133.249440000	8.9538	484	0
1527852133.251572000	8.95593	835	0
1527852133.253368000	8.95772	103	1
1527852133.253408000	8.95776	649	0
1527852133.255073000	8.95943	519	0
1527852133.257288000	8.96164	439	0
1527852133.257378000	8.96174	103	1
1527852133.258352000	8.96271	701	0
1527852133.259180000	8.96354	274	0
1527852133.259558000	8.96391	103	0
1527852133.260132000	8.96449	616	0
1527852133.261328000	8.96568	112	1
1527852133.261878000	8.96623	568	0
1527852133.263637000	8.96799	654	0
1527852133.263713000	8.96807	289	0
1527852133.264575000	8.96893	583	0
1527852133.265154000	8.96951	689	0
1527852133.265320000	8.96968	112	1
1527852133.272253000	8.97661	102	0
1527852133.274710000	8.97907	231	0
1527852133.276560000	8.98092	103	1
1527852133.381025000	9.08538	1412	1
1527852133.381066000	9.08542	1412	1
1527852133.381091000	9.08545	265	1
1527852133.381151000	9.08551	844	1
1527852133.399069000	9.10343	87	0
1527852133.421257000	9.12561	482	0
1527852133.421356000	9.12571	146	0
1527852133.425363000	9.12972	106	1
1527852134.003166000	9.70752	1009	1
1527852134.003241000	9.7076	95	1
1527852134.019793000	9.72415	87	0
1527852134.087930000	9.79229	331	0
1527852134.088032000	9.79239	367	0
1527852134.091413000	9.79577	106	1
1527852134.091954000	9.79631	206	0
1527852134.095451000	9.79981	100	1
1527852134.817412000	10.5218	478	1
1527852134.817540000	10.5219	110	1
1527852134.827084000	10.5314	306	1
1527852134.829917000	10.5343	481	1
1527852134.829996000	10.5344	88	1
1527852134.837197000	10.5416	87	0
1527852134.844219000	10.5486	87	0
1527852134.906770000	10.6111	288	0
1527852134.906873000	10.6112	151	0
1527852134.910152000	10.6145	92	0
1527852134.910264000	10.6146	213	0
1527852134.914602000	10.619	115	1
1527852134.939312000	10.6437	235	0
1527852134.939414000	10.6438	103	0
1527852134.940469000	10.6448	233	0
1527852134.941139000	10.6455	140	0
1527852134.943154000	10.6475	92	0
1527852134.943487000	10.6478	112	1
1527852134.944415000	10.6488	95	0
1527852134.944504000	10.6489	92	0
1527852134.944595000	10.649	199	0
1527852134.948452000	10.6528	106	1
1527852135.496774000	11.2011	396	1
1527852135.496853000	11.2012	257	1
1527852135.514517000	11.2189	87	0
1527852136.051035000	11.7554	374	1
1527852136.051167000	11.7555	1412	1
1527852136.051204000	11.7556	1412	1
1527852136.051233000	11.7556	1412	1
1527852136.051276000	11.7556	1412	1
1527852136.051303000	11.7557	1412	1
1527852136.051355000	11.7557	1412	1
1527852136.051380000	11.7557	1412	1
1527852136.051417000	11.7558	1412	1
1527852136.051451000	11.7558	1412	1
1527852136.051488000	11.7558	1412	1
1527852136.051526000	11.7559	1412	1
1527852136.051550000	11.7559	1412	1
1527852136.051591000	11.7559	1412	1
1527852136.051625000	11.756	1412	1
1527852136.051660000	11.756	1412	1
1527852136.051682000	11.756	1412	1
1527852136.051728000	11.7561	1412	1
1527852136.051763000	11.7561	1412	1
1527852136.051801000	11.7562	1412	1
1527852136.053561000	11.7579	1412	1
1527852136.053603000	11.758	1412	1
1527852136.053663000	11.758	1412	1
1527852136.053730000	11.7581	1412	1
1527852136.053765000	11.7581	1412	1
1527852136.053800000	11.7582	1412	1
1527852136.053839000	11.7582	1412	1
1527852136.053862000	11.7582	1412	1
1527852136.053922000	11.7583	1412	1
1527852136.053945000	11.7583	1412	1
1527852136.053991000	11.7583	1412	1
1527852136.054027000	11.7584	1412	1
1527852136.054050000	11.7584	1412	1
1527852136.054096000	11.7585	1412	1
1527852136.054130000	11.7585	805	1
1527852136.067556000	11.7719	87	0
1527852136.069933000	11.7743	87	0
1527852136.071205000	11.7756	87	0
1527852136.075402000	11.7798	87	0
1527852136.200755000	11.9051	437	0
1527852136.204558000	11.9089	115	1
1527852136.208077000	11.9124	80	0
1527852136.211537000	11.9159	100	1
1527852136.250195000	11.9546	265	0
1527852136.250197000	11.9546	146	0
1527852136.254560000	11.9589	103	1
1527852136.256035000	11.9604	92	0
1527852136.256389000	11.9607	169	0
1527852136.259544000	11.9639	103	1
1527852136.297655000	12.002	362	1
1527852136.299131000	12.0035	298	1
1527852136.313692000	12.018	87	0
1527852136.330531000	12.0349	378	1
1527852136.348061000	12.0524	87	0
1527852136.377554000	12.0819	346	1
1527852136.377629000	12.082	259	1
1527852136.388776000	12.0931	306	0
1527852136.388878000	12.0932	118	0
1527852136.392528000	12.0969	103	1
1527852136.393660000	12.098	87	0
1527852136.394052000	12.0984	92	0
1527852136.394142000	12.0985	178	0
1527852136.397526000	12.1019	106	1
1527852136.435732000	12.1401	249	0
1527852136.435836000	12.1402	279	0
1527852136.439535000	12.1439	103	1
1527852136.440281000	12.1446	92	0
1527852136.440365000	12.1447	309	0
1527852136.443535000	12.1479	103	1
1527852136.487030000	12.1914	291	0
1527852136.487140000	12.1915	146	0
1527852136.490524000	12.1949	103	1
1527852136.492083000	12.1964	92	0
1527852136.492262000	12.1966	121	0
1527852136.493597000	12.198	554	0
1527852136.493671000	12.198	801	0
1527852136.496301000	12.2007	92	0
1527852136.496542000	12.2009	112	1
1527852136.496865000	12.2012	186	0
1527852136.500589000	12.2049	100	1
1527852136.599208000	12.3036	395	1
1527852136.599285000	12.3036	256	1
1527852136.616266000	12.3206	87	0
1527852136.690126000	12.3945	235	0
1527852136.690227000	12.3946	146	0
1527852136.693548000	12.3979	106	1
1527852136.694232000	12.3986	92	0
1527852136.694314000	12.3987	118	0
1527852136.697563000	12.4019	103	1
1527852137.002754000	12.7071	394	1
1527852137.002843000	12.7072	254	1
1527852137.020410000	12.7248	87	0
1527852137.101086000	12.8054	303	0
1527852137.101191000	12.8055	146	0
1527852137.104585000	12.8089	106	1
1527852137.104763000	12.8091	92	0
1527852137.105339000	12.8097	102	0
1527852137.108561000	12.8129	103	1
1527852137.641693000	13.3461	513	1
1527852137.641779000	13.3461	259	1
1527852137.658960000	13.3633	87	0
1527852137.742290000	13.4466	279	0
1527852137.742293000	13.4466	146	0
1527852137.746516000	13.4509	92	0
1527852137.746603000	13.451	106	1
1527852137.747024000	13.4514	120	0
1527852137.750613000	13.455	103	1
1527852137.921372000	13.6257	879	1
1527852137.921437000	13.6258	255	1
1527852137.939512000	13.6439	87	0
1527852138.017149000	13.7215	267	0
1527852138.017151000	13.7215	146	0
1527852138.020662000	13.725	106	1
1527852138.020831000	13.7252	92	0
1527852138.020902000	13.7253	172	0
1527852138.024664000	13.729	103	1
1527852138.370158000	14.0745	911	1
1527852138.370250000	14.0746	257	1
1527852138.387511000	14.0919	87	0
1527852138.812934000	14.5173	256	0
1527852138.813036000	14.5174	146	0
1527852138.816622000	14.521	92	0
1527852138.817220000	14.5216	134	0
1527852138.817768000	14.5221	112	1
1527852139.014332000	14.7187	473	1
1527852139.014392000	14.7187	264	1
1527852139.031176000	14.7355	87	0
1527852139.042112000	14.7465	306	1
1527852139.042201000	14.7466	1412	1
1527852139.042225000	14.7466	1412	1
1527852139.042252000	14.7466	1412	1
1527852139.042286000	14.7466	1412	1
1527852139.042312000	14.7467	343	1
1527852139.058562000	14.7629	87	0
1527852139.132142000	14.8365	375	0
1527852139.135746000	14.8401	106	1
1527852139.139040000	14.8434	80	0
1527852139.142678000	14.847	100	1
1527852139.199910000	14.9043	288	0
1527852139.199913000	14.9043	146	0
1527852139.203738000	14.9081	92	0
1527852139.203816000	14.9082	103	1
1527852139.203822000	14.9082	260	0
1527852139.207757000	14.9121	103	1
1527852139.431945000	15.1363	394	1
1527852139.432036000	15.1364	255	1
1527852139.448986000	15.1533	87	0
1527852139.609914000	15.3143	279	0
1527852139.609916000	15.3143	148	0
1527852139.613786000	15.3181	106	1
1527852139.614229000	15.3186	92	0
1527852139.614321000	15.3187	170	0
1527852139.617772000	15.3221	103	1
1527852139.763090000	15.4674	392	1
1527852139.763151000	15.4675	259	1
1527852139.780531000	15.4849	87	0
1527852139.861531000	15.5659	283	0
1527852139.861657000	15.566	148	0
1527852139.865220000	15.5696	92	0
1527852139.865596000	15.57	228	0
1527852139.865785000	15.5701	112	1
1527852139.980875000	15.6852	396	1
1527852139.980969000	15.6853	257	1
1527852139.997742000	15.7021	87	0
1527852140.079936000	15.7843	239	0
1527852140.081238000	15.7856	148	0
1527852140.083737000	15.7881	106	1
1527852140.084067000	15.7884	92	0
1527852140.084453000	15.7888	268	0
1527852140.087747000	15.7921	103	1
1527852140.293104000	15.9975	397	1
1527852140.293166000	15.9975	261	1
1527852140.311169000	16.0155	87	0
1527852140.389482000	16.0938	300	0
1527852140.389581000	16.0939	148	0
1527852140.393624000	16.098	92	0
1527852140.393711000	16.0981	241	0
1527852140.393845000	16.0982	112	1
1527852140.722496000	16.4269	390	1
1527852140.722588000	16.4269	261	1
1527852140.740811000	16.4452	87	0
1527852140.837528000	16.5419	232	0
1527852140.837649000	16.542	148	0
1527852140.840225000	16.5446	92	0
1527852140.840309000	16.5447	129	0
1527852140.841860000	16.5462	112	1
1527852140.970586000	16.6749	394	1
1527852140.970674000	16.675	258	1
1527852140.987057000	16.6914	87	0
1527852141.074850000	16.7792	233	0
1527852141.074976000	16.7793	148	0
1527852141.078874000	16.7832	106	1
1527852141.081421000	16.7858	92	0
1527852141.081512000	16.7859	219	0
1527852141.084877000	16.7892	103	1
1527852141.185978000	16.8903	395	1
1527852141.186072000	16.8904	259	1
1527852141.203172000	16.9075	87	0
1527852141.318091000	17.0224	255	0
1527852141.318093000	17.0224	148	0
1527852141.321885000	17.0262	106	1
1527852141.323872000	17.0282	92	0
1527852141.324293000	17.0286	137	0
1527852141.327866000	17.0322	103	1
1527852141.753640000	17.458	513	1
1527852141.753701000	17.4581	259	1
1527852141.770173000	17.4745	87	0
1527852141.870494000	17.5749	233	0
1527852141.870496000	17.5749	148	0
1527852141.873917000	17.5783	106	1
1527852141.875799000	17.5802	92	0
1527852141.875889000	17.5802	161	0
1527852141.879858000	17.5842	103	1
1527852142.113565000	17.8179	392	1
1527852142.113652000	17.818	261	1
1527852142.130150000	17.8345	87	0
1527852142.221607000	17.926	302	0
1527852142.221707000	17.9261	148	0
1527852142.225850000	17.9302	106	1
1527852142.227369000	17.9317	92	0
1527852142.227467000	17.9318	277	0
1527852142.230833000	17.9352	103	1
1527852142.373136000	18.0775	875	1
1527852142.373229000	18.0776	258	1
1527852142.389947000	18.0943	87	0
1527852142.489815000	18.1942	278	0
1527852142.489818000	18.1942	148	0
1527852142.493944000	18.1983	106	1
1527852142.496414000	18.2008	92	0
1527852142.496500000	18.2009	131	0
1527852142.499879000	18.2042	103	1
1527852143.058558000	18.7629	913	1
1527852143.058651000	18.763	260	1
1527852143.075165000	18.7795	87	0
1527852143.166771000	18.8711	267	0
1527852143.166874000	18.8712	148	0
1527852143.170913000	18.8753	106	1
1527852143.172625000	18.877	92	0
1527852143.173014000	18.8774	149	0
1527852143.175916000	18.8803	103	1
1527852143.295317000	18.9997	469	1
1527852143.295378000	18.9997	258	1
1527852143.311955000	19.0163	87	0
1527852143.418801000	19.1232	258	0
1527852143.418973000	19.1233	148	0
1527852143.422940000	19.1273	106	1
1527852143.423604000	19.128	92	0
1527852143.423992000	19.1283	95	0
1527852143.426903000	19.1313	103	1
1527852143.556646000	19.261	396	1
1527852143.556745000	19.2611	262	1
1527852143.573467000	19.2778	87	0
1527852143.681515000	19.3859	233	0
1527852143.681614000	19.386	148	0
1527852143.685029000	19.3894	106	1
1527852143.685449000	19.3898	92	0
1527852143.685942000	19.3903	227	0
1527852143.689032000	19.3934	103	1
1527852144.590739000	20.2951	392	1
1527852144.590824000	20.2952	259	1
1527852144.607232000	20.3116	87	0
1527852144.699531000	20.4039	253	0
1527852144.699646000	20.404	148	0
1527852144.703083000	20.4074	106	1
1527852144.704037000	20.4084	92	0
1527852144.704443000	20.4088	123	0
1527852144.708070000	20.4124	103	1
1527852144.835488000	20.5398	393	1
1527852144.835573000	20.5399	265	1
1527852144.854643000	20.559	87	0
1527852144.949817000	20.6542	277	0
1527852144.949820000	20.6542	148	0
1527852144.954081000	20.6584	106	1
1527852144.956932000	20.6613	92	0
1527852144.957023000	20.6614	207	0
1527852144.961082000	20.6654	103	1
1527852145.072471000	20.7768	396	1
1527852145.072563000	20.7769	257	1
1527852145.089056000	20.7934	87	0
1527852145.172472000	20.8768	258	0
1527852145.172474000	20.8768	148	0
1527852145.176106000	20.8805	106	1
1527852145.178009000	20.8824	92	0
1527852145.178093000	20.8824	273	0
1527852145.182091000	20.8864	103	1
1527852145.341259000	21.0456	393	1
1527852145.341324000	21.0457	258	1
1527852145.358142000	21.0625	87	0
1527852145.477802000	21.1822	306	0
1527852145.477903000	21.1823	148	0
1527852145.482070000	21.1864	106	1
1527852145.482977000	21.1873	92	0
1527852145.483067000	21.1874	106	0
1527852145.487108000	21.1915	103	1
1527852145.724090000	21.4284	391	1
1527852145.724168000	21.4285	259	1
1527852145.738036000	21.4424	100	0
1527852145.742086000	21.4464	100	1
1527852145.832283000	21.5366	237	0
1527852145.832394000	21.5368	148	0
1527852145.836070000	21.5404	103	1
1527852145.837816000	21.5422	92	0
1527852145.837897000	21.5423	303	0
1527852145.841114000	21.5455	103	1
1527852145.926299000	21.6307	395	1
1527852145.926386000	21.6307	259	1
1527852145.942693000	21.647	87	0
1527852146.034466000	21.7388	281	0
1527852146.034469000	21.7388	148	0
1527852146.038171000	21.7425	106	1
1527852146.039362000	21.7437	92	0
1527852146.039453000	21.7438	243	0
1527852146.043160000	21.7475	103	1
1527852146.185811000	21.8902	514	1
1527852146.185900000	21.8903	257	1
1527852146.202882000	21.9072	87	0
1527852146.296385000	22.0007	256	0
1527852146.296488000	22.0008	148	0
1527852146.300079000	22.0044	106	1
1527852146.301551000	22.0059	92	0
1527852146.301959000	22.0063	164	0
1527852146.305125000	22.0095	103	1
1527852146.447200000	22.1516	392	1
1527852146.447275000	22.1516	265	1
1527852146.464256000	22.1686	87	0
1527852146.546560000	22.2509	232	0
1527852146.546674000	22.251	148	0
1527852146.550140000	22.2545	106	1
1527852146.560796000	22.2652	92	0
1527852146.560894000	22.2653	175	0
1527852146.564121000	22.2685	103	1
1527852146.702665000	22.407	877	1
1527852146.702757000	22.4071	258	1
1527852146.719754000	22.4241	87	0
1527852146.806879000	22.5112	231	0
1527852146.806980000	22.5113	148	0
1527852146.811118000	22.5155	106	1
1527852146.812485000	22.5168	92	0
1527852146.812782000	22.5171	245	0
1527852146.816165000	22.5205	103	1
1527852147.018438000	22.7228	912	1
1527852147.018499000	22.7229	260	1
1527852147.036443000	22.7408	87	0
1527852147.134190000	22.8385	235	0
1527852147.134297000	22.8387	148	0
1527852147.138212000	22.8426	106	1
1527852147.139603000	22.844	92	0
1527852147.140097000	22.8445	280	0
1527852147.143221000	22.8476	103	1
1527852147.489211000	23.1936	473	1
1527852147.489294000	23.1937	264	1
1527852147.505427000	23.2098	87	0
1527852147.600396000	23.3048	328	0
1527852147.600498000	23.3049	148	0
1527852147.604160000	23.3085	106	1
1527852147.604520000	23.3089	92	0
1527852147.604896000	23.3093	242	0
1527852147.608159000	23.3125	103	1
1527852147.783412000	23.4878	393	1
1527852147.783502000	23.4879	260	1
1527852147.800538000	23.5049	87	0
1527852147.897735000	23.6021	258	0
1527852147.897738000	23.6021	148	0
1527852147.901260000	23.6056	106	1
1527852147.903776000	23.6081	92	0
1527852147.904120000	23.6085	259	0
1527852147.907256000	23.6116	103	1
1527852148.219415000	23.9238	396	1
1527852148.219479000	23.9238	262	1
1527852148.236194000	23.9406	87	0
1527852148.333989000	24.0383	290	0
1527852148.334192000	24.0385	148	0
1527852148.338297000	24.0427	106	1
1527852148.340219000	24.0446	92	0
1527852148.340302000	24.0447	252	0
1527852148.344273000	24.0486	103	1
1527852148.689268000	24.3936	393	1
1527852148.689341000	24.3937	262	1
1527852148.706539000	24.4109	87	0
1527852148.844771000	24.5491	232	0
1527852148.844774000	24.5491	148	0
1527852148.848319000	24.5527	106	1
1527852148.849278000	24.5536	92	0
1527852148.849705000	24.5541	159	0
1527852148.853303000	24.5577	103	1
1527852148.917913000	24.6223	394	1
1527852148.918010000	24.6224	261	1
1527852148.934744000	24.6391	87	0
1527852149.014129000	24.7185	232	0
1527852149.014132000	24.7185	148	0
1527852149.017746000	24.7221	92	0
1527852149.018182000	24.7225	104	0
1527852149.018241000	24.7226	109	1
1527852149.022256000	24.7266	100	1
1527852149.158463000	24.8628	391	1
1527852149.158554000	24.8629	260	1
1527852149.174804000	24.8792	87	0
1527852149.265495000	24.9699	233	0
1527852149.265498000	24.9699	148	0
1527852149.269340000	24.9737	106	1
1527852149.269677000	24.974	92	0
1527852149.269762000	24.9741	194	0
1527852149.273335000	24.9777	103	1
1527852149.447612000	25.152	392	1
1527852149.447673000	25.152	258	1
1527852149.465252000	25.1696	87	0
1527852149.553516000	25.2579	300	0
1527852149.553603000	25.258	148	0
1527852149.557347000	25.2617	106	1
1527852149.559825000	25.2642	92	0
1527852149.559910000	25.2643	313	0
1527852149.563271000	25.2676	103	1
1527852149.768538000	25.4729	395	1
1527852149.768631000	25.473	259	1
1527852149.784682000	25.489	87	0
1527852149.879518000	25.5839	258	0
1527852149.879804000	25.5842	148	0
1527852149.883028000	25.5874	92	0
1527852149.883132000	25.5875	304	0
1527852149.883310000	25.5877	112	1
1527852150.116851000	25.8212	515	1
1527852150.116942000	25.8213	261	1
1527852150.133815000	25.8382	87	0
1527852150.227353000	25.9317	285	0
1527852150.227452000	25.9318	148	0
1527852150.231385000	25.9357	106	1
1527852150.232817000	25.9372	92	0
1527852150.233213000	25.9376	151	0
1527852150.236407000	25.9408	103	1
1527852150.487719000	26.1921	392	1
1527852150.487783000	26.1921	261	1
1527852150.504303000	26.2087	87	0
1527852150.599243000	26.3036	260	0
1527852150.599246000	26.3036	148	0
1527852150.603436000	26.3078	106	1
1527852150.604530000	26.3089	92	0
1527852150.605045000	26.3094	276	0
1527852150.608408000	26.3128	103	1
1527852150.902449000	26.6068	879	1
1527852150.902527000	26.6069	263	1
1527852150.919578000	26.6239	87	0
1527852151.007358000	26.7117	281	0
1527852151.007466000	26.7118	148	0
1527852151.011440000	26.7158	106	1
1527852151.012769000	26.7171	92	0
1527852151.012864000	26.7172	305	0
1527852151.016424000	26.7208	103	1
1527852151.246886000	26.9512	912	1
1527852151.246977000	26.9513	259	1
1527852151.264138000	26.9685	87	0
1527852151.350544000	27.0549	256	0
1527852151.350655000	27.055	148	0
1527852151.354321000	27.0587	92	0
1527852151.354443000	27.0588	106	1
1527852151.354858000	27.0592	268	0
1527852151.358444000	27.0628	103	1
1527852151.658749000	27.3631	468	1
1527852151.658843000	27.3632	262	1
1527852151.676402000	27.3808	87	0
1527852151.760443000	27.4648	237	0
1527852151.760722000	27.4651	148	0
1527852151.764466000	27.4688	106	1
1527852151.765530000	27.4699	92	0
1527852151.765911000	27.4703	204	0
1527852151.769415000	27.4738	103	1
1527852152.156199000	27.8606	398	1
1527852152.156287000	27.8606	264	1
1527852152.174128000	27.8785	87	0
1527852152.264636000	27.969	235	0
1527852152.264744000	27.9691	148	0
1527852152.268290000	27.9726	92	0
1527852152.268456000	27.9728	109	1
1527852152.268830000	27.9732	185	0
1527852152.272475000	27.9768	100	1
1527852152.565931000	28.2703	396	1
1527852152.566003000	28.2704	265	1
1527852152.583065000	28.2874	87	0
1527852152.665181000	28.3695	256	0
1527852152.665183000	28.3695	148	0
1527852152.669531000	28.3739	106	1
1527852152.671922000	28.3763	92	0
1527852152.672017000	28.3764	203	0
1527852152.675522000	28.3799	103	1
1527852152.978746000	28.6831	392	1
1527852152.978843000	28.6832	264	1
1527852152.995244000	28.6996	87	0
1527852153.083525000	28.7879	305	0
1527852153.083734000	28.7881	148	0
1527852153.087565000	28.7919	106	1
1527852153.089228000	28.7936	92	0
1527852153.089322000	28.7937	210	0
1527852153.092561000	28.7969	103	1
1527852153.230759000	28.9351	396	1
1527852153.230821000	28.9352	258	1
1527852153.248157000	28.9525	87	0
1527852153.334662000	29.039	281	0
1527852153.334766000	29.0391	148	0
1527852153.338262000	29.0426	92	0
1527852153.338477000	29.0428	109	1
1527852153.338804000	29.0432	326	0
1527852153.342501000	29.0469	100	1
1527852153.472072000	29.1764	396	1
1527852153.472165000	29.1765	262	1
1527852153.489514000	29.1939	87	0
1527852153.582467000	29.2868	265	0
1527852153.582721000	29.2871	148	0
1527852153.586545000	29.2909	106	1
1527852153.587280000	29.2916	92	0
1527852153.587366000	29.2917	95	0
1527852153.590522000	29.2949	103	1
1527852153.694876000	29.3992	391	1
1527852153.694935000	29.3993	262	1
1527852153.713315000	29.4177	87	0
1527852153.816717000	29.5211	233	0
1527852153.816821000	29.5212	148	0
1527852153.820546000	29.5249	106	1
1527852153.821662000	29.526	92	0
1527852153.821745000	29.5261	288	0
1527852153.825555000	29.5299	103	1
1527852153.905759000	29.6101	395	1
1527852153.905845000	29.6102	260	1
1527852153.924125000	29.6285	87	0
1527852154.029292000	29.7336	232	0
1527852154.029295000	29.7337	148	0
1527852154.033556000	29.7379	106	1
1527852154.033998000	29.7384	92	0
1527852154.034083000	29.7384	322	0
1527852154.037548000	29.7419	103	1
1527852155.064781000	30.7691	516	1
1527852155.064852000	30.7692	259	1
1527852155.081814000	30.7862	87	0
1527852155.165893000	30.8702	258	0
1527852155.165997000	30.8704	148	0
1527852155.169590000	30.8739	106	1
1527852155.170788000	30.8751	92	0
1527852155.171195000	30.8756	321	0
1527852155.174592000	30.8789	103	1
1527852155.290956000	30.9953	880	1
1527852155.291048000	30.9954	261	1
1527852155.309183000	31.0135	87	0
1527852155.403587000	31.1079	298	0
1527852155.403679000	31.108	148	0
1527852155.407654000	31.112	106	1
1527852155.408127000	31.1125	92	0
1527852155.408227000	31.1126	269	0
1527852155.411638000	31.116	103	1
1527852155.852013000	31.5564	911	1
1527852155.852106000	31.5565	258	1
1527852155.869564000	31.5739	87	0
1527852155.956123000	31.6605	258	0
1527852155.956125000	31.6605	148	0
1527852155.959727000	31.6641	106	1
1527852155.961367000	31.6657	92	0
1527852155.961455000	31.6658	291	0
1527852155.964709000	31.6691	103	1
1527852156.191084000	31.8954	470	1
1527852156.191146000	31.8955	261	1
1527852156.209044000	31.9134	87	0
1527852156.289585000	31.9939	308	0
1527852156.289696000	31.9941	148	0
1527852156.293753000	31.9981	106	1
1527852156.295909000	32.0003	92	0
1527852156.296003000	32.0004	250	0
1527852156.299649000	32.004	103	1
1527852156.609910000	32.3143	392	1
1527852156.610004000	32.3144	259	1
1527852156.627034000	32.3314	87	0
1527852156.724265000	32.4286	237	0
1527852156.724267000	32.4286	148	0
1527852156.727777000	32.4321	106	1
1527852156.728777000	32.4331	92	0
1527852156.728867000	32.4332	339	0
1527852156.732755000	32.4371	103	1
1527852157.272395000	32.9768	391	1
1527852157.272462000	32.9768	262	1
1527852157.289901000	32.9943	87	0
1527852157.375523000	33.0799	301	0
1527852157.375642000	33.08	148	0
1527852157.378820000	33.0832	92	0
1527852157.378912000	33.0833	299	0
1527852157.379739000	33.0841	112	1
1527852157.481840000	33.1862	395	1
1527852157.481934000	33.1863	257	1
1527852157.498570000	33.2029	87	0
1527852157.575004000	33.2794	233	0
1527852157.575007000	33.2794	148	0
1527852157.578820000	33.2832	106	1
1527852157.580099000	33.2845	92	0
1527852157.580515000	33.2849	151	0
1527852157.583801000	33.2882	103	1
1527852158.182149000	33.8865	391	1
1527852158.182211000	33.8866	259	1
1527852158.199524000	33.9039	87	0
1527852158.317115000	34.0215	256	0
1527852158.317378000	34.0217	148	0
1527852158.320865000	34.0252	106	1
1527852158.321739000	34.0261	92	0
1527852158.321825000	34.0262	190	0
1527852158.325852000	34.0302	103	1
1527852158.602059000	34.3064	395	1
1527852158.602142000	34.3065	258	1
1527852158.618683000	34.323	87	0
1527852158.698514000	34.4029	233	0
1527852158.698518000	34.4029	148	0
1527852158.702520000	34.4069	92	0
1527852158.702805000	34.4072	109	1
1527852158.702887000	34.4072	163	0
1527852158.706878000	34.4112	100	1
1527852158.814055000	34.5184	391	1
1527852158.814148000	34.5185	259	1
1527852158.837846000	34.5422	87	0
1527852158.837943000	34.5423	87	0
1527852158.916820000	34.6212	233	0
1527852158.916822000	34.6212	148	0
1527852158.920803000	34.6252	92	0
1527852158.920911000	34.6253	109	1
1527852158.921386000	34.6257	291	0
1527852158.924884000	34.6292	103	1
1527852159.062112000	34.7665	392	1
1527852159.062182000	34.7665	258	1
1527852159.079210000	34.7836	87	0
1527852159.155811000	34.8602	303	0
1527852159.155814000	34.8602	148	0
1527852159.159912000	34.8643	106	1
1527852159.161792000	34.8661	92	0
1527852159.161882000	34.8662	91	0
1527852159.165985000	34.8703	103	1
1527852159.422551000	35.1269	392	1
1527852159.422618000	35.127	257	1
1527852159.438975000	35.1433	87	0
1527852159.526004000	35.2304	279	0
1527852159.526113000	35.2305	148	0
1527852159.529888000	35.2342	106	1
1527852159.530205000	35.2346	92	0
1527852159.530300000	35.2347	326	0
1527852159.533925000	35.2383	103	1
1527852159.650157000	35.3545	391	1
1527852159.650239000	35.3546	258	1
1527852159.667514000	35.3719	87	0
1527852159.684908000	35.3893	87	0
1527852159.756533000	35.4609	265	0
1527852159.756656000	35.461	148	0
1527852159.759752000	35.4641	92	0
1527852159.760212000	35.4646	162	0
1527852159.760856000	35.4652	115	1
1527852159.883271000	35.5876	517	1
1527852159.883366000	35.5877	260	1
1527852159.901036000	35.6054	87	0
1527852159.983970000	35.6883	232	0
1527852159.984083000	35.6884	148	0
1527852159.987187000	35.6915	92	0
1527852159.987632000	35.692	268	0
1527852159.988130000	35.6925	112	1
1527852160.119024000	35.8234	879	1
1527852160.119087000	35.8234	262	1
1527852160.136150000	35.8405	87	0
1527852160.226211000	35.9306	235	0
1527852160.226213000	35.9306	148	0
1527852160.229997000	35.9344	106	1
1527852160.230012000	35.9344	92	0
1527852160.230517000	35.9349	324	0
1527852160.233975000	35.9383	103	1
1527852160.335378000	36.0397	911	1
1527852160.335443000	36.0398	258	1
1527852160.352806000	36.0572	87	0
1527852160.428614000	36.133	256	0
1527852160.428718000	36.1331	148	0
1527852160.432913000	36.1373	106	1
1527852160.433678000	36.138	92	0
1527852160.433933000	36.1383	311	0
1527852160.436903000	36.1413	103	1
1527852160.578345000	36.2827	472	1
1527852160.578409000	36.2828	261	1
1527852160.595697000	36.3001	87	0
1527852160.701958000	36.4063	277	0
1527852160.702070000	36.4064	148	0
1527852160.706005000	36.4104	106	1
1527852160.706880000	36.4112	92	0
1527852160.706972000	36.4113	296	0
1527852160.710982000	36.4153	103	1
1527852160.984259000	36.6886	393	1
1527852160.984320000	36.6887	260	1
1527852161.001629000	36.706	87	0
1527852161.090291000	36.7946	258	0
1527852161.090393000	36.7947	148	0
1527852161.093947000	36.7983	106	1
1527852161.095540000	36.7999	92	0
1527852161.095870000	36.8002	92	0
1527852161.099027000	36.8034	103	1
1527852161.198361000	36.9027	393	1
1527852161.198453000	36.9028	262	1
1527852161.218170000	36.9225	87	0
1527852161.298782000	37.0031	306	0
1527852161.298891000	37.0032	148	0
1527852161.302966000	37.0073	106	1
1527852161.303885000	37.0082	92	0
1527852161.304294000	37.0087	266	0
1527852161.307957000	37.0123	103	1
1527852161.434304000	37.1387	391	1
1527852161.434390000	37.1387	258	1
1527852161.451170000	37.1555	87	0
1527852161.543100000	37.2475	237	0
1527852161.543227000	37.2476	148	0
1527852161.546983000	37.2513	106	1
1527852161.547866000	37.2522	92	0
1527852161.547949000	37.2523	279	0
1527852161.551968000	37.2563	103	1
1527852161.671012000	37.3754	394	1
1527852161.671073000	37.3754	259	1
1527852161.687876000	37.3922	87	0
1527852161.773024000	37.4774	278	0
1527852161.773121000	37.4775	148	0
1527852161.777058000	37.4814	106	1
1527852161.777982000	37.4823	92	0
1527852161.778405000	37.4828	182	0
1527852161.782044000	37.4864	103	1
1527852162.129418000	37.8338	395	1
1527852162.129510000	37.8339	263	1
1527852162.146536000	37.8509	87	0
1527852162.236575000	37.9409	233	0
1527852162.236822000	37.9412	148	0
1527852162.240074000	37.9444	106	1
1527852162.241805000	37.9462	92	0
1527852162.241890000	37.9462	260	0
1527852162.246114000	37.9505	103	1
1527852162.497926000	38.2023	392	1
1527852162.498012000	38.2024	263	1
1527852162.515514000	38.2199	87	0
1527852162.604611000	38.309	256	0
1527852162.604711000	38.3091	148	0
1527852162.608108000	38.3125	106	1
1527852162.609993000	38.3143	92	0
1527852162.610083000	38.3144	230	0
1527852162.614087000	38.3184	103	1
1527852163.428501000	39.1329	395	1
1527852163.428561000	39.1329	258	1
1527852163.446300000	39.1507	87	0
1527852163.522292000	39.2266	258	0
1527852163.522394000	39.2268	148	0
1527852163.526099000	39.2305	106	1
1527852163.527721000	39.2321	92	0
1527852163.527813000	39.2322	296	0
1527852163.531096000	39.2355	103	1
1527852163.648944000	39.3533	392	1
1527852163.649018000	39.3534	261	1
1527852163.666104000	39.3705	87	0
1527852163.748296000	39.4527	232	0
1527852163.748412000	39.4528	148	0
1527852163.752086000	39.4564	106	1
1527852163.752569000	39.4569	92	0
1527852163.752662000	39.457	205	0
1527852163.756076000	39.4604	103	1
1527852163.885742000	39.5901	513	1
1527852163.885843000	39.5902	263	1
1527852163.903262000	39.6076	87	0
1527852163.978568000	39.6829	302	0
1527852163.978678000	39.683	148	0
1527852163.982183000	39.6865	106	1
1527852163.982669000	39.687	92	0
1527852163.983133000	39.6875	184	0
1527852163.986184000	39.6905	103	1
1527852164.136505000	39.8409	878	1
1527852164.136582000	39.8409	260	1
1527852164.155171000	39.8595	87	0
1527852164.234116000	39.9385	258	0
1527852164.234305000	39.9387	148	0
1527852164.238217000	39.9426	106	1
1527852164.239425000	39.9438	92	0
1527852164.239520000	39.9439	260	0
1527852164.243184000	39.9475	103	1
1527852164.426555000	40.1309	912	1
1527852164.426620000	40.131	263	1
1527852164.443688000	40.148	87	0
1527852164.549692000	40.254	290	0
1527852164.549695000	40.2541	148	0
1527852164.553226000	40.2576	106	1
1527852164.555058000	40.2594	92	0
1527852164.555154000	40.2595	248	0
1527852164.559233000	40.2636	103	1
1527852164.787046000	40.4914	470	1
1527852164.787139000	40.4915	259	1
1527852164.803741000	40.5081	87	0
1527852164.893423000	40.5978	233	0
1527852164.893426000	40.5978	148	0
1527852164.897250000	40.6016	106	1
1527852164.901589000	40.6059	92	0
1527852164.901685000	40.606	214	0
1527852164.905244000	40.6096	103	1
1527852165.247610000	40.952	396	1
1527852165.247680000	40.952	264	1
1527852165.264861000	40.9692	87	0
1527852165.348994000	41.0534	258	0
1527852165.348997000	41.0534	148	0
1527852165.353255000	41.0576	106	1
1527852165.355215000	41.0596	92	0
1527852165.355310000	41.0597	203	0
1527852165.359250000	41.0636	103	1
1527852165.726653000	41.431	393	1
1527852165.726719000	41.4311	264	1
1527852165.743186000	41.4475	87	0
1527852165.830144000	41.5345	233	0
1527852165.830147000	41.5345	148	0
1527852165.834289000	41.5386	106	1
1527852165.835976000	41.5403	92	0
1527852165.836071000	41.5404	105	0
1527852165.840205000	41.5446	103	1
1527852165.963787000	41.6681	392	1
1527852165.963865000	41.6682	259	1
1527852165.981364000	41.6857	87	0
1527852166.071243000	41.7756	274	0
1527852166.071246000	41.7756	148	0
1527852166.075302000	41.7797	106	1
1527852166.076975000	41.7813	92	0
1527852166.077268000	41.7816	139	0
1527852166.080225000	41.7846	103	1
1527852166.196585000	41.9009	395	1
1527852166.196647000	41.901	261	1
1527852166.214581000	41.9189	87	0
1527852166.315503000	42.0199	278	0
1527852166.315506000	42.0199	148	0
1527852166.319330000	42.0237	106	1
1527852166.320804000	42.0252	92	0
1527852166.321719000	42.0261	104	0
1527852166.324304000	42.0287	103	1
1527852166.642615000	42.347	393	1
1527852166.642690000	42.347	259	1
1527852166.661362000	42.3657	87	0
1527852166.746141000	42.4505	285	0
1527852166.746240000	42.4506	148	0
1527852166.750051000	42.4544	92	0
1527852166.750124000	42.4545	96	0
1527852166.750268000	42.4546	112	1
1527852166.851682000	42.556	397	1
1527852166.851749000	42.5561	262	1
1527852166.868449000	42.5728	87	0
1527852166.939431000	42.6438	239	0
1527852166.939434000	42.6438	148	0
1527852166.943353000	42.6477	106	1
1527852166.943393000	42.6477	92	0
1527852166.943483000	42.6478	155	0
1527852166.947336000	42.6517	103	1
1527852167.110605000	42.815	395	1
1527852167.110674000	42.815	258	1
1527852167.126700000	42.8311	87	0
1527852167.205564000	42.9099	281	0
1527852167.205668000	42.91	148	0
1527852167.209346000	42.9137	106	1
1527852167.209517000	42.9139	92	0
1527852167.209611000	42.914	274	0
1527852167.213367000	42.9177	103	1
1527852167.572804000	43.2772	393	1
1527852167.572895000	43.2773	264	1
1527852167.589050000	43.2934	87	0
1527852167.696475000	43.4008	256	0
1527852167.696580000	43.4009	148	0
1527852167.700332000	43.4047	106	1
1527852167.701484000	43.4058	92	0
1527852167.701800000	43.4062	252	0
1527852167.705346000	43.4097	103	1
1527852167.799981000	43.5043	514	1
1527852167.800073000	43.5044	262	1
1527852167.816854000	43.5212	87	0
1527852167.889268000	43.5936	233	0
1527852167.889271000	43.5936	148	0
1527852167.892961000	43.5973	92	0
1527852167.893369000	43.5977	222	0
1527852167.893430000	43.5978	109	1
1527852167.897394000	43.6018	100	1
1527852168.020607000	43.725	875	1
1527852168.020667000	43.725	261	1
1527852168.037738000	43.7421	87	0
1527852168.111917000	43.8163	233	0
1527852168.112015000	43.8164	148	0
1527852168.115414000	43.8198	106	1
1527852168.116702000	43.8211	92	0
1527852168.117091000	43.8214	136	0
1527852168.120421000	43.8248	103	1
1527852171.094009000	46.7984	892	1
1527852171.094097000	46.7985	1412	1
1527852171.094121000	46.7985	1412	1
1527852171.094144000	46.7985	1412	1
1527852171.094179000	46.7985	849	1
1527852171.113393000	46.8177	87	0
1527852171.175613000	46.88	414	0
1527852171.179532000	46.8839	103	1
1527852171.181930000	46.8863	80	0
1527852171.185550000	46.8899	100	1
1527852171.293937000	46.9983	473	1
1527852171.294029000	46.9984	260	1
1527852171.310292000	47.0146	87	0
1527852171.413587000	47.1179	326	0
1527852171.413715000	47.1181	148	0
1527852171.417560000	47.1219	106	1
1527852171.417665000	47.122	92	0
1527852171.417740000	47.1221	101	0
1527852171.421555000	47.1259	103	1
1527852171.550079000	47.2544	392	1
1527852171.550171000	47.2545	259	1
1527852171.566929000	47.2713	87	0
1527852171.648133000	47.3525	290	0
1527852171.648139000	47.3525	148	0
1527852171.651570000	47.3559	106	1
1527852171.652575000	47.3569	92	0
1527852171.652664000	47.357	181	0
1527852171.656560000	47.3609	103	1
1527852171.770861000	47.4752	393	1
1527852171.770926000	47.4753	259	1
1527852171.787938000	47.4923	87	0
1527852171.861859000	47.5662	235	0
1527852171.861961000	47.5663	148	0
1527852171.864291000	47.5686	92	0
1527852171.864693000	47.569	142	0
1527852171.865559000	47.5699	112	1
1527852172.751082000	48.4554	393	1
1527852172.751171000	48.4555	259	1
1527852172.768258000	48.4726	87	0
1527852172.843418000	48.5478	256	0
1527852172.843674000	48.548	148	0
1527852172.847624000	48.552	106	1
1527852172.848649000	48.553	92	0
1527852172.849108000	48.5535	311	0
1527852172.852645000	48.557	103	1
1527852172.993778000	48.6981	396	1
1527852172.993870000	48.6982	257	1
1527852173.010263000	48.7146	87	0
1527852173.088629000	48.793	233	0
1527852173.090542000	48.7949	148	0
1527852173.092664000	48.797	106	1
1527852173.096153000	48.8005	92	0
1527852173.098322000	48.8027	230	0
1527852173.099613000	48.804	103	1
1527852173.730003000	49.4344	392	1
1527852173.730065000	49.4344	260	1
1527852173.747412000	49.4518	87	0
1527852173.828682000	49.533	300	0
1527852173.829007000	49.5334	148	0
1527852173.829548000	49.5339	92	0
1527852173.829888000	49.5342	259	0
1527852173.832756000	49.5371	112	1
1527852173.951006000	49.6554	396	1
1527852173.951071000	49.6554	261	1
1527852173.967565000	49.6719	87	0
1527852174.063727000	49.7681	256	0
1527852174.063829000	49.7682	148	0
1527852174.067761000	49.7721	106	1
1527852174.069049000	49.7734	92	0
1527852174.069512000	49.7739	312	0
1527852174.072687000	49.777	103	1
1527852174.359877000	50.0642	392	1
1527852174.359957000	50.0643	261	1
1527852174.378157000	50.0825	87	0
1527852174.451968000	50.1563	312	0
1527852174.452238000	50.1566	148	0
1527852174.455785000	50.1601	106	1
1527852174.456853000	50.1612	92	0
1527852174.456939000	50.1613	287	0
1527852174.460769000	50.1651	103	1
1527852174.600126000	50.3045	392	1
1527852174.600198000	50.3046	257	1
1527852174.616359000	50.3207	87	0
1527852174.690009000	50.3944	279	0
1527852174.690011000	50.3944	148	0
1527852174.693620000	50.398	92	0
1527852174.693738000	50.3981	106	1
1527852174.694583000	50.3989	163	0
1527852174.697782000	50.4021	103	1
1527852175.320388000	51.0247	513	1
1527852175.320476000	51.0248	261	1
1527852175.337015000	51.0414	87	0
1527852175.433733000	51.1381	258	0
1527852175.433735000	51.1381	148	0
1527852175.437791000	51.1421	92	0
1527852175.437840000	51.1422	106	1
1527852175.438313000	51.1427	331	0
1527852175.441825000	51.1462	103	1
1527852175.601182000	51.3055	880	1
1527852175.601245000	51.3056	264	1
1527852175.618104000	51.3225	87	0
1527852175.704122000	51.4085	235	0
1527852175.704208000	51.4086	148	0
1527852175.707800000	51.4122	106	1
1527852175.709150000	51.4135	92	0
1527852175.709628000	51.414	332	0
1527852175.712804000	51.4172	103	1
1527852176.305844000	52.0102	914	1
1527852176.305938000	52.0103	269	1
1527852176.323112000	52.0275	87	0
1527852176.403135000	52.1075	256	0
1527852176.403363000	52.1077	148	0
1527852176.406888000	52.1112	106	1
1527852176.408548000	52.1129	92	0
1527852176.410156000	52.1145	165	0
1527852176.411874000	52.1162	103	1
1527852176.674416000	52.3788	472	1
1527852176.674505000	52.3789	263	1
1527852176.692001000	52.3964	87	0
1527852176.801081000	52.5054	233	0
1527852176.801084000	52.5054	148	0
1527852176.804864000	52.5092	106	1
1527852176.805449000	52.5098	92	0
1527852176.805822000	52.5102	158	0
1527852176.808940000	52.5133	103	1
1527852176.943187000	52.6475	395	1
1527852176.943280000	52.6476	260	1
1527852176.959879000	52.6642	87	0
1527852177.033862000	52.7382	235	0
1527852177.033963000	52.7383	148	0
1527852177.037959000	52.7423	106	1
1527852177.038373000	52.7427	92	0
1527852177.038464000	52.7428	234	0
1527852177.041847000	52.7462	103	1
1527852177.223453000	52.9278	392	1
1527852177.223514000	52.9279	264	1
1527852177.239821000	52.9442	87	0
1527852177.321218000	53.0256	255	0
1527852177.321220000	53.0256	148	0
1527852177.324936000	53.0293	106	1
1527852177.325800000	53.0302	92	0
1527852177.325902000	53.0303	247	0
1527852177.329932000	53.0343	103	1
1527852177.663302000	53.3677	391	1
1527852177.663395000	53.3678	261	1
1527852177.680516000	53.3849	87	0
1527852177.768756000	53.4731	303	0
1527852177.768759000	53.4731	148	0
1527852177.772977000	53.4773	106	1
1527852177.773393000	53.4777	92	0
1527852177.773484000	53.4778	262	0
1527852177.776955000	53.4813	103	1
1527852178.093203000	53.7976	395	1
1527852178.093267000	53.7976	262	1
1527852178.110823000	53.8152	87	0
1527852178.196300000	53.9007	290	0
1527852178.196303000	53.9007	148	0
1527852178.199995000	53.9044	106	1
1527852178.202181000	53.9065	92	0
1527852178.202294000	53.9067	296	0
1527852178.206028000	53.9104	103	1
1527852178.503822000	54.2082	393	1
1527852178.503897000	54.2083	260	1
1527852178.521746000	54.2261	87	0
1527852178.595326000	54.2997	256	0
1527852178.595329000	54.2997	148	0
1527852178.599016000	54.3034	106	1
1527852178.600604000	54.305	92	0
1527852178.601110000	54.3055	323	0
1527852178.604010000	54.3084	103	1
1527852178.883470000	54.5878	391	1
1527852178.883558000	54.5879	260	1
1527852178.899909000	54.6043	87	0
1527852178.975420000	54.6798	233	0
1527852178.975423000	54.6798	148	0
1527852178.979040000	54.6834	106	1
1527852178.979480000	54.6838	92	0
1527852178.979885000	54.6842	305	0
1527852178.983023000	54.6874	103	1
1527852179.232522000	54.9369	392	1
1527852179.232593000	54.9369	262	1
1527852179.249138000	54.9535	87	0
1527852179.348548000	55.0529	256	0
1527852179.348649000	55.053	148	0
1527852179.351990000	55.0563	106	1
1527852179.352632000	55.057	92	0
1527852179.352970000	55.0573	321	0
1527852179.355997000	55.0604	103	1
1527852179.533192000	55.2375	396	1
1527852179.533256000	55.2376	261	1
1527852179.549829000	55.2542	87	0
1527852179.643769000	55.3481	274	0
1527852179.643771000	55.3481	148	0
1527852179.648068000	55.3524	106	1
1527852179.649553000	55.3539	92	0
1527852179.649649000	55.354	229	0
1527852179.653079000	55.3574	103	1
1527852179.794630000	55.499	513	1
1527852179.794720000	55.4991	260	1
1527852179.810983000	55.5153	87	0
1527852179.885965000	55.5903	258	0
1527852179.885968000	55.5903	148	0
1527852179.890093000	55.5944	106	1
1527852179.891423000	55.5958	92	0
1527852179.891547000	55.5959	311	0
1527852179.895080000	55.5994	103	1
1527852180.007502000	55.7119	876	1
1527852180.007566000	55.7119	262	1
1527852180.024580000	55.7289	87	0
1527852180.094652000	55.799	290	0
1527852180.094750000	55.7991	148	0
1527852180.098041000	55.8024	106	1
1527852180.099543000	55.8039	92	0
1527852180.099627000	55.804	102	0
1527852180.103401000	55.8078	103	1
1527852180.274424000	55.9788	913	1
1527852180.274514000	55.9789	261	1
1527852180.293234000	55.9976	87	0
1527852180.369187000	56.0735	304	0
1527852180.369301000	56.0737	148	0
1527852180.372980000	56.0773	92	0
1527852180.373075000	56.0774	106	1
1527852180.373089000	56.0774	135	0
1527852180.377104000	56.0815	103	1
1527852180.616961000	56.3213	474	1
1527852180.617025000	56.3214	264	1
1527852180.633683000	56.338	87	0
1527852180.727661000	56.432	232	0
1527852180.727763000	56.4321	148	0
1527852180.731069000	56.4354	106	1
1527852180.731797000	56.4362	92	0
1527852180.732221000	56.4366	230	0
1527852180.735078000	56.4394	103	1
1527852180.894618000	56.599	391	1
1527852180.894715000	56.5991	264	1
1527852180.911448000	56.6158	87	0
1527852181.018024000	56.7224	233	0
1527852181.018123000	56.7225	148	0
1527852181.022091000	56.7264	106	1
1527852181.022440000	56.7268	92	0
1527852181.022526000	56.7269	210	0
1527852181.026091000	56.7304	103	1
1527852181.226694000	56.9311	392	1
1527852181.226755000	56.9311	261	1
1527852181.245128000	56.9495	87	0
1527852181.345619000	57.05	258	0
1527852181.345737000	57.0501	148	0
1527852181.349177000	57.0535	106	1
1527852181.350989000	57.0553	92	0
1527852181.351397000	57.0558	201	0
1527852181.355190000	57.0595	103	1
1527852181.495364000	57.1997	393	1
1527852181.495456000	57.1998	262	1
1527852181.512540000	57.2169	87	0
1527852181.594414000	57.2988	233	0
1527852181.594523000	57.2989	148	0
1527852181.598140000	57.3025	106	1
1527852181.598666000	57.303	92	0
1527852181.599523000	57.3039	108	0
1527852181.602175000	57.3065	103	1
1527852181.794409000	57.4988	394	1
1527852181.794503000	57.4989	259	1
1527852181.812060000	57.5164	87	0
1527852181.816440000	57.5208	87	0
1527852181.888376000	57.5927	233	0
1527852181.888475000	57.5928	148	0
1527852181.892195000	57.5966	109	1
1527852181.893457000	57.5978	92	0
1527852181.897182000	57.6015	100	1
1527852181.923457000	57.6278	278	0
1527852181.927196000	57.6316	100	1
1527852182.144636000	57.849	392	1
1527852182.144704000	57.8491	259	1
1527852182.160871000	57.8652	87	0
1527852182.240103000	57.9445	233	0
1527852182.240106000	57.9445	148	0
1527852182.244239000	57.9486	106	1
1527852182.244713000	57.9491	92	0
1527852182.244801000	57.9492	92	0
1527852182.248227000	57.9526	103	1
1527852182.425416000	58.1298	392	1
1527852182.425506000	58.1299	261	1
1527852182.443208000	58.1476	87	0
1527852182.549151000	58.2535	325	0
1527852182.549253000	58.2536	148	0
1527852182.553243000	58.2576	106	1
1527852182.556567000	58.2609	92	0
1527852182.556662000	58.261	126	0
1527852182.560230000	58.2646	103	1
1527852182.893416000	58.5978	394	1
1527852182.893509000	58.5979	260	1
1527852182.910829000	58.6152	87	0
1527852182.988057000	58.6924	290	0
1527852182.988060000	58.6924	148	0
1527852182.992271000	58.6966	106	1
1527852182.993516000	58.6979	92	0
1527852182.993611000	58.698	138	0
1527852182.997255000	58.7016	103	1
1527852183.436063000	59.1404	397	1
1527852183.436159000	59.1405	263	1
1527852183.453097000	59.1575	87	0
1527852183.555048000	59.2594	256	0
1527852183.555051000	59.2594	148	0
1527852183.558670000	59.263	92	0
1527852183.559228000	59.2636	283	0
1527852183.559288000	59.2636	109	1
1527852183.563291000	59.2676	100	1
1527852183.675488000	59.3798	514	1
1527852183.675576000	59.3799	260	1
1527852183.692063000	59.3964	87	0
1527852183.784854000	59.4892	232	0
1527852183.784856000	59.4892	148	0
1527852183.788315000	59.4927	106	1
1527852183.791322000	59.4957	92	0
1527852183.791828000	59.4962	188	0
1527852183.795305000	59.4997	103	1
1527852184.144621000	59.849	875	1
1527852184.144709000	59.8491	263	1
1527852184.162155000	59.8665	87	0
1527852184.266303000	59.9707	233	0
1527852184.266398000	59.9708	148	0
1527852184.270337000	59.9747	106	1
1527852184.271260000	59.9756	92	0
1527852184.271770000	59.9761	229	0
1527852184.275329000	59.9797	103	1
1527852184.614780000	60.3191	915	1
1527852184.614843000	60.3192	262	1
1527852184.631609000	60.336	87	0
1527852184.719336000	60.4237	298	0
1527852184.719434000	60.4238	148	0
1527852184.723370000	60.4277	106	1
1527852184.724028000	60.4284	92	0
1527852184.724118000	60.4285	296	0
1527852184.727342000	60.4317	103	1
1527852185.065663000	60.77	469	1
1527852185.065723000	60.7701	260	1
1527852185.082791000	60.7871	87	0
1527852185.167599000	60.872	258	0
1527852185.167691000	60.872	148	0
1527852185.171415000	60.8758	106	1
1527852185.172479000	60.8768	92	0
1527852185.172566000	60.8769	126	0
1527852185.176378000	60.8807	103	1
1527852185.494616000	61.199	397	1
1527852185.494704000	61.1991	261	1
1527852185.510915000	61.2153	87	0
1527852185.585356000	61.2897	310	0
1527852185.585448000	61.2898	148	0
1527852185.589366000	61.2937	106	1
1527852185.590235000	61.2946	92	0
1527852185.590315000	61.2947	292	0
1527852185.594474000	61.2988	103	1
1527852185.926067000	61.6304	396	1
1527852185.926150000	61.6305	264	1
1527852185.942976000	61.6473	87	0
1527852186.059904000	61.7643	281	0
1527852186.059906000	61.7643	148	0
1527852186.063459000	61.7678	106	1
1527852186.065257000	61.7696	92	0
1527852186.065356000	61.7697	239	0
1527852186.069517000	61.7739	103	1
1527852186.255113000	61.9595	392	1
1527852186.255208000	61.9596	260	1
1527852186.271712000	61.9761	87	0
1527852186.349863000	62.0542	256	0
1527852186.349866000	62.0542	148	0
1527852186.353464000	62.0578	106	1
1527852186.355680000	62.06	92	0
1527852186.356089000	62.0604	294	0
1527852186.359395000	62.0638	103	1
1527852186.534823000	62.2392	395	1
1527852186.534903000	62.2393	267	1
1527852186.551457000	62.2558	87	0
1527852186.742951000	62.4473	235	0
1527852186.743065000	62.4474	148	0
1527852186.746421000	62.4508	106	1
1527852186.746882000	62.4512	92	0
1527852186.747386000	62.4517	212	0
1527852186.750477000	62.4548	103	1
1527852186.844677000	62.549	393	1
1527852186.844738000	62.5491	261	1
1527852186.860977000	62.5653	87	0
1527852186.961485000	62.6658	235	0
1527852186.961601000	62.666	148	0
1527852186.965509000	62.6699	106	1
1527852186.966406000	62.6708	92	0
1527852186.966782000	62.6711	188	0
1527852186.970504000	62.6749	103	1
1527852187.125803000	62.8302	393	1
1527852187.125895000	62.8303	264	1
1527852187.142300000	62.8467	87	0
1527852187.247868000	62.9522	233	0
1527852187.247976000	62.9523	148	0
1527852187.251504000	62.9559	106	1
1527852187.252433000	62.9568	92	0
1527852187.256498000	62.9609	100	1
1527852187.283156000	62.9875	216	0
1527852187.286518000	62.9909	100	1
1527852187.551747000	63.2561	391	1
1527852187.551832000	63.2562	264	1
1527852187.569482000	63.2738	87	0
1527852187.644214000	63.3486	258	0
1527852187.644218000	63.3486	148	0
1527852187.648187000	63.3525	92	0
1527852187.648520000	63.3529	109	1
1527852187.648711000	63.3531	304	0
1527852187.652538000	63.3569	100	1
1527852187.967175000	63.6715	396	1
1527852187.967251000	63.6716	263	1
1527852187.984205000	63.6886	87	0
1527852188.058319000	63.7627	235	0
1527852188.058620000	63.763	148	0
1527852188.062570000	63.7669	106	1
1527852188.062992000	63.7673	92	0
1527852188.063079000	63.7674	317	0
1527852188.066553000	63.7709	103	1
1527852188.282987000	63.9873	515	1
1527852188.283069000	63.9874	263	1
1527852188.299935000	64.0043	87	0
1527852188.380387000	64.0847	328	0
1527852188.382926000	64.0873	148	0
1527852188.384558000	64.0889	106	1
1527852188.386569000	64.0909	92	0
1527852188.390545000	64.0949	100	1
1527852188.393031000	64.0974	234	0
1527852188.396546000	64.1009	100	1
1527852188.616014000	64.3204	876	1
1527852188.616077000	64.3204	263	1
1527852188.629288000	64.3336	100	0
1527852188.632360000	64.3367	87	0
1527852188.633546000	64.3379	103	1
1527852188.711043000	64.4154	290	0
1527852188.711046000	64.4154	148	0
1527852188.714550000	64.4189	103	1
1527852188.715501000	64.4199	92	0
1527852188.715929000	64.4203	207	0
1527852188.719601000	64.424	103	1
1527852189.006905000	64.7113	914	1
1527852189.006966000	64.7113	259	1
1527852189.025763000	64.7301	87	0
1527852189.116254000	64.8206	233	0
1527852189.116257000	64.8206	148	0
1527852189.120581000	64.8249	106	1
1527852189.121524000	64.8259	92	0
1527852189.121955000	64.8263	117	0
1527852189.125585000	64.8299	103	1
1527852189.434355000	65.1387	468	1
1527852189.434439000	65.1388	267	1
1527852189.451759000	65.1561	87	0
1527852189.562353000	65.2667	256	0
1527852189.562355000	65.2667	148	0
1527852189.565588000	65.2699	92	0
1527852189.566029000	65.2704	142	0
1527852189.566571000	65.2709	112	1
1527852190.526138000	66.2305	395	1
1527852190.526201000	66.2306	261	1
1527852190.543211000	66.2476	87	0
1527852190.622465000	66.3268	256	0
1527852190.622468000	66.3268	148	0
1527852190.626518000	66.3309	92	0
1527852190.626604000	66.331	152	0
1527852190.626791000	66.3311	112	1
1527852191.016343000	66.7207	395	1
1527852191.016425000	66.7208	260	1
1527852191.033348000	66.7377	87	0
1527852191.130550000	66.8349	275	0
1527852191.130666000	66.835	148	0
1527852191.134719000	66.8391	106	1
1527852191.135965000	66.8403	92	0
1527852191.136073000	66.8404	230	0
1527852191.139744000	66.8441	103	1
1527852191.260603000	66.965	396	1
1527852191.260686000	66.965	262	1
1527852191.277516000	66.9819	87	0
1527852191.375810000	67.0802	279	0
1527852191.375926000	67.0803	148	0
1527852191.379754000	67.0841	106	1
1527852191.379826000	67.0842	92	0
1527852191.380336000	67.0847	203	0
1527852191.383737000	67.0881	103	1
1527852191.482042000	67.1864	392	1
1527852191.482125000	67.1865	263	1
1527852191.499037000	67.2034	87	0
1527852191.576514000	67.2809	287	0
1527852191.576517000	67.2809	148	0
1527852191.580773000	67.2851	106	1
1527852191.582854000	67.2872	92	0
1527852191.582947000	67.2873	305	0
1527852191.586751000	67.2911	103	1
1527852192.030601000	67.735	396	1
1527852192.030697000	67.7351	264	1
1527852192.048007000	67.7524	87	0
1527852192.124992000	67.8293	278	0
1527852192.125092000	67.8294	148	0
1527852192.128706000	67.8331	106	1
1527852192.130339000	67.8347	92	0
1527852192.130518000	67.8349	216	0
1527852192.133730000	67.8381	103	1
1527852192.280132000	67.9845	391	1
1527852192.280222000	67.9846	261	1
1527852192.296749000	68.0011	87	0
1527852192.388430000	68.0928	256	0
1527852192.388433000	68.0928	148	0
1527852192.392699000	68.0971	92	0
1527852192.392808000	68.0972	106	1
1527852192.392819000	68.0972	114	0
1527852192.396737000	68.1011	103	1
1527852192.508110000	68.2125	392	1
1527852192.508171000	68.2125	263	1
1527852192.525222000	68.2296	87	0
1527852192.608016000	68.3124	233	0
1527852192.608019000	68.3124	148	0
1527852192.611830000	68.3162	106	1
1527852192.612992000	68.3173	92	0
1527852192.613081000	68.3174	301	0
1527852192.616831000	68.3212	103	1
1527852192.987038000	68.6914	392	1
1527852192.987126000	68.6915	259	1
1527852193.003850000	68.7082	87	0
1527852193.041697000	68.7461	428	1
1527852193.041810000	68.7462	1412	1
1527852193.041848000	68.7462	1412	1
1527852193.041876000	68.7462	1412	1
1527852193.041907000	68.7463	354	1
1527852193.069867000	68.7742	428	1
1527852193.079085000	68.7834	87	0
1527852193.086108000	68.7905	87	0
1527852193.095685000	68.8	233	0
1527852193.095809000	68.8002	148	0
1527852193.099469000	68.8038	92	0
1527852193.099772000	68.8041	115	1
1527852193.099888000	68.8042	126	0
1527852193.103845000	68.8082	100	1
1527852193.140239000	68.8446	402	0
1527852193.143843000	68.8482	100	1
1527852193.148412000	68.8528	80	0
1527852193.151851000	68.8562	100	1
1527852193.287208000	68.9916	393	1
1527852193.287301000	68.9917	261	1
1527852193.305019000	69.0094	87	0
1527852193.394590000	69.0989	256	0
1527852193.394885000	69.0992	148	0
1527852193.398883000	69.1032	106	1
1527852193.399840000	69.1042	92	0
1527852193.400332000	69.1047	331	0
1527852193.403891000	69.1082	103	1
1527852193.578642000	69.283	876	1
1527852193.578730000	69.2831	260	1
1527852193.595804000	69.3002	87	0
1527852193.669680000	69.374	306	0
1527852193.669764000	69.3741	148	0
1527852193.673403000	69.3778	92	0
1527852193.673792000	69.3781	109	1
1527852193.674139000	69.3785	141	0
1527852193.677791000	69.3821	100	1
1527852193.788060000	69.4924	912	1
1527852193.788150000	69.4925	262	1
1527852193.804870000	69.5092	87	0
1527852193.888523000	69.5929	288	0
1527852193.888622000	69.593	148	0
1527852193.892894000	69.5973	106	1
1527852193.893749000	69.5981	92	0
1527852193.893848000	69.5982	89	0
1527852193.897881000	69.6022	103	1
1527852194.307068000	70.0114	469	1
1527852194.307153000	70.0115	261	1
1527852194.325064000	70.0294	87	0
1527852194.398739000	70.1031	258	0
1527852194.399007000	70.1034	148	0
1527852194.402351000	70.1067	92	0
1527852194.402840000	70.1072	287	0
1527852194.402904000	70.1073	109	1
1527852194.406870000	70.1112	100	1
1527852194.524203000	70.2286	397	1
1527852194.524294000	70.2287	263	1
1527852194.540744000	70.2451	87	0
1527852194.626931000	70.3313	233	0
1527852194.627034000	70.3314	148	0
1527852194.630667000	70.335	92	0
1527852194.630881000	70.3352	109	1
1527852194.631231000	70.3356	225	0
1527852194.634861000	70.3392	100	1
1527852194.842340000	70.5467	392	1
1527852194.842436000	70.5468	263	1
1527852194.859488000	70.5638	87	0
1527852194.869388000	70.5737	87	0
1527852194.958753000	70.6631	232	0
1527852194.958756000	70.6631	148	0
1527852194.962693000	70.667	92	0
1527852194.962906000	70.6673	112	1
1527852194.962975000	70.6673	274	0
1527852194.966954000	70.6713	100	1
1527852195.184302000	70.8887	394	1
1527852195.184395000	70.8888	260	1
1527852195.201575000	70.9059	87	0
1527852195.327829000	71.0322	297	0
1527852195.327832000	71.0322	148	0
1527852195.331979000	71.0363	106	1
1527852195.332434000	71.0368	92	0
1527852195.332702000	71.0371	335	0
1527852195.335966000	71.0403	103	1
1527852195.732203000	71.4366	391	1
1527852195.732274000	71.4366	260	1
1527852195.749613000	71.454	87	0
1527852195.758840000	71.4632	87	0
1527852195.838727000	71.5431	258	0
1527852195.838820000	71.5432	148	0
1527852195.843004000	71.5474	109	1
1527852195.843234000	71.5476	92	0
1527852195.843668000	71.548	243	0
1527852195.846991000	71.5513	103	1
1527852196.043626000	71.748	374	1
1527852196.043730000	71.7481	1412	1
1527852196.043754000	71.7481	1412	1
1527852196.043792000	71.7481	1412	1
1527852196.043814000	71.7482	1412	1
1527852196.043838000	71.7482	1412	1
1527852196.043880000	71.7482	1412	1
1527852196.043923000	71.7483	1412	1
1527852196.043959000	71.7483	1412	1
1527852196.044000000	71.7484	1412	1
1527852196.044034000	71.7484	1412	1
1527852196.044071000	71.7484	1412	1
1527852196.044105000	71.7485	1412	1
1527852196.044139000	71.7485	1412	1
1527852196.044171000	71.7485	159	1
1527852196.060132000	71.7645	87	0
1527852196.064241000	71.7686	87	0
1527852196.142439000	71.8468	343	1
1527852196.142503000	71.8469	263	1
1527852196.160131000	71.8645	87	0
1527852196.169673000	71.874	375	0
1527852196.174010000	71.8784	103	1
1527852196.178930000	71.8833	80	0
1527852196.183008000	71.8874	100	1
1527852196.240274000	71.9446	338	0
1527852196.240379000	71.9447	148	0
1527852196.244020000	71.9484	103	1
1527852196.245172000	71.9495	92	0
1527852196.245437000	71.9498	247	0
1527852196.249013000	71.9534	103	1
1527852196.475357000	72.1797	395	1
1527852196.475420000	72.1798	262	1
1527852196.493685000	72.198	87	0
1527852196.588464000	72.2928	256	0
1527852196.588467000	72.2928	148	0
1527852196.592040000	72.2964	106	1
1527852196.593003000	72.2974	92	0
1527852196.593441000	72.2978	320	0
1527852196.597032000	72.3014	103	1
1527852196.904653000	72.609	395	1
1527852196.904714000	72.6091	264	1
1527852196.922152000	72.6265	87	0
1527852197.006039000	72.7104	235	0
1527852197.006133000	72.7105	148	0
1527852197.010075000	72.7144	106	1
1527852197.010549000	72.7149	92	0
1527852197.010637000	72.715	145	0
1527852197.014058000	72.7184	103	1
1527852197.367460000	73.0718	393	1
1527852197.367524000	73.0719	263	1
1527852197.385281000	73.0896	87	0
1527852197.462557000	73.1669	256	0
1527852197.462675000	73.167	148	0
1527852197.466110000	73.1705	106	1
1527852197.469279000	73.1736	92	0
1527852197.469728000	73.1741	239	0
1527852197.473019000	73.1774	103	1
1527852197.596666000	73.301	514	1
1527852197.596757000	73.3011	262	1
1527852197.612695000	73.3171	87	0
1527852197.699079000	73.4034	233	0
1527852197.699268000	73.4036	148	0
1527852197.703117000	73.4075	106	1
1527852197.703516000	73.4079	92	0
1527852197.703939000	73.4083	250	0
1527852197.707099000	73.4115	103	1
1527852197.925582000	73.6299	878	1
1527852197.925669000	73.63	268	1
1527852197.942911000	73.6473	87	0
1527852198.034910000	73.7393	233	0
1527852198.034912000	73.7393	148	0
1527852198.038528000	73.7429	92	0
1527852198.039035000	73.7434	123	0
1527852198.039089000	73.7434	109	1
1527852198.043133000	73.7475	100	1
1527852198.345328000	74.0497	914	1
1527852198.345389000	74.0497	259	1
1527852198.362828000	74.0672	87	0
1527852198.435426000	74.1398	328	0
1527852198.435524000	74.1399	148	0
1527852198.439154000	74.1435	106	1
1527852198.439535000	74.1439	92	0
1527852198.439939000	74.1443	150	0
1527852198.443140000	74.1475	103	1
1527852202.190090000	77.8944	469	1
1527852202.190157000	77.8945	260	1
1527852202.207021000	77.9114	87	0
1527852202.286840000	77.9912	311	0
1527852202.286843000	77.9912	148	0
1527852202.290362000	77.9947	106	1
1527852202.291538000	77.9959	92	0
1527852202.291632000	77.996	166	0
1527852202.295351000	77.9997	103	1
1527852202.460227000	78.1646	392	1
1527852202.460312000	78.1647	264	1
1527852202.477326000	78.1817	87	0
1527852202.488211000	78.1926	87	0
1527852202.560107000	78.2645	235	0
1527852202.560109000	78.2645	148	0
1527852202.564272000	78.2686	92	0
1527852202.564299000	78.2687	109	1
1527852202.564671000	78.269	280	0
1527852202.568368000	78.2727	103	1
1527852202.898846000	78.6032	397	1
1527852202.898907000	78.6033	265	1
1527852202.915521000	78.6199	87	0
1527852202.925878000	78.6302	87	0
1527852203.018059000	78.7224	235	0
1527852203.018317000	78.7227	148	0
1527852203.022350000	78.7267	109	1
1527852203.024622000	78.729	92	0
1527852203.025455000	78.7298	339	0
1527852203.028323000	78.7327	103	1
1527852203.222548000	78.9269	392	1
1527852203.222620000	78.927	262	1
1527852203.241897000	78.9463	87	0
1527852203.329557000	79.0339	256	0
1527852203.329653000	79.034	148	0
1527852203.333409000	79.0378	106	1
1527852203.334498000	79.0389	92	0
1527852203.334580000	79.0389	193	0
1527852203.338428000	79.0428	103	1
1527852203.439827000	79.1442	395	1
1527852203.439886000	79.1442	260	1
1527852203.456922000	79.1613	87	0
1527852203.530088000	79.2344	277	0
1527852203.530091000	79.2344	148	0
1527852203.534198000	79.2386	92	0
1527852203.534436000	79.2388	109	1
1527852203.534520000	79.2389	113	0
1527852203.538428000	79.2428	100	1
1527852203.672571000	79.3769	392	1
1527852203.672648000	79.377	264	1
1527852203.689259000	79.3936	87	0
1527852203.771230000	79.4756	259	0
1527852203.771234000	79.4756	148	0
1527852203.775445000	79.4798	106	1
1527852203.776091000	79.4804	92	0
1527852203.776181000	79.4805	213	0
1527852203.779387000	79.4837	103	1
1527852203.999672000	79.704	394	1
1527852203.999738000	79.7041	260	1
1527852204.017591000	79.7219	87	0
1527852204.091298000	79.7957	235	0
1527852204.091385000	79.7957	148	0
1527852204.095395000	79.7998	106	1
1527852204.095593000	79.7999	92	0
1527852204.096014000	79.8004	211	0
1527852204.099395000	79.8038	103	1
1527852204.302042000	80.0064	397	1
1527852204.302138000	80.0065	263	1
1527852204.319445000	80.0238	87	0
1527852204.424161000	80.1285	259	0
1527852204.424164000	80.1285	148	0
1527852204.428433000	80.1328	92	0
1527852204.428435000	80.1328	95	0
1527852204.428525000	80.1329	106	1
1527852204.432465000	80.1368	103	1
1527852204.730863000	80.4352	391	1
1527852204.730951000	80.4353	263	1
1527852204.747226000	80.4516	87	0
1527852204.821114000	80.5255	329	0
1527852204.821117000	80.5255	148	0
1527852204.825186000	80.5295	92	0
1527852204.825422000	80.5298	109	1
1527852204.825826000	80.5302	255	0
1527852204.829503000	80.5339	100	1
1527852205.190797000	80.8952	514	1
1527852205.190888000	80.8952	265	1
1527852205.207170000	80.9115	87	0
1527852205.284106000	80.9885	259	0
1527852205.284210000	80.9886	148	0
1527852205.287534000	80.9919	106	1
1527852205.289488000	80.9938	92	0
1527852205.289577000	80.9939	179	0
1527852205.293519000	80.9979	103	1
1527852205.610905000	81.3153	878	1
1527852205.610968000	81.3153	259	1
1527852205.628709000	81.3331	87	0
1527852205.725728000	81.4301	235	0
1527852205.725731000	81.4301	148	0
[truncated: 638 more rows]
