# Supplementary material for: Method for multi-task learning fusion network traffic classification to address small sample labels
Source: Sci Rep. 2024 Jan 30;14:2518. doi: 10.1038/s41598-024-51933-8 (PMC10827795; doi:10.1038/s41598-024-51933-8)
Supplement: Supplementary file 2 — Supplementary Information 2. [file 41598_2024_51933_MOESM2_ESM.zip › QUIC Dataset/QUIC Dataset/pretraining/Google Doc/GoogleDoc-1153.txt]

1527818319.278621000	0	295	1
1527818319.297975000	0.0193541	89	0
1527818319.686695000	0.408074	301	0
1527818319.687862000	0.409241	103	1
1527818319.688218000	0.409597	1412	0
1527818319.689234000	0.410613	100	1
1527818319.689674000	0.411053	1412	0
1527818319.690246000	0.411625	100	1
1527818319.691123000	0.412502	1412	0
1527818319.692244000	0.413623	100	1
1527818319.692506000	0.413885	180	0
1527818319.693238000	0.414617	100	1
1527818319.693969000	0.415348	1412	0
1527818319.694190000	0.415569	100	1
1527818319.695423000	0.416802	1412	0
1527818319.696250000	0.417629	100	1
1527818319.696945000	0.418324	1412	0
1527818319.697214000	0.418593	100	1
1527818319.698361000	0.41974	797	0
1527818319.699241000	0.42062	100	1
1527818319.699772000	0.421151	1412	0
1527818319.700263000	0.421642	100	1
1527818319.701221000	0.4226	1412	0
1527818319.702239000	0.423618	100	1
1527818319.702601000	0.42398	694	0
1527818319.703240000	0.424619	100	1
1527818319.704052000	0.425431	1412	0
1527818319.705243000	0.426622	100	1
1527818319.705499000	0.426878	1412	0
1527818319.706192000	0.427571	100	1
1527818319.707016000	0.428395	1412	0
1527818319.708241000	0.42962	100	1
1527818319.708423000	0.429802	188	0
1527818319.709242000	0.430621	100	1
1527818319.709936000	0.431315	1193	0
1527818319.710190000	0.431569	100	1
1527818319.717710000	0.439089	1412	0
1527818319.718235000	0.439614	100	1
1527818319.719168000	0.440547	1412	0
1527818319.720245000	0.441624	100	1
1527818319.720669000	0.442048	1412	0
1527818319.721252000	0.442631	114	1
1527818319.722091000	0.44347	188	0
1527818319.723242000	0.444621	100	1
1527818319.723506000	0.444885	84	0
1527818319.724244000	0.445623	100	1
1527818319.728037000	0.449416	1251	0
1527818319.729241000	0.45062	100	1
1527818319.729512000	0.450891	1412	0
1527818319.730243000	0.451622	100	1
1527818319.730971000	0.45235	1412	0
1527818319.731201000	0.45258	100	1
1527818319.732416000	0.453795	1412	0
1527818319.733244000	0.454623	100	1
1527818319.733873000	0.455252	1412	0
1527818319.734241000	0.45562	100	1
1527818319.735256000	0.456635	1412	0
1527818319.736178000	0.457557	100	1
1527818319.736775000	0.458154	1412	0
1527818319.737243000	0.458622	100	1
1527818319.738220000	0.459599	1412	0
1527818319.739262000	0.460641	100	1
1527818319.739626000	0.461005	1412	0
1527818319.740254000	0.461633	100	1
1527818319.741060000	0.462439	1412	0
1527818319.742245000	0.463624	100	1
1527818319.742511000	0.46389	1412	0
1527818319.743241000	0.46462	100	1
1527818319.743964000	0.465343	1412	0
1527818319.744198000	0.465577	100	1
1527818319.745706000	0.467085	1412	0
1527818319.746244000	0.467623	100	1
1527818319.747222000	0.468601	943	0
1527818319.748243000	0.469622	100	1
1527818319.748626000	0.470005	1412	0
1527818319.749242000	0.470621	100	1
1527818319.750067000	0.471446	1412	0
1527818319.751244000	0.472623	100	1
1527818319.751513000	0.472892	1412	0
1527818319.752242000	0.473621	100	1
1527818319.752954000	0.474333	190	0
1527818319.753194000	0.474573	114	1
1527818319.754400000	0.475779	792	0
1527818319.755245000	0.476624	100	1
1527818319.755900000	0.477279	1412	0
1527818319.756168000	0.477547	100	1
1527818319.757337000	0.478716	1412	0
1527818319.758243000	0.479622	100	1
1527818319.758715000	0.480094	1412	0
1527818319.759245000	0.480624	100	1
1527818319.760171000	0.48155	200	0
1527818319.761241000	0.48262	100	1
1527818319.761558000	0.482937	673	0
1527818319.762231000	0.48361	100	1
1527818319.762962000	0.484341	308	0
1527818319.765606000	0.486985	100	1
1527818319.784016000	0.505395	89	0
1527818320.295633000	1.01701	353	1
1527818320.295733000	1.01711	1412	1
1527818320.295770000	1.01715	916	1
1527818320.296819000	1.0182	217	1
1527818320.313092000	1.03447	89	0
1527818320.315913000	1.03729	89	0
1527818320.428801000	1.15018	280	0
1527818320.430015000	1.15139	109	1
1527818320.430330000	1.15171	1412	0
1527818320.431201000	1.15258	100	1
1527818320.431770000	1.15315	1412	0
1527818320.432244000	1.15362	100	1
1527818320.433210000	1.15459	1412	0
1527818320.434365000	1.15574	100	1
1527818320.434606000	1.15599	180	0
1527818320.435272000	1.15665	100	1
1527818320.436521000	1.1579	1412	0
1527818320.437199000	1.15858	100	1
1527818320.437965000	1.15934	1412	0
1527818320.438263000	1.15964	100	1
1527818320.439390000	1.16077	1081	0
1527818320.440802000	1.16218	102	0
1527818320.441488000	1.16287	103	1
1527818320.540344000	1.26172	216	1
1527818320.557679000	1.27906	89	0
1527818320.682393000	1.40377	374	0
1527818320.683241000	1.40462	103	1
1527818320.683846000	1.40523	80	0
1527818320.684338000	1.40572	100	1
1527818320.720944000	1.44232	440	0
1527818320.722387000	1.44377	1115	0
1527818320.722978000	1.44436	100	1
1527818320.724054000	1.44543	100	1
1527818320.764452000	1.48583	104	0
1527818320.765290000	1.48667	100	1
1527818320.765959000	1.48734	151	0
1527818320.767035000	1.48841	100	1
1527818320.877029000	1.59841	570	1
1527818320.878982000	1.60036	1320	1
1527818320.894652000	1.61603	89	0
1527818321.087707000	1.80909	329	1
1527818321.105611000	1.82699	89	0
1527818321.125027000	1.84641	304	0
1527818321.126509000	1.84789	569	0
1527818321.127169000	1.84855	106	1
1527818321.128251000	1.84963	100	1
1527818321.204161000	1.92554	530	0
1527818321.205241000	1.92662	117	1
1527818321.205585000	1.92696	80	0
1527818321.207268000	1.92865	100	1
1527818321.223938000	1.94532	89	0
1527818321.346033000	2.06741	400	1
1527818321.346111000	2.06749	144	1
1527818321.373652000	2.09503	89	0
1527818321.428693000	2.15007	1412	0
1527818321.430114000	2.15149	1412	0
1527818321.431551000	2.15293	1412	0
1527818321.432958000	2.15434	565	0
1527818321.434384000	2.15576	242	0
1527818321.436952000	2.15833	115	1
1527818321.437208000	2.15859	181	1
1527818321.437261000	2.15864	190	1
1527818321.440290000	2.16167	100	1
1527818321.456463000	2.17784	89	0
1527818321.565534000	2.28691	634	0
1527818321.566796000	2.28818	103	1
1527818321.567016000	2.28839	92	0
1527818321.567261000	2.28864	100	1
1527818321.568457000	2.28984	297	0
1527818321.569265000	2.29064	100	1
1527818322.368457000	3.08984	1412	1
1527818322.368534000	3.08991	1412	1
1527818322.368635000	3.09001	277	1
1527818322.368728000	3.09011	843	1
1527818322.389923000	3.1113	89	0
1527818322.395406000	3.11679	1412	1
1527818322.395461000	3.11684	213	1
1527818322.395811000	3.11719	436	1
1527818322.412232000	3.13361	497	0
1527818322.413354000	3.13473	103	1
1527818322.413660000	3.13504	97	0
1527818322.414313000	3.13569	100	1
1527818322.419501000	3.14088	89	0
1527818322.505500000	3.22688	265	0
1527818322.506519000	3.2279	103	1
1527818322.507082000	3.22846	1412	0
1527818322.508326000	3.22971	100	1
1527818322.508511000	3.22989	999	0
1527818322.509336000	3.23072	100	1
1527818322.509917000	3.2313	92	0
1527818322.510448000	3.23183	100	1
1527818322.511355000	3.23273	161	0
1527818322.512332000	3.23371	100	1
1527818322.601645000	3.32302	1341	1
1527818322.619699000	3.34108	89	0
1527818322.761998000	3.48338	404	0
1527818322.763440000	3.48482	1412	0
1527818322.763639000	3.48502	103	1
1527818322.764331000	3.48571	100	1
1527818322.764900000	3.48628	1412	0
1527818322.765330000	3.48671	100	1
1527818322.766398000	3.48778	1412	0
1527818322.767328000	3.48871	100	1
1527818322.767802000	3.48918	188	0
1527818322.768329000	3.48971	100	1
1527818322.769235000	3.49061	285	0
1527818322.769363000	3.49074	100	1
1527818323.233671000	3.95505	339	1
1527818323.233771000	3.95515	1412	1
1527818323.233795000	3.95517	1412	1
1527818323.233823000	3.9552	1412	1
1527818323.233857000	3.95524	1412	1
1527818323.233886000	3.95527	1412	1
1527818323.233947000	3.95533	1412	1
1527818323.233972000	3.95535	1412	1
1527818323.234015000	3.95539	1412	1
1527818323.234066000	3.95545	1412	1
1527818323.234088000	3.95547	1412	1
1527818323.234135000	3.95551	1412	1
1527818323.234169000	3.95555	1412	1
1527818323.234192000	3.95557	1278	1
1527818323.240354000	3.96173	297	0
1527818323.241760000	3.96314	792	0
1527818323.243230000	3.96461	324	0
1527818323.248016000	3.9694	106	1
1527818323.251860000	3.97324	89	0
1527818323.253635000	3.97501	102	0
1527818323.262870000	3.98425	89	0
1527818323.270699000	3.99208	106	1
1527818323.380995000	4.10237	387	0
1527818323.382065000	4.10344	100	1
1527818323.383945000	4.10532	80	0
1527818323.397500000	4.11888	100	1
1527818323.559101000	4.28048	1389	1
1527818323.580371000	4.30175	89	0
1527818323.768997000	4.49038	376	0
1527818323.770395000	4.49177	163	0
1527818323.771818000	4.4932	86	0
1527818323.780831000	4.50221	109	1
1527818325.200803000	5.92218	332	1
1527818325.200883000	5.92226	1412	1
1527818325.200907000	5.92229	989	1
1527818325.211226000	5.93261	165	1
1527818325.220790000	5.94217	89	0
1527818325.229109000	5.95049	89	0
1527818325.394222000	6.1156	465	0
1527818325.395183000	6.11656	106	1
1527818325.399262000	6.12064	80	0
1527818325.400002000	6.12138	100	1
1527818325.414074000	6.13545	528	0
1527818325.415260000	6.13664	100	1
1527818325.415515000	6.13689	304	0
1527818325.415856000	6.13723	117	1
1527818325.417981000	6.13936	251	1
1527818325.431188000	6.15257	106	0
1527818325.432035000	6.15341	100	1
1527818325.438027000	6.15941	89	0
1527818325.919159000	6.64054	833	0
1527818325.920492000	6.64187	103	1
1527818325.920577000	6.64196	1412	0
1527818325.921404000	6.64278	100	1
1527818325.922041000	6.64342	1412	0
1527818325.923024000	6.6444	100	1
1527818325.923474000	6.64485	1412	0
1527818325.924025000	6.6454	100	1
1527818325.924941000	6.64632	180	0
1527818325.926032000	6.64741	100	1
1527818325.926466000	6.64785	1412	0
1527818325.927010000	6.64839	100	1
1527818325.927903000	6.64928	1354	0
1527818325.929030000	6.65041	100	1
1527818325.929339000	6.65072	1412	0
1527818325.930089000	6.65147	100	1
1527818325.930771000	6.65215	1412	0
1527818325.931062000	6.65244	100	1
1527818325.932221000	6.6536	1412	0
1527818325.933069000	6.65445	100	1
1527818325.933603000	6.65498	188	0
1527818325.934620000	6.656	100	1
1527818325.935065000	6.65644	1223	0
1527818325.936352000	6.65773	100	1
1527818325.936551000	6.65793	1412	0
1527818325.937012000	6.65839	100	1
1527818325.937996000	6.65937	1412	0
1527818325.939417000	6.6608	1412	0
1527818325.939626000	6.66101	100	1
1527818325.940823000	6.6622	190	0
1527818325.941212000	6.66259	103	1
1527818325.942283000	6.66366	1412	0
1527818325.943696000	6.66508	735	0
1527818325.945736000	6.66711	103	1
1527818325.948635000	6.67001	101	1
1527818325.960508000	6.68189	1412	0
1527818325.961939000	6.68332	1412	0
1527818325.962127000	6.68351	103	1
1527818325.963402000	6.68478	1412	0
1527818325.964027000	6.68541	100	1
1527818325.964838000	6.68622	1412	0
1527818325.965427000	6.68681	100	1
1527818325.966338000	6.68772	1412	0
1527818325.967123000	6.6885	100	1
1527818325.967774000	6.68915	1412	0
1527818325.968013000	6.68939	100	1
1527818325.969209000	6.69059	1412	0
1527818325.970016000	6.6914	100	1
1527818325.970644000	6.69202	1412	0
1527818325.971137000	6.69252	100	1
1527818325.972076000	6.69345	1412	0
1527818325.973021000	6.6944	100	1
1527818325.973511000	6.69489	1412	0
1527818325.974014000	6.69539	100	1
1527818325.974947000	6.69633	1412	0
1527818325.976042000	6.69742	100	1
1527818325.976421000	6.6978	798	0
1527818325.977016000	6.6984	100	1
1527818325.977875000	6.69925	1412	0
1527818325.978079000	6.69946	100	1
1527818325.979310000	6.70069	1412	0
1527818325.980019000	6.7014	100	1
1527818325.980737000	6.70212	1412	0
1527818325.981014000	6.70239	100	1
1527818325.982143000	6.70352	202	0
1527818325.983603000	6.70498	1198	0
1527818325.985037000	6.70642	1412	0
1527818325.986520000	6.7079	1412	0
1527818325.987960000	6.70934	1412	0
1527818325.989359000	6.71074	190	0
1527818325.990809000	6.71219	963	0
1527818325.990946000	6.71233	100	1
1527818325.992253000	6.71363	1412	0
1527818325.993682000	6.71506	1301	0
1527818325.994616000	6.716	115	1
1527818325.995099000	6.71648	749	0
1527818325.996111000	6.71749	106	1
1527818325.996556000	6.71794	106	0
1527818325.997021000	6.7184	100	1
1527818325.998025000	6.7194	1412	0
1527818325.999049000	6.72043	100	1
1527818325.999455000	6.72083	1326	0
1527818326.000023000	6.7214	114	1
1527818326.000889000	6.72227	1412	0
1527818326.002029000	6.72341	100	1
1527818326.002326000	6.72371	1412	0
1527818326.003105000	6.72448	100	1
1527818326.003730000	6.72511	341	0
1527818326.004018000	6.7254	100	1
1527818326.005153000	6.72653	92	0
1527818326.006651000	6.72803	213	0
1527818326.007506000	6.72888	103	1
1527818326.026735000	6.74811	89	0
1527818327.325809000	8.04719	311	1
1527818327.325883000	8.04726	144	1
1527818327.344748000	8.06613	89	0
1527818327.399973000	8.12135	1412	0
1527818327.401134000	8.12251	106	1
1527818327.401476000	8.12285	1412	0
1527818327.402098000	8.12348	100	1
1527818327.402921000	8.1243	1412	0
1527818327.403099000	8.12448	100	1
1527818327.404333000	8.12571	633	0
1527818327.405095000	8.12647	100	1
1527818327.405817000	8.1272	92	0
1527818327.406093000	8.12747	100	1
1527818327.407254000	8.12863	117	0
1527818327.408102000	8.12948	100	1
1527818328.385005000	9.10638	982	1
1527818328.385093000	9.10647	294	1
1527818328.387046000	9.10843	305	1
1527818328.387111000	9.10849	1412	1
1527818328.387138000	9.10852	1412	1
1527818328.387174000	9.10855	979	1
1527818328.404054000	9.12543	89	0
1527818328.438858000	9.16024	384	1
1527818328.458778000	9.18016	89	0
1527818328.604510000	9.32589	396	0
1527818328.605584000	9.32696	106	1
1527818328.612332000	9.33371	80	0
1527818328.612963000	9.33434	100	1
1527818328.619594000	9.34097	319	0
1527818328.620678000	9.34206	100	1
1527818328.621034000	9.34241	103	0
1527818328.621613000	9.34299	100	1
1527818328.624464000	9.34584	323	0
1527818328.625575000	9.34695	100	1
1527818328.745522000	9.4669	1412	1
1527818328.745563000	9.46694	1412	1
1527818328.745601000	9.46698	476	1
1527818328.745647000	9.46703	844	1
1527818328.765860000	9.48724	89	0
1527818328.786890000	9.50827	611	0
1527818328.787963000	9.50934	103	1
1527818328.811765000	9.53314	350	0
1527818328.812594000	9.53397	100	1
1527818328.813248000	9.53463	1400	0
1527818328.813569000	9.53495	100	1
1527818328.814664000	9.53604	513	0
1527818328.815563000	9.53694	100	1
1527818328.816159000	9.53754	592	0
1527818328.816562000	9.53794	100	1
1527818328.817594000	9.53897	635	0
1527818328.818567000	9.53995	100	1
1527818328.820033000	9.54141	467	0
1527818328.820562000	9.54194	100	1
1527818328.821476000	9.54286	697	0
1527818328.822568000	9.54395	100	1
1527818328.822904000	9.54428	484	0
1527818328.823566000	9.54495	100	1
1527818328.824341000	9.54572	835	0
1527818328.824566000	9.54594	100	1
1527818328.826326000	9.5477	649	0
1527818328.826578000	9.54796	100	1
1527818328.827931000	9.54931	519	0
1527818328.828583000	9.54996	100	1
1527818328.830833000	9.55221	439	0
1527818328.831609000	9.55299	100	1
1527818328.832321000	9.5537	701	0
1527818328.832583000	9.55396	100	1
1527818328.833734000	9.55511	628	0
1527818328.834580000	9.55596	100	1
1527818328.835181000	9.55656	558	0
1527818328.835581000	9.55696	100	1
1527818328.837339000	9.55872	654	0
1527818328.837575000	9.55895	100	1
1527818328.838801000	9.56018	583	0
1527818328.839567000	9.56095	100	1
1527818328.840237000	9.56162	689	0
1527818328.840582000	9.56196	100	1
1527818328.844494000	9.56587	104	0
1527818328.845589000	9.56697	114	1
1527818328.851193000	9.57257	212	0
1527818328.851649000	9.57303	100	1
1527818328.864214000	9.58559	89	0
1527818329.533969000	10.2553	993	1
1527818329.534057000	10.2554	109	1
1527818329.540326000	10.2617	305	1
1527818329.543060000	10.2644	480	1
1527818329.543130000	10.2645	87	1
1527818329.551468000	10.2728	89	0
1527818329.558285000	10.2797	89	0
1527818329.562962000	10.2843	89	0
1527818329.922452000	10.6438	280	0
1527818329.923339000	10.6447	112	1
1527818329.923967000	10.6453	151	0
1527818329.924838000	10.6462	100	1
1527818329.927828000	10.6492	92	0
1527818329.929108000	10.6505	100	1
1527818329.929263000	10.6506	267	0
1527818329.929892000	10.6513	100	1
1527818329.956547000	10.6779	279	0
1527818329.957877000	10.6793	100	1
1527818329.957984000	10.6794	103	0
1527818329.958856000	10.6802	100	1
1527818329.966386000	10.6878	92	0
1527818329.966856000	10.6882	100	1
1527818329.967843000	10.6892	276	0
1527818329.968859000	10.6902	100	1
1527818330.074336000	10.7957	271	0
1527818330.075282000	10.7967	100	1
1527818330.075833000	10.7972	141	0
1527818330.076845000	10.7982	100	1
1527818330.078906000	10.8003	92	0
1527818330.079845000	10.8012	100	1
1527818330.080361000	10.8017	90	0
1527818330.080876000	10.8023	100	1
1527818330.267162000	10.9885	490	1
1527818330.267251000	10.9886	94	1
1527818330.287299000	11.0087	89	0
1527818330.653197000	11.3746	242	0
1527818330.654200000	11.3756	103	1
1527818330.654644000	11.376	367	0
1527818330.655058000	11.3764	100	1
1527818330.658033000	11.3794	243	0
1527818330.659216000	11.3806	100	1
1527818330.854236000	11.5756	394	1
1527818330.854313000	11.5757	258	1
1527818330.872291000	11.5937	89	0
1527818331.333792000	12.0552	306	1
1527818331.333914000	12.0553	1412	1
1527818331.333939000	12.0553	1412	1
1527818331.333977000	12.0554	1412	1
1527818331.334000000	12.0554	1412	1
1527818331.334036000	12.0554	1412	1
1527818331.334076000	12.0555	1412	1
1527818331.334117000	12.0555	1412	1
1527818331.334172000	12.0556	1412	1
1527818331.334194000	12.0556	1412	1
1527818331.334231000	12.0556	1412	1
1527818331.334264000	12.0556	1412	1
1527818331.334298000	12.0557	1412	1
1527818331.334321000	12.0557	1412	1
1527818331.335947000	12.0573	1412	1
1527818331.335976000	12.0574	1412	1
1527818331.336016000	12.0574	1412	1
1527818331.336068000	12.0574	1412	1
1527818331.336105000	12.0575	1412	1
1527818331.336154000	12.0575	1412	1
1527818331.336178000	12.0576	1412	1
1527818331.337932000	12.0593	1412	1
1527818331.337975000	12.0594	1412	1
1527818331.338009000	12.0594	1412	1
1527818331.338045000	12.0594	1412	1
1527818331.338087000	12.0595	1412	1
1527818331.338120000	12.0595	1412	1
1527818331.338156000	12.0595	1412	1
1527818331.339933000	12.0613	1412	1
1527818331.339957000	12.0613	1412	1
1527818331.339980000	12.0614	1412	1
1527818331.340025000	12.0614	1412	1
1527818331.340048000	12.0614	1412	1
1527818331.340070000	12.0614	1412	1
1527818331.340104000	12.0615	762	1
1527818331.353165000	12.0745	89	0
1527818331.354819000	12.0762	89	0
1527818331.357650000	12.079	89	0
1527818331.361974000	12.0834	89	0
1527818331.542160000	12.2635	394	0
1527818331.542955000	12.2643	115	1
1527818331.548406000	12.2698	80	0
1527818331.549026000	12.2704	100	1
1527818331.906355000	12.6277	322	0
1527818331.907372000	12.6288	100	1
1527818331.907810000	12.6292	146	0
1527818331.909032000	12.6304	100	1
1527818331.912041000	12.6334	92	0
1527818331.912961000	12.6343	100	1
1527818331.913494000	12.6349	125	0
1527818331.913963000	12.6353	100	1
1527818331.953100000	12.6745	363	1
1527818331.954988000	12.6764	297	1
1527818331.970833000	12.6922	89	0
1527818332.001455000	12.7228	377	1
1527818332.020036000	12.7414	89	0
1527818332.038168000	12.7595	346	1
1527818332.038243000	12.7596	268	1
1527818332.055842000	12.7772	89	0
1527818332.144769000	12.8661	259	0
1527818332.146035000	12.8674	103	1
1527818332.146262000	12.8676	118	0
1527818332.146989000	12.8684	100	1
1527818332.148379000	12.8698	92	0
1527818332.148999000	12.8704	100	1
1527818332.149817000	12.8712	270	0
1527818332.151053000	12.8724	100	1
1527818332.190390000	12.9118	608	0
1527818332.191474000	12.9129	100	1
1527818332.191855000	12.9132	803	0
1527818332.193269000	12.9146	92	0
1527818332.193446000	12.9148	103	1
1527818332.194720000	12.9161	282	0
1527818332.195261000	12.9166	100	1
1527818332.235158000	12.9565	1412	1
1527818332.235237000	12.9566	407	1
1527818332.251179000	12.9726	102	0
1527818332.251983000	12.9734	100	1
1527818332.254582000	12.976	89	0
1527818332.338103000	13.0595	235	0
1527818332.339179000	13.0606	103	1
1527818332.339624000	13.061	279	0
1527818332.340012000	13.0614	100	1
1527818332.342622000	13.064	92	0
1527818332.343060000	13.0644	100	1
1527818332.344038000	13.0654	222	0
1527818332.344985000	13.0664	100	1
1527818332.458946000	13.1803	245	0
1527818332.460048000	13.1814	100	1
1527818332.460420000	13.1818	146	0
1527818332.461064000	13.1824	100	1
1527818332.463013000	13.1844	92	0
1527818332.464067000	13.1854	100	1
1527818332.464457000	13.1858	315	0
1527818332.465011000	13.1864	100	1
1527818332.474246000	13.1956	989	1
1527818332.474303000	13.1957	254	1
1527818332.495383000	13.2168	89	0
1527818332.500463000	13.2218	89	0
1527818332.524575000	13.246	334	0
1527818332.525041000	13.2464	106	1
1527818332.526048000	13.2474	640	0
1527818332.527004000	13.2484	100	1
1527818332.538541000	13.2599	469	1
1527818332.563739000	13.2851	89	0
1527818332.757610000	13.479	569	0
1527818332.758212000	13.4796	103	1
1527818333.030186000	13.7516	404	0
1527818333.031141000	13.7525	100	1
1527818333.031662000	13.753	146	0
1527818333.032158000	13.7535	100	1
1527818333.035359000	13.7567	92	0
1527818333.036094000	13.7575	100	1
1527818333.036877000	13.7583	136	0
1527818333.038062000	13.7594	100	1
1527818333.105448000	13.8268	394	1
1527818333.105522000	13.8269	258	1
1527818333.126697000	13.8481	89	0
1527818333.264972000	13.9864	239	0
1527818333.266055000	13.9874	103	1
1527818333.266477000	13.9879	146	0
1527818333.267020000	13.9884	100	1
1527818333.269651000	13.991	92	0
1527818333.270108000	13.9915	100	1
1527818333.271086000	13.9925	128	0
1527818333.272043000	13.9934	100	1
1527818333.331265000	14.0526	396	1
1527818333.331352000	14.0527	255	1
1527818333.349101000	14.0705	89	0
1527818333.736577000	14.458	235	0
1527818333.737664000	14.459	103	1
1527818333.738086000	14.4595	146	0
1527818333.739243000	14.4606	100	1
1527818333.741240000	14.4626	92	0
1527818333.742142000	14.4635	100	1
1527818333.742658000	14.464	207	0
1527818333.743220000	14.4646	100	1
1527818333.870339000	14.5917	396	1
1527818333.870435000	14.5918	256	1
1527818333.889999000	14.6114	89	0
1527818334.291293000	15.0127	256	0
1527818334.292215000	15.0136	103	1
1527818334.292731000	15.0141	146	0
1527818334.293173000	15.0146	100	1
1527818334.295598000	15.017	92	0
1527818334.296114000	15.0175	100	1
1527818334.297094000	15.0185	323	0
1527818334.298095000	15.0195	100	1
1527818334.418845000	15.1402	394	1
1527818334.418922000	15.1403	259	1
1527818334.440506000	15.1619	89	0
1527818334.635333000	15.3567	310	0
1527818334.636285000	15.3577	103	1
1527818334.636807000	15.3582	146	0
1527818334.637132000	15.3585	100	1
1527818334.639658000	15.361	92	0
1527818334.640187000	15.3616	100	1
1527818334.641070000	15.3624	240	0
1527818334.642103000	15.3635	100	1
1527818334.826446000	15.5478	397	1
1527818334.826543000	15.5479	261	1
1527818334.848594000	15.57	89	0
1527818335.216670000	15.938	258	0
1527818335.217719000	15.9391	103	1
1527818335.218194000	15.9396	146	0
1527818335.219222000	15.9406	100	1
1527818335.221199000	15.9426	92	0
1527818335.222232000	15.9436	100	1
1527818335.222660000	15.944	298	0
1527818335.223203000	15.9446	100	1
1527818335.321636000	16.043	392	1
1527818335.321716000	16.0431	254	1
1527818335.339750000	16.0611	89	0
1527818335.740355000	16.4617	233	0
1527818335.741271000	16.4627	103	1
1527818335.741817000	16.4632	148	0
1527818335.742174000	16.4636	100	1
1527818335.745699000	16.4671	92	0
1527818335.746253000	16.4676	100	1
1527818335.747217000	16.4686	291	0
1527818335.748173000	16.4696	100	1
1527818336.033199000	16.7546	394	1
1527818336.033284000	16.7547	257	1
1527818336.050965000	16.7723	89	0
1527818336.432323000	17.1537	259	0
1527818336.433415000	17.1548	103	1
1527818336.433823000	17.1552	148	0
1527818336.434383000	17.1558	100	1
1527818336.437856000	17.1592	92	0
1527818336.438302000	17.1597	100	1
1527818336.439395000	17.1608	202	0
1527818336.440220000	17.1616	100	1
1527818336.637499000	17.3589	396	1
1527818336.637579000	17.359	262	1
1527818336.655414000	17.3768	89	0
1527818337.023452000	17.7448	297	0
1527818337.024451000	17.7458	103	1
1527818337.024872000	17.7463	148	0
1527818337.025237000	17.7466	100	1
1527818337.028369000	17.7497	92	0
1527818337.029279000	17.7507	100	1
1527818337.029840000	17.7512	175	0
1527818337.030538000	17.7519	100	1
1527818337.084726000	17.8061	991	1
1527818337.084788000	17.8062	261	1
1527818337.101995000	17.8234	89	0
1527818337.501339000	18.2227	235	0
1527818337.502337000	18.2237	103	1
1527818337.502843000	18.2242	148	0
1527818337.503396000	18.2248	100	1
1527818337.505812000	18.2272	92	0
1527818337.506357000	18.2277	100	1
1527818337.507255000	18.2286	287	0
1527818337.508283000	18.2297	100	1
1527818337.593797000	18.3152	985	1
1527818337.593863000	18.3152	258	1
1527818337.611263000	18.3326	89	0
1527818337.807369000	18.5287	232	0
1527818337.808438000	18.5298	103	1
1527818337.808880000	18.5303	148	0
1527818337.809329000	18.5307	100	1
1527818337.813041000	18.5344	92	0
1527818337.813306000	18.5347	100	1
1527818337.814499000	18.5359	92	0
1527818337.815300000	18.5367	100	1
1527818338.035562000	18.7569	390	1
1527818338.035657000	18.757	256	1
1527818338.053852000	18.7752	89	0
1527818338.446753000	19.1681	256	0
1527818338.447764000	19.1691	103	1
1527818338.448239000	19.1696	148	0
1527818338.449408000	19.1708	100	1
1527818338.453635000	19.175	92	0
1527818338.454410000	19.1758	100	1
1527818338.456568000	19.1779	129	0
1527818338.457334000	19.1787	100	1
1527818338.489402000	19.2108	390	1
1527818338.489496000	19.2109	255	1
1527818338.507568000	19.2289	89	0
1527818338.692642000	19.414	233	0
1527818338.693866000	19.4152	103	1
1527818338.694086000	19.4155	148	0
1527818338.694548000	19.4159	100	1
1527818338.699145000	19.4205	92	0
1527818338.700365000	19.4217	100	1
1527818338.736414000	19.4578	261	0
1527818338.737411000	19.4588	100	1
1527818338.935236000	19.6566	390	1
1527818338.935331000	19.6567	262	1
1527818338.954810000	19.6762	89	0
1527818339.331107000	20.0525	280	0
1527818339.332396000	20.0538	103	1
1527818339.332546000	20.0539	148	0
1527818339.333379000	20.0548	100	1
1527818339.335407000	20.0568	92	0
1527818339.336384000	20.0578	100	1
1527818339.336896000	20.0583	214	0
1527818339.337480000	20.0589	100	1
1527818339.503384000	20.2248	392	1
1527818339.503500000	20.2249	261	1
1527818339.521409000	20.2428	89	0
1527818339.663098000	20.3845	335	0
1527818339.664472000	20.3859	148	0
1527818339.664583000	20.386	103	1
1527818339.665476000	20.3869	100	1
1527818339.666042000	20.3874	92	0
1527818339.666475000	20.3879	100	1
1527818339.668918000	20.3903	312	0
1527818339.669397000	20.3908	100	1
1527818339.963207000	20.6846	391	1
1527818339.963298000	20.6847	259	1
1527818339.981684000	20.7031	89	0
1527818340.129768000	20.8511	306	0
1527818340.130776000	20.8522	103	1
1527818340.131210000	20.8526	148	0
1527818340.131444000	20.8528	100	1
1527818340.134772000	20.8562	92	0
1527818340.135431000	20.8568	100	1
1527818340.136283000	20.8577	159	0
1527818340.136895000	20.8583	100	1
1527818340.245277000	20.9667	394	1
1527818340.245353000	20.9667	258	1
1527818340.274661000	20.996	89	0
1527818340.462905000	21.1843	235	0
1527818340.463907000	21.1853	103	1
1527818340.464357000	21.1857	148	0
1527818340.465460000	21.1868	100	1
1527818340.467767000	21.1891	92	0
1527818340.468453000	21.1898	100	1
1527818340.469226000	21.1906	87	0
1527818340.469683000	21.1911	100	1
1527818340.727043000	21.4484	395	1
1527818340.727135000	21.4485	256	1
1527818340.744690000	21.4661	89	0
1527818341.403572000	22.125	258	0
1527818341.404627000	22.126	103	1
1527818341.404974000	22.1264	148	0
1527818341.405496000	22.1269	100	1
1527818341.408939000	22.1303	92	0
1527818341.409579000	22.131	100	1
1527818341.410426000	22.1318	170	0
1527818341.411507000	22.1329	100	1
1527818341.431858000	22.1532	395	1
1527818341.431945000	22.1533	264	1
1527818341.450153000	22.1715	89	0
1527818341.866588000	22.588	306	0
1527818341.867610000	22.589	103	1
1527818341.868039000	22.5894	148	0
1527818341.868523000	22.5899	100	1
1527818341.873297000	22.5947	92	0
1527818341.873538000	22.5949	100	1
1527818341.874761000	22.5961	298	0
1527818341.875528000	22.5969	100	1
1527818341.958929000	22.6803	394	1
1527818341.959015000	22.6804	260	1
1527818341.975944000	22.6973	89	0
1527818342.358866000	23.0802	258	0
1527818342.359879000	23.0813	103	1
1527818342.360381000	23.0818	148	0
1527818342.360708000	23.0821	100	1
1527818342.365405000	23.0868	92	0
1527818342.365590000	23.087	100	1
1527818342.367001000	23.0884	233	0
1527818342.367559000	23.0889	100	1
1527818342.525062000	23.2464	391	1
1527818342.525126000	23.2465	256	1
1527818342.543265000	23.2646	89	0
1527818342.918912000	23.6403	233	0
1527818342.919936000	23.6413	103	1
1527818342.920358000	23.6417	148	0
1527818342.920733000	23.6421	100	1
1527818342.923520000	23.6449	92	0
1527818342.924664000	23.646	100	1
1527818342.924959000	23.6463	228	0
1527818342.925587000	23.647	100	1
1527818343.054842000	23.7762	995	1
1527818343.054930000	23.7763	257	1
1527818343.075550000	23.7969	89	0
1527818343.470530000	24.1919	258	0
1527818343.471653000	24.193	103	1
1527818343.471903000	24.1933	148	0
1527818343.472701000	24.1941	100	1
1527818343.477630000	24.199	92	0
1527818343.478683000	24.2001	100	1
1527818343.479092000	24.2005	336	0
1527818343.479640000	24.201	100	1
1527818343.656065000	24.3774	986	1
1527818343.656153000	24.3775	258	1
1527818343.674593000	24.396	89	0
1527818344.073654000	24.795	298	0
1527818344.074692000	24.7961	103	1
1527818344.075091000	24.7965	148	0
1527818344.075661000	24.797	100	1
1527818344.078375000	24.7998	92	0
1527818344.078661000	24.8	100	1
1527818344.079804000	24.8012	332	0
1527818344.080660000	24.802	100	1
1527818344.533679000	25.2551	391	1
1527818344.533754000	25.2551	258	1
1527818344.551747000	25.2731	89	0
1527818344.944844000	25.6662	235	0
1527818344.945918000	25.6673	103	1
1527818344.946397000	25.6678	148	0
1527818344.946922000	25.6683	100	1
1527818344.950231000	25.6716	92	0
1527818344.950723000	25.6721	100	1
1527818344.951660000	25.673	212	0
1527818344.952706000	25.6741	100	1
1527818345.145918000	25.8673	391	1
1527818345.146013000	25.8674	257	1
1527818345.164147000	25.8855	89	0
1527818345.319318000	26.0407	258	0
1527818345.320323000	26.0417	103	1
1527818345.320742000	26.0421	148	0
1527818345.321765000	26.0431	100	1
1527818345.324071000	26.0454	92	0
1527818345.324778000	26.0462	100	1
1527818345.325533000	26.0469	340	0
1527818345.326008000	26.0474	100	1
1527818345.547903000	26.2693	392	1
1527818345.547969000	26.2693	256	1
1527818345.564627000	26.286	89	0
1527818345.954143000	26.6755	233	0
1527818345.955105000	26.6765	103	1
1527818345.955657000	26.677	148	0
1527818345.956836000	26.6782	100	1
1527818345.960471000	26.6818	92	0
1527818345.960837000	26.6822	100	1
1527818345.961864000	26.6832	141	0
1527818345.962764000	26.6841	100	1
1527818345.966761000	26.6881	390	1
1527818345.966828000	26.6882	256	1
1527818345.985362000	26.7067	89	0
1527818346.388848000	27.1102	258	0
1527818346.389820000	27.1112	103	1
1527818346.390352000	27.1117	148	0
1527818346.390781000	27.1122	100	1
1527818346.394580000	27.116	92	0
1527818346.394826000	27.1162	100	1
1527818346.396095000	27.1175	134	0
1527818346.396772000	27.1182	100	1
1527818347.360645000	28.082	392	1
1527818347.360715000	28.0821	257	1
1527818347.379117000	28.1005	89	0
1527818347.572395000	28.2938	278	0
1527818347.573445000	28.2948	103	1
1527818347.573835000	28.2952	148	0
1527818347.574422000	28.2958	100	1
1527818347.584223000	28.3056	92	0
1527818347.584468000	28.3058	100	1
1527818347.585664000	28.307	110	0
1527818347.586419000	28.3078	100	1
1527818347.617508000	28.3389	393	1
1527818347.617601000	28.339	259	1
1527818347.648447000	28.3698	89	0
1527818347.654297000	28.3757	89	0
1527818347.829305000	28.5507	334	0
1527818347.830452000	28.5518	106	1
1527818347.830813000	28.5522	148	0
1527818347.831511000	28.5529	100	1
1527818347.835218000	28.5566	92	0
1527818347.835475000	28.5569	100	1
1527818347.837311000	28.5587	256	0
1527818347.838468000	28.5598	100	1
1527818347.858347000	28.5797	394	1
1527818347.858423000	28.5798	261	1
1527818347.879169000	28.6005	89	0
1527818348.270418000	28.9918	308	0
1527818348.271487000	28.9929	103	1
1527818348.271863000	28.9932	148	0
1527818348.272459000	28.9938	100	1
1527818348.276011000	28.9974	92	0
1527818348.276535000	28.9979	100	1
1527818348.277475000	28.9989	215	0
1527818348.278471000	28.9999	100	1
1527818348.480101000	29.2015	395	1
1527818348.480162000	29.2015	265	1
1527818348.501003000	29.2224	89	0
1527818348.628271000	29.3497	233	0
1527818348.629580000	29.351	103	1
1527818348.629749000	29.3511	148	0
1527818348.630555000	29.3519	100	1
1527818348.633539000	29.3549	92	0
1527818348.634560000	29.3559	100	1
1527818348.635005000	29.3564	301	0
1527818348.635542000	29.3569	100	1
1527818348.909882000	29.6313	391	1
1527818348.909968000	29.6313	259	1
1527818348.928199000	29.6496	89	0
1527818349.066578000	29.788	258	0
1527818349.067733000	29.7891	103	1
1527818349.067950000	29.7893	148	0
1527818349.068512000	29.7899	100	1
1527818349.072109000	29.7935	92	0
1527818349.072584000	29.794	100	1
1527818349.110634000	29.832	273	0
1527818349.111523000	29.8329	100	1
1527818349.203673000	29.9251	395	1
1527818349.203769000	29.9251	260	1
1527818349.221527000	29.9429	89	0
1527818349.357416000	30.0788	309	0
1527818349.358529000	30.0799	103	1
1527818349.358855000	30.0802	148	0
1527818349.359509000	30.0809	100	1
1527818349.363497000	30.0849	92	0
1527818349.364527000	30.0859	100	1
1527818349.365002000	30.0864	130	0
1527818349.365550000	30.0869	100	1
1527818349.630990000	30.3524	392	1
1527818349.631074000	30.3525	261	1
1527818349.650450000	30.3718	89	0
1527818349.802197000	30.5236	233	0
1527818349.803611000	30.525	148	0
1527818349.803731000	30.5251	103	1
1527818349.804629000	30.526	100	1
1527818349.807601000	30.529	92	0
1527818349.808626000	30.53	100	1
1527818349.809076000	30.5305	191	0
1527818349.809550000	30.5309	100	1
1527818350.245076000	30.9665	994	1
1527818350.245169000	30.9665	257	1
1527818350.273358000	30.9947	89	0
1527818350.458130000	31.1795	258	0
1527818350.459161000	31.1805	103	1
1527818350.459582000	31.181	148	0
1527818350.460661000	31.182	100	1
1527818350.464061000	31.1854	92	0
1527818350.464667000	31.186	100	1
1527818350.465528000	31.1869	199	0
1527818350.466591000	31.188	100	1
1527818350.514195000	31.2356	989	1
1527818350.514306000	31.2357	258	1
1527818350.533248000	31.2546	89	0
1527818351.106264000	31.8276	258	0
1527818351.107261000	31.8286	103	1
1527818351.107663000	31.829	148	0
1527818351.108699000	31.8301	100	1
1527818351.111897000	31.8333	92	0
1527818351.112682000	31.8341	100	1
1527818351.113359000	31.8347	123	0
1527818351.113834000	31.8352	100	1
1527818351.215244000	31.9366	395	1
1527818351.215305000	31.9367	264	1
1527818351.236163000	31.9575	89	0
1527818351.376445000	32.0978	275	0
1527818351.377708000	32.0991	103	1
1527818351.377891000	32.0993	148	0
1527818351.378697000	32.1001	100	1
1527818351.380691000	32.1021	92	0
1527818351.381700000	32.1031	100	1
1527818351.382182000	32.1036	134	0
1527818351.382706000	32.1041	100	1
1527818351.476936000	32.1983	391	1
1527818351.477033000	32.1984	259	1
1527818351.494938000	32.2163	89	0
1527818351.881966000	32.6033	233	0
1527818351.883027000	32.6044	103	1
1527818351.883415000	32.6048	148	0
1527818351.883797000	32.6052	100	1
1527818351.888150000	32.6095	92	0
1527818351.888690000	32.6101	100	1
1527818351.889664000	32.611	263	0
1527818351.890676000	32.6121	100	1
1527818352.104807000	32.8262	390	1
1527818352.104882000	32.8263	260	1
1527818352.122838000	32.8442	89	0
1527818352.514928000	33.2363	258	0
1527818352.515933000	33.2373	103	1
1527818352.516441000	33.2378	148	0
1527818352.516915000	33.2383	100	1
1527818352.523955000	33.2453	92	0
1527818352.524730000	33.2461	100	1
1527818352.525411000	33.2468	226	0
1527818352.525932000	33.2473	100	1
1527818352.547590000	33.269	396	1
1527818352.547728000	33.2691	263	1
1527818352.566455000	33.2878	89	0
1527818352.957693000	33.6791	232	0
1527818352.958745000	33.6801	103	1
1527818352.959189000	33.6806	148	0
1527818352.959743000	33.6811	100	1
1527818352.963030000	33.6844	92	0
1527818352.963767000	33.6851	100	1
1527818352.964471000	33.6859	263	0
1527818352.964956000	33.6863	100	1
1527818353.109353000	33.8307	390	1
1527818353.109440000	33.8308	263	1
1527818353.127154000	33.8485	89	0
1527818353.136530000	33.8579	89	0
1527818353.309092000	34.0305	254	0
1527818353.310125000	34.0315	106	1
1527818353.310541000	34.0319	148	0
1527818353.310882000	34.0323	100	1
1527818353.313973000	34.0354	92	0
1527818353.314786000	34.0362	100	1
1527818353.315444000	34.0368	310	0
1527818353.315953000	34.0373	100	1
1527818353.520106000	34.2415	388	1
1527818353.520173000	34.2416	264	1
1527818353.537675000	34.2591	89	0
1527818353.929238000	34.6506	235	0
1527818353.930274000	34.6517	103	1
1527818353.930666000	34.652	148	0
1527818353.931858000	34.6532	100	1
1527818353.934689000	34.6561	92	0
1527818353.935823000	34.6572	100	1
1527818353.936238000	34.6576	145	0
1527818353.936783000	34.6582	100	1
1527818354.070152000	34.7915	392	1
1527818354.070240000	34.7916	260	1
1527818354.089055000	34.8104	89	0
1527818354.461536000	35.1829	277	0
1527818354.462826000	35.1842	103	1
1527818354.462975000	35.1844	148	0
1527818354.463805000	35.1852	100	1
1527818354.465901000	35.1873	92	0
1527818354.466810000	35.1882	100	1
1527818354.467340000	35.1887	223	0
1527818354.467865000	35.1892	100	1
1527818354.542747000	35.2641	390	1
1527818354.542845000	35.2642	258	1
1527818354.561223000	35.2826	89	0
1527818354.964273000	35.6857	334	0
1527818354.965287000	35.6867	103	1
1527818354.966149000	35.6875	148	0
1527818354.966918000	35.6883	100	1
1527818354.970897000	35.6923	92	0
1527818354.971924000	35.6933	100	1
1527818354.972369000	35.6937	87	0
1527818354.972880000	35.6943	100	1
1527818355.165267000	35.8866	394	1
1527818355.165330000	35.8867	260	1
1527818355.188436000	35.9098	89	0
1527818355.329410000	36.0508	309	0
1527818355.330427000	36.0518	103	1
1527818355.330861000	36.0522	148	0
1527818355.331957000	36.0533	100	1
1527818355.333661000	36.055	92	0
1527818355.333896000	36.0553	100	1
1527818355.335148000	36.0565	140	0
1527818355.335866000	36.0572	100	1
1527818355.734466000	36.4558	396	1
1527818355.734531000	36.4559	261	1
1527818355.753102000	36.4745	89	0
1527818355.877431000	36.5988	235	0
1527818355.878439000	36.5998	103	1
1527818355.878893000	36.6003	148	0
1527818355.879991000	36.6014	100	1
1527818355.882626000	36.604	92	0
1527818355.882892000	36.6043	100	1
1527818355.884060000	36.6054	237	0
1527818355.884902000	36.6063	100	1
1527818355.988009000	36.7094	993	1
1527818355.988088000	36.7095	258	1
1527818356.005929000	36.7273	89	0
1527818356.379341000	37.1007	256	0
1527818356.380315000	37.1017	103	1
1527818356.380770000	37.1021	148	0
1527818356.381002000	37.1024	100	1
1527818356.384591000	37.106	92	0
1527818356.384948000	37.1063	100	1
1527818356.386104000	37.1075	149	0
1527818356.386939000	37.1083	100	1
1527818356.518306000	37.2397	402	1
1527818356.518400000	37.2398	263	1
1527818356.536610000	37.258	89	0
1527818356.661689000	37.3831	307	0
1527818356.662949000	37.3843	103	1
1527818356.663136000	37.3845	148	0
1527818356.663928000	37.3853	100	1
1527818356.666832000	37.3882	92	0
1527818356.667942000	37.3893	100	1
1527818356.668292000	37.3897	153	0
1527818356.668940000	37.3903	100	1
1527818357.028653000	37.75	976	1
1527818357.028715000	37.7501	270	1
1527818357.048222000	37.7696	89	0
1527818357.191221000	37.9126	256	0
1527818357.192140000	37.9135	103	1
1527818357.192674000	37.9141	148	0
1527818357.192967000	37.9143	100	1
1527818357.196866000	37.9182	92	0
1527818357.197980000	37.9194	100	1
1527818357.198336000	37.9197	250	0
1527818357.198979000	37.9204	100	1
1527818360.743001000	41.4644	372	1
1527818360.743099000	41.4645	1412	1
1527818360.743137000	41.4645	1412	1
1527818360.743173000	41.4646	1412	1
1527818360.743210000	41.4646	1373	1
1527818360.761520000	41.4829	89	0
1527818360.773095000	41.4945	89	0
1527818360.919111000	41.6405	455	0
1527818360.920014000	41.6414	106	1
1527818360.927546000	41.6489	80	0
1527818360.928110000	41.6495	100	1
1527818360.943967000	41.6653	394	1
1527818360.944032000	41.6654	257	1
1527818360.961625000	41.683	89	0
1527818361.345063000	42.0664	256	0
1527818361.346089000	42.0675	103	1
1527818361.346564000	42.0679	148	0
1527818361.346919000	42.0683	100	1
1527818361.349446000	42.0708	92	0
1527818361.349868000	42.0712	100	1
1527818361.350858000	42.0722	88	0
1527818361.351796000	42.0732	100	1
1527818361.711099000	42.4325	394	1
1527818361.711189000	42.4326	256	1
1527818361.729276000	42.4507	89	0
1527818361.868672000	42.5901	232	0
1527818361.869857000	42.5912	103	1
1527818361.870136000	42.5915	148	0
1527818361.870854000	42.5922	100	1
1527818361.874430000	42.5958	92	0
1527818361.874912000	42.5963	100	1
1527818361.875886000	42.5973	329	0
1527818361.876839000	42.5982	100	1
1527818362.133986000	42.8554	394	1
1527818362.134053000	42.8554	264	1
1527818362.152233000	42.8736	89	0
1527818362.538506000	43.2599	258	0
1527818362.539460000	43.2608	103	1
1527818362.539930000	43.2613	148	0
1527818362.540884000	43.2623	100	1
1527818362.544692000	43.2661	92	0
1527818362.544887000	43.2663	100	1
1527818362.546286000	43.2677	113	0
1527818362.546878000	43.2683	100	1
1527818362.730398000	43.4518	394	1
1527818362.730490000	43.4519	259	1
1527818362.749448000	43.4708	89	0
1527818362.886495000	43.6079	232	0
1527818362.887450000	43.6088	103	1
1527818362.887958000	43.6093	148	0
1527818362.888897000	43.6103	100	1
1527818362.893566000	43.6149	92	0
1527818362.893895000	43.6153	100	1
1527818362.895096000	43.6165	333	0
1527818362.895880000	43.6173	100	1
1527818363.145093000	43.8665	393	1
1527818363.145173000	43.8666	262	1
1527818363.161938000	43.8833	89	0
1527818363.345637000	44.067	258	0
1527818363.346943000	44.0683	103	1
1527818363.347062000	44.0684	148	0
1527818363.347920000	44.0693	100	1
1527818363.349979000	44.0714	92	0
1527818363.350920000	44.0723	100	1
1527818363.351437000	44.0728	313	0
1527818363.351919000	44.0733	100	1
1527818363.571366000	44.2927	392	1
1527818363.571458000	44.2928	259	1
1527818363.590395000	44.3118	89	0
1527818363.725752000	44.4471	257	0
1527818363.727034000	44.4484	103	1
1527818363.727242000	44.4486	148	0
1527818363.728017000	44.4494	100	1
1527818363.731053000	44.4524	92	0
1527818363.731953000	44.4533	100	1
1527818363.732513000	44.4539	131	0
1527818363.732965000	44.4543	100	1
1527818363.941538000	44.6629	391	1
1527818363.941635000	44.663	259	1
1527818363.962373000	44.6838	89	0
1527818364.092609000	44.814	357	0
1527818364.094016000	44.8154	148	0
1527818364.094109000	44.8155	103	1
1527818364.095036000	44.8164	100	1
1527818364.100270000	44.8216	92	0
1527818364.101048000	44.8224	100	1
1527818364.101682000	44.8231	202	0
1527818364.102152000	44.8235	100	1
1527818364.388364000	45.1097	995	1
1527818364.388426000	45.1098	263	1
1527818364.406588000	45.128	89	0
1527818364.546555000	45.2679	285	0
1527818364.547599000	45.269	103	1
1527818364.547998000	45.2694	148	0
1527818364.549073000	45.2705	100	1
1527818364.552314000	45.2737	92	0
1527818364.553066000	45.2744	100	1
1527818364.553721000	45.2751	119	0
1527818364.554272000	45.2757	100	1
1527818364.639076000	45.3605	404	1
1527818364.639142000	45.3605	256	1
1527818364.658380000	45.3798	89	0
1527818364.798126000	45.5195	235	0
1527818364.799060000	45.5204	103	1
1527818364.799611000	45.521	148	0
1527818364.799986000	45.5214	100	1
1527818364.804904000	45.5263	92	0
1527818364.806082000	45.5275	100	1
1527818364.806666000	45.528	276	0
1527818364.807131000	45.5285	100	1
1527818365.296978000	46.0184	977	1
1527818365.297067000	46.0184	261	1
1527818365.323415000	46.0448	89	0
1527818365.704355000	46.4257	259	0
1527818365.705376000	46.4268	103	1
1527818365.705894000	46.4273	148	0
1527818365.707132000	46.4285	100	1
1527818365.709110000	46.4305	92	0
1527818365.710135000	46.4315	100	1
1527818365.710588000	46.432	190	0
1527818365.711064000	46.4324	100	1
1527818365.766404000	46.4878	395	1
1527818365.766498000	46.4879	258	1
1527818365.783355000	46.5047	89	0
1527818365.907009000	46.6284	306	0
1527818365.908103000	46.6295	103	1
1527818365.908465000	46.6298	148	0
1527818365.909143000	46.6305	100	1
1527818365.911672000	46.6331	92	0
1527818365.912146000	46.6335	100	1
1527818365.913130000	46.6345	314	0
1527818365.914072000	46.6355	100	1
1527818365.991167000	46.7125	390	1
1527818365.991261000	46.7126	256	1
1527818366.010615000	46.732	89	0
1527818366.014664000	46.736	89	0
1527818366.155149000	46.8765	256	0
1527818366.156164000	46.8775	106	1
1527818366.156663000	46.878	148	0
1527818366.157065000	46.8784	100	1
1527818366.160891000	46.8823	92	0
1527818366.162079000	46.8835	100	1
1527818366.162280000	46.8837	240	0
1527818366.163079000	46.8845	100	1
1527818366.302680000	47.0241	395	1
1527818366.302776000	47.0242	265	1
1527818366.321430000	47.0428	89	0
1527818366.705024000	47.4264	233	0
1527818366.706151000	47.4275	103	1
1527818366.706583000	47.428	148	0
1527818366.707123000	47.4285	100	1
1527818366.708834000	47.4302	92	0
1527818366.709187000	47.4306	100	1
1527818366.710249000	47.4316	338	0
1527818366.711125000	47.4325	100	1
1527818366.880209000	47.6016	390	1
1527818366.880289000	47.6017	265	1
1527818366.898437000	47.6198	89	0
1527818367.089034000	47.8104	298	0
1527818367.090157000	47.8115	103	1
1527818367.090476000	47.8119	148	0
1527818367.091214000	47.8126	100	1
1527818367.093334000	47.8147	92	0
1527818367.094213000	47.8156	100	1
1527818367.094708000	47.8161	87	0
1527818367.095170000	47.8165	100	1
1527818367.183459000	47.9048	390	1
1527818367.183528000	47.9049	261	1
1527818367.201664000	47.923	89	0
1527818367.351232000	48.0726	233	0
1527818367.352264000	48.0736	103	1
1527818367.352749000	48.0741	148	0
1527818367.353260000	48.0746	100	1
1527818367.357850000	48.0792	92	0
1527818367.358229000	48.0796	100	1
1527818367.359260000	48.0806	96	0
1527818367.360155000	48.0815	100	1
1527818367.423650000	48.145	393	1
1527818367.423751000	48.1451	257	1
1527818367.455884000	48.1773	89	0
1527818367.459845000	48.1812	89	0
1527818367.602152000	48.3235	233	0
1527818367.603187000	48.3246	106	1
1527818367.603565000	48.3249	148	0
1527818367.604245000	48.3256	100	1
1527818367.607608000	48.329	92	0
1527818367.608243000	48.3296	100	1
1527818367.609076000	48.3305	180	0
1527818367.610172000	48.3316	100	1
1527818367.834538000	48.5559	394	1
1527818367.834621000	48.556	256	1
1527818367.852545000	48.5739	89	0
1527818368.002187000	48.7236	258	0
1527818368.003184000	48.7246	103	1
1527818368.003586000	48.725	148	0
1527818368.004268000	48.7256	100	1
1527818368.008047000	48.7294	92	0
1527818368.009262000	48.7306	100	1
1527818368.009511000	48.7309	174	0
1527818368.010185000	48.7316	100	1
1527818368.276606000	48.998	395	1
1527818368.276697000	48.9981	260	1
1527818368.294276000	49.0157	89	0
1527818368.436541000	49.1579	233	0
1527818368.437423000	49.1588	103	1
1527818368.438000000	49.1594	148	0
1527818368.438385000	49.1598	100	1
1527818368.441413000	49.1628	92	0
1527818368.442215000	49.1636	100	1
1527818368.479016000	49.2004	215	0
1527818368.480247000	49.2016	100	1
1527818368.595642000	49.317	390	1
1527818368.595706000	49.3171	261	1
1527818368.613087000	49.3345	89	0
1527818368.747455000	49.4688	236	0
1527818368.748526000	49.4699	103	1
1527818368.748899000	49.4703	148	0
1527818368.749295000	49.4707	100	1
1527818368.752062000	49.4734	92	0
1527818368.752292000	49.4737	100	1
1527818368.753427000	49.4748	142	0
1527818368.754241000	49.4756	100	1
1527818369.044697000	49.7661	997	1
1527818369.044759000	49.7661	264	1
1527818369.063078000	49.7845	89	0
1527818369.213266000	49.9346	256	0
1527818369.214278000	49.9357	103	1
1527818369.214664000	49.936	148	0
1527818369.215266000	49.9366	100	1
1527818369.218304000	49.9397	92	0
1527818369.219354000	49.9407	100	1
1527818369.219741000	49.9411	262	0
1527818369.220259000	49.9416	100	1
1527818369.474957000	50.1963	988	1
1527818369.475028000	50.1964	259	1
1527818369.494319000	50.2157	89	0
1527818369.513229000	50.2346	89	0
1527818369.659653000	50.381	257	0
1527818369.660585000	50.382	106	1
1527818369.661112000	50.3825	148	0
1527818369.662356000	50.3837	100	1
1527818369.665204000	50.3866	92	0
1527818369.666354000	50.3877	100	1
1527818369.666665000	50.388	149	0
1527818369.667268000	50.3886	100	1
1527818370.084532000	50.8059	392	1
1527818370.084597000	50.806	256	1
1527818370.101362000	50.8227	89	0
1527818370.696615000	51.418	357	0
1527818370.697651000	51.419	103	1
1527818370.698064000	51.4194	148	0
1527818370.698561000	51.4199	100	1
1527818370.708905000	51.4303	92	0
1527818370.709421000	51.4308	100	1
1527818370.741172000	51.4626	217	0
1527818370.742341000	51.4637	100	1
1527818371.156546000	51.8779	392	1
1527818371.156646000	51.878	258	1
1527818371.178561000	51.8999	89	0
1527818371.314207000	52.0356	308	0
1527818371.315419000	52.0368	103	1
1527818371.315653000	52.037	148	0
1527818371.316475000	52.0379	100	1
1527818371.319100000	52.0405	92	0
1527818371.319405000	52.0408	100	1
1527818371.320467000	52.0418	134	0
1527818371.321451000	52.0428	100	1
1527818371.434659000	52.156	391	1
1527818371.434746000	52.1561	257	1
1527818371.453249000	52.1746	89	0
1527818371.863382000	52.5848	235	0
1527818371.864415000	52.5858	103	1
1527818371.864837000	52.5862	148	0
1527818371.865396000	52.5868	100	1
1527818371.868372000	52.5898	92	0
1527818371.869482000	52.5909	100	1
1527818371.869757000	52.5911	96	0
1527818371.870408000	52.5918	100	1
1527818371.924647000	52.646	391	1
1527818371.924741000	52.6461	260	1
1527818371.944464000	52.6658	89	0
1527818372.074406000	52.7958	259	0
1527818372.075440000	52.7968	103	1
1527818372.075912000	52.7973	148	0
1527818372.076426000	52.7978	100	1
1527818372.080424000	52.8018	92	0
1527818372.081494000	52.8029	100	1
1527818372.081886000	52.8033	174	0
1527818372.082451000	52.8038	100	1
1527818372.301452000	53.0228	392	1
1527818372.301546000	53.0229	258	1
1527818372.322279000	53.0437	89	0
1527818372.330548000	53.0519	89	0
1527818372.716440000	53.4378	309	0
1527818372.717482000	53.4389	106	1
1527818372.718519000	53.4399	148	0
1527818372.719513000	53.4409	100	1
1527818372.723437000	53.4448	92	0
1527818372.724502000	53.4459	100	1
1527818372.724871000	53.4462	205	0
1527818372.725461000	53.4468	100	1
1527818372.854912000	53.5763	396	1
1527818372.855002000	53.5764	261	1
1527818372.873314000	53.5947	89	0
1527818373.276049000	53.9974	258	0
1527818373.276792000	53.9982	103	1
1527818373.277537000	53.9989	148	0
1527818373.278582000	54	100	1
1527818373.281860000	54.0032	92	0
1527818373.282561000	54.0039	100	1
1527818373.283324000	54.0047	146	0
1527818373.283800000	54.0052	100	1
1527818373.514741000	54.2361	391	1
1527818373.514812000	54.2362	258	1
1527818373.542661000	54.264	89	0
1527818373.689589000	54.411	233	0
1527818373.690700000	54.4121	103	1
1527818373.691101000	54.4125	148	0
1527818373.691511000	54.4129	100	1
1527818373.694401000	54.4158	92	0
1527818373.695588000	54.417	100	1
1527818373.695924000	54.4173	295	0
1527818373.696517000	54.4179	100	1
1527818373.977949000	54.6993	390	1
1527818373.978040000	54.6994	261	1
1527818373.995444000	54.7168	89	0
1527818374.396096000	55.1175	302	0
1527818374.397099000	55.1185	103	1
1527818374.397546000	55.1189	148	0
1527818374.398625000	55.12	100	1
1527818374.400662000	55.122	92	0
1527818374.401628000	55.123	100	1
1527818374.402147000	55.1235	99	0
1527818374.402623000	55.124	100	1
1527818374.515679000	55.2371	393	1
1527818374.515741000	55.2371	258	1
1527818374.533208000	55.2546	89	0
1527818374.698572000	55.42	235	0
1527818374.699601000	55.421	103	1
1527818374.700022000	55.4214	148	0
1527818374.700554000	55.4219	100	1
1527818374.703491000	55.4249	92	0
1527818374.704644000	55.426	100	1
1527818374.704924000	55.4263	86	0
1527818374.705554000	55.4269	100	1
1527818374.995865000	55.7172	395	1
1527818374.995928000	55.7173	256	1
1527818375.019856000	55.7412	89	0
1527818375.028679000	55.7501	89	0
1527818375.394685000	56.1161	259	0
1527818375.395717000	56.1171	106	1
1527818375.396204000	56.1176	148	0
1527818375.396612000	56.118	100	1
1527818375.399003000	56.1204	92	0
1527818375.399691000	56.1211	100	1
1527818375.400498000	56.1219	177	0
1527818375.401619000	56.123	100	1
1527818375.457059000	56.1784	997	1
1527818375.457147000	56.1785	264	1
1527818375.475082000	56.1965	89	0
1527818375.847720000	56.5691	233	0
1527818375.848768000	56.5701	103	1
1527818375.849226000	56.5706	148	0
1527818375.849638000	56.571	100	1
1527818375.852085000	56.5735	92	0
1527818375.852704000	56.5741	100	1
1527818375.853519000	56.5749	109	0
1527818375.854651000	56.576	100	1
1527818375.936267000	56.6576	988	1
1527818375.936328000	56.6577	260	1
1527818375.953774000	56.6752	89	0
1527818376.096441000	56.8178	256	0
1527818376.097695000	56.8191	103	1
1527818376.097895000	56.8193	148	0
1527818376.098685000	56.8201	100	1
1527818376.103992000	56.8254	92	0
1527818376.104690000	56.8261	100	1
1527818376.105655000	56.827	123	0
1527818376.106653000	56.828	100	1
1527818376.829089000	57.5505	391	1
1527818376.829164000	57.5505	258	1
1527818376.847654000	57.569	89	0
1527818376.990793000	57.7122	258	0
1527818376.991722000	57.7131	103	1
1527818376.992237000	57.7136	148	0
1527818376.992712000	57.7141	100	1
1527818376.994974000	57.7164	92	0
1527818376.995693000	57.7171	100	1
1527818376.996488000	57.7179	112	0
1527818376.997147000	57.7185	100	1
1527818377.038344000	57.7597	392	1
1527818377.038428000	57.7598	260	1
1527818377.057555000	57.7789	89	0
1527818377.236226000	57.9576	257	0
1527818377.237304000	57.9587	103	1
1527818377.237667000	57.959	148	0
1527818377.238741000	57.9601	100	1
1527818377.244760000	57.9661	92	0
1527818377.245737000	57.9671	100	1
1527818377.246347000	57.9677	212	0
1527818377.246837000	57.9682	100	1
1527818377.268822000	57.9902	395	1
1527818377.268913000	57.9903	257	1
1527818377.287696000	58.0091	89	0
1527818377.294224000	58.0156	89	0
1527818377.664810000	58.3862	335	0
1527818377.665761000	58.3871	106	1
1527818377.666302000	58.3877	148	0
1527818377.666742000	58.3881	100	1
1527818377.669297000	58.3907	92	0
1527818377.669778000	58.3912	100	1
1527818377.670668000	58.392	313	0
1527818377.671750000	58.3931	100	1
1527818377.718085000	58.4395	394	1
1527818377.718154000	58.4395	262	1
1527818377.737220000	58.4586	89	0
1527818378.122245000	58.8436	306	0
1527818378.123187000	58.8446	103	1
1527818378.123666000	58.845	148	0
1527818378.124840000	58.8462	100	1
1527818378.127110000	58.8485	92	0
1527818378.127792000	58.8492	100	1
1527818378.128545000	58.8499	224	0
1527818378.129023000	58.8504	100	1
1527818383.064891000	63.7863	390	1
1527818383.064978000	63.7864	261	1
1527818383.082255000	63.8036	89	0
1527818383.499700000	64.2211	258	0
1527818383.500746000	64.2221	103	1
1527818383.501203000	64.2226	148	0
1527818383.502357000	64.2237	100	1
1527818383.505356000	64.2267	92	0
1527818383.506340000	64.2277	100	1
1527818383.506882000	64.2283	339	0
1527818383.507399000	64.2288	100	1
1527818383.515363000	64.2367	395	1
1527818383.515414000	64.2368	263	1
1527818383.533660000	64.255	89	0
1527818383.541971000	64.2634	89	0
1527818383.667683000	64.3891	233	0
1527818383.668743000	64.3901	106	1
1527818383.669139000	64.3905	148	0
1527818383.670353000	64.3917	100	1
1527818383.673198000	64.3946	92	0
1527818383.674344000	64.3957	100	1
1527818383.674665000	64.396	208	0
1527818383.675281000	64.3967	100	1
1527818383.747915000	64.4693	393	1
1527818383.747986000	64.4694	258	1
1527818383.764989000	64.4864	89	0
1527818383.921009000	64.6424	307	0
1527818383.922362000	64.6437	148	0
1527818383.922459000	64.6438	103	1
1527818383.923362000	64.6447	100	1
1527818383.925900000	64.6473	92	0
1527818383.926274000	64.6477	100	1
1527818383.927369000	64.6487	114	0
1527818383.928296000	64.6497	100	1
1527818384.208843000	64.9302	394	1
1527818384.208908000	64.9303	261	1
1527818384.227766000	64.9491	89	0
1527818384.622452000	65.3438	255	0
1527818384.623451000	65.3448	103	1
1527818384.623938000	65.3453	148	0
1527818384.624332000	65.3457	100	1
1527818384.627541000	65.3489	92	0
1527818384.628335000	65.3497	100	1
1527818384.629003000	65.3504	210	0
1527818384.629532000	65.3509	100	1
1527818384.815778000	65.5372	389	1
1527818384.815870000	65.5372	263	1
1527818384.849988000	65.5714	89	0
1527818384.984357000	65.7057	258	0
1527818384.985382000	65.7068	103	1
1527818384.985869000	65.7072	148	0
1527818384.986373000	65.7078	100	1
1527818384.989315000	65.7107	92	0
1527818384.990425000	65.7118	100	1
1527818384.990740000	65.7121	281	0
1527818384.991348000	65.7127	100	1
1527818385.235001000	65.9564	391	1
1527818385.235066000	65.9564	260	1
1527818385.254360000	65.9757	89	0
1527818385.398080000	66.1195	277	0
1527818385.398966000	66.1203	103	1
1527818385.399523000	66.1209	148	0
1527818385.400357000	66.1217	100	1
1527818385.402382000	66.1238	92	0
1527818385.403357000	66.1247	100	1
1527818385.403819000	66.1252	146	0
1527818385.404357000	66.1257	100	1
1527818385.516956000	66.2383	993	1
1527818385.517021000	66.2384	263	1
1527818385.535270000	66.2566	89	0
1527818385.681667000	66.403	233	0
1527818385.682672000	66.4041	103	1
1527818385.683111000	66.4045	148	0
1527818385.683494000	66.4049	100	1
1527818385.688403000	66.4098	92	0
1527818385.689467000	66.4108	100	1
1527818385.689837000	66.4112	196	0
1527818385.690373000	66.4118	100	1
1527818387.096470000	67.8178	984	1
1527818387.096529000	67.8179	258	1
1527818387.115560000	67.8369	89	0
1527818387.241386000	67.9628	256	0
1527818387.242513000	67.9639	103	1
1527818387.242886000	67.9643	148	0
1527818387.243492000	67.9649	100	1
1527818387.246405000	67.9678	92	0
1527818387.247489000	67.9689	100	1
1527818387.247846000	67.9692	246	0
1527818387.248492000	67.9699	100	1
1527818387.405877000	68.1273	390	1
1527818387.405938000	68.1273	258	1
1527818387.440905000	68.1623	89	0
1527818387.442348000	68.1637	89	0
1527818387.575344000	68.2967	236	0
1527818387.576516000	68.2979	106	1
1527818387.576810000	68.2982	148	0
1527818387.577510000	68.2989	100	1
1527818387.580559000	68.3019	92	0
1527818387.581510000	68.3029	100	1
1527818387.582031000	68.3034	198	0
1527818387.582511000	68.3039	100	1
1527818387.942008000	68.6634	392	1
1527818387.942101000	68.6635	258	1
1527818387.960067000	68.6814	89	0
1527818388.099943000	68.8213	256	0
1527818388.100984000	68.8224	103	1
1527818388.101396000	68.8228	148	0
1527818388.102610000	68.824	100	1
1527818388.105433000	68.8268	92	0
1527818388.106521000	68.8279	100	1
1527818388.106831000	68.8282	269	0
1527818388.107514000	68.8289	100	1
1527818388.257348000	68.9787	391	1
1527818388.257424000	68.9788	261	1
1527818388.283866000	69.0052	89	0
1527818388.334895000	69.0563	305	1
1527818388.334991000	69.0564	1412	1
1527818388.335016000	69.0564	1412	1
1527818388.335053000	69.0564	1146	1
1527818388.353836000	69.0752	89	0
1527818388.409460000	69.1308	232	0
1527818388.410551000	69.1319	106	1
1527818388.410916000	69.1323	148	0
1527818388.411618000	69.133	100	1
1527818388.414003000	69.1354	92	0
1527818388.414618000	69.136	100	1
1527818388.415941000	69.1373	103	0
1527818388.416555000	69.1379	100	1
1527818388.673889000	69.3953	392	1
1527818388.673962000	69.3953	267	1
1527818388.691103000	69.4125	89	0
1527818388.719397000	69.4408	389	0
1527818388.720575000	69.442	103	1
1527818388.727086000	69.4485	80	0
1527818388.727551000	69.4489	100	1
1527818388.842914000	69.5643	369	0
1527818388.843908000	69.5653	100	1
1527818388.844365000	69.5657	148	0
1527818388.844726000	69.5661	100	1
1527818388.846074000	69.5675	92	0
1527818388.846642000	69.568	100	1
1527818388.847518000	69.5689	257	0
1527818388.848576000	69.57	100	1
1527818391.342196000	72.0636	373	1
1527818391.342304000	72.0637	1412	1
1527818391.342329000	72.0637	1412	1
1527818391.342365000	72.0637	1412	1
1527818391.342399000	72.0638	1412	1
1527818391.342434000	72.0638	1412	1
1527818391.342457000	72.0638	1412	1
1527818391.342504000	72.0639	1412	1
1527818391.342777000	72.0642	1412	1
1527818391.342813000	72.0642	1412	1
1527818391.342846000	72.0642	1412	1
1527818391.342881000	72.0643	1412	1
1527818391.342931000	72.0643	1412	1
1527818391.342954000	72.0643	1412	1
1527818391.344743000	72.0661	354	1
1527818391.360454000	72.0818	89	0
1527818391.364226000	72.0856	89	0
1527818391.366228000	72.0876	89	0
1527818391.454203000	72.1756	350	1
1527818391.454290000	72.1757	266	1
1527818391.471797000	72.1932	89	0
1527818391.520709000	72.2421	400	0
1527818391.521729000	72.2431	103	1
1527818391.527703000	72.2491	80	0
1527818391.528719000	72.2501	100	1
1527818391.603896000	72.3253	291	0
1527818391.604935000	72.3263	100	1
1527818391.605426000	72.3268	148	0
1527818391.605771000	72.3272	100	1
1527818391.609493000	72.3309	92	0
1527818391.609762000	72.3311	100	1
1527818391.610952000	72.3323	249	0
1527818391.611712000	72.3331	100	1
1527818391.668096000	72.3895	391	1
1527818391.668197000	72.3896	258	1
1527818391.686904000	72.4083	89	0
1527818391.832779000	72.5542	309	0
1527818391.833788000	72.5552	103	1
1527818391.834289000	72.5557	148	0
1527818391.834736000	72.5561	100	1
1527818391.838435000	72.5598	92	0
1527818391.838763000	72.5601	100	1
1527818391.839899000	72.5613	230	0
1527818391.840746000	72.5621	100	1
1527818393.590802000	74.3122	395	1
1527818393.590872000	74.3123	260	1
1527818393.609935000	74.3313	89	0
1527818393.618984000	74.3404	89	0
1527818393.771247000	74.4926	256	0
1527818393.772409000	74.4938	106	1
1527818393.772692000	74.4941	148	0
1527818393.773229000	74.4946	100	1
1527818393.776328000	74.4977	92	0
1527818393.777250000	74.4986	100	1
1527818393.777791000	74.4992	255	0
1527818393.778365000	74.4997	100	1
1527818393.822692000	74.5441	395	1
1527818393.822753000	74.5441	263	1
1527818393.840347000	74.5617	89	0
1527818393.970870000	74.6922	233	0
1527818393.971904000	74.6933	103	1
1527818393.972306000	74.6937	148	0
1527818393.973336000	74.6947	100	1
1527818393.975663000	74.697	92	0
1527818393.976337000	74.6977	100	1
1527818393.977101000	74.6985	143	0
1527818393.977531000	74.6989	100	1
1527818394.036809000	74.7582	395	1
1527818394.036888000	74.7583	265	1
1527818394.055722000	74.7771	89	0
1527818394.210202000	74.9316	300	0
1527818394.211283000	74.9327	103	1
1527818394.211646000	74.933	148	0
1527818394.212260000	74.9336	100	1
1527818394.216827000	74.9382	92	0
1527818394.217346000	74.9387	100	1
1527818394.218294000	74.9397	306	0
1527818394.219285000	74.9407	100	1
1527818394.522304000	75.2437	997	1
1527818394.522406000	75.2438	272	1
1527818394.538722000	75.2601	102	0
1527818394.539385000	75.2608	100	1
1527818394.667827000	75.3892	235	0
1527818394.668854000	75.3902	100	1
1527818394.669278000	75.3907	148	0
1527818394.670296000	75.3917	100	1
1527818394.673127000	75.3945	92	0
1527818394.673282000	75.3947	100	1
1527818394.674564000	75.3959	110	0
1527818394.675283000	75.3967	100	1
1527818394.961882000	75.6833	989	1
1527818394.961947000	75.6833	290	1
1527818394.985577000	75.707	89	0
1527818395.135385000	75.8568	256	0
1527818395.136440000	75.8578	103	1
1527818395.136816000	75.8582	148	0
1527818395.137328000	75.8587	100	1
1527818395.139654000	75.861	92	0
1527818395.141119000	75.8625	158	0
1527818395.141293000	75.8627	103	1
1527818395.390844000	76.1122	395	1
1527818395.390939000	76.1123	276	1
1527818395.408666000	76.13	89	0
1527818395.798020000	76.5194	233	0
1527818395.799055000	76.5204	103	1
1527818395.799469000	76.5208	148	0
1527818395.800407000	76.5218	100	1
1527818395.801397000	76.5228	92	0
1527818395.802395000	76.5238	100	1
1527818395.840589000	76.562	217	0
1527818395.841408000	76.5628	100	1
1527818396.025674000	76.7471	393	1
1527818396.025767000	76.7471	291	1
1527818396.045308000	76.7667	89	0
1527818396.162785000	76.8842	254	0
1527818396.163685000	76.8851	103	1
1527818396.164228000	76.8856	148	0
1527818396.164437000	76.8858	100	1
1527818396.167815000	76.8892	92	0
1527818396.168431000	76.8898	100	1
1527818396.169336000	76.8907	203	0
1527818396.170374000	76.8918	100	1
1527818396.244266000	76.9656	388	1
1527818396.244345000	76.9657	265	1
1527818396.264300000	76.9857	89	0
1527818396.395157000	77.1165	233	0
1527818396.396419000	77.1178	103	1
1527818396.396595000	77.118	148	0
1527818396.397392000	77.1188	100	1
1527818396.400324000	77.1217	92	0
1527818396.401404000	77.1228	100	1
1527818396.401778000	77.1232	198	0
1527818396.402435000	77.1238	100	1
1527818396.473773000	77.1952	395	1
1527818396.473864000	77.1952	262	1
1527818396.491423000	77.2128	89	0
1527818396.636697000	77.3581	233	0
1527818396.637751000	77.3591	103	1
1527818396.638201000	77.3596	148	0
1527818396.638530000	77.3599	100	1
1527818396.639555000	77.3609	92	0
1527818396.640485000	77.3619	100	1
1527818396.680199000	77.4016	179	0
1527818396.681426000	77.4028	100	1
1527818396.685355000	77.4067	390	1
1527818396.685461000	77.4068	262	1
1527818396.704219000	77.4256	89	0
1527818396.829788000	77.5512	231	0
1527818396.830818000	77.5522	103	1
1527818396.831287000	77.5527	148	0
1527818396.832499000	77.5539	100	1
1527818396.834125000	77.5555	92	0
1527818396.834437000	77.5558	100	1
1527818396.835550000	77.5569	121	0
1527818396.836416000	77.5578	100	1
1527818396.908698000	77.6301	392	1
1527818396.908777000	77.6302	259	1
1527818396.926814000	77.6482	89	0
1527818397.052379000	77.7738	382	0
1527818397.053509000	77.7749	103	1
1527818397.053766000	77.7751	148	0
1527818397.054510000	77.7759	100	1
1527818397.057545000	77.7789	92	0
1527818397.058518000	77.7799	100	1
1527818397.059044000	77.7804	185	0
1527818397.059526000	77.7809	100	1
1527818397.328119000	78.0495	396	1
1527818397.328181000	78.0496	271	1
1527818397.350030000	78.0714	89	0
1527818397.491675000	78.2131	235	0
1527818397.492702000	78.2141	103	1
1527818397.493175000	78.2146	148	0
1527818397.493526000	78.2149	100	1
1527818397.497520000	78.2189	92	0
1527818397.498546000	78.2199	100	1
1527818397.499042000	78.2204	143	0
1527818397.499554000	78.2209	100	1
1527818400.348116000	81.0695	391	1
1527818400.348181000	81.0696	259	1
1527818400.366293000	81.0877	89	0
1527818400.499051000	81.2204	262	0
1527818400.500105000	81.2215	103	1
1527818400.500495000	81.2219	148	0
1527818400.501422000	81.2228	100	1
1527818400.504448000	81.2258	92	0
1527818400.505437000	81.2268	100	1
1527818400.506002000	81.2274	123	0
1527818400.506448000	81.2278	100	1
1527818400.643839000	81.3652	395	1
1527818400.643930000	81.3653	261	1
1527818400.671701000	81.3931	89	0
1527818401.045951000	81.7673	301	0
1527818401.047067000	81.7684	103	1
1527818401.047425000	81.7688	148	0
1527818401.048470000	81.7698	100	1
1527818401.050712000	81.7721	92	0
1527818401.051464000	81.7728	100	1
1527818401.052155000	81.7735	318	0
1527818401.052658000	81.774	100	1
1527818401.230120000	81.9515	991	1
1527818401.230181000	81.9516	261	1
1527818401.248536000	81.9699	89	0
1527818401.394003000	82.1154	307	0
1527818401.395040000	82.1164	103	1
1527818401.395501000	82.1169	148	0
1527818401.396571000	82.1179	100	1
1527818401.398663000	82.12	92	0
1527818401.399567000	82.1209	100	1
1527818401.400167000	82.1215	90	0
1527818401.400655000	82.122	100	1
1527818401.548556000	82.2699	988	1
1527818401.548611000	82.27	260	1
1527818401.566745000	82.2881	89	0
1527818401.695305000	82.4167	235	0
1527818401.696533000	82.4179	103	1
1527818401.696746000	82.4181	148	0
1527818401.697497000	82.4189	100	1
1527818401.699675000	82.4211	92	0
1527818401.700495000	82.4219	100	1
1527818401.701174000	82.4226	287	0
1527818401.701651000	82.423	100	1
1527818401.896880000	82.6183	392	1
1527818401.896972000	82.6184	260	1
1527818401.914054000	82.6354	89	0
1527818402.052049000	82.7734	256	0
1527818402.053045000	82.7744	103	1
1527818402.053512000	82.7749	148	0
1527818402.054589000	82.776	100	1
1527818402.056426000	82.7778	92	0
1527818402.057586000	82.779	100	1
1527818402.057865000	82.7792	251	0
1527818402.058498000	82.7799	100	1
1527818402.361786000	83.0832	391	1
1527818402.361870000	83.0832	262	1
1527818402.380545000	83.1019	89	0
1527818402.384434000	83.1058	89	0
1527818402.503439000	83.2248	275	0
1527818402.504583000	83.226	106	1
1527818402.504879000	83.2263	148	0
1527818402.505547000	83.2269	100	1
1527818402.510701000	83.2321	92	0
1527818402.511634000	83.233	100	1
1527818402.512228000	83.2336	318	0
1527818402.512702000	83.2341	100	1
1527818402.650024000	83.3714	391	1
1527818402.650133000	83.3715	262	1
1527818402.682586000	83.404	89	0
1527818402.863666000	83.585	235	0
1527818402.864740000	83.5861	103	1
1527818402.865225000	83.5866	148	0
1527818402.865586000	83.587	100	1
1527818402.868515000	83.5899	92	0
1527818402.869638000	83.591	100	1
1527818402.869951000	83.5913	146	0
1527818402.870558000	83.5919	100	1
1527818402.980633000	83.702	392	1
1527818402.980694000	83.7021	259	1
1527818403.000620000	83.722	89	0
1527818403.146723000	83.8681	256	0
1527818403.147725000	83.8691	103	1
1527818403.148239000	83.8696	148	0
1527818403.148565000	83.8699	100	1
1527818403.151953000	83.8733	92	0
1527818403.152577000	83.874	100	1
1527818403.153417000	83.8748	241	0
1527818403.153944000	83.8753	100	1
1527818403.241969000	83.9633	391	1
1527818403.242030000	83.9634	261	1
1527818403.258990000	83.9804	89	0
1527818403.386606000	84.108	235	0
1527818403.387601000	84.109	103	1
1527818403.388063000	84.1094	148	0
1527818403.388600000	84.11	100	1
1527818403.392330000	84.1137	92	0
1527818403.392598000	84.114	100	1
1527818403.393759000	84.1151	282	0
1527818403.394594000	84.116	100	1
1527818403.459707000	84.1811	392	1
1527818403.459783000	84.1812	259	1
1527818403.478465000	84.1998	89	0
1527818403.617160000	84.3385	232	0
1527818403.618161000	84.3395	103	1
1527818403.618603000	84.34	148	0
1527818403.619684000	84.3411	100	1
1527818403.620864000	84.3422	92	0
1527818403.621698000	84.3431	100	1
1527818403.660768000	84.3821	254	0
1527818403.661613000	84.383	100	1
1527818403.683763000	84.4051	394	1
1527818403.683858000	84.4052	262	1
1527818403.702058000	84.4234	89	0
1527818403.824195000	84.5456	235	0
1527818403.825172000	84.5466	103	1
1527818403.825688000	84.5471	148	0
1527818403.826689000	84.5481	100	1
1527818403.829568000	84.5509	92	0
1527818403.830688000	84.5521	100	1
1527818403.831002000	84.5524	216	0
1527818403.831599000	84.553	100	1
1527818404.209902000	84.9313	395	1
1527818404.209999000	84.9314	258	1
1527818404.227853000	84.9492	89	0
1527818404.369702000	85.0911	259	0
1527818404.370648000	85.092	103	1
1527818404.371213000	85.0926	148	0
1527818404.371655000	85.093	100	1
1527818404.374863000	85.0962	92	0
1527818404.375727000	85.0971	100	1
1527818404.376377000	85.0978	96	0
1527818404.376874000	85.0983	100	1
1527818404.780228000	85.5016	393	1
1527818404.780325000	85.5017	260	1
1527818404.799383000	85.5208	89	0
1527818404.805370000	85.5267	89	0
1527818404.934498000	85.6559	236	0
[truncated: 736 more rows]
