# Supplementary material for: Method for multi-task learning fusion network traffic classification to address small sample labels
Source: Sci Rep. 2024 Jan 30;14:2518. doi: 10.1038/s41598-024-51933-8 (PMC10827795; doi:10.1038/s41598-024-51933-8)
Supplement: Supplementary file 2 — Supplementary Information 2. [file 41598_2024_51933_MOESM2_ESM.zip › QUIC Dataset/QUIC Dataset/pretraining/Google Doc/GoogleDoc-1154.txt]

1527736896.771875000	0	296	1
1527736896.800921000	0.0290461	87	0
1527736896.979621000	0.207746	511	0
1527736896.980879000	0.209004	1412	0
1527736896.982166000	0.210291	1412	0
1527736896.983413000	0.211538	1412	0
1527736896.984219000	0.212344	110	1
1527736896.984666000	0.212791	180	0
1527736896.985953000	0.214078	1412	0
1527736896.987202000	0.215327	1412	0
1527736896.988525000	0.21665	1412	0
1527736896.989200000	0.217325	107	1
1527736896.989767000	0.217892	827	0
1527736896.991036000	0.219161	1412	0
1527736896.992284000	0.220409	1412	0
1527736896.993527000	0.221652	693	0
1527736896.994204000	0.222329	107	1
1527736896.994803000	0.222928	1412	0
1527736896.996045000	0.22417	1412	0
1527736896.997303000	0.225428	1412	0
1527736896.998583000	0.226708	188	0
1527736896.999205000	0.22733	107	1
1527736897.020918000	0.249043	1193	0
1527736897.022240000	0.250365	1412	0
1527736897.023497000	0.251622	1412	0
1527736897.024758000	0.252883	1412	0
1527736897.025269000	0.253394	107	1
1527736897.025983000	0.254108	1412	0
1527736897.027250000	0.255375	1412	0
1527736897.028528000	0.256653	1412	0
1527736897.029850000	0.257975	1412	0
1527736897.030265000	0.25839	107	1
1527736897.031108000	0.259233	1412	0
1527736897.032368000	0.260493	1412	0
1527736897.033580000	0.261705	1412	0
1527736897.034844000	0.262969	1412	0
1527736897.036135000	0.26426	1412	0
1527736897.036235000	0.26436	107	1
1527736897.037446000	0.265571	1412	0
1527736897.038753000	0.266878	1412	0
1527736897.039982000	0.268107	1412	0
1527736897.041250000	0.269375	844	0
1527736897.041262000	0.269387	107	1
1527736897.042497000	0.270622	1412	0
1527736897.043781000	0.271906	1412	0
1527736897.045002000	0.273127	1412	0
1527736897.046249000	0.274374	1412	0
1527736897.046264000	0.274389	107	1
1527736897.047495000	0.27562	962	0
1527736897.048850000	0.276975	1412	0
1527736897.050107000	0.278232	1412	0
1527736897.051263000	0.279388	107	1
1527736897.051292000	0.279417	1412	0
1527736897.052528000	0.280653	188	0
1527736897.053849000	0.281974	631	0
1527736897.055090000	0.283215	194	0
1527736897.056266000	0.284391	107	1
1527736897.757467000	0.985592	317	1
1527736897.757549000	0.985674	1412	1
1527736897.757573000	0.985698	916	1
1527736897.763378000	0.991503	218	1
1527736897.785205000	1.01333	87	0
1527736897.794120000	1.02225	87	0
1527736897.872180000	1.10031	397	0
1527736897.875059000	1.10318	80	0
1527736897.877280000	1.10541	107	1
1527736897.948235000	1.17636	324	0
1527736897.949527000	1.17765	1412	0
1527736897.950785000	1.17891	1412	0
1527736897.952050000	1.18018	1412	0
1527736897.953265000	1.18139	107	1
1527736897.953302000	1.18143	1412	0
1527736897.954582000	1.18271	1412	0
1527736897.955840000	1.18397	1169	0
1527736897.957696000	1.18582	92	0
1527736897.958674000	1.1868	107	1
1527736897.959035000	1.18716	292	0
1527736897.963288000	1.19141	98	1
1527736898.000813000	1.22894	215	1
1527736898.025926000	1.25405	87	0
1527736898.291506000	1.51963	400	0
1527736898.292826000	1.52095	1115	0
1527736898.294116000	1.52224	92	0
1527736898.295323000	1.52345	205	0
1527736898.383495000	1.61162	400	0
1527736898.468187000	1.69631	113	1
1527736898.471875000	1.7	1115	0
1527736898.477330000	1.70546	98	1
1527736899.910706000	3.13883	232	1
1527736899.941917000	3.17004	87	0
1527736900.283557000	3.51168	255	0
1527736900.284845000	3.51297	1412	0
1527736900.286101000	3.51423	996	0
1527736900.288443000	3.51657	107	1
1527736900.303249000	3.53137	92	0
1527736900.304507000	3.53263	155	0
1527736900.308430000	3.53656	101	1
1527736900.804541000	4.03267	1210	1
1527736900.804644000	4.03277	1412	1
1527736900.804672000	4.0328	1412	1
1527736900.804719000	4.03284	1412	1
1527736900.804756000	4.03288	1412	1
1527736900.804790000	4.03292	1412	1
1527736900.804827000	4.03295	1412	1
1527736900.804873000	4.033	1412	1
1527736900.804898000	4.03302	1412	1
1527736900.804941000	4.03307	1412	1
1527736900.804973000	4.0331	1412	1
1527736900.806462000	4.03459	1412	1
1527736900.806506000	4.03463	1412	1
1527736900.832732000	4.06086	87	0
1527736900.833065000	4.06119	1281	1
1527736900.835701000	4.06383	87	0
1527736900.841996000	4.07012	87	0
1527736900.860966000	4.08909	87	0
1527736901.053952000	4.28208	396	0
1527736901.058074000	4.2862	80	0
1527736901.058521000	4.28665	113	1
1527736902.696362000	5.92449	337	1
1527736902.696457000	5.92458	1412	1
1527736902.696523000	5.92465	989	1
1527736902.697767000	5.92589	260	1
1527736902.697809000	5.92593	1412	1
1527736902.697847000	5.92597	1412	1
1527736902.697899000	5.92602	768	1
1527736902.710072000	5.9382	101	1
1527736902.712959000	5.94108	165	1
1527736902.724608000	5.95273	87	0
1527736902.733927000	5.96205	94	0
1527736902.738626000	5.96675	101	1
1527736902.738953000	5.96708	87	0
1527736902.887573000	6.1157	398	0
1527736902.890978000	6.1191	80	0
1527736902.904200000	6.13233	101	1
1527736902.908628000	6.13675	98	1
1527736903.085991000	6.31412	543	0
1527736903.087169000	6.31529	519	0
1527736903.090263000	6.31839	118	1
1527736903.093611000	6.32174	252	1
1527736903.117475000	6.3456	87	0
1527736903.507242000	6.73537	1061	0
1527736903.508537000	6.73666	1412	0
1527736903.509799000	6.73792	1412	0
1527736903.511055000	6.73918	1412	0
1527736903.512280000	6.74041	180	0
1527736903.512597000	6.74072	113	1
1527736903.513593000	6.74172	1412	0
1527736903.514863000	6.74299	1352	0
1527736903.516096000	6.74422	1412	0
1527736903.517355000	6.74548	1412	0
1527736903.518609000	6.74673	107	1
1527736903.518671000	6.7468	1412	0
1527736903.519890000	6.74802	188	0
1527736903.521177000	6.7493	1216	0
1527736903.524610000	6.75274	104	1
1527736903.547295000	6.77542	1412	0
1527736903.548602000	6.77673	1412	0
1527736903.549942000	6.77807	1412	0
1527736903.551204000	6.77933	1412	0
1527736903.552461000	6.78059	1412	0
1527736903.553723000	6.78185	1412	0
1527736903.554980000	6.78311	1412	0
1527736903.556236000	6.78436	1412	0
1527736903.556596000	6.78472	119	1
1527736903.557524000	6.78565	1412	0
1527736903.558881000	6.78701	1412	0
1527736903.560145000	6.78827	1412	0
1527736903.561394000	6.78952	1412	0
1527736903.562602000	6.79073	107	1
1527736903.562642000	6.79077	1412	0
1527736903.563909000	6.79203	1412	0
1527736903.565163000	6.79329	1412	0
1527736903.566421000	6.79455	1412	0
1527736903.567589000	6.79571	107	1
1527736903.567699000	6.79582	179	0
1527736903.568987000	6.79711	1412	0
1527736903.570246000	6.79837	1412	0
1527736903.571498000	6.79962	1412	0
1527736903.572662000	6.80079	107	1
1527736903.572722000	6.80085	188	0
1527736903.574012000	6.80214	1200	0
1527736903.575262000	6.80339	1412	0
1527736903.576517000	6.80464	1412	0
1527736903.577828000	6.80595	1412	0
1527736903.579087000	6.80721	1412	0
1527736903.580342000	6.80847	1412	0
1527736903.580435000	6.80856	104	1
1527736903.581602000	6.80973	1412	0
1527736903.582832000	6.81096	300	0
1527736903.584114000	6.81224	1412	0
1527736903.585374000	6.8135	1325	0
1527736903.586638000	6.81476	1412	0
1527736903.586785000	6.81491	113	1
1527736903.587933000	6.81606	1412	0
1527736903.589165000	6.81729	477	0
1527736903.591689000	6.81981	110	1
1527736905.890934000	9.11906	509	1
1527736905.891035000	9.11916	294	1
1527736905.894338000	9.12246	391	1
1527736905.894441000	9.12257	1412	1
1527736905.894488000	9.12261	1412	1
1527736905.894526000	9.12265	979	1
1527736905.931059000	9.15918	87	0
1527736905.964065000	9.19219	380	1
1527736905.992265000	9.22039	87	0
1527736906.123269000	9.35139	323	0
1527736906.124505000	9.35263	103	0
1527736906.126226000	9.35435	252	0
1527736906.128173000	9.3563	110	1
1527736906.183087000	9.41121	376	0
1527736906.187802000	9.41593	98	1
1527736906.191474000	9.4196	80	0
1527736906.196794000	9.42492	98	1
1527736906.339948000	9.56807	333	0
1527736906.341208000	9.56933	1412	0
1527736906.342436000	9.57056	501	0
1527736906.343705000	9.57183	592	0
1527736906.344749000	9.57287	107	1
1527736906.344996000	9.57312	635	0
1527736906.346242000	9.57437	467	0
1527736906.347583000	9.57571	697	0
1527736906.348873000	9.577	484	0
1527736906.349727000	9.57785	107	1
1527736906.350724000	9.57885	835	0
1527736906.351998000	9.58012	649	0
1527736906.353249000	9.58137	519	0
1527736906.354502000	9.58263	439	0
1527736906.355730000	9.58386	107	1
1527736906.357350000	9.58548	701	0
1527736906.358721000	9.58685	616	0
1527736906.359970000	9.5881	558	0
1527736906.361228000	9.58935	654	0
1527736906.361729000	9.58985	107	1
1527736906.362525000	9.59065	583	0
1527736906.363776000	9.5919	689	0
1527736906.366728000	9.59485	101	1
1527736906.369422000	9.59755	92	0
1527736906.370690000	9.59882	337	0
1527736906.373737000	9.60186	101	1
1527736907.158070000	10.3862	394	1
1527736907.158150000	10.3863	109	1
1527736907.168243000	10.3964	302	1
1527736907.169622000	10.3977	475	1
1527736907.169685000	10.3978	87	1
1527736907.195815000	10.4239	87	0
1527736907.449943000	10.6781	307	0
1527736907.451252000	10.6794	151	0
1527736907.454439000	10.6826	92	0
1527736907.455259000	10.6834	107	1
1527736907.455710000	10.6838	193	0
1527736907.460229000	10.6884	98	1
1527736907.467035000	10.6952	235	0
1527736907.468363000	10.6965	103	0
1527736907.469616000	10.6977	92	0
1527736907.470968000	10.6991	222	0
1527736907.472217000	10.7003	107	1
1527736907.632985000	10.8611	270	0
1527736907.634226000	10.8624	141	0
1527736907.636609000	10.8647	92	0
1527736907.637914000	10.866	211	0
1527736907.638578000	10.8667	107	1
1527736908.292051000	11.5202	390	1
1527736908.292139000	11.5203	255	1
1527736908.321169000	11.5493	87	0
1527736908.328993000	11.5571	87	0
1527736908.427156000	11.6553	433	1
1527736908.427301000	11.6554	94	1
1527736908.456312000	11.6844	87	0
1527736908.705389000	11.9335	261	0
1527736908.706631000	11.9348	366	0
1527736908.708977000	11.9371	198	0
1527736908.710266000	11.9384	107	1
1527736908.843483000	12.0716	371	1
1527736908.843616000	12.0717	1412	1
1527736908.843658000	12.0718	1412	1
1527736908.843695000	12.0718	1412	1
1527736908.843732000	12.0719	1412	1
1527736908.843769000	12.0719	1412	1
1527736908.843803000	12.0719	1412	1
1527736908.843852000	12.072	1412	1
1527736908.843875000	12.072	1412	1
1527736908.843920000	12.072	1412	1
1527736908.843954000	12.0721	1412	1
1527736908.843989000	12.0721	1412	1
1527736908.845368000	12.0735	1412	1
1527736908.845408000	12.0735	1412	1
1527736908.845469000	12.0736	1412	1
1527736908.845505000	12.0736	1412	1
1527736908.847333000	12.0755	1412	1
1527736908.847370000	12.0755	1412	1
1527736908.847427000	12.0756	1412	1
1527736908.849334000	12.0775	1412	1
1527736908.849371000	12.0775	1412	1
1527736908.849428000	12.0776	1412	1
1527736908.849465000	12.0776	1412	1
1527736908.851336000	12.0795	1412	1
1527736908.851397000	12.0795	1412	1
1527736908.871555000	12.0997	87	0
1527736908.871741000	12.0999	1412	1
1527736908.871767000	12.0999	1412	1
1527736908.873339000	12.1015	1412	1
1527736908.875868000	12.104	87	0
1527736908.876061000	12.1042	1412	1
1527736908.876102000	12.1042	1412	1
1527736908.876138000	12.1043	1412	1
1527736908.877337000	12.1055	1412	1
1527736908.877381000	12.1055	1412	1
1527736908.877440000	12.1056	1412	1
1527736908.877900000	12.106	87	0
1527736908.879163000	12.1073	90	0
1527736908.879412000	12.1075	786	1
1527736908.882995000	12.1111	87	0
1527736908.900484000	12.1286	87	0
1527736908.907839000	12.136	87	0
1527736909.083588000	12.3117	290	0
1527736909.085480000	12.3136	146	0
1527736909.088285000	12.3164	92	0
1527736909.088361000	12.3165	110	1
1527736909.089579000	12.3177	95	0
1527736909.093364000	12.3215	101	1
1527736909.186995000	12.4151	457	0
1527736909.192364000	12.4205	98	1
1527736909.193347000	12.4215	80	0
1527736909.198369000	12.4265	98	1
1527736909.609634000	12.8378	359	1
1527736909.610367000	12.8385	294	1
1527736909.648864000	12.877	376	1
1527736909.665775000	12.8939	87	0
1527736909.693116000	12.9212	87	0
1527736909.696037000	12.9242	1259	1
1527736909.696087000	12.9242	256	1
1527736909.723610000	12.9517	87	0
1527736909.845694000	13.0738	672	0
1527736909.847061000	13.0752	1020	0
1527736909.850351000	13.0785	104	1
1527736909.924225000	13.1524	256	0
1527736909.925461000	13.1536	118	0
1527736909.926711000	13.1548	235	0
1527736909.928032000	13.1562	280	0
1527736909.929278000	13.1574	92	0
1527736909.929352000	13.1575	107	1
1527736909.930528000	13.1587	91	0
1527736909.931782000	13.1599	92	0
1527736909.933045000	13.1612	279	0
1527736909.934365000	13.1625	107	1
1527736909.951963000	13.1801	256	0
1527736909.956371000	13.1845	98	1
1527736910.015964000	13.2441	334	0
1527736910.017216000	13.2453	146	0
1527736910.020377000	13.2485	101	1
1527736910.020955000	13.2491	92	0
1527736910.022224000	13.2503	240	0
1527736910.025398000	13.2535	101	1
1527736910.150331000	13.3785	399	1
1527736910.150417000	13.3785	256	1
1527736910.178544000	13.4067	87	0
1527736910.451430000	13.6796	256	0
1527736910.452687000	13.6808	146	0
1527736910.455487000	13.6836	92	0
1527736910.456465000	13.6846	107	1
1527736910.456829000	13.685	265	0
1527736910.461430000	13.6896	98	1
1527736910.497644000	13.7258	391	1
1527736910.497700000	13.7258	253	1
1527736910.524804000	13.7529	87	0
1527736910.796655000	14.0248	232	0
1527736910.797999000	14.0261	146	0
1527736910.801405000	14.0295	104	1
1527736910.801973000	14.0301	92	0
1527736910.803247000	14.0314	324	0
1527736910.806400000	14.0345	101	1
1527736910.936724000	14.1648	425	1
1527736910.936784000	14.1649	258	1
1527736910.965967000	14.1941	87	0
1527736911.234544000	14.4627	256	0
1527736911.235790000	14.4639	146	0
1527736911.237939000	14.4661	92	0
1527736911.239181000	14.4673	286	0
1527736911.239635000	14.4678	110	1
1527736911.488951000	14.7171	531	1
1527736911.489008000	14.7171	254	1
1527736911.524915000	14.753	87	0
1527736911.780155000	15.0083	263	0
1527736911.781404000	15.0095	146	0
1527736911.785212000	15.0133	92	0
1527736911.785451000	15.0136	107	1
1527736911.786481000	15.0146	238	0
1527736911.791510000	15.0196	98	1
1527736911.838844000	15.067	481	1
1527736911.838919000	15.067	252	1
1527736911.867764000	15.0959	87	0
1527736911.991275000	15.2194	231	0
1527736911.992494000	15.2206	146	0
1527736911.996497000	15.2246	92	0
1527736911.996576000	15.2247	104	1
1527736911.999101000	15.2272	144	0
1527736912.001515000	15.2296	101	1
1527736912.088720000	15.3168	385	1
1527736912.088782000	15.3169	255	1
1527736912.115256000	15.3434	87	0
1527736912.240473000	15.4686	290	0
1527736912.241732000	15.4699	146	0
1527736912.244521000	15.4726	92	0
1527736912.245539000	15.4737	107	1
1527736912.245861000	15.474	239	0
1527736912.250540000	15.4787	98	1
1527736913.282116000	16.5102	388	1
1527736913.282182000	16.5103	253	1
1527736913.310257000	16.5384	87	0
1527736913.573539000	16.8017	328	0
1527736913.574853000	16.803	148	0
1527736913.578560000	16.8067	104	1
1527736913.579098000	16.8072	92	0
1527736913.580363000	16.8085	270	0
1527736913.583571000	16.8117	101	1
1527736913.830864000	17.059	388	1
1527736913.830962000	17.0591	253	1
1527736913.867990000	17.0961	87	0
1527736913.991090000	17.2192	239	0
1527736913.992337000	17.2205	148	0
1527736913.995054000	17.2232	92	0
1527736913.995625000	17.2238	107	1
1527736913.996346000	17.2245	164	0
1527736914.000580000	17.2287	98	1
1527736914.323268000	17.5514	387	1
1527736914.323355000	17.5515	254	1
1527736914.359367000	17.5875	87	0
1527736914.620148000	17.8483	258	0
1527736914.621320000	17.8494	148	0
1527736914.624551000	17.8527	92	0
1527736914.624646000	17.8528	104	1
1527736914.625891000	17.854	287	0
1527736914.629691000	17.8578	101	1
1527736914.751902000	17.98	392	1
1527736914.751971000	17.9801	260	1
1527736914.783503000	18.0116	87	0
1527736914.907895000	18.136	232	0
1527736914.909153000	18.1373	148	0
1527736914.911433000	18.1396	92	0
1527736914.912629000	18.1408	229	0
1527736914.912694000	18.1408	107	1
1527736914.917678000	18.1458	98	1
1527736915.433306000	18.6614	389	1
1527736915.433402000	18.6615	255	1
1527736915.461307000	18.6894	87	0
1527736915.735190000	18.9633	371	0
1527736915.736360000	18.9645	148	0
1527736915.739739000	18.9679	104	1
1527736915.742817000	18.9709	92	0
1527736915.744072000	18.9722	109	0
1527736915.747707000	18.9758	101	1
1527736915.882188000	19.1103	1308	1
1527736915.882248000	19.1104	259	1
1527736915.915707000	19.1438	87	0
1527736916.194855000	19.423	282	0
1527736916.196075000	19.4242	148	0
1527736916.199291000	19.4274	92	0
1527736916.199753000	19.4279	107	1
1527736916.200523000	19.4286	284	0
1527736916.205758000	19.4339	98	1
1527736916.788411000	20.0165	405	1
1527736916.788473000	20.0166	256	1
1527736916.815770000	20.0439	87	0
1527736916.941186000	20.1693	235	0
1527736916.942439000	20.1706	148	0
1527736916.943690000	20.1718	92	0
1527736916.944947000	20.1731	296	0
1527736916.945746000	20.1739	110	1
1527736917.278038000	20.5062	388	1
1527736917.278131000	20.5063	255	1
1527736917.305435000	20.5336	87	0
1527736917.560393000	20.7885	349	0
1527736917.561577000	20.7897	148	0
1527736917.564845000	20.793	104	1
1527736917.564944000	20.7931	92	0
1527736917.566268000	20.7944	180	0
1527736917.569847000	20.798	101	1
1527736917.689232000	20.9174	427	1
1527736917.689293000	20.9174	258	1
1527736917.716820000	20.9449	87	0
1527736917.996198000	21.2243	233	0
1527736917.997510000	21.2256	148	0
1527736917.999476000	21.2276	92	0
1527736918.000747000	21.2289	197	0
1527736918.000910000	21.229	110	1
1527736918.835694000	22.0638	528	1
1527736918.835767000	22.0639	255	1
1527736918.862879000	22.091	87	0
1527736919.124052000	22.3522	255	0
1527736919.125267000	22.3534	148	0
1527736919.128393000	22.3565	92	0
1527736919.128668000	22.3568	107	1
1527736919.129676000	22.3578	113	0
1527736919.134724000	22.3628	98	1
1527736919.179257000	22.4074	255	0
1527736919.183714000	22.4118	98	1
1527736919.248088000	22.4762	479	1
1527736919.248174000	22.4763	254	1
1527736919.275957000	22.5041	87	0
1527736919.515004000	22.7431	235	0
1527736919.516193000	22.7443	148	0
1527736919.519065000	22.7472	92	0
1527736919.519754000	22.7479	107	1
1527736919.520327000	22.7485	223	0
1527736919.524750000	22.7529	98	1
1527736921.714725000	24.9429	388	1
1527736921.714831000	24.943	256	1
1527736921.746604000	24.9747	87	0
1527736922.026715000	25.2548	284	0
1527736922.028011000	25.2561	148	0
1527736922.031703000	25.2598	92	0
1527736922.031920000	25.26	107	1
1527736922.032981000	25.2611	96	0
1527736922.037814000	25.2659	98	1
1527736922.055873000	25.284	387	1
1527736922.055943000	25.2841	258	1
1527736922.083275000	25.3114	87	0
1527736922.347497000	25.5756	291	0
1527736922.348851000	25.577	148	0
1527736922.351883000	25.58	104	1
1527736922.352367000	25.5805	92	0
1527736922.353596000	25.5817	264	0
1527736922.356880000	25.585	101	1
1527736922.584421000	25.8125	389	1
1527736922.584514000	25.8126	259	1
1527736922.612122000	25.8402	87	0
1527736922.886549000	26.1147	303	0
1527736922.887895000	26.116	148	0
1527736922.890880000	26.119	92	0
1527736922.891914000	26.12	107	1
1527736922.892166000	26.1203	209	0
1527736922.896921000	26.125	98	1
1527736923.135064000	26.3632	387	1
1527736923.135160000	26.3633	258	1
1527736923.166497000	26.3946	87	0
1527736923.439302000	26.6674	259	0
1527736923.440501000	26.6686	148	0
1527736923.441809000	26.6699	92	0
1527736923.443068000	26.6712	180	0
1527736923.443918000	26.672	110	1
1527736923.934720000	27.1628	386	1
1527736923.934806000	27.1629	255	1
1527736923.966099000	27.1942	87	0
1527736924.269362000	27.4975	258	0
1527736924.270533000	27.4987	148	0
1527736924.272902000	27.501	92	0
1527736924.274012000	27.5021	107	1
1527736924.274253000	27.5024	101	0
1527736924.279018000	27.5071	98	1
1527736924.506485000	27.7346	388	1
1527736924.506573000	27.7347	258	1
1527736924.536700000	27.7648	87	0
1527736924.664766000	27.8929	233	0
1527736924.665956000	27.8941	148	0
1527736924.668650000	27.8968	92	0
1527736924.669915000	27.898	104	0
1527736924.670011000	27.8981	107	1
1527736924.675019000	27.9031	98	1
1527736925.019411000	28.2475	391	1
1527736925.019496000	28.2476	255	1
1527736925.068868000	28.297	87	0
1527736925.069028000	28.2972	391	1
1527736925.095825000	28.324	87	0
1527736925.177880000	28.406	374	0
1527736925.179103000	28.4072	148	0
1527736925.181750000	28.4099	92	0
1527736925.183005000	28.4111	98	0
1527736925.183055000	28.4112	110	1
1527736925.188052000	28.4162	98	1
1527736925.319379000	28.5475	1307	1
1527736925.319439000	28.5476	255	1
1527736925.346554000	28.5747	87	0
1527736925.625294000	28.8534	256	0
1527736925.626462000	28.8546	148	0
1527736925.630070000	28.8582	92	0
1527736925.630097000	28.8582	104	1
1527736925.631494000	28.8596	167	0
1527736925.635071000	28.8632	101	1
1527736925.743417000	28.9715	402	1
1527736925.743476000	28.9716	259	1
1527736925.793400000	29.0215	87	0
1527736926.089452000	29.3176	256	0
1527736926.090724000	29.3188	148	0
1527736926.093763000	29.3219	92	0
1527736926.094045000	29.3222	107	1
1527736926.095039000	29.3232	168	0
1527736926.100052000	29.3282	98	1
1527736926.113579000	29.3417	386	1
1527736926.113671000	29.3418	255	1
1527736926.140760000	29.3689	87	0
1527736926.426515000	29.6546	256	0
1527736926.427895000	29.656	148	0
1527736926.429096000	29.6572	92	0
1527736926.430487000	29.6586	265	0
1527736926.431056000	29.6592	110	1
1527736926.722958000	29.9511	427	1
1527736926.723038000	29.9512	260	1
1527736926.750475000	29.9786	87	0
1527736927.017142000	30.2453	301	0
1527736927.018423000	30.2465	148	0
1527736927.022101000	30.2502	104	1
1527736927.023003000	30.2511	92	0
1527736927.024271000	30.2524	322	0
1527736927.028102000	30.2562	101	1
1527736927.143177000	30.3713	531	1
1527736927.143253000	30.3714	258	1
1527736927.169519000	30.3976	87	0
1527736927.301912000	30.53	258	0
1527736927.303094000	30.5312	148	0
1527736927.306459000	30.5346	92	0
1527736927.307169000	30.5353	107	1
1527736927.307801000	30.5359	287	0
1527736927.312162000	30.5403	98	1
1527736927.732457000	30.9606	481	1
1527736927.732541000	30.9607	256	1
1527736927.761858000	30.99	87	0
1527736927.767943000	30.9961	87	0
1527736927.877107000	31.1052	232	0
1527736927.878468000	31.1066	148	0
1527736927.882252000	31.1104	107	1
1527736928.011776000	31.2399	92	0
1527736928.013042000	31.2412	155	0
1527736928.016208000	31.2443	101	1
1527736928.837740000	32.0659	386	1
1527736928.838043000	32.0662	256	1
1527736928.866525000	32.0947	87	0
1527736928.974413000	32.2025	256	0
1527736928.975699000	32.2038	148	0
1527736928.977958000	32.2061	92	0
1527736928.978858000	32.207	107	1
1527736928.979245000	32.2074	149	0
1527736928.983875000	32.212	98	1
1527736929.218341000	32.4465	386	1
1527736929.218432000	32.4466	258	1
1527736929.245409000	32.4735	87	0
1527736929.509475000	32.7376	284	0
1527736929.510674000	32.7388	148	0
1527736929.511974000	32.7401	92	0
1527736929.513231000	32.7414	300	0
1527736929.514822000	32.7429	110	1
1527736929.659265000	32.8874	391	1
1527736929.659356000	32.8875	262	1
1527736929.686979000	32.9151	87	0
1527736929.819300000	33.0474	264	0
1527736929.820481000	33.0486	148	0
1527736929.823359000	33.0515	92	0
1527736929.823926000	33.0521	107	1
1527736929.824578000	33.0527	86	0
1527736929.828926000	33.0571	98	1
1527736930.010517000	33.2386	386	1
1527736930.010585000	33.2387	258	1
1527736930.048466000	33.2766	87	0
1527736930.159241000	33.3874	326	0
1527736930.160495000	33.3886	148	0
1527736930.163910000	33.392	92	0
1527736930.163976000	33.3921	104	1
1527736930.165262000	33.3934	230	0
1527736930.168930000	33.3971	101	1
1527736930.240125000	33.4683	386	1
1527736930.240189000	33.4683	255	1
1527736930.271753000	33.4999	87	0
1527736930.396508000	33.6246	237	0
1527736930.397856000	33.626	148	0
1527736930.400951000	33.6291	104	1
1527736930.401144000	33.6293	92	0
1527736930.402403000	33.6305	210	0
1527736930.405948000	33.6341	101	1
1527736930.552324000	33.7804	387	1
1527736930.552382000	33.7805	259	1
1527736930.579406000	33.8075	87	0
1527736930.862004000	34.0901	235	0
1527736930.863246000	34.0914	148	0
1527736930.866479000	34.0946	92	0
1527736930.866972000	34.0951	107	1
1527736930.867822000	34.0959	259	0
1527736930.872984000	34.1011	98	1
1527736931.018277000	34.2464	1309	1
1527736931.018366000	34.2465	255	1
1527736931.057957000	34.2861	100	0
1527736931.059902000	34.288	87	0
1527736931.062969000	34.2911	101	1
1527736931.211610000	34.4397	256	0
1527736931.212813000	34.4409	148	0
1527736931.215900000	34.444	92	0
1527736931.216996000	34.4451	104	1
1527736931.217187000	34.4453	199	0
1527736931.221986000	34.4501	98	1
1527736931.514514000	34.7426	402	1
1527736931.514604000	34.7427	259	1
1527736931.544019000	34.7721	87	0
1527736931.646376000	34.8745	347	0
1527736931.647732000	34.8759	148	0
1527736931.649685000	34.8778	92	0
1527736931.650948000	34.8791	289	0
1527736931.651035000	34.8792	107	1
1527736931.656010000	34.8841	98	1
1527736931.963548000	35.1917	385	1
1527736931.963633000	35.1918	258	1
1527736931.992377000	35.2205	87	0
1527736932.259526000	35.4877	281	0
1527736932.260830000	35.489	148	0
1527736932.264028000	35.4922	92	0
1527736932.264124000	35.4922	104	1
1527736932.265383000	35.4935	288	0
1527736932.269055000	35.4972	101	1
1527736934.958810000	38.1869	424	1
1527736934.958907000	38.187	256	1
1527736934.996194000	38.2243	87	0
1527736935.104485000	38.3326	256	0
1527736935.105811000	38.3339	148	0
1527736935.108127000	38.3363	92	0
1527736935.109017000	38.3371	107	1
1527736935.109415000	38.3375	284	0
1527736935.114008000	38.3421	98	1
1527736935.529221000	38.7573	387	1
1527736935.529306000	38.7574	255	1
1527736935.559017000	38.7871	87	0
1527736935.826752000	39.0549	256	0
1527736935.827989000	39.0561	148	0
1527736935.831441000	39.0596	92	0
1527736935.832077000	39.0602	107	1
1527736935.866728000	39.0949	209	0
1527736935.871062000	39.0992	98	1
1527736936.008661000	39.2368	528	1
1527736936.008723000	39.2368	259	1
1527736936.044165000	39.2723	87	0
1527736936.159042000	39.3872	323	0
1527736936.160293000	39.3884	148	0
1527736936.162104000	39.3902	92	0
1527736936.163400000	39.3915	173	0
1527736936.163999000	39.3921	110	1
1527736936.301953000	39.5301	582	1
1527736936.302052000	39.5302	99	1
1527736936.331498000	39.5596	87	0
1527736936.474761000	39.7029	235	0
1527736936.478486000	39.7066	103	0
1527736936.479855000	39.708	92	0
1527736936.480061000	39.7082	107	1
1527736936.481100000	39.7092	130	0
1527736936.486080000	39.7142	98	1
1527736936.570368000	39.7985	388	1
1527736936.570460000	39.7986	259	1
1527736936.608801000	39.8369	87	0
1527736936.877731000	40.1059	232	0
1527736936.878930000	40.1071	148	0
1527736936.881791000	40.1099	92	0
1527736936.883049000	40.1112	210	0
1527736936.883107000	40.1112	107	1
1527736936.888124000	40.1162	98	1
1527736937.040450000	40.2686	386	1
1527736937.040516000	40.2686	259	1
1527736937.068087000	40.2962	87	0
1527736937.340119000	40.5682	258	0
1527736937.341364000	40.5695	148	0
1527736937.344054000	40.5722	92	0
1527736937.345141000	40.5733	107	1
1527736937.345223000	40.5733	94	0
1527736937.350141000	40.5783	98	1
1527736937.573870000	40.802	392	1
1527736937.573947000	40.8021	256	1
1527736937.601678000	40.8298	87	0
1527736937.880532000	41.1087	264	0
1527736937.881840000	41.11	148	0
1527736937.883178000	41.1113	92	0
1527736937.884495000	41.1126	334	0
1527736937.885089000	41.1132	110	1
1527736938.035716000	41.2638	389	1
1527736938.035806000	41.2639	259	1
1527736938.064647000	41.2928	87	0
1527736938.327433000	41.5556	288	0
1527736938.328739000	41.5569	148	0
1527736938.331478000	41.5596	92	0
1527736938.332136000	41.5603	107	1
1527736938.332768000	41.5609	229	0
1527736938.337202000	41.5653	98	1
1527736938.487592000	41.7157	1309	1
1527736938.487643000	41.7158	260	1
1527736938.515977000	41.7441	87	0
1527736938.793379000	42.0215	303	0
1527736938.794560000	42.0227	148	0
1527736938.797214000	42.0253	92	0
1527736938.798228000	42.0264	107	1
1527736938.798575000	42.0267	138	0
1527736938.803212000	42.0313	98	1
1527736938.948629000	42.1768	402	1
1527736938.948691000	42.1768	258	1
1527736938.976968000	42.2051	87	0
1527736939.245017000	42.4731	260	0
1527736939.246230000	42.4744	148	0
1527736939.248795000	42.4769	92	0
1527736939.250064000	42.4782	338	0
1527736939.250324000	42.4784	110	1
1527736939.483738000	42.7119	387	1
1527736939.483834000	42.712	258	1
1527736939.512874000	42.741	87	0
1527736939.721435000	42.9496	233	0
1527736939.722602000	42.9507	148	0
1527736939.725046000	42.9532	92	0
1527736939.726250000	42.9544	203	0
1527736939.726337000	42.9545	107	1
1527736939.731292000	42.9594	98	1
1527736939.899654000	43.1278	423	1
1527736939.899716000	43.1278	256	1
1527736939.929495000	43.1576	87	0
1527736940.056552000	43.2847	255	0
1527736940.057945000	43.2861	148	0
1527736940.060685000	43.2888	92	0
1527736940.061287000	43.2894	107	1
1527736940.061977000	43.2901	338	0
1527736940.066309000	43.2944	98	1
1527736941.060911000	44.289	386	1
1527736941.061008000	44.2891	260	1
1527736941.087366000	44.3155	87	0
1527736941.227779000	44.4559	371	0
1527736941.228944000	44.4571	148	0
1527736941.231136000	44.4593	92	0
1527736941.232342000	44.4605	292	0
1527736941.232382000	44.4605	107	1
1527736941.237362000	44.4655	98	1
1527736941.316726000	44.5449	528	1
1527736941.316812000	44.5449	256	1
1527736941.354914000	44.583	87	0
1527736941.472345000	44.7005	256	0
1527736941.474525000	44.7027	148	0
1527736941.477374000	44.7055	104	1
1527736941.484174000	44.7123	92	0
1527736941.485361000	44.7135	101	0
1527736941.489377000	44.7175	101	1
1527736941.644539000	44.8727	480	1
1527736941.644624000	44.8727	255	1
1527736941.672739000	44.9009	87	0
1527736941.788204000	45.0163	233	0
1527736941.789455000	45.0176	148	0
1527736941.791991000	45.0201	92	0
1527736941.793254000	45.0214	217	0
1527736941.793321000	45.0214	107	1
1527736941.798326000	45.0265	98	1
1527736942.136907000	45.365	387	1
1527736942.136976000	45.3651	256	1
1527736942.164532000	45.3927	87	0
1527736942.295516000	45.5236	281	0
1527736942.296880000	45.525	148	0
1527736942.300424000	45.5285	104	1
1527736942.302395000	45.5305	92	0
1527736942.303640000	45.5318	152	0
1527736942.307443000	45.5356	101	1
1527736942.394807000	45.6229	391	1
1527736942.394899000	45.623	259	1
1527736942.422743000	45.6509	87	0
1527736942.536659000	45.7648	301	0
1527736942.538029000	45.7662	148	0
1527736942.540379000	45.7685	92	0
1527736942.541443000	45.7696	107	1
1527736942.541667000	45.7698	269	0
1527736942.546448000	45.7746	98	1
1527736942.715330000	45.9435	387	1
1527736942.715414000	45.9435	256	1
1527736942.753667000	45.9818	87	0
1527736942.868861000	46.097	235	0
1527736942.870068000	46.0982	148	0
1527736942.871429000	46.0996	92	0
1527736942.872728000	46.1009	319	0
1527736942.873376000	46.1015	110	1
1527736943.206277000	46.4344	387	1
1527736943.206351000	46.4345	255	1
1527736943.233766000	46.4619	87	0
1527736943.244142000	46.4723	87	0
1527736943.339052000	46.5672	258	0
1527736943.340304000	46.5684	148	0
1527736943.343446000	46.5716	92	0
1527736943.343537000	46.5717	107	1
1527736943.344720000	46.5728	107	0
1527736943.348496000	46.5766	101	1
1527736943.416502000	46.6446	387	1
1527736943.416559000	46.6447	255	1
1527736943.456294000	46.6844	87	0
1527736943.576884000	46.805	233	0
1527736943.578189000	46.8063	148	0
1527736943.581494000	46.8096	104	1
1527736943.582019000	46.8101	92	0
1527736943.583279000	46.8114	138	0
1527736943.586429000	46.8146	101	1
1527736943.956184000	47.1843	387	1
1527736943.956354000	47.1845	259	1
1527736943.984750000	47.2129	87	0
1527736944.098023000	47.3261	284	0
1527736944.099302000	47.3274	148	0
1527736944.102274000	47.3304	92	0
1527736944.102501000	47.3306	107	1
1527736944.103487000	47.3316	161	0
1527736944.108548000	47.3367	98	1
1527736944.389900000	47.618	1305	1
1527736944.389986000	47.6181	255	1
1527736944.435763000	47.6639	87	0
1527736944.545284000	47.7734	265	0
1527736944.546492000	47.7746	148	0
1527736944.550525000	47.7787	104	1
1527736944.552307000	47.7804	92	0
1527736944.553508000	47.7816	144	0
1527736944.557543000	47.7857	101	1
1527736946.348270000	49.5764	380	1
1527736946.348367000	49.5765	1412	1
1527736946.348406000	49.5765	1412	1
1527736946.348439000	49.5766	1412	1
1527736946.348471000	49.5766	252	1
1527736946.376588000	49.6047	87	0
1527736946.464232000	49.6924	486	0
1527736946.469278000	49.6974	101	1
1527736946.471675000	49.6998	80	0
1527736946.476307000	49.7044	98	1
1527736946.554359000	49.7825	387	1
1527736946.554437000	49.7826	255	1
1527736946.581935000	49.8101	87	0
1527736946.683946000	49.9121	235	0
1527736946.685180000	49.9133	148	0
1527736946.688302000	49.9164	92	0
1527736946.689204000	49.9173	107	1
1527736946.689596000	49.9177	130	0
1527736946.694267000	49.9224	98	1
1527736946.758038000	49.9862	426	1
1527736946.758095000	49.9862	258	1
1527736946.785958000	50.0141	87	0
1527736946.892769000	50.1209	233	0
1527736946.894023000	50.1221	148	0
1527736946.897201000	50.1253	104	1
1527736946.899149000	50.1273	92	0
1527736946.900395000	50.1285	127	0
1527736946.904229000	50.1324	101	1
1527736947.303075000	50.5312	512	1
1527736947.303162000	50.5313	1412	1
1527736947.303191000	50.5313	1412	1
1527736947.303230000	50.5314	1215	1
1527736947.329177000	50.5573	87	0
1527736947.416408000	50.6445	579	1
1527736947.416469000	50.6446	256	1
1527736947.456275000	50.6844	87	0
1527736947.461707000	50.6898	513	0
1527736947.466322000	50.6944	104	1
1527736947.468001000	50.6961	80	0
1527736947.472301000	50.7004	98	1
1527736947.559727000	50.7879	265	0
1527736947.560974000	50.7891	148	0
1527736947.564330000	50.7925	101	1
1527736947.565107000	50.7932	92	0
1527736947.566290000	50.7944	111	0
1527736947.570255000	50.7984	101	1
1527736947.748691000	50.9768	389	1
1527736947.748753000	50.9769	257	1
1527736947.778772000	51.0069	87	0
1527736947.879053000	51.1072	256	0
1527736947.880300000	51.1084	148	0
1527736947.882920000	51.111	92	0
1527736947.884184000	51.1123	276	0
1527736947.884312000	51.1124	110	1
1527736948.170660000	51.3988	387	1
1527736948.170724000	51.3988	257	1
1527736948.197601000	51.4257	87	0
1527736948.312450000	51.5406	324	0
1527736948.313692000	51.5418	148	0
1527736948.316830000	51.545	92	0
1527736948.317378000	51.5455	107	1
1527736948.318172000	51.5463	204	0
1527736948.323272000	51.5514	98	1
1527736948.440840000	51.669	390	1
1527736948.440905000	51.669	259	1
1527736948.467735000	51.6959	87	0
1527736948.577049000	51.8052	235	0
1527736948.578339000	51.8065	148	0
1527736948.581336000	51.8095	92	0
1527736948.582390000	51.8105	107	1
1527736948.582593000	51.8107	314	0
1527736948.587389000	51.8155	98	1
1527736948.860726000	52.0889	391	1
1527736948.860782000	52.0889	255	1
1527736948.887941000	52.1161	87	0
1527736949.010550000	52.2387	233	0
1527736949.011831000	52.24	148	0
1527736949.014402000	52.2425	92	0
1527736949.015315000	52.2434	107	1
1527736949.015691000	52.2438	257	0
1527736949.020296000	52.2484	98	1
1527736949.151832000	52.38	1304	1
1527736949.151924000	52.38	256	1
1527736949.179958000	52.4081	87	0
1527736949.283843000	52.512	256	0
1527736949.285092000	52.5132	148	0
1527736949.288248000	52.5164	92	0
1527736949.289404000	52.5175	107	1
1527736949.289439000	52.5176	249	0
1527736949.294418000	52.5225	98	1
1527736951.604495000	54.8326	399	1
1527736951.604555000	54.8327	255	1
1527736951.633170000	54.8613	87	0
1527736951.783277000	55.0114	284	0
1527736951.784460000	55.0126	148	0
1527736951.785766000	55.0139	92	0
1527736951.787023000	55.0151	170	0
1527736951.788089000	55.0162	110	1
1527736951.843166000	55.0713	386	1
1527736951.843219000	55.0713	255	1
1527736951.871495000	55.0996	87	0
1527736951.981122000	55.2092	267	0
1527736951.982379000	55.2105	148	0
1527736951.985497000	55.2136	92	0
1527736951.986159000	55.2143	107	1
1527736951.986875000	55.215	118	0
1527736951.991161000	55.2193	98	1
1527736952.104021000	55.3321	426	1
1527736952.104122000	55.3322	268	1
1527736952.134410000	55.3625	87	0
1527736952.262766000	55.4909	325	0
1527736952.263979000	55.4921	148	0
1527736952.266146000	55.4943	92	0
1527736952.267101000	55.4952	107	1
1527736952.267431000	55.4956	274	0
1527736952.272112000	55.5002	98	1
1527736952.476780000	55.7049	427	1
1527736952.476846000	55.705	256	1
1527736952.507155000	55.7353	87	0
1527736952.654966000	55.8831	239	0
1527736952.656637000	55.8848	148	0
1527736952.658054000	55.8862	92	0
1527736952.659319000	55.8874	189	0
1527736952.660132000	55.8883	110	1
1527736953.102494000	56.3306	387	1
1527736953.102583000	56.3307	255	1
1527736953.130668000	56.3588	87	0
1527736953.235909000	56.464	258	0
1527736953.237107000	56.4652	148	0
1527736953.241233000	56.4694	104	1
1527736953.241263000	56.4694	92	0
1527736953.242574000	56.4707	316	0
1527736953.246153000	56.4743	101	1
1527736953.352758000	56.5809	388	1
1527736953.352819000	56.5809	257	1
1527736953.380518000	56.6086	87	0
1527736953.503506000	56.7316	232	0
1527736953.504749000	56.7329	148	0
1527736953.507786000	56.7359	92	0
1527736953.508175000	56.7363	107	1
1527736953.509069000	56.7372	197	0
1527736953.514283000	56.7424	98	1
1527736953.714630000	56.9428	578	1
1527736953.714692000	56.9428	258	1
1527736953.741767000	56.9699	87	0
1527736953.861740000	57.0899	235	0
1527736953.862931000	57.0911	148	0
1527736953.866229000	57.0944	92	0
1527736953.866315000	57.0944	104	1
1527736953.867583000	57.0957	85	0
1527736953.871260000	57.0994	101	1
1527736954.651791000	57.8799	392	1
1527736954.651884000	57.88	266	1
1527736954.677922000	57.906	87	0
1527736954.795671000	58.0238	374	0
1527736954.796849000	58.025	148	0
1527736954.799956000	58.0281	92	0
1527736954.800255000	58.0284	107	1
1527736954.801243000	58.0294	293	0
1527736954.806315000	58.0344	98	1
1527736954.921735000	58.1499	393	1
1527736954.921794000	58.1499	260	1
1527736954.949311000	58.1774	87	0
1527736955.070311000	58.2984	281	0
1527736955.071588000	58.2997	148	0
1527736955.074406000	58.3025	92	0
1527736955.075319000	58.3034	107	1
1527736955.075663000	58.3038	134	0
1527736955.080268000	58.3084	98	1
1527736956.521250000	59.7494	388	1
1527736956.521335000	59.7495	258	1
1527736956.548543000	59.7767	87	0
1527736956.685954000	59.9141	281	0
1527736956.687220000	59.9153	148	0
1527736956.690101000	59.9182	92	0
1527736956.690569000	59.9187	107	1
1527736956.692786000	59.9209	137	0
1527736956.697554000	59.9257	98	1
1527736956.731580000	59.9597	391	1
1527736956.731661000	59.9598	259	1
1527736956.759349000	59.9875	87	0
1527736956.871141000	60.0993	300	0
1527736956.872387000	60.1005	148	0
1527736956.874265000	60.1024	92	0
1527736956.875501000	60.1036	131	0
1527736956.875602000	60.1037	107	1
1527736956.880564000	60.1087	98	1
1527736957.160999000	60.3891	1308	1
1527736957.161092000	60.3892	256	1
1527736957.197210000	60.4253	87	0
1527736957.318255000	60.5464	258	0
1527736957.319504000	60.5476	148	0
1527736957.322962000	60.5511	92	0
1527736957.323617000	60.5517	107	1
1527736957.324256000	60.5524	339	0
1527736957.328601000	60.5567	98	1
1527736957.540151000	60.7683	400	1
1527736957.540215000	60.7683	258	1
1527736957.567452000	60.7956	87	0
1527736957.687720000	60.9158	235	0
1527736957.689006000	60.9171	148	0
1527736957.692047000	60.9202	92	0
1527736957.692595000	60.9207	107	1
1527736957.693333000	60.9215	305	0
1527736957.697602000	60.9257	98	1
1527736957.993786000	61.2219	388	1
1527736957.993879000	61.222	259	1
1527736958.021385000	61.2495	87	0
1527736958.139222000	61.3673	258	0
1527736958.140396000	61.3685	148	0
1527736958.143719000	61.3718	104	1
1527736958.144144000	61.3723	92	0
1527736958.145404000	61.3735	205	0
1527736958.148694000	61.3768	101	1
1527736958.407311000	61.6354	428	1
1527736958.407403000	61.6355	264	1
1527736958.435861000	61.664	87	0
1527736958.543296000	61.7714	263	0
1527736958.544496000	61.7726	148	0
1527736958.547419000	61.7755	92	0
1527736958.547645000	61.7758	107	1
1527736958.548809000	61.7769	143	0
1527736958.553682000	61.7818	98	1
1527736958.755182000	61.9833	433	1
1527736958.755273000	61.9834	255	1
1527736958.782996000	62.0111	87	0
1527736958.900771000	62.1289	265	0
1527736958.902003000	62.1301	148	0
1527736958.904628000	62.1328	92	0
1527736958.905754000	62.1339	107	1
1527736958.905948000	62.1341	164	0
1527736958.910736000	62.1389	98	1
1527736959.184268000	62.4124	390	1
1527736959.184315000	62.4124	257	1
1527736959.212697000	62.4408	87	0
1527736959.319291000	62.5474	326	0
1527736959.320556000	62.5487	148	0
1527736959.323717000	62.5518	104	1
1527736959.325747000	62.5539	92	0
1527736959.327009000	62.5551	148	0
1527736959.330706000	62.5588	101	1
1527736959.594353000	62.8225	579	1
1527736959.594411000	62.8225	258	1
1527736959.621001000	62.8491	87	0
1527736959.746288000	62.9744	235	0
1527736959.747600000	62.9757	148	0
1527736959.749765000	62.9779	92	0
1527736959.750890000	62.979	107	1
1527736959.751022000	62.9791	316	0
1527736959.755819000	62.9839	98	1
1527736959.833983000	63.0621	385	1
1527736959.834074000	63.0622	257	1
1527736959.861037000	63.0892	87	0
1527736959.992187000	63.2203	233	0
1527736959.993380000	63.2215	148	0
1527736959.996814000	63.2249	104	1
1527736959.997060000	63.2252	92	0
1527736959.998382000	63.2265	134	0
1527736960.001812000	63.2299	101	1
1527736960.114839000	63.343	386	1
1527736960.114926000	63.3431	255	1
1527736960.141356000	63.3695	87	0
1527736960.261087000	63.4892	258	0
1527736960.262305000	63.4904	148	0
1527736960.264227000	63.4924	92	0
1527736960.265492000	63.4936	165	0
1527736960.265965000	63.4941	110	1
1527736960.365141000	63.5933	387	1
1527736960.365233000	63.5934	257	1
1527736960.392083000	63.6202	87	0
1527736960.498758000	63.7269	233	0
1527736960.499994000	63.7281	148	0
1527736960.503777000	63.7319	104	1
1527736960.504012000	63.7321	92	0
1527736960.505280000	63.7334	281	0
1527736960.508775000	63.7369	101	1
1527736961.637509000	64.8656	387	1
1527736961.637576000	64.8657	257	1
1527736961.670773000	64.8989	87	0
1527736961.675873000	64.904	87	0
1527736961.935854000	65.164	370	0
1527736961.937018000	65.1651	148	0
1527736961.940929000	65.1691	107	1
1527736961.941409000	65.1695	92	0
1527736961.942673000	65.1708	146	0
1527736961.945915000	65.174	101	1
1527736961.995077000	65.2232	386	1
1527736961.995173000	65.2233	258	1
1527736962.021758000	65.2499	87	0
1527736962.122529000	65.3507	279	0
1527736962.123768000	65.3519	148	0
1527736962.126885000	65.355	104	1
1527736962.127322000	65.3554	92	0
1527736962.128644000	65.3568	256	0
1527736962.131921000	65.36	101	1
1527736962.329296000	65.5574	1309	1
1527736962.329385000	65.5575	256	1
1527736962.359186000	65.5873	87	0
1527736962.460568000	65.6887	258	0
1527736962.461863000	65.69	148	0
1527736962.464252000	65.6924	92	0
1527736962.465499000	65.6936	263	0
1527736962.466036000	65.6942	110	1
1527736962.606067000	65.8342	400	1
1527736962.606134000	65.8343	255	1
1527736962.635917000	65.864	87	0
1527736962.753847000	65.982	301	0
1527736962.755105000	65.9832	148	0
1527736962.758209000	65.9863	92	0
1527736962.758966000	65.9871	107	1
1527736962.759502000	65.9876	246	0
1527736962.763968000	65.9921	98	1
1527736963.077073000	66.3052	387	1
1527736963.077164000	66.3053	257	1
1527736963.105791000	66.3339	87	0
1527736963.224530000	66.4527	255	0
1527736963.225773000	66.4539	148	0
1527736963.228966000	66.4571	104	1
1527736963.229079000	66.4572	92	0
1527736963.230362000	66.4585	189	0
1527736963.233969000	66.4621	101	1
1527736963.503467000	66.7316	426	1
1527736963.503519000	66.7316	261	1
1527736963.531546000	66.7597	87	0
1527736963.629885000	66.858	233	0
1527736963.631092000	66.8592	148	0
1527736963.634117000	66.8622	92	0
1527736963.635030000	66.8632	107	1
1527736963.635372000	66.8635	99	0
1527736963.640015000	66.8681	98	1
1527736963.803426000	67.0316	432	1
1527736963.803520000	67.0316	255	1
1527736963.831302000	67.0594	87	0
1527736963.949805000	67.1779	232	0
1527736963.951045000	67.1792	148	0
1527736963.953723000	67.1818	92	0
1527736963.954993000	67.1831	107	1
1527736963.955007000	67.1831	297	0
1527736963.959982000	67.1881	98	1
1527736964.246235000	67.4744	390	1
1527736964.246294000	67.4744	260	1
1527736964.273934000	67.5021	87	0
1527736964.415213000	67.6433	284	0
1527736964.416467000	67.6446	148	0
1527736964.419969000	67.6481	92	0
1527736964.420070000	67.6482	104	1
1527736964.421258000	67.6494	240	0
1527736964.425053000	67.6532	101	1
1527736964.717251000	67.9454	387	1
1527736964.717315000	67.9454	256	1
1527736964.744586000	67.9727	87	0
1527736964.884670000	68.1128	264	0
1527736964.885922000	68.114	148	0
1527736964.888555000	68.1167	92	0
1527736964.889093000	68.1172	107	1
1527736964.889899000	68.118	168	0
1527736964.895107000	68.1232	98	1
1527736964.948192000	68.1763	577	1
1527736964.948257000	68.1764	258	1
1527736964.976089000	68.2042	87	0
1527736965.088610000	68.3167	326	0
1527736965.089836000	68.318	148	0
1527736965.092037000	68.3202	92	0
1527736965.093110000	68.3212	107	1
1527736965.093326000	68.3215	236	0
1527736965.098095000	68.3262	98	1
1527736965.269529000	68.4977	387	1
1527736965.269609000	68.4977	258	1
1527736965.296086000	68.5242	87	0
1527736965.407726000	68.6359	236	0
1527736965.408916000	68.637	148	0
1527736965.411205000	68.6393	92	0
1527736965.412500000	68.6406	181	0
1527736965.413049000	68.6412	110	1
1527736965.718347000	68.9465	390	1
1527736965.718433000	68.9466	262	1
1527736965.745379000	68.9735	87	0
1527736965.833054000	69.0612	302	1
1527736965.833151000	69.0613	1412	1
1527736965.833191000	69.0613	1412	1
1527736965.833237000	69.0614	1145	1
1527736965.862136000	69.0903	87	0
1527736965.864176000	69.0923	235	0
1527736965.865470000	69.0936	148	0
1527736965.867996000	69.0961	102	0
1527736965.869168000	69.0973	110	1
1527736965.869273000	69.0974	320	0
1527736965.874157000	69.1023	98	1
1527736965.950053000	69.1782	400	0
1527736965.955175000	69.1833	98	1
1527736965.957180000	69.1853	80	0
1527736965.962149000	69.1903	98	1
1527736966.127676000	69.3558	387	1
1527736966.127742000	69.3559	261	1
1527736966.167701000	69.3958	87	0
1527736966.261789000	69.4899	371	0
1527736966.263027000	69.4912	148	0
1527736966.265392000	69.4935	92	0
1527736966.266102000	69.4942	107	1
1527736966.266673000	69.4948	197	0
1527736966.271114000	69.4992	98	1
1527736966.470031000	69.6982	1308	1
1527736966.470126000	69.6983	259	1
1527736966.499448000	69.7276	87	0
1527736966.620573000	69.8487	256	0
1527736966.621811000	69.8499	148	0
1527736966.625163000	69.8533	104	1
1527736966.625248000	69.8534	92	0
1527736966.626509000	69.8546	105	0
1527736966.630238000	69.8584	101	1
1527736966.817545000	70.0457	402	1
1527736966.817631000	70.0458	257	1
1527736966.843725000	70.0719	87	0
1527736966.944015000	70.1721	235	0
1527736966.945206000	70.1733	148	0
1527736966.948176000	70.1763	92	0
1527736966.949226000	70.1774	107	1
1527736966.949499000	70.1776	143	0
1527736966.954225000	70.1824	98	1
1527736967.049316000	70.2774	388	1
1527736967.049412000	70.2775	259	1
1527736967.087484000	70.3156	87	0
1527736967.195754000	70.4239	347	0
1527736967.196997000	70.4251	148	0
1527736967.200225000	70.4284	104	1
1527736967.200255000	70.4284	92	0
1527736967.201550000	70.4297	235	0
1527736967.205161000	70.4333	101	1
1527736967.338430000	70.5666	423	1
1527736967.338496000	70.5666	257	1
1527736967.365892000	70.594	87	0
1527736967.480440000	70.7086	232	0
1527736967.481640000	70.7098	148	0
1527736967.485217000	70.7133	92	0
1527736967.485242000	70.7134	104	1
1527736967.486591000	70.7147	296	0
1527736967.490186000	70.7183	101	1
1527736967.989704000	71.2178	431	1
1527736967.989795000	71.2179	261	1
1527736968.016145000	71.2443	87	0
1527736968.117477000	71.3456	256	0
1527736968.118725000	71.3469	148	0
1527736968.122277000	71.3504	104	1
1527736968.122644000	71.3508	92	0
1527736968.123906000	71.352	90	0
1527736968.127211000	71.3553	101	1
1527736968.212814000	71.4409	387	1
1527736968.212909000	71.441	258	1
1527736968.239874000	71.468	87	0
1527736968.360707000	71.5888	236	0
1527736968.361989000	71.5901	148	0
1527736968.365285000	71.5934	104	1
1527736968.365961000	71.5941	92	0
1527736968.367215000	71.5953	157	0
1527736968.370309000	71.5984	101	1
1527736968.835199000	72.0633	371	1
1527736968.835297000	72.0634	1412	1
1527736968.835322000	72.0634	1412	1
1527736968.835364000	72.0635	1412	1
1527736968.835417000	72.0635	1412	1
1527736968.835439000	72.0636	1412	1
1527736968.835462000	72.0636	1412	1
1527736968.835509000	72.0636	1412	1
1527736968.835544000	72.0637	1412	1
1527736968.835578000	72.0637	1412	1
1527736968.835612000	72.0637	1412	1
1527736968.835647000	72.0638	1412	1
1527736968.837268000	72.0654	1412	1
1527736968.837297000	72.0654	1412	1
1527736968.837321000	72.0654	137	1
1527736968.863853000	72.092	87	0
1527736968.867035000	72.0952	87	0
1527736968.967013000	72.1951	374	0
1527736968.971786000	72.1999	80	0
1527736968.972343000	72.2005	107	1
1527736969.094790000	72.3229	387	1
1527736969.094848000	72.323	257	1
1527736969.120720000	72.3488	87	0
1527736969.231952000	72.4601	319	0
1527736969.233210000	72.4613	148	0
1527736969.236325000	72.4645	92	0
1527736969.236384000	72.4645	104	1
1527736969.237717000	72.4658	340	0
1527736969.241328000	72.4695	101	1
1527736971.385998000	74.6141	582	1
1527736971.386072000	74.6142	264	1
1527736971.435690000	74.6638	582	1
1527736971.439467000	74.6676	87	0
1527736971.524108000	74.7522	87	0
1527736971.526950000	74.7551	330	0
1527736971.531628000	74.7598	104	1
1527736971.536027000	74.7642	148	0
1527736971.540610000	74.7687	98	1
1527736971.546733000	74.7749	92	0
1527736971.549350000	74.7775	93	0
1527736971.551620000	74.7797	101	1
1527736971.605334000	74.8335	387	1
1527736971.605427000	74.8336	257	1
1527736971.632354000	74.8605	87	0
1527736971.759601000	74.9877	235	0
1527736971.760885000	74.989	148	0
1527736971.764418000	74.9925	92	0
1527736971.764682000	74.9928	107	1
1527736971.765636000	74.9938	294	0
1527736971.770633000	74.9988	98	1
1527736972.125110000	75.3532	392	1
1527736972.125171000	75.3533	262	1
1527736972.155679000	75.3838	87	0
1527736972.266095000	75.4942	256	0
1527736972.267283000	75.4954	148	0
1527736972.270219000	75.4983	92	0
1527736972.270707000	75.4988	107	1
1527736972.271501000	75.4996	327	0
1527736972.276711000	75.5048	98	1
1527736972.346246000	75.5744	386	1
1527736972.346302000	75.5744	259	1
1527736972.376638000	75.6048	87	0
1527736972.510503000	75.7386	235	0
1527736972.513075000	75.7412	148	0
1527736972.514692000	75.7428	92	0
1527736972.515710000	75.7438	107	1
1527736972.515979000	75.7441	288	0
1527736972.520648000	75.7488	98	1
1527736972.728204000	75.9563	1306	1
1527736972.728271000	75.9564	261	1
1527736972.755476000	75.9836	87	0
1527736972.883016000	76.1111	350	0
1527736972.884146000	76.1123	148	0
1527736972.885499000	76.1136	92	0
1527736972.886772000	76.1149	315	0
1527736972.887692000	76.1158	110	1
1527736973.011837000	76.24	404	1
1527736973.011932000	76.2401	260	1
1527736973.061727000	76.2899	87	0
1527736973.066720000	76.2948	87	0
1527736973.186354000	76.4145	279	0
1527736973.187669000	76.4158	148	0
1527736973.189029000	76.4172	92	0
1527736973.190277000	76.4184	281	0
1527736973.190792000	76.4189	113	1
1527736973.233829000	76.462	279	0
1527736973.238745000	76.4669	98	1
1527736973.795538000	77.0237	386	1
1527736973.795624000	77.0237	261	1
1527736973.822599000	77.0507	87	0
1527736973.925386000	77.1535	231	0
1527736973.926622000	77.1547	148	0
1527736973.927997000	77.1561	92	0
1527736973.929251000	77.1574	112	0
1527736973.930733000	77.1589	110	1
1527736974.049232000	77.2774	421	1
1527736974.049293000	77.2774	260	1
1527736974.075500000	77.3036	87	0
1527736974.181380000	77.4095	347	0
1527736974.182601000	77.4107	148	0
1527736974.185813000	77.4139	104	1
1527736974.186230000	77.4144	92	0
1527736974.187552000	77.4157	166	0
1527736974.190810000	77.4189	101	1
1527736974.449267000	77.6774	431	1
1527736974.449327000	77.6775	258	1
1527736974.478315000	77.7064	87	0
1527736974.592429000	77.8206	235	0
1527736974.593617000	77.8217	148	0
1527736974.597136000	77.8253	92	0
1527736974.597846000	77.826	107	1
1527736974.598460000	77.8266	300	0
1527736974.602832000	77.831	98	1
1527736974.678831000	77.907	388	1
1527736974.678923000	77.907	260	1
1527736974.706876000	77.935	87	0
1527736974.809532000	78.0377	233	0
1527736974.810823000	78.0389	148	0
1527736974.814424000	78.0425	92	0
1527736974.814847000	78.043	107	1
1527736974.815708000	78.0438	262	0
1527736974.820863000	78.049	98	1
1527736975.305294000	78.5334	391	1
1527736975.305384000	78.5335	261	1
1527736975.332958000	78.5611	87	0
1527736975.433532000	78.6617	255	0
1527736975.434837000	78.663	148	0
1527736975.438403000	78.6665	92	0
1527736975.438894000	78.667	107	1
1527736975.439692000	78.6678	316	0
1527736975.444829000	78.673	98	1
1527736975.650212000	78.8783	386	1
1527736975.650304000	78.8784	260	1
1527736975.678034000	78.9062	87	0
1527736975.803828000	79.032	233	0
1527736975.805089000	79.0332	148	0
1527736975.808162000	79.0363	92	0
1527736975.808900000	79.037	107	1
1527736975.809450000	79.0376	238	0
1527736975.813914000	79.042	98	1
1527736976.069493000	79.2976	387	1
1527736976.069574000	79.2977	258	1
1527736976.102051000	79.3302	87	0
1527736976.227370000	79.4555	256	0
1527736976.228667000	79.4568	148	0
1527736976.231336000	79.4595	92	0
1527736976.231992000	79.4601	107	1
1527736976.232567000	79.4607	143	0
1527736976.236925000	79.465	98	1
1527736976.509220000	79.7373	575	1
1527736976.509278000	79.7374	261	1
1527736976.549313000	79.7774	87	0
1527736976.643774000	79.8719	293	0
1527736976.644989000	79.8731	148	0
1527736976.647468000	79.8756	92	0
1527736976.648792000	79.8769	273	0
1527736976.649044000	79.8772	110	1
1527736977.013159000	80.2413	390	1
1527736977.013225000	80.2414	257	1
1527736977.072006000	80.3001	390	1
1527736977.095179000	80.3233	87	0
1527736977.096432000	80.3246	87	0
1527736977.112473000	80.3406	87	0
1527736977.162659000	80.3908	333	0
1527736977.163928000	80.3921	148	0
1527736977.168000000	80.3961	110	1
1527736977.169930000	80.3981	92	0
1527736977.171184000	80.3993	316	0
1527736977.178771000	80.4069	101	1
1527736977.381291000	80.6094	392	1
1527736977.381352000	80.6095	259	1
1527736977.407902000	80.636	87	0
1527736977.522464000	80.7506	233	0
1527736977.523724000	80.7518	148	0
1527736977.526974000	80.7551	92	0
1527736977.527016000	80.7551	104	1
1527736977.528315000	80.7564	95	0
1527736977.532018000	80.7601	101	1
1527736977.811246000	81.0394	1305	1
1527736977.811304000	81.0394	261	1
1527736977.840143000	81.0683	87	0
1527736977.941439000	81.1696	233	0
1527736977.942687000	81.1708	148	0
1527736977.943939000	81.1721	92	0
1527736977.945197000	81.1733	256	0
1527736977.945973000	81.1741	110	1
1527736978.051019000	81.2791	399	1
1527736978.051075000	81.2792	257	1
1527736978.079186000	81.3073	87	0
1527736978.179323000	81.4074	256	0
1527736978.180527000	81.4087	148	0
1527736978.183890000	81.412	92	0
1527736978.184009000	81.4121	104	1
1527736978.185119000	81.4132	252	0
1527736978.189060000	81.4172	101	1
1527736978.592296000	81.8204	386	1
1527736978.592390000	81.8205	258	1
1527736978.618725000	81.8469	87	0
1527736978.732952000	81.9611	347	0
1527736978.734117000	81.9622	148	0
1527736978.736908000	81.965	92	0
1527736978.738004000	81.9661	107	1
1527736978.738224000	81.9663	255	0
1527736978.743079000	81.9712	98	1
1527736978.822402000	82.0505	386	1
1527736978.822482000	82.0506	259	1
1527736978.853925000	82.0821	87	0
1527736978.975074000	82.2032	256	0
1527736978.976303000	82.2044	148	0
1527736978.979949000	82.2081	92	0
1527736978.980037000	82.2082	104	1
1527736978.981228000	82.2094	243	0
1527736978.985082000	82.2132	101	1
1527736979.042084000	82.2702	426	1
1527736979.042174000	82.2703	262	1
1527736979.084308000	82.3124	87	0
1527736979.131951000	82.3601	87	0
1527736979.226500000	82.4546	255	0
1527736979.227818000	82.4559	148	0
1527736979.230735000	82.4589	92	0
1527736979.231024000	82.4591	110	1
1527736979.232028000	82.4602	179	0
1527736979.237098000	82.4652	98	1
1527736979.502399000	82.7305	430	1
1527736979.502483000	82.7306	258	1
1527736979.537431000	82.7656	87	0
1527736979.555284000	82.7834	87	0
1527736979.654413000	82.8825	324	0
1527736979.655665000	82.8838	148	0
1527736979.658077000	82.8862	92	0
1527736979.659055000	82.8872	110	1
1527736979.659359000	82.8875	100	0
1527736979.664107000	82.8922	98	1
1527736979.864622000	83.0927	391	1
1527736979.864707000	83.0928	261	1
1527736979.893338000	83.1215	87	0
1527736980.003559000	83.2317	235	0
1527736980.004871000	83.233	148	0
1527736980.006118000	83.2342	92	0
1527736980.007375000	83.2355	219	0
1527736980.008081000	83.2362	110	1
1527736980.273574000	83.5017	388	1
1527736980.273652000	83.5018	257	1
1527736980.302352000	83.5305	87	0
1527736980.420331000	83.6485	258	0
1527736980.421601000	83.6497	148	0
1527736980.425173000	83.6533	104	1
1527736980.425223000	83.6533	92	0
1527736980.426511000	83.6546	279	0
1527736980.430195000	83.6583	101	1
1527736981.495342000	84.7235	388	1
1527736981.495429000	84.7236	258	1
1527736981.524377000	84.7525	87	0
1527736981.642424000	84.8705	258	0
1527736981.643707000	84.8718	148	0
1527736981.646826000	84.875	104	1
1527736981.647192000	84.8753	92	0
1527736981.648501000	84.8766	340	0
1527736981.651761000	84.8799	101	1
1527736984.072934000	87.3011	576	1
1527736984.072996000	87.3011	258	1
1527736984.105954000	87.3341	87	0
1527736984.208382000	87.4365	258	0
1527736984.209642000	87.4378	148	0
1527736984.213006000	87.4411	92	0
1527736984.213380000	87.4415	107	1
1527736984.214292000	87.4424	319	0
1527736984.219367000	87.4475	98	1
1527736984.334481000	87.5626	387	1
1527736984.334574000	87.5627	259	1
1527736984.360918000	87.589	87	0
1527736984.474685000	87.7028	236	0
1527736984.478228000	87.7064	148	0
1527736984.479428000	87.7076	92	0
1527736984.479491000	87.7076	104	1
1527736984.480757000	87.7089	188	0
1527736984.484374000	87.7125	101	1
1527736984.594839000	87.823	393	1
1527736984.594901000	87.823	260	1
1527736984.622027000	87.8502	87	0
1527736984.746188000	87.9743	293	0
1527736984.747361000	87.9755	148	0
1527736984.749213000	87.9773	92	0
1527736984.750479000	87.9786	337	0
1527736984.751373000	87.9795	110	1
1527736984.799097000	88.0272	293	0
1527736984.803383000	88.0315	98	1
1527736984.863614000	88.0917	386	1
1527736984.863706000	88.0918	260	1
1527736984.898948000	88.1271	87	0
1527736984.918120000	88.1462	87	0
1527736985.015338000	88.2435	307	0
1527736985.016509000	88.2446	148	0
1527736985.020445000	88.2486	107	1
1527736985.050111000	88.2782	92	0
1527736985.051386000	88.2795	250	0
1527736985.054417000	88.2825	101	1
1527736985.076301000	88.3044	92	0
1527736985.081397000	88.3095	98	1
1527736985.185065000	88.4132	1304	1
1527736985.185155000	88.4133	258	1
1527736985.222312000	88.4504	87	0
1527736985.328017000	88.5561	258	0
1527736985.329311000	88.5574	148	0
1527736985.331171000	88.5593	92	0
1527736985.332399000	88.5605	311	0
1527736985.332438000	88.5606	107	1
1527736985.337422000	88.5655	98	1
1527736985.633602000	88.8617	402	1
1527736985.633652000	88.8618	257	1
1527736985.661729000	88.8899	87	0
1527736985.778504000	89.0066	233	0
1527736985.779805000	89.0079	148	0
1527736985.782178000	89.0103	92	0
1527736985.783428000	89.0116	198	0
1527736985.783486000	89.0116	107	1
1527736985.788415000	89.0165	98	1
1527736986.077681000	89.3058	387	1
1527736986.077746000	89.3059	258	1
1527736986.103579000	89.3317	87	0
1527736986.209519000	89.4376	258	0
1527736986.210824000	89.4389	148	0
1527736986.213515000	89.4416	92	0
1527736986.214482000	89.4426	107	1
1527736986.214833000	89.443	132	0
1527736986.219516000	89.4476	98	1
1527736988.345224000	91.5733	406	1
1527736988.345304000	91.5734	1412	1
1527736988.345329000	91.5735	1412	1
1527736988.345352000	91.5735	1412	1
1527736988.345373000	91.5735	259	1
1527736988.376486000	91.6046	87	0
1527736988.477202000	91.7053	530	0
1527736988.481809000	91.7099	101	1
1527736988.487729000	91.7159	80	0
1527736988.492802000	91.7209	98	1
1527736988.545907000	91.774	429	1
1527736988.545980000	91.7741	257	1
1527736988.572715000	91.8008	87	0
1527736988.675597000	91.9037	255	0
1527736988.676917000	91.905	148	0
1527736988.678788000	91.9069	92	0
1527736988.680103000	91.9082	301	0
1527736988.680756000	91.9089	110	1
1527736988.755003000	91.9831	386	1
1527736988.755087000	91.9832	257	1
1527736988.784820000	92.0129	87	0
1527736988.895806000	92.1239	324	0
1527736988.897123000	92.1252	148	0
1527736988.898453000	92.1266	92	0
1527736988.899749000	92.1279	87	0
1527736988.900807000	92.1289	110	1
1527736989.938050000	93.1662	389	1
1527736989.938142000	93.1663	258	1
1527736989.966585000	93.1947	87	0
1527736990.074942000	93.3031	256	0
1527736990.076183000	93.3043	148	0
1527736990.079654000	93.3078	104	1
1527736990.080117000	93.3082	92	0
1527736990.081422000	93.3095	101	0
1527736990.084652000	93.3128	101	1
1527736990.274057000	93.5022	387	1
1527736990.274147000	93.5023	260	1
1527736990.301662000	93.5298	87	0
1527736990.418235000	93.6464	233	0
1527736990.419439000	93.6476	148	0
1527736990.422703000	93.6508	104	1
1527736990.423818000	93.6519	92	0
1527736990.425086000	93.6532	312	0
1527736990.428687000	93.6568	101	1
1527736991.255332000	94.4835	576	1
1527736991.255393000	94.4835	257	1
1527736991.282364000	94.5105	87	0
1527736991.421501000	94.6496	258	0
1527736991.422724000	94.6508	148	0
1527736991.425905000	94.654	92	0
1527736991.426779000	94.6549	107	1
1527736991.427187000	94.6553	123	0
1527736991.431780000	94.6599	98	1
1527736991.678198000	94.9063	387	1
1527736991.678260000	94.9064	258	1
1527736991.705086000	94.9332	87	0
1527736991.833055000	95.0612	233	0
1527736991.834318000	95.0624	148	0
1527736991.837803000	95.0659	104	1
1527736991.839770000	95.0679	92	0
1527736991.841098000	95.0692	135	0
1527736991.844811000	95.0729	101	1
1527736992.108037000	95.3362	390	1
1527736992.108104000	95.3362	261	1
1527736992.135249000	95.3634	87	0
1527736992.245291000	95.4734	256	0
1527736992.246458000	95.4746	148	0
1527736992.249089000	95.4772	92	0
1527736992.249887000	95.478	107	1
1527736992.250374000	95.4785	138	0
1527736992.254753000	95.4829	98	1
1527736992.418309000	95.6464	387	1
1527736992.418378000	95.6465	257	1
1527736992.445981000	95.6741	87	0
1527736992.566438000	95.7946	295	0
1527736992.567761000	95.7959	148	0
1527736992.570237000	95.7984	92	0
1527736992.571832000	95.8	107	1
1527736992.624433000	95.8526	275	0
1527736992.628854000	95.857	98	1
1527736992.929522000	96.1576	1309	1
1527736992.929618000	96.1577	260	1
1527736992.966178000	96.1943	87	0
1527736993.080621000	96.3087	332	0
1527736993.081863000	96.31	148	0
1527736993.083168000	96.3113	92	0
1527736993.084353000	96.3125	112	0
1527736993.085901000	96.314	110	1
1527736993.149053000	96.3772	400	1
1527736993.149147000	96.3773	258	1
1527736993.175759000	96.4039	87	0
1527736993.291472000	96.5196	235	0
1527736993.292733000	96.5209	148	0
1527736993.295879000	96.524	104	1
1527736993.296337000	96.5245	92	0
1527736993.297664000	96.5258	106	0
1527736993.300882000	96.529	101	1
1527736994.240486000	97.4686	387	1
1527736994.240572000	97.4687	258	1
1527736994.273515000	97.5016	87	0
1527736994.393932000	97.6221	258	0
1527736994.395165000	97.6233	148	0
1527736994.396518000	97.6246	92	0
1527736994.397892000	97.626	205	0
1527736994.398901000	97.627	110	1
1527736994.459131000	97.6873	387	1
1527736994.459191000	97.6873	260	1
1527736994.487170000	97.7153	87	0
1527736994.593570000	97.8217	232	0
1527736994.594882000	97.823	148	0
1527736994.597950000	97.8261	104	1
1527736994.598955000	97.8271	92	0
1527736994.600285000	97.8284	88	0
1527736994.603976000	97.8321	101	1
1527736994.899235000	98.1274	422	1
1527736994.899294000	98.1274	258	1
1527736994.931317000	98.1594	87	0
1527736995.065834000	98.294	256	0
1527736995.067008000	98.2951	148	0
1527736995.068905000	98.297	92	0
1527736995.070164000	98.2983	215	0
1527736995.070936000	98.2991	110	1
1527736995.160346000	98.3885	427	1
1527736995.160438000	98.3886	261	1
1527736995.189249000	98.4174	87	0
1527736995.315721000	98.5438	348	0
1527736995.316920000	98.545	148	0
1527736995.321002000	98.5491	104	1
1527736995.321041000	98.5492	92	0
1527736995.322404000	98.5505	238	0
1527736995.330204000	98.5583	101	1
1527736995.429356000	98.6575	386	1
1527736995.429418000	98.6575	258	1
1527736995.456009000	98.6841	87	0
1527736995.575232000	98.8034	255	0
1527736995.576425000	98.8046	148	0
1527736995.578776000	98.8069	92	0
1527736995.580011000	98.8081	107	1
1527736995.634099000	98.8622	185	0
1527736995.639009000	98.8671	98	1
1527736996.802181000	100.03	386	1
1527736996.802237000	100.03	261	1
1527736996.849508000	100.078	87	0
1527736996.991205000	100.219	347	0
1527736996.992507000	100.221	148	0
1527736996.996093000	100.224	104	1
1527736996.996749000	100.225	92	0
1527736996.998056000	100.226	334	0
1527736997.001092000	100.229	101	1
1527736997.171308000	100.399	389	1
1527736997.171371000	100.399	259	1
1527736997.201159000	100.429	87	0
1527736997.205811000	100.434	87	0
1527736997.315372000	100.543	256	0
1527736997.316553000	100.545	148	0
1527736997.320115000	100.548	107	1
1527736997.320129000	100.548	92	0
1527736997.321462000	100.55	109	0
1527736997.325092000	100.553	101	1
1527736997.651364000	100.879	579	1
1527736997.651442000	100.88	258	1
1527736997.685102000	100.913	87	0
1527736997.795335000	101.023	232	0
1527736997.796669000	101.025	148	0
1527736997.799701000	101.028	92	0
1527736997.800132000	101.028	107	1
1527736997.800998000	101.029	219	0
1527736997.806131000	101.034	98	1
1527736998.152555000	101.381	389	1
1527736998.152619000	101.381	257	1
1527736998.180506000	101.409	87	0
1527736998.284899000	101.513	256	0
1527736998.286122000	101.514	148	0
1527736998.288990000	101.517	92	0
1527736998.290188000	101.518	107	1
1527736998.290195000	101.518	123	0
1527736998.295087000	101.523	98	1
1527737000.875071000	104.103	386	1
1527737000.875140000	104.103	259	1
1527737000.915462000	104.144	87	0
1527737001.023889000	104.252	256	0
1527737001.025144000	104.253	148	0
1527737001.027657000	104.256	92	0
1527737001.028529000	104.257	107	1
1527737001.028947000	104.257	304	0
1527737001.033501000	104.262	98	1
1527737001.282921000	104.511	387	1
1527737001.282982000	104.511	257	1
1527737001.318555000	104.547	87	0
1527737001.323685000	104.552	87	0
1527737001.443379000	104.672	256	0
1527737001.444637000	104.673	148	0
1527737001.445882000	104.674	92	0
1527737001.447146000	104.675	145	0
1527737001.448556000	104.677	113	1
1527737001.497042000	104.725	256	0
1527737001.501548000	104.73	98	1
1527737001.513671000	104.742	1305	1
1527737001.513744000	104.742	257	1
1527737001.551190000	104.779	87	0
1527737001.660533000	104.889	293	0
1527737001.661854000	104.89	148	0
1527737001.664241000	104.892	92	0
1527737001.665544000	104.894	107	1
1527737001.718526000	104.947	326	0
1527737001.723535000	104.952	98	1
1527737001.944989000	105.173	398	1
1527737001.945082000	105.173	257	1
1527737001.977546000	105.206	87	0
1527737002.100794000	105.329	332	0
1527737002.102058000	105.33	148	0
1527737002.103322000	105.331	92	0
1527737002.105539000	105.334	107	1
1527737002.157552000	105.386	310	0
1527737002.162497000	105.391	98	1
1527737002.164552000	105.393	391	1
1527737002.164596000	105.393	263	1
1527737002.193049000	105.421	87	0
1527737002.309093000	105.537	235	0
1527737002.310267000	105.538	148	0
1527737002.313378000	105.542	92	0
1527737002.313630000	105.542	107	1
1527737002.314659000	105.543	89	0
1527737002.319553000	105.548	98	1
1527737002.436001000	105.664	388	1
1527737002.436072000	105.664	258	1
1527737002.463334000	105.691	87	0
1527737002.580524000	105.809	233	0
1527737002.581709000	105.81	148	0
1527737002.585554000	105.814	104	1
1527737002.587959000	105.816	92	0
1527737002.589222000	105.817	97	0
1527737002.592559000	105.821	101	1
1527737002.948601000	106.177	423	1
1527737002.948689000	106.177	263	1
1527737002.992464000	106.221	87	0
1527737003.086207000	106.314	256	0
1527737003.087509000	106.316	148	0
1527737003.090586000	106.319	104	1
1527737003.091544000	106.32	92	0
1527737003.092872000	106.321	259	0
1527737003.096600000	106.325	101	1
1527737003.697320000	106.925	431	1
1527737003.697457000	106.926	260	1
1527737003.724086000	106.952	87	0
1527737003.733596000	106.962	87	0
1527737003.848576000	107.077	233	0
1527737003.851349000	107.079	148	0
1527737003.852543000	107.081	92	0
1527737003.853644000	107.082	110	1
1527737003.853887000	107.082	312	0
1527737003.858638000	107.087	98	1
1527737004.069495000	107.298	387	1
1527737004.069575000	107.298	257	1
1527737004.071593000	107.3	302	1
1527737004.071668000	107.3	1412	1
1527737004.071695000	107.3	1412	1
1527737004.071748000	107.3	1412	1
1527737004.071771000	107.3	1060	1
1527737004.097526000	107.326	87	0
1527737004.104210000	107.332	87	0
1527737004.193753000	107.422	527	0
1527737004.198734000	107.427	104	1
1527737004.200593000	107.429	80	0
1527737004.205879000	107.434	98	1
1527737004.221166000	107.449	346	0
1527737004.222404000	107.451	148	0
1527737004.223670000	107.452	92	0
1527737004.224980000	107.453	204	0
1527737004.225627000	107.454	107	1
1527737004.473628000	107.702	386	1
1527737004.473708000	107.702	258	1
1527737004.499697000	107.728	87	0
1527737004.619381000	107.848	231	0
1527737004.620564000	107.849	148	0
1527737004.624692000	107.853	104	1
1527737004.624789000	107.853	92	0
1527737004.626106000	107.854	203	0
1527737004.629734000	107.858	101	1
1527737004.902034000	108.13	577	1
1527737004.902093000	108.13	259	1
1527737004.936903000	108.165	87	0
1527737004.938876000	108.167	87	0
1527737005.038733000	108.267	233	0
1527737005.040058000	108.268	148	0
1527737005.042119000	108.27	92	0
1527737005.043386000	108.272	268	0
1527737005.043904000	108.272	113	1
1527737005.255104000	108.483	390	1
1527737005.255169000	108.483	257	1
1527737005.286150000	108.514	87	0
1527737005.387652000	108.616	258	0
1527737005.388920000	108.617	148	0
1527737005.391354000	108.619	92	0
1527737005.392615000	108.621	133	0
1527737005.392708000	108.621	107	1
1527737005.397715000	108.626	98	1
1527737005.573176000	108.801	388	1
1527737005.573269000	108.801	259	1
1527737005.600508000	108.829	87	0
1527737005.708772000	108.937	233	0
1527737005.709955000	108.938	148	0
1527737005.712587000	108.941	92	0
1527737005.713789000	108.942	107	1
1527737005.716027000	108.944	160	0
1527737005.720808000	108.949	98	1
1527737005.844129000	109.072	390	1
1527737005.844222000	109.072	261	1
1527737005.871260000	109.099	87	0
1527737005.991027000	109.219	233	0
1527737005.992279000	109.22	148	0
1527737005.995740000	109.224	104	1
1527737005.997318000	109.225	92	0
1527737006.001089000	109.229	123	0
1527737006.001767000	109.23	101	1
1527737008.302772000	111.531	1389	1
1527737008.302841000	111.531	1412	1
1527737008.302884000	111.531	1412	1
1527737008.302923000	111.531	1412	1
[truncated: 72 more rows]
