# Supplementary material for: Method for multi-task learning fusion network traffic classification to address small sample labels
Source: Sci Rep. 2024 Jan 30;14:2518. doi: 10.1038/s41598-024-51933-8 (PMC10827795; doi:10.1038/s41598-024-51933-8)
Supplement: Supplementary file 2 — Supplementary Information 2. [file 41598_2024_51933_MOESM2_ESM.zip › QUIC Dataset/QUIC Dataset/pretraining/Google Doc/GoogleDoc-1155.txt]

1528160432.700020000	0	1224	1
1528160432.700056000	3.60012e-05	112	1
1528160432.756257000	0.056237	74	0
1528160432.757902000	0.0578818	74	0
1528160432.759490000	0.0594699	112	0
1528160432.963128000	0.263108	74	1
1528160433.189554000	0.489534	281	0
1528160433.191150000	0.49113	109	0
1528160433.191180000	0.49116	74	1
1528160434.190133000	1.49011	105	0
1528160434.191705000	1.49168	104	0
1528160434.191736000	1.49172	74	1
1528160434.193320000	1.4933	112	0
1528160434.193451000	1.49343	112	1
1528160434.268088000	1.56807	74	0
1528160434.817461000	2.11744	821	1
1528160434.852870000	2.15285	74	0
1528160435.308748000	2.60873	283	0
1528160435.310761000	2.61074	124	0
1528160435.310794000	2.61077	74	1
1528160435.437018000	2.737	262	0
1528160435.438669000	2.73865	104	0
1528160435.438704000	2.73868	74	1
1528160435.440271000	2.74025	112	0
1528160435.440406000	2.74039	112	1
1528160435.518685000	2.81867	74	0
1528160435.765150000	3.06513	500	1
1528160435.808953000	3.10893	74	0
1528160436.237011000	3.53699	284	0
1528160436.238688000	3.53867	901	0
1528160436.238721000	3.5387	74	1
1528160436.240757000	3.54074	104	0
1528160436.242395000	3.54237	112	0
1528160436.242421000	3.5424	74	1
1528160436.243147000	3.54313	112	1
1528160436.296012000	3.59599	74	0
1528160436.375470000	3.67545	502	1
1528160436.412735000	3.71271	74	0
1528160436.847786000	4.14777	283	0
1528160436.849327000	4.14931	582	0
1528160436.849359000	4.14934	74	1
1528160436.852909000	4.15289	104	0
1528160436.854504000	4.15448	112	0
1528160436.854542000	4.15452	74	1
1528160436.854655000	4.15463	112	1
1528160436.908973000	4.20895	74	0
1528160436.964408000	4.26439	502	1
1528160437.001397000	4.30138	74	0
1528160437.087933000	4.38791	280	0
1528160437.089528000	4.38951	124	0
1528160437.089556000	4.38954	74	1
1528160437.219860000	4.51984	263	0
1528160437.221387000	4.52137	104	0
1528160437.221413000	4.52139	74	1
1528160437.223031000	4.52301	112	0
1528160437.223272000	4.52325	112	1
1528160437.267295000	4.56727	74	0
1528160437.353358000	4.65334	502	1
1528160437.390168000	4.69015	74	0
1528160437.823765000	5.12374	281	0
1528160437.825306000	5.12529	584	0
1528160437.825341000	5.12532	74	1
1528160437.829932000	5.12991	104	0
1528160437.831527000	5.13151	112	0
1528160437.831562000	5.13154	74	1
1528160437.831743000	5.13172	112	1
1528160437.867295000	5.16727	74	0
1528160437.936979000	5.23696	501	1
1528160437.974991000	5.27497	74	0
1528160438.402668000	5.70265	283	0
1528160438.404295000	5.70427	906	0
1528160438.404325000	5.7043	74	1
1528160438.409432000	5.70941	104	0
1528160438.411026000	5.71101	112	0
1528160438.411058000	5.71104	74	1
1528160438.411178000	5.71116	112	1
1528160438.446304000	5.74628	74	0
1528160438.524825000	5.82481	502	1
1528160438.562428000	5.86241	74	0
1528160439.002290000	6.30227	281	0
1528160439.003875000	6.30385	263	0
1528160439.003915000	6.30389	74	1
1528160439.006671000	6.30665	104	0
1528160439.008276000	6.30826	112	0
1528160439.008305000	6.30828	74	1
1528160439.008880000	6.30886	112	1
1528160439.043801000	6.34378	74	0
1528160439.114030000	6.41401	500	1
1528160439.150511000	6.45049	74	0
1528160439.300376000	6.60036	283	0
1528160439.301957000	6.60194	432	0
1528160439.301994000	6.60197	74	1
1528160439.305860000	6.60584	104	0
1528160439.307464000	6.60744	112	0
1528160439.307501000	6.60748	74	1
1528160439.307646000	6.60763	112	1
1528160439.344116000	6.6441	74	0
1528160439.414811000	6.71479	502	1
1528160439.450841000	6.75082	74	0
1528160439.539840000	6.83982	281	0
1528160439.541496000	6.84148	263	0
1528160439.541528000	6.84151	74	1
1528160439.544496000	6.84448	104	0
1528160439.546017000	6.846	112	0
1528160439.546048000	6.84603	74	1
1528160439.546158000	6.84614	112	1
1528160439.588387000	6.88837	74	0
1528160439.681610000	6.98159	501	1
1528160439.719257000	7.01924	74	0
1528160440.147302000	7.44728	279	0
1528160440.149017000	7.449	586	0
1528160440.149049000	7.44903	74	1
1528160440.152990000	7.45297	104	0
1528160440.154597000	7.45458	112	0
1528160440.154635000	7.45461	74	1
1528160440.154824000	7.4548	112	1
1528160440.195056000	7.49504	74	0
1528160440.277651000	7.57763	499	1
1528160440.314519000	7.6145	74	0
1528160440.762668000	8.06265	283	0
1528160440.764307000	8.06429	434	0
1528160440.764352000	8.06433	74	1
1528160440.766211000	8.06619	104	0
1528160440.767931000	8.06791	112	0
1528160440.767960000	8.06794	74	1
1528160440.768083000	8.06806	112	1
1528160440.805311000	8.10529	74	0
1528160440.875825000	8.1758	502	1
1528160440.913161000	8.21314	74	0
1528160441.547342000	8.84732	283	0
1528160441.549487000	8.84947	125	0
1528160441.549526000	8.84951	74	1
1528160444.430385000	11.7304	264	0
1528160444.431989000	11.732	104	0
1528160444.432012000	11.732	74	1
1528160444.433562000	11.7335	112	0
1528160444.433704000	11.7337	112	1
1528160444.469132000	11.7691	74	0
1528160444.540748000	11.8407	502	1
1528160444.577874000	11.8779	74	0
1528160445.010189000	12.3102	283	0
1528160445.011773000	12.3118	589	0
1528160445.011805000	12.3118	74	1
1528160445.015950000	12.3159	104	0
1528160445.017532000	12.3175	112	0
1528160445.017564000	12.3175	74	1
1528160445.017665000	12.3176	112	1
1528160445.068181000	12.3682	74	0
1528160445.185888000	12.4859	503	1
1528160445.222008000	12.522	74	0
1528160445.650715000	12.9507	280	0
1528160445.652312000	12.9523	913	0
1528160445.652336000	12.9523	74	1
1528160445.655485000	12.9555	104	0
1528160445.657090000	12.9571	112	0
1528160445.657116000	12.9571	74	1
1528160445.657232000	12.9572	112	1
1528160445.693304000	12.9933	74	0
1528160445.761300000	13.0613	501	1
1528160445.807453000	13.1074	74	0
1528160445.954078000	13.2541	283	0
1528160445.955662000	13.2556	125	0
1528160445.955694000	13.2557	74	1
1528160446.052014000	13.352	285	0
1528160446.057296000	13.3573	104	0
1528160446.057322000	13.3573	74	1
1528160446.058942000	13.3589	112	0
1528160446.059086000	13.3591	112	1
1528160446.095307000	13.3953	74	0
1528160446.164303000	13.4643	503	1
1528160446.201751000	13.5017	74	0
1528160446.648209000	13.9482	281	0
1528160446.649800000	13.9498	589	0
1528160446.649848000	13.9498	74	1
1528160446.653227000	13.9532	104	0
1528160446.654825000	13.9548	112	0
1528160446.654860000	13.9548	74	1
1528160446.654996000	13.955	112	1
1528160446.697511000	13.9975	74	0
1528160446.788826000	14.0888	1247	1
1528160446.827001000	14.127	74	0
1528160447.265628000	14.5656	281	0
1528160447.267300000	14.5673	265	0
1528160447.267330000	14.5673	74	1
1528160447.270327000	14.5703	104	0
1528160447.271930000	14.5719	112	0
1528160447.271947000	14.5719	74	1
1528160447.272076000	14.5721	112	1
1528160447.318946000	14.6189	74	0
1528160447.393872000	14.6939	824	1
1528160447.439917000	14.7399	74	0
1528160447.585892000	14.8859	284	0
1528160447.587500000	14.8875	724	0
1528160447.587530000	14.8875	74	1
1528160447.590209000	14.8902	104	0
1528160447.591788000	14.8918	112	0
1528160447.591810000	14.8918	74	1
1528160447.591938000	14.8919	112	1
1528160447.629574000	14.9296	74	0
1528160447.736496000	15.0365	504	1
1528160447.774131000	15.0741	74	0
1528160448.203894000	15.5039	283	0
1528160448.205500000	15.5055	877	0
1528160448.205529000	15.5055	74	1
1528160448.208429000	15.5084	104	0
1528160448.210024000	15.51	112	0
1528160448.210055000	15.51	74	1
1528160448.210182000	15.5102	112	1
1528160448.247917000	15.5479	74	0
1528160448.325196000	15.6252	503	1
1528160448.368826000	15.6688	74	0
1528160448.457220000	15.7572	281	0
1528160448.483630000	15.7836	125	0
1528160448.483666000	15.7836	74	1
1528160448.498547000	15.7985	265	0
1528160448.500127000	15.8001	104	0
1528160448.500151000	15.8001	74	1
1528160448.501711000	15.8017	112	0
1528160448.501917000	15.8019	112	1
1528160448.537974000	15.838	74	0
1528160448.630115000	15.9301	503	1
1528160448.678785000	15.9788	74	0
1528160449.104684000	16.4047	281	0
1528160449.106295000	16.4063	1294	0
1528160449.106329000	16.4063	74	1
1528160449.107962000	16.4079	110	0
1528160449.109551000	16.4095	104	0
1528160449.109573000	16.4096	74	1
1528160449.111127000	16.4111	112	0
1528160449.111286000	16.4113	112	1
1528160449.146941000	16.4469	74	0
1528160449.248217000	16.5482	502	1
1528160449.286760000	16.5867	74	0
1528160449.715277000	17.0153	281	0
1528160449.716808000	17.0168	265	0
1528160449.716839000	17.0168	74	1
1528160449.719416000	17.0194	104	0
1528160449.721023000	17.021	112	0
1528160449.721056000	17.021	74	1
1528160449.721220000	17.0212	112	1
1528160449.763949000	17.0639	74	0
1528160449.858716000	17.1587	502	1
1528160449.895825000	17.1958	74	0
1528160450.325319000	17.6253	283	0
1528160450.326941000	17.6269	879	0
1528160450.326974000	17.627	74	1
1528160450.329588000	17.6296	104	0
1528160450.331167000	17.6311	112	0
1528160450.331194000	17.6312	74	1
1528160450.331309000	17.6313	112	1
1528160450.367025000	17.667	74	0
1528160450.466091000	17.7661	503	1
1528160450.507994000	17.808	74	0
1528160450.932844000	18.2328	281	0
1528160450.934474000	18.2345	879	0
1528160450.934505000	18.2345	74	1
1528160450.936723000	18.2367	104	0
1528160450.938491000	18.2385	112	0
1528160450.938520000	18.2385	74	1
1528160450.938637000	18.2386	112	1
1528160450.976379000	18.2764	74	0
1528160451.067243000	18.3672	502	1
1528160451.105606000	18.4056	74	0
1528160451.534154000	18.8341	284	0
1528160451.535749000	18.8357	879	0
1528160451.535782000	18.8358	74	1
1528160451.538372000	18.8384	104	0
1528160451.539977000	18.84	112	0
1528160451.540005000	18.84	74	1
1528160451.540143000	18.8401	112	1
1528160451.576638000	18.8766	74	0
1528160451.654286000	18.9543	504	1
1528160451.690809000	18.9908	74	0
1528160452.122756000	19.4227	280	0
1528160452.124311000	19.4243	879	0
1528160452.124343000	19.4243	74	1
1528160452.127183000	19.4272	104	0
1528160452.128836000	19.4288	112	0
1528160452.128865000	19.4288	74	1
1528160452.129020000	19.429	112	1
1528160452.165389000	19.4654	74	0
1528160452.238137000	19.5381	501	1
1528160452.275202000	19.5752	74	0
1528160452.709346000	20.0093	283	0
1528160452.710934000	20.0109	1294	0
1528160452.710967000	20.0109	74	1
1528160452.712523000	20.0125	295	0
1528160452.714107000	20.0141	104	0
1528160452.714133000	20.0141	74	1
1528160452.715700000	20.0157	112	0
1528160452.715848000	20.0158	112	1
1528160452.751027000	20.051	74	0
1528160452.857721000	20.1577	500	1
1528160452.897578000	20.1976	74	0
1528160452.989281000	20.2893	283	0
1528160452.990864000	20.2908	125	0
1528160452.990892000	20.2909	74	1
1528160453.022560000	20.3225	265	0
1528160453.044671000	20.3447	104	0
1528160453.044724000	20.3447	74	1
1528160453.046284000	20.3463	112	0
1528160453.046548000	20.3465	112	1
1528160453.087074000	20.3871	74	0
1528160453.157130000	20.4571	503	1
1528160453.198214000	20.4982	74	0
1528160453.291105000	20.5911	283	0
1528160453.292688000	20.5927	125	0
1528160453.292720000	20.5927	74	1
1528160453.298916000	20.5989	724	0
1528160453.300560000	20.6005	104	0
1528160453.300584000	20.6006	74	1
1528160453.302110000	20.6021	112	0
1528160453.302243000	20.6022	112	1
1528160453.340264000	20.6402	74	0
1528160453.418915000	20.7189	503	1
1528160453.464864000	20.7648	74	0
1528160453.556917000	20.8569	281	0
1528160453.558573000	20.8586	265	0
1528160453.558600000	20.8586	74	1
1528160453.563505000	20.8635	104	0
1528160453.565093000	20.8651	112	0
1528160453.565131000	20.8651	74	1
1528160453.565262000	20.8652	112	1
1528160453.600755000	20.9007	74	0
1528160453.697815000	20.9978	502	1
1528160453.736206000	21.0362	74	0
1528160454.168849000	21.4688	283	0
1528160454.170409000	21.4704	1294	0
1528160454.170442000	21.4704	74	1
1528160454.172021000	21.472	295	0
1528160454.175557000	21.4755	104	0
1528160454.175581000	21.4756	74	1
1528160454.177129000	21.4771	112	0
1528160454.177276000	21.4773	112	1
1528160454.212723000	21.5127	74	0
1528160454.289080000	21.5891	503	1
1528160454.326592000	21.6266	74	0
1528160454.759164000	22.0591	280	0
1528160454.760766000	22.0607	879	0
1528160454.760798000	22.0608	74	1
1528160454.764873000	22.0649	104	0
1528160454.766458000	22.0664	112	0
1528160454.766487000	22.0665	74	1
1528160454.766640000	22.0666	112	1
1528160454.802405000	22.1024	74	0
1528160454.885217000	22.1852	501	1
1528160454.930621000	22.2306	74	0
1528160455.369030000	22.669	281	0
1528160455.370748000	22.6707	265	0
1528160455.370781000	22.6708	74	1
1528160455.372295000	22.6723	104	0
1528160455.373956000	22.6739	112	0
1528160455.373980000	22.674	74	1
1528160455.374185000	22.6742	112	1
1528160455.417297000	22.7173	74	0
1528160455.508274000	22.8083	1247	1
1528160455.546739000	22.8467	74	0
1528160455.706225000	23.0062	283	0
1528160455.707905000	23.0079	879	0
1528160455.707934000	23.0079	74	1
1528160455.710941000	23.0109	104	0
1528160455.712520000	23.0125	112	0
1528160455.712550000	23.0125	74	1
1528160455.712693000	23.0127	112	1
1528160455.749599000	23.0496	74	0
1528160455.834910000	23.1349	824	1
1528160455.872194000	23.1722	74	0
1528160456.301420000	23.6014	283	0
1528160456.303063000	23.603	1294	0
1528160456.303094000	23.6031	74	1
1528160456.304579000	23.6046	110	0
1528160456.306239000	23.6062	104	0
1528160456.306264000	23.6062	74	1
1528160456.307846000	23.6078	112	0
1528160456.307997000	23.608	112	1
1528160456.343809000	23.6438	74	0
1528160456.430712000	23.7307	503	1
1528160456.486239000	23.7862	74	0
1528160456.651278000	23.9513	281	0
1528160456.652865000	23.9528	125	0
1528160456.652894000	23.9529	74	1
1528160456.874515000	24.1745	265	0
1528160456.876100000	24.1761	104	0
1528160456.876126000	24.1761	74	1
1528160456.877694000	24.1777	112	0
1528160456.877816000	24.1778	112	1
1528160456.915229000	24.2152	74	0
1528160456.997216000	24.2972	501	1
1528160457.033374000	24.3334	74	0
1528160457.479650000	24.7796	279	0
1528160457.481253000	24.7812	879	0
1528160457.481281000	24.7813	74	1
1528160457.484993000	24.785	104	0
1528160457.486583000	24.7866	112	0
1528160457.486612000	24.7866	74	1
1528160457.486727000	24.7867	112	1
1528160457.522126000	24.8221	74	0
1528160457.591203000	24.8912	500	1
1528160457.626968000	24.9269	74	0
1528160457.716174000	25.0162	281	0
1528160457.717943000	25.0179	724	0
1528160457.717973000	25.018	74	1
1528160457.720013000	25.02	104	0
1528160457.721630000	25.0216	112	0
1528160457.721653000	25.0216	74	1
1528160457.721783000	25.0218	112	1
1528160457.758638000	25.0586	74	0
1528160457.849963000	25.1499	502	1
1528160457.885868000	25.1858	74	0
1528160458.318467000	25.6184	283	0
1528160458.320130000	25.6201	880	0
1528160458.320164000	25.6201	74	1
1528160458.321647000	25.6216	104	0
1528160458.323245000	25.6232	112	0
1528160458.323268000	25.6232	74	1
1528160458.323386000	25.6234	112	1
1528160458.360074000	25.6601	74	0
1528160458.448400000	25.7484	503	1
1528160458.484828000	25.7848	74	0
1528160459.054593000	26.3546	281	0
1528160459.056177000	26.3562	265	0
1528160459.056210000	26.3562	74	1
1528160459.058729000	26.3587	104	0
1528160459.060260000	26.3602	112	0
1528160459.060289000	26.3603	74	1
1528160459.060454000	26.3604	112	1
1528160459.099910000	26.3999	74	0
1528160459.197991000	26.498	502	1
1528160459.245878000	26.5459	74	0
1528160459.670564000	26.9705	280	0
1528160459.672156000	26.9721	591	0
1528160459.672186000	26.9722	74	1
1528160459.675998000	26.976	104	0
1528160459.677652000	26.9776	112	0
1528160459.677694000	26.9777	74	1
1528160459.677788000	26.9778	112	1
1528160459.713606000	27.0136	74	0
1528160459.793885000	27.0939	502	1
1528160459.844202000	27.1442	74	0
1528160459.992205000	27.2922	281	0
1528160459.993790000	27.2938	591	0
1528160459.993826000	27.2938	74	1
1528160459.996497000	27.2965	104	0
1528160459.998144000	27.2981	112	0
1528160459.998180000	27.2982	74	1
1528160459.998346000	27.2983	112	1
1528160460.033763000	27.3337	74	0
1528160460.106837000	27.4068	502	1
1528160460.143516000	27.4435	74	0
1528160460.230936000	27.5309	280	0
1528160460.232520000	27.5325	436	0
1528160460.232555000	27.5325	74	1
1528160460.234657000	27.5346	104	0
1528160460.236252000	27.5362	112	0
1528160460.236280000	27.5363	74	1
1528160460.236422000	27.5364	112	1
1528160460.281906000	27.5819	74	0
1528160460.374290000	27.6743	503	1
1528160460.429012000	27.729	74	0
1528160460.860952000	28.1609	281	0
1528160460.862615000	28.1626	591	0
1528160460.862656000	28.1626	74	1
1528160460.865199000	28.1652	104	0
1528160460.866797000	28.1668	112	0
1528160460.866831000	28.1668	74	1
1528160460.866935000	28.1669	112	1
1528160460.903460000	28.2034	74	0
1528160460.991986000	28.292	502	1
1528160461.027966000	28.3279	74	0
1528160461.178715000	28.4787	281	0
1528160461.180301000	28.4803	125	0
1528160461.180335000	28.4803	74	1
1528160461.339245000	28.6392	265	0
1528160461.340886000	28.6409	104	0
1528160461.340915000	28.6409	74	1
1528160461.342426000	28.6424	112	0
1528160461.342618000	28.6426	112	1
1528160461.378267000	28.6782	74	0
1528160461.466167000	28.7661	502	1
1528160461.502782000	28.8028	74	0
1528160461.659908000	28.9599	280	0
1528160461.661489000	28.9615	436	0
1528160461.661533000	28.9615	74	1
1528160461.664832000	28.9648	104	0
1528160461.666426000	28.9664	112	0
1528160461.666465000	28.9664	74	1
1528160461.666621000	28.9666	112	1
1528160461.701739000	29.0017	74	0
1528160461.815601000	29.1156	502	1
1528160461.861712000	29.1617	74	0
1528160462.297353000	29.5973	281	0
1528160462.299065000	29.599	880	0
1528160462.299101000	29.5991	74	1
1528160462.303304000	29.6033	104	0
1528160462.304888000	29.6049	112	0
1528160462.304920000	29.6049	74	1
1528160462.305039000	29.605	112	1
1528160462.340932000	29.6409	74	0
1528160462.434737000	29.7347	502	1
1528160462.473006000	29.773	74	0
1528160462.920743000	30.2207	283	0
1528160462.922304000	30.2223	591	0
1528160462.922340000	30.2223	74	1
1528160462.925088000	30.2251	104	0
1528160462.926698000	30.2267	112	0
1528160462.926732000	30.2267	74	1
1528160462.926908000	30.2269	112	1
1528160462.963436000	30.2634	74	0
1528160463.175730000	30.4757	503	1
1528160463.230881000	30.5309	74	0
1528160463.380310000	30.6803	283	0
1528160463.381893000	30.6819	265	0
1528160463.381929000	30.6819	74	1
1528160463.384479000	30.6845	104	0
1528160463.386035000	30.686	112	0
1528160463.386055000	30.686	74	1
1528160463.386189000	30.6862	112	1
1528160463.424162000	30.7241	74	0
1528160463.499825000	30.7998	502	1
1528160463.536149000	30.8361	74	0
1528160463.965325000	31.2653	283	0
1528160463.966985000	31.267	1203	0
1528160463.967022000	31.267	74	1
1528160463.970626000	31.2706	104	0
1528160463.972217000	31.2722	112	0
1528160463.972261000	31.2722	74	1
1528160463.972390000	31.2724	112	1
1528160464.008455000	31.3084	74	0
1528160464.084372000	31.3844	1248	1
1528160464.128087000	31.4281	74	0
1528160464.212145000	31.5121	281	0
1528160464.213725000	31.5137	125	0
1528160464.213763000	31.5137	74	1
1528160464.386626000	31.6866	265	0
1528160464.388298000	31.6883	104	0
1528160464.388327000	31.6883	74	1
1528160464.389868000	31.6898	112	0
1528160464.390036000	31.69	112	1
1528160464.426102000	31.7261	74	0
1528160464.498814000	31.7988	824	1
1528160464.535995000	31.836	74	0
1528160464.967022000	32.267	281	0
1528160464.968777000	32.2688	591	0
1528160464.968798000	32.2688	74	1
1528160464.970356000	32.2703	142	0
1528160464.970795000	32.2708	112	1
1528160465.009543000	32.3095	74	0
1528160465.080987000	32.381	502	1
1528160465.118006000	32.418	74	0
1528160465.210359000	32.5103	281	0
1528160465.212014000	32.512	437	0
1528160465.212044000	32.512	74	1
1528160465.215414000	32.5154	104	0
1528160465.216984000	32.517	112	0
1528160465.217018000	32.517	74	1
1528160465.217152000	32.5171	112	1
1528160465.269257000	32.5692	74	0
1528160465.339115000	32.6391	503	1
1528160465.380593000	32.6806	74	0
1528160465.528602000	32.8286	279	0
1528160465.530565000	32.8305	266	0
1528160465.530591000	32.8306	74	1
1528160465.534591000	32.8346	104	0
1528160465.536147000	32.8361	112	0
1528160465.536164000	32.8361	74	1
1528160465.536285000	32.8363	112	1
1528160465.581378000	32.8814	74	0
1528160465.652922000	32.9529	500	1
1528160465.736210000	33.0362	74	0
1528160465.821022000	33.121	281	0
1528160465.822638000	33.1226	722	0
1528160465.822671000	33.1227	74	1
1528160465.831189000	33.1312	104	0
1528160465.833621000	33.1336	112	0
1528160465.833663000	33.1336	74	1
1528160465.834153000	33.1341	112	1
1528160465.874294000	33.1743	74	0
1528160465.941355000	33.2413	504	1
1528160465.977764000	33.2777	74	0
1528160466.404868000	33.7048	283	0
1528160466.406456000	33.7064	593	0
1528160466.406487000	33.7065	74	1
1528160466.409084000	33.7091	104	0
1528160466.410685000	33.7107	112	0
1528160466.410714000	33.7107	74	1
1528160466.410812000	33.7108	112	1
1528160466.446806000	33.7468	74	0
1528160466.518732000	33.8187	503	1
1528160466.566055000	33.866	74	0
1528160466.658997000	33.959	284	0
1528160466.660577000	33.9606	126	0
1528160466.660617000	33.9606	74	1
1528160466.944189000	34.2442	266	0
1528160466.947397000	34.2474	104	0
1528160466.947427000	34.2474	74	1
1528160466.949033000	34.249	112	0
1528160466.949165000	34.2491	112	1
1528160466.984748000	34.2847	74	0
1528160467.080120000	34.3801	503	1
1528160467.127334000	34.4273	74	0
1528160467.566274000	34.8663	283	0
1528160467.567956000	34.8679	593	0
1528160467.567986000	34.868	74	1
1528160467.572359000	34.8723	104	0
1528160467.573949000	34.8739	112	0
1528160467.574019000	34.874	74	1
1528160467.574172000	34.8742	112	1
1528160467.615564000	34.9155	74	0
1528160467.687940000	34.9879	504	1
1528160467.727287000	35.0273	74	0
1528160468.165348000	35.4653	283	0
1528160468.166975000	35.467	266	0
1528160468.167005000	35.467	74	1
1528160468.170066000	35.47	104	0
1528160468.171665000	35.4716	112	0
1528160468.171695000	35.4717	74	1
1528160468.171876000	35.4719	112	1
1528160468.207890000	35.5079	74	0
1528160468.294800000	35.5948	504	1
1528160468.331496000	35.6315	74	0
1528160468.763509000	36.0635	279	0
1528160468.765098000	36.0651	593	0
1528160468.765131000	36.0651	74	1
1528160468.768343000	36.0683	104	0
1528160468.769940000	36.0699	112	0
1528160468.769972000	36.07	74	1
1528160468.770485000	36.0705	112	1
1528160468.806984000	36.107	74	0
1528160468.892844000	36.1928	501	1
1528160468.928860000	36.2288	74	0
1528160469.366407000	36.6664	280	0
1528160469.368140000	36.6681	920	0
1528160469.368172000	36.6682	74	1
1528160469.372358000	36.6723	104	0
1528160469.373949000	36.6739	112	0
1528160469.373982000	36.674	74	1
1528160469.374115000	36.6741	112	1
1528160469.411014000	36.711	74	0
1528160469.480268000	36.7802	502	1
1528160469.516582000	36.8166	74	0
1528160469.947993000	37.248	281	0
1528160469.949589000	37.2496	880	0
1528160469.949619000	37.2496	74	1
1528160469.954432000	37.2544	104	0
1528160469.956022000	37.256	112	0
1528160469.956052000	37.256	74	1
1528160469.956184000	37.2562	112	1
1528160470.001356000	37.3013	74	0
1528160470.087838000	37.3878	503	1
1528160470.125507000	37.4255	74	0
1528160470.556401000	37.8564	281	0
1528160470.559154000	37.8591	593	0
1528160470.559184000	37.8592	74	1
1528160470.561488000	37.8615	104	0
1528160470.563076000	37.8631	112	0
1528160470.563106000	37.8631	74	1
1528160470.563260000	37.8632	112	1
1528160470.599760000	37.8997	74	0
1528160470.695642000	37.9956	503	1
1528160470.742115000	38.0421	74	0
1528160470.830851000	38.1308	283	0
1528160470.832406000	38.1324	266	0
1528160470.832435000	38.1324	74	1
1528160470.835543000	38.1355	104	0
1528160470.837079000	38.1371	112	0
1528160470.837117000	38.1371	74	1
1528160470.837222000	38.1372	112	1
1528160470.873399000	38.1734	74	0
1528160470.953131000	38.2531	504	1
1528160470.989335000	38.2893	74	0
1528160471.464397000	38.7644	281	0
1528160471.466085000	38.7661	920	0
1528160471.466120000	38.7661	74	1
1528160471.468020000	38.768	104	0
1528160471.469643000	38.7696	112	0
1528160471.469672000	38.7697	74	1
1528160471.469820000	38.7698	112	1
1528160471.514170000	38.8141	74	0
1528160471.593904000	38.8939	503	1
1528160471.644202000	38.9442	74	0
1528160471.739212000	39.0392	281	0
1528160471.741183000	39.0412	266	0
1528160471.741213000	39.0412	74	1
1528160471.743622000	39.0436	104	0
1528160471.745172000	39.0452	112	0
1528160471.745204000	39.0452	74	1
1528160471.745370000	39.0453	112	1
1528160471.791105000	39.0911	74	0
1528160471.858866000	39.1588	502	1
1528160471.895930000	39.1959	74	0
1528160472.332471000	39.6325	281	0
1528160472.334014000	39.634	920	0
1528160472.334046000	39.634	74	1
1528160472.336804000	39.6368	104	0
1528160472.338460000	39.6384	112	0
1528160472.338486000	39.6385	74	1
1528160472.338621000	39.6386	112	1
1528160472.382991000	39.683	74	0
1528160472.474738000	39.7747	1247	1
1528160472.514868000	39.8148	74	0
1528160472.944611000	40.2446	281	0
1528160472.946202000	40.2462	593	0
1528160472.946235000	40.2462	74	1
1528160472.948548000	40.2485	104	0
1528160472.950164000	40.2501	112	0
1528160472.950191000	40.2502	74	1
1528160472.950401000	40.2504	112	1
1528160472.987943000	40.2879	74	0
1528160473.056988000	40.357	823	1
1528160473.096025000	40.396	74	0
1528160473.187405000	40.4874	281	0
1528160473.189038000	40.489	126	0
1528160473.189067000	40.489	74	1
1528160473.390607000	40.6906	266	0
1528160473.392185000	40.6922	104	0
1528160473.392207000	40.6922	74	1
1528160473.393782000	40.6938	112	0
1528160473.393931000	40.6939	112	1
1528160473.438580000	40.7386	74	0
1528160473.514403000	40.8144	503	1
1528160473.550974000	40.851	74	0
1528160473.638954000	40.9389	280	0
1528160473.640539000	40.9405	126	0
1528160473.640571000	40.9406	74	1
1528160473.648511000	40.9485	437	0
1528160473.693736000	40.9937	104	0
1528160473.693783000	40.9938	74	1
1528160473.695281000	40.9953	112	0
1528160473.695446000	40.9954	112	1
1528160473.731301000	41.0313	74	0
1528160473.815548000	41.1155	501	1
1528160473.851346000	41.1513	74	0
1528160474.312309000	41.6123	283	0
1528160474.313837000	41.6138	593	0
1528160474.313865000	41.6138	74	1
1528160474.315757000	41.6157	104	0
1528160474.317353000	41.6173	112	0
1528160474.317379000	41.6174	74	1
1528160474.317523000	41.6175	112	1
1528160474.369251000	41.6692	74	0
1528160474.448439000	41.7484	504	1
1528160474.489100000	41.7891	74	0
1528160474.918324000	42.2183	280	0
1528160474.919919000	42.2199	266	0
1528160474.919949000	42.2199	74	1
1528160474.925230000	42.2252	104	0
1528160474.926813000	42.2268	112	0
1528160474.926846000	42.2268	74	1
1528160474.926977000	42.227	112	1
1528160474.962806000	42.2628	74	0
1528160475.035353000	42.3353	502	1
1528160475.074529000	42.3745	74	0
1528160475.502308000	42.8023	280	0
1528160475.503900000	42.8039	593	0
1528160475.503932000	42.8039	74	1
1528160475.505912000	42.8059	104	0
1528160475.507606000	42.8076	112	0
1528160475.507635000	42.8076	74	1
1528160475.507785000	42.8078	112	1
1528160475.545302000	42.8453	74	0
1528160475.618814000	42.9188	502	1
1528160475.655296000	42.9553	74	0
1528160475.745498000	43.0455	283	0
1528160475.747158000	43.0471	437	0
1528160475.747189000	43.0472	74	1
1528160475.750573000	43.0506	104	0
1528160475.752190000	43.0522	112	0
1528160475.752221000	43.0522	74	1
1528160475.752408000	43.0524	112	1
1528160475.787647000	43.0876	74	0
1528160475.921718000	43.2217	505	1
1528160475.962814000	43.2628	74	0
1528160476.054358000	43.3543	284	0
1528160476.056009000	43.356	266	0
1528160476.056041000	43.356	74	1
1528160476.060206000	43.3602	104	0
1528160476.061775000	43.3618	112	0
1528160476.061803000	43.3618	74	1
1528160476.061969000	43.3619	112	1
1528160476.097463000	43.3974	74	0
1528160476.171260000	43.4712	505	1
1528160476.207997000	43.508	74	0
1528160476.769843000	44.0698	280	0
1528160476.771411000	44.0714	920	0
1528160476.771441000	44.0714	74	1
1528160476.774253000	44.0742	104	0
1528160476.775851000	44.0758	112	0
1528160476.775886000	44.0759	74	1
1528160476.775985000	44.076	112	1
1528160476.811574000	44.1116	74	0
1528160476.899986000	44.2	502	1
1528160476.937855000	44.2378	74	0
1528160477.377296000	44.6773	281	0
1528160477.379021000	44.679	266	0
1528160477.379055000	44.679	74	1
1528160477.382434000	44.6824	104	0
1528160477.385796000	44.6858	112	0
1528160477.385846000	44.6858	74	1
1528160477.386010000	44.686	112	1
1528160477.439259000	44.7392	74	0
1528160477.493275000	44.7933	503	1
1528160477.536610000	44.8366	74	0
1528160477.627502000	44.9275	281	0
1528160477.629162000	44.9291	437	0
1528160477.629189000	44.9292	74	1
1528160477.631291000	44.9313	104	0
1528160477.632880000	44.9329	112	0
1528160477.632908000	44.9329	74	1
1528160477.633052000	44.933	112	1
1528160477.671294000	44.9713	74	0
1528160477.845534000	45.1455	502	1
1528160477.891256000	45.1912	74	0
1528160477.978400000	45.2784	281	0
1528160477.980048000	45.28	593	0
1528160477.980078000	45.2801	74	1
1528160477.984026000	45.284	104	0
1528160477.985604000	45.2856	112	0
1528160477.985635000	45.2856	74	1
1528160477.985775000	45.2858	112	1
1528160478.027218000	45.3272	74	0
1528160478.105626000	45.4056	503	1
1528160478.141997000	45.442	74	0
1528160478.571824000	45.8718	281	0
1528160478.573386000	45.8734	266	0
1528160478.573417000	45.8734	74	1
1528160478.576506000	45.8765	104	0
1528160478.578156000	45.8781	112	0
1528160478.578192000	45.8782	74	1
1528160478.578306000	45.8783	112	1
1528160478.615970000	45.9159	74	0
1528160478.702676000	46.0027	503	1
1528160478.753832000	46.0538	74	0
1528160479.186407000	46.4864	280	0
1528160479.188120000	46.4881	920	0
1528160479.188154000	46.4881	74	1
1528160479.191562000	46.4915	104	0
1528160479.193173000	46.4932	112	0
1528160479.193203000	46.4932	74	1
1528160479.193395000	46.4934	112	1
1528160479.230648000	46.5306	74	0
1528160479.319506000	46.6195	502	1
1528160479.366165000	46.6661	74	0
1528160479.456913000	46.7569	281	0
1528160479.458544000	46.7585	126	0
1528160479.458575000	46.7586	74	1
1528160479.587916000	46.8879	266	0
1528160479.589429000	46.8894	104	0
1528160479.589454000	46.8894	74	1
1528160479.591020000	46.891	112	0
1528160479.591178000	46.8912	112	1
1528160479.628711000	46.9287	74	0
1528160479.703695000	47.0037	503	1
1528160479.741804000	47.0418	74	0
1528160479.833903000	47.1339	280	0
1528160479.835557000	47.1355	126	0
1528160479.835584000	47.1356	74	1
1528160479.843712000	47.1437	437	0
1528160479.845306000	47.1453	104	0
1528160479.845331000	47.1453	74	1
1528160479.846926000	47.1469	112	0
1528160479.847075000	47.1471	112	1
1528160479.882740000	47.1827	74	0
1528160479.961884000	47.2619	503	1
1528160480.002520000	47.3025	74	0
1528160480.091909000	47.3919	283	0
1528160480.093428000	47.3934	266	0
1528160480.093456000	47.3934	74	1
1528160480.097106000	47.3971	104	0
1528160480.098765000	47.3987	112	0
1528160480.098785000	47.3988	74	1
1528160480.098897000	47.3989	112	1
1528160480.138725000	47.4387	74	0
1528160480.237923000	47.5379	1249	1
1528160480.274173000	47.5742	74	0
1528160480.362763000	47.6627	283	0
1528160480.364359000	47.6643	593	0
1528160480.364382000	47.6644	74	1
1528160480.367743000	47.6677	104	0
1528160480.369359000	47.6693	112	0
1528160480.369383000	47.6694	74	1
1528160480.369503000	47.6695	112	1
1528160480.410888000	47.7109	74	0
1528160480.501037000	47.801	823	1
1528160480.539523000	47.8395	74	0
1528160480.628186000	47.9282	281	0
1528160480.629775000	47.9298	437	0
1528160480.629806000	47.9298	74	1
1528160480.632268000	47.9322	104	0
1528160480.633863000	47.9338	112	0
1528160480.633891000	47.9339	74	1
1528160480.634033000	47.934	112	1
1528160480.672285000	47.9723	74	0
1528160480.746411000	48.0464	503	1
1528160480.787218000	48.0872	74	0
1528160481.216834000	48.5168	281	0
1528160481.218446000	48.5184	593	0
1528160481.218477000	48.5185	74	1
1528160481.221813000	48.5218	104	0
1528160481.223477000	48.5235	112	0
1528160481.223513000	48.5235	74	1
1528160481.223702000	48.5237	112	1
1528160481.261024000	48.561	74	0
1528160481.344631000	48.6446	503	1
1528160481.383510000	48.6835	74	0
1528160481.477284000	48.7773	283	0
1528160481.478924000	48.7789	126	0
1528160481.478956000	48.7789	74	1
1528160481.497659000	48.7976	266	0
1528160481.499240000	48.7992	104	0
1528160481.499263000	48.7992	74	1
1528160481.500766000	48.8007	112	0
1528160481.500957000	48.8009	112	1
1528160481.537349000	48.8373	74	0
1528160489.689521000	56.9895	501	1
1528160489.735985000	57.036	74	0
1528160490.164756000	57.4647	281	0
1528160490.166304000	57.4663	920	0
1528160490.166338000	57.4663	74	1
1528160490.169686000	57.4697	104	0
1528160490.171279000	57.4713	112	0
1528160490.171319000	57.4713	74	1
1528160490.171449000	57.4714	112	1
1528160490.207297000	57.5073	74	0
1528160490.282096000	57.5821	503	1
1528160490.318733000	57.6187	74	0
1528160490.406392000	57.7064	283	0
1528160490.408030000	57.708	126	0
1528160490.408063000	57.708	74	1
1528160490.449288000	57.7493	266	0
1528160490.450872000	57.7509	104	0
1528160490.450898000	57.7509	74	1
1528160490.452541000	57.7525	112	0
1528160490.452885000	57.7529	112	1
1528160490.490249000	57.7902	74	0
1528160490.577842000	57.8778	503	1
1528160490.625407000	57.9254	74	0
1528160490.714703000	58.0147	281	0
1528160490.716296000	58.0163	437	0
1528160490.716325000	58.0163	74	1
1528160490.720033000	58.02	104	0
1528160490.721563000	58.0215	112	0
1528160490.721586000	58.0216	74	1
1528160490.721702000	58.0217	112	1
1528160490.761119000	58.0611	74	0
1528160490.838543000	58.1385	503	1
1528160490.895466000	58.1954	74	0
1528160491.322732000	58.6227	283	0
1528160491.324310000	58.6243	593	0
1528160491.324343000	58.6243	74	1
1528160491.325862000	58.6258	104	0
1528160491.327517000	58.6275	112	0
1528160491.327552000	58.6275	74	1
1528160491.327697000	58.6277	112	1
1528160491.364664000	58.6646	74	0
1528160491.453696000	58.7537	504	1
1528160491.490430000	58.7904	74	0
1528160491.580875000	58.8809	283	0
1528160491.582464000	58.8824	126	0
1528160491.582492000	58.8825	74	1
1528160491.709147000	59.0091	266	0
1528160491.710757000	59.0107	104	0
1528160491.710792000	59.0108	74	1
1528160491.712351000	59.0123	112	0
1528160491.712506000	59.0125	112	1
1528160491.748670000	59.0487	74	0
1528160491.822678000	59.1227	503	1
1528160491.888684000	59.1887	74	0
1528160491.977056000	59.277	283	0
1528160491.978691000	59.2787	437	0
1528160491.978722000	59.2787	74	1
1528160491.981168000	59.2811	104	0
1528160491.982752000	59.2827	112	0
1528160491.982781000	59.2828	74	1
1528160491.982886000	59.2829	112	1
1528160492.024632000	59.3246	74	0
1528160492.113354000	59.4133	503	1
1528160492.151468000	59.4514	74	0
1528160492.243506000	59.5435	281	0
1528160492.245097000	59.5451	266	0
1528160492.245124000	59.5451	74	1
1528160492.248656000	59.5486	104	0
1528160492.250195000	59.5502	112	0
1528160492.250226000	59.5502	74	1
1528160492.250381000	59.5504	112	1
1528160492.291067000	59.591	74	0
1528160492.375818000	59.6758	503	1
1528160492.431190000	59.7312	74	0
1528160492.521405000	59.8214	281	0
1528160492.523039000	59.823	437	0
1528160492.523078000	59.8231	74	1
1528160492.526239000	59.8262	104	0
1528160492.527974000	59.828	112	0
1528160492.528009000	59.828	74	1
1528160492.528226000	59.8282	112	1
1528160492.578304000	59.8783	74	0
1528160492.650902000	59.9509	503	1
1528160492.698061000	59.998	74	0
1528160492.847323000	60.1473	280	0
1528160492.849024000	60.149	266	0
1528160492.849055000	60.149	74	1
1528160492.851213000	60.1512	104	0
1528160492.852813000	60.1528	112	0
1528160492.852842000	60.1528	74	1
1528160492.852988000	60.153	112	1
1528160492.889716000	60.1897	74	0
1528160492.957527000	60.2575	501	1
1528160492.995372000	60.2954	74	0
1528160493.431203000	60.7312	283	0
1528160493.432807000	60.7328	593	0
1528160493.432835000	60.7328	74	1
1528160493.436085000	60.7361	104	0
1528160493.437748000	60.7377	112	0
1528160493.437785000	60.7378	74	1
1528160493.438020000	60.738	112	1
1528160493.474074000	60.7741	74	0
1528160493.564444000	60.8644	503	1
1528160493.601554000	60.9015	74	0
1528160494.072762000	61.3727	281	0
1528160494.074299000	61.3743	593	0
1528160494.074331000	61.3743	74	1
1528160494.076610000	61.3766	104	0
1528160494.078255000	61.3782	112	0
1528160494.078283000	61.3783	74	1
1528160494.078395000	61.3784	112	1
1528160494.115672000	61.4157	74	0
1528160494.185184000	61.4852	503	1
1528160494.221179000	61.5212	74	0
1528160494.658784000	61.9588	281	0
1528160494.660330000	61.9603	593	0
1528160494.660364000	61.9603	74	1
1528160494.661924000	61.9619	104	0
1528160494.663520000	61.9635	112	0
1528160494.663548000	61.9635	74	1
1528160494.663697000	61.9637	112	1
1528160494.699198000	61.9992	74	0
1528160494.793397000	62.0934	503	1
1528160494.830195000	62.1302	74	0
1528160494.918577000	62.2186	283	0
1528160494.920171000	62.2202	437	0
1528160494.920195000	62.2202	74	1
1528160494.924860000	62.2248	104	0
1528160494.926440000	62.2264	112	0
1528160494.926463000	62.2264	74	1
1528160494.926558000	62.2265	112	1
1528160494.962451000	62.2624	74	0
1528160495.043283000	62.3433	1249	1
1528160495.080251000	62.3802	74	0
1528160495.168993000	62.469	281	0
1528160495.170594000	62.4706	266	0
1528160495.170613000	62.4706	74	1
1528160495.174246000	62.4742	104	0
1528160495.175787000	62.4758	112	0
1528160495.175807000	62.4758	74	1
1528160495.175913000	62.4759	112	1
1528160495.213513000	62.5135	74	0
1528160495.281884000	62.5819	824	1
1528160495.333878000	62.6339	74	0
1528160495.429154000	62.7291	280	0
1528160495.430750000	62.7307	437	0
1528160495.430782000	62.7308	74	1
1528160495.434020000	62.734	104	0
1528160495.435614000	62.7356	112	0
1528160495.435650000	62.7356	74	1
1528160495.435788000	62.7358	112	1
1528160495.485518000	62.7855	74	0
1528160495.572875000	62.8729	501	1
1528160495.638552000	62.9385	74	0
1528160495.730347000	63.0303	284	0
1528160495.731993000	63.032	266	0
1528160495.732019000	63.032	74	1
1528160495.736851000	63.0368	104	0
1528160495.739069000	63.039	112	0
1528160495.739095000	63.0391	74	1
1528160495.739214000	63.0392	112	1
1528160495.775597000	63.0756	74	0
1528160495.847228000	63.1472	505	1
1528160495.884581000	63.1846	74	0
1528160495.977305000	63.2773	281	0
1528160495.978968000	63.2789	725	0
1528160495.978994000	63.279	74	1
1528160495.982754000	63.2827	104	0
1528160495.984331000	63.2843	112	0
1528160495.984354000	63.2843	74	1
1528160495.984471000	63.2845	112	1
1528160496.020548000	63.3205	74	0
1528160496.090522000	63.3905	503	1
1528160496.128088000	63.4281	74	0
1528160496.235098000	63.5351	283	0
1528160496.236691000	63.5367	266	0
1528160496.236719000	63.5367	74	1
1528160496.240543000	63.5405	104	0
1528160496.242069000	63.542	112	0
1528160496.242090000	63.5421	74	1
1528160496.242950000	63.5429	112	1
1528160496.278195000	63.5782	74	0
1528160496.365150000	63.6651	503	1
1528160496.404097000	63.7041	74	0
1528160496.498944000	63.7989	281	0
1528160496.500542000	63.8005	437	0
1528160496.500570000	63.8005	74	1
1528160496.504916000	63.8049	104	0
1528160496.506510000	63.8065	112	0
1528160496.506540000	63.8065	74	1
1528160496.506685000	63.8067	112	1
1528160496.543221000	63.8432	74	0
1528160496.616045000	63.916	502	1
1528160496.652024000	63.952	74	0
1528160496.748952000	64.0489	281	0
1528160496.750533000	64.0505	266	0
1528160496.750574000	64.0506	74	1
1528160496.755423000	64.0554	104	0
1528160496.757017000	64.057	112	0
1528160496.757054000	64.057	74	1
1528160496.757219000	64.0572	112	1
1528160496.793108000	64.0931	74	0
1528160496.881818000	64.1818	502	1
1528160496.918245000	64.2182	74	0
1528160497.007928000	64.3079	283	0
1528160497.009471000	64.3095	437	0
1528160497.009510000	64.3095	74	1
1528160497.014269000	64.3142	104	0
1528160497.015781000	64.3158	112	0
1528160497.015815000	64.3158	74	1
1528160497.015953000	64.3159	112	1
1528160497.051945000	64.3519	74	0
1528160497.132091000	64.4321	503	1
1528160497.169070000	64.469	74	0
1528160497.259028000	64.559	281	0
1528160497.260623000	64.5606	266	0
1528160497.260655000	64.5606	74	1
1528160497.272036000	64.572	104	0
1528160497.273649000	64.5736	112	0
1528160497.273667000	64.5736	74	1
1528160497.273797000	64.5738	112	1
1528160497.314989000	64.615	74	0
1528160497.394362000	64.6943	503	1
1528160497.430784000	64.7308	74	0
1528160497.541322000	64.8413	281	0
1528160497.542997000	64.843	437	0
1528160497.543030000	64.843	74	1
1528160497.546306000	64.8463	104	0
1528160497.547962000	64.8479	112	0
1528160497.547994000	64.848	74	1
1528160497.548115000	64.8481	112	1
1528160497.584361000	64.8843	74	0
1528160497.659928000	64.9599	503	1
1528160497.715206000	65.0152	74	0
1528160497.815206000	65.1152	280	0
1528160497.816793000	65.1168	266	0
1528160497.816827000	65.1168	74	1
1528160497.820579000	65.1206	104	0
1528160497.822106000	65.1221	112	0
1528160497.822129000	65.1221	74	1
1528160497.822733000	65.1227	112	1
1528160497.859302000	65.1593	74	0
1528160497.941664000	65.2416	502	1
1528160497.987302000	65.2873	74	0
1528160498.074861000	65.3748	283	0
1528160498.076454000	65.3764	437	0
1528160498.076487000	65.3765	74	1
1528160498.080396000	65.3804	104	0
1528160498.081947000	65.3819	112	0
1528160498.081981000	65.382	74	1
1528160498.082106000	65.3821	112	1
1528160498.119354000	65.4193	74	0
1528160498.201537000	65.5015	505	1
1528160498.246413000	65.5464	74	0
1528160498.336605000	65.6366	281	0
1528160498.338247000	65.6382	266	0
1528160498.338278000	65.6383	74	1
1528160498.341477000	65.6415	104	0
1528160498.343028000	65.643	112	0
1528160498.343052000	65.643	74	1
1528160498.343195000	65.6432	112	1
1528160498.379458000	65.6794	74	0
1528160498.461847000	65.7618	503	1
1528160498.498917000	65.7989	74	0
1528160498.591659000	65.8916	280	0
1528160498.593246000	65.8932	437	0
1528160498.593278000	65.8933	74	1
1528160498.597325000	65.8973	104	0
1528160498.598967000	65.8989	112	0
1528160498.599005000	65.899	74	1
1528160498.599121000	65.8991	112	1
1528160498.634497000	65.9345	74	0
1528160498.708944000	66.0089	503	1
1528160498.747027000	66.047	74	0
1528160498.849312000	66.1493	281	0
1528160498.850955000	66.1509	266	0
1528160498.850984000	66.151	74	1
1528160498.853068000	66.153	104	0
1528160498.854592000	66.1546	112	0
1528160498.854619000	66.1546	74	1
1528160498.854776000	66.1548	112	1
1528160498.892514000	66.1925	74	0
1528160498.966325000	66.2663	503	1
1528160499.003329000	66.3033	74	0
1528160499.111479000	66.4115	281	0
1528160499.113062000	66.413	437	0
1528160499.113099000	66.4131	74	1
1528160499.116380000	66.4164	104	0
1528160499.118012000	66.418	112	0
1528160499.118049000	66.418	74	1
1528160499.118160000	66.4181	112	1
1528160499.155541000	66.4555	74	0
1528160499.240010000	66.54	504	1
1528160499.276230000	66.5762	74	0
1528160499.366724000	66.6667	280	0
1528160499.368359000	66.6683	266	0
1528160499.368389000	66.6684	74	1
1528160499.371235000	66.6712	104	0
1528160499.372762000	66.6727	112	0
1528160499.372789000	66.6728	74	1
1528160499.372932000	66.6729	112	1
1528160499.408876000	66.7089	74	0
1528160499.475171000	66.7752	1246	1
1528160499.512054000	66.812	74	0
1528160499.604188000	66.9042	280	0
1528160499.605777000	66.9058	437	0
1528160499.605809000	66.9058	74	1
1528160499.608625000	66.9086	104	0
1528160499.610212000	66.9102	112	0
1528160499.610243000	66.9102	74	1
1528160499.610837000	66.9108	112	1
1528160499.648713000	66.9487	74	0
1528160499.741581000	67.0416	823	1
1528160499.778179000	67.0782	74	0
1528160500.206094000	67.5061	283	0
1528160500.207726000	67.5077	126	0
1528160500.207757000	67.5077	74	1
1528160500.612887000	67.9129	266	0
1528160500.614464000	67.9144	104	0
1528160500.614490000	67.9145	74	1
1528160500.615984000	67.916	112	0
1528160500.616131000	67.9161	112	1
1528160500.651836000	67.9518	74	0
1528160500.739269000	68.0392	502	1
1528160500.786303000	68.0863	74	0
1528160500.874890000	68.1749	281	0
1528160500.876491000	68.1765	437	0
1528160500.876524000	68.1765	74	1
1528160500.880408000	68.1804	104	0
1528160500.881981000	68.182	112	0
1528160500.882010000	68.182	74	1
1528160500.882145000	68.1821	112	1
1528160500.918233000	68.2182	74	0
1528160501.008369000	68.3083	502	1
1528160501.050707000	68.3507	74	0
1528160501.162631000	68.4626	283	0
1528160501.164273000	68.4643	266	0
1528160501.164306000	68.4643	74	1
1528160501.165861000	68.4658	104	0
1528160501.167583000	68.4676	112	0
1528160501.167610000	68.4676	74	1
1528160501.167787000	68.4678	112	1
1528160501.209862000	68.5098	74	0
1528160501.322424000	68.6224	503	1
1528160501.368664000	68.6686	74	0
1528160501.452127000	68.7521	281	0
1528160501.453657000	68.7536	437	0
1528160501.453691000	68.7537	74	1
1528160501.455580000	68.7556	104	0
1528160501.457175000	68.7572	112	0
1528160501.457204000	68.7572	74	1
1528160501.457364000	68.7573	112	1
1528160501.495058000	68.795	74	0
1528160501.563721000	68.8637	501	1
1528160501.601003000	68.901	74	0
1528160501.709131000	69.0091	281	0
1528160501.710651000	69.0106	266	0
1528160501.710686000	69.0107	74	1
1528160501.713755000	69.0137	104	0
1528160501.715300000	69.0153	112	0
1528160501.715322000	69.0153	74	1
1528160501.715462000	69.0154	112	1
1528160501.750818000	69.0508	74	0
1528160501.837942000	69.1379	502	1
1528160501.875642000	69.1756	74	0
1528160501.963924000	69.2639	284	0
1528160501.965517000	69.2655	437	0
1528160501.965545000	69.2655	74	1
1528160501.968666000	69.2686	104	0
1528160501.970256000	69.2702	112	0
1528160501.970289000	69.2703	74	1
1528160501.970439000	69.2704	112	1
1528160502.008150000	69.3081	74	0
1528160502.101114000	69.4011	504	1
1528160502.138178000	69.4382	74	0
1528160502.571799000	69.8718	281	0
1528160502.573461000	69.8734	593	0
1528160502.573495000	69.8735	74	1
1528160502.576562000	69.8765	104	0
1528160502.578214000	69.8782	112	0
1528160502.578250000	69.8782	74	1
1528160502.578391000	69.8784	112	1
1528160502.614311000	69.9143	74	0
1528160502.699260000	69.9992	502	1
1528160502.740164000	70.0401	74	0
1528160502.830959000	70.1309	283	0
1528160502.832544000	70.1325	126	0
1528160502.832574000	70.1326	74	1
1528160503.187310000	70.4873	266	0
1528160503.188991000	70.489	104	0
1528160503.189017000	70.489	74	1
1528160503.190586000	70.4906	112	0
1528160503.190807000	70.4908	112	1
1528160503.231592000	70.5316	74	0
1528160503.324439000	70.6244	504	1
1528160503.361920000	70.6619	74	0
1528160503.460063000	70.76	283	0
1528160503.461729000	70.7617	437	0
1528160503.461760000	70.7617	74	1
1528160503.463713000	70.7637	104	0
1528160503.465310000	70.7653	112	0
1528160503.465336000	70.7653	74	1
1528160503.465480000	70.7655	112	1
1528160503.502041000	70.802	74	0
1528160503.589072000	70.8891	503	1
1528160503.625957000	70.9259	74	0
1528160503.715593000	71.0156	281	0
1528160503.717176000	71.0172	266	0
1528160503.717206000	71.0172	74	1
1528160503.720599000	71.0206	104	0
1528160503.722119000	71.0221	112	0
1528160503.722148000	71.0221	74	1
1528160503.722275000	71.0223	112	1
1528160503.758737000	71.0587	74	0
1528160503.833407000	71.1334	503	1
1528160503.869120000	71.1691	74	0
1528160503.958480000	71.2585	283	0
1528160503.960010000	71.26	437	0
1528160503.960042000	71.26	74	1
1528160503.963359000	71.2633	104	0
1528160503.964945000	71.2649	112	0
1528160503.964974000	71.265	74	1
1528160503.965102000	71.2651	112	1
1528160504.010753000	71.3107	74	0
1528160504.085415000	71.3854	503	1
1528160504.122018000	71.422	74	0
1528160504.213094000	71.5131	281	0
1528160504.214688000	71.5147	266	0
1528160504.214718000	71.5147	74	1
1528160504.218027000	71.518	104	0
1528160504.219581000	71.5196	112	0
1528160504.219609000	71.5196	74	1
1528160504.220017000	71.52	112	1
1528160504.259827000	71.5598	74	0
1528160504.325461000	71.6254	502	1
1528160504.362413000	71.6624	74	0
1528160504.453297000	71.7533	283	0
1528160504.454860000	71.7548	594	0
1528160504.454889000	71.7549	74	1
1528160504.458386000	71.7584	104	0
1528160504.459985000	71.76	112	0
1528160504.460021000	71.76	74	1
1528160504.460203000	71.7602	112	1
1528160504.500964000	71.8009	74	0
1528160504.578922000	71.8789	504	1
1528160504.627672000	71.9277	74	0
1528160504.850139000	72.1501	281	0
1528160504.851730000	72.1517	439	0
1528160504.851763000	72.1517	74	1
1528160504.853903000	72.1539	104	0
1528160504.855508000	72.1555	112	0
1528160504.855535000	72.1555	74	1
1528160504.855741000	72.1557	112	1
1528160504.897591000	72.1976	74	0
1528160504.965851000	72.2658	503	1
1528160505.005655000	72.3056	74	0
1528160505.099787000	72.3998	281	0
1528160505.101325000	72.4013	267	0
1528160505.101356000	72.4013	74	1
1528160505.104647000	72.4046	104	0
1528160505.106189000	72.4062	112	0
1528160505.106206000	72.4062	74	1
1528160505.106342000	72.4063	112	1
1528160505.141842000	72.4418	74	0
1528160505.226231000	72.5262	502	1
1528160505.263510000	72.5635	74	0
1528160505.706765000	73.0067	281	0
1528160505.708402000	73.0084	926	0
1528160505.708433000	73.0084	74	1
1528160505.712037000	73.012	104	0
1528160505.713683000	73.0137	112	0
1528160505.713718000	73.0137	74	1
1528160505.713929000	73.0139	112	1
1528160505.750707000	73.0507	74	0
1528160505.851217000	73.1512	1247	1
1528160505.897333000	73.1973	74	0
1528160505.988349000	73.2883	283	0
1528160505.989939000	73.2899	126	0
1528160505.989969000	73.2899	74	1
1528160506.170908000	73.4709	268	0
1528160506.172558000	73.4725	104	0
1528160506.172583000	73.4726	74	1
1528160506.174081000	73.4741	112	0
1528160506.174260000	73.4742	112	1
1528160506.215491000	73.5155	74	0
1528160506.309479000	73.6095	824	1
1528160506.346304000	73.6463	74	0
1528160506.434671000	73.7347	281	0
1528160506.436260000	73.7362	439	0
1528160506.436290000	73.7363	74	1
1528160506.439702000	73.7397	104	0
1528160506.441235000	73.7412	112	0
1528160506.441259000	73.7412	74	1
1528160506.441378000	73.7414	112	1
1528160506.479039000	73.779	74	0
1528160506.714229000	74.0142	503	1
1528160506.751756000	74.0517	74	0
1528160506.843766000	74.1437	283	0
1528160506.845307000	74.1453	126	0
1528160506.845331000	74.1453	74	1
1528160507.384027000	74.684	268	0
1528160507.385533000	74.6855	104	0
1528160507.385560000	74.6855	74	1
1528160507.387124000	74.6871	112	0
1528160507.387282000	74.6873	112	1
1528160507.424294000	74.7243	74	0
1528160507.517532000	74.8175	501	1
1528160507.562558000	74.8625	74	0
1528160507.655482000	74.9555	283	0
1528160507.657074000	74.9571	597	0
1528160507.657104000	74.9571	74	1
1528160507.659427000	74.9594	104	0
1528160507.661038000	74.961	112	0
1528160507.661070000	74.9611	74	1
1528160507.661285000	74.9613	112	1
1528160507.697350000	74.9973	74	0
1528160507.781780000	75.0818	504	1
1528160507.818628000	75.1186	74	0
1528160507.905466000	75.2054	281	0
1528160507.907055000	75.207	126	0
1528160507.907082000	75.2071	74	1
1528160508.067337000	75.3673	268	0
1528160508.068990000	75.369	104	0
1528160508.069021000	75.369	74	1
1528160508.070565000	75.3705	112	0
1528160508.070697000	75.3707	112	1
1528160508.106721000	75.4067	74	0
1528160508.194754000	75.4947	503	1
1528160508.232303000	75.5323	74	0
1528160508.321937000	75.6219	280	0
1528160508.323538000	75.6235	491	0
1528160508.323568000	75.6235	74	1
1528160508.377061000	75.677	104	0
1528160508.378635000	75.6786	112	0
1528160508.378664000	75.6786	74	1
1528160508.378852000	75.6788	112	1
1528160508.414495000	75.7145	74	0
1528160508.487956000	75.7879	504	1
1528160508.524181000	75.8242	74	0
1528160508.613811000	75.9138	283	0
1528160508.615343000	75.9153	268	0
1528160508.615374000	75.9154	74	1
1528160508.619321000	75.9193	104	0
1528160508.620905000	75.9209	112	0
1528160508.620924000	75.9209	74	1
1528160508.621052000	75.921	112	1
1528160508.656235000	75.9562	74	0
1528160508.750116000	76.0501	504	1
1528160508.788843000	76.0888	74	0
1528160509.219418000	76.5194	284	0
1528160509.221049000	76.521	597	0
1528160509.221080000	76.5211	74	1
1528160509.222598000	76.5226	104	0
1528160509.224168000	76.5241	112	0
1528160509.224194000	76.5242	74	1
1528160509.224327000	76.5243	112	1
1528160509.260232000	76.5602	74	0
1528160509.370197000	76.6702	504	1
1528160509.408018000	76.708	74	0
1528160509.491669000	76.7916	281	0
1528160509.493269000	76.7932	439	0
1528160509.493298000	76.7933	74	1
1528160509.494843000	76.7948	104	0
1528160509.496438000	76.7964	112	0
1528160509.496472000	76.7965	74	1
1528160509.496610000	76.7966	112	1
1528160509.533099000	76.8331	74	0
1528160509.603403000	76.9034	503	1
1528160509.639993000	76.94	74	0
1528160509.786581000	77.0866	283	0
1528160509.788228000	77.0882	268	0
1528160509.788261000	77.0882	74	1
1528160509.791129000	77.0911	104	0
1528160509.792691000	77.0927	112	0
1528160509.792718000	77.0927	74	1
1528160509.792944000	77.0929	112	1
1528160509.835852000	77.1358	74	0
1528160509.908628000	77.2086	503	1
1528160509.945718000	77.2457	74	0
1528160510.037269000	77.3372	281	0
1528160510.038929000	77.3389	597	0
1528160510.038957000	77.3389	74	1
1528160510.040838000	77.3408	104	0
1528160510.042434000	77.3424	112	0
1528160510.042459000	77.3424	74	1
1528160510.042595000	77.3426	112	1
1528160510.080305000	77.3803	74	0
1528160510.145442000	77.4454	501	1
1528160510.191961000	77.4919	74	0
1528160510.279052000	77.579	281	0
1528160510.280630000	77.5806	268	0
1528160510.280659000	77.5806	74	1
1528160510.283916000	77.5839	104	0
1528160510.285529000	77.5855	112	0
1528160510.285563000	77.5855	74	1
1528160510.285720000	77.5857	112	1
1528160510.324666000	77.6246	74	0
1528160510.411921000	77.7119	503	1
1528160510.474346000	77.7743	74	0
1528160510.563183000	77.8632	283	0
1528160510.564760000	77.8647	268	0
1528160510.564795000	77.8648	74	1
1528160510.568655000	77.8686	104	0
1528160510.570175000	77.8702	112	0
1528160510.570210000	77.8702	74	1
1528160510.570318000	77.8703	112	1
1528160510.611391000	77.9114	74	0
1528160510.693774000	77.9938	504	1
1528160510.730399000	78.0304	74	0
1528160510.820727000	78.1207	283	0
1528160510.822310000	78.1223	439	0
1528160510.822341000	78.1223	74	1
1528160510.825192000	78.1252	104	0
1528160510.826789000	78.1268	112	0
1528160510.826824000	78.1268	74	1
1528160510.826999000	78.127	112	1
1528160510.864614000	78.1646	74	0
1528160510.951633000	78.2516	504	1
1528160510.991051000	78.291	74	0
1528160511.085319000	78.3853	281	0
1528160511.086954000	78.3869	268	0
1528160511.086992000	78.387	74	1
1528160511.089462000	78.3894	104	0
1528160511.091002000	78.391	112	0
1528160511.091032000	78.391	74	1
1528160511.091195000	78.3912	112	1
1528160511.127103000	78.4271	74	0
1528160511.220344000	78.5203	503	1
1528160511.257327000	78.5573	74	0
1528160511.346451000	78.6464	283	0
1528160511.348143000	78.6481	439	0
1528160511.348176000	78.6482	74	1
1528160511.351767000	78.6517	104	0
1528160511.353296000	78.6533	112	0
1528160511.353321000	78.6533	74	1
1528160511.353462000	78.6534	112	1
1528160511.389088000	78.6891	74	0
1528160511.458498000	78.7585	502	1
1528160511.504750000	78.8047	74	0
1528160511.592871000	78.8929	281	0
1528160511.594450000	78.8944	268	0
1528160511.594484000	78.8945	74	1
1528160511.597613000	78.8976	104	0
1528160511.599136000	78.8991	112	0
1528160511.599158000	78.8991	74	1
1528160511.599283000	78.8993	112	1
1528160511.635213000	78.9352	74	0
1528160511.713630000	79.0136	1248	1
1528160511.751907000	79.0519	74	0
1528160511.841494000	79.1415	280	0
1528160511.843023000	79.143	439	0
1528160511.843055000	79.143	74	1
1528160511.846091000	79.1461	104	0
1528160511.847796000	79.1478	112	0
1528160511.847828000	79.1478	74	1
1528160511.848020000	79.148	112	1
1528160511.885287000	79.1853	74	0
1528160511.978413000	79.2784	823	1
1528160512.017766000	79.3177	74	0
1528160512.104960000	79.4049	283	0
1528160512.106538000	79.4065	268	0
1528160512.106572000	79.4066	74	1
1528160512.111114000	79.4111	104	0
1528160512.112712000	79.4127	112	0
1528160512.112740000	79.4127	74	1
1528160512.112945000	79.4129	112	1
1528160512.152087000	79.4521	74	0
1528160512.227126000	79.5271	504	1
1528160512.276178000	79.5762	74	0
1528160512.372044000	79.672	283	0
1528160512.373628000	79.6736	439	0
1528160512.373659000	79.6736	74	1
1528160512.376196000	79.6762	104	0
1528160512.377853000	79.6778	112	0
1528160512.377882000	79.6779	74	1
1528160512.378036000	79.678	112	1
1528160512.414188000	79.7142	74	0
1528160512.483279000	79.7833	503	1
1528160512.519780000	79.8198	74	0
1528160513.136894000	80.4369	281	0
1528160513.138561000	80.4385	597	0
1528160513.138598000	80.4386	74	1
1528160513.140795000	80.4408	104	0
1528160513.142412000	80.4424	112	0
1528160513.142450000	80.4424	74	1
1528160513.142650000	80.4426	112	1
1528160513.181336000	80.4813	74	0
1528160513.247550000	80.5475	503	1
1528160513.285344000	80.5853	74	0
1528160513.372557000	80.6725	281	0
1528160513.374584000	80.6746	126	0
1528160513.374619000	80.6746	74	1
1528160513.467307000	80.7673	268	0
1528160513.469128000	80.7691	104	0
1528160513.469156000	80.7691	74	1
1528160513.470732000	80.7707	112	0
1528160513.470972000	80.771	112	1
1528160513.519856000	80.8198	74	0
1528160513.593796000	80.8938	503	1
1528160513.660043000	80.96	74	0
1528160513.736931000	81.0369	281	0
1528160513.738645000	81.0386	439	0
1528160513.738684000	81.0387	74	1
1528160513.741639000	81.0416	104	0
1528160513.743239000	81.0432	112	0
1528160513.743277000	81.0433	74	1
1528160513.743468000	81.0434	112	1
1528160513.780545000	81.0805	74	0
1528160513.849273000	81.1493	500	1
1528160513.889346000	81.1893	74	0
1528160513.984620000	81.2846	283	0
1528160513.986213000	81.2862	268	0
1528160513.986251000	81.2862	74	1
1528160513.990823000	81.2908	104	0
1528160513.992360000	81.2923	112	0
1528160513.992391000	81.2924	74	1
1528160513.992499000	81.2925	112	1
1528160514.028775000	81.3288	74	0
1528160514.116310000	81.4163	502	1
1528160514.152845000	81.4528	74	0
1528160514.240653000	81.5406	283	0
1528160514.242267000	81.5422	597	0
1528160514.242294000	81.5423	74	1
1528160514.245227000	81.5452	104	0
1528160514.246892000	81.5469	112	0
1528160514.246929000	81.5469	74	1
1528160514.247120000	81.5471	112	1
1528160514.282533000	81.5825	74	0
1528160514.352921000	81.6529	503	1
1528160514.412345000	81.7123	74	0
1528160514.508765000	81.8087	281	0
1528160514.510311000	81.8103	439	0
1528160514.510351000	81.8103	74	1
1528160514.512584000	81.8126	104	0
1528160514.514252000	81.8142	112	0
1528160514.514291000	81.8143	74	1
1528160514.514539000	81.8145	112	1
1528160514.551194000	81.8512	74	0
1528160514.641865000	81.9418	504	1
1528160514.678885000	81.9789	74	0
1528160514.768841000	82.0688	280	0
1528160514.770439000	82.0704	268	0
1528160514.770465000	82.0704	74	1
1528160514.772842000	82.0728	104	0
1528160514.774434000	82.0744	112	0
1528160514.774458000	82.0744	74	1
1528160514.774578000	82.0746	112	1
1528160514.812808000	82.1128	74	0
1528160514.881466000	82.1814	502	1
1528160514.922252000	82.2222	74	0
1528160515.004698000	82.3047	283	0
1528160515.006283000	82.3063	439	0
1528160515.006321000	82.3063	74	1
1528160515.008971000	82.309	104	0
1528160515.010568000	82.3105	112	0
1528160515.010610000	82.3106	74	1
1528160515.010745000	82.3107	112	1
1528160515.047117000	82.3471	74	0
1528160515.144738000	82.4447	503	1
1528160515.181139000	82.4811	74	0
1528160515.271490000	82.5715	283	0
1528160515.273007000	82.573	268	0
1528160515.273046000	82.573	74	1
1528160515.276281000	82.5763	104	0
1528160515.277953000	82.5779	112	0
1528160515.277985000	82.578	74	1
1528160515.278138000	82.5781	112	1
1528160515.315005000	82.615	74	0
1528160515.385642000	82.6856	504	1
1528160515.422391000	82.7224	74	0
1528160515.508695000	82.8087	281	0
1528160515.510286000	82.8103	439	0
1528160515.510330000	82.8103	74	1
1528160515.512384000	82.8124	104	0
1528160515.513984000	82.814	112	0
1528160515.514016000	82.814	74	1
1528160515.514129000	82.8141	112	1
1528160515.551511000	82.8515	74	0
1528160515.628694000	82.9287	503	1
1528160515.686293000	82.9863	74	0
1528160515.777872000	83.0779	280	0
1528160515.779475000	83.0795	268	0
1528160515.779513000	83.0795	74	1
1528160515.781193000	83.0812	104	0
1528160515.782788000	83.0828	112	0
1528160515.782820000	83.0828	74	1
1528160515.782974000	83.083	112	1
1528160515.819306000	83.1193	74	0
1528160515.890017000	83.19	502	1
1528160515.928036000	83.228	74	0
1528160516.015013000	83.315	281	0
1528160516.016625000	83.3166	597	0
1528160516.016658000	83.3166	74	1
1528160516.018554000	83.3185	104	0
1528160516.020160000	83.3201	112	0
1528160516.020197000	83.3202	74	1
1528160516.020334000	83.3203	112	1
1528160516.072872000	83.3729	74	0
1528160516.157230000	83.4572	502	1
1528160516.194049000	83.494	74	0
1528160516.279798000	83.5798	281	0
1528160516.281462000	83.5814	439	0
1528160516.281502000	83.5815	74	1
1528160516.285083000	83.5851	104	0
1528160516.286742000	83.5867	112	0
1528160516.286782000	83.5868	74	1
1528160516.287014000	83.587	112	1
1528160516.329306000	83.6293	74	0
1528160516.419389000	83.7194	502	1
1528160516.460284000	83.7603	74	0
1528160516.889490000	84.1895	280	0
1528160516.891089000	84.1911	597	0
1528160516.891130000	84.1911	74	1
1528160516.894233000	84.1942	104	0
1528160516.895839000	84.1958	112	0
1528160516.895889000	84.1959	74	1
1528160516.896090000	84.1961	112	1
1528160516.932098000	84.2321	74	0
1528160517.000731000	84.3007	1246	1
1528160517.037100000	84.3371	74	0
1528160517.129324000	84.4293	280	0
1528160517.130952000	84.4309	126	0
1528160517.130991000	84.431	74	1
1528160517.185540000	84.4855	268	0
1528160517.187121000	84.4871	104	0
1528160517.187141000	84.4871	74	1
1528160517.188848000	84.4888	112	0
1528160517.189094000	84.4891	112	1
1528160517.225672000	84.5257	74	0
1528160517.310466000	84.6104	822	1
1528160517.355475000	84.6555	74	0
1528160517.780752000	85.0807	279	0
1528160517.782314000	85.0823	597	0
1528160517.782347000	85.0823	74	1
1528160517.785193000	85.0852	104	0
1528160517.786845000	85.0868	112	0
1528160517.786879000	85.0869	74	1
1528160517.787107000	85.0871	112	1
1528160517.825487000	85.1255	74	0
1528160517.889814000	85.1898	501	1
1528160517.927082000	85.2271	74	0
1528160518.357169000	85.6571	283	0
1528160518.358872000	85.6589	597	0
1528160518.358906000	85.6589	74	1
1528160518.362997000	85.663	104	0
1528160518.364534000	85.6645	112	0
1528160518.364564000	85.6645	74	1
1528160518.364682000	85.6647	112	1
1528160518.400051000	85.7	74	0
1528160518.473719000	85.7737	504	1
1528160518.509536000	85.8095	74	0
1528160518.596637000	85.8966	283	0
1528160518.598230000	85.8982	126	0
1528160518.598259000	85.8982	74	1
1528160518.677160000	85.9771	268	0
1528160518.678849000	85.9788	104	0
1528160518.678879000	85.9789	74	1
1528160518.680416000	85.9804	112	0
1528160518.680621000	85.9806	112	1
1528160518.722442000	86.0224	74	0
1528160518.811720000	86.1117	502	1
1528160518.848076000	86.1481	74	0
1528160518.937489000	86.2375	280	0
1528160518.939087000	86.2391	439	0
1528160518.939117000	86.2391	74	1
1528160518.942021000	86.242	104	0
1528160518.943599000	86.2436	112	0
1528160518.943640000	86.2436	74	1
1528160518.943746000	86.2437	112	1
1528160518.980659000	86.2806	74	0
1528160519.054404000	86.3544	502	1
1528160519.090873000	86.3909	74	0
1528160519.178172000	86.4782	281	0
1528160519.179765000	86.4797	126	0
1528160519.179797000	86.4798	74	1
1528160519.192343000	86.4923	268	0
1528160519.193929000	86.4939	104	0
1528160519.193953000	86.4939	74	1
1528160519.195542000	86.4955	112	0
1528160519.195707000	86.4957	112	1
1528160519.231888000	86.5319	74	0
1528160519.312293000	86.6123	503	1
1528160519.365491000	86.6655	74	0
1528160519.460539000	86.7605	281	0
1528160519.462498000	86.7625	439	0
1528160519.462529000	86.7625	74	1
1528160519.465010000	86.765	104	0
1528160519.466610000	86.7666	112	0
1528160519.466647000	86.7666	74	1
1528160519.466812000	86.7668	112	1
1528160519.511855000	86.8118	74	0
1528160519.576686000	86.8767	502	1
1528160519.623195000	86.9232	74	0
1528160519.731688000	87.0317	281	0
1528160519.733261000	87.0332	268	0
1528160519.733294000	87.0333	74	1
1528160519.735718000	87.0357	104	0
1528160519.737258000	87.0372	112	0
1528160519.737286000	87.0373	74	1
1528160519.737460000	87.0374	112	1
1528160519.774069000	87.074	74	0
1528160519.842868000	87.1428	503	1
1528160519.879289000	87.1793	74	0
1528160520.308164000	87.6081	281	0
1528160520.309771000	87.6098	926	0
1528160520.309807000	87.6098	74	1
1528160520.312571000	87.6126	104	0
1528160520.314163000	87.6141	112	0
1528160520.314198000	87.6142	74	1
1528160520.314302000	87.6143	112	1
1528160520.351514000	87.6515	74	0
1528160520.435670000	87.7356	503	1
1528160520.481009000	87.781	74	0
1528160520.909570000	88.2095	280	0
1528160520.911118000	88.2111	126	0
1528160520.911149000	88.2111	74	1
1528160521.839323000	89.1393	268	0
1528160521.840958000	89.1409	104	0
1528160521.840985000	89.141	74	1
1528160521.842498000	89.1425	112	0
1528160521.842646000	89.1426	112	1
1528160521.881112000	89.1811	74	0
1528160521.961770000	89.2617	503	1
1528160521.998953000	89.2989	74	0
1528160522.434311000	89.7343	281	0
1528160522.435909000	89.7359	597	0
1528160522.435938000	89.7359	74	1
1528160522.437495000	89.7375	104	0
1528160522.439103000	89.7391	112	0
1528160522.439130000	89.7391	74	1
1528160522.439264000	89.7392	112	1
1528160522.474946000	89.7749	74	0
1528160522.548896000	89.8489	503	1
1528160522.589304000	89.8893	74	0
1528160522.679519000	89.9795	279	0
1528160522.681106000	89.9811	126	0
1528160522.681138000	89.9811	74	1
1528160522.748164000	90.0481	268	0
1528160522.749749000	90.0497	104	0
1528160522.749773000	90.0498	74	1
1528160522.751273000	90.0513	112	0
1528160522.751467000	90.0514	112	1
1528160522.787024000	90.087	74	0
1528160522.860281000	90.1603	503	1
1528160522.899135000	90.1991	74	0
1528160522.996518000	90.2965	280	0
1528160522.998215000	90.2982	126	0
1528160522.998244000	90.2982	74	1
1528160523.007673000	90.3077	439	0
1528160523.009226000	90.3092	104	0
1528160523.009252000	90.3092	74	1
1528160523.010806000	90.3108	112	0
1528160523.010954000	90.3109	112	1
1528160523.046334000	90.3463	74	0
1528160523.147167000	90.4471	502	1
1528160523.193221000	90.4932	74	0
1528160523.282376000	90.5824	281	0
1528160523.284023000	90.584	268	0
1528160523.284051000	90.584	74	1
1528160523.288509000	90.5885	104	0
1528160523.290110000	90.5901	112	0
1528160523.290134000	90.5901	74	1
1528160523.290323000	90.5903	112	1
1528160523.326708000	90.6267	74	0
1528160523.399126000	90.6991	503	1
1528160523.448407000	90.7484	74	0
1528160523.552518000	90.8525	283	0
1528160523.555100000	90.8551	268	0
1528160523.555129000	90.8551	74	1
1528160523.558582000	90.8586	104	0
1528160523.560250000	90.8602	112	0
1528160523.560281000	90.8603	74	1
1528160523.560582000	90.8606	112	1
1528160523.597570000	90.8975	74	0
1528160523.680255000	90.9802	504	1
1528160523.716644000	91.0166	74	0
1528160524.146632000	91.4466	283	0
1528160524.148279000	91.4483	597	0
1528160524.148310000	91.4483	74	1
1528160524.149834000	91.4498	104	0
1528160524.151418000	91.4514	112	0
1528160524.151446000	91.4514	74	1
1528160524.151590000	91.4516	112	1
1528160524.187729000	91.4877	74	0
1528160524.271408000	91.5714	504	1
1528160524.308888000	91.6089	74	0
1528160524.417307000	91.7173	281	0
1528160524.418957000	91.7189	439	0
1528160524.418989000	91.719	74	1
1528160524.424253000	91.7242	104	0
1528160524.425889000	91.7259	112	0
1528160524.425928000	91.7259	74	1
1528160524.426207000	91.7262	112	1
1528160524.461586000	91.7616	74	0
1528160524.533821000	91.8338	1248	1
1528160524.580524000	91.8805	74	0
1528160525.009220000	92.3092	283	0
1528160525.010812000	92.3108	597	0
1528160525.010842000	92.3108	74	1
1528160525.014176000	92.3142	104	0
1528160525.015760000	92.3157	112	0
1528160525.015791000	92.3158	74	1
1528160525.015942000	92.3159	112	1
1528160525.053610000	92.3536	74	0
1528160525.202420000	92.5024	825	1
1528160525.239370000	92.5394	74	0
1528160525.336558000	92.6365	283	0
1528160525.338201000	92.6382	126	0
1528160525.338235000	92.6382	74	1
1528160525.381191000	92.6812	268	0
1528160525.382793000	92.6828	104	0
1528160525.382818000	92.6828	74	1
1528160525.384320000	92.6843	112	0
1528160525.384519000	92.6845	112	1
1528160525.420689000	92.7207	74	0
1528160525.492904000	92.7929	504	1
1528160525.530947000	92.8309	74	0
1528160525.629782000	92.9298	281	0
1528160525.631826000	92.9318	126	0
1528160525.631858000	92.9318	74	1
1528160525.647478000	92.9475	439	0
1528160525.651330000	92.9513	104	0
1528160525.651354000	92.9513	74	1
1528160525.652908000	92.9529	112	0
1528160525.653055000	92.953	112	1
1528160525.703221000	93.0032	74	0
1528160525.842930000	93.1429	503	1
1528160525.887191000	93.1872	74	0
1528160525.972637000	93.2726	281	0
1528160525.974231000	93.2742	268	0
1528160525.974259000	93.2742	74	1
1528160525.977220000	93.2772	104	0
1528160525.978796000	93.2788	112	0
1528160525.978817000	93.2788	74	1
1528160525.978948000	93.2789	112	1
1528160526.014662000	93.3146	74	0
1528160526.084090000	93.3841	503	1
1528160526.120405000	93.4204	74	0
1528160526.217050000	93.517	283	0
1528160526.218712000	93.5187	439	0
1528160526.218745000	93.5187	74	1
1528160526.224205000	93.5242	104	0
1528160526.225811000	93.5258	112	0
1528160526.225842000	93.5258	74	1
1528160526.225972000	93.526	112	1
1528160526.265517000	93.5655	74	0
1528160526.341165000	93.6411	503	1
1528160526.376964000	93.6769	74	0
1528160526.466541000	93.7665	281	0
1528160526.468186000	93.7682	268	0
1528160526.468220000	93.7682	74	1
1528160526.472260000	93.7722	104	0
1528160526.473803000	93.7738	112	0
1528160526.473823000	93.7738	74	1
1528160526.473962000	93.7739	112	1
1528160526.510303000	93.8103	74	0
1528160526.578891000	93.8789	503	1
1528160526.615512000	93.9155	74	0
1528160526.713390000	94.0134	280	0
1528160526.715028000	94.015	439	0
1528160526.715056000	94.015	74	1
1528160526.718557000	94.0185	104	0
1528160526.720079000	94.0201	112	0
1528160526.720105000	94.0201	74	1
1528160526.720722000	94.0207	112	1
1528160526.757584000	94.0576	74	0
1528160526.832616000	94.1326	502	1
1528160526.869306000	94.1693	74	0
1528160526.958318000	94.2583	283	0
1528160526.959971000	94.26	268	0
1528160526.960001000	94.26	74	1
1528160526.961874000	94.2619	104	0
1528160526.963471000	94.2635	112	0
1528160526.963497000	94.2635	74	1
1528160526.963633000	94.2636	112	1
1528160527.003264000	94.3032	74	0
1528160527.085118000	94.3851	504	1
1528160527.125834000	94.4258	74	0
1528160527.215522000	94.5155	283	0
1528160527.217103000	94.5171	439	0
1528160527.217136000	94.5171	74	1
1528160527.218854000	94.5188	104	0
1528160527.220443000	94.5204	112	0
1528160527.220475000	94.5205	74	1
1528160527.220649000	94.5206	112	1
1528160527.255714000	94.5557	74	0
1528160527.344594000	94.6446	503	1
[truncated: 374 more rows]
