# Supplementary material for: Method for multi-task learning fusion network traffic classification to address small sample labels
Source: Sci Rep. 2024 Jan 30;14:2518. doi: 10.1038/s41598-024-51933-8 (PMC10827795; doi:10.1038/s41598-024-51933-8)
Supplement: Supplementary file 2 — Supplementary Information 2. [file 41598_2024_51933_MOESM2_ESM.zip › QUIC Dataset/QUIC Dataset/pretraining/Google Doc/GoogleDoc-1156.txt]

1527804728.279133000	0	900	1
1527804728.298005000	0.018872	87	0
1527804728.530707000	0.251574	371	0
1527804728.532166000	0.253033	1412	0
1527804728.533008000	0.253875	106	1
1527804728.533618000	0.254485	1412	0
1527804728.535115000	0.255982	1412	0
1527804728.535202000	0.256069	100	1
1527804728.536508000	0.257375	180	0
1527804728.536994000	0.257861	103	1
1527804728.538026000	0.258893	1412	0
1527804728.539463000	0.26033	1412	0
1527804728.540893000	0.26176	1412	0
1527804728.542291000	0.263158	188	0
1527804728.543753000	0.26462	1412	0
1527804728.545230000	0.266097	1412	0
1527804728.546659000	0.267526	1297	0
1527804728.548090000	0.268957	1412	0
1527804728.548603000	0.26947	109	1
1527804728.549514000	0.270381	1412	0
1527804728.550305000	0.271172	109	1
1527804728.550939000	0.271806	1412	0
1527804728.552333000	0.2732	188	0
1527804728.553786000	0.274653	1193	0
1527804728.555319000	0.276186	1412	0
1527804728.556764000	0.277631	1412	0
1527804728.558180000	0.279047	1412	0
1527804728.559583000	0.28045	188	0
1527804728.560990000	0.281857	84	0
1527804728.561126000	0.281993	112	1
1527804728.562726000	0.283593	1239	0
1527804728.562994000	0.283861	112	1
1527804728.564157000	0.285024	1412	0
1527804728.565616000	0.286483	252	0
1527804728.565986000	0.286853	103	1
1527804728.567074000	0.287941	1412	0
1527804728.568500000	0.289367	802	0
1527804728.569935000	0.290802	1412	0
1527804728.571348000	0.292215	1000	0
1527804728.572780000	0.293647	1412	0
1527804728.572994000	0.293861	112	1
1527804728.574206000	0.295073	1412	0
1527804728.575679000	0.296546	1412	0
1527804728.576888000	0.297755	100	1
1527804728.577070000	0.297937	188	0
1527804728.578495000	0.299362	84	0
1527804728.578977000	0.299844	106	1
1527804728.579953000	0.30082	1412	0
1527804728.581343000	0.30221	168	0
1527804728.581971000	0.302838	103	1
1527804728.582798000	0.303665	1412	0
1527804728.583975000	0.304842	100	1
1527804728.584223000	0.30509	1412	0
1527804728.585699000	0.306566	1412	0
1527804728.585975000	0.306842	103	1
1527804728.587090000	0.307957	188	0
1527804728.588550000	0.309417	1412	0
1527804728.588983000	0.30985	103	1
1527804728.589939000	0.310806	153	0
1527804728.591396000	0.312263	1412	0
1527804728.591979000	0.312846	103	1
1527804728.592826000	0.313693	1412	0
1527804728.593989000	0.314856	100	1
1527804728.594248000	0.315115	1412	0
1527804728.595689000	0.316556	188	0
1527804728.595981000	0.316848	103	1
1527804728.597125000	0.317992	794	0
1527804728.598570000	0.319437	1412	0
1527804728.598978000	0.319845	103	1
1527804728.599995000	0.320862	1412	0
1527804728.601419000	0.322286	1412	0
1527804728.601993000	0.32286	117	1
1527804728.602813000	0.32368	182	0
1527804728.603981000	0.324848	100	1
1527804728.604249000	0.325116	669	0
1527804728.605702000	0.326569	92	0
1527804728.605977000	0.326844	103	1
1527804728.607130000	0.327997	257	0
1527804728.608672000	0.329539	371	0
1527804728.608982000	0.329849	103	1
1527804728.617728000	0.338595	1412	0
1527804728.628993000	0.34986	87	0
1527804728.629113000	0.34998	100	1
1527804729.013687000	0.734554	735	1
1527804729.013781000	0.734648	1412	1
1527804729.013817000	0.734684	918	1
1527804729.020545000	0.741412	218	1
1527804729.031617000	0.752484	87	0
1527804729.036982000	0.757849	87	0
1527804729.260097000	0.980964	171	1
1527804729.277532000	0.998399	87	0
1527804729.331213000	1.05208	373	0
1527804729.332603000	1.05347	80	0
1527804729.333184000	1.05405	106	1
1527804729.385514000	1.10638	345	0
1527804729.386959000	1.10783	1412	0
1527804729.387114000	1.10798	103	1
1527804729.388411000	1.10928	1412	0
1527804729.389835000	1.1107	1412	0
1527804729.390114000	1.11098	103	1
1527804729.391231000	1.1121	180	0
1527804729.392694000	1.11356	1412	0
1527804729.393082000	1.11395	100	1
1527804729.394118000	1.11498	1412	0
1527804729.395034000	1.1159	100	1
1527804729.395580000	1.11645	1071	0
1527804729.396980000	1.11785	92	0
1527804729.397034000	1.1179	103	1
1527804729.398414000	1.11928	212	0
1527804729.399048000	1.11992	103	1
1527804729.588589000	1.30946	388	0
1527804729.590029000	1.3109	1118	0
1527804729.591294000	1.31216	100	1
1527804729.592872000	1.31374	92	0
1527804729.593031000	1.3139	103	1
1527804729.594300000	1.31517	150	0
1527804729.596038000	1.31691	100	1
1527804729.713841000	1.43471	396	1
1527804729.742649000	1.46352	87	0
1527804729.751348000	1.47221	307	0
1527804729.752767000	1.47363	360	0
1527804729.754188000	1.47505	235	0
1527804729.759082000	1.47995	109	1
1527804729.765709000	1.48658	572	1
1527804729.766428000	1.48729	720	1
1527804729.783444000	1.50431	87	0
1527804729.985665000	1.70653	214	1
1527804729.985759000	1.70663	145	1
1527804730.002466000	1.72333	87	0
1527804730.056218000	1.77708	1412	0
1527804730.057634000	1.7785	1412	0
1527804730.058541000	1.77941	109	1
1527804730.058719000	1.77959	156	1
1527804730.058775000	1.77964	191	1
1527804730.059086000	1.77995	1412	0
1527804730.060497000	1.78136	582	0
1527804730.061761000	1.78263	103	1
1527804730.061900000	1.78277	92	0
1527804730.063067000	1.78393	100	1
1527804730.063328000	1.78419	250	0
1527804730.065072000	1.78594	100	1
1527804730.067602000	1.78847	434	0
1527804730.068296000	1.78916	117	1
1527804730.069034000	1.7899	80	0
1527804730.071083000	1.79195	100	1
1527804730.080239000	1.80111	87	0
1527804730.088455000	1.80932	87	0
1527804730.090678000	1.81154	449	0
1527804730.092111000	1.81298	960	0
1527804730.093514000	1.81438	177	0
1527804730.098443000	1.81931	109	1
1527804730.114781000	1.83565	100	1
1527804730.182046000	1.90291	674	0
1527804730.183449000	1.90432	92	0
1527804730.184990000	1.90586	301	0
1527804730.185163000	1.90603	103	1
1527804730.187088000	1.90795	100	1
1527804731.038867000	2.75973	232	1
1527804731.048428000	2.76929	1263	1
1527804731.058298000	2.77917	87	0
1527804731.068568000	2.78943	87	0
1527804731.188215000	2.90908	1412	1
1527804731.188291000	2.90916	1412	1
1527804731.188324000	2.90919	268	1
1527804731.188382000	2.90925	844	1
1527804731.207468000	2.92833	87	0
1527804731.231605000	2.95247	503	0
1527804731.232996000	2.95386	290	0
1527804731.233609000	2.95448	103	1
1527804731.235367000	2.95623	100	1
1527804731.241490000	2.96236	1412	1
1527804731.241527000	2.96239	339	1
1527804731.259016000	2.97988	87	0
1527804731.398116000	3.11898	274	0
1527804731.399496000	3.12036	1412	0
1527804731.400232000	3.1211	106	1
1527804731.400934000	3.1218	997	0
1527804731.402338000	3.1232	92	0
1527804731.403770000	3.12464	323	0
1527804731.404152000	3.12502	100	1
1527804731.408208000	3.12907	103	1
1527804731.624174000	3.34504	1412	0
1527804731.625660000	3.34653	1412	0
1527804731.626393000	3.34726	103	1
1527804731.627102000	3.34797	866	0
1527804731.628520000	3.34939	182	0
1527804731.629162000	3.35003	103	1
1527804731.667303000	3.38817	1094	0
1527804731.669218000	3.39008	100	1
1527804732.036022000	3.75689	527	1
1527804732.036122000	3.75699	1412	1
1527804732.036147000	3.75701	1412	1
1527804732.036184000	3.75705	1412	1
1527804732.036232000	3.7571	1412	1
1527804732.036267000	3.75713	1412	1
1527804732.036301000	3.75717	1412	1
1527804732.036339000	3.75721	1412	1
1527804732.036378000	3.75724	1412	1
1527804732.036412000	3.75728	1412	1
1527804732.036445000	3.75731	1412	1
1527804732.036481000	3.75735	1412	1
1527804732.036529000	3.7574	1412	1
1527804732.036552000	3.75742	1294	1
1527804732.053286000	3.77415	100	0
1527804732.055427000	3.77629	100	1
1527804732.056220000	3.77709	87	0
1527804732.158379000	3.87925	372	0
1527804732.161548000	3.88241	80	0
1527804732.171027000	3.89189	106	1
1527804732.246890000	3.96776	1390	1
1527804732.266755000	3.98762	87	0
1527804732.497833000	4.2187	489	0
1527804732.499226000	4.22009	320	0
1527804732.507619000	4.22849	106	1
1527804734.140339000	5.86121	333	1
1527804734.140418000	5.86128	1412	1
1527804734.140441000	5.86131	991	1
1527804734.144074000	5.86494	224	1
1527804734.144120000	5.86499	1412	1
1527804734.144158000	5.86502	1412	1
1527804734.144184000	5.86505	771	1
1527804734.158710000	5.87958	87	0
1527804734.165233000	5.8861	252	1
1527804734.166381000	5.88725	87	0
1527804734.166649000	5.88752	120	1
1527804734.184612000	5.90548	104	0
1527804734.186805000	5.90767	100	1
1527804734.259449000	5.98032	466	0
1527804734.261929000	5.9828	100	1
1527804734.263227000	5.98409	80	0
1527804734.264817000	5.98568	100	1
1527804734.361626000	6.08249	561	0
1527804734.363022000	6.08389	304	0
1527804734.364508000	6.08537	145	0
1527804734.367845000	6.08871	106	1
1527804734.368234000	6.0891	102	1
1527804734.376890000	6.09776	251	1
1527804734.385046000	6.10591	87	0
1527804734.394643000	6.11551	87	0
1527804734.570321000	6.29119	873	0
1527804734.571706000	6.29257	1412	0
1527804734.572747000	6.29361	106	1
1527804734.573195000	6.29406	1412	0
1527804734.574687000	6.29555	1412	0
1527804734.575071000	6.29594	103	1
1527804734.576081000	6.29695	180	0
1527804734.577547000	6.29841	1412	0
1527804734.577820000	6.29869	106	1
1527804734.578964000	6.29983	1357	0
1527804734.580395000	6.30126	1412	0
1527804734.580829000	6.3017	103	1
1527804734.581826000	6.30269	1412	0
1527804734.583263000	6.30413	1412	0
1527804734.584386000	6.30525	103	1
1527804734.584698000	6.30556	188	0
1527804734.586167000	6.30703	1226	0
1527804734.586830000	6.3077	103	1
1527804734.587583000	6.30845	1412	0
1527804734.588820000	6.30969	100	1
1527804734.589010000	6.30988	1412	0
1527804734.590441000	6.31131	1412	0
1527804734.591759000	6.31263	100	1
1527804734.591835000	6.3127	188	0
1527804734.593295000	6.31416	1412	0
1527804734.593861000	6.31473	106	1
1527804734.594753000	6.31562	740	0
1527804734.596197000	6.31706	1412	0
1527804734.596838000	6.3177	100	1
1527804734.597621000	6.31849	1412	0
1527804734.599055000	6.31992	1412	0
1527804734.600444000	6.32131	188	0
1527804734.601697000	6.32256	103	1
1527804734.601884000	6.32275	774	0
1527804734.603328000	6.32419	1412	0
1527804734.604814000	6.32568	1412	0
1527804734.606135000	6.327	109	1
1527804734.606237000	6.3271	1412	0
1527804734.607648000	6.32851	188	0
1527804734.609089000	6.32996	979	0
1527804734.609647000	6.33051	103	1
1527804734.610522000	6.33139	1412	0
1527804734.611814000	6.33268	106	1
1527804734.611949000	6.33282	1412	0
1527804734.613381000	6.33425	1412	0
1527804734.614027000	6.33489	103	1
1527804734.614825000	6.33569	188	0
1527804734.616284000	6.33715	1412	0
1527804734.617676000	6.33854	209	0
1527804734.619152000	6.34002	1412	0
1527804734.620564000	6.34143	1412	0
1527804734.621992000	6.34286	1412	0
1527804734.623382000	6.34425	188	0
1527804734.624894000	6.34576	1187	0
1527804734.626330000	6.3472	1412	0
1527804734.627762000	6.34863	1412	0
1527804734.629177000	6.35004	1412	0
1527804734.630571000	6.35144	188	0
1527804734.632017000	6.35288	996	0
1527804734.632571000	6.35344	121	1
1527804734.633716000	6.35458	1412	0
1527804734.634942000	6.35581	115	1
1527804734.635191000	6.35606	1250	0
1527804734.636614000	6.35748	743	0
1527804734.637755000	6.35862	103	1
1527804734.638051000	6.35892	1412	0
1527804734.639475000	6.36034	1330	0
1527804734.640903000	6.36177	1412	0
1527804734.641558000	6.36242	103	1
1527804734.642328000	6.36319	1412	0
1527804734.643722000	6.36459	346	0
1527804734.643843000	6.36471	120	1
1527804734.645195000	6.36606	249	0
1527804734.646832000	6.3677	100	1
1527804734.652509000	6.37338	873	0
1527804734.653925000	6.37479	100	1
1527804734.667195000	6.38806	87	0
1527804735.876723000	7.59759	432	1
1527804735.876815000	7.59768	145	1
1527804735.896147000	7.61701	87	0
1527804735.956608000	7.67747	1412	0
1527804735.958024000	7.67889	1412	0
1527804735.958913000	7.67978	109	1
1527804735.959479000	7.68035	1412	0
1527804735.960889000	7.68176	652	0
1527804735.960900000	7.68177	100	1
1527804735.962295000	7.68316	92	0
1527804735.962882000	7.68375	103	1
1527804735.963718000	7.68458	309	0
1527804735.964887000	7.68575	100	1
1527804737.035216000	8.75608	863	1
1527804737.035311000	8.75618	295	1
1527804737.037696000	8.75856	327	1
1527804737.037782000	8.75865	1412	1
1527804737.037820000	8.75869	1412	1
1527804737.037849000	8.75872	982	1
1527804737.053519000	8.77439	87	0
1527804737.095106000	8.81597	383	1
1527804737.112534000	8.8334	87	0
1527804737.128273000	8.84914	438	0
1527804737.129973000	8.85084	106	1
1527804737.135773000	8.85664	80	0
1527804737.136976000	8.85784	100	1
1527804737.169621000	8.89049	358	0
1527804737.171063000	8.89193	1400	0
1527804737.171965000	8.89283	103	1
1527804737.172496000	8.89336	513	0
1527804737.173928000	8.89479	592	0
1527804737.173981000	8.89485	100	1
1527804737.175410000	8.89628	635	0
1527804737.175959000	8.89683	103	1
1527804737.177205000	8.89807	467	0
1527804737.178963000	8.89983	100	1
1527804737.180398000	8.90126	275	0
1527804737.181820000	8.90269	103	0
1527804737.181983000	8.90285	103	1
1527804737.183262000	8.90413	697	0
1527804737.184741000	8.90561	484	0
1527804737.184958000	8.90582	103	1
1527804737.186156000	8.90702	123	0
1527804737.187665000	8.90853	835	0
1527804737.187959000	8.90883	103	1
1527804737.189097000	8.90996	1086	0
1527804737.190969000	8.91184	100	1
1527804737.192182000	8.91305	449	0
1527804737.193976000	8.91484	100	1
1527804737.197867000	8.91873	701	0
1527804737.199299000	8.92017	616	0
1527804737.199966000	8.92083	103	1
1527804737.200727000	8.92159	558	0
1527804737.201948000	8.92281	100	1
1527804737.202150000	8.92302	654	0
1527804737.203569000	8.92444	583	0
1527804737.203947000	8.92481	103	1
1527804737.205054000	8.92592	689	0
1527804737.206966000	8.92783	100	1
1527804737.208610000	8.92948	102	0
1527804737.209951000	8.93082	100	1
1527804737.210065000	8.93093	184	0
1527804737.211951000	8.93282	100	1
1527804737.354222000	9.07509	1412	1
1527804737.354296000	9.07516	1412	1
1527804737.354328000	9.07519	459	1
1527804737.354390000	9.07526	842	1
1527804737.375472000	9.09634	87	0
1527804737.395965000	9.11683	504	0
1527804737.397389000	9.11826	220	0
1527804737.397978000	9.11884	106	1
1527804738.030355000	9.75122	1006	1
1527804738.030459000	9.75133	95	1
1527804738.048890000	9.76976	87	0
1527804738.122426000	9.84329	238	0
1527804738.123842000	9.84471	365	0
1527804738.124083000	9.84495	106	1
1527804738.127646000	9.84851	288	0
1527804738.129000000	9.84987	100	1
1527804738.804339000	10.5252	477	1
1527804738.804426000	10.5253	110	1
1527804738.811803000	10.5327	304	1
1527804738.812967000	10.5338	480	1
1527804738.813022000	10.5339	88	1
1527804738.822413000	10.5433	87	0
1527804738.828625000	10.5495	87	0
1527804738.895489000	10.6164	288	0
1527804738.896915000	10.6178	151	0
1527804738.900876000	10.6217	92	0
1527804738.902361000	10.6232	267	0
1527804738.917695000	10.6386	262	0
1527804738.919099000	10.64	103	0
1527804738.922528000	10.6434	92	0
1527804738.923955000	10.6448	268	0
1527804738.938926000	10.6598	233	0
1527804738.940399000	10.6613	140	0
1527804738.943797000	10.6647	92	0
1527804738.945276000	10.6661	270	0
1527804738.952691000	10.6736	133	1
1527804738.955503000	10.6764	103	1
1527804739.443914000	11.1648	394	1
1527804739.444004000	11.1649	255	1
1527804739.461207000	11.1821	87	0
1527804739.940718000	11.6616	370	1
1527804739.940850000	11.6617	1412	1
1527804739.940887000	11.6618	1412	1
1527804739.940920000	11.6618	1412	1
1527804739.940954000	11.6618	1412	1
1527804739.940988000	11.6619	1412	1
1527804739.941022000	11.6619	1412	1
1527804739.941046000	11.6619	1412	1
1527804739.941087000	11.662	1412	1
1527804739.941257000	11.6621	1412	1
1527804739.941281000	11.6621	1412	1
1527804739.941317000	11.6622	1412	1
1527804739.941351000	11.6622	1412	1
1527804739.941387000	11.6623	1412	1
1527804739.941421000	11.6623	1412	1
1527804739.941470000	11.6623	1412	1
1527804739.941493000	11.6624	1412	1
1527804739.941530000	11.6624	1412	1
1527804739.941562000	11.6624	1412	1
1527804739.943145000	11.664	1412	1
1527804739.943203000	11.6641	1412	1
1527804739.943227000	11.6641	1412	1
1527804739.943262000	11.6641	1412	1
1527804739.943296000	11.6642	1412	1
1527804739.943337000	11.6642	1412	1
1527804739.943372000	11.6642	1412	1
1527804739.943406000	11.6643	1412	1
1527804739.943441000	11.6643	1412	1
1527804739.943474000	11.6643	1412	1
1527804739.943509000	11.6644	1412	1
1527804739.943545000	11.6644	1412	1
1527804739.943578000	11.6644	1412	1
1527804739.943613000	11.6645	1412	1
1527804739.943648000	11.6645	1412	1
1527804739.943675000	11.6645	785	1
1527804739.958287000	11.6792	87	0
1527804739.961622000	11.6825	87	0
1527804739.963655000	11.6845	87	0
1527804739.971035000	11.6919	87	0
1527804740.128832000	11.8497	398	0
1527804740.131228000	11.8521	115	1
1527804740.133001000	11.8539	80	0
1527804740.135228000	11.8561	100	1
1527804740.442840000	12.1637	293	0
1527804740.444202000	12.1651	146	0
1527804740.445249000	12.1661	103	1
1527804740.447360000	12.1682	92	0
1527804740.448790000	12.1697	340	0
1527804740.449273000	12.1701	103	1
1527804740.490435000	12.2113	361	1
1527804740.491280000	12.2121	296	1
1527804740.507625000	12.2285	87	0
1527804740.519471000	12.2403	378	1
1527804740.536239000	12.2571	87	0
1527804740.550669000	12.2715	345	1
1527804740.550757000	12.2716	449	1
1527804740.568061000	12.2889	87	0
1527804740.579861000	12.3007	257	0
1527804740.581187000	12.3021	103	1
1527804740.581293000	12.3022	118	0
1527804740.583140000	12.304	100	1
1527804740.584977000	12.3058	92	0
1527804740.586417000	12.3073	264	0
1527804740.587161000	12.308	103	1
1527804740.696020000	12.4169	1412	1
1527804740.696098000	12.417	413	1
1527804740.714517000	12.4354	87	0
1527804740.736611000	12.4575	596	0
1527804740.738050000	12.4589	803	0
1527804740.738211000	12.4591	106	1
1527804740.739480000	12.4603	92	0
1527804740.740914000	12.4618	271	0
1527804740.741332000	12.4622	103	1
1527804740.753197000	12.4741	349	0
1527804740.754725000	12.4756	146	0
1527804740.755172000	12.476	103	1
1527804740.756180000	12.477	233	0
1527804740.757608000	12.4785	279	0
1527804740.758329000	12.4792	103	1
1527804740.760451000	12.4813	102	0
1527804740.761878000	12.4827	182	0
1527804740.762347000	12.4832	103	1
1527804740.763291000	12.4842	92	0
1527804740.764779000	12.4856	271	0
1527804740.765307000	12.4862	103	1
1527804740.940469000	12.6613	802	0
1527804740.942224000	12.6631	100	1
1527804740.954751000	12.6756	668	1
1527804740.972401000	12.6933	87	0
1527804741.160748000	12.8816	626	0
1527804741.162393000	12.8833	103	1
1527804741.393795000	13.1147	792	1
1527804741.393875000	13.1147	259	1
1527804741.410684000	13.1316	87	0
1527804741.512700000	13.2336	315	0
1527804741.514110000	13.235	146	0
1527804741.514271000	13.2351	106	1
1527804741.516881000	13.2377	92	0
1527804741.518197000	13.2391	100	1
1527804741.518337000	13.2392	246	0
1527804741.520212000	13.2411	100	1
1527804741.595862000	13.3167	393	1
1527804741.595948000	13.3168	258	1
1527804741.613107000	13.334	87	0
1527804741.708963000	13.4298	232	0
1527804741.710386000	13.4313	146	0
1527804741.711318000	13.4322	106	1
1527804741.714457000	13.4353	92	0
1527804741.715968000	13.4368	207	0
1527804741.716226000	13.4371	103	1
1527804742.650004000	14.3709	393	1
1527804742.650098000	14.371	254	1
1527804742.667617000	14.3885	87	0
1527804742.774283000	14.4951	256	0
1527804742.775824000	14.4967	146	0
1527804742.776294000	14.4972	106	1
1527804742.779647000	14.5005	92	0
1527804742.781144000	14.502	192	0
1527804742.781392000	14.5023	103	1
1527804743.817545000	15.5384	394	1
1527804743.817613000	15.5385	255	1
1527804743.835290000	15.5562	87	0
1527804743.972157000	15.693	256	0
1527804743.973587000	15.6945	146	0
1527804743.973946000	15.6948	106	1
1527804743.976761000	15.6976	92	0
1527804743.978020000	15.6989	100	1
1527804743.978197000	15.6991	257	0
1527804743.980023000	15.7009	100	1
1527804744.286401000	16.0073	393	1
1527804744.286487000	16.0074	260	1
1527804744.304831000	16.0257	87	0
1527804744.403892000	16.1248	283	0
1527804744.405363000	16.1262	146	0
1527804744.406073000	16.1269	106	1
1527804744.409021000	16.1299	92	0
1527804744.410484000	16.1314	115	0
1527804744.410957000	16.1318	103	1
1527804744.637518000	16.3584	390	1
1527804744.637610000	16.3585	258	1
1527804744.654863000	16.3757	87	0
1527804744.731360000	16.4522	257	0
1527804744.732772000	16.4536	146	0
1527804744.732997000	16.4539	106	1
1527804744.736021000	16.4569	92	0
1527804744.737484000	16.4584	233	0
1527804744.738038000	16.4589	103	1
1527804744.938588000	16.6595	390	1
1527804744.938685000	16.6596	259	1
1527804744.957272000	16.6781	87	0
1527804745.046838000	16.7677	233	0
1527804745.048265000	16.7691	148	0
1527804745.049091000	16.77	106	1
1527804745.051418000	16.7723	92	0
1527804745.052909000	16.7738	216	0
1527804745.053139000	16.774	103	1
1527804745.270226000	16.9911	390	1
1527804745.270313000	16.9912	258	1
1527804745.287753000	17.0086	87	0
1527804745.377575000	17.0984	256	0
1527804745.379011000	17.0999	148	0
1527804745.379062000	17.0999	103	1
1527804745.381102000	17.102	100	1
1527804745.382231000	17.1031	92	0
1527804745.383725000	17.1046	176	0
1527804745.384219000	17.1051	103	1
1527804745.507463000	17.2283	390	1
1527804745.507535000	17.2284	260	1
1527804745.525967000	17.2468	87	0
1527804745.607927000	17.3288	274	0
1527804745.609415000	17.3303	148	0
1527804745.610077000	17.3309	106	1
1527804745.615689000	17.3366	92	0
1527804745.617045000	17.3379	100	1
1527804745.617138000	17.338	135	0
1527804745.619045000	17.3399	100	1
1527804746.128727000	17.8496	389	1
1527804746.128822000	17.8497	259	1
1527804746.146130000	17.867	87	0
1527804746.243517000	17.9644	349	0
1527804746.245086000	17.966	148	0
1527804746.245139000	17.966	103	1
1527804746.247149000	17.968	100	1
1527804746.249398000	17.9703	92	0
1527804746.250837000	17.9717	319	0
1527804746.251143000	17.972	103	1
1527804746.538341000	18.2592	998	1
1527804746.538428000	18.2593	256	1
1527804746.555666000	18.2765	87	0
1527804746.641330000	18.3622	256	0
1527804746.642808000	18.3637	148	0
1527804746.643132000	18.364	106	1
1527804746.644258000	18.3651	92	0
1527804746.645747000	18.3666	85	0
1527804746.646199000	18.3671	103	1
1527804746.859542000	18.5804	588	1
1527804746.859634000	18.5805	261	1
1527804746.877606000	18.5985	87	0
1527804746.969898000	18.6908	233	0
1527804746.971319000	18.6922	148	0
1527804746.972209000	18.6931	106	1
1527804746.972774000	18.6936	92	0
1527804746.974168000	18.695	187	0
1527804746.974219000	18.6951	100	1
1527804746.976125000	18.697	100	1
1527804747.298754000	19.0196	794	1
1527804747.298844000	19.0197	257	1
1527804747.315960000	19.0368	87	0
1527804747.399401000	19.1203	278	0
1527804747.400881000	19.1217	148	0
1527804747.401222000	19.1221	106	1
1527804747.403326000	19.1242	92	0
1527804747.404827000	19.1257	336	0
1527804747.405301000	19.1262	103	1
1527804747.690440000	19.4113	390	1
1527804747.690502000	19.4114	256	1
1527804747.708761000	19.4296	87	0
1527804747.789356000	19.5102	235	0
1527804747.790878000	19.5117	148	0
1527804747.791226000	19.5121	106	1
1527804747.795154000	19.516	92	0
1527804747.796594000	19.5175	311	0
1527804747.797153000	19.518	103	1
1527804747.958985000	19.6799	395	1
1527804747.959114000	19.68	263	1
1527804747.976935000	19.6978	87	0
1527804748.065546000	19.7864	288	0
1527804748.066976000	19.7878	148	0
1527804748.067224000	19.7881	106	1
1527804748.070548000	19.7914	92	0
1527804748.071984000	19.7929	333	0
1527804748.072620000	19.7935	103	1
1527804748.267459000	19.9883	390	1
1527804748.267552000	19.9884	256	1
1527804748.285907000	20.0068	87	0
1527804748.403254000	20.1241	262	0
1527804748.404802000	20.1257	148	0
1527804748.405304000	20.1262	106	1
1527804748.408289000	20.1292	92	0
1527804748.409776000	20.1306	232	0
1527804748.410250000	20.1311	103	1
1527804748.728591000	20.4495	393	1
1527804748.728680000	20.4495	259	1
1527804748.745905000	20.4668	87	0
1527804748.843724000	20.5646	235	0
1527804748.845196000	20.5661	148	0
1527804748.845277000	20.5661	103	1
1527804748.847210000	20.5681	100	1
1527804748.849066000	20.5699	92	0
1527804748.850221000	20.5711	100	1
1527804748.850530000	20.5714	186	0
1527804748.852218000	20.5731	100	1
1527804748.960531000	20.6814	394	1
1527804748.960621000	20.6815	260	1
1527804748.979222000	20.7001	87	0
1527804749.073967000	20.7948	233	0
1527804749.075407000	20.7963	148	0
1527804749.076336000	20.7972	106	1
1527804749.080289000	20.8012	92	0
1527804749.081747000	20.8026	101	0
1527804749.082226000	20.8031	103	1
1527804749.309969000	21.0308	390	1
1527804749.310032000	21.0309	257	1
1527804749.327529000	21.0484	87	0
1527804749.411248000	21.1321	259	0
1527804749.412673000	21.1335	148	0
1527804749.413253000	21.1341	106	1
1527804749.416148000	21.137	92	0
1527804749.417584000	21.1385	163	0
1527804749.418250000	21.1391	103	1
1527804749.823971000	21.5448	391	1
1527804749.824063000	21.5449	257	1
1527804749.842375000	21.5632	87	0
1527804749.927014000	21.6479	260	0
1527804749.928387000	21.6493	148	0
1527804749.929389000	21.6503	106	1
1527804749.931895000	21.6528	92	0
1527804749.933332000	21.6542	237	0
1527804749.933383000	21.6542	100	1
1527804749.935370000	21.6562	100	1
1527804750.294826000	22.0157	390	1
1527804750.294904000	22.0158	257	1
1527804750.313451000	22.0343	87	0
1527804750.402525000	22.1234	279	0
1527804750.403933000	22.1248	148	0
1527804750.404324000	22.1252	106	1
1527804750.406697000	22.1276	92	0
1527804750.408129000	22.129	289	0
1527804750.408593000	22.1295	103	1
1527804751.129728000	22.8506	389	1
1527804751.129827000	22.8507	260	1
1527804751.147561000	22.8684	87	0
1527804751.233402000	22.9543	233	0
1527804751.234953000	22.9558	148	0
1527804751.235385000	22.9563	106	1
1527804751.238103000	22.959	92	0
1527804751.239422000	22.9603	100	1
1527804751.239581000	22.9604	219	0
1527804751.241452000	22.9623	100	1
1527804751.488081000	23.2089	994	1
1527804751.488146000	23.209	260	1
1527804751.505675000	23.2265	87	0
1527804751.597986000	23.3189	256	0
1527804751.599403000	23.3203	148	0
1527804751.599482000	23.3203	103	1
1527804751.600862000	23.3217	92	0
1527804751.601426000	23.3223	103	1
1527804751.602292000	23.3232	158	0
1527804751.604434000	23.3253	100	1
1527804751.856949000	23.5778	585	1
1527804751.857040000	23.5779	259	1
1527804751.874404000	23.5953	87	0
1527804751.976293000	23.6972	274	0
1527804751.977713000	23.6986	148	0
1527804751.978432000	23.6993	106	1
1527804751.981424000	23.7023	92	0
1527804751.982886000	23.7038	128	0
1527804751.983415000	23.7043	103	1
1527804752.177890000	23.8988	401	1
1527804752.177956000	23.8988	259	1
1527804752.197554000	23.9184	87	0
1527804752.279028000	23.9999	351	0
1527804752.280404000	24.0013	148	0
1527804752.280484000	24.0014	103	1
1527804752.282449000	24.0033	100	1
1527804752.282882000	24.0037	92	0
1527804752.284321000	24.0052	249	0
1527804752.284554000	24.0054	103	1
1527804752.467615000	24.1885	783	1
1527804752.467674000	24.1885	256	1
1527804752.487016000	24.2079	87	0
1527804752.571125000	24.292	258	0
1527804752.572462000	24.2933	103	1
1527804752.572490000	24.2934	148	0
1527804752.574468000	24.2953	100	1
1527804752.576401000	24.2973	92	0
1527804752.577916000	24.2988	286	0
1527804752.578438000	24.2993	103	1
1527804752.721554000	24.4424	390	1
1527804752.721620000	24.4425	256	1
1527804752.739798000	24.4607	87	0
1527804752.819256000	24.5401	233	0
1527804752.820683000	24.5415	148	0
1527804752.821496000	24.5424	106	1
1527804752.822712000	24.5436	92	0
1527804752.824153000	24.545	223	0
1527804752.824593000	24.5455	103	1
1527804757.419389000	29.1403	371	1
1527804757.419496000	29.1404	1412	1
1527804757.419533000	29.1404	1412	1
1527804757.419561000	29.1404	1412	1
1527804757.419603000	29.1405	1377	1
1527804757.438141000	29.159	87	0
1527804757.545789000	29.2667	413	0
1527804757.547750000	29.2686	103	1
1527804757.553049000	29.2739	80	0
1527804757.554730000	29.2756	100	1
1527804757.623701000	29.3446	393	1
1527804757.623795000	29.3447	261	1
1527804757.640819000	29.3617	87	0
1527804757.727652000	29.4485	312	0
1527804757.729043000	29.4499	148	0
1527804757.729742000	29.4506	106	1
1527804757.733016000	29.4539	92	0
1527804757.734442000	29.4553	142	0
1527804757.735005000	29.4559	103	1
1527804757.841184000	29.5621	394	1
1527804757.841245000	29.5621	260	1
1527804757.860093000	29.581	87	0
1527804757.961092000	29.682	237	0
1527804757.962510000	29.6834	148	0
1527804757.962778000	29.6836	106	1
1527804757.965280000	29.6861	92	0
1527804757.966690000	29.6876	200	0
1527804757.966761000	29.6876	100	1
1527804757.968763000	29.6896	100	1
1527804758.071166000	29.792	390	1
1527804758.071266000	29.7921	261	1
1527804758.088862000	29.8097	87	0
1527804758.303729000	30.0246	233	0
1527804758.305200000	30.0261	148	0
1527804758.305768000	30.0266	106	1
1527804758.308571000	30.0294	92	0
1527804758.309750000	30.0306	100	1
1527804758.310029000	30.0309	133	0
1527804758.311762000	30.0326	100	1
1527804758.497355000	30.2182	394	1
1527804758.497419000	30.2183	267	1
1527804758.514975000	30.2358	87	0
1527804758.594948000	30.3158	256	0
1527804758.596357000	30.3172	148	0
1527804758.596781000	30.3176	106	1
1527804758.600506000	30.3214	92	0
1527804758.601884000	30.3228	100	1
1527804758.601923000	30.3228	162	0
1527804758.603865000	30.3247	100	1
1527804758.912187000	30.6331	390	1
1527804758.912279000	30.6331	267	1
1527804758.930205000	30.6511	87	0
1527804759.030934000	30.7518	233	0
1527804759.032356000	30.7532	148	0
1527804759.032801000	30.7537	106	1
1527804759.041410000	30.7623	92	0
1527804759.042858000	30.7637	327	0
1527804759.042903000	30.7638	100	1
1527804759.044818000	30.7657	100	1
1527804759.262093000	30.983	393	1
1527804759.262163000	30.983	258	1
1527804759.279816000	31.0007	87	0
1527804759.381177000	31.102	283	0
1527804759.382588000	31.1035	148	0
1527804759.382957000	31.1038	106	1
1527804759.386937000	31.1078	92	0
1527804759.388400000	31.1093	92	0
1527804759.388880000	31.1097	103	1
1527804759.699752000	31.4206	994	1
1527804759.699828000	31.4207	267	1
1527804759.726803000	31.4477	87	0
1527804759.813747000	31.5346	257	0
1527804759.815251000	31.5361	148	0
1527804759.815856000	31.5367	106	1
1527804759.820101000	31.541	92	0
1527804759.821530000	31.5424	250	0
1527804759.821978000	31.5428	103	1
1527804760.176284000	31.8972	588	1
1527804760.176370000	31.8972	270	1
1527804760.197799000	31.9187	87	0
1527804760.282658000	32.0035	233	0
1527804760.284097000	32.005	148	0
1527804760.284967000	32.0058	106	1
1527804760.287241000	32.0081	92	0
1527804760.288683000	32.0095	287	0
1527804760.288899000	32.0098	103	1
1527804761.263535000	32.9844	402	1
1527804761.263632000	32.9845	258	1
1527804761.280615000	33.0015	87	0
1527804761.367433000	33.0883	258	0
1527804761.368839000	33.0897	148	0
1527804761.368955000	33.0898	103	1
1527804761.370978000	33.0918	100	1
1527804761.372037000	33.0929	92	0
1527804761.373455000	33.0943	94	0
1527804761.373935000	33.0948	103	1
1527804761.564370000	33.2852	779	1
1527804761.564434000	33.2853	260	1
1527804761.582982000	33.3038	87	0
1527804761.669066000	33.3899	275	0
1527804761.670498000	33.3914	148	0
1527804761.670963000	33.3918	106	1
1527804761.674697000	33.3956	92	0
1527804761.676034000	33.3969	100	1
1527804761.676062000	33.3969	221	0
1527804761.678031000	33.3989	100	1
1527804761.986178000	33.707	394	1
1527804761.986241000	33.7071	257	1
1527804762.003681000	33.7245	87	0
1527804762.099265000	33.8201	349	0
1527804762.100675000	33.8215	148	0
1527804762.101060000	33.8219	106	1
1527804762.104715000	33.8256	92	0
1527804762.106051000	33.8269	100	1
1527804762.106096000	33.827	170	0
1527804762.108064000	33.8289	100	1
1527804765.037968000	36.7588	390	1
1527804765.038063000	36.7589	261	1
1527804765.066985000	36.7879	87	0
1527804765.179214000	36.9001	258	0
1527804765.180628000	36.9015	148	0
1527804765.181351000	36.9022	106	1
1527804765.184321000	36.9052	92	0
1527804765.185807000	36.9067	293	0
1527804765.186375000	36.9072	103	1
1527804765.258969000	36.9798	395	1
1527804765.259030000	36.9799	261	1
1527804765.276982000	36.9978	87	0
1527804765.365828000	37.0867	255	0
1527804765.367232000	37.0881	148	0
1527804765.367429000	37.0883	103	1
1527804765.369429000	37.0903	100	1
1527804765.370764000	37.0916	92	0
1527804765.372192000	37.0931	85	0
1527804765.372414000	37.0933	103	1
1527804765.551729000	37.2726	389	1
1527804765.551795000	37.2727	261	1
1527804765.568717000	37.2896	87	0
1527804765.664412000	37.3853	232	0
1527804765.665956000	37.3868	148	0
1527804765.666381000	37.3872	106	1
1527804765.669343000	37.3902	92	0
1527804765.670771000	37.3916	129	0
1527804765.671356000	37.3922	103	1
1527804765.923651000	37.6445	389	1
1527804765.923743000	37.6446	257	1
1527804765.942499000	37.6634	87	0
1527804766.028230000	37.7491	235	0
1527804766.029714000	37.7506	148	0
1527804766.030444000	37.7513	106	1
1527804766.033623000	37.7545	92	0
1527804766.035121000	37.756	188	0
1527804766.035564000	37.7564	103	1
1527804766.270823000	37.9917	391	1
1527804766.270912000	37.9918	258	1
1527804766.288769000	38.0096	87	0
1527804766.373140000	38.094	332	0
1527804766.374414000	38.0953	103	1
1527804766.374687000	38.0956	148	0
1527804766.376425000	38.0973	100	1
1527804766.377481000	38.0983	92	0
1527804766.378954000	38.0998	249	0
1527804766.379436000	38.1003	103	1
1527804766.719743000	38.4406	391	1
1527804766.719840000	38.4407	260	1
1527804766.736977000	38.4578	87	0
1527804766.852414000	38.5733	236	0
1527804766.853848000	38.5747	148	0
1527804766.854465000	38.5753	106	1
1527804766.857197000	38.5781	92	0
1527804766.858451000	38.5793	100	1
1527804766.858658000	38.5795	305	0
1527804766.860455000	38.5813	100	1
1527804766.961822000	38.6827	389	1
1527804766.961920000	38.6828	261	1
1527804766.989798000	38.7107	87	0
1527804767.210552000	38.9314	233	0
1527804767.212069000	38.9329	148	0
1527804767.212441000	38.9333	106	1
1527804767.215693000	38.9366	92	0
1527804767.217136000	38.938	292	0
1527804767.217575000	38.9384	103	1
1527804767.511208000	39.2321	998	1
1527804767.511298000	39.2322	262	1
1527804767.528498000	39.2494	87	0
1527804767.636922000	39.3578	258	0
1527804767.638345000	39.3592	148	0
1527804767.638607000	39.3595	106	1
1527804767.640163000	39.361	92	0
1527804767.641516000	39.3624	100	1
1527804767.641536000	39.3624	156	0
1527804767.643534000	39.3644	100	1
1527804767.911522000	39.6324	586	1
1527804767.911615000	39.6325	261	1
1527804767.929818000	39.6507	87	0
1527804768.044567000	39.7654	233	0
1527804768.046040000	39.7669	148	0
1527804768.046540000	39.7674	106	1
1527804768.050264000	39.7711	92	0
1527804768.051572000	39.7724	100	1
1527804768.051660000	39.7725	85	0
1527804768.053580000	39.7744	100	1
1527804768.332772000	40.0536	402	1
1527804768.332858000	40.0537	260	1
1527804768.350478000	40.0713	87	0
1527804768.444615000	40.1655	283	0
1527804768.446096000	40.167	148	0
1527804768.446555000	40.1674	106	1
1527804768.450106000	40.171	92	0
1527804768.451530000	40.1724	126	0
1527804768.451564000	40.1724	100	1
1527804768.453540000	40.1744	100	1
1527804768.752634000	40.4735	778	1
1527804768.752726000	40.4736	261	1
1527804768.770557000	40.4914	87	0
1527804768.863917000	40.5848	257	0
1527804768.865394000	40.5863	148	0
1527804768.865676000	40.5865	106	1
1527804768.868905000	40.5898	92	0
1527804768.870345000	40.5912	316	0
1527804768.870575000	40.5914	103	1
1527804769.223618000	40.9445	389	1
1527804769.223694000	40.9446	261	1
1527804769.241229000	40.9621	87	0
1527804769.332351000	41.0532	259	0
1527804769.333947000	41.0548	148	0
1527804769.334683000	41.0555	106	1
1527804769.337748000	41.0586	92	0
1527804769.339184000	41.0601	202	0
1527804769.339674000	41.0605	103	1
1527804769.954478000	41.6753	391	1
1527804769.954564000	41.6754	260	1
1527804769.972104000	41.693	87	0
1527804770.068247000	41.7891	232	0
1527804770.069660000	41.7905	148	0
1527804770.069731000	41.7906	103	1
1527804770.071691000	41.7926	100	1
1527804770.072043000	41.7929	92	0
1527804770.073425000	41.7943	208	0
1527804770.073640000	41.7945	103	1
1527804770.216070000	41.9369	391	1
1527804770.216129000	41.937	258	1
1527804770.234102000	41.955	87	0
1527804770.339750000	42.0606	301	0
1527804770.341235000	42.0621	148	0
1527804770.341674000	42.0625	106	1
1527804770.344825000	42.0657	92	0
1527804770.346266000	42.0671	339	0
1527804770.346772000	42.0676	103	1
1527804770.526924000	42.2478	394	1
1527804770.526983000	42.2478	259	1
1527804770.544554000	42.2654	87	0
1527804770.630353000	42.3512	349	0
1527804770.631713000	42.3526	148	0
1527804770.632728000	42.3536	106	1
1527804770.634074000	42.3549	92	0
1527804770.635569000	42.3564	286	0
1527804770.635786000	42.3567	103	1
1527804771.239318000	42.9602	390	1
1527804771.239414000	42.9603	258	1
1527804771.256157000	42.977	87	0
1527804771.360827000	43.0817	256	0
1527804771.362240000	43.0831	148	0
1527804771.362704000	43.0836	106	1
1527804771.366103000	43.087	92	0
1527804771.367532000	43.0884	273	0
1527804771.367743000	43.0886	103	1
1527804771.557177000	43.278	390	1
1527804771.557239000	43.2781	258	1
1527804771.574201000	43.2951	87	0
1527804771.666270000	43.3871	233	0
1527804771.667706000	43.3886	148	0
1527804771.667786000	43.3887	103	1
1527804771.669783000	43.3907	100	1
1527804771.670797000	43.3917	92	0
1527804771.672240000	43.3931	340	0
1527804771.672748000	43.3936	103	1
1527804772.007142000	43.728	390	1
1527804772.007207000	43.7281	258	1
1527804772.024426000	43.7453	87	0
1527804772.128024000	43.8489	235	0
1527804772.129435000	43.8503	148	0
1527804772.129746000	43.8506	106	1
1527804772.133992000	43.8549	92	0
1527804772.135467000	43.8563	306	0
1527804772.136160000	43.857	103	1
1527804772.330372000	44.0512	390	1
1527804772.330457000	44.0513	258	1
1527804772.348596000	44.0695	87	0
1527804772.449740000	44.1706	258	0
1527804772.451226000	44.1721	148	0
1527804772.451757000	44.1726	106	1
1527804772.452674000	44.1735	92	0
1527804772.454111000	44.175	287	0
1527804772.454736000	44.1756	103	1
1527804772.750414000	44.4713	391	1
1527804772.750520000	44.4714	258	1
1527804772.767798000	44.4887	87	0
1527804772.849108000	44.57	310	0
1527804772.850508000	44.5714	148	0
1527804772.850837000	44.5717	106	1
1527804772.854051000	44.5749	92	0
1527804772.855495000	44.5764	235	0
1527804772.856048000	44.5769	103	1
1527804773.243173000	44.964	998	1
1527804773.243237000	44.9641	264	1
1527804773.261402000	44.9823	87	0
1527804773.371856000	45.0927	260	0
1527804773.373263000	45.0941	148	0
1527804773.373824000	45.0947	106	1
1527804773.377425000	45.0983	92	0
1527804773.378858000	45.0997	209	0
1527804773.378897000	45.0998	100	1
1527804773.380882000	45.1017	100	1
1527804773.769091000	45.49	585	1
1527804773.769150000	45.49	259	1
1527804773.786083000	45.5069	87	0
1527804773.883834000	45.6047	235	0
1527804773.885323000	45.6062	148	0
1527804773.885851000	45.6067	106	1
1527804773.890814000	45.6117	92	0
1527804773.892312000	45.6132	234	0
1527804773.892979000	45.6138	103	1
1527804774.106430000	45.8273	795	1
1527804774.106506000	45.8274	261	1
1527804774.124070000	45.8449	87	0
1527804774.205212000	45.9261	232	0
1527804774.206642000	45.9275	148	0
1527804774.206897000	45.9278	106	1
1527804774.209568000	45.9304	92	0
1527804774.210942000	45.9318	100	1
1527804774.210953000	45.9318	109	0
1527804774.212932000	45.9338	100	1
1527804774.465499000	46.1864	393	1
1527804774.465595000	46.1865	257	1
1527804774.483241000	46.2041	87	0
1527804774.573946000	46.2948	255	0
1527804774.575407000	46.2963	148	0
1527804774.575895000	46.2968	106	1
1527804774.578554000	46.2994	92	0
1527804774.579925000	46.3008	327	0
1527804774.579984000	46.3009	100	1
1527804774.581955000	46.3028	100	1
1527804774.944167000	46.665	389	1
1527804774.944227000	46.6651	257	1
1527804774.961782000	46.6826	87	0
1527804775.050409000	46.7713	260	0
1527804775.051881000	46.7727	148	0
1527804775.051976000	46.7728	103	1
1527804775.053979000	46.7748	100	1
1527804775.055488000	46.7764	92	0
1527804775.056955000	46.7778	319	0
1527804775.057012000	46.7779	100	1
1527804775.058981000	46.7798	100	1
1527804775.484435000	47.2053	393	1
1527804775.484502000	47.2054	258	1
1527804775.502282000	47.2231	87	0
1527804775.669218000	47.3901	282	0
1527804775.670641000	47.3915	148	0
1527804775.671075000	47.3919	106	1
1527804775.674322000	47.3952	92	0
1527804775.675817000	47.3967	140	0
1527804775.676051000	47.3969	103	1
1527804776.144411000	47.8653	394	1
1527804776.144500000	47.8654	259	1
1527804776.162020000	47.8829	87	0
1527804776.296295000	48.0172	232	0
1527804776.297714000	48.0186	148	0
1527804776.298008000	48.0189	106	1
1527804776.301404000	48.0223	92	0
1527804776.302890000	48.0238	270	0
1527804776.303104000	48.024	103	1
1527804776.454070000	48.1749	389	1
1527804776.454120000	48.175	257	1
1527804776.471005000	48.1919	87	0
1527804776.557806000	48.2787	256	0
1527804776.559221000	48.2801	148	0
1527804776.560007000	48.2809	106	1
1527804776.563711000	48.2846	92	0
1527804776.564991000	48.2859	100	1
1527804776.565242000	48.2861	170	0
1527804776.567007000	48.2879	100	1
1527804776.854918000	48.5758	391	1
1527804776.855013000	48.5759	261	1
1527804776.871885000	48.5928	87	0
1527804776.983695000	48.7046	277	0
1527804776.985173000	48.706	148	0
1527804776.986115000	48.707	106	1
1527804776.988741000	48.7096	92	0
1527804776.990102000	48.711	112	0
1527804776.990153000	48.711	100	1
1527804776.992100000	48.713	100	1
1527804777.064374000	48.7852	390	1
1527804777.064455000	48.7853	258	1
1527804777.082488000	48.8034	87	0
1527804777.162809000	48.8837	349	0
1527804777.164219000	48.8851	148	0
1527804777.165123000	48.886	106	1
1527804777.167396000	48.8883	92	0
1527804777.168885000	48.8898	187	0
1527804777.169136000	48.89	103	1
1527804777.307615000	49.0285	390	1
1527804777.307690000	49.0286	258	1
1527804777.324866000	49.0457	87	0
1527804777.405126000	49.126	258	0
1527804777.406547000	49.1274	148	0
1527804777.407082000	49.1279	106	1
1527804777.409348000	49.1302	92	0
1527804777.410780000	49.1316	107	0
1527804777.411250000	49.1321	103	1
1527804777.938792000	49.6597	391	1
1527804777.938869000	49.6597	261	1
1527804777.956162000	49.677	87	0
1527804778.053397000	49.7743	233	0
1527804778.054859000	49.7757	148	0
1527804778.055145000	49.776	106	1
1527804778.058419000	49.7793	92	0
1527804778.059838000	49.7807	100	0
1527804778.060220000	49.7811	103	1
1527804778.208100000	49.929	994	1
1527804778.208188000	49.9291	261	1
1527804778.226318000	49.9472	87	0
1527804778.315678000	50.0365	235	0
1527804778.317094000	50.038	148	0
1527804778.317163000	50.038	103	1
1527804778.319164000	50.04	100	1
1527804778.320581000	50.0414	92	0
1527804778.322017000	50.0429	173	0
1527804778.322232000	50.0431	103	1
1527804778.419616000	50.1405	586	1
1527804778.419710000	50.1406	261	1
1527804778.437670000	50.1585	87	0
1527804778.518812000	50.2397	258	0
1527804778.520176000	50.241	148	0
1527804778.520208000	50.2411	103	1
1527804778.522179000	50.243	100	1
1527804778.523374000	50.2442	92	0
1527804778.524916000	50.2458	211	0
1527804778.525136000	50.246	103	1
1527804778.829526000	50.5504	795	1
1527804778.829588000	50.5505	263	1
1527804778.847983000	50.5688	87	0
1527804778.940159000	50.661	309	0
1527804778.941568000	50.6624	148	0
1527804778.942156000	50.663	106	1
1527804778.945154000	50.666	92	0
1527804778.946584000	50.6675	289	0
1527804778.947181000	50.668	103	1
1527804779.139681000	50.8605	389	1
1527804779.139770000	50.8606	258	1
1527804779.157072000	50.8779	87	0
1527804779.246944000	50.9678	239	0
1527804779.248370000	50.9692	148	0
1527804779.249233000	50.9701	106	1
1527804779.251931000	50.9728	92	0
1527804779.253218000	50.9741	100	1
1527804779.253393000	50.9743	338	0
1527804779.255227000	50.9761	100	1
1527804779.559363000	51.2802	395	1
1527804779.559428000	51.2803	257	1
1527804779.577453000	51.2983	87	0
1527804779.655210000	51.3761	256	0
1527804779.656562000	51.3774	148	0
1527804779.657263000	51.3781	106	1
1527804779.660488000	51.3814	92	0
1527804779.661963000	51.3828	138	0
1527804779.662204000	51.3831	103	1
1527804780.458074000	52.1789	394	1
1527804780.458162000	52.179	262	1
1527804780.475280000	52.1961	87	0
1527804780.550948000	52.2718	256	0
1527804780.552376000	52.2732	148	0
1527804780.553238000	52.2741	106	1
1527804780.555708000	52.2766	92	0
1527804780.557201000	52.2781	154	0
1527804780.557268000	52.2781	100	1
1527804780.559312000	52.2802	100	1
1527804780.886532000	52.6074	390	1
1527804780.886603000	52.6075	257	1
1527804780.904396000	52.6253	87	0
1527804781.002808000	52.7237	235	0
1527804781.004239000	52.7251	148	0
1527804781.004340000	52.7252	103	1
1527804781.006329000	52.7272	100	1
1527804781.016287000	52.7372	92	0
1527804781.017745000	52.7386	163	0
1527804781.018225000	52.7391	103	1
1527804781.266708000	52.9876	393	1
1527804781.266771000	52.9876	260	1
1527804781.285367000	53.0062	87	0
1527804781.385838000	53.1067	285	0
1527804781.387277000	53.1081	103	1
1527804781.387304000	53.1082	148	0
1527804781.389331000	53.1102	100	1
1527804781.392311000	53.1132	92	0
1527804781.393750000	53.1146	330	0
1527804781.394354000	53.1152	103	1
1527804781.599394000	53.3203	395	1
1527804781.599473000	53.3203	261	1
1527804781.616546000	53.3374	87	0
1527804781.695974000	53.4168	256	0
1527804781.697290000	53.4182	103	1
1527804781.697430000	53.4183	148	0
1527804781.699302000	53.4202	100	1
1527804781.700780000	53.4216	92	0
1527804781.702281000	53.4231	318	0
1527804781.702690000	53.4236	100	1
1527804781.704299000	53.4252	100	1
1527804781.997630000	53.7185	389	1
1527804781.997689000	53.7186	262	1
1527804782.016166000	53.737	87	0
1527804782.112320000	53.8332	235	0
1527804782.113738000	53.8346	148	0
1527804782.114309000	53.8352	106	1
1527804782.117055000	53.8379	92	0
1527804782.118373000	53.8392	100	1
1527804782.118421000	53.8393	192	0
1527804782.120402000	53.8413	100	1
1527804782.465878000	54.1867	390	1
1527804782.465947000	54.1868	261	1
1527804782.483135000	54.204	87	0
1527804782.574334000	54.2952	258	0
1527804782.575835000	54.2967	148	0
1527804782.576361000	54.2972	106	1
1527804782.579379000	54.3002	92	0
1527804782.580856000	54.3017	340	0
1527804782.581365000	54.3022	103	1
1527804782.887763000	54.6086	390	1
1527804782.887844000	54.6087	262	1
1527804782.905292000	54.6262	87	0
1527804782.992866000	54.7137	277	0
1527804782.994278000	54.7151	148	0
1527804782.994555000	54.7154	106	1
1527804782.998688000	54.7196	92	0
1527804783.000120000	54.721	160	0
1527804783.000588000	54.7215	103	1
1527804783.126740000	54.8476	997	1
1527804783.126805000	54.8477	258	1
1527804783.145107000	54.866	87	0
1527804783.246612000	54.9675	348	0
1527804783.248035000	54.9689	148	0
1527804783.248421000	54.9693	106	1
1527804783.250973000	54.9718	92	0
1527804783.252401000	54.9733	211	0
1527804783.252471000	54.9733	100	1
1527804783.254437000	54.9753	100	1
1527804783.387020000	55.1079	587	1
1527804783.387112000	55.108	259	1
1527804783.404866000	55.1257	87	0
1527804783.485760000	55.2066	256	0
1527804783.487192000	55.2081	148	0
1527804783.487434000	55.2083	106	1
1527804783.490855000	55.2117	92	0
1527804783.492291000	55.2132	199	0
1527804783.492516000	55.2134	103	1
1527804783.906883000	55.6277	790	1
1527804783.906971000	55.6278	259	1
1527804783.929190000	55.6501	87	0
1527804784.008858000	55.7297	233	0
1527804784.010349000	55.7312	148	0
1527804784.010443000	55.7313	103	1
1527804784.012432000	55.7333	100	1
1527804784.015196000	55.7361	92	0
1527804784.016444000	55.7373	100	1
1527804784.016663000	55.7375	236	0
1527804784.018424000	55.7393	100	1
1527804785.582720000	57.3036	390	1
1527804785.582816000	57.3037	261	1
1527804785.599916000	57.3208	87	0
1527804785.741651000	57.4625	258	0
1527804785.743072000	57.4639	148	0
1527804785.743154000	57.464	103	1
1527804785.745178000	57.466	100	1
1527804785.746902000	57.4678	92	0
1527804785.748175000	57.469	100	1
1527804785.748359000	57.4692	116	0
1527804785.750233000	57.4711	100	1
1527804785.981690000	57.7026	391	1
1527804785.981747000	57.7026	262	1
1527804785.999174000	57.72	87	0
1527804786.101703000	57.8226	232	0
1527804786.103130000	57.824	148	0
1527804786.103196000	57.8241	103	1
1527804786.105252000	57.8261	100	1
1527804786.107428000	57.8283	92	0
1527804786.108916000	57.8298	244	0
1527804786.109151000	57.83	103	1
1527804786.381795000	58.1027	393	1
1527804786.381886000	58.1028	264	1
1527804786.398724000	58.1196	87	0
1527804786.492459000	58.2133	339	0
1527804786.493929000	58.2148	148	0
1527804786.494187000	58.2151	106	1
1527804786.497999000	58.2189	92	0
1527804786.499401000	58.2203	108	0
1527804786.500150000	58.221	103	1
1527804786.764892000	58.4858	390	1
1527804786.764984000	58.4859	260	1
1527804786.782339000	58.5032	87	0
1527804786.883358000	58.6042	233	0
1527804786.884826000	58.6057	148	0
1527804786.885185000	58.6061	106	1
1527804786.889336000	58.6102	92	0
1527804786.890752000	58.6116	93	0
1527804786.891622000	58.6125	103	1
1527804787.185592000	58.9065	393	1
1527804787.185652000	58.9065	266	1
1527804787.202272000	58.9231	87	0
1527804787.295273000	59.0161	235	0
1527804787.296761000	59.0176	148	0
1527804787.297205000	59.0181	106	1
1527804787.300404000	59.0213	92	0
1527804787.301928000	59.0228	269	0
1527804787.302423000	59.0233	103	1
1527804787.605892000	59.3268	391	1
1527804787.605953000	59.3268	259	1
1527804787.620595000	59.3415	100	0
1527804787.622302000	59.3432	100	1
1527804787.623431000	59.3443	87	0
1527804787.747140000	59.468	255	0
1527804787.748565000	59.4694	148	0
1527804787.749327000	59.4702	106	1
1527804787.754164000	59.475	92	0
1527804787.755704000	59.4766	244	0
1527804787.756266000	59.4771	103	1
1527804788.016829000	59.7377	393	1
1527804788.016914000	59.7378	261	1
1527804788.035677000	59.7565	87	0
1527804788.125880000	59.8467	235	0
1527804788.127295000	59.8482	148	0
1527804788.127391000	59.8483	103	1
1527804788.129313000	59.8502	100	1
1527804788.130713000	59.8516	92	0
1527804788.132149000	59.853	245	0
1527804788.132392000	59.8533	103	1
1527804788.278960000	59.9998	390	1
1527804788.279020000	59.9999	259	1
1527804788.296206000	60.0171	87	0
1527804788.389414000	60.1103	285	0
1527804788.390859000	60.1117	148	0
1527804788.391286000	60.1122	106	1
1527804788.393654000	60.1145	92	0
1527804788.395148000	60.116	303	0
1527804788.395326000	60.1162	103	1
1527804788.668454000	60.3893	390	1
1527804788.668512000	60.3894	259	1
1527804788.686335000	60.4072	87	0
1527804788.786783000	60.5076	259	0
1527804788.788213000	60.5091	148	0
1527804788.788307000	60.5092	103	1
1527804788.790357000	60.5112	100	1
1527804788.791713000	60.5126	92	0
1527804788.793147000	60.514	193	0
1527804788.793378000	60.5142	103	1
1527804789.567917000	61.2888	995	1
1527804789.567979000	61.2888	259	1
1527804789.586683000	61.3075	87	0
1527804789.675388000	61.3963	258	0
1527804789.676850000	61.3977	148	0
1527804789.677339000	61.3982	106	1
1527804789.680827000	61.4017	92	0
1527804789.682262000	61.4031	141	0
1527804789.682481000	61.4033	103	1
1527804789.937737000	61.6586	588	1
1527804789.937834000	61.6587	260	1
1527804789.955307000	61.6762	87	0
1527804790.057242000	61.7781	232	0
1527804790.058651000	61.7795	148	0
1527804790.059444000	61.7803	106	1
1527804790.061484000	61.7824	92	0
1527804790.062960000	61.7838	319	0
1527804790.063489000	61.7844	103	1
1527804790.177717000	61.8986	791	1
1527804790.177827000	61.8987	259	1
1527804790.198723000	61.9196	87	0
1527804790.288156000	62.009	275	0
1527804790.289505000	62.0104	148	0
1527804790.290444000	62.0113	106	1
1527804790.293156000	62.014	92	0
1527804790.294425000	62.0153	100	1
1527804790.294620000	62.0155	287	0
1527804790.296429000	62.0173	100	1
1527804790.879212000	62.6001	393	1
1527804790.879281000	62.6001	258	1
1527804790.896410000	62.6173	87	0
1527804791.001857000	62.7227	374	0
1527804791.003324000	62.7242	148	0
1527804791.003549000	62.7244	106	1
1527804791.007010000	62.7279	92	0
1527804791.008420000	62.7293	100	1
1527804791.008448000	62.7293	212	0
1527804791.010396000	62.7313	100	1
1527804791.108849000	62.8297	394	1
1527804791.108940000	62.8298	263	1
1527804791.127935000	62.8488	87	0
1527804791.222425000	62.9433	235	0
1527804791.223885000	62.9448	148	0
1527804791.224443000	62.9453	106	1
1527804791.227964000	62.9488	92	0
1527804791.229401000	62.9503	270	0
1527804791.229460000	62.9503	100	1
1527804791.231441000	62.9523	100	1
1527804791.387741000	63.1086	391	1
1527804791.387809000	63.1087	260	1
1527804791.406395000	63.1273	87	0
1527804791.517831000	63.2387	258	0
1527804791.519183000	63.24	148	0
1527804791.519501000	63.2404	106	1
1527804791.522328000	63.2432	92	0
1527804791.523753000	63.2446	97	0
1527804791.524437000	63.2453	103	1
1527804791.817670000	63.5385	395	1
1527804791.817734000	63.5386	264	1
1527804791.850555000	63.5714	395	1
1527804791.852016000	63.5729	87	0
1527804791.869025000	63.5899	87	0
1527804791.944424000	63.6653	235	0
1527804791.945941000	63.6668	148	0
1527804791.946476000	63.6673	109	1
1527804791.949134000	63.67	92	0
1527804791.950476000	63.6713	100	1
1527804791.950506000	63.6714	103	0
1527804791.952483000	63.6733	100	1
1527804792.229688000	63.9506	391	1
1527804792.229783000	63.9506	263	1
1527804792.258230000	63.9791	87	0
1527804792.380077000	64.1009	256	0
1527804792.381437000	64.1023	148	0
1527804792.381537000	64.1024	103	1
1527804792.383505000	64.1044	100	1
1527804792.386661000	64.1075	92	0
1527804792.388099000	64.109	185	0
1527804792.388578000	64.1094	103	1
1527804792.749172000	64.47	390	1
1527804792.749247000	64.4701	260	1
1527804792.766693000	64.4876	87	0
1527804792.861260000	64.5821	314	0
1527804792.862687000	64.5836	148	0
1527804792.863543000	64.5844	106	1
1527804792.866346000	64.5872	92	0
1527804792.867583000	64.5884	100	1
1527804792.867803000	64.5887	205	0
1527804792.869594000	64.5905	100	1
1527804793.119298000	64.8402	389	1
1527804793.119461000	64.8403	260	1
1527804793.136559000	64.8574	87	0
1527804793.228866000	64.9497	232	0
1527804793.230292000	64.9512	148	0
1527804793.230648000	64.9515	106	1
1527804793.232972000	64.9538	92	0
1527804793.234405000	64.9553	321	0
1527804793.234623000	64.9555	103	1
1527804793.517860000	65.2387	389	1
1527804793.517949000	65.2388	263	1
1527804793.534750000	65.2556	87	0
1527804793.628387000	65.3493	256	0
1527804793.629803000	65.3507	148	0
1527804793.630652000	65.3515	106	1
1527804793.634122000	65.355	92	0
1527804793.635605000	65.3565	126	0
1527804793.635656000	65.3565	100	1
1527804793.637637000	65.3585	100	1
1527804793.948043000	65.6689	390	1
1527804793.948134000	65.669	263	1
1527804793.966388000	65.6873	87	0
1527804794.079333000	65.8002	235	0
1527804794.080747000	65.8016	148	0
1527804794.081678000	65.8025	106	1
1527804794.082331000	65.8032	92	0
1527804794.083653000	65.8045	100	1
1527804794.083699000	65.8046	178	0
1527804794.085661000	65.8065	100	1
1527804794.209173000	65.93	995	1
1527804794.209264000	65.9301	259	1
1527804794.227493000	65.9484	87	0
1527804794.318794000	66.0397	258	0
1527804794.320213000	66.0411	148	0
1527804794.320613000	66.0415	106	1
1527804794.323445000	66.0443	92	0
1527804794.325004000	66.0459	332	0
1527804794.325580000	66.0464	103	1
1527804794.438971000	66.1598	588	1
1527804794.439062000	66.1599	260	1
1527804794.456014000	66.1769	87	0
1527804794.536922000	66.2578	260	0
1527804794.538333000	66.2592	148	0
1527804794.538741000	66.2596	106	1
1527804794.542223000	66.2631	92	0
1527804794.543647000	66.2645	110	0
1527804794.543696000	66.2646	100	1
1527804794.545704000	66.2666	100	1
1527804794.718537000	66.4394	794	1
1527804794.718625000	66.4395	261	1
1527804794.736645000	66.4575	87	0
1527804794.885731000	66.6066	257	0
1527804794.887725000	66.6086	103	1
1527804794.888149000	66.609	158	0
1527804794.889663000	66.6105	100	1
1527804794.890932000	66.6118	120	0
1527804794.892627000	66.6135	100	1
1527804795.117037000	66.8379	394	1
1527804795.117129000	66.838	262	1
1527804795.134602000	66.8555	87	0
1527804795.239423000	66.9603	233	0
1527804795.240814000	66.9617	148	0
1527804795.241740000	66.9626	106	1
1527804795.245128000	66.966	92	0
1527804795.246564000	66.9674	132	0
1527804795.246798000	66.9677	103	1
1527804795.468856000	67.1897	390	1
1527804795.468953000	67.1898	261	1
1527804795.487129000	67.208	87	0
1527804795.586268000	67.3071	256	0
1527804795.587694000	67.3086	148	0
1527804795.587796000	67.3087	103	1
1527804795.589743000	67.3106	100	1
1527804795.590717000	67.3116	92	0
1527804795.592207000	67.3131	214	0
1527804795.592672000	67.3135	103	1
1527804796.009233000	67.7301	390	1
1527804796.009294000	67.7302	262	1
1527804796.028026000	67.7489	87	0
1527804796.122750000	67.8436	275	0
1527804796.124192000	67.8451	148	0
1527804796.124716000	67.8456	106	1
1527804796.128366000	67.8492	92	0
1527804796.129780000	67.8506	100	1
1527804796.129818000	67.8507	336	0
1527804796.131710000	67.8526	100	1
1527804796.680318000	68.4012	390	1
1527804796.680415000	68.4013	260	1
1527804796.698362000	68.4192	87	0
1527804796.776803000	68.4977	375	0
1527804796.778279000	68.4991	148	0
1527804796.778766000	68.4996	106	1
1527804796.781798000	68.5027	92	0
1527804796.783307000	68.5042	297	0
1527804796.783804000	68.5047	103	1
1527804796.920106000	68.641	392	1
1527804796.920198000	68.6411	260	1
1527804796.931343000	68.6522	304	1
1527804796.931396000	68.6523	1412	1
1527804796.931453000	68.6523	1412	1
1527804796.931480000	68.6523	1149	1
1527804796.937798000	68.6587	87	0
1527804796.949150000	68.67	87	0
1527804797.027656000	68.7485	390	0
1527804797.029836000	68.7507	106	1
1527804797.033960000	68.7548	80	0
1527804797.035829000	68.7567	100	1
1527804797.038281000	68.7591	233	0
1527804797.039772000	68.7606	148	0
1527804797.039809000	68.7607	100	1
1527804797.041825000	68.7627	100	1
1527804797.043715000	68.7646	92	0
1527804797.045217000	68.7661	310	0
1527804797.045745000	68.7666	103	1
1527804797.370041000	69.0909	393	1
1527804797.370129000	69.091	259	1
1527804797.388302000	69.1092	87	0
1527804797.466057000	69.1869	255	0
1527804797.467471000	69.1883	148	0
1527804797.467778000	69.1886	106	1
1527804797.471424000	69.1923	92	0
1527804797.472790000	69.1937	100	1
1527804797.472829000	69.1937	147	0
1527804797.474788000	69.1957	100	1
1527804797.671306000	69.3922	393	1
1527804797.671381000	69.3922	264	1
1527804797.688963000	69.4098	87	0
1527804797.698911000	69.4198	87	0
1527804797.797582000	69.5184	314	0
1527804797.799010000	69.5199	148	0
1527804797.799878000	69.5207	109	1
1527804797.801640000	69.5225	92	0
1527804797.803082000	69.5239	247	0
1527804797.803777000	69.5246	103	1
1527804798.170041000	69.8909	390	1
1527804798.170128000	69.891	260	1
1527804798.189035000	69.9099	87	0
1527804798.287768000	70.0086	232	0
1527804798.289145000	70.01	148	0
1527804798.289844000	70.0107	106	1
1527804798.292459000	70.0133	92	0
1527804798.293826000	70.0147	100	1
1527804798.293893000	70.0148	300	0
1527804798.295838000	70.0167	100	1
1527804798.660211000	70.3811	389	1
1527804798.660273000	70.3811	260	1
1527804798.677961000	70.3988	87	0
1527804798.774152000	70.495	255	0
1527804798.775698000	70.4966	148	0
1527804798.775933000	70.4968	106	1
1527804798.778387000	70.4993	92	0
1527804798.779829000	70.5007	131	0
1527804798.779901000	70.5008	100	1
1527804798.781930000	70.5028	100	1
1527804799.130431000	70.8513	993	1
1527804799.130517000	70.8514	262	1
1527804799.148736000	70.8696	87	0
1527804799.247488000	70.9684	235	0
1527804799.248931000	70.9698	148	0
1527804799.248982000	70.9698	103	1
1527804799.250952000	70.9718	100	1
1527804799.253429000	70.9743	92	0
1527804799.254931000	70.9758	217	0
1527804799.254973000	70.9758	100	1
1527804799.256959000	70.9778	100	1
1527804799.934697000	71.6556	568	1
1527804799.934806000	71.6557	1412	1
1527804799.934842000	71.6557	1412	1
1527804799.934875000	71.6557	1412	1
1527804799.934913000	71.6558	1412	1
1527804799.934935000	71.6558	1412	1
1527804799.934980000	71.6558	1412	1
1527804799.935016000	71.6559	1412	1
1527804799.935038000	71.6559	1412	1
1527804799.935084000	71.656	1412	1
1527804799.935118000	71.656	1412	1
1527804799.935154000	71.656	1412	1
1527804799.935188000	71.6561	1412	1
1527804799.935221000	71.6561	1412	1
1527804799.935239000	71.6561	149	1
1527804799.955699000	71.6766	100	0
1527804799.957123000	71.678	87	0
1527804799.958006000	71.6789	103	1
1527804800.040172000	71.761	399	0
1527804800.041956000	71.7628	100	1
1527804800.048406000	71.7693	80	0
1527804800.049945000	71.7708	100	1
1527804800.782236000	72.5031	794	1
1527804800.782327000	72.5032	260	1
1527804800.799666000	72.5205	87	0
1527804800.931624000	72.6525	307	0
1527804800.933027000	72.6539	148	0
1527804800.933069000	72.6539	103	1
1527804800.935047000	72.6559	100	1
1527804800.937180000	72.658	92	0
1527804800.938654000	72.6595	266	0
1527804800.939095000	72.66	103	1
1527804801.612841000	73.3337	390	1
1527804801.612919000	73.3338	264	1
1527804801.630261000	73.3511	87	0
1527804801.708583000	73.4295	256	0
1527804801.709998000	73.4309	148	0
1527804801.710046000	73.4309	103	1
1527804801.712044000	73.4329	100	1
1527804801.713354000	73.4342	92	0
1527804801.714853000	73.4357	131	0
1527804801.715331000	73.4362	103	1
1527804802.034438000	73.7553	393	1
1527804802.034506000	73.7554	263	1
1527804802.053010000	73.7739	87	0
1527804802.149067000	73.8699	275	0
1527804802.150428000	73.8713	148	0
1527804802.151139000	73.872	106	1
1527804802.153788000	73.8747	92	0
1527804802.155135000	73.876	100	1
1527804802.155534000	73.8764	313	0
1527804802.157061000	73.8779	100	1
1527804802.307512000	74.0284	394	1
1527804802.307573000	74.0284	261	1
1527804802.336729000	74.0576	87	0
1527804802.414743000	74.1356	372	0
1527804802.416095000	74.137	103	1
1527804802.416134000	74.137	148	0
1527804802.418141000	74.139	100	1
1527804802.418404000	74.1393	92	0
1527804802.419875000	74.1407	279	0
1527804802.420108000	74.141	103	1
1527804802.797484000	74.5184	390	1
1527804802.797575000	74.5184	260	1
1527804802.814936000	74.5358	87	0
1527804802.899628000	74.6205	233	0
1527804802.901061000	74.6219	148	0
1527804802.901133000	74.622	103	1
1527804802.903161000	74.624	100	1
1527804802.903848000	74.6247	92	0
1527804802.905180000	74.626	100	1
1527804802.905290000	74.6262	307	0
1527804802.907170000	74.628	100	1
1527804803.136530000	74.8574	389	1
1527804803.136626000	74.8575	261	1
1527804803.153692000	74.8746	87	0
1527804803.266674000	74.9875	233	0
1527804803.268098000	74.989	148	0
1527804803.268191000	74.9891	103	1
1527804803.270179000	74.991	100	1
1527804803.271395000	74.9923	92	0
1527804803.272673000	74.9935	323	0
1527804803.273122000	74.994	103	1
1527804803.636340000	75.3572	393	1
1527804803.636397000	75.3573	259	1
1527804803.653408000	75.3743	87	0
1527804803.663236000	75.3841	87	0
1527804803.745192000	75.4661	258	0
1527804803.746645000	75.4675	148	0
1527804803.747148000	75.468	109	1
1527804803.749852000	75.4707	92	0
1527804803.751209000	75.4721	100	1
1527804803.751225000	75.4721	236	0
1527804803.753213000	75.4741	100	1
1527804804.029372000	75.7502	391	1
1527804804.029451000	75.7503	260	1
1527804804.047206000	75.7681	87	0
1527804804.171354000	75.8922	235	0
1527804804.172699000	75.8936	148	0
1527804804.173161000	75.894	106	1
1527804804.175879000	75.8967	92	0
1527804804.177254000	75.8981	100	1
1527804804.177262000	75.8981	333	0
1527804804.179243000	75.9001	100	1
1527804804.337405000	76.0583	390	1
1527804804.337472000	76.0583	259	1
1527804804.357096000	76.078	87	0
1527804804.444378000	76.1652	337	0
1527804804.445900000	76.1668	148	0
1527804804.446258000	76.1671	106	1
1527804804.449238000	76.1701	92	0
1527804804.450735000	76.1716	283	0
1527804804.451240000	76.1721	103	1
1527804804.566407000	76.2873	390	1
1527804804.566477000	76.2873	261	1
1527804804.585450000	76.3063	87	0
1527804804.690072000	76.4109	232	0
1527804804.691521000	76.4124	148	0
1527804804.692283000	76.4131	106	1
1527804804.713423000	76.4343	92	0
1527804804.714971000	76.4358	116	0
1527804804.715427000	76.4363	103	1
1527804804.796281000	76.5171	993	1
1527804804.796342000	76.5172	259	1
1527804804.814583000	76.5354	87	0
1527804804.914871000	76.6357	233	0
1527804804.916256000	76.6371	148	0
1527804804.916352000	76.6372	103	1
1527804804.918288000	76.6392	100	1
1527804804.921395000	76.6423	92	0
1527804804.922841000	76.6437	330	0
1527804804.923387000	76.6443	103	1
1527804805.137046000	76.8579	585	1
1527804805.137107000	76.858	260	1
1527804805.154968000	76.8758	87	0
1527804805.250086000	76.971	235	0
1527804805.251574000	76.9724	148	0
1527804805.252232000	76.9731	106	1
1527804805.254884000	76.9758	92	0
1527804805.256286000	76.9772	314	0
1527804805.256318000	76.9772	100	1
1527804805.258301000	76.9792	100	1
1527804805.587831000	77.3087	794	1
1527804805.587922000	77.3088	270	1
1527804805.606301000	77.3272	87	0
1527804805.692751000	77.4136	255	0
1527804805.694174000	77.415	148	0
1527804805.694445000	77.4153	106	1
1527804805.698512000	77.4194	92	0
1527804805.700067000	77.4209	116	0
1527804805.700273000	77.4211	103	1
1527804805.847491000	77.5684	392	1
1527804805.847558000	77.5684	260	1
1527804805.866058000	77.5869	87	0
1527804805.869712000	77.5906	87	0
1527804805.949952000	77.6708	232	0
1527804805.951325000	77.6722	148	0
1527804805.952368000	77.6732	109	1
1527804805.956032000	77.6769	92	0
1527804805.957353000	77.6782	100	1
1527804805.957402000	77.6783	336	0
1527804805.959308000	77.6802	100	1
1527804806.067622000	77.7885	389	1
1527804806.067718000	77.7886	260	1
1527804806.085459000	77.8063	87	0
1527804806.182149000	77.903	235	0
1527804806.183638000	77.9045	148	0
1527804806.184377000	77.9052	106	1
1527804806.186664000	77.9075	92	0
1527804806.188094000	77.909	98	0
1527804806.188327000	77.9092	103	1
1527804806.501751000	78.2226	394	1
1527804806.501845000	78.2227	274	1
1527804806.518811000	78.2397	87	0
1527804806.608315000	78.3292	309	0
1527804806.609734000	78.3306	148	0
1527804806.610335000	78.3312	106	1
1527804806.613886000	78.3348	92	0
1527804806.615359000	78.3362	205	0
1527804806.615412000	78.3363	100	1
1527804806.617480000	78.3383	100	1
1527804806.805675000	78.5265	391	1
1527804806.805765000	78.5266	260	1
1527804806.823462000	78.5443	87	0
1527804806.929778000	78.6506	236	0
1527804806.931207000	78.6521	148	0
1527804806.931449000	78.6523	106	1
1527804806.934342000	78.6552	92	0
1527804806.935834000	78.6567	180	0
1527804806.936317000	78.6572	103	1
1527804807.585945000	79.3068	395	1
1527804807.586041000	79.3069	262	1
1527804807.604158000	79.325	87	0
1527804807.714259000	79.4351	300	0
1527804807.715807000	79.4367	148	0
1527804807.716386000	79.4373	106	1
1527804807.717261000	79.4381	92	0
1527804807.718690000	79.4396	130	0
1527804807.719374000	79.4402	103	1
1527804811.707789000	83.4287	390	1
1527804811.707876000	83.4287	262	1
1527804811.725323000	83.4462	87	0
1527804811.803158000	83.524	371	0
1527804811.804576000	83.5254	148	0
1527804811.804690000	83.5256	103	1
1527804811.806607000	83.5275	100	1
1527804811.807594000	83.5285	92	0
1527804811.809025000	83.5299	109	0
1527804811.809598000	83.5305	103	1
1527804811.926799000	83.6477	389	1
1527804811.926864000	83.6477	262	1
1527804811.946211000	83.6671	87	0
1527804812.052804000	83.7737	235	0
1527804812.054215000	83.7751	148	0
1527804812.054629000	83.7755	106	1
1527804812.057686000	83.7786	92	0
1527804812.059136000	83.78	195	0
1527804812.059623000	83.7805	103	1
1527804812.185957000	83.9068	390	1
1527804812.186022000	83.9069	262	1
1527804812.202668000	83.9235	87	0
1527804812.280167000	84.001	232	0
1527804812.281608000	84.0025	148	0
1527804812.281666000	84.0025	103	1
1527804812.283697000	84.0046	100	1
1527804812.283915000	84.0048	92	0
1527804812.285409000	84.0063	252	0
1527804812.285635000	84.0065	103	1
1527804812.657132000	84.378	393	1
1527804812.657208000	84.3781	263	1
1527804812.674573000	84.3954	87	0
1527804812.779144000	84.5	256	0
1527804812.780572000	84.5014	148	0
1527804812.780828000	84.5017	106	1
1527804812.782018000	84.5029	92	0
1527804812.783409000	84.5043	175	0
1527804812.783652000	84.5045	103	1
1527804812.907194000	84.6281	994	1
1527804812.907286000	84.6282	263	1
1527804812.924712000	84.6456	87	0
1527804813.034916000	84.7558	233	0
1527804813.036333000	84.7572	148	0
1527804813.036711000	84.7576	106	1
1527804813.040254000	84.7611	92	0
1527804813.041678000	84.7625	86	0
1527804813.041734000	84.7626	100	1
1527804813.043746000	84.7646	100	1
1527804813.202099000	84.923	588	1
1527804813.202161000	84.923	261	1
1527804813.219409000	84.9403	87	0
1527804813.337654000	85.0585	337	0
1527804813.339069000	85.0599	148	0
1527804813.339692000	85.0606	106	1
1527804813.341583000	85.0624	92	0
1527804813.343019000	85.0639	207	0
1527804813.343684000	85.0646	103	1
1527804813.522923000	85.2438	793	1
1527804813.523012000	85.2439	259	1
1527804813.541687000	85.2626	87	0
1527804813.648050000	85.3689	233	0
1527804813.649412000	85.3703	148	0
1527804813.649803000	85.3707	106	1
1527804813.653872000	85.3747	92	0
1527804813.655445000	85.3763	140	0
1527804813.655947000	85.3768	103	1
1527804813.963160000	85.684	390	1
1527804813.963254000	85.6841	262	1
1527804813.980410000	85.7013	87	0
1527804814.086147000	85.807	231	0
1527804814.087508000	85.8084	148	0
1527804814.087755000	85.8086	106	1
1527804814.092669000	85.8135	92	0
1527804814.094101000	85.815	177	0
1527804814.094714000	85.8156	103	1
1527804814.473209000	86.1941	388	1
1527804814.473271000	86.1941	262	1
1527804814.493451000	86.2143	87	0
1527804814.602223000	86.3231	256	0
1527804814.603634000	86.3245	148	0
1527804814.603878000	86.3247	106	1
1527804814.607458000	86.3283	92	0
1527804814.608830000	86.3297	100	1
1527804814.608879000	86.3297	254	0
1527804814.610855000	86.3317	100	1
1527804814.695815000	86.4167	393	1
1527804814.695895000	86.4168	260	1
1527804814.713748000	86.4346	87	0
1527804814.719047000	86.4399	87	0
1527804814.799554000	86.5204	233	0
1527804814.801012000	86.5219	148	0
1527804814.801861000	86.5227	109	1
1527804814.804818000	86.5257	92	0
1527804814.806293000	86.5272	302	0
1527804814.806772000	86.5276	103	1
1527804815.399347000	87.1202	390	1
1527804815.399526000	87.1204	261	1
1527804815.416862000	87.1377	87	0
1527804815.521264000	87.2421	258	0
1527804815.522728000	87.2436	148	0
1527804815.522990000	87.2439	106	1
1527804815.527050000	87.2479	92	0
1527804815.528429000	87.2493	135	0
1527804815.528898000	87.2498	103	1
1527804815.705165000	87.426	391	1
1527804815.705256000	87.4261	261	1
1527804815.733322000	87.4542	87	0
1527804815.816651000	87.5375	258	0
1527804815.818078000	87.5389	148	0
1527804815.818909000	87.5398	106	1
1527804815.830103000	87.551	92	0
1527804815.831487000	87.5524	268	0
1527804815.831960000	87.5528	103	1
1527804816.046050000	87.7669	391	1
1527804816.046117000	87.767	261	1
1527804816.064259000	87.7851	87	0
1527804816.149183000	87.87	263	0
1527804816.150613000	87.8715	148	0
1527804816.150959000	87.8718	106	1
1527804816.152822000	87.8737	92	0
1527804816.154262000	87.8751	336	0
1527804816.154882000	87.8757	103	1
1527804816.386241000	88.1071	394	1
1527804816.386338000	88.1072	262	1
1527804816.403629000	88.1245	87	0
1527804816.488598000	88.2095	258	0
1527804816.490082000	88.2109	148	0
[truncated: 560 more rows]
