# Supplementary material for: Method for multi-task learning fusion network traffic classification to address small sample labels
Source: Sci Rep. 2024 Jan 30;14:2518. doi: 10.1038/s41598-024-51933-8 (PMC10827795; doi:10.1038/s41598-024-51933-8)
Supplement: Supplementary file 2 — Supplementary Information 2. [file 41598_2024_51933_MOESM2_ESM.zip › QUIC Dataset/QUIC Dataset/pretraining/Google Doc/GoogleDoc-1157.txt]

1527903322.129212000	0	294	1
1527903322.157493000	0.0282812	87	0
1527903322.329677000	0.200465	301	0
1527903322.330292000	0.20108	1412	0
1527903322.330942000	0.20173	1412	0
1527903322.331551000	0.202339	1412	0
1527903322.332145000	0.202933	1412	0
1527903322.332744000	0.203532	1412	0
1527903322.333448000	0.204236	1412	0
1527903322.333841000	0.204629	113	1
1527903322.334041000	0.204829	914	0
1527903322.334660000	0.205448	1412	0
1527903322.335255000	0.206043	1412	0
1527903322.335834000	0.206622	694	0
1527903322.336443000	0.207231	1412	0
1527903322.337043000	0.207831	1412	0
1527903322.337641000	0.208429	1412	0
1527903322.337805000	0.208593	110	1
1527903322.338685000	0.209473	1310	0
1527903322.339288000	0.210076	1412	0
1527903322.339887000	0.210675	1412	0
1527903322.340485000	0.211273	1412	0
1527903322.341076000	0.211864	1412	0
1527903322.341675000	0.212463	1412	0
1527903322.342241000	0.213029	187	0
1527903322.342870000	0.213658	1412	0
1527903322.343506000	0.214294	802	0
1527903322.344132000	0.21492	1412	0
1527903322.344183000	0.214971	110	1
1527903322.344720000	0.215508	1002	0
1527903322.345328000	0.216116	1412	0
1527903322.345926000	0.216714	1412	0
1527903322.346519000	0.217307	1412	0
1527903322.347120000	0.217908	1412	0
1527903322.347686000	0.218474	276	0
1527903322.348311000	0.219099	1412	0
1527903322.348923000	0.219711	1412	0
1527903322.349515000	0.220303	1412	0
1527903322.350112000	0.2209	1412	0
1527903322.350708000	0.221496	1412	0
1527903322.351308000	0.222096	1412	0
1527903322.351902000	0.22269	1412	0
1527903322.352492000	0.22328	1077	0
1527903322.353095000	0.223883	1412	0
1527903322.353755000	0.224543	1412	0
1527903322.354359000	0.225147	1412	0
1527903322.354936000	0.225724	769	0
1527903322.355849000	0.226637	92	0
1527903322.356451000	0.227239	299	0
1527903322.358226000	0.229014	125	1
1527903322.358423000	0.229211	125	1
1527903322.361818000	0.232606	122	1
1527903322.761209000	0.631997	353	1
1527903322.761305000	0.632093	1412	1
1527903322.761343000	0.632131	906	1
1527903322.767912000	0.6387	230	1
1527903322.787563000	0.658351	87	0
1527903322.803203000	0.673991	87	0
1527903322.914103000	0.784891	403	0
1527903322.917836000	0.788624	104	1
1527903322.917875000	0.788663	80	0
1527903322.921828000	0.792616	98	1
1527903323.002583000	0.873371	216	1
1527903323.029456000	0.900244	87	0
1527903323.113984000	0.984772	285	0
1527903323.114579000	0.985367	1412	0
1527903323.115180000	0.985968	1412	0
1527903323.115812000	0.9866	1412	0
1527903323.116371000	0.987159	180	0
1527903323.117077000	0.987865	1412	0
1527903323.117683000	0.988471	1412	0
1527903323.117862000	0.98865	119	1
1527903323.118335000	0.989123	1071	0
1527903323.118907000	0.989695	92	0
1527903323.119505000	0.990293	138	0
1527903323.122058000	0.992846	104	1
1527903323.301903000	1.17269	429	0
1527903323.302502000	1.17329	1115	0
1527903323.304983000	1.17577	92	0
1527903323.305581000	1.17637	143	0
1527903323.306111000	1.1769	107	1
1527903324.717344000	2.58813	231	1
1527903324.743079000	2.61387	87	0
1527903325.099613000	2.9704	255	0
1527903325.100251000	2.97104	1412	0
1527903325.100839000	2.97163	998	0
1527903325.102807000	2.9736	92	0
1527903325.102963000	2.97375	110	1
1527903325.103489000	2.97428	144	0
1527903325.109009000	2.9798	98	1
1527903325.790405000	3.66119	667	1
1527903325.790506000	3.66129	1412	1
1527903325.790534000	3.66132	1412	1
1527903325.790581000	3.66137	1412	1
1527903325.790605000	3.66139	1412	1
1527903325.790647000	3.66144	1412	1
1527903325.790685000	3.66147	1412	1
1527903325.790720000	3.66151	1412	1
1527903325.790761000	3.66155	1412	1
1527903325.790811000	3.6616	1412	1
1527903325.790850000	3.66164	1412	1
1527903325.790888000	3.66168	1412	1
1527903325.792218000	3.66301	1412	1
1527903325.792249000	3.66304	1271	1
1527903325.815434000	3.68622	87	0
1527903325.820180000	3.69097	87	0
1527903325.829525000	3.70031	87	0
1527903325.844560000	3.71535	87	0
1527903326.090140000	3.96093	399	0
1527903326.093426000	3.96421	110	1
1527903326.094732000	3.96552	80	0
1527903326.109106000	3.97989	98	1
1527903328.053819000	5.92461	929	1
1527903328.053902000	5.92469	1412	1
1527903328.053925000	5.92471	981	1
1527903328.056796000	5.92758	223	1
1527903328.056880000	5.92767	1412	1
1527903328.056917000	5.92771	1412	1
1527903328.056943000	5.92773	758	1
1527903328.060088000	5.93088	101	1
1527903328.071490000	5.94228	165	1
1527903328.080711000	5.9515	87	0
1527903328.089534000	5.96032	87	0
1527903328.091169000	5.96196	94	0
1527903328.094642000	5.96543	104	1
1527903328.096088000	5.96688	87	0
1527903328.232046000	6.10283	576	0
1527903328.232672000	6.10346	305	0
1527903328.233271000	6.10406	218	0
1527903328.238701000	6.10949	124	1
1527903328.242626000	6.11341	252	1
1527903328.263233000	6.13402	87	0
1527903328.268863000	6.13965	87	0
1527903328.387673000	6.25846	376	0
1527903328.390617000	6.2614	80	0
1527903328.391710000	6.2625	107	1
1527903328.426221000	6.29701	855	0
1527903328.426817000	6.29761	1412	0
1527903328.427416000	6.2982	1412	0
1527903328.428035000	6.29882	1412	0
1527903328.428603000	6.29939	180	0
1527903328.429228000	6.30002	1412	0
1527903328.429825000	6.30061	1358	0
1527903328.430426000	6.30121	1412	0
1527903328.430629000	6.30142	119	1
1527903328.431045000	6.30183	1412	0
1527903328.431647000	6.30244	1412	0
1527903328.432213000	6.303	188	0
1527903328.432834000	6.30362	1237	0
1527903328.434674000	6.30546	107	1
1527903328.465848000	6.33664	1412	0
1527903328.466430000	6.33722	1412	0
1527903328.467052000	6.33784	1412	0
1527903328.467620000	6.33841	198	0
1527903328.469648000	6.34044	98	1
1527903328.471839000	6.34263	1412	0
1527903328.472412000	6.3432	728	0
1527903328.473029000	6.34382	1412	0
1527903328.473698000	6.34449	1412	0
1527903328.474306000	6.34509	1412	0
1527903328.474871000	6.34566	188	0
1527903328.475479000	6.34627	739	0
1527903328.476095000	6.34688	1412	0
1527903328.476685000	6.34747	1412	0
1527903328.477285000	6.34807	1412	0
1527903328.477646000	6.34843	122	1
1527903328.477870000	6.34866	1085	0
1527903328.478477000	6.34927	1412	0
1527903328.479073000	6.34986	1412	0
1527903328.479670000	6.35046	1412	0
1527903328.480264000	6.35105	1412	0
1527903328.480830000	6.35162	315	0
1527903328.480940000	6.35173	125	1
1527903328.481456000	6.35224	1412	0
1527903328.482052000	6.35284	1412	0
1527903328.482651000	6.35344	1412	0
1527903328.483242000	6.35403	1293	0
1527903328.483902000	6.35469	1412	0
1527903328.484504000	6.35529	1412	0
1527903328.484633000	6.35542	101	1
1527903328.485102000	6.35589	1412	0
1527903328.485701000	6.35649	1412	0
1527903328.486296000	6.35708	1412	0
1527903328.486879000	6.35767	940	0
1527903328.487470000	6.35826	743	0
1527903328.488081000	6.35887	1412	0
1527903328.488187000	6.35898	125	1
1527903328.488676000	6.35946	1329	0
1527903328.489273000	6.36006	1412	0
1527903328.489869000	6.36066	1412	0
1527903328.490438000	6.36123	344	0
1527903328.491025000	6.36181	187	0
1527903328.492660000	6.36345	110	1
1527903331.547760000	9.41855	511	1
1527903331.547803000	9.41859	294	1
1527903331.547992000	9.41878	326	1
1527903331.548030000	9.41882	1412	1
1527903331.548067000	9.41886	1412	1
1527903331.548095000	9.41888	969	1
1527903331.548247000	9.41904	383	1
1527903331.576943000	9.44773	87	0
1527903331.642414000	9.5132	400	0
1527903331.643021000	9.51381	370	0
1527903331.643670000	9.51446	103	0
1527903331.645823000	9.51661	107	1
1527903331.646025000	9.51681	250	0
1527903331.648312000	9.5191	80	0
1527903331.649822000	9.52061	101	1
1527903331.668399000	9.53919	303	0
1527903331.669663000	9.54045	1400	0
1527903331.670323000	9.54111	513	0
1527903331.670923000	9.54171	592	0
1527903331.671518000	9.54231	635	0
1527903331.671815000	9.5426	110	1
1527903331.673830000	9.54462	477	0
1527903331.674422000	9.54521	697	0
1527903331.675356000	9.54614	484	0
1527903331.677529000	9.54832	835	0
1527903331.677819000	9.54861	107	1
1527903331.678148000	9.54894	649	0
1527903331.678747000	9.54954	519	0
1527903331.679751000	9.55054	439	0
1527903331.681433000	9.55222	701	0
1527903331.681819000	9.55261	107	1
1527903331.682215000	9.553	616	0
1527903331.684048000	9.55484	558	0
1527903331.684796000	9.55558	654	0
1527903331.685831000	9.55662	104	1
1527903331.686078000	9.55687	583	0
1527903331.686683000	9.55747	689	0
1527903331.689839000	9.56063	101	1
1527903331.692208000	9.563	92	0
1527903331.692850000	9.56364	199	0
1527903331.695838000	9.56663	98	1
1527903331.747840000	9.61863	98	1
1527903331.841641000	9.71243	399	1
1527903331.841728000	9.71252	109	1
1527903331.848825000	9.71961	303	1
1527903331.853525000	9.72431	478	1
1527903331.853606000	9.72439	87	1
1527903331.869067000	9.73986	87	0
1527903331.874549000	9.74534	87	0
1527903331.879624000	9.75041	87	0
1527903331.940670000	9.81146	377	0
1527903331.941305000	9.81209	151	0
1527903331.944414000	9.8152	92	0
1527903331.944831000	9.81562	113	1
1527903331.945038000	9.81583	328	0
1527903331.948873000	9.81966	98	1
1527903331.974745000	9.84553	267	0
1527903331.975352000	9.84614	140	0
1527903331.977394000	9.84818	235	0
1527903331.977986000	9.84877	103	0
1527903331.978628000	9.84942	92	0
1527903331.980985000	9.85177	281	0
1527903331.981582000	9.85237	92	0
1527903331.982181000	9.85297	233	0
1527903331.983890000	9.85468	119	1
1527903335.997783000	13.8686	486	1
1527903335.997860000	13.8686	94	1
1527903335.998511000	13.8693	361	1
1527903335.998554000	13.8693	257	1
1527903335.998754000	13.8695	317	1
1527903335.998855000	13.8696	1412	1
1527903335.998878000	13.8697	1412	1
1527903335.998907000	13.8697	1412	1
1527903335.998943000	13.8697	1412	1
1527903335.998982000	13.8698	1412	1
1527903335.999018000	13.8698	1412	1
1527903335.999058000	13.8698	1412	1
1527903335.999098000	13.8699	1412	1
1527903336.001161000	13.8719	1412	1
1527903336.001202000	13.872	1412	1
1527903336.001265000	13.8721	1412	1
1527903336.001322000	13.8721	1412	1
1527903336.003125000	13.8739	1412	1
1527903336.003185000	13.874	1412	1
1527903336.003222000	13.874	1412	1
1527903336.003282000	13.8741	1412	1
1527903336.005049000	13.8758	1412	1
1527903336.005090000	13.8759	1412	1
1527903336.005142000	13.8759	1412	1
1527903336.007053000	13.8778	1412	1
1527903336.007079000	13.8779	1412	1
1527903336.007121000	13.8779	1412	1
1527903336.007155000	13.8779	1412	1
1527903336.009059000	13.8798	1412	1
1527903336.009083000	13.8799	1412	1
1527903336.009119000	13.8799	1412	1
1527903336.009167000	13.88	1412	1
1527903336.011061000	13.8818	1412	1
1527903336.011113000	13.8819	1412	1
1527903336.011137000	13.8819	1412	1
1527903336.013060000	13.8838	1412	1
1527903336.013092000	13.8839	1412	1
1527903336.013133000	13.8839	1412	1
1527903336.013184000	13.884	753	1
1527903336.025213000	13.896	87	0
1527903336.025851000	13.8966	100	0
1527903336.028635000	13.8994	87	0
1527903336.029140000	13.8999	104	1
1527903336.033553000	13.9043	87	0
1527903336.037883000	13.9087	87	0
1527903336.043325000	13.9141	87	0
1527903336.125209000	13.996	261	0
1527903336.126030000	13.9968	368	0
1527903336.127186000	13.998	158	0
1527903336.129083000	13.9999	113	1
1527903336.163539000	14.0343	383	0
1527903336.167134000	14.0379	98	1
1527903336.168536000	14.0393	80	0
1527903336.172134000	14.0429	98	1
1527903336.226738000	14.0975	373	0
1527903336.230160000	14.1009	98	1
1527903336.693578000	14.5644	275	0
1527903336.694099000	14.5649	146	0
1527903336.697207000	14.568	101	1
1527903336.698679000	14.5695	92	0
1527903336.699306000	14.5701	188	0
1527903336.702175000	14.573	101	1
1527903336.832874000	14.7037	360	1
1527903336.834102000	14.7049	296	1
1527903336.859732000	14.7305	87	0
1527903336.886149000	14.7569	752	1
1527903336.912344000	14.7831	87	0
1527903336.934226000	14.805	259	0
1527903336.934803000	14.8056	118	0
1527903336.935438000	14.8062	233	0
1527903336.936044000	14.8068	279	0
1527903336.937095000	14.8079	92	0
1527903336.937694000	14.8085	105	0
1527903336.938142000	14.8089	119	1
1527903336.938306000	14.8091	92	0
1527903336.938904000	14.8097	114	0
1527903336.942129000	14.8129	101	1
1527903336.959588000	14.8304	393	1
1527903336.959673000	14.8305	284	1
1527903336.985693000	14.8565	87	0
1527903337.072399000	14.9432	235	0
1527903337.073048000	14.9438	146	0
1527903337.076148000	14.9469	104	1
1527903337.076376000	14.9472	92	0
1527903337.076996000	14.9478	98	0
1527903337.080154000	14.9509	101	1
1527903337.131576000	15.0024	655	0
1527903337.132203000	15.003	805	0
1527903337.133108000	15.0039	92	0
1527903337.133821000	15.0046	301	0
1527903337.135132000	15.0059	107	1
1527903337.755249000	15.626	495	1
1527903337.755345000	15.6261	256	1
1527903337.781972000	15.6528	87	0
1527903337.883825000	15.7546	308	0
1527903337.884411000	15.7552	146	0
1527903337.885883000	15.7567	92	0
1527903337.886484000	15.7573	122	0
1527903337.887173000	15.758	110	1
1527903337.991764000	15.8626	896	1
1527903337.991828000	15.8626	258	1
1527903338.018237000	15.889	87	0
1527903338.130167000	16.001	326	0
1527903338.130728000	16.0015	146	0
1527903338.132707000	16.0035	92	0
1527903338.133294000	16.0041	197	0
1527903338.134179000	16.005	110	1
1527903339.024852000	16.8956	388	1
1527903339.024918000	16.8957	258	1
1527903339.050245000	16.921	87	0
1527903339.120920000	16.9917	276	0
1527903339.121425000	16.9922	146	0
1527903339.123270000	16.9941	92	0
1527903339.124044000	16.9948	112	0
1527903339.125262000	16.9961	110	1
1527903339.265052000	17.1358	528	1
1527903339.265116000	17.1359	257	1
1527903339.291469000	17.1623	87	0
1527903339.365960000	17.2367	233	0
1527903339.366536000	17.2373	146	0
1527903339.368081000	17.2389	92	0
1527903339.369274000	17.2401	241	0
1527903339.370253000	17.241	110	1
1527903339.527708000	17.3985	416	1
1527903339.527769000	17.3986	253	1
1527903339.552510000	17.4233	87	0
1527903339.627107000	17.4979	233	0
1527903339.627672000	17.4985	146	0
1527903339.629419000	17.5002	92	0
1527903339.630020000	17.5008	266	0
1527903339.631285000	17.5021	110	1
1527903339.807081000	17.6779	388	1
1527903339.807152000	17.6779	258	1
1527903339.835155000	17.7059	87	0
1527903339.907234000	17.778	258	0
1527903339.907809000	17.7786	146	0
1527903339.911045000	17.7818	92	0
1527903339.911283000	17.7821	107	1
1527903339.911662000	17.7825	195	0
1527903339.915306000	17.7861	98	1
1527903340.220700000	18.0915	393	1
1527903340.220790000	18.0916	263	1
1527903340.246606000	18.1174	87	0
1527903340.321924000	18.1927	233	0
1527903340.322456000	18.1932	148	0
1527903340.325091000	18.1959	92	0
1527903340.325363000	18.1962	107	1
1527903340.325765000	18.1966	330	0
1527903340.329398000	18.2002	98	1
1527903340.682944000	18.5537	389	1
1527903340.683017000	18.5538	258	1
1527903340.708388000	18.5792	87	0
1527903340.787985000	18.6588	237	0
1527903340.788515000	18.6593	148	0
1527903340.791156000	18.6619	92	0
1527903340.791379000	18.6622	107	1
1527903340.791863000	18.6627	195	0
1527903340.795406000	18.6662	98	1
1527903341.056092000	18.9269	431	1
1527903341.056153000	18.9269	260	1
1527903341.085348000	18.9561	87	0
1527903341.171985000	19.0428	288	0
1527903341.172555000	19.0433	148	0
1527903341.175402000	19.0462	92	0
1527903341.175450000	19.0462	104	1
1527903341.176024000	19.0468	228	0
1527903341.179451000	19.0502	101	1
1527903341.338806000	19.2096	406	1
1527903341.338869000	19.2097	255	1
1527903341.365180000	19.236	87	0
1527903341.456803000	19.3276	235	0
1527903341.457414000	19.3282	148	0
1527903341.460452000	19.3312	104	1
1527903341.460726000	19.3315	92	0
1527903341.461336000	19.3321	183	0
1527903341.464459000	19.3352	101	1
1527903341.555959000	19.4267	765	1
1527903341.556038000	19.4268	258	1
1527903341.583255000	19.454	87	0
1527903341.664081000	19.5349	232	0
1527903341.664664000	19.5355	148	0
1527903341.667419000	19.5382	104	1
1527903341.667665000	19.5385	92	0
1527903341.668279000	19.5391	290	0
1527903341.671411000	19.5422	101	1
1527903341.767865000	19.6387	388	1
1527903341.767956000	19.6387	256	1
1527903341.795503000	19.6663	87	0
1527903341.866928000	19.7377	233	0
1527903341.867436000	19.7382	148	0
1527903341.870142000	19.7409	92	0
1527903341.870408000	19.7412	107	1
1527903341.870772000	19.7416	323	0
1527903341.874475000	19.7453	98	1
1527903342.037981000	19.9088	490	1
1527903342.038053000	19.9088	258	1
1527903342.064746000	19.9355	87	0
1527903342.163358000	20.0341	260	0
1527903342.164073000	20.0349	148	0
1527903342.167120000	20.0379	92	0
1527903342.167396000	20.0382	107	1
1527903342.167749000	20.0385	209	0
1527903342.171425000	20.0422	98	1
1527903342.378164000	20.249	899	1
1527903342.378236000	20.249	256	1
1527903342.419736000	20.2905	87	0
1527903342.493571000	20.3644	232	0
1527903342.494245000	20.365	148	0
1527903342.497259000	20.368	92	0
1527903342.497452000	20.3682	107	1
1527903342.497881000	20.3687	132	0
1527903342.501526000	20.3723	98	1
1527903342.805753000	20.6765	388	1
1527903342.805827000	20.6766	260	1
1527903342.831471000	20.7023	87	0
1527903342.905709000	20.7765	349	0
1527903342.906299000	20.7771	148	0
1527903342.906889000	20.7777	92	0
1527903342.907549000	20.7783	238	0
1527903342.909466000	20.7803	110	1
1527903343.120076000	20.9909	534	1
1527903343.120136000	20.9909	250	1
1527903343.148520000	21.0193	87	0
1527903343.244009000	21.1148	309	0
1527903343.244598000	21.1154	148	0
1527903343.246742000	21.1175	92	0
1527903343.247352000	21.1181	332	0
1527903343.247482000	21.1183	110	1
1527903343.401829000	21.2726	413	1
1527903343.401923000	21.2727	250	1
1527903343.428691000	21.2995	87	0
1527903343.503317000	21.3741	302	0
1527903343.504060000	21.3748	148	0
1527903343.506983000	21.3778	92	0
1527903343.507501000	21.3783	107	1
1527903343.507602000	21.3784	237	0
1527903343.511505000	21.3823	98	1
1527903346.947903000	24.8187	387	1
1527903346.947999000	24.8188	256	1
1527903346.974799000	24.8456	87	0
1527903347.086573000	24.9574	278	0
1527903347.087159000	24.9579	148	0
1527903347.089164000	24.96	92	0
1527903347.089750000	24.9605	250	0
1527903347.090501000	24.9613	110	1
1527903347.254215000	25.125	388	1
1527903347.254278000	25.1251	255	1
1527903347.281431000	25.1522	87	0
1527903347.290012000	25.1608	87	0
1527903347.389044000	25.2598	233	0
1527903347.389686000	25.2605	148	0
1527903347.392577000	25.2634	107	1
1527903347.392670000	25.2635	92	0
1527903347.393346000	25.2641	274	0
1527903347.396606000	25.2674	101	1
1527903347.751113000	25.6219	389	1
1527903347.751208000	25.622	256	1
1527903347.777095000	25.6479	87	0
1527903347.855189000	25.726	233	0
1527903347.855835000	25.7266	148	0
1527903347.857889000	25.7287	92	0
1527903347.858545000	25.7293	280	0
1527903347.858629000	25.7294	107	1
1527903347.862628000	25.7334	98	1
1527903348.178013000	26.0488	388	1
1527903348.178075000	26.0489	256	1
1527903348.205924000	26.0767	87	0
1527903348.286312000	26.1571	254	0
1527903348.286881000	26.1577	148	0
1527903348.290578000	26.1614	104	1
1527903348.292625000	26.1634	92	0
1527903348.293252000	26.164	285	0
1527903348.296561000	26.1673	101	1
1527903348.698007000	26.5688	422	1
1527903348.698096000	26.5689	255	1
1527903348.723862000	26.5947	87	0
1527903348.830674000	26.7015	233	0
1527903348.831269000	26.7021	148	0
1527903348.834669000	26.7055	104	1
1527903348.834860000	26.7056	92	0
1527903348.835484000	26.7063	155	0
1527903348.838598000	26.7094	101	1
1527903349.083238000	26.954	404	1
1527903349.083305000	26.9541	257	1
1527903349.110046000	26.9808	87	0
1527903349.208914000	27.0797	258	0
1527903349.209456000	27.0802	148	0
1527903349.211691000	27.0825	92	0
1527903349.212456000	27.0832	123	0
1527903349.212715000	27.0835	110	1
1527903349.528199000	27.399	770	1
1527903349.528271000	27.3991	255	1
1527903349.554626000	27.4254	87	0
1527903349.658912000	27.5297	268	0
1527903349.659443000	27.5302	148	0
1527903349.660079000	27.5309	92	0
1527903349.660695000	27.5315	165	0
1527903349.662723000	27.5335	110	1
1527903350.555268000	28.4261	390	1
1527903350.555332000	28.4261	255	1
1527903350.581344000	28.4521	87	0
1527903350.586611000	28.4574	87	0
1527903350.664067000	28.5349	256	0
1527903350.664586000	28.5354	148	0
1527903350.667160000	28.5379	92	0
1527903350.667764000	28.5386	110	1
1527903350.667858000	28.5386	221	0
1527903350.671746000	28.5425	98	1
1527903350.785078000	28.6559	489	1
1527903350.785173000	28.656	255	1
1527903350.827102000	28.6979	87	0
1527903350.909434000	28.7802	258	0
1527903350.909946000	28.7807	148	0
1527903350.913795000	28.7846	104	1
1527903350.914111000	28.7849	92	0
1527903350.914730000	28.7855	265	0
1527903350.917785000	28.7886	101	1
1527903351.143754000	29.0145	874	1
1527903351.143852000	29.0146	1412	1
1527903351.143889000	29.0147	1412	1
1527903351.143924000	29.0147	1412	1
1527903351.143960000	29.0147	1358	1
1527903351.157839000	29.0286	326	1
1527903351.157922000	29.0287	256	1
1527903351.171540000	29.0423	87	0
1527903351.184475000	29.0553	87	0
1527903351.238885000	29.1097	392	0
1527903351.242735000	29.1135	104	1
1527903351.244199000	29.115	80	0
1527903351.247742000	29.1185	98	1
1527903351.274015000	29.1448	266	0
1527903351.274554000	29.1453	148	0
1527903351.278655000	29.1494	92	0
1527903351.279168000	29.15	101	1
1527903351.280769000	29.1516	85	0
1527903351.282762000	29.1536	101	1
1527903351.561263000	29.4321	389	1
1527903351.561350000	29.4321	257	1
1527903351.586367000	29.4572	87	0
1527903351.660264000	29.5311	303	0
1527903351.660820000	29.5316	148	0
1527903351.662780000	29.5336	92	0
1527903351.663315000	29.5341	261	0
1527903351.663771000	29.5346	110	1
1527903351.878243000	29.749	530	1
1527903351.878335000	29.7491	256	1
1527903351.904489000	29.7753	87	0
1527903352.006387000	29.8772	329	0
1527903352.006909000	29.8777	148	0
1527903352.009831000	29.8806	104	1
1527903352.011154000	29.8819	92	0
1527903352.011778000	29.8826	336	0
1527903352.014754000	29.8855	101	1
1527903352.226205000	30.097	412	1
1527903352.226266000	30.0971	256	1
1527903352.252399000	30.1232	87	0
1527903352.326826000	30.1976	302	0
1527903352.327406000	30.1982	148	0
1527903352.330686000	30.2015	92	0
1527903352.330930000	30.2017	107	1
1527903352.331286000	30.2021	339	0
1527903352.334850000	30.2056	98	1
1527903352.583978000	30.4548	391	1
1527903352.584052000	30.4548	258	1
1527903352.610636000	30.4814	87	0
1527903352.691489000	30.5623	255	0
1527903352.692003000	30.5628	148	0
1527903352.694199000	30.565	92	0
1527903352.694847000	30.5656	201	0
1527903352.695820000	30.5666	110	1
1527903353.096039000	30.9668	389	1
1527903353.096112000	30.9669	256	1
1527903353.122282000	30.9931	87	0
1527903353.227769000	31.0986	255	0
1527903353.228346000	31.0991	148	0
1527903353.230166000	31.101	92	0
1527903353.230866000	31.1017	140	0
1527903353.231848000	31.1026	110	1
1527903353.457362000	31.3282	388	1
1527903353.457444000	31.3282	255	1
1527903353.483666000	31.3545	87	0
1527903353.583198000	31.454	235	0
1527903353.583840000	31.4546	148	0
1527903353.585929000	31.4567	92	0
1527903353.586668000	31.4575	257	0
1527903353.586879000	31.4577	110	1
1527903353.752133000	31.6229	426	1
1527903353.752195000	31.623	255	1
1527903353.777990000	31.6488	87	0
1527903353.865094000	31.7359	233	0
1527903353.865712000	31.7365	148	0
1527903353.868454000	31.7392	92	0
1527903353.868867000	31.7397	107	1
1527903353.869074000	31.7399	337	0
1527903353.872899000	31.7437	98	1
1527903354.078277000	31.9491	405	1
1527903354.078337000	31.9491	257	1
1527903354.103929000	31.9747	87	0
1527903354.110156000	31.9809	87	0
1527903354.188160000	32.0589	255	0
1527903354.188737000	32.0595	148	0
1527903354.191964000	32.0628	107	1
1527903354.192550000	32.0633	92	0
1527903354.193160000	32.0639	269	0
1527903354.195955000	32.0667	101	1
1527903354.630359000	32.5011	388	1
1527903354.630452000	32.5012	256	1
1527903354.661378000	32.5322	87	0
1527903354.726690000	32.5975	232	0
1527903354.727253000	32.598	148	0
1527903354.729962000	32.6008	92	0
1527903354.730626000	32.6014	338	0
1527903354.731096000	32.6019	110	1
1527903354.865213000	32.736	764	1
1527903354.865301000	32.7361	258	1
1527903354.897977000	32.7688	87	0
1527903354.990513000	32.8613	288	0
1527903354.991025000	32.8618	148	0
1527903354.993434000	32.8642	92	0
1527903354.994009000	32.8648	107	1
1527903354.994263000	32.8651	294	0
1527903354.998015000	32.8688	98	1
1527903355.154151000	33.0249	389	1
1527903355.154216000	33.025	256	1
1527903355.182799000	33.0536	87	0
1527903355.282235000	33.153	233	0
1527903355.282796000	33.1536	148	0
1527903355.285574000	33.1564	92	0
1527903355.286026000	33.1568	107	1
1527903355.286194000	33.157	151	0
1527903355.289944000	33.1607	98	1
1527903355.570399000	33.4412	494	1
1527903355.570461000	33.4412	260	1
1527903355.595540000	33.4663	87	0
1527903355.675624000	33.5464	233	0
1527903355.676142000	33.5469	148	0
1527903355.679498000	33.5503	92	0
1527903355.680050000	33.5508	107	1
1527903355.680097000	33.5509	130	0
1527903355.684073000	33.5549	98	1
1527903356.015430000	33.8862	893	1
1527903356.015517000	33.8863	256	1
1527903356.063105000	33.9339	893	1
1527903356.077043000	33.9478	87	0
1527903356.089914000	33.9607	87	0
1527903356.183022000	34.0538	258	0
1527903356.183636000	34.0544	148	0
1527903356.187081000	34.0579	107	1
1527903356.188154000	34.0589	92	0
1527903356.188864000	34.0597	238	0
1527903356.192063000	34.0629	101	1
1527903356.290449000	34.1612	392	1
1527903356.290510000	34.1613	259	1
1527903356.321666000	34.1925	87	0
1527903356.420984000	34.2918	233	0
1527903356.421636000	34.2924	148	0
1527903356.424845000	34.2956	92	0
1527903356.425102000	34.2959	107	1
1527903356.425468000	34.2963	251	0
1527903356.429078000	34.2999	98	1
1527903356.615688000	34.4865	530	1
1527903356.615779000	34.4866	257	1
1527903356.648052000	34.5188	87	0
1527903356.810849000	34.6816	256	0
1527903356.813629000	34.6844	148	0
1527903356.814695000	34.6855	92	0
1527903356.815112000	34.6859	107	1
1527903356.816029000	34.6868	232	0
1527903356.820122000	34.6909	98	1
1527903357.060465000	34.9313	416	1
1527903357.060527000	34.9313	256	1
1527903357.086913000	34.9577	87	0
1527903357.202058000	35.0728	329	0
1527903357.202578000	35.0734	148	0
1527903357.206141000	35.0769	104	1
1527903357.207813000	35.0786	92	0
1527903357.208421000	35.0792	224	0
1527903357.211131000	35.0819	101	1
1527903357.324330000	35.1951	391	1
1527903357.324392000	35.1952	256	1
1527903357.351364000	35.2222	87	0
1527903357.439087000	35.3099	306	0
1527903357.439657000	35.3104	148	0
1527903357.443155000	35.3139	104	1
1527903357.443417000	35.3142	92	0
1527903357.444089000	35.3149	282	0
1527903357.447198000	35.318	101	1
1527903357.544230000	35.415	391	1
1527903357.544307000	35.4151	258	1
1527903357.570725000	35.4415	87	0
1527903357.665127000	35.5359	303	0
1527903357.665634000	35.5364	148	0
1527903357.668612000	35.5394	92	0
1527903357.669164000	35.54	107	1
1527903357.670067000	35.5409	279	0
1527903357.674180000	35.545	98	1
1527903357.830810000	35.7016	425	1
1527903357.830902000	35.7017	257	1
1527903357.856201000	35.727	87	0
1527903357.939103000	35.8099	278	0
1527903357.939686000	35.8105	148	0
1527903357.943004000	35.8138	92	0
1527903357.943260000	35.814	107	1
1527903357.943677000	35.8145	138	0
1527903357.947157000	35.8179	98	1
1527903358.227621000	36.0984	405	1
1527903358.227684000	36.0985	257	1
1527903358.255383000	36.1262	87	0
1527903358.329884000	36.2007	233	0
1527903358.330391000	36.2012	148	0
1527903358.333591000	36.2044	92	0
1527903358.334155000	36.2049	106	0
1527903358.334206000	36.205	107	1
1527903358.338200000	36.209	98	1
1527903358.667112000	36.5379	388	1
1527903358.667209000	36.538	257	1
1527903358.695033000	36.5658	87	0
1527903358.778516000	36.6493	235	0
1527903358.779088000	36.6499	148	0
1527903358.782075000	36.6529	92	0
1527903358.782174000	36.653	104	1
1527903358.782744000	36.6535	225	0
1527903358.786202000	36.657	101	1
1527903359.161978000	37.0328	765	1
1527903359.162070000	37.0329	257	1
1527903359.189427000	37.0602	87	0
1527903359.266710000	37.1375	255	0
1527903359.267233000	37.138	148	0
1527903359.269719000	37.1405	92	0
1527903359.270211000	37.141	107	1
1527903359.270265000	37.1411	321	0
1527903359.274200000	37.145	98	1
1527903359.518548000	37.3893	388	1
1527903359.518609000	37.3894	259	1
1527903359.544821000	37.4156	87	0
1527903359.640135000	37.5109	235	0
1527903359.640646000	37.5114	148	0
1527903359.644249000	37.515	104	1
1527903359.645683000	37.5165	92	0
1527903359.646218000	37.517	287	0
1527903359.649224000	37.52	101	1
1527903359.830447000	37.7012	402	1
1527903359.830537000	37.7013	256	1
1527903359.856674000	37.7275	87	0
1527903359.957582000	37.8284	255	0
1527903359.958103000	37.8289	148	0
1527903359.959212000	37.83	92	0
1527903359.959856000	37.8306	95	0
1527903359.961273000	37.8321	110	1
1527903360.259697000	38.1305	477	1
1527903360.259763000	38.1306	256	1
1527903360.286439000	38.1572	87	0
1527903360.375607000	38.2464	265	0
1527903360.376124000	38.2469	148	0
1527903360.379300000	38.2501	104	1
1527903360.379572000	38.2504	92	0
1527903360.380158000	38.2509	332	0
1527903360.383286000	38.2541	101	1
1527903360.771614000	38.6424	893	1
1527903360.771708000	38.6425	256	1
1527903360.798960000	38.6697	87	0
1527903360.802947000	38.6737	87	0
1527903360.885194000	38.756	233	0
1527903360.885726000	38.7565	148	0
1527903360.889366000	38.7602	107	1
1527903360.890078000	38.7609	92	0
1527903360.890683000	38.7615	297	0
1527903360.894352000	38.7651	101	1
1527903361.047459000	38.9182	389	1
1527903361.047536000	38.9183	256	1
1527903361.073620000	38.9444	87	0
1527903361.145634000	39.0164	256	0
1527903361.146155000	39.0169	148	0
1527903361.148182000	39.019	92	0
1527903361.148780000	39.0196	149	0
1527903361.149291000	39.0201	110	1
1527903361.573956000	39.4447	533	1
1527903361.574018000	39.4448	259	1
1527903361.599587000	39.4704	87	0
1527903361.680660000	39.5514	233	0
1527903361.681257000	39.552	148	0
1527903361.684403000	39.5552	104	1
1527903361.685375000	39.5562	92	0
1527903361.686040000	39.5568	290	0
1527903361.689397000	39.5602	101	1
1527903362.131852000	40.0026	416	1
1527903362.131944000	40.0027	256	1
1527903362.156775000	40.0276	87	0
1527903362.168086000	40.0389	87	0
1527903362.257703000	40.1285	256	0
1527903362.258210000	40.129	148	0
1527903362.261396000	40.1322	92	0
1527903362.261453000	40.1322	107	1
1527903362.262019000	40.1328	269	0
1527903362.265381000	40.1362	101	1
1527903362.446664000	40.3175	389	1
1527903362.446763000	40.3176	259	1
1527903362.473526000	40.3443	87	0
1527903362.567823000	40.4386	258	0
1527903362.568338000	40.4391	148	0
1527903362.571463000	40.4423	104	1
1527903362.572156000	40.4429	92	0
1527903362.572800000	40.4436	152	0
1527903362.575459000	40.4462	101	1
1527903362.827308000	40.6981	390	1
1527903362.827379000	40.6982	256	1
1527903362.862380000	40.7332	87	0
1527903362.965694000	40.8365	329	0
1527903362.966214000	40.837	148	0
1527903362.969437000	40.8402	92	0
1527903362.969471000	40.8403	104	1
1527903362.970078000	40.8409	266	0
1527903362.973474000	40.8443	101	1
1527903363.265845000	41.1366	429	1
1527903363.265934000	41.1367	258	1
1527903363.292458000	41.1632	87	0
1527903363.399804000	41.2706	308	0
1527903363.400345000	41.2711	148	0
1527903363.403500000	41.2743	104	1
1527903363.404052000	41.2748	92	0
1527903363.404670000	41.2755	204	0
1527903363.407510000	41.2783	101	1
1527903363.732386000	41.6032	403	1
1527903363.732469000	41.6033	259	1
1527903363.759241000	41.63	87	0
1527903363.843671000	41.7145	303	0
1527903363.844208000	41.715	148	0
1527903363.846497000	41.7173	92	0
1527903363.847107000	41.7179	225	0
1527903363.847587000	41.7184	110	1
1527903364.362872000	42.2337	389	1
1527903364.362962000	42.2338	256	1
1527903364.388873000	42.2597	87	0
1527903364.470522000	42.3413	278	0
1527903364.471108000	42.3419	148	0
1527903364.474038000	42.3448	92	0
1527903364.474548000	42.3453	107	1
1527903364.474580000	42.3454	316	0
1527903364.478482000	42.3493	98	1
1527903364.824890000	42.6957	765	1
1527903364.824951000	42.6957	258	1
1527903364.851711000	42.7225	87	0
1527903364.944126000	42.8149	258	0
1527903364.944657000	42.8154	148	0
1527903364.946495000	42.8173	92	0
1527903364.947076000	42.8179	212	0
1527903364.947574000	42.8184	110	1
1527903365.221258000	43.092	390	1
1527903365.221335000	43.0921	259	1
1527903365.248733000	43.1195	87	0
1527903365.354572000	43.2254	235	0
1527903365.355085000	43.2259	148	0
1527903365.358605000	43.2294	104	1
1527903365.359267000	43.2301	92	0
1527903365.359914000	43.2307	307	0
1527903365.362655000	43.2334	101	1
1527903365.679223000	43.55	405	1
1527903365.679283000	43.5501	257	1
1527903365.710188000	43.581	87	0
1527903365.804600000	43.6754	233	0
1527903365.805153000	43.6759	148	0
1527903365.807518000	43.6783	92	0
1527903365.808159000	43.6789	318	0
1527903365.808631000	43.6794	110	1
1527903366.520186000	44.391	478	1
1527903366.520282000	44.3911	256	1
1527903366.547529000	44.4183	87	0
1527903366.627091000	44.4979	258	0
1527903366.627609000	44.4984	148	0
1527903366.630683000	44.5015	92	0
1527903366.630699000	44.5015	104	1
1527903366.631427000	44.5022	148	0
1527903366.634667000	44.5055	101	1
1527903366.939334000	44.8101	894	1
1527903366.939431000	44.8102	257	1
1527903366.966834000	44.8376	87	0
1527903367.048436000	44.9192	258	0
1527903367.048954000	44.9197	148	0
1527903367.051496000	44.9223	92	0
1527903367.052160000	44.9229	118	0
1527903367.052622000	44.9234	110	1
1527903367.345213000	45.216	389	1
1527903367.345279000	45.2161	256	1
1527903367.372871000	45.2437	87	0
1527903367.452314000	45.3231	265	0
1527903367.452847000	45.3236	148	0
1527903367.455721000	45.3265	104	1
1527903367.455946000	45.3267	92	0
1527903367.456549000	45.3273	132	0
1527903367.459715000	45.3305	101	1
1527903368.129374000	46.0002	533	1
1527903368.129441000	46.0002	259	1
1527903368.155548000	46.0263	87	0
1527903368.232674000	46.1035	258	0
1527903368.233195000	46.104	148	0
1527903368.235922000	46.1067	92	0
1527903368.236537000	46.1073	167	0
1527903368.236785000	46.1076	110	1
1527903368.469072000	46.3399	413	1
1527903368.469169000	46.34	257	1
1527903368.496028000	46.3668	87	0
1527903368.600360000	46.4711	233	0
1527903368.600863000	46.4717	148	0
1527903368.603416000	46.4742	92	0
1527903368.603739000	46.4745	107	1
1527903368.604098000	46.4749	151	0
1527903368.607802000	46.4786	98	1
1527903369.079007000	46.9498	393	1
1527903369.079067000	46.9499	256	1
1527903369.115827000	46.9866	87	0
1527903369.210109000	47.0809	256	0
1527903369.210682000	47.0815	148	0
1527903369.213273000	47.0841	92	0
1527903369.213759000	47.0845	107	1
1527903369.213935000	47.0847	154	0
1527903369.217759000	47.0885	98	1
1527903369.555216000	47.426	389	1
1527903369.555305000	47.4261	258	1
1527903369.581139000	47.4519	87	0
1527903369.677836000	47.5486	256	0
1527903369.678383000	47.5492	148	0
1527903369.680832000	47.5516	92	0
1527903369.681575000	47.5524	193	0
1527903369.681854000	47.5526	110	1
1527903369.830196000	47.701	424	1
1527903369.830284000	47.7011	257	1
1527903369.855777000	47.7266	87	0
1527903369.927668000	47.7985	328	0
1527903369.928191000	47.799	148	0
1527903369.931776000	47.8026	92	0
1527903369.931860000	47.8026	104	1
1527903369.932842000	47.8036	310	0
1527903369.935792000	47.8066	101	1
1527903370.293366000	48.1642	403	1
1527903370.293461000	48.1642	256	1
1527903370.318978000	48.1898	87	0
1527903370.393394000	48.2642	308	0
1527903370.393968000	48.2648	148	0
1527903370.396811000	48.2676	92	0
1527903370.396903000	48.2677	104	1
1527903370.397435000	48.2682	288	0
1527903370.400895000	48.2717	101	1
1527903370.506707000	48.3775	390	1
1527903370.506767000	48.3776	256	1
1527903370.553917000	48.4247	390	1
1527903370.555157000	48.4259	87	0
1527903370.580508000	48.4513	87	0
1527903370.646459000	48.5172	305	0
1527903370.646971000	48.5178	148	0
1527903370.649913000	48.5207	107	1
1527903370.650868000	48.5217	92	0
1527903370.651466000	48.5223	94	0
1527903370.654841000	48.5256	101	1
1527903370.796799000	48.6676	766	1
1527903370.796901000	48.6677	259	1
1527903370.822740000	48.6935	87	0
1527903370.892900000	48.7637	280	0
1527903370.893544000	48.7643	148	0
1527903370.895830000	48.7666	92	0
1527903370.896432000	48.7672	202	0
1527903370.896917000	48.7677	110	1
1527903371.355517000	49.2263	389	1
1527903371.355584000	49.2264	259	1
1527903371.381406000	49.2522	87	0
1527903371.451260000	49.322	235	0
1527903371.451847000	49.3226	148	0
1527903371.454081000	49.3249	92	0
1527903371.454685000	49.3255	231	0
1527903371.454907000	49.3257	110	1
1527903371.684491000	49.5553	405	1
1527903371.684582000	49.5554	257	1
1527903371.709936000	49.5807	87	0
1527903371.809708000	49.6805	233	0
1527903371.810236000	49.681	148	0
1527903371.812955000	49.6837	92	0
1527903371.813671000	49.6845	135	0
1527903371.814169000	49.685	110	1
1527903371.986859000	49.8576	481	1
1527903371.986937000	49.8577	314	1
1527903372.014199000	49.885	87	0
1527903372.096750000	49.9675	254	0
1527903372.097280000	49.9681	148	0
1527903372.100001000	49.9708	92	0
1527903372.100668000	49.9715	159	0
1527903372.101118000	49.9719	110	1
1527903372.253333000	50.1241	891	1
1527903372.253397000	50.1242	314	1
1527903372.281837000	50.1526	87	0
1527903372.363722000	50.2345	233	0
1527903372.364312000	50.2351	148	0
1527903372.367917000	50.2387	92	0
1527903372.367965000	50.2388	104	1
1527903372.368551000	50.2393	265	0
1527903372.371947000	50.2427	101	1
1527903372.724803000	50.5956	389	1
1527903372.724890000	50.5957	314	1
1527903372.751498000	50.6223	87	0
1527903372.833996000	50.7048	235	0
1527903372.834531000	50.7053	148	0
1527903372.837022000	50.7078	92	0
1527903372.837636000	50.7084	89	0
1527903372.838116000	50.7089	110	1
1527903373.605657000	51.4764	533	1
1527903373.605743000	51.4765	259	1
1527903373.633205000	51.504	87	0
1527903373.725174000	51.596	258	0
1527903373.725745000	51.5965	148	0
1527903373.728494000	51.5993	92	0
1527903373.729052000	51.5998	153	0
1527903373.729148000	51.5999	107	1
1527903373.733081000	51.6039	98	1
1527903373.944787000	51.8156	413	1
1527903373.944883000	51.8157	257	1
1527903373.981416000	51.8522	87	0
1527903374.062073000	51.9329	288	0
1527903374.062602000	51.9334	148	0
1527903374.066094000	51.9369	104	1
1527903374.066265000	51.9371	92	0
1527903374.066899000	51.9377	106	0
1527903374.070115000	51.9409	101	1
1527903374.686344000	52.5571	389	1
1527903374.686433000	52.5572	257	1
1527903374.714126000	52.5849	87	0
1527903374.789115000	52.6599	235	0
1527903374.789716000	52.6605	148	0
1527903374.791922000	52.6627	92	0
1527903374.792522000	52.6633	110	0
1527903374.793091000	52.6639	110	1
1527903375.363507000	53.2343	393	1
1527903375.363596000	53.2344	256	1
1527903375.384917000	53.2557	90	0
1527903375.389170000	53.26	98	1
1527903375.389674000	53.2605	87	0
1527903375.461444000	53.3322	254	0
1527903375.461975000	53.3328	148	0
1527903375.464641000	53.3354	92	0
1527903375.465171000	53.336	106	0
1527903375.465177000	53.336	107	1
1527903375.469197000	53.34	98	1
1527903375.747736000	53.6185	423	1
1527903375.747798000	53.6186	259	1
1527903375.773458000	53.6442	87	0
1527903375.862287000	53.7331	235	0
1527903375.862880000	53.7337	148	0
1527903375.866131000	53.7369	92	0
1527903375.866222000	53.737	104	1
1527903375.870170000	53.741	98	1
1527903375.902767000	53.7736	319	0
1527903375.906196000	53.777	98	1
1527903376.258405000	54.1292	402	1
1527903376.258477000	54.1293	256	1
1527903376.306232000	54.177	402	1
1527903376.317875000	54.1887	87	0
1527903376.344163000	54.215	87	0
1527903376.417447000	54.2882	282	0
1527903376.418018000	54.2888	148	0
1527903376.419909000	54.2907	92	0
1527903376.420448000	54.2912	201	0
1527903376.421178000	54.292	113	1
1527903376.662509000	54.5333	390	1
1527903376.662570000	54.5334	256	1
1527903376.688541000	54.5593	87	0
1527903376.780714000	54.6515	305	0
1527903376.781273000	54.6521	148	0
1527903376.784202000	54.655	104	1
1527903376.785282000	54.6561	92	0
1527903376.786474000	54.6573	320	0
1527903376.789289000	54.6601	101	1
1527903376.969385000	54.8402	768	1
1527903376.969472000	54.8403	258	1
1527903376.996644000	54.8674	87	0
1527903377.072090000	54.9429	329	0
1527903377.072656000	54.9434	148	0
1527903377.076100000	54.9469	92	0
1527903377.076319000	54.9471	107	1
1527903377.076733000	54.9475	189	0
1527903377.080228000	54.951	98	1
1527903377.212452000	55.0832	401	1
1527903377.212527000	55.0833	258	1
1527903377.239100000	55.1099	87	0
1527903377.308419000	55.1792	305	0
1527903377.308944000	55.1797	148	0
1527903377.311832000	55.1826	92	0
1527903377.312217000	55.183	107	1
1527903377.312448000	55.1832	332	0
1527903377.316318000	55.1871	98	1
1527903377.507414000	55.3782	389	1
1527903377.507508000	55.3783	256	1
1527903377.532537000	55.4033	87	0
1527903377.619213000	55.49	254	0
1527903377.619801000	55.4906	148	0
1527903377.622497000	55.4933	92	0
1527903377.623090000	55.4939	95	0
1527903377.623340000	55.4941	110	1
1527903378.023850000	55.8946	480	1
1527903378.023946000	55.8947	257	1
1527903378.052205000	55.923	87	0
1527903378.125045000	55.9958	258	0
1527903378.125603000	55.9964	148	0
1527903378.128984000	55.9998	92	0
1527903378.129265000	56.0001	107	1
1527903378.129604000	56.0004	119	0
1527903378.133293000	56.0041	98	1
1527903378.352480000	56.2233	894	1
1527903378.352567000	56.2234	259	1
1527903378.379973000	56.2508	87	0
1527903378.462750000	56.3335	236	0
1527903378.463267000	56.3341	148	0
1527903378.466610000	56.3374	104	1
1527903378.467281000	56.3381	92	0
1527903378.467950000	56.3387	187	0
1527903378.471270000	56.3421	101	1
1527903379.302891000	57.1737	390	1
1527903379.302986000	57.1738	256	1
1527903379.330217000	57.201	87	0
1527903379.408167000	57.279	255	0
1527903379.408753000	57.2795	148	0
1527903379.412375000	57.2832	92	0
1527903379.412420000	57.2832	104	1
1527903379.412984000	57.2838	314	0
1527903379.416414000	57.2872	101	1
1527903379.650896000	57.5217	529	1
1527903379.650989000	57.5218	256	1
1527903379.679110000	57.5499	87	0
1527903379.770604000	57.6414	233	0
1527903379.771131000	57.6419	148	0
1527903379.774430000	57.6452	104	1
1527903379.774747000	57.6455	92	0
1527903379.775354000	57.6461	328	0
1527903379.778442000	57.6492	101	1
1527903380.093617000	57.9644	411	1
1527903380.093715000	57.9645	258	1
1527903380.121394000	57.9922	87	0
1527903380.198007000	58.0688	255	0
1527903380.198529000	58.0693	148	0
1527903380.201450000	58.0722	104	1
1527903380.202929000	58.0737	92	0
1527903380.203670000	58.0745	98	0
1527903380.206442000	58.0772	101	1
1527903380.489807000	58.3606	388	1
1527903380.489902000	58.3607	257	1
1527903380.516761000	58.3875	87	0
1527903380.587435000	58.4582	264	0
1527903380.588688000	58.4595	148	0
1527903380.589929000	58.4607	92	0
1527903380.590464000	58.4613	124	0
1527903380.591413000	58.4622	110	1
1527903380.992781000	58.8636	392	1
1527903380.992843000	58.8636	256	1
1527903381.018692000	58.8895	87	0
1527903381.091833000	58.9626	258	0
1527903381.092345000	58.9631	148	0
1527903381.095036000	58.9658	92	0
1527903381.095508000	58.9663	107	1
1527903381.095602000	58.9664	322	0
1527903381.099498000	58.9703	98	1
1527903381.203655000	59.0744	425	1
1527903381.203721000	59.0745	257	1
1527903381.241164000	59.112	87	0
1527903381.347759000	59.2185	235	0
1527903381.348334000	59.2191	148	0
1527903381.351479000	59.2223	104	1
1527903381.353272000	59.2241	92	0
1527903381.354642000	59.2254	286	0
1527903381.356471000	59.2273	101	1
1527903381.467363000	59.3382	403	1
1527903381.467442000	59.3382	258	1
1527903381.493428000	59.3642	87	0
1527903381.591967000	59.4628	235	0
1527903381.592488000	59.4633	148	0
1527903381.595184000	59.466	92	0
1527903381.595457000	59.4662	107	1
1527903381.595861000	59.4666	325	0
1527903381.599527000	59.4703	98	1
1527903382.732621000	60.6034	393	1
1527903382.732717000	60.6035	259	1
1527903382.758459000	60.6292	87	0
1527903382.762607000	60.6334	87	0
1527903382.840127000	60.7109	255	0
1527903382.840649000	60.7114	148	0
1527903382.843605000	60.7144	107	1
1527903382.846158000	60.7169	92	0
1527903382.846717000	60.7175	160	0
1527903382.849612000	60.7204	101	1
1527903383.099149000	60.9699	768	1
1527903383.099210000	60.97	261	1
1527903383.125971000	60.9968	87	0
1527903383.196906000	61.0677	349	0
1527903383.199511000	61.0703	148	0
1527903383.200639000	61.0714	104	1
1527903383.200652000	61.0714	92	0
1527903383.201335000	61.0721	303	0
1527903383.204615000	61.0754	101	1
1527903383.528160000	61.3989	401	1
1527903383.528221000	61.399	259	1
1527903383.554557000	61.4253	87	0
1527903383.666092000	61.5369	255	0
1527903383.666613000	61.5374	148	0
1527903383.668622000	61.5394	92	0
1527903383.669199000	61.54	250	0
1527903383.669731000	61.5405	110	1
1527903383.879062000	61.7499	391	1
1527903383.879130000	61.7499	260	1
1527903383.908889000	61.7797	87	0
1527903384.005086000	61.8759	308	0
1527903384.005602000	61.8764	148	0
1527903384.007980000	61.8788	92	0
1527903384.008587000	61.8794	288	0
1527903384.008673000	61.8795	107	1
1527903384.012611000	61.8834	98	1
1527903384.242984000	62.1138	479	1
1527903384.243045000	62.1138	261	1
1527903384.268925000	62.1397	87	0
1527903384.352350000	62.2231	325	0
1527903384.352919000	62.2237	148	0
1527903384.354998000	62.2258	92	0
1527903384.355606000	62.2264	314	0
1527903384.356633000	62.2274	110	1
1527903384.593045000	62.4638	893	1
1527903384.593106000	62.4639	259	1
1527903384.620089000	62.4909	87	0
1527903384.718534000	62.5893	233	0
1527903384.719056000	62.5898	148	0
1527903384.721376000	62.5922	92	0
1527903384.721981000	62.5928	157	0
1527903384.722637000	62.5934	110	1
1527903384.934191000	62.805	533	1
1527903384.934259000	62.805	258	1
1527903384.960648000	62.8314	87	0
1527903385.046925000	62.9177	256	0
1527903385.047493000	62.9183	148	0
1527903385.050699000	62.9215	92	0
1527903385.050787000	62.9216	104	1
1527903385.051370000	62.9222	222	0
1527903385.054743000	62.9255	101	1
1527903385.759090000	63.6299	411	1
1527903385.759181000	63.63	258	1
1527903385.784888000	63.6557	87	0
1527903385.883418000	63.7542	236	0
1527903385.883995000	63.7548	148	0
1527903385.887745000	63.7585	92	0
1527903385.887836000	63.7586	104	1
1527903385.888410000	63.7592	241	0
1527903385.891749000	63.7625	101	1
1527903386.034153000	63.9049	390	1
1527903386.034220000	63.905	258	1
1527903386.073899000	63.9447	87	0
1527903386.155462000	64.0263	258	0
1527903386.155976000	64.0268	148	0
1527903386.159034000	64.0298	92	0
1527903386.159638000	64.0304	184	0
1527903386.159768000	64.0306	107	1
1527903386.163787000	64.0346	98	1
1527903386.478147000	64.3489	393	1
1527903386.478237000	64.349	262	1
1527903386.505029000	64.3758	87	0
1527903386.585807000	64.4566	233	0
1527903386.586333000	64.4571	148	0
1527903386.587788000	64.4586	92	0
1527903386.588410000	64.4592	155	0
1527903386.589762000	64.4606	110	1
1527903386.762986000	64.6338	424	1
1527903386.763071000	64.6339	258	1
1527903386.789155000	64.6599	87	0
1527903386.877979000	64.7488	233	0
1527903386.878500000	64.7493	148	0
1527903386.881347000	64.7521	92	0
1527903386.881840000	64.7526	107	1
1527903386.881889000	64.7527	256	0
1527903386.885836000	64.7566	98	1
1527903387.058221000	64.929	401	1
1527903387.058290000	64.9291	258	1
1527903387.085182000	64.956	87	0
1527903387.162202000	65.033	290	0
1527903387.162837000	65.0336	148	0
1527903387.165302000	65.0361	92	0
1527903387.165850000	65.0366	107	1
1527903387.166639000	65.0374	283	0
1527903387.170771000	65.0416	98	1
1527903387.473068000	65.3439	390	1
1527903387.473129000	65.3439	258	1
1527903387.501821000	65.3726	87	0
1527903387.599147000	65.4699	233	0
1527903387.599661000	65.4704	148	0
1527903387.602879000	65.4737	104	1
1527903387.603104000	65.4739	92	0
1527903387.603844000	65.4746	250	0
1527903387.606888000	65.4777	101	1
1527903387.848253000	65.719	388	1
1527903387.848348000	65.7191	261	1
1527903387.877796000	65.7486	87	0
1527903387.949445000	65.8202	259	0
1527903387.949965000	65.8208	148	0
1527903387.951873000	65.8227	92	0
1527903387.952494000	65.8233	317	0
1527903387.952915000	65.8237	110	1
1527903388.299477000	66.1703	766	1
1527903388.299563000	66.1704	258	1
1527903388.328319000	66.1991	87	0
1527903388.402398000	66.2732	232	0
1527903388.402911000	66.2737	148	0
1527903388.405933000	66.2767	104	1
1527903388.410257000	66.281	92	0
1527903388.410893000	66.2817	264	0
1527903388.413932000	66.2847	101	1
1527903388.684224000	66.555	403	1
1527903388.684317000	66.5551	259	1
1527903388.712022000	66.5828	87	0
1527903388.790930000	66.6617	233	0
1527903388.791495000	66.6623	148	0
1527903388.794060000	66.6648	92	0
1527903388.794672000	66.6655	317	0
1527903388.794910000	66.6657	110	1
1527903390.334863000	68.2057	393	1
1527903390.334954000	68.2057	261	1
1527903390.361580000	68.2324	87	0
1527903390.434980000	68.3058	351	0
1527903390.435507000	68.3063	148	0
1527903390.438551000	68.3093	92	0
1527903390.439040000	68.3098	107	1
1527903390.439079000	68.3099	173	0
1527903390.443047000	68.3138	98	1
1527903390.694475000	68.5653	478	1
1527903390.694537000	68.5653	258	1
1527903390.720402000	68.5912	87	0
1527903390.799176000	68.67	258	0
1527903390.799726000	68.6705	148	0
1527903390.801064000	68.6719	92	0
1527903390.801665000	68.6725	199	0
1527903390.803009000	68.6738	110	1
1527903390.914768000	68.7856	875	1
1527903390.914858000	68.7856	1412	1
1527903390.914884000	68.7857	1412	1
1527903390.914924000	68.7857	1412	1
1527903390.914945000	68.7857	543	1
1527903390.939790000	68.8106	87	0
1527903390.998111000	68.8689	467	1
1527903390.998174000	68.869	260	1
1527903391.008270000	68.8791	411	0
1527903391.012074000	68.8829	101	1
1527903391.014624000	68.8854	80	0
1527903391.018072000	68.8889	98	1
1527903391.025178000	68.896	87	0
1527903391.095992000	68.9668	385	0
1527903391.096514000	68.9673	148	0
1527903391.098789000	68.9696	92	0
1527903391.099391000	68.9702	262	0
1527903391.100013000	68.9708	110	1
1527903391.363512000	69.2343	415	1
1527903391.363575000	69.2344	258	1
1527903391.391066000	69.2619	87	0
1527903391.492852000	69.3636	235	0
1527903391.493359000	69.3641	148	0
1527903391.495908000	69.3667	92	0
1527903391.496432000	69.3672	107	0
1527903391.497045000	69.3678	110	1
1527903391.649616000	69.5204	390	1
1527903391.649709000	69.5205	259	1
1527903391.675174000	69.546	87	0
1527903391.776524000	69.6473	235	0
1527903391.777039000	69.6478	148	0
1527903391.780130000	69.6509	104	1
1527903391.780494000	69.6513	92	0
1527903391.781090000	69.6519	193	0
1527903391.784030000	69.6548	101	1
1527903392.261860000	70.1326	390	1
1527903392.261935000	70.1327	258	1
1527903392.287919000	70.1587	87	0
1527903392.371121000	70.2419	256	0
1527903392.371718000	70.2425	148	0
1527903392.374369000	70.2452	92	0
1527903392.374974000	70.2458	199	0
1527903392.375224000	70.246	110	1
1527903392.606424000	70.4772	425	1
1527903392.606496000	70.4773	259	1
1527903392.632672000	70.5035	87	0
1527903392.732053000	70.6028	233	0
1527903392.732574000	70.6034	148	0
1527903392.736184000	70.607	104	1
1527903392.736683000	70.6075	92	0
1527903392.737511000	70.6083	196	0
1527903392.740188000	70.611	101	1
1527903392.954528000	70.8253	401	1
1527903392.954590000	70.8254	261	1
1527903392.991801000	70.8626	87	0
1527903393.072172000	70.943	258	0
1527903393.072695000	70.9435	148	0
1527903393.075673000	70.9465	92	0
1527903393.076197000	70.947	107	1
1527903393.076266000	70.9471	154	0
1527903393.080160000	70.9509	98	1
1527903393.313428000	71.1842	390	1
1527903393.313497000	71.1843	258	1
1527903393.340934000	71.2117	87	0
1527903393.415715000	71.2865	264	0
1527903393.416240000	71.287	148	0
1527903393.418377000	71.2892	92	0
1527903393.418977000	71.2898	310	0
1527903393.419208000	71.29	110	1
1527903393.629482000	71.5003	388	1
1527903393.629557000	71.5003	258	1
1527903393.655696000	71.5265	87	0
1527903393.728014000	71.5988	235	0
1527903393.728529000	71.5993	148	0
1527903393.730976000	71.6018	92	0
1527903393.731573000	71.6024	132	0
1527903393.732144000	71.6029	110	1
1527903393.917621000	71.7884	747	1
1527903393.917713000	71.7885	1412	1
1527903393.917738000	71.7885	1412	1
1527903393.917784000	71.7886	1412	1
1527903393.917835000	71.7886	1412	1
1527903393.917858000	71.7886	1412	1
1527903393.917880000	71.7887	1412	1
1527903393.917923000	71.7887	1412	1
1527903393.917960000	71.7887	1412	1
1527903393.918011000	71.7888	1412	1
1527903393.918033000	71.7888	1412	1
1527903393.918070000	71.7889	1412	1
1527903393.919315000	71.7901	1412	1
1527903393.919355000	71.7901	1412	1
1527903393.919406000	71.7902	716	1
1527903393.946864000	71.8177	87	0
1527903393.953248000	71.824	87	0
1527903393.958908000	71.8297	87	0
1527903394.054526000	71.9253	398	0
1527903394.058188000	71.929	107	1
1527903394.059252000	71.93	80	0
1527903394.063190000	71.934	98	1
1527903394.564781000	72.4356	402	1
1527903394.564876000	72.4357	258	1
1527903394.590602000	72.4614	87	0
1527903394.664821000	72.5356	258	0
1527903394.665329000	72.5361	148	0
1527903394.667487000	72.5383	92	0
1527903394.668020000	72.5388	291	0
1527903394.668523000	72.5393	110	1
1527903394.839470000	72.7103	389	1
1527903394.839556000	72.7103	258	1
1527903394.865787000	72.7366	87	0
1527903394.944166000	72.815	326	0
1527903394.944724000	72.8155	148	0
1527903394.947571000	72.8184	92	0
1527903394.948240000	72.819	107	1
1527903394.949157000	72.8199	104	0
1527903394.953245000	72.824	98	1
1527903396.054649000	73.9254	480	1
1527903396.054747000	73.9255	259	1
1527903396.080648000	73.9514	87	0
1527903396.086504000	73.9573	87	0
1527903396.153212000	74.024	281	0
1527903396.153870000	74.0247	148	0
1527903396.156496000	74.0273	92	0
1527903396.157075000	74.0279	110	1
1527903396.157092000	74.0279	113	0
1527903396.161081000	74.0319	98	1
1527903396.365537000	74.2363	893	1
1527903396.365628000	74.2364	258	1
1527903396.391140000	74.2619	87	0
1527903396.477722000	74.3485	233	0
1527903396.478229000	74.349	148	0
1527903396.481100000	74.3519	92	0
1527903396.481152000	74.3519	104	1
1527903396.481724000	74.3525	213	0
1527903396.485188000	74.356	101	1
1527903396.840595000	74.7114	388	1
1527903396.840687000	74.7115	259	1
1527903396.867064000	74.7379	87	0
1527903396.913932000	74.7847	444	1
1527903396.914020000	74.7848	1412	1
1527903396.914044000	74.7848	1412	1
1527903396.914067000	74.7849	1412	1
1527903396.914114000	74.7849	1114	1
1527903396.939752000	74.8105	87	0
1527903396.943654000	74.8144	256	0
1527903396.944192000	74.815	148	0
1527903396.946211000	74.817	92	0
1527903396.946872000	74.8177	183	0
1527903396.947203000	74.818	113	1
1527903397.003038000	74.8738	446	0
1527903397.007182000	74.878	98	1
1527903397.008900000	74.8797	80	0
1527903397.012194000	74.883	98	1
1527903397.320609000	75.1914	417	1
1527903397.320694000	75.1915	261	1
1527903397.346225000	75.217	87	0
1527903397.424048000	75.2948	307	0
1527903397.424625000	75.2954	148	0
1527903397.428168000	75.299	104	1
1527903397.429522000	75.3003	92	0
1527903397.430365000	75.3012	179	0
1527903397.433180000	75.304	101	1
1527903397.755405000	75.6262	393	1
1527903397.755497000	75.6263	258	1
1527903397.782789000	75.6536	87	0
1527903397.875078000	75.7459	235	0
1527903397.875601000	75.7464	148	0
1527903397.879214000	75.75	104	1
1527903397.879471000	75.7503	92	0
1527903397.880784000	75.7516	111	0
1527903397.883216000	75.754	101	1
1527903397.971924000	75.8427	425	1
1527903397.971990000	75.8428	261	1
1527903398.000594000	75.8714	87	0
1527903398.094964000	75.9658	256	0
1527903398.095487000	75.9663	148	0
1527903398.097761000	75.9685	92	0
1527903398.099208000	75.97	107	1
1527903398.099731000	75.9705	289	0
1527903398.103189000	75.974	98	1
1527903398.312498000	76.1833	401	1
1527903398.312576000	76.1834	259	1
1527903398.349750000	76.2205	87	0
1527903398.443569000	76.3144	268	0
1527903398.444103000	76.3149	148	0
1527903398.447233000	76.318	104	1
1527903398.447606000	76.3184	92	0
1527903398.448224000	76.319	289	0
1527903398.451263000	76.3221	101	1
1527903398.641576000	76.5124	390	1
1527903398.641664000	76.5125	258	1
1527903398.667318000	76.5381	87	0
1527903398.672204000	76.543	87	0
1527903398.749334000	76.6201	235	0
1527903398.749860000	76.6206	148	0
1527903398.753243000	76.624	107	1
1527903398.753722000	76.6245	92	0
1527903398.754385000	76.6252	105	0
1527903398.757264000	76.6281	101	1
1527903399.175556000	77.0463	394	1
1527903399.175653000	77.0464	260	1
1527903399.201161000	77.0719	87	0
1527903399.282528000	77.1533	256	0
1527903399.283101000	77.1539	148	0
1527903399.285825000	77.1566	92	0
1527903399.286275000	77.1571	107	1
1527903399.286456000	77.1572	315	0
1527903399.290277000	77.1611	98	1
1527903399.540797000	77.4116	765	1
1527903399.540860000	77.4116	258	1
1527903399.567735000	77.4385	87	0
1527903399.657638000	77.5284	235	0
1527903399.658161000	77.5289	148	0
1527903399.661382000	77.5322	104	1
1527903399.662374000	77.5332	92	0
1527903399.663034000	77.5338	266	0
1527903399.666366000	77.5372	101	1
1527903400.105706000	77.9765	402	1
1527903400.105767000	77.9766	261	1
1527903400.134167000	78.005	87	0
1527903400.214750000	78.0855	256	0
1527903400.215270000	78.0861	148	0
1527903400.218385000	78.0892	104	1
1527903400.219548000	78.0903	92	0
1527903400.220157000	78.0909	207	0
1527903400.223305000	78.0941	101	1
1527903400.545952000	78.4167	388	1
1527903400.546023000	78.4168	258	1
1527903400.594415000	78.4652	388	1
1527903400.597688000	78.4685	87	0
1527903400.620539000	78.4913	87	0
1527903400.691034000	78.5618	258	0
1527903400.691556000	78.5623	148	0
1527903400.694270000	78.5651	92	0
1527903400.694910000	78.5657	200	0
1527903400.695413000	78.5662	113	1
1527903400.870540000	78.7413	389	1
1527903400.870603000	78.7414	258	1
1527903400.896736000	78.7675	87	0
1527903400.987073000	78.8579	328	0
1527903400.987600000	78.8584	148	0
1527903400.990164000	78.861	92	0
1527903400.990868000	78.8617	104	0
1527903400.991371000	78.8622	110	1
1527903402.009208000	79.88	479	1
1527903402.009285000	79.8801	261	1
1527903402.034265000	79.9051	87	0
1527903402.134977000	80.0058	281	0
1527903402.135499000	80.0063	148	0
1527903402.137850000	80.0086	92	0
1527903402.138721000	80.0095	281	0
1527903402.139208000	80.01	110	1
1527903402.459639000	80.3304	897	1
1527903402.459729000	80.3305	259	1
1527903402.486876000	80.3577	87	0
1527903402.566888000	80.4377	233	0
1527903402.567447000	80.4382	148	0
1527903402.569621000	80.4404	92	0
1527903402.570266000	80.4411	107	1
1527903402.570278000	80.4411	250	0
1527903402.574246000	80.445	98	1
1527903402.741728000	80.6125	533	1
1527903402.741822000	80.6126	316	1
1527903402.767999000	80.6388	87	0
1527903402.844113000	80.7149	232	0
1527903402.844646000	80.7154	148	0
1527903402.847830000	80.7186	92	0
1527903402.848270000	80.7191	107	1
1527903402.848446000	80.7192	121	0
1527903402.852297000	80.7231	98	1
1527903403.210823000	81.0816	414	1
1527903403.210918000	81.0817	378	1
1527903403.237333000	81.1081	87	0
1527903403.320344000	81.1911	326	0
1527903403.320917000	81.1917	148	0
1527903403.323145000	81.1939	92	0
1527903403.323802000	81.1946	128	0
1527903403.324278000	81.1951	110	1
1527903404.485972000	82.3568	388	1
1527903404.486041000	82.3568	259	1
1527903404.511839000	82.3826	87	0
1527903404.603262000	82.4741	327	0
1527903404.603877000	82.4747	148	0
1527903404.606810000	82.4776	92	0
1527903404.607400000	82.4782	327	0
1527903404.607451000	82.4782	107	1
1527903404.611376000	82.4822	98	1
1527903404.774746000	82.6455	427	1
1527903404.774838000	82.6456	258	1
1527903404.800810000	82.6716	87	0
1527903404.872050000	82.7428	235	0
1527903404.872621000	82.7434	148	0
1527903404.874963000	82.7458	92	0
1527903404.875453000	82.7462	107	1
1527903404.875637000	82.7464	100	0
1527903404.879444000	82.7502	98	1
1527903405.090634000	82.9614	407	1
1527903405.090732000	82.9615	261	1
1527903405.119198000	82.99	87	0
1527903405.211716000	83.0825	258	0
1527903405.212234000	83.083	148	0
1527903405.214979000	83.0858	92	0
1527903405.215465000	83.0863	107	1
1527903405.215504000	83.0863	233	0
1527903405.219456000	83.0902	98	1
1527903405.734999000	83.6058	390	1
1527903405.735095000	83.6059	258	1
1527903405.761189000	83.632	87	0
1527903405.855250000	83.726	265	0
1527903405.855803000	83.7266	148	0
1527903405.858370000	83.7292	92	0
1527903405.858972000	83.7298	171	0
1527903405.859436000	83.7302	110	1
1527903406.880533000	84.7513	769	1
1527903406.880622000	84.7514	222	1
1527903406.906905000	84.7777	87	0
1527903406.979956000	84.8507	256	0
1527903406.980501000	84.8513	148	0
1527903406.982799000	84.8536	92	0
1527903406.983408000	84.8542	284	0
1527903406.983936000	84.8547	110	1
1527903407.152235000	85.023	401	1
1527903407.152295000	85.0231	316	1
1527903407.179130000	85.0499	87	0
1527903407.191155000	85.0619	87	0
1527903407.280417000	85.1512	235	0
1527903407.280925000	85.1517	148	0
1527903407.283535000	85.1543	92	0
1527903407.283982000	85.1548	110	1
1527903407.284256000	85.155	221	0
1527903407.287969000	85.1588	98	1
1527903407.422300000	85.2931	390	1
1527903407.422382000	85.2932	316	1
1527903407.448454000	85.3192	87	0
1527903407.533989000	85.4048	233	0
1527903407.534574000	85.4054	148	0
1527903407.536624000	85.4074	92	0
1527903407.537171000	85.408	296	0
1527903407.537943000	85.4087	110	1
1527903407.692588000	85.5634	389	1
1527903407.692686000	85.5635	316	1
1527903407.718351000	85.5891	87	0
1527903407.788479000	85.6593	233	0
1527903407.789000000	85.6598	148	0
1527903407.792037000	85.6628	104	1
1527903407.792128000	85.6629	92	0
1527903407.792809000	85.6636	323	0
1527903407.796024000	85.6668	101	1
1527903407.964541000	85.8353	478	1
1527903407.964608000	85.8354	316	1
1527903407.990165000	85.861	87	0
1527903408.066514000	85.9373	255	0
1527903408.067044000	85.9378	148	0
1527903408.067700000	85.9385	92	0
1527903408.068377000	85.9392	194	0
1527903408.070056000	85.9408	110	1
1527903408.433360000	86.3041	896	1
1527903408.433450000	86.3042	254	1
1527903408.458875000	86.3297	87	0
1527903408.548925000	86.4197	256	0
1527903408.549439000	86.4202	148	0
1527903408.551193000	86.422	92	0
1527903408.551855000	86.4226	321	0
1527903408.552986000	86.4238	110	1
1527903409.256712000	87.1275	530	1
1527903409.256804000	87.1276	258	1
1527903409.284332000	87.1551	87	0
1527903409.358363000	87.2292	328	0
1527903409.358898000	87.2297	148	0
1527903409.360992000	87.2318	92	0
1527903409.361596000	87.2324	244	0
1527903409.363269000	87.2341	110	1
1527903409.615625000	87.4864	416	1
1527903409.615700000	87.4865	259	1
1527903409.643020000	87.5138	87	0
1527903409.720247000	87.591	258	0
1527903409.720839000	87.5916	148	0
1527903409.723461000	87.5942	92	0
1527903409.724166000	87.595	180	0
1527903409.724277000	87.5951	107	1
1527903409.728242000	87.599	98	1
1527903409.967518000	87.8383	390	1
1527903409.967613000	87.8384	258	1
1527903409.996839000	87.8676	87	0
1527903410.090170000	87.961	258	0
1527903410.090728000	87.9615	148	0
1527903410.093067000	87.9639	92	0
1527903410.093732000	87.9645	214	0
1527903410.094263000	87.9651	110	1
1527903410.381853000	88.2526	430	1
1527903410.381916000	88.2527	262	1
1527903410.409364000	88.2802	87	0
1527903410.480913000	88.3517	305	0
1527903410.481420000	88.3522	148	0
1527903410.483360000	88.3541	92	0
1527903410.484101000	88.3549	183	0
1527903410.484363000	88.3552	110	1
1527903410.696890000	88.5677	406	1
1527903410.696982000	88.5678	260	1
1527903410.723380000	88.5942	87	0
1527903410.795347000	88.6661	235	0
1527903410.795938000	88.6667	148	0
1527903410.798565000	88.6694	92	0
1527903410.799168000	88.67	207	0
1527903410.799424000	88.6702	110	1
1527903410.833318000	88.7041	371	1
1527903410.833401000	88.7042	1412	1
1527903410.833427000	88.7042	1412	1
1527903410.833468000	88.7043	1412	1
1527903410.833493000	88.7043	550	1
1527903410.855727000	88.7265	100	0
1527903410.859343000	88.7301	98	1
1527903410.861650000	88.7324	87	0
1527903410.926844000	88.7976	415	0
1527903410.930336000	88.8011	101	1
1527903410.931605000	88.8024	769	1
1527903410.931671000	88.8025	258	1
1527903410.932061000	88.8028	80	0
1527903410.936358000	88.8071	98	1
1527903410.973167000	88.844	87	0
1527903411.043965000	88.9148	307	0
1527903411.044491000	88.9153	148	0
1527903411.048386000	88.9192	104	1
1527903411.048723000	88.9195	92	0
1527903411.049328000	88.9201	225	0
1527903411.052370000	88.9232	101	1
1527903411.190108000	89.0609	402	1
1527903411.190205000	89.061	259	1
1527903411.216003000	89.0868	87	0
1527903411.311388000	89.1822	264	0
1527903411.311962000	89.1827	148	0
1527903411.315401000	89.1862	104	1
1527903411.315527000	89.1863	92	0
1527903411.316166000	89.187	197	0
1527903411.319425000	89.1902	101	1
1527903411.677811000	89.5486	388	1
1527903411.677882000	89.5487	260	1
1527903411.704179000	89.575	87	0
1527903411.804086000	89.6749	232	0
1527903411.804670000	89.6755	148	0
1527903411.807968000	89.6788	92	0
1527903411.808372000	89.6792	107	1
1527903411.808586000	89.6794	149	0
1527903411.812383000	89.6832	98	1
1527903412.012623000	89.8834	388	1
1527903412.012698000	89.8835	258	1
1527903412.039165000	89.91	87	0
1527903412.120783000	89.9916	256	0
1527903412.121308000	89.9921	148	0
1527903412.123856000	89.9946	92	0
1527903412.124407000	89.9952	88	0
1527903412.124450000	89.9952	107	1
1527903412.128436000	89.9992	98	1
1527903412.474419000	90.3452	477	1
1527903412.474507000	90.3453	259	1
1527903412.501050000	90.3718	87	0
1527903412.581394000	90.4522	235	0
1527903412.585429000	90.4562	101	1
1527903412.585438000	90.4562	158	0
1527903412.589456000	90.4602	98	1
1527903412.589997000	90.4608	292	0
1527903412.593480000	90.4643	98	1
1527903413.467104000	91.3379	894	1
1527903413.467168000	91.338	258	1
1527903413.493504000	91.3643	87	0
1527903413.586272000	91.4571	256	0
1527903413.586841000	91.4576	148	0
1527903413.589491000	91.4603	92	0
1527903413.590131000	91.4609	177	0
1527903413.590625000	91.4614	110	1
1527903413.702849000	91.5736	530	1
1527903413.702911000	91.5737	258	1
1527903413.728507000	91.5993	87	0
1527903413.850902000	91.7217	233	0
1527903413.851427000	91.7222	148	0
1527903413.853716000	91.7245	92	0
1527903413.854327000	91.7251	171	0
1527903413.854578000	91.7254	110	1
1527903414.498273000	92.3691	389	1
1527903414.498342000	92.3691	258	1
1527903414.524801000	92.3956	87	0
1527903414.615217000	92.486	279	0
1527903414.615782000	92.4866	148	0
1527903414.617451000	92.4882	92	0
1527903414.618046000	92.4888	113	0
1527903414.619593000	92.4904	110	1
1527903414.722849000	92.5936	412	1
1527903414.722939000	92.5937	258	1
1527903414.749907000	92.6207	87	0
1527903414.824862000	92.6957	303	0
1527903414.825371000	92.6962	148	0
1527903414.827566000	92.6984	92	0
1527903414.828167000	92.699	234	0
1527903414.828647000	92.6994	110	1
1527903414.987960000	92.8587	389	1
1527903414.988038000	92.8588	258	1
1527903415.015346000	92.8861	87	0
1527903415.087853000	92.9586	278	0
1527903415.088431000	92.9592	148	0
1527903415.091578000	92.9624	92	0
1527903415.091629000	92.9624	104	1
1527903415.092166000	92.963	191	0
1527903415.095612000	92.9664	101	1
1527903415.422792000	93.2936	429	1
1527903415.422894000	93.2937	261	1
1527903415.449097000	93.3199	87	0
1527903415.538970000	93.4098	232	0
1527903415.539488000	93.4103	148	0
1527903415.541161000	93.4119	92	0
1527903415.541797000	93.4126	320	0
1527903415.542582000	93.4134	110	1
1527903415.951933000	93.8227	401	1
1527903415.952017000	93.8228	258	1
1527903415.977087000	93.8479	87	0
1527903416.049048000	93.9198	328	0
1527903416.049560000	93.9203	148	0
1527903416.051428000	93.9222	92	0
1527903416.052031000	93.9228	294	0
1527903416.052599000	93.9234	110	1
1527903416.094423000	93.9652	328	0
1527903416.098649000	93.9694	98	1
1527903416.226824000	94.0976	389	1
1527903416.226897000	94.0977	258	1
1527903416.252800000	94.1236	87	0
1527903416.343890000	94.2147	235	0
1527903416.344412000	94.2152	148	0
1527903416.346190000	94.217	92	0
1527903416.346851000	94.2176	179	0
1527903416.347627000	94.2184	110	1
1527903416.682785000	94.5536	768	1
1527903416.682874000	94.5537	258	1
1527903416.709549000	94.5803	87	0
1527903416.794036000	94.6648	235	0
1527903416.794548000	94.6653	148	0
1527903416.797674000	94.6685	92	0
1527903416.797728000	94.6685	104	1
1527903416.798318000	94.6691	296	0
1527903416.801699000	94.6725	101	1
1527903416.929063000	94.7999	402	1
1527903416.929147000	94.7999	261	1
1527903416.955704000	94.8265	87	0
1527903417.039697000	94.9105	258	0
1527903417.040255000	94.911	148	0
1527903417.043114000	94.9139	92	0
1527903417.043709000	94.9145	226	0
1527903417.043769000	94.9146	107	1
1527903417.047718000	94.9185	98	1
1527903417.426960000	95.2977	389	1
1527903417.427056000	95.2978	258	1
1527903417.453043000	95.3238	87	0
1527903417.526166000	95.397	304	0
1527903417.526672000	95.3975	148	0
1527903417.528495000	95.3993	92	0
1527903417.529109000	95.3999	241	0
1527903417.529699000	95.4005	110	1
1527903417.712474000	95.5833	390	1
1527903417.712540000	95.5833	259	1
1527903417.738663000	95.6095	87	0
1527903417.813371000	95.6842	267	0
1527903417.814390000	95.6852	148	0
1527903417.816786000	95.6876	104	1
1527903417.819054000	95.6898	92	0
1527903417.819671000	95.6905	318	0
1527903417.822806000	95.6936	101	1
1527903418.071840000	95.9426	479	1
1527903418.071940000	95.9427	258	1
1527903418.097828000	95.9686	87	0
1527903418.186365000	96.0572	255	0
1527903418.186892000	96.0577	148	0
1527903418.188710000	96.0595	92	0
1527903418.189275000	96.0601	181	0
1527903418.189757000	96.0605	110	1
1527903418.286998000	96.1578	896	1
1527903418.287090000	96.1579	260	1
1527903418.313742000	96.1845	87	0
1527903418.490786000	96.3616	235	0
1527903418.491305000	96.3621	148	0
1527903418.494019000	96.3648	92	0
1527903418.494622000	96.3654	194	0
1527903418.494863000	96.3657	110	1
1527903418.592242000	96.463	530	1
1527903418.592335000	96.4631	259	1
1527903418.618782000	96.4896	87	0
1527903418.688526000	96.5593	235	0
1527903418.689043000	96.5598	148	0
1527903418.691785000	96.5626	92	0
1527903418.692391000	96.5632	134	0
1527903418.692926000	96.5637	110	1
1527903418.923248000	96.794	390	1
1527903418.923335000	96.7941	261	1
1527903418.950276000	96.8211	87	0
1527903419.040805000	96.9116	258	0
1527903419.041343000	96.9121	148	0
1527903419.043982000	96.9148	92	0
1527903419.044587000	96.9154	275	0
1527903419.044836000	96.9156	110	1
1527903419.403159000	97.2739	413	1
1527903419.403250000	97.274	259	1
1527903419.430185000	97.301	87	0
1527903419.530036000	97.4008	233	0
1527903419.530636000	97.4014	148	0
1527903419.533797000	97.4046	92	0
1527903419.533828000	97.4046	104	1
1527903419.534428000	97.4052	312	0
1527903419.537837000	97.4086	101	1
1527903419.730317000	97.6011	389	1
1527903419.730379000	97.6012	258	1
1527903419.757775000	97.6286	87	0
1527903419.833601000	97.7044	258	0
1527903419.834134000	97.7049	148	0
1527903419.835657000	97.7064	92	0
1527903419.836294000	97.7071	171	0
[truncated: 328 more rows]
