# Supplementary material for: Method for multi-task learning fusion network traffic classification to address small sample labels
Source: Sci Rep. 2024 Jan 30;14:2518. doi: 10.1038/s41598-024-51933-8 (PMC10827795; doi:10.1038/s41598-024-51933-8)
Supplement: Supplementary file 2 — Supplementary Information 2. [file 41598_2024_51933_MOESM2_ESM.zip › QUIC Dataset/QUIC Dataset/pretraining/Google Doc/GoogleDoc-1158.txt]

1527901764.895369000	0	296	1
1527901764.921727000	0.0263579	87	0
1527901765.351175000	0.455806	325	0
1527901765.352306000	0.456937	1412	0
1527901765.352965000	0.457596	1412	0
1527901765.353555000	0.458186	1412	0
1527901765.354105000	0.458736	186	0
1527901765.354678000	0.459309	84	0
1527901765.355109000	0.45974	115	1
1527901765.355314000	0.459945	1412	0
1527901765.355901000	0.460532	1412	0
1527901765.356484000	0.461115	1412	0
1527901765.357035000	0.461666	188	0
1527901765.357636000	0.462267	725	0
1527901765.358223000	0.462854	1412	0
1527901765.358797000	0.463428	118	1
1527901765.358802000	0.463433	1412	0
1527901765.359364000	0.463995	694	0
1527901765.360726000	0.465357	1412	0
1527901765.361309000	0.46594	1412	0
1527901765.361893000	0.466524	1412	0
1527901765.362562000	0.467193	1306	0
1527901765.363154000	0.467785	1412	0
1527901765.363795000	0.468426	1412	0
1527901765.364384000	0.469015	1412	0
1527901765.364962000	0.469593	1347	0
1527901765.365155000	0.469786	100	1
1527901765.377824000	0.482455	124	1
1527901765.385956000	0.490587	1412	0
1527901765.386497000	0.491128	252	0
1527901765.387165000	0.491796	1412	0
1527901765.387751000	0.492382	802	0
1527901765.389274000	0.493905	1412	0
1527901765.389837000	0.494468	1007	0
1527901765.392236000	0.496867	1412	0
1527901765.392787000	0.497418	115	1
1527901765.393359000	0.49799	1412	0
1527901765.393948000	0.498579	1412	0
1527901765.394614000	0.499245	190	0
1527901765.395222000	0.499853	1412	0
1527901765.395777000	0.500408	168	0
1527901765.396764000	0.501395	103	1
1527901765.398289000	0.50292	1412	0
1527901765.398873000	0.503504	1412	0
1527901765.399454000	0.504085	1412	0
1527901765.400034000	0.504665	1412	0
1527901765.400587000	0.505218	259	0
1527901765.401397000	0.506028	1412	0
1527901765.401517000	0.506148	127	1
1527901765.402004000	0.506635	1412	0
1527901765.402651000	0.507282	1412	0
1527901765.404484000	0.509115	900	0
1527901765.405349000	0.50998	1412	0
1527901765.405930000	0.510561	1412	0
1527901765.406512000	0.511143	1412	0
1527901765.407078000	0.511709	856	0
1527901765.409777000	0.514408	118	1
1527901765.866002000	0.970633	318	1
1527901765.866091000	0.970722	1412	1
1527901765.866114000	0.970745	908	1
1527901765.872480000	0.977111	218	1
1527901765.895419000	1.00005	87	0
1527901765.899760000	1.00439	87	0
1527901765.996179000	1.10081	397	0
1527901765.999000000	1.10363	80	0
1527901765.999806000	1.10444	109	1
1527901766.043991000	1.14862	328	0
1527901766.044589000	1.14922	1412	0
1527901766.045169000	1.1498	1412	0
1527901766.045774000	1.1504	1412	0
1527901766.046360000	1.15099	1412	0
1527901766.046942000	1.15157	1412	0
1527901766.047517000	1.15215	1169	0
1527901766.049091000	1.15372	92	0
1527901766.049685000	1.15432	293	0
1527901766.055398000	1.16003	100	1
1527901766.059216000	1.16385	121	1
1527901766.108005000	1.21264	216	1
1527901766.135025000	1.23966	87	0
1527901766.439889000	1.54452	377	0
1527901766.440472000	1.5451	1115	0
1527901766.441712000	1.54634	92	0
1527901766.442299000	1.54693	290	0
1527901766.443840000	1.54847	112	1
1527901767.728418000	2.83305	231	1
1527901767.757450000	2.86208	87	0
1527901767.844357000	2.94899	255	0
1527901767.844952000	2.94958	1412	0
1527901767.845520000	2.95015	996	0
1527901767.846071000	2.9507	92	0
1527901767.846654000	2.95128	229	0
1527901767.847916000	2.95255	115	1
1527901768.865755000	3.97039	361	1
1527901768.865854000	3.97048	1412	1
1527901768.865879000	3.97051	1412	1
1527901768.865906000	3.97054	1412	1
1527901768.865940000	3.97057	1412	1
1527901768.865968000	3.9706	1412	1
1527901768.866022000	3.97065	1412	1
1527901768.866056000	3.97069	1412	1
1527901768.866092000	3.97072	1412	1
1527901768.866115000	3.97075	1412	1
1527901768.866177000	3.97081	1412	1
1527901768.866200000	3.97083	1412	1
1527901768.866237000	3.97087	1412	1
1527901768.866271000	3.9709	1284	1
1527901768.891041000	3.99567	87	0
1527901768.895836000	4.00047	87	0
1527901769.041995000	4.14663	395	0
1527901769.043406000	4.14804	106	1
1527901769.043855000	4.14849	80	0
1527901769.059065000	4.1637	100	1
1527901770.755482000	5.86011	342	1
1527901770.755561000	5.86019	1412	1
1527901770.755585000	5.86022	983	1
1527901770.760816000	5.86545	166	1
1527901770.784112000	5.88874	87	0
1527901770.788684000	5.89331	87	0
1527901770.871760000	5.97639	399	0
1527901770.874711000	5.97934	80	0
1527901770.876261000	5.98089	109	1
1527901770.951536000	6.05617	622	0
1527901770.952091000	6.05672	307	0
1527901770.952875000	6.05751	333	0
1527901770.954323000	6.05895	117	1
1527901770.957726000	6.06236	273	1
1527901770.982815000	6.08745	87	0
1527901770.993678000	6.09831	87	0
1527901771.466707000	6.57134	898	0
1527901771.467276000	6.57191	1412	0
1527901771.467856000	6.57249	1412	0
1527901771.468442000	6.57307	1412	0
1527901771.468990000	6.57362	180	0
1527901771.469600000	6.57423	1412	0
1527901771.470178000	6.57481	1355	0
1527901771.470396000	6.57503	118	1
1527901771.471326000	6.57596	1412	0
1527901771.471913000	6.57654	1412	0
1527901771.472613000	6.57724	1412	0
1527901771.473193000	6.57782	188	0
1527901771.473782000	6.57841	1226	0
1527901771.474367000	6.579	1412	0
1527901771.474798000	6.57943	118	1
1527901771.474947000	6.57958	1412	0
1527901771.475524000	6.58015	1412	0
1527901771.476108000	6.58074	1412	0
1527901771.476674000	6.58131	840	0
1527901771.479255000	6.58389	112	1
1527901771.496369000	6.601	1412	0
1527901771.496939000	6.60157	1412	0
1527901771.497576000	6.60221	1412	0
1527901771.498162000	6.60279	1412	0
1527901771.498742000	6.60337	1412	0
1527901771.499328000	6.60396	1412	0
1527901771.499882000	6.60451	286	0
1527901771.501762000	6.60639	1412	0
1527901771.502340000	6.60697	1412	0
1527901771.503069000	6.6077	1412	0
1527901771.503654000	6.60828	1412	0
1527901771.504236000	6.60887	1412	0
1527901771.504794000	6.60942	535	0
1527901771.505390000	6.61002	1412	0
1527901771.505973000	6.6106	1412	0
1527901771.506416000	6.61105	118	1
1527901771.506554000	6.61118	1412	0
1527901771.507097000	6.61173	180	0
1527901771.507718000	6.61235	1412	0
1527901771.508289000	6.61292	127	1
1527901771.508301000	6.61293	1412	0
1527901771.508879000	6.61351	1412	0
1527901771.509704000	6.61434	1412	0
1527901771.510283000	6.61491	1412	0
1527901771.510864000	6.61549	1412	0
1527901771.511444000	6.61608	1412	0
1527901771.512023000	6.61665	1412	0
1527901771.512736000	6.61737	1412	0
1527901771.513329000	6.61796	1412	0
1527901771.513913000	6.61854	1412	0
1527901771.514118000	6.61875	127	1
1527901771.514467000	6.6191	413	0
1527901771.517236000	6.62187	103	1
1527901773.910272000	9.0149	727	1
1527901773.910376000	9.01501	295	1
1527901773.919959000	9.02459	1069	1
1527901773.920051000	9.02468	1412	1
1527901773.920088000	9.02472	1412	1
1527901773.920115000	9.02475	972	1
1527901773.938832000	9.04346	87	0
1527901773.949780000	9.05441	87	0
1527901773.979791000	9.08442	403	1
1527901774.014487000	9.11912	87	0
1527901774.232708000	9.33734	396	0
1527901774.237373000	9.342	103	1
1527901774.239786000	9.34442	80	0
1527901774.240376000	9.34501	353	0
1527901774.241010000	9.34564	1400	0
1527901774.242230000	9.34686	513	0
1527901774.243344000	9.34798	109	1
1527901774.244214000	9.34885	592	0
1527901774.245170000	9.3498	635	0
1527901774.245956000	9.35059	467	0
1527901774.247331000	9.35196	106	1
1527901774.248399000	9.35303	697	0
1527901774.250227000	9.35486	484	0
1527901774.252091000	9.35672	835	0
1527901774.252331000	9.35696	106	1
1527901774.252962000	9.35759	649	0
1527901774.254876000	9.35951	519	0
1527901774.255969000	9.3606	439	0
1527901774.256331000	9.36096	106	1
1527901774.257205000	9.36184	701	0
1527901774.259114000	9.36374	616	0
1527901774.259903000	9.36453	558	0
1527901774.260331000	9.36496	106	1
1527901774.261171000	9.3658	654	0
1527901774.262144000	9.36678	583	0
1527901774.263414000	9.36804	689	0
1527901774.264333000	9.36896	106	1
1527901774.280686000	9.38532	102	0
1527901774.281269000	9.3859	174	0
1527901774.284363000	9.38899	103	1
1527901774.302545000	9.40718	275	0
1527901774.303103000	9.40773	103	0
1527901774.305636000	9.41027	341	0
1527901774.306366000	9.411	106	1
1527901774.897468000	10.0021	401	1
1527901774.897543000	10.0022	110	1
1527901774.903584000	10.0082	306	1
1527901774.905720000	10.0104	483	1
1527901774.905792000	10.0104	88	1
1527901774.929088000	10.0337	87	0
1527901774.941084000	10.0457	87	0
1527901775.175466000	10.2801	254	0
1527901775.176026000	10.2807	103	0
1527901775.180827000	10.2855	92	0
1527901775.181411000	10.286	297	0
1527901775.181620000	10.2863	106	1
1527901775.185435000	10.2901	106	1
1527901775.217218000	10.3218	364	0
1527901775.217776000	10.3224	151	0
1527901775.220153000	10.3248	92	0
1527901775.220734000	10.3254	268	0
1527901775.221413000	10.326	109	1
1527901775.267451000	10.3721	235	0
1527901775.268008000	10.3726	141	0
1527901775.271445000	10.3761	103	1
1527901775.272618000	10.3772	92	0
1527901775.273209000	10.3778	169	0
1527901775.276706000	10.3813	103	1
1527901776.389793000	11.4944	396	1
1527901776.389883000	11.4945	256	1
1527901776.423166000	11.5278	87	0
1527901776.425909000	11.5305	423	1
1527901776.425997000	11.5306	95	1
1527901776.452856000	11.5575	87	0
1527901776.740391000	11.845	328	0
1527901776.740915000	11.8455	368	0
1527901776.743965000	11.8486	120	0
1527901776.744711000	11.8493	112	1
1527901776.839829000	11.9445	373	1
1527901776.839977000	11.9446	1412	1
1527901776.840064000	11.9447	1412	1
1527901776.840116000	11.9447	1412	1
1527901776.840142000	11.9448	1412	1
1527901776.840184000	11.9448	1412	1
1527901776.840218000	11.9448	1412	1
1527901776.840254000	11.9449	1412	1
1527901776.840298000	11.9449	1412	1
1527901776.840335000	11.945	1412	1
1527901776.840364000	11.945	1412	1
1527901776.840402000	11.945	1412	1
1527901776.840454000	11.9451	1412	1
1527901776.840478000	11.9451	1412	1
1527901776.840501000	11.9451	1412	1
1527901776.840562000	11.9452	1412	1
1527901776.841786000	11.9464	1412	1
1527901776.841828000	11.9465	1412	1
1527901776.841877000	11.9465	1412	1
1527901776.841938000	11.9466	1412	1
1527901776.841985000	11.9466	1412	1
1527901776.842019000	11.9467	1412	1
1527901776.842055000	11.9467	1412	1
1527901776.842093000	11.9467	1412	1
1527901776.842146000	11.9468	1412	1
1527901776.842171000	11.9468	1412	1
1527901776.843790000	11.9484	1412	1
1527901776.843843000	11.9485	1412	1
1527901776.843880000	11.9485	1412	1
1527901776.843921000	11.9486	1412	1
1527901776.843956000	11.9486	1412	1
1527901776.843984000	11.9486	1412	1
1527901776.844032000	11.9487	1412	1
1527901776.844061000	11.9487	1412	1
1527901776.844093000	11.9487	284	1
1527901776.865933000	11.9706	87	0
1527901776.866590000	11.9712	100	0
1527901776.868733000	11.9734	87	0
1527901776.870828000	11.9755	87	0
1527901776.870947000	11.9756	106	1
1527901776.875877000	11.9805	87	0
1527901777.025263000	12.1299	398	0
1527901777.028776000	12.1334	106	1
1527901777.031318000	12.1359	80	0
1527901777.034776000	12.1394	100	1
1527901777.190851000	12.2955	277	0
1527901777.191376000	12.296	146	0
1527901777.193780000	12.2984	92	0
1527901777.194364000	12.299	316	0
1527901777.194744000	12.2994	109	1
1527901777.242387000	12.347	364	1
1527901777.244070000	12.3487	298	1
1527901777.291076000	12.3957	87	0
1527901777.414346000	12.519	379	1
1527901777.443237000	12.5479	87	0
1527901777.511954000	12.6166	415	1
1527901777.512045000	12.6167	443	1
1527901777.537003000	12.6416	87	0
1527901777.660413000	12.765	554	0
1527901777.660988000	12.7656	802	0
1527901777.663546000	12.7682	92	0
1527901777.664118000	12.7687	126	0
1527901777.664836000	12.7695	112	1
1527901777.711738000	12.8164	233	0
1527901777.712290000	12.8169	118	0
1527901777.714884000	12.8195	352	0
1527901777.715447000	12.8201	279	0
1527901777.715824000	12.8205	106	1
1527901777.718402000	12.823	92	0
1527901777.718971000	12.8236	110	0
1527901777.719546000	12.8242	92	0
1527901777.719778000	12.8244	109	1
1527901777.720158000	12.8248	209	0
1527901777.723809000	12.8284	100	1
1527901777.926391000	13.031	245	0
1527901777.926908000	13.0315	146	0
1527901777.929888000	13.0345	103	1
1527901777.931811000	13.0364	92	0
1527901777.932511000	13.0371	293	0
1527901777.935832000	13.0405	103	1
1527901777.992863000	13.0975	397	1
1527901777.992959000	13.0976	257	1
1527901778.021639000	13.1263	87	0
1527901778.322454000	13.4271	258	0
1527901778.323035000	13.4277	146	0
1527901778.325797000	13.4304	106	1
1527901778.326779000	13.4314	92	0
1527901778.327393000	13.432	156	0
1527901778.330812000	13.4354	103	1
1527901778.408504000	13.5131	410	1
1527901778.408569000	13.5132	259	1
1527901778.435510000	13.5401	87	0
1527901778.749043000	13.8537	235	0
1527901778.749618000	13.8542	146	0
1527901778.750877000	13.8555	92	0
1527901778.751518000	13.8561	198	0
1527901778.752831000	13.8575	112	1
1527901778.910398000	14.015	392	1
1527901778.910460000	14.0151	256	1
1527901778.936304000	14.0409	87	0
1527901779.266119000	14.3707	326	0
1527901779.266693000	14.3713	146	0
1527901779.269696000	14.3743	92	0
1527901779.269849000	14.3745	109	1
1527901779.270280000	14.3749	218	0
1527901779.273937000	14.3786	100	1
1527901779.632408000	14.737	748	1
1527901779.632496000	14.7371	254	1
1527901779.661668000	14.7663	87	0
1527901779.978558000	15.0832	258	0
1527901779.979074000	15.0837	146	0
1527901779.982990000	15.0876	106	1
1527901779.984037000	15.0887	92	0
1527901779.984637000	15.0893	104	0
1527901779.987942000	15.0926	103	1
1527901780.001298000	15.1059	1156	1
1527901780.001355000	15.106	256	1
1527901780.032042000	15.1367	87	0
1527901780.144887000	15.2495	304	0
1527901780.145383000	15.25	146	0
1527901780.148994000	15.2536	106	1
1527901780.150040000	15.2547	92	0
1527901780.150663000	15.2553	258	0
1527901780.153961000	15.2586	103	1
1527901780.232058000	15.3367	392	1
1527901780.232111000	15.3367	256	1
1527901780.265585000	15.3702	87	0
1527901780.410826000	15.5155	235	0
1527901780.411323000	15.516	146	0
1527901780.414988000	15.5196	106	1
1527901780.416713000	15.5213	92	0
1527901780.417363000	15.522	90	0
1527901780.419973000	15.5246	103	1
1527901780.750550000	15.8552	392	1
1527901780.750614000	15.8552	254	1
1527901780.778833000	15.8835	87	0
1527901781.073413000	16.178	259	0
1527901781.073956000	16.1786	148	0
1527901781.076992000	16.1816	106	1
1527901781.077304000	16.1819	92	0
1527901781.077910000	16.1825	283	0
1527901781.080953000	16.1856	103	1
1527901781.262543000	16.3672	397	1
1527901781.262604000	16.3672	256	1
1527901781.289472000	16.3941	87	0
1527901781.581265000	16.6859	233	0
1527901781.581913000	16.6865	148	0
1527901781.583372000	16.688	92	0
1527901781.583961000	16.6886	324	0
1527901781.584994000	16.6896	112	1
1527901781.721528000	16.8262	396	1
1527901781.721619000	16.8262	263	1
1527901781.747537000	16.8522	87	0
1527901781.756483000	16.8611	87	0
1527901782.041818000	17.1464	287	0
1527901782.042393000	17.147	148	0
1527901782.046016000	17.1506	109	1
1527901782.046293000	17.1509	92	0
1527901782.046952000	17.1516	142	0
1527901782.050062000	17.1547	103	1
1527901782.183513000	17.2881	394	1
1527901782.183603000	17.2882	260	1
1527901782.211046000	17.3157	87	0
1527901782.510484000	17.6151	233	0
1527901782.510978000	17.6156	148	0
1527901782.514052000	17.6187	106	1
1527901782.514744000	17.6194	92	0
1527901782.515328000	17.62	133	0
1527901782.518062000	17.6227	103	1
1527901782.684410000	17.789	392	1
1527901782.684499000	17.7891	260	1
1527901782.709988000	17.8146	87	0
1527901783.033048000	18.1377	256	0
1527901783.033581000	18.1382	148	0
1527901783.036372000	18.141	92	0
1527901783.037038000	18.1417	155	0
1527901783.037125000	18.1418	109	1
1527901783.041067000	18.1457	100	1
1527901783.661667000	18.7663	392	1
1527901783.661762000	18.7664	256	1
1527901783.688189000	18.7928	87	0
1527901783.794349000	18.899	235	0
1527901783.794854000	18.8995	148	0
1527901783.797400000	18.902	92	0
1527901783.798004000	18.9026	182	0
1527901783.798213000	18.9028	112	1
1527901783.961906000	19.0665	460	1
1527901783.961966000	19.0666	256	1
1527901783.987446000	19.0921	87	0
1527901783.992438000	19.0971	87	0
1527901784.285686000	19.3903	256	0
1527901784.286201000	19.3908	148	0
1527901784.289170000	19.3938	109	1
1527901784.290194000	19.3948	92	0
1527901784.290834000	19.3955	298	0
1527901784.294138000	19.3988	103	1
1527901784.505590000	19.6102	410	1
1527901784.505682000	19.6103	262	1
1527901784.532819000	19.6374	87	0
1527901784.832594000	19.9372	352	0
1527901784.833167000	19.9378	148	0
1527901784.836176000	19.9408	106	1
1527901784.836829000	19.9415	92	0
1527901784.837416000	19.942	286	0
1527901784.840238000	19.9449	103	1
1527901784.879692000	19.9843	392	1
1527901784.879757000	19.9844	260	1
1527901784.907894000	20.0125	87	0
1527901785.016154000	20.1208	258	0
1527901785.016704000	20.1213	148	0
1527901785.020283000	20.1249	106	1
1527901785.020639000	20.1253	92	0
1527901785.021216000	20.1258	150	0
1527901785.024195000	20.1288	103	1
1527901785.144814000	20.2494	750	1
1527901785.144884000	20.2495	251	1
1527901785.171761000	20.2764	87	0
1527901785.464875000	20.5695	233	0
1527901785.465373000	20.57	148	0
1527901785.468984000	20.5736	92	0
1527901785.469264000	20.5739	109	1
1527901785.469590000	20.5742	146	0
1527901785.473257000	20.5779	100	1
1527901785.640803000	20.7454	1159	1
1527901785.640880000	20.7455	371	1
1527901785.667968000	20.7726	87	0
1527901785.987128000	21.0918	325	0
1527901785.987686000	21.0923	148	0
1527901785.991243000	21.0959	106	1
1527901785.991257000	21.0959	92	0
1527901785.991830000	21.0965	329	0
1527901785.995209000	21.0998	103	1
1527901786.158925000	21.2636	395	1
1527901786.159000000	21.2636	431	1
1527901786.185859000	21.2905	87	0
1527901786.288522000	21.3932	235	0
1527901786.289086000	21.3937	148	0
1527901786.292268000	21.3969	106	1
1527901786.293238000	21.3979	92	0
1527901786.293843000	21.3985	322	0
1527901786.297263000	21.4019	103	1
1527901786.494695000	21.5993	393	1
1527901786.494754000	21.5994	251	1
1527901786.521597000	21.6262	87	0
1527901786.526279000	21.6309	87	0
1527901786.813706000	21.9183	236	0
1527901786.814212000	21.9188	148	0
1527901786.817351000	21.922	109	1
1527901786.819043000	21.9237	92	0
1527901786.819624000	21.9243	110	0
1527901786.822338000	21.927	103	1
1527901787.552021000	22.6567	397	1
1527901787.552086000	22.6567	256	1
1527901787.578416000	22.683	87	0
1527901787.880160000	22.9848	325	0
1527901787.880742000	22.9854	148	0
1527901787.884083000	22.9887	92	0
1527901787.884155000	22.9888	106	1
1527901787.884711000	22.9893	161	0
1527901787.888145000	22.9928	103	1
1527901788.028738000	23.1334	396	1
1527901788.028832000	23.1335	257	1
1527901788.055384000	23.16	87	0
1527901788.346101000	23.4507	256	0
1527901788.346707000	23.4513	148	0
1527901788.350256000	23.4549	92	0
1527901788.350283000	23.4549	106	1
1527901788.350919000	23.4555	194	0
1527901788.354226000	23.4589	103	1
1527901788.554679000	23.6593	395	1
1527901788.554770000	23.6594	259	1
1527901788.581999000	23.6866	87	0
1527901788.587441000	23.6921	87	0
1527901788.706606000	23.8112	233	0
1527901788.707114000	23.8117	148	0
1527901788.710261000	23.8149	109	1
1527901788.711856000	23.8165	92	0
1527901788.712536000	23.8172	102	0
1527901788.715246000	23.8199	103	1
1527901788.982339000	24.087	392	1
1527901788.982425000	24.0871	256	1
1527901789.022128000	24.1268	87	0
1527901789.040311000	24.1449	374	1
1527901789.040412000	24.145	1412	1
1527901789.040454000	24.1451	1412	1
1527901789.040488000	24.1451	1412	1
1527901789.040524000	24.1452	828	1
1527901789.065483000	24.1701	87	0
1527901789.331267000	24.4359	290	0
1527901789.331839000	24.4365	148	0
1527901789.335302000	24.4399	109	1
1527901789.336410000	24.441	92	0
1527901789.337043000	24.4417	301	0
1527901789.340295000	24.4449	103	1
1527901789.348021000	24.4527	390	0
1527901789.352276000	24.4569	100	1
1527901789.353262000	24.4579	80	0
1527901789.357300000	24.4619	100	1
1527901789.423577000	24.5282	393	1
1527901789.423673000	24.5283	256	1
1527901789.449527000	24.5542	87	0
1527901789.460264000	24.5649	87	0
1527901789.756280000	24.8609	233	0
1527901789.757485000	24.8621	148	0
1527901789.760326000	24.865	109	1
1527901789.760547000	24.8652	92	0
1527901789.761503000	24.8661	337	0
1527901789.764310000	24.8689	103	1
1527901790.755561000	25.8602	406	1
1527901790.755626000	25.8603	256	1
1527901790.781123000	25.8858	87	0
1527901790.786592000	25.8912	87	0
1527901791.083505000	26.1881	255	0
1527901791.084000000	26.1886	148	0
1527901791.086986000	26.1916	92	0
1527901791.087630000	26.1923	222	0
1527901791.087733000	26.1924	112	1
1527901791.091764000	26.1964	100	1
1527901791.192868000	26.2975	394	1
1527901791.192965000	26.2976	260	1
1527901791.220079000	26.3247	87	0
1527901791.333996000	26.4386	352	0
1527901791.334588000	26.4392	148	0
1527901791.337730000	26.4424	106	1
1527901791.338649000	26.4433	92	0
1527901791.339237000	26.4439	239	0
1527901791.342724000	26.4474	103	1
1527901791.388809000	26.4934	352	0
1527901791.392785000	26.4974	100	1
1527901791.553906000	26.6585	745	1
1527901791.553994000	26.6586	259	1
1527901791.581743000	26.6864	87	0
1527901791.717107000	26.8217	235	0
1527901791.717674000	26.8223	148	0
1527901791.720748000	26.8254	106	1
1527901791.721055000	26.8257	92	0
1527901791.722212000	26.8268	88	0
1527901791.724742000	26.8294	103	1
1527901792.027295000	27.1319	393	1
1527901792.027358000	27.132	257	1
1527901792.055043000	27.1597	87	0
1527901792.354329000	27.459	254	0
1527901792.354901000	27.4595	148	0
1527901792.357806000	27.4624	106	1
1527901792.358136000	27.4628	92	0
1527901792.358710000	27.4633	140	0
1527901792.361792000	27.4664	103	1
1527901792.486121000	27.5908	1156	1
1527901792.486181000	27.5908	258	1
1527901792.513386000	27.618	87	0
1527901792.807583000	27.9122	303	0
1527901792.808080000	27.9127	148	0
1527901792.811688000	27.9163	92	0
1527901792.811912000	27.9165	109	1
1527901792.812299000	27.9169	130	0
1527901792.815852000	27.9205	100	1
1527901793.008203000	28.1128	392	1
1527901793.008278000	28.1129	257	1
1527901793.034729000	28.1394	87	0
1527901793.178211000	28.2828	306	1
1527901793.178308000	28.2829	1412	1
1527901793.178334000	28.283	1412	1
1527901793.178370000	28.283	1412	1
1527901793.178404000	28.283	1364	1
1527901793.205719000	28.3103	87	0
1527901793.329705000	28.4343	254	0
1527901793.330260000	28.4349	148	0
1527901793.333872000	28.4385	109	1
1527901793.334481000	28.4391	92	0
1527901793.335089000	28.4397	291	0
1527901793.337892000	28.4425	103	1
1527901793.433162000	28.5378	394	1
1527901793.433229000	28.5379	251	1
1527901793.463675000	28.5683	87	0
1527901793.485784000	28.5904	373	0
1527901793.489919000	28.5945	103	1
1527901793.491098000	28.5957	80	0
1527901793.494930000	28.5996	100	1
1527901793.752707000	28.8573	311	0
1527901793.753205000	28.8578	148	0
1527901793.756930000	28.8616	103	1
1527901793.758047000	28.8627	92	0
1527901793.758635000	28.8633	126	0
1527901793.761914000	28.8665	103	1
1527901793.875557000	28.9802	394	1
1527901793.875622000	28.9803	311	1
1527901793.904072000	29.0087	87	0
1527901794.006830000	29.1115	256	0
1527901794.007341000	29.112	148	0
1527901794.010607000	29.1152	92	0
1527901794.010880000	29.1155	109	1
1527901794.011269000	29.1159	257	0
1527901794.014921000	29.1196	100	1
1527901794.528502000	29.6331	392	1
1527901794.528601000	29.6332	258	1
1527901794.555273000	29.6599	87	0
1527901794.850160000	29.9548	264	0
1527901794.850720000	29.9554	148	0
1527901794.852952000	29.9576	92	0
1527901794.853586000	29.9582	228	0
1527901794.854079000	29.9587	112	1
1527901794.999465000	30.1041	393	1
1527901794.999559000	30.1042	259	1
1527901795.035122000	30.1398	87	0
1527901795.142502000	30.2471	254	0
1527901795.143031000	30.2477	148	0
1527901795.146025000	30.2507	106	1
1527901795.146801000	30.2514	92	0
1527901795.147390000	30.252	327	0
1527901795.150989000	30.2556	103	1
1527901795.422291000	30.5269	462	1
1527901795.422359000	30.527	256	1
1527901795.447944000	30.5526	87	0
1527901795.739721000	30.8444	233	0
1527901795.740234000	30.8449	148	0
1527901795.742856000	30.8475	92	0
1527901795.743501000	30.8481	217	0
1527901795.744068000	30.8487	112	1
1527901795.795516000	30.9001	233	0
1527901795.799043000	30.9037	100	1
1527901795.941792000	31.0464	405	1
1527901795.941885000	31.0465	258	1
1527901795.967616000	31.0722	87	0
1527901796.294740000	31.3994	258	0
1527901796.295283000	31.3999	148	0
1527901796.299030000	31.4037	106	1
1527901796.300117000	31.4047	92	0
1527901796.300713000	31.4053	118	0
1527901796.304077000	31.4087	103	1
1527901796.334343000	31.439	393	1
1527901796.334404000	31.439	259	1
1527901796.359905000	31.4645	87	0
1527901796.479654000	31.5843	232	0
1527901796.480207000	31.5848	148	0
1527901796.483010000	31.5876	106	1
1527901796.484761000	31.5894	92	0
1527901796.485354000	31.59	118	0
1527901796.488068000	31.5927	103	1
1527901796.821420000	31.9261	391	1
1527901796.821486000	31.9261	256	1
1527901796.854346000	31.959	87	0
1527901797.151469000	32.2561	255	0
1527901797.152032000	32.2567	148	0
1527901797.155061000	32.2597	106	1
1527901797.155907000	32.2605	92	0
1527901797.156500000	32.2611	226	0
1527901797.160055000	32.2647	103	1
1527901797.300444000	32.4051	744	1
1527901797.300507000	32.4051	256	1
1527901797.343510000	32.4481	87	0
1527901797.450226000	32.5549	352	0
1527901797.450741000	32.5554	148	0
1527901797.454086000	32.5587	106	1
1527901797.454860000	32.5595	92	0
1527901797.455450000	32.5601	261	0
1527901797.459100000	32.5637	103	1
1527901797.529190000	32.6338	392	1
1527901797.529253000	32.6339	256	1
1527901797.556322000	32.661	87	0
1527901797.874851000	32.9795	233	0
1527901797.876654000	32.9813	148	0
1527901797.878368000	32.983	92	0
1527901797.878952000	32.9836	101	0
1527901797.879197000	32.9838	112	1
1527901798.244937000	33.3496	1158	1
1527901798.245004000	33.3496	260	1
1527901798.271409000	33.376	87	0
1527901798.577510000	33.6821	256	0
1527901798.578043000	33.6827	148	0
1527901798.580517000	33.6851	92	0
1527901798.581106000	33.6857	332	0
1527901798.581161000	33.6858	109	1
1527901798.585146000	33.6898	100	1
1527901798.764522000	33.8692	392	1
1527901798.764611000	33.8692	251	1
1527901798.791868000	33.8965	87	0
1527901799.079863000	34.1845	325	0
1527901799.080363000	34.185	148	0
1527901799.084160000	34.1888	106	1
1527901799.088115000	34.1927	92	0
1527901799.088757000	34.1934	149	0
1527901799.092217000	34.1968	103	1
1527901799.193414000	34.298	395	1
1527901799.193480000	34.2981	371	1
1527901799.220867000	34.3255	87	0
1527901799.327428000	34.4321	233	0
1527901799.327928000	34.4326	148	0
1527901799.331254000	34.4359	106	1
1527901799.331896000	34.4365	92	0
1527901799.332618000	34.4372	221	0
1527901799.335225000	34.4399	103	1
1527901801.886734000	36.9914	392	1
1527901801.886802000	36.9914	259	1
1527901801.913028000	37.0177	87	0
1527901802.141314000	37.2459	306	1
1527901802.141412000	37.246	1412	1
1527901802.141450000	37.2461	1412	1
1527901802.141503000	37.2461	1412	1
1527901802.141520000	37.2462	244	1
1527901802.167723000	37.2724	87	0
1527901802.204916000	37.3095	258	0
1527901802.205599000	37.3102	148	0
1527901802.208478000	37.3131	92	0
1527901802.209135000	37.3138	112	1
1527901802.209734000	37.3144	253	0
1527901802.213111000	37.3177	100	1
1527901802.307838000	37.4125	393	1
1527901802.307937000	37.4126	256	1
1527901802.335724000	37.4404	87	0
1527901802.448726000	37.5534	301	0
1527901802.449230000	37.5539	148	0
1527901802.452136000	37.5568	106	1
1527901802.453164000	37.5578	92	0
1527901802.453756000	37.5584	296	0
1527901802.457125000	37.5618	103	1
1527901802.460421000	37.5651	389	0
1527901802.464104000	37.5687	80	0
1527901802.464159000	37.5688	100	1
1527901802.468153000	37.5728	100	1
1527901802.584583000	37.6892	395	1
1527901802.584671000	37.6893	311	1
1527901802.611495000	37.7161	87	0
1527901802.750050000	37.8547	264	0
1527901802.750904000	37.8555	148	0
1527901802.754160000	37.8588	106	1
1527901802.754991000	37.8596	92	0
1527901802.755581000	37.8602	301	0
1527901802.759168000	37.8638	103	1
1527901803.664778000	38.7694	463	1
1527901803.664843000	38.7695	256	1
1527901803.692859000	38.7975	87	0
1527901803.995871000	39.1005	255	0
1527901803.996425000	39.1011	148	0
1527901803.998039000	39.1027	92	0
1527901803.998694000	39.1033	99	0
1527901804.000213000	39.1048	112	1
1527901804.186493000	39.2911	408	1
1527901804.186568000	39.2912	259	1
1527901804.219291000	39.3239	87	0
1527901804.506001000	39.6106	233	0
1527901804.506521000	39.6112	148	0
1527901804.509035000	39.6137	92	0
1527901804.509624000	39.6143	167	0
1527901804.510254000	39.6149	112	1
1527901804.560675000	39.6653	392	1
1527901804.560739000	39.6654	256	1
1527901804.585680000	39.6903	87	0
1527901804.595805000	39.7004	87	0
1527901804.902020000	40.0067	232	0
1527901804.902582000	40.0072	148	0
1527901804.905838000	40.0105	92	0
1527901804.906348000	40.011	112	1
1527901804.906415000	40.011	120	0
1527901804.910332000	40.015	100	1
1527901805.116447000	40.2211	391	1
1527901805.116532000	40.2212	259	1
1527901805.141565000	40.2462	87	0
1527901805.247287000	40.3519	256	0
1527901805.247797000	40.3524	148	0
1527901805.250755000	40.3554	92	0
1527901805.251320000	40.356	288	0
1527901805.251352000	40.356	109	1
1527901805.255340000	40.36	100	1
1527901805.556839000	40.6615	748	1
1527901805.556929000	40.6616	258	1
1527901805.583152000	40.6878	87	0
1527901805.686340000	40.791	233	0
1527901805.686873000	40.7915	148	0
1527901805.689902000	40.7945	92	0
1527901805.690382000	40.795	109	1
1527901805.690415000	40.795	119	0
1527901805.694390000	40.799	100	1
1527901806.022047000	41.1267	1159	1
1527901806.022126000	41.1268	261	1
1527901806.049004000	41.1536	87	0
1527901806.337718000	41.4423	378	0
1527901806.338209000	41.4428	148	0
1527901806.340727000	41.4454	92	0
1527901806.341317000	41.4459	128	0
1527901806.341395000	41.446	109	1
1527901806.345408000	41.45	100	1
1527901806.421163000	41.5258	398	1
1527901806.421239000	41.5259	257	1
1527901806.447249000	41.5519	87	0
1527901806.569853000	41.6745	233	0
1527901806.570346000	41.675	148	0
1527901806.573374000	41.678	106	1
1527901806.574990000	41.6796	92	0
1527901806.575578000	41.6802	255	0
1527901806.578423000	41.6831	103	1
1527901806.642529000	41.7472	392	1
1527901806.642593000	41.7472	258	1
1527901806.669019000	41.7736	87	0
1527901806.780610000	41.8852	306	1
1527901806.780806000	41.8854	1412	1
1527901806.780832000	41.8855	1412	1
1527901806.780868000	41.8855	1412	1
1527901806.780897000	41.8855	1109	1
1527901806.809688000	41.9143	87	0
1527901806.964807000	42.0694	254	0
1527901806.965372000	42.07	148	0
1527901806.968341000	42.073	92	0
1527901806.968397000	42.073	109	1
1527901806.968933000	42.0736	250	0
1527901806.972422000	42.0771	103	1
1527901807.073856000	42.1785	390	1
1527901807.073942000	42.1786	258	1
1527901807.087142000	42.1918	453	0
1527901807.091388000	42.196	100	1
1527901807.093563000	42.1982	80	0
1527901807.097391000	42.202	100	1
1527901807.099888000	42.2045	87	0
1527901807.203475000	42.3081	243	0
1527901807.204036000	42.3087	148	0
1527901807.206163000	42.3108	92	0
1527901807.207319000	42.3119	175	0
1527901807.207424000	42.3121	109	1
1527901807.211414000	42.316	100	1
1527901807.406810000	42.5114	392	1
1527901807.406900000	42.5115	257	1
1527901807.434711000	42.5393	87	0
1527901807.538594000	42.6432	304	0
1527901807.539096000	42.6437	148	0
1527901807.542510000	42.6471	106	1
1527901807.544875000	42.6495	92	0
1527901807.545458000	42.6501	213	0
1527901807.548488000	42.6531	103	1
1527901807.668812000	42.7734	393	1
1527901807.668904000	42.7735	257	1
1527901807.695898000	42.8005	87	0
1527901807.959059000	43.0637	256	0
1527901807.959631000	43.0643	148	0
1527901807.962535000	43.0672	106	1
1527901807.964044000	43.0687	92	0
1527901807.965733000	43.0704	138	0
1527901807.967500000	43.0721	103	1
1527901808.142117000	43.2467	392	1
1527901808.142180000	43.2468	259	1
1527901808.168648000	43.2733	87	0
1527901808.274033000	43.3787	235	0
1527901808.274610000	43.3792	148	0
1527901808.277449000	43.3821	106	1
1527901808.278514000	43.3831	92	0
1527901808.279247000	43.3839	286	0
1527901808.282517000	43.3871	103	1
1527901808.557740000	43.6624	465	1
1527901808.557789000	43.6624	251	1
1527901808.585012000	43.6896	87	0
1527901808.685490000	43.7901	264	0
1527901808.685983000	43.7906	148	0
1527901808.689490000	43.7941	106	1
1527901808.689645000	43.7943	92	0
1527901808.690294000	43.7949	283	0
1527901808.693547000	43.7982	103	1
1527901809.055023000	44.1597	408	1
1527901809.055114000	44.1597	260	1
1527901809.081049000	44.1857	87	0
1527901809.375912000	44.4805	256	0
1527901809.376762000	44.4814	148	0
1527901809.379202000	44.4838	92	0
1527901809.379593000	44.4842	109	1
1527901809.379902000	44.4845	132	0
1527901809.383583000	44.4882	100	1
1527901809.425996000	44.5306	256	0
1527901809.429528000	44.5342	100	1
1527901809.556643000	44.6613	392	1
1527901809.556811000	44.6614	261	1
1527901809.602448000	44.7071	87	0
1527901809.602591000	44.7072	392	1
1527901809.665032000	44.7697	87	0
1527901809.708607000	44.8132	232	0
1527901809.709591000	44.8142	148	0
1527901809.712543000	44.8172	109	1
1527901809.712779000	44.8174	92	0
1527901809.713382000	44.818	298	0
1527901809.716552000	44.8212	103	1
1527901809.917547000	45.0222	394	1
1527901809.917645000	45.0223	259	1
1527901809.945348000	45.05	87	0
1527901810.242282000	45.3469	256	0
1527901810.242841000	45.3475	148	0
1527901810.245093000	45.3497	92	0
1527901810.245668000	45.3503	133	0
1527901810.246585000	45.3512	112	1
1527901810.282749000	45.3874	745	1
1527901810.282839000	45.3875	260	1
1527901810.308076000	45.4127	87	0
1527901810.621403000	45.726	233	0
1527901810.621906000	45.7265	148	0
1527901810.624690000	45.7293	92	0
1527901810.625261000	45.7299	238	0
1527901810.625667000	45.7303	112	1
1527901810.754748000	45.8594	1159	1
1527901810.754823000	45.8595	685	1
1527901810.784877000	45.8895	87	0
1527901811.073213000	46.1778	255	0
1527901811.073714000	46.1783	148	0
1527901811.076045000	46.1807	92	0
1527901811.076763000	46.1814	109	1
1527901811.077263000	46.1819	294	0
1527901811.080684000	46.1853	100	1
1527901812.452730000	47.5574	391	1
1527901812.452804000	47.5574	260	1
1527901812.479299000	47.5839	87	0
1527901812.766273000	47.8709	375	0
1527901812.766833000	47.8715	148	0
1527901812.769907000	47.8745	106	1
1527901812.770754000	47.8754	92	0
1527901812.771332000	47.876	92	0
1527901812.773901000	47.8785	103	1
1527901812.898475000	48.0031	396	1
1527901812.898536000	48.0032	263	1
1527901812.927710000	48.0323	87	0
1527901813.230229000	48.3349	255	0
1527901813.230773000	48.3354	148	0
1527901813.233775000	48.3384	92	0
1527901813.233948000	48.3386	109	1
1527901813.234980000	48.3396	200	0
1527901813.238955000	48.3436	100	1
1527901813.356605000	48.4612	391	1
1527901813.356680000	48.4613	263	1
1527901813.382005000	48.4866	87	0
1527901813.671785000	48.7764	302	0
1527901813.672372000	48.777	148	0
1527901813.675986000	48.7806	106	1
1527901813.676548000	48.7812	92	0
1527901813.677089000	48.7817	202	0
1527901813.680018000	48.7846	103	1
1527901813.760174000	48.8648	372	1
1527901813.760272000	48.8649	1412	1
1527901813.760310000	48.8649	1412	1
1527901813.760344000	48.865	1412	1
1527901813.760377000	48.865	545	1
1527901813.787435000	48.8921	87	0
1527901813.787940000	48.8926	325	1
1527901813.788093000	48.8927	263	1
1527901813.813838000	48.9185	87	0
1527901813.884141000	48.9888	388	0
1527901813.887993000	48.9926	106	1
1527901813.889626000	48.9943	80	0
1527901813.893063000	48.9977	100	1
1527901813.949790000	49.0544	335	0
1527901813.950349000	49.055	148	0
1527901813.953615000	49.0582	92	0
1527901813.953984000	49.0586	106	1
1527901813.954813000	49.0594	110	0
1527901813.957979000	49.0626	100	1
1527901814.242404000	49.347	395	1
1527901814.242485000	49.3471	265	1
1527901814.264712000	49.3693	100	0
1527901814.268069000	49.3727	100	1
1527901814.268988000	49.3736	87	0
1527901814.570830000	49.6755	232	0
1527901814.571320000	49.676	148	0
1527901814.575024000	49.6797	106	1
1527901814.575340000	49.68	92	0
1527901814.575929000	49.6806	338	0
1527901814.579063000	49.6837	103	1
1527901814.745782000	49.8504	391	1
1527901814.745877000	49.8505	263	1
1527901814.774484000	49.8791	87	0
1527901815.068276000	50.1729	258	0
1527901815.068787000	50.1734	148	0
1527901815.072057000	50.1767	106	1
1527901815.072314000	50.1769	92	0
1527901815.072974000	50.1776	327	0
1527901815.076071000	50.1807	103	1
1527901815.192790000	50.2974	465	1
1527901815.192852000	50.2975	264	1
1527901815.219231000	50.3239	87	0
1527901815.332246000	50.4369	265	0
1527901815.332810000	50.4374	148	0
1527901815.336075000	50.4407	106	1
1527901815.336240000	50.4409	92	0
1527901815.336893000	50.4415	212	0
1527901815.340075000	50.4447	103	1
1527901815.460220000	50.5649	409	1
1527901815.460298000	50.5649	258	1
1527901815.487329000	50.592	87	0
1527901815.593406000	50.698	233	0
1527901815.593927000	50.6986	148	0
1527901815.596007000	50.7006	92	0
1527901815.597122000	50.7018	109	1
1527901815.597569000	50.7022	309	0
1527901815.601079000	50.7057	100	1
1527901815.665001000	50.7696	396	1
1527901815.665086000	50.7697	262	1
1527901815.692925000	50.7976	87	0
1527901815.807346000	50.912	233	0
1527901815.807893000	50.9125	148	0
1527901815.811090000	50.9157	106	1
1527901815.811514000	50.9161	92	0
1527901815.812105000	50.9167	326	0
1527901815.815129000	50.9198	103	1
1527901815.929475000	51.0341	749	1
1527901815.929537000	51.0342	253	1
1527901815.957760000	51.0624	87	0
1527901816.254983000	51.3596	258	0
1527901816.255479000	51.3601	148	0
1527901816.258470000	51.3631	92	0
1527901816.259051000	51.3637	260	0
1527901816.259159000	51.3638	109	1
1527901816.263124000	51.3678	100	1
1527901816.436646000	51.5413	1156	1
1527901816.436711000	51.5413	265	1
1527901816.465046000	51.5697	87	0
1527901816.572059000	51.6767	232	0
1527901816.572706000	51.6773	148	0
1527901816.576136000	51.6808	106	1
1527901816.576305000	51.6809	92	0
1527901816.576893000	51.6815	128	0
1527901816.580152000	51.6848	103	1
1527901816.900714000	52.0053	390	1
1527901816.900777000	52.0054	262	1
1527901816.927361000	52.032	87	0
1527901817.046436000	52.1511	256	0
1527901817.046923000	52.1516	148	0
1527901817.050036000	52.1547	92	0
1527901817.050272000	52.1549	109	1
1527901817.050636000	52.1553	123	0
1527901817.054215000	52.1588	100	1
1527901817.128389000	52.233	395	1
1527901817.128456000	52.2331	259	1
1527901817.154158000	52.2588	87	0
1527901817.447052000	52.5517	258	0
1527901817.447609000	52.5522	148	0
1527901817.450910000	52.5555	92	0
1527901817.451190000	52.5558	109	1
1527901817.451513000	52.5561	138	0
1527901817.455236000	52.5599	100	1
1527901817.604623000	52.7093	397	1
1527901817.604707000	52.7093	263	1
1527901817.629681000	52.7343	87	0
1527901817.748117000	52.8527	329	0
1527901817.748670000	52.8533	148	0
1527901817.751447000	52.8561	92	0
1527901817.752034000	52.8567	325	0
1527901817.752509000	52.8571	112	1
1527901818.081998000	53.1866	394	1
1527901818.082061000	53.1867	269	1
1527901818.127277000	53.2319	394	1
1527901818.127742000	53.2324	87	0
1527901818.153101000	53.2577	87	0
1527901818.233055000	53.3377	258	0
1527901818.233557000	53.3382	148	0
1527901818.237045000	53.3417	92	0
1527901818.237302000	53.3419	112	1
1527901818.239091000	53.3437	184	0
1527901818.243301000	53.3479	100	1
1527901818.516167000	53.6208	392	1
1527901818.516257000	53.6209	264	1
1527901818.547999000	53.6526	87	0
1527901818.649217000	53.7538	305	0
1527901818.649719000	53.7543	148	0
1527901818.653265000	53.7579	106	1
1527901818.653512000	53.7581	92	0
1527901818.654051000	53.7587	291	0
1527901818.657323000	53.762	103	1
1527901818.759525000	53.8642	397	1
1527901818.759622000	53.8643	257	1
1527901818.785739000	53.8904	87	0
1527901818.886312000	53.9909	235	0
1527901818.886850000	53.9915	148	0
1527901818.890102000	53.9947	92	0
1527901818.890352000	53.995	109	1
1527901818.890759000	53.9954	151	0
1527901818.894318000	53.9989	100	1
1527901819.126959000	54.2316	464	1
1527901819.127027000	54.2317	260	1
1527901819.153787000	54.2584	87	0
1527901819.256389000	54.361	256	0
1527901819.256962000	54.3616	148	0
1527901819.259322000	54.364	92	0
1527901819.259951000	54.3646	193	0
1527901819.260427000	54.3651	112	1
1527901819.792473000	54.8971	409	1
1527901819.792549000	54.8972	268	1
1527901819.818172000	54.9228	87	0
1527901820.134824000	55.2395	327	0
1527901820.135392000	55.24	148	0
1527901820.137685000	55.2423	92	0
1527901820.138272000	55.2429	239	0
1527901820.138368000	55.243	109	1
1527901820.142375000	55.247	100	1
1527901820.216694000	55.3213	396	1
1527901820.216826000	55.3215	262	1
1527901820.243675000	55.3483	87	0
1527901820.527184000	55.6318	235	0
1527901820.527750000	55.6324	148	0
1527901820.530416000	55.635	92	0
1527901820.530997000	55.6356	172	0
1527901820.531433000	55.6361	112	1
1527901820.700729000	55.8054	750	1
1527901820.700807000	55.8054	563	1
1527901820.726676000	55.8313	87	0
1527901820.840929000	55.9456	232	0
1527901820.841443000	55.9461	148	0
1527901820.843561000	55.9482	92	0
1527901820.844358000	55.949	184	0
1527901820.844416000	55.949	109	1
1527901820.848430000	55.9531	100	1
1527901821.110961000	56.2156	1157	1
1527901821.111019000	56.2156	319	1
1527901821.137234000	56.2419	87	0
1527901821.433570000	56.5382	288	0
1527901821.434123000	56.5388	148	0
1527901821.437507000	56.5421	106	1
1527901821.438689000	56.5433	92	0
1527901821.439803000	56.5444	293	0
1527901821.442500000	56.5471	103	1
1527901821.539243000	56.6439	392	1
1527901821.539330000	56.644	263	1
1527901821.565795000	56.6704	87	0
1527901821.700929000	56.8056	235	0
1527901821.701883000	56.8065	148	0
1527901821.703084000	56.8077	92	0
1527901821.704157000	56.8088	156	0
1527901821.704535000	56.8092	112	1
1527901821.964843000	57.0695	393	1
1527901821.964993000	57.0696	257	1
1527901821.991478000	57.0961	87	0
1527901822.095233000	57.1999	306	1
1527901822.095318000	57.1999	1412	1
1527901822.095344000	57.2	1412	1
1527901822.095385000	57.2	1412	1
1527901822.095439000	57.2001	545	1
1527901822.103313000	57.2079	258	0
1527901822.103814000	57.2084	148	0
1527901822.105709000	57.2103	92	0
1527901822.106291000	57.2109	193	0
1527901822.107443000	57.2121	112	1
1527901822.124494000	57.2291	87	0
1527901822.404311000	57.5089	391	0
1527901822.408518000	57.5131	103	1
1527901822.408597000	57.5132	80	0
1527901822.412522000	57.5172	100	1
1527901822.430547000	57.5352	397	1
1527901822.430601000	57.5352	377	1
1527901822.456950000	57.5616	87	0
1527901822.579862000	57.6845	235	0
1527901822.580359000	57.685	148	0
1527901822.583302000	57.6879	92	0
1527901822.583561000	57.6882	109	1
1527901822.584034000	57.6887	250	0
1527901822.587530000	57.6922	100	1
1527901822.708015000	57.8126	396	1
1527901822.708076000	57.8127	315	1
1527901822.733047000	57.8377	87	0
1527901822.856070000	57.9607	258	0
1527901822.856609000	57.9612	148	0
1527901822.859589000	57.9642	106	1
1527901822.860043000	57.9647	92	0
1527901822.860637000	57.9653	195	0
1527901822.863558000	57.9682	103	1
1527901823.025984000	58.1306	393	1
1527901823.026048000	58.1307	315	1
1527901823.053802000	58.1584	87	0
1527901823.256961000	58.3616	352	0
1527901823.257518000	58.3621	148	0
1527901823.260501000	58.3651	106	1
1527901823.261234000	58.3659	92	0
1527901823.261815000	58.3664	144	0
1527901823.264490000	58.3691	103	1
1527901826.092686000	61.1973	395	1
1527901826.092778000	61.1974	259	1
1527901826.118939000	61.2236	87	0
1527901826.278399000	61.383	256	0
1527901826.278923000	61.3836	148	0
1527901826.280668000	61.3853	92	0
1527901826.281254000	61.3859	300	0
1527901826.282492000	61.3871	112	1
1527901826.332084000	61.4367	463	1
1527901826.332168000	61.4368	260	1
1527901826.357531000	61.4622	87	0
1527901826.460987000	61.5656	302	0
1527901826.461532000	61.5662	148	0
1527901826.464571000	61.5692	106	1
1527901826.465228000	61.5699	92	0
1527901826.465822000	61.5705	185	0
1527901826.468551000	61.5732	103	1
1527901826.968957000	62.0736	409	1
1527901826.969051000	62.0737	257	1
1527901826.994945000	62.0996	87	0
1527901827.097462000	62.2021	256	0
1527901827.097962000	62.2026	148	0
1527901827.101335000	62.206	92	0
1527901827.101536000	62.2062	109	1
1527901827.101921000	62.2066	136	0
1527901827.105634000	62.2103	100	1
1527901827.186726000	62.2914	392	1
1527901827.186823000	62.2915	257	1
1527901827.211771000	62.3164	87	0
1527901827.505835000	62.6105	258	0
1527901827.506410000	62.611	148	0
1527901827.508633000	62.6133	92	0
1527901827.509592000	62.6142	231	0
1527901827.509685000	62.6143	109	1
1527901827.513625000	62.6183	100	1
1527901827.736002000	62.8406	748	1
1527901827.736065000	62.8407	258	1
1527901827.762512000	62.8671	87	0
1527901827.864622000	62.9693	278	0
1527901827.865145000	62.9698	148	0
1527901827.868432000	62.9731	92	0
1527901827.868601000	62.9732	109	1
1527901827.869040000	62.9737	176	0
1527901827.872663000	62.9773	100	1
1527901828.078858000	63.1835	1154	1
1527901828.078929000	63.1836	257	1
1527901828.107204000	63.2118	87	0
1527901828.211853000	63.3165	256	0
1527901828.212428000	63.3171	148	0
1527901828.215096000	63.3197	92	0
1527901828.215590000	63.3202	109	1
1527901828.216318000	63.3209	316	0
1527901828.219632000	63.3243	100	1
1527901828.424021000	63.5287	392	1
1527901828.424114000	63.5287	258	1
1527901828.450313000	63.5549	87	0
1527901828.554503000	63.6591	267	0
1527901828.554992000	63.6596	148	0
1527901828.558282000	63.6629	92	0
1527901828.558685000	63.6633	109	1
1527901828.594340000	63.699	238	0
1527901828.597686000	63.7023	100	1
1527901828.688842000	63.7935	393	1
1527901828.688917000	63.7935	259	1
1527901828.714909000	63.8195	87	0
1527901829.003885000	64.1085	255	0
1527901829.004389000	64.109	148	0
1527901829.007246000	64.1119	92	0
1527901829.007712000	64.1123	109	1
1527901829.007920000	64.1126	276	0
1527901829.011710000	64.1163	100	1
1527901829.094679000	64.1993	395	1
1527901829.094734000	64.1994	261	1
1527901829.119517000	64.2241	87	0
1527901829.225050000	64.3297	232	0
1527901829.225590000	64.3302	148	0
1527901829.228719000	64.3333	106	1
1527901829.229126000	64.3338	92	0
1527901829.229696000	64.3343	261	0
1527901829.232720000	64.3374	103	1
1527901829.561949000	64.6666	391	1
1527901829.562046000	64.6667	259	1
1527901829.586964000	64.6916	87	0
1527901829.604615000	64.7092	87	0
1527901829.702070000	64.8067	233	0
1527901829.703312000	64.8079	148	0
1527901829.705751000	64.8104	109	1
1527901829.707828000	64.8125	92	0
1527901829.708476000	64.8131	166	0
1527901829.711742000	64.8164	103	1
1527901829.997889000	65.1025	392	1
1527901829.997952000	65.1026	259	1
1527901830.025912000	65.1305	87	0
1527901830.127526000	65.2322	256	0
1527901830.128024000	65.2327	148	0
1527901830.131332000	65.236	92	0
1527901830.131772000	65.2364	109	1
1527901830.131883000	65.2365	235	0
1527901830.135756000	65.2404	100	1
1527901830.251027000	65.3557	392	1
1527901830.251119000	65.3557	259	1
1527901830.286752000	65.3914	87	0
1527901830.390754000	65.4954	233	0
1527901830.391252000	65.4959	148	0
1527901830.392815000	65.4974	92	0
1527901830.393439000	65.4981	252	0
1527901830.394729000	65.4994	112	1
1527901830.498816000	65.6034	395	1
1527901830.498909000	65.6035	259	1
1527901830.525350000	65.63	87	0
1527901830.808587000	65.9132	374	1
1527901830.808689000	65.9133	1412	1
1527901830.808742000	65.9134	1412	1
1527901830.808765000	65.9134	1412	1
1527901830.808788000	65.9134	1084	1
1527901830.817131000	65.9218	233	0
1527901830.817658000	65.9223	148	0
1527901830.819565000	65.9242	92	0
1527901830.820202000	65.9248	234	0
1527901830.820802000	65.9254	112	1
1527901830.835163000	65.9398	87	0
1527901830.937883000	66.0425	388	0
1527901830.941787000	66.0464	103	1
1527901830.941900000	66.0465	80	0
1527901830.945811000	66.0504	100	1
1527901831.048078000	66.1527	395	1
1527901831.048154000	66.1528	627	1
1527901831.085968000	66.1906	87	0
1527901831.189697000	66.2943	374	0
1527901831.190195000	66.2948	148	0
1527901831.193326000	66.298	92	0
1527901831.193844000	66.2985	109	1
1527901831.193859000	66.2985	104	0
1527901831.197819000	66.3024	100	1
1527901831.465292000	66.5699	408	1
1527901831.465360000	66.57	317	1
1527901831.490424000	66.5951	87	0
1527901831.594710000	66.6993	303	0
1527901831.595208000	66.6998	148	0
1527901831.596887000	66.7015	92	0
1527901831.597510000	66.7021	322	0
1527901831.598803000	66.7034	112	1
1527901832.237108000	67.3417	392	1
1527901832.237202000	67.3418	261	1
1527901832.267914000	67.3725	87	0
1527901832.554593000	67.6592	258	0
1527901832.555091000	67.6597	148	0
1527901832.558857000	67.6635	106	1
1527901832.558942000	67.6636	92	0
1527901832.559592000	67.6642	104	0
1527901832.562863000	67.6675	103	1
1527901832.654276000	67.7589	750	1
1527901832.654368000	67.759	265	1
1527901832.685802000	67.7904	87	0
1527901832.787280000	67.8919	254	0
1527901832.787785000	67.8924	148	0
1527901832.791001000	67.8956	106	1
1527901832.791872000	67.8965	92	0
1527901832.792769000	67.8974	249	0
1527901832.795916000	67.9005	103	1
1527901832.959424000	68.0641	1157	1
1527901832.959496000	68.0641	263	1
1527901832.986064000	68.0907	87	0
1527901833.088927000	68.1936	304	0
1527901833.089466000	68.1941	148	0
1527901833.092890000	68.1975	106	1
1527901833.093040000	68.1977	92	0
1527901833.093635000	68.1983	263	0
1527901833.096896000	68.2015	103	1
1527901833.365225000	68.4699	397	1
1527901833.365287000	68.4699	267	1
1527901833.392499000	68.4971	87	0
1527901833.498080000	68.6027	233	0
1527901833.498653000	68.6033	148	0
1527901833.501064000	68.6057	92	0
1527901833.501706000	68.6063	312	0
1527901833.501974000	68.6066	112	1
1527901833.790693000	68.8953	395	1
1527901833.790755000	68.8954	266	1
1527901833.816576000	68.9212	87	0
1527901833.831770000	68.9364	306	1
1527901833.831856000	68.9365	1412	1
1527901833.831891000	68.9365	1412	1
1527901833.831927000	68.9366	1412	1
1527901833.831957000	68.9366	837	1
1527901833.860912000	68.9655	87	0
1527901833.927077000	69.0317	267	0
1527901833.927637000	69.0323	148	0
1527901833.930930000	69.0356	109	1
1527901833.931130000	69.0358	92	0
1527901833.931750000	69.0364	257	0
1527901833.934976000	69.0396	103	1
1527901833.951992000	69.0566	396	0
1527901833.955989000	69.0606	100	1
1527901833.960552000	69.0652	90	0
1527901833.964010000	69.0686	100	1
1527901834.034318000	69.1389	396	1
1527901834.034378000	69.139	261	1
1527901834.060741000	69.1654	87	0
1527901834.066965000	69.1716	87	0
1527901834.174090000	69.2787	235	0
1527901834.178025000	69.2827	106	1
1527901834.178945000	69.2836	158	0
1527901834.182982000	69.2876	100	1
1527901834.183160000	69.2878	319	0
1527901834.186989000	69.2916	100	1
1527901834.519879000	69.6245	393	1
1527901834.519960000	69.6246	263	1
1527901834.545355000	69.65	87	0
1527901834.645000000	69.7496	233	0
1527901834.645491000	69.7501	148	0
1527901834.647875000	69.7525	92	0
1527901834.648446000	69.7531	93	0
1527901834.648968000	69.7536	112	1
1527901834.748422000	69.8531	392	1
1527901834.748484000	69.8531	263	1
1527901834.775567000	69.8802	87	0
1527901834.877617000	69.9822	233	0
1527901834.878173000	69.9828	148	0
1527901834.881019000	69.9857	106	1
1527901834.881564000	69.9862	92	0
1527901834.882168000	69.9868	131	0
1527901834.884975000	69.9896	103	1
1527901834.973760000	70.0784	464	1
1527901834.973851000	70.0785	264	1
1527901835.001660000	70.1063	87	0
1527901835.114324000	70.219	256	0
1527901835.114833000	70.2195	148	0
1527901835.115895000	70.2205	92	0
1527901835.116474000	70.2211	130	0
1527901835.118010000	70.2226	112	1
1527901835.201828000	70.3065	391	1
1527901835.201980000	70.3066	264	1
1527901835.229161000	70.3338	87	0
1527901835.345152000	70.4498	233	0
1527901835.345709000	70.4503	148	0
1527901835.349032000	70.4537	92	0
1527901835.349048000	70.4537	106	1
1527901835.349688000	70.4543	173	0
1527901835.353082000	70.4577	103	1
1527901835.450472000	70.5551	406	1
1527901835.450548000	70.5552	264	1
1527901835.477852000	70.5825	87	0
1527901835.583917000	70.6885	233	0
1527901835.584482000	70.6891	148	0
1527901835.588153000	70.6928	106	1
1527901835.591959000	70.6966	92	0
1527901835.592611000	70.6972	300	0
1527901835.596066000	70.7007	103	1
1527901835.747497000	70.8521	396	1
1527901835.747559000	70.8522	262	1
1527901835.773898000	70.8785	87	0
1527901835.885444000	70.9901	352	0
1527901835.885958000	70.9906	148	0
1527901835.887094000	70.9917	92	0
1527901835.887752000	70.9924	281	0
1527901835.889046000	70.9937	112	1
1527901836.166314000	71.2709	745	1
1527901836.166359000	71.271	267	1
1527901836.195746000	71.3004	87	0
1527901836.298283000	71.4029	325	0
1527901836.298923000	71.4036	148	0
1527901836.302135000	71.4068	106	1
1527901836.303861000	71.4085	92	0
1527901836.304453000	71.4091	340	0
1527901836.307077000	71.4117	103	1
1527901836.598624000	71.7033	1157	1
1527901836.598715000	71.7033	269	1
1527901836.624762000	71.7294	87	0
1527901836.731514000	71.8361	235	0
1527901836.732026000	71.8367	148	0
1527901836.734984000	71.8396	92	0
1527901836.735109000	71.8397	106	1
1527901836.735592000	71.8402	240	0
1527901836.739091000	71.8437	103	1
1527901836.829966000	71.9346	374	1
1527901836.830076000	71.9347	1412	1
1527901836.830113000	71.9347	1412	1
1527901836.830146000	71.9348	1412	1
1527901836.830182000	71.9348	1412	1
1527901836.830217000	71.9348	1412	1
1527901836.830250000	71.9349	1412	1
1527901836.830284000	71.9349	1412	1
1527901836.830320000	71.935	1412	1
1527901836.830353000	71.935	1412	1
1527901836.830388000	71.935	1412	1
1527901836.830425000	71.9351	1412	1
1527901836.830459000	71.9351	1412	1
1527901836.830494000	71.9351	1412	1
1527901836.830534000	71.9352	783	1
1527901836.854378000	71.959	100	0
1527901836.858111000	71.9627	100	1
1527901836.858704000	71.9633	87	0
1527901837.003657000	72.1083	441	0
1527901837.007097000	72.1117	103	1
1527901837.009959000	72.1146	80	0
1527901837.014100000	72.1187	100	1
1527901837.054408000	72.159	392	1
1527901837.054493000	72.1591	264	1
1527901837.082185000	72.1868	87	0
1527901837.185294000	72.2899	256	0
1527901837.185861000	72.2905	148	0
1527901837.189136000	72.2938	106	1
1527901837.190103000	72.2947	92	0
1527901837.190760000	72.2954	288	0
1527901837.194111000	72.2987	103	1
1527901837.237258000	72.3419	256	0
1527901837.241130000	72.3458	100	1
1527901837.371615000	72.4762	392	1
1527901837.371711000	72.4763	262	1
1527901837.398497000	72.5031	87	0
1527901837.525994000	72.6306	267	0
1527901837.526490000	72.6311	148	0
1527901837.530042000	72.6347	92	0
1527901837.530298000	72.6349	109	1
1527901837.530660000	72.6353	213	0
1527901837.534145000	72.6388	100	1
1527901837.820417000	72.925	396	1
1527901837.820513000	72.9251	259	1
1527901837.867266000	72.9719	396	1
1527901837.890677000	72.9953	87	0
1527901837.896782000	73.0014	87	0
1527901838.013298000	73.1179	256	0
1527901838.013852000	73.1185	148	0
1527901838.017167000	73.1218	109	1
1527901838.017340000	73.122	92	0
1527901838.017929000	73.1226	170	0
1527901838.021178000	73.1258	103	1
1527901838.282588000	73.3872	395	1
1527901838.282680000	73.3873	379	1
1527901838.310220000	73.4149	87	0
1527901838.597330000	73.702	235	0
1527901838.597881000	73.7025	148	0
1527901838.600625000	73.7053	92	0
1527901838.601180000	73.7058	109	1
1527901838.601191000	73.7058	178	0
1527901838.605262000	73.7099	100	1
1527901839.241031000	74.3457	393	1
1527901839.241122000	74.3458	259	1
1527901839.267073000	74.3717	87	0
1527901839.371879000	74.4765	256	0
1527901839.372516000	74.4771	148	0
1527901839.375641000	74.4803	92	0
1527901839.376281000	74.4809	175	0
1527901839.381178000	74.4858	112	1
1527901839.553263000	74.6579	464	1
1527901839.553357000	74.658	261	1
1527901839.581442000	74.6861	87	0
1527901839.695002000	74.7996	233	0
1527901839.695497000	74.8001	148	0
1527901839.697155000	74.8018	92	0
1527901839.697779000	74.8024	264	0
1527901839.699046000	74.8037	112	1
1527901840.027301000	75.1319	409	1
1527901840.027367000	75.132	260	1
1527901840.052710000	75.1573	87	0
1527901840.154638000	75.2593	255	0
1527901840.155153000	75.2598	148	0
1527901840.156976000	75.2616	92	0
1527901840.157561000	75.2622	320	0
1527901840.158076000	75.2627	112	1
1527901840.242251000	75.3469	391	1
1527901840.242317000	75.3469	261	1
1527901840.268051000	75.3727	87	0
1527901840.374765000	75.4794	235	0
1527901840.375257000	75.4799	148	0
1527901840.377605000	75.4822	92	0
1527901840.378161000	75.4828	244	0
1527901840.379089000	75.4837	112	1
1527901840.502877000	75.6075	393	1
1527901840.502942000	75.6076	261	1
1527901840.529489000	75.6341	87	0
1527901840.630685000	75.7353	233	0
1527901840.631193000	75.7358	148	0
1527901840.634107000	75.7387	106	1
1527901840.635574000	75.7402	92	0
1527901840.636231000	75.7409	238	0
1527901840.639091000	75.7437	103	1
1527901840.761402000	75.866	749	1
1527901840.761488000	75.8661	262	1
1527901840.787605000	75.8922	87	0
1527901840.797094000	75.9017	87	0
1527901840.896647000	76.0013	232	0
1527901840.897154000	76.0018	148	0
1527901840.900111000	76.0047	109	1
1527901840.901514000	76.0061	92	0
1527901840.902108000	76.0067	208	0
1527901840.905187000	76.0098	103	1
1527901841.108373000	76.213	1154	1
1527901841.108466000	76.2131	261	1
1527901841.146248000	76.2509	87	0
1527901841.434070000	76.5387	377	0
1527901841.434572000	76.5392	148	0
1527901841.437049000	76.5417	92	0
1527901841.437677000	76.5423	161	0
1527901841.438161000	76.5428	112	1
1527901841.579451000	76.6841	397	1
1527901841.579548000	76.6842	266	1
1527901841.605972000	76.7106	87	0
1527901841.709172000	76.8138	305	0
1527901841.709757000	76.8144	148	0
1527901841.713197000	76.8178	106	1
1527901841.714973000	76.8196	92	0
1527901841.715558000	76.8202	206	0
1527901841.719170000	76.8238	103	1
1527901842.028973000	77.1336	397	1
1527901842.029069000	77.1337	263	1
1527901842.054929000	77.1596	87	0
1527901842.208392000	77.313	258	0
1527901842.208982000	77.3136	148	0
1527901842.212177000	77.3168	106	1
1527901842.212267000	77.3169	92	0
1527901842.212871000	77.3175	298	0
1527901842.216184000	77.3208	103	1
1527901842.507964000	77.6126	393	1
1527901842.508038000	77.6127	262	1
1527901842.549750000	77.6544	87	0
1527901842.650341000	77.755	231	0
1527901842.650901000	77.7555	148	0
1527901842.654275000	77.7589	106	1
1527901842.659033000	77.7637	92	0
1527901842.659617000	77.7642	103	0
1527901842.662293000	77.7669	103	1
1527901842.829643000	77.9343	390	1
1527901842.829707000	77.9343	262	1
1527901842.855477000	77.9601	87	0
1527901842.962075000	78.0667	304	0
1527901842.962719000	78.0673	148	0
1527901842.964070000	78.0687	92	0
1527901842.964660000	78.0693	117	0
1527901842.966294000	78.0709	112	1
1527901843.245461000	78.3501	393	1
1527901843.245515000	78.3501	262	1
1527901843.271067000	78.3757	87	0
1527901843.373229000	78.4779	255	0
1527901843.373731000	78.4784	148	0
1527901843.377344000	78.482	106	1
1527901843.378314000	78.4829	92	0
1527901843.378954000	78.4836	102	0
1527901843.382305000	78.4869	103	1
1527901843.711853000	78.8165	390	1
1527901843.711948000	78.8166	262	1
1527901843.741071000	78.8457	87	0
1527901843.841661000	78.9463	265	0
1527901843.842151000	78.9468	148	0
1527901843.845094000	78.9497	92	0
1527901843.845332000	78.95	109	1
1527901843.845760000	78.9504	315	0
1527901843.849288000	78.9539	100	1
1527901843.954625000	79.0593	464	1
1527901843.954684000	79.0593	265	1
1527901843.980578000	79.0852	87	0
1527901844.088421000	79.1931	259	0
1527901844.089002000	79.1936	148	0
1527901844.091738000	79.1964	92	0
1527901844.092328000	79.197	321	0
1527901844.092416000	79.197	109	1
1527901844.096344000	79.201	100	1
1527901844.225090000	79.3297	393	1
1527901844.225187000	79.3298	263	1
1527901844.251898000	79.3565	87	0
1527901844.371163000	79.4758	235	0
1527901844.371710000	79.4763	148	0
1527901844.375035000	79.4797	92	0
1527901844.375294000	79.4799	109	1
1527901844.375647000	79.4803	297	0
1527901844.379364000	79.484	100	1
1527901844.675014000	79.7796	411	1
1527901844.675079000	79.7797	261	1
1527901844.702525000	79.8072	87	0
1527901844.810248000	79.9149	235	0
1527901844.810744000	79.9154	148	0
1527901844.814353000	79.919	92	0
1527901844.814427000	79.9191	106	1
1527901844.814965000	79.9196	151	0
1527901844.818383000	79.923	103	1
1527901845.090788000	80.1954	396	1
1527901845.090877000	80.1955	264	1
1527901845.116782000	80.2214	87	0
1527901845.220533000	80.3252	258	0
1527901845.221039000	80.3257	148	0
1527901845.224051000	80.3287	92	0
1527901845.224422000	80.3291	109	1
1527901845.225242000	80.3299	185	0
1527901845.229409000	80.334	100	1
1527901845.455878000	80.5605	745	1
1527901845.455956000	80.5606	263	1
1527901845.481261000	80.5859	87	0
1527901845.583574000	80.6882	232	0
1527901845.584070000	80.6887	148	0
1527901845.585907000	80.6905	92	0
1527901845.586529000	80.6912	162	0
1527901845.587364000	80.692	112	1
1527901845.924790000	81.0294	1158	1
1527901845.924853000	81.0295	262	1
1527901845.952418000	81.057	87	0
1527901845.960802000	81.0654	87	0
1527901846.060861000	81.1655	256	0
1527901846.061411000	81.166	148	0
1527901846.063806000	81.1684	92	0
1527901846.064387000	81.169	298	0
1527901846.064444000	81.1691	112	1
1527901846.068406000	81.173	100	1
1527901846.337802000	81.4424	396	1
1527901846.337877000	81.4425	267	1
1527901846.367267000	81.4719	87	0
1527901846.466477000	81.5711	235	0
1527901846.466994000	81.5716	148	0
1527901846.470461000	81.5751	106	1
1527901846.470472000	81.5751	92	0
1527901846.471086000	81.5757	264	0
1527901846.474490000	81.5791	103	1
1527901846.648850000	81.7535	393	1
1527901846.648946000	81.7536	262	1
1527901846.675042000	81.7797	87	0
1527901846.778164000	81.8828	232	0
1527901846.778700000	81.8833	148	0
1527901846.781096000	81.8857	92	0
1527901846.781670000	81.8863	206	0
1527901846.782470000	81.8871	112	1
1527901847.094895000	82.1995	391	1
1527901847.094958000	82.1996	261	1
1527901847.120915000	82.2255	87	0
1527901847.224191000	82.3288	377	0
1527901847.224732000	82.3294	148	0
1527901847.228059000	82.3327	92	0
1527901847.228537000	82.3332	109	1
1527901847.228690000	82.3333	304	0
1527901847.232523000	82.3372	100	1
1527901847.533860000	82.6385	392	1
1527901847.533954000	82.6386	264	1
1527901847.561986000	82.6666	87	0
1527901847.681955000	82.7866	305	0
1527901847.682790000	82.7874	148	0
1527901847.685564000	82.7902	106	1
1527901847.685796000	82.7904	92	0
1527901847.686966000	82.7916	114	0
1527901847.689563000	82.7942	103	1
1527901847.805779000	82.9104	396	1
1527901847.805868000	82.9105	260	1
1527901847.833438000	82.9381	87	0
1527901847.936474000	83.0411	236	0
1527901847.936973000	83.0416	148	0
1527901847.940529000	83.0452	106	1
1527901847.941034000	83.0457	92	0
1527901847.941554000	83.0462	317	0
1527901847.944554000	83.0492	103	1
1527901848.532006000	83.6366	397	1
1527901848.532072000	83.6367	259	1
1527901848.558731000	83.6634	87	0
1527901848.675877000	83.7805	256	0
1527901848.676519000	83.7811	148	0
1527901848.679007000	83.7836	92	0
1527901848.679564000	83.7842	109	1
1527901848.679599000	83.7842	278	0
1527901848.683697000	83.7883	100	1
1527901848.747910000	83.8525	460	1
1527901848.747978000	83.8526	259	1
1527901848.776507000	83.8811	87	0
1527901848.877823000	83.9825	279	0
1527901848.878382000	83.983	148	0
1527901848.881508000	83.9861	92	0
1527901848.882092000	83.9867	225	0
1527901848.882672000	83.9873	112	1
1527901849.006054000	84.1107	395	1
1527901849.006148000	84.1108	379	1
1527901849.032049000	84.1367	87	0
1527901849.132687000	84.2373	281	0
1527901849.133226000	84.2379	148	0
1527901849.136667000	84.2413	106	1
1527901849.136750000	84.2414	92	0
1527901849.137410000	84.242	200	0
1527901849.140672000	84.2453	103	1
1527901849.704359000	84.809	411	1
1527901849.704456000	84.8091	263	1
1527901849.732001000	84.8366	87	0
1527901849.832161000	84.9368	265	0
1527901849.832780000	84.9374	148	0
1527901849.835689000	84.9403	106	1
1527901849.836700000	84.9413	92	0
1527901849.837347000	84.942	154	0
1527901849.840683000	84.9453	103	1
1527901850.006850000	85.1115	392	1
1527901850.006926000	85.1116	260	1
1527901850.031611000	85.1362	87	0
1527901850.133859000	85.2385	258	0
1527901850.134367000	85.239	148	0
1527901850.136673000	85.2413	92	0
1527901850.137313000	85.2419	204	0
1527901850.137953000	85.2426	112	1
1527901850.409139000	85.5138	746	1
1527901850.409203000	85.5138	263	1
1527901850.435853000	85.5405	87	0
1527901850.537044000	85.6417	233	0
1527901850.537545000	85.6422	148	0
1527901850.540752000	85.6454	106	1
1527901850.540991000	85.6456	92	0
1527901850.541585000	85.6462	327	0
1527901850.544710000	85.6493	103	1
1527901850.836047000	85.9407	1159	1
1527901850.836124000	85.9408	262	1
1527901850.864980000	85.9696	87	0
1527901850.998754000	86.1034	258	0
1527901850.999319000	86.104	148	0
1527901851.001714000	86.1063	92	0
1527901851.002355000	86.107	244	0
1527901851.002898000	86.1075	112	1
1527901851.193123000	86.2978	393	1
1527901851.193220000	86.2979	263	1
1527901851.218859000	86.3235	87	0
1527901851.322497000	86.4271	232	0
1527901851.323005000	86.4276	148	0
1527901851.326740000	86.4314	92	0
1527901851.326796000	86.4314	106	1
1527901851.327393000	86.432	307	0
1527901851.330759000	86.4354	103	1
1527901851.652085000	86.7567	395	1
1527901851.652181000	86.7568	264	1
1527901851.678470000	86.7831	87	0
1527901851.786101000	86.8907	232	0
1527901851.786659000	86.8913	148	0
1527901851.789743000	86.8944	106	1
1527901851.791050000	86.8957	92	0
1527901851.791667000	86.8963	291	0
1527901851.794814000	86.8994	103	1
1527901852.034174000	87.1388	391	1
1527901852.034237000	87.1389	259	1
1527901852.060382000	87.165	87	0
1527901852.171328000	87.276	255	0
1527901852.171996000	87.2766	148	0
1527901852.174818000	87.2794	106	1
1527901852.175909000	87.2805	92	0
1527901852.176497000	87.2811	142	0
1527901852.179806000	87.2844	103	1
1527901852.454092000	87.5587	391	1
1527901852.454177000	87.5588	262	1
1527901852.480995000	87.5856	87	0
1527901852.486329000	87.591	87	0
1527901852.585302000	87.6899	232	0
1527901852.585801000	87.6904	148	0
1527901852.588814000	87.6934	109	1
1527901852.589038000	87.6937	92	0
1527901852.589632000	87.6943	318	0
1527901852.592782000	87.6974	103	1
1527901852.799220000	87.9039	394	1
1527901852.799311000	87.9039	317	1
1527901852.824888000	87.9295	87	0
1527901852.832822000	87.9375	87	0
1527901852.934437000	88.0391	232	0
1527901852.934928000	88.0396	148	0
1527901852.938370000	88.043	92	0
1527901852.938875000	88.0435	112	1
1527901852.939001000	88.0436	276	0
1527901852.942856000	88.0475	100	1
1527901853.301941000	88.4066	391	1
1527901853.302039000	88.4067	379	1
1527901853.330287000	88.4349	87	0
1527901853.448738000	88.5534	374	0
1527901853.449248000	88.5539	148	0
1527901853.452862000	88.5575	92	0
1527901853.452952000	88.5576	106	1
1527901853.453511000	88.5581	174	0
1527901853.456891000	88.5615	103	1
1527901853.553269000	88.6579	459	1
1527901853.553330000	88.658	317	1
1527901853.579669000	88.6843	87	0
1527901853.777064000	88.8817	302	0
1527901853.777571000	88.8822	148	0
1527901853.780201000	88.8848	92	0
1527901853.780915000	88.8855	109	1
1527901853.781322000	88.886	291	0
1527901853.784919000	88.8895	100	1
1527901853.854207000	88.9588	395	1
1527901853.854285000	88.9589	255	1
1527901853.881130000	88.9858	87	0
1527901853.984739000	89.0894	254	0
1527901853.985245000	89.0899	148	0
1527901853.988100000	89.0927	92	0
1527901853.988967000	89.0936	109	1
1527901853.989265000	89.0939	112	0
1527901853.992920000	89.0976	100	1
1527901856.054080000	91.1587	384	1
1527901856.054184000	91.1588	1412	1
1527901856.054230000	91.1589	1412	1
1527901856.054254000	91.1589	1412	1
1527901856.054275000	91.1589	254	1
1527901856.082084000	91.1867	87	0
1527901856.091997000	91.1966	87	0
1527901856.255178000	91.3598	346	1
1527901856.255268000	91.3599	260	1
1527901856.292105000	91.3967	87	0
1527901856.359671000	91.4643	460	0
1527901856.363859000	91.4685	103	1
1527901856.365377000	91.47	80	0
1527901856.368844000	91.4735	100	1
1527901856.393879000	91.4985	266	0
1527901856.394471000	91.4991	148	0
1527901856.397249000	91.5019	92	0
1527901856.397771000	91.5024	106	1
1527901856.397859000	91.5025	253	0
1527901856.401804000	91.5064	100	1
1527901856.607110000	91.7117	392	1
1527901856.607189000	91.7118	262	1
1527901856.634679000	91.7393	87	0
1527901856.736651000	91.8413	265	0
1527901856.737181000	91.8418	148	0
1527901856.740135000	91.8448	92	0
1527901856.740758000	91.8454	184	0
1527901856.740835000	91.8455	109	1
1527901856.744862000	91.8495	100	1
1527901857.420073000	92.5247	749	1
1527901857.420133000	92.5248	261	1
1527901857.447099000	92.5517	87	0
1527901857.553479000	92.6581	256	0
1527901857.553973000	92.6586	148	0
1527901857.556874000	92.6615	92	0
1527901857.557461000	92.6621	145	0
1527901857.557966000	92.6626	112	1
1527901857.720346000	92.825	1155	1
1527901857.720441000	92.8251	261	1
1527901857.747390000	92.852	87	0
1527901858.034835000	93.1395	255	0
1527901858.035340000	93.14	148	0
1527901858.037933000	93.1426	92	0
1527901858.038925000	93.1436	109	1
1527901858.039107000	93.1437	208	0
1527901858.042937000	93.1476	100	1
1527901858.151352000	93.256	391	1
1527901858.151418000	93.256	260	1
1527901858.177340000	93.282	87	0
1527901858.276534000	93.3812	232	0
1527901858.277057000	93.3817	148	0
1527901858.279907000	93.3845	106	1
1527901858.280190000	93.3848	92	0
1527901858.280836000	93.3855	251	0
1527901858.283951000	93.3886	103	1
1527901858.713487000	93.8181	394	1
1527901858.713556000	93.8182	259	1
1527901858.739662000	93.8443	87	0
1527901858.841304000	93.9459	235	0
1527901858.841812000	93.9464	148	0
1527901858.844935000	93.9496	106	1
1527901858.845067000	93.9497	92	0
1527901858.845715000	93.9503	179	0
1527901858.849000000	93.9536	103	1
1527901859.004507000	94.1091	397	1
1527901859.004596000	94.1092	262	1
1527901859.032906000	94.1375	87	0
1527901859.134232000	94.2389	255	0
1527901859.134788000	94.2394	148	0
1527901859.136991000	94.2416	92	0
1527901859.137591000	94.2422	110	0
1527901859.138049000	94.2427	112	1
1527901859.677351000	94.782	395	1
1527901859.677410000	94.782	223	1
1527901859.724884000	94.8295	87	0
1527901859.725045000	94.8297	395	1
1527901859.751039000	94.8557	87	0
1527901859.839780000	94.9444	233	0
1527901859.840847000	94.9455	158	0
1527901859.841647000	94.9463	138	0
1527901859.844061000	94.9487	112	1
1527901859.935338000	95.04	395	1
1527901859.935404000	95.04	317	1
1527901859.963710000	95.0683	87	0
1527901860.067071000	95.1717	256	0
1527901860.067633000	95.1723	148	0
1527901860.070064000	95.1747	92	0
1527901860.071038000	95.1757	109	1
1527901860.071230000	95.1759	179	0
1527901860.075062000	95.1797	100	1
1527901862.096970000	97.2016	441	1
1527901862.097051000	97.2017	1412	1
1527901862.097080000	97.2017	1412	1
1527901862.097118000	97.2017	1412	1
1527901862.097167000	97.2018	772	1
1527901862.127103000	97.2317	87	0
1527901862.135416000	97.24	87	0
[truncated: 336 more rows]
