# Supplementary material for: Method for multi-task learning fusion network traffic classification to address small sample labels
Source: Sci Rep. 2024 Jan 30;14:2518. doi: 10.1038/s41598-024-51933-8 (PMC10827795; doi:10.1038/s41598-024-51933-8)
Supplement: Supplementary file 2 — Supplementary Information 2. [file 41598_2024_51933_MOESM2_ESM.zip › QUIC Dataset/QUIC Dataset/pretraining/Google Doc/GoogleDoc-1159.txt]

1528166296.235507000	0	731	1
1528166296.275112000	0.0396049	87	0
1528166296.622251000	0.386744	301	0
1528166296.623877000	0.38837	1412	0
1528166296.625517000	0.39001	1412	0
1528166296.627027000	0.39152	109	1
1528166296.627048000	0.391541	1412	0
1528166296.628747000	0.39324	186	0
1528166296.630317000	0.39481	1412	0
1528166296.631951000	0.396444	1412	0
1528166296.631970000	0.396463	106	1
1528166296.633537000	0.39803	1412	0
1528166296.635072000	0.399565	188	0
1528166296.636731000	0.401224	1412	0
1528166296.636944000	0.401437	109	1
1528166296.638378000	0.402871	1412	0
1528166296.639997000	0.40449	1345	0
1528166296.641565000	0.406058	1412	0
1528166296.643007000	0.4075	106	1
1528166296.643155000	0.407648	1412	0
1528166296.644794000	0.409287	1412	0
1528166296.646327000	0.41082	1295	0
1528166296.648010000	0.412503	106	1
1528166296.657511000	0.422004	1412	0
1528166296.659152000	0.423645	1412	0
1528166296.660744000	0.425237	1412	0
1528166296.662336000	0.426829	1335	0
1528166296.663835000	0.428328	100	1
1528166296.677995000	0.442488	106	1
1528166296.684073000	0.448566	1412	0
1528166296.685631000	0.450124	259	0
1528166296.687249000	0.451742	1412	0
1528166296.688887000	0.45338	802	0
1528166296.688994000	0.453487	106	1
1528166296.693982000	0.458475	100	1
1528166296.709009000	0.473502	1412	0
1528166296.710588000	0.475081	980	0
1528166296.715526000	0.480019	1412	0
1528166296.717120000	0.481613	1412	0
1528166296.718766000	0.483259	1412	0
1528166296.720404000	0.484897	200	0
1528166296.738756000	0.503249	1412	0
1528166296.740309000	0.504802	148	0
1528166296.744788000	0.509281	1412	0
1528166296.746374000	0.510867	1412	0
1528166296.747994000	0.512487	1412	0
1528166296.748247000	0.51274	121	1
1528166296.749611000	0.514104	190	0
1528166296.762007000	0.5265	109	1
1528166296.770672000	0.535165	1412	0
1528166296.772234000	0.536727	152	0
1528166296.773851000	0.538344	1412	0
1528166296.775434000	0.539927	1412	0
1528166296.777040000	0.541533	1412	0
1528166296.778650000	0.543143	190	0
1528166296.780003000	0.544496	115	1
1528166296.799392000	0.563885	823	0
1528166296.803996000	0.568489	100	1
1528166296.804529000	0.569022	1412	0
1528166296.806123000	0.570616	1412	0
1528166296.807773000	0.572266	1412	0
1528166296.809411000	0.573904	817	0
1528166296.816011000	0.580504	109	1
1528166296.828672000	0.593165	187	0
1528166296.916585000	0.681078	100	1
1528166297.146135000	0.910628	345	1
1528166297.146235000	0.910728	1412	1
1528166297.146261000	0.910754	828	1
1528166297.150885000	0.915378	218	1
1528166297.173354000	0.937847	87	0
1528166297.179443000	0.943936	87	0
1528166297.444689000	1.20918	168	1
1528166297.469117000	1.23361	398	0
1528166297.473981000	1.23847	100	1
1528166297.475008000	1.2395	90	0
1528166297.479983000	1.24448	100	1
1528166297.489964000	1.25446	369	0
1528166297.491591000	1.25608	1412	0
1528166297.493188000	1.25768	1412	0
1528166297.494783000	1.25928	1412	0
1528166297.495067000	1.25956	109	1
1528166297.496337000	1.26083	180	0
1528166297.497958000	1.26245	1412	0
1528166297.499605000	1.2641	1412	0
1528166297.501194000	1.26569	1071	0
1528166297.502047000	1.26654	109	1
1528166297.502749000	1.26724	92	0
1528166297.504344000	1.26884	246	0
1528166297.506991000	1.27148	103	1
1528166297.704067000	1.46856	453	0
1528166297.705679000	1.47017	1118	0
1528166297.708693000	1.47319	92	0
1528166297.710235000	1.47473	216	0
1528166297.775364000	1.53986	443	0
1528166297.841935000	1.60643	1118	0
1528166298.041846000	1.80634	92	0
1528166298.043390000	1.80788	82	0
1528166298.276307000	2.0408	121	1
1528166299.728415000	3.49291	232	1
1528166299.755497000	3.51999	87	0
1528166300.152667000	3.91716	276	0
1528166300.154274000	3.91877	1412	0
1528166300.155856000	3.92035	997	0
1528166300.157158000	3.92165	109	1
1528166300.157441000	3.92193	92	0
1528166300.159099000	3.92359	237	0
1528166300.162161000	3.92665	103	1
1528166300.511945000	4.27644	291	1
1528166300.512055000	4.27655	1412	1
1528166300.512094000	4.27659	1412	1
1528166300.512123000	4.27662	1412	1
1528166300.512173000	4.27667	1412	1
1528166300.512195000	4.27669	1412	1
1528166300.512230000	4.27672	1412	1
1528166300.512260000	4.27675	1412	1
1528166300.512297000	4.27679	1412	1
1528166300.512330000	4.27682	1412	1
1528166300.512365000	4.27686	1412	1
1528166300.512414000	4.27691	1412	1
1528166300.514197000	4.27869	1412	1
1528166300.514227000	4.27872	1204	1
1528166300.538731000	4.30322	87	0
1528166300.544061000	4.30855	87	0
1528166300.762901000	4.52739	402	0
1528166300.764457000	4.52895	80	0
1528166300.765836000	4.53033	109	1
1528166302.233409000	5.9979	325	1
1528166302.233495000	5.99799	1412	1
1528166302.233518000	5.99801	918	1
1528166302.238684000	6.00318	374	1
1528166302.238777000	6.00327	1412	1
1528166302.238815000	6.00331	1412	1
1528166302.238842000	6.00333	680	1
1528166302.252028000	6.01652	166	1
1528166302.255063000	6.01956	102	1
1528166302.263187000	6.02768	87	0
1528166302.269573000	6.03407	87	0
1528166302.284188000	6.04868	104	0
1528166302.289054000	6.05355	106	1
1528166302.455510000	6.22	532	0
1528166302.457133000	6.22163	305	0
1528166302.457371000	6.22186	120	1
1528166302.458809000	6.2233	117	0
1528166302.460623000	6.22512	269	1
1528166302.485800000	6.25029	87	0
1528166302.497596000	6.26209	87	0
1528166302.557554000	6.32205	373	0
1528166302.561544000	6.32604	80	0
1528166302.562150000	6.32664	109	1
1528166302.721684000	6.48618	900	0
1528166302.723262000	6.48776	1412	0
1528166302.724858000	6.48935	1412	0
1528166302.726058000	6.49055	106	1
1528166302.726468000	6.49096	1412	0
1528166302.728040000	6.49253	180	0
1528166302.729716000	6.49421	1412	0
1528166302.731322000	6.49582	1359	0
1528166302.731798000	6.49629	109	1
1528166302.732916000	6.49741	1412	0
1528166302.734496000	6.49899	1412	0
1528166302.736084000	6.50058	1412	0
1528166302.737641000	6.50213	188	0
1528166302.738049000	6.50254	109	1
1528166302.739351000	6.50384	1227	0
1528166302.745116000	6.50961	100	1
1528166302.761101000	6.52559	1412	0
1528166302.762682000	6.52717	1412	0
1528166302.764340000	6.52883	1412	0
1528166302.765939000	6.53043	1412	0
1528166302.767523000	6.53202	841	0
1528166302.767656000	6.53215	100	1
1528166302.769208000	6.5337	1412	0
1528166302.770793000	6.53529	1412	0
1528166302.772389000	6.53688	1412	0
1528166302.773972000	6.53847	904	0
1528166302.775574000	6.54007	1412	0
1528166302.776056000	6.54055	124	1
1528166302.777165000	6.54166	1412	0
1528166302.778824000	6.54332	1412	0
1528166302.780407000	6.5449	1084	0
1528166302.782010000	6.5465	1412	0
1528166302.782070000	6.54656	106	1
1528166302.783599000	6.54809	1412	0
1528166302.785193000	6.54969	1412	0
1528166302.786788000	6.55128	1412	0
1528166302.787134000	6.55163	106	1
1528166302.788434000	6.55293	1412	0
1528166302.790026000	6.55452	1412	0
1528166302.791624000	6.55612	1412	0
1528166302.792051000	6.55654	109	1
1528166302.793206000	6.5577	1412	0
1528166302.794796000	6.55929	1412	0
1528166302.796388000	6.56088	1412	0
1528166302.797979000	6.56247	1412	0
1528166302.798075000	6.56257	106	1
1528166302.799630000	6.56412	1412	0
1528166302.801223000	6.56572	1412	0
1528166302.802814000	6.56731	1412	0
1528166302.803077000	6.56757	109	1
1528166302.804406000	6.5689	1412	0
1528166302.806001000	6.57049	1412	0
1528166302.807594000	6.57209	1412	0
1528166302.809078000	6.57357	106	1
1528166302.809230000	6.57372	1412	0
1528166302.810798000	6.57529	581	0
1528166302.814099000	6.57859	103	1
1528166305.075627000	8.84012	516	1
1528166305.075714000	8.84021	295	1
1528166305.078192000	8.84268	754	1
1528166305.078273000	8.84277	1412	1
1528166305.078299000	8.84279	1412	1
1528166305.078339000	8.84283	892	1
1528166305.103827000	8.86832	87	0
1528166305.145793000	8.91029	385	1
1528166305.173729000	8.93822	87	0
1528166305.190845000	8.95534	508	0
1528166305.195213000	8.95971	106	1
1528166305.197626000	8.96212	80	0
1528166305.202228000	8.96672	100	1
1528166305.225518000	8.99001	336	0
1528166305.227130000	8.99162	1400	0
1528166305.228760000	8.99325	513	0
1528166305.230350000	8.99484	592	0
1528166305.231208000	8.9957	109	1
1528166305.231963000	8.99646	635	0
1528166305.233551000	8.99804	467	0
1528166305.235431000	8.99992	697	0
1528166305.237798000	9.00229	484	0
1528166305.238182000	9.00268	109	1
1528166305.240098000	9.00459	835	0
1528166305.241683000	9.00618	649	0
1528166305.243367000	9.00786	519	0
1528166305.244957000	9.00945	439	0
1528166305.245179000	9.00967	109	1
1528166305.247220000	9.01171	701	0
1528166305.248865000	9.01336	616	0
1528166305.251002000	9.0155	558	0
1528166305.252248000	9.01674	106	1
1528166305.252810000	9.0173	654	0
1528166305.255046000	9.01954	583	0
1528166305.256641000	9.02113	689	0
1528166305.257182000	9.02167	106	1
1528166305.261104000	9.0256	102	0
1528166305.262696000	9.02719	159	0
1528166305.266203000	9.0307	103	1
1528166305.309596000	9.07409	291	0
1528166305.311171000	9.07566	103	0
1528166305.312766000	9.07726	151	0
1528166305.314194000	9.07869	106	1
1528166306.050027000	9.81452	489	1
1528166306.050118000	9.81461	95	1
1528166306.077360000	9.84185	87	0
1528166306.225378000	9.98987	262	0
1528166306.226943000	9.99144	366	0
1528166306.228779000	9.99327	303	0
1528166306.230347000	9.99484	109	1
1528166307.091519000	10.856	402	1
1528166307.091600000	10.8561	110	1
1528166307.119019000	10.8835	87	0
1528166307.145753000	10.9102	742	1
1528166307.149042000	10.9135	483	1
1528166307.149123000	10.9136	88	1
1528166307.194812000	10.9593	87	0
1528166307.260886000	11.0254	353	0
1528166307.262489000	11.027	151	0
1528166307.264526000	11.029	92	0
1528166307.266121000	11.0306	126	0
1528166307.266308000	11.0308	115	1
1528166307.320761000	11.0853	233	0
1528166307.322337000	11.0868	140	0
1528166307.324777000	11.0893	92	0
1528166307.325288000	11.0898	106	1
1528166307.326396000	11.0909	240	0
1528166307.331376000	11.0959	100	1
1528166307.382372000	11.1469	246	0
1528166307.383954000	11.1484	103	0
1528166307.385541000	11.15	92	0
1528166307.387137000	11.1516	277	0
1528166307.397377000	11.1619	109	1
1528166307.604094000	11.3686	424	1
1528166307.604192000	11.3687	257	1
1528166307.631112000	11.3956	87	0
1528166308.019783000	11.7843	375	1
1528166308.019910000	11.7844	1412	1
1528166308.019936000	11.7844	1412	1
1528166308.019977000	11.7845	1412	1
1528166308.020012000	11.7845	1412	1
1528166308.020057000	11.7845	1412	1
1528166308.020086000	11.7846	1412	1
1528166308.020135000	11.7846	1412	1
1528166308.020159000	11.7847	1412	1
1528166308.020197000	11.7847	1412	1
1528166308.020247000	11.7847	1412	1
1528166308.020291000	11.7848	1412	1
1528166308.020337000	11.7848	1412	1
1528166308.020389000	11.7849	1412	1
1528166308.020426000	11.7849	1412	1
1528166308.020460000	11.785	1412	1
1528166308.020497000	11.785	1412	1
1528166308.022440000	11.7869	1412	1
1528166308.022485000	11.787	1412	1
1528166308.022550000	11.787	1412	1
1528166308.022589000	11.7871	1412	1
1528166308.022632000	11.7871	1412	1
1528166308.022662000	11.7872	1412	1
1528166308.022700000	11.7872	1412	1
1528166308.022733000	11.7872	1412	1
1528166308.022769000	11.7873	1412	1
1528166308.024406000	11.7889	1412	1
1528166308.024468000	11.789	1412	1
1528166308.024530000	11.789	1412	1
1528166308.024570000	11.7891	1412	1
1528166308.024619000	11.7891	1412	1
1528166308.024652000	11.7891	1412	1
1528166308.024690000	11.7892	1412	1
1528166308.024729000	11.7892	1412	1
1528166308.026409000	11.7909	699	1
1528166308.046518000	11.811	87	0
1528166308.051384000	11.8159	87	0
1528166308.053696000	11.8182	87	0
1528166308.057995000	11.8225	87	0
1528166308.184357000	11.9488	395	0
1528166308.189401000	11.9539	115	1
1528166308.191495000	11.956	80	0
1528166308.196451000	11.9609	100	1
1528166308.541596000	12.3061	279	0
1528166308.543172000	12.3077	146	0
1528166308.544753000	12.3092	92	0
1528166308.546368000	12.3109	211	0
1528166308.546411000	12.3109	100	1
1528166308.552434000	12.3169	106	1
1528166308.579975000	12.3445	363	1
1528166308.581969000	12.3465	298	1
1528166308.607960000	12.3725	87	0
1528166308.626579000	12.3911	379	1
1528166308.656032000	12.4205	87	0
1528166308.714915000	12.4794	255	0
1528166308.716489000	12.481	118	0
1528166308.718077000	12.4826	236	0
1528166308.719730000	12.4842	279	0
1528166308.721313000	12.4858	92	0
1528166308.722899000	12.4874	92	0
1528166308.723848000	12.4883	109	1
1528166308.724519000	12.489	196	0
1528166308.726108000	12.4906	153	0
1528166308.731414000	12.4959	115	1
1528166308.735061000	12.4996	396	1
1528166308.735146000	12.4996	268	1
1528166308.763579000	12.5281	87	0
1528166308.830630000	12.5951	667	0
1528166308.832209000	12.5967	805	0
1528166308.833778000	12.5983	92	0
1528166308.843974000	12.6085	106	1
1528166308.849368000	12.6139	100	1
1528166308.854750000	12.6192	96	0
1528166308.896150000	12.6606	337	0
1528166308.897721000	12.6622	146	0
1528166308.901550000	12.666	92	0
1528166308.903140000	12.6676	269	0
1528166308.903471000	12.668	100	1
1528166308.923589000	12.6881	109	1
1528166309.075319000	12.8398	545	1
1528166309.075412000	12.8399	258	1
1528166309.103876000	12.8684	87	0
1528166309.195587000	12.9601	237	0
1528166309.197228000	12.9617	146	0
1528166309.198871000	12.9634	92	0
1528166309.200398000	12.9649	188	0
1528166309.200402000	12.9649	109	1
1528166309.210355000	12.9748	100	1
1528166309.294040000	13.0585	392	1
1528166309.294119000	13.0586	257	1
1528166309.322794000	13.0873	87	0
1528166309.465208000	13.2297	235	0
1528166309.466800000	13.2313	146	0
1528166309.470032000	13.2345	92	0
1528166309.470422000	13.2349	109	1
1528166309.471672000	13.2362	274	0
1528166309.476418000	13.2409	100	1
1528166309.733122000	13.4976	540	1
1528166309.733181000	13.4977	263	1
1528166309.760133000	13.5246	87	0
1528166309.909007000	13.6735	259	0
1528166309.910542000	13.675	146	0
1528166309.912183000	13.6767	92	0
1528166309.913530000	13.678	109	1
1528166309.913799000	13.6783	110	0
1528166309.918500000	13.683	100	1
1528166310.166975000	13.9315	845	1
1528166310.167072000	13.9316	264	1
1528166310.195617000	13.9601	87	0
1528166310.307473000	14.072	282	0
1528166310.309127000	14.0736	146	0
1528166310.312571000	14.0771	106	1
1528166310.312886000	14.0774	92	0
1528166310.314489000	14.079	215	0
1528166310.317561000	14.0821	103	1
1528166310.472779000	14.2373	397	1
1528166310.472848000	14.2373	255	1
1528166310.512625000	14.2771	87	0
1528166310.624792000	14.3893	259	0
1528166310.626397000	14.3909	146	0
1528166310.629517000	14.394	106	1
1528166310.630767000	14.3953	92	0
1528166310.632381000	14.3969	167	0
1528166310.635497000	14.4	103	1
1528166310.754270000	14.5188	832	1
1528166310.754360000	14.5189	309	1
1528166310.782121000	14.5466	87	0
1528166310.943615000	14.7081	236	0
1528166310.945239000	14.7097	146	0
1528166310.946819000	14.7113	92	0
1528166310.948461000	14.713	95	0
1528166310.948573000	14.7131	109	1
1528166310.953548000	14.718	100	1
1528166311.206663000	14.9712	423	1
1528166311.206733000	14.9712	249	1
1528166311.235159000	14.9997	87	0
1528166311.325082000	15.0896	235	0
1528166311.328355000	15.0928	148	0
1528166311.329567000	15.0941	106	1
1528166311.329963000	15.0945	92	0
1528166311.331530000	15.096	305	0
1528166311.334552000	15.099	103	1
1528166311.860024000	15.6245	392	1
1528166311.860088000	15.6246	255	1
1528166311.888538000	15.653	87	0
1528166312.071491000	15.836	258	0
1528166312.073079000	15.8376	148	0
1528166312.074589000	15.8391	92	0
1528166312.076255000	15.8407	319	0
1528166312.076745000	15.8412	112	1
1528166312.997973000	16.7625	397	1
1528166312.998064000	16.7626	257	1
1528166313.028835000	16.7933	87	0
1528166313.141470000	16.906	291	0
1528166313.143094000	16.9076	148	0
1528166313.144634000	16.9091	92	0
1528166313.146263000	16.9108	221	0
1528166313.146517000	16.911	112	1
1528166313.395008000	17.1595	391	1
1528166313.395151000	17.1596	257	1
1528166313.423196000	17.1877	87	0
1528166313.589651000	17.3541	258	0
1528166313.591226000	17.3557	148	0
1528166313.594381000	17.3589	92	0
1528166313.594665000	17.3592	106	1
1528166313.596957000	17.3614	169	0
1528166313.599548000	17.364	103	1
1528166313.784813000	17.5493	393	1
1528166313.784874000	17.5494	258	1
1528166313.813029000	17.5775	87	0
1528166313.896519000	17.661	235	0
1528166313.898143000	17.6626	148	0
1528166313.901383000	17.6659	92	0
1528166313.901597000	17.6661	109	1
1528166313.902981000	17.6675	198	0
1528166313.907521000	17.672	100	1
1528166315.154174000	18.9187	545	1
1528166315.154260000	18.9188	259	1
1528166315.205269000	18.9698	545	1
1528166315.213094000	18.9776	87	0
1528166315.235797000	19.0003	87	0
1528166315.319567000	19.0841	328	0
1528166315.321153000	19.0856	148	0
1528166315.322732000	19.0872	92	0
1528166315.324159000	19.0887	112	1
1528166315.324370000	19.0889	214	0
1528166315.329126000	19.0936	100	1
1528166315.543517000	19.308	393	1
1528166315.543578000	19.3081	257	1
1528166315.571895000	19.3364	87	0
1528166315.740438000	19.5049	301	0
1528166315.743560000	19.5081	148	0
1528166315.745202000	19.5097	92	0
1528166315.745291000	19.5098	106	1
1528166315.746789000	19.5113	121	0
1528166315.750256000	19.5147	103	1
1528166315.853236000	19.6177	393	1
1528166315.853309000	19.6178	259	1
1528166315.884184000	19.6487	87	0
1528166316.029235000	19.7937	325	0
1528166316.030885000	19.7954	148	0
1528166316.034054000	19.7985	92	0
1528166316.034279000	19.7988	109	1
1528166316.035617000	19.8001	237	0
1528166316.040245000	19.8047	100	1
1528166316.298686000	20.0632	539	1
1528166316.298749000	20.0632	256	1
1528166316.347474000	20.112	87	0
1528166316.420081000	20.1846	237	0
1528166316.421676000	20.1862	148	0
1528166316.424219000	20.1887	92	0
1528166316.425219000	20.1897	109	1
1528166316.425842000	20.1903	325	0
1528166316.430203000	20.1947	100	1
1528166316.735621000	20.5001	843	1
1528166316.735707000	20.5002	258	1
1528166316.763939000	20.5284	87	0
1528166316.772009000	20.5365	87	0
1528166316.867000000	20.6315	255	0
1528166316.868575000	20.6331	148	0
1528166316.870234000	20.6347	92	0
1528166316.871754000	20.6362	288	0
1528166316.872226000	20.6367	115	1
1528166317.114428000	20.8789	391	1
1528166317.114511000	20.879	259	1
1528166317.144660000	20.9092	87	0
1528166317.288457000	21.0529	233	0
1528166317.290050000	21.0545	148	0
1528166317.291699000	21.0562	92	0
1528166317.293303000	21.0578	109	1
1528166317.293321000	21.0578	268	0
1528166317.298260000	21.0628	100	1
1528166317.486827000	21.2513	827	1
1528166317.486887000	21.2514	256	1
1528166317.514921000	21.2794	87	0
1528166317.625098000	21.3896	304	0
1528166317.626689000	21.3912	148	0
1528166317.628817000	21.3933	92	0
1528166317.630355000	21.3948	152	0
1528166317.630353000	21.3948	109	1
1528166317.635340000	21.3998	100	1
1528166317.721714000	21.4862	420	1
1528166317.721806000	21.4863	259	1
1528166317.751291000	21.5158	87	0
1528166317.760473000	21.525	87	0
1528166317.892338000	21.6568	235	0
1528166317.893916000	21.6584	148	0
1528166317.897108000	21.6616	92	0
1528166317.897288000	21.6618	112	1
1528166317.898767000	21.6633	201	0
1528166317.903322000	21.6678	100	1
1528166318.096271000	21.8608	393	1
1528166318.096355000	21.8608	256	1
1528166318.124026000	21.8885	87	0
1528166318.240195000	22.0047	232	0
1528166318.241813000	22.0063	148	0
1528166318.245364000	22.0099	106	1
1528166318.253540000	22.018	92	0
1528166318.255192000	22.0197	194	0
1528166318.258376000	22.0229	103	1
1528166318.514839000	22.2793	391	1
1528166318.514927000	22.2794	258	1
1528166318.542503000	22.307	87	0
1528166318.663101000	22.4276	256	0
1528166318.664647000	22.4291	148	0
1528166318.666268000	22.4308	92	0
1528166318.667890000	22.4324	147	0
1528166318.668498000	22.433	112	1
1528166318.885626000	22.6501	392	1
1528166318.885707000	22.6502	258	1
1528166318.913184000	22.6777	87	0
1528166319.030041000	22.7945	236	0
1528166319.033277000	22.7978	148	0
1528166319.034861000	22.7994	92	0
1528166319.035430000	22.7999	109	1
1528166319.036423000	22.8009	209	0
1528166319.041403000	22.8059	100	1
1528166319.312347000	23.0768	393	1
1528166319.312435000	23.0769	258	1
1528166319.339843000	23.1043	87	0
1528166319.419145000	23.1836	269	0
1528166319.420734000	23.1852	148	0
1528166319.423896000	23.1884	92	0
1528166319.424448000	23.1889	109	1
1528166319.425428000	23.1899	152	0
1528166319.430440000	23.1949	100	1
1528166319.690771000	23.4553	394	1
1528166319.690862000	23.4554	258	1
1528166319.719722000	23.4842	87	0
1528166319.815542000	23.58	260	0
1528166319.817183000	23.5817	148	0
1528166319.820452000	23.5849	106	1
1528166319.821749000	23.5862	92	0
1528166319.823353000	23.5878	262	0
1528166319.826489000	23.591	103	1
1528166320.127872000	23.8924	541	1
1528166320.127933000	23.8924	258	1
1528166320.156418000	23.9209	87	0
1528166320.277737000	24.0422	232	0
1528166320.279394000	24.0439	148	0
1528166320.282518000	24.047	106	1
1528166320.282572000	24.0471	92	0
1528166320.284255000	24.0487	276	0
1528166320.287509000	24.052	103	1
1528166320.518089000	24.2826	395	1
1528166320.518230000	24.2827	257	1
1528166320.547264000	24.3118	87	0
1528166320.685826000	24.4503	256	0
1528166320.687459000	24.452	148	0
1528166320.690550000	24.455	106	1
1528166320.690776000	24.4553	92	0
1528166320.692371000	24.4569	122	0
1528166320.695510000	24.46	103	1
1528166320.847147000	24.6116	395	1
1528166320.847241000	24.6117	259	1
1528166320.875797000	24.6403	87	0
1528166320.988968000	24.7535	305	0
1528166320.990565000	24.7551	148	0
1528166320.993658000	24.7582	106	1
1528166320.993734000	24.7582	92	0
1528166320.995412000	24.7599	254	0
1528166320.998551000	24.763	103	1
1528166321.384701000	25.1492	539	1
1528166321.384775000	25.1493	256	1
1528166321.413488000	25.178	87	0
1528166321.560723000	25.3252	277	0
1528166321.563942000	25.3284	148	0
1528166321.565531000	25.33	92	0
1528166321.565610000	25.3301	106	1
1528166321.567112000	25.3316	96	0
1528166321.570579000	25.3351	103	1
1528166321.600640000	25.3651	840	1
1528166321.600702000	25.3652	256	1
1528166321.629795000	25.3943	87	0
1528166321.791202000	25.5557	350	0
1528166321.792787000	25.5573	148	0
1528166321.794369000	25.5589	92	0
1528166321.795965000	25.5605	148	0
1528166321.796534000	25.561	112	1
1528166321.836566000	25.6011	392	1
1528166321.836656000	25.6011	256	1
1528166321.866124000	25.6306	87	0
1528166322.036730000	25.8012	239	0
1528166322.038413000	25.8029	148	0
1528166322.041536000	25.806	92	0
1528166322.041613000	25.8061	106	1
1528166322.043189000	25.8077	259	0
1528166322.046556000	25.811	103	1
1528166322.053583000	25.8181	828	1
1528166322.053643000	25.8181	256	1
1528166322.080909000	25.8454	87	0
1528166322.228587000	25.9931	233	0
1528166322.230243000	25.9947	148	0
1528166322.231836000	25.9963	92	0
1528166322.233445000	25.9979	142	0
1528166322.233569000	25.9981	109	1
1528166322.238544000	26.003	100	1
1528166322.267890000	26.0324	233	0
1528166322.272557000	26.0371	100	1
1528166322.277749000	26.0422	418	1
1528166322.277827000	26.0423	256	1
1528166322.313243000	26.0777	87	0
1528166322.501202000	26.2657	235	0
1528166322.502807000	26.2673	148	0
1528166322.505509000	26.27	92	0
1528166322.505613000	26.2701	106	1
1528166322.507602000	26.2721	94	0
1528166322.510556000	26.275	103	1
1528166322.696644000	26.4611	396	1
1528166322.696741000	26.4612	258	1
1528166322.726032000	26.4905	87	0
1528166322.869142000	26.6336	302	0
1528166322.870674000	26.6352	148	0
1528166322.872313000	26.6368	92	0
1528166322.873601000	26.6381	109	1
1528166322.873929000	26.6384	158	0
1528166322.878570000	26.6431	100	1
1528166323.132044000	26.8965	391	1
1528166323.132127000	26.8966	259	1
1528166323.160159000	26.9247	87	0
1528166323.390272000	27.1548	233	0
1528166323.391907000	27.1564	148	0
1528166323.395073000	27.1596	92	0
1528166323.395623000	27.1601	109	1
1528166323.396697000	27.1612	271	0
1528166323.401614000	27.1661	100	1
1528166323.484913000	27.2494	391	1
1528166323.484972000	27.2495	257	1
1528166323.513428000	27.2779	87	0
1528166323.653165000	27.4177	256	0
1528166323.654788000	27.4193	148	0
1528166323.657632000	27.4221	106	1
1528166323.657927000	27.4224	92	0
1528166323.659589000	27.4241	315	0
1528166323.662677000	27.4272	103	1
1528166323.856783000	27.6213	391	1
1528166323.856880000	27.6214	256	1
1528166323.884354000	27.6488	87	0
1528166324.033176000	27.7977	235	0
1528166324.034692000	27.7992	148	0
1528166324.037696000	27.8022	106	1
1528166324.037956000	27.8024	92	0
1528166324.039563000	27.8041	337	0
1528166324.042663000	27.8072	103	1
1528166324.081857000	27.8463	542	1
1528166324.081968000	27.8465	259	1
1528166324.111241000	27.8757	87	0
1528166324.273977000	28.0385	233	0
1528166324.275541000	28.04	148	0
1528166324.277148000	28.0416	92	0
1528166324.278740000	28.0432	109	1
1528166324.278755000	28.0432	144	0
1528166324.283735000	28.0482	100	1
1528166324.414217000	28.1787	395	1
1528166324.414277000	28.1788	257	1
1528166324.441668000	28.2062	87	0
1528166324.588276000	28.3528	287	0
1528166324.589868000	28.3544	148	0
1528166324.592773000	28.3573	106	1
1528166324.593059000	28.3576	92	0
1528166324.594617000	28.3591	124	0
1528166324.597756000	28.3622	103	1
1528166324.896939000	28.6614	390	1
1528166324.896998000	28.6615	257	1
1528166324.929573000	28.6941	87	0
1528166325.190677000	28.9552	237	0
1528166325.192269000	28.9568	148	0
1528166325.193868000	28.9584	92	0
1528166325.195478000	28.96	214	0
1528166325.195998000	28.9605	112	1
1528166325.197052000	28.9615	237	0
1528166325.201778000	28.9663	100	1
1528166325.209677000	28.9742	148	0
1528166325.214786000	28.9793	100	1
1528166325.338510000	29.103	392	1
1528166325.338607000	29.1031	256	1
1528166325.366211000	29.1307	87	0
1528166325.476437000	29.2409	233	0
1528166325.478029000	29.2425	148	0
1528166325.479642000	29.2441	92	0
1528166325.480816000	29.2453	109	1
1528166325.481297000	29.2458	145	0
1528166325.485786000	29.2503	100	1
1528166325.639010000	29.4035	538	1
1528166325.639071000	29.4036	311	1
1528166325.666073000	29.4306	87	0
1528166325.828536000	29.593	258	0
1528166325.830106000	29.5946	148	0
1528166325.833340000	29.5978	92	0
1528166325.833829000	29.5983	109	1
1528166325.834893000	29.5994	235	0
1528166325.839838000	29.6043	100	1
1528166326.089943000	29.8544	840	1
1528166326.090004000	29.8545	311	1
1528166326.118314000	29.8828	87	0
1528166326.265800000	30.0303	305	0
1528166326.269013000	30.0335	148	0
1528166326.270540000	30.035	92	0
1528166326.270769000	30.0353	109	1
1528166326.272236000	30.0367	320	0
1528166326.276823000	30.0413	100	1
1528166326.782257000	30.5468	831	1
1528166326.782357000	30.5468	259	1
1528166326.821346000	30.5858	87	0
1528166326.964899000	30.7294	301	0
1528166326.966542000	30.731	148	0
1528166326.969535000	30.734	92	0
1528166326.969831000	30.7343	109	1
1528166326.971124000	30.7356	112	0
1528166326.975871000	30.7404	100	1
1528166327.154158000	30.9187	424	1
1528166327.154245000	30.9187	256	1
1528166327.181262000	30.9458	87	0
1528166327.333390000	31.0979	324	0
1528166327.334907000	31.0994	148	0
1528166327.337928000	31.1024	106	1
1528166327.338169000	31.1027	92	0
1528166327.339911000	31.1044	257	0
1528166327.342920000	31.1074	103	1
1528166328.405163000	32.1697	390	1
1528166328.405260000	32.1698	257	1
1528166328.454098000	32.2186	87	0
1528166328.538271000	32.3028	260	0
1528166328.539884000	32.3044	148	0
1528166328.543518000	32.308	106	1
1528166328.546090000	32.3106	92	0
1528166328.547709000	32.3122	306	0
1528166328.550515000	32.315	103	1
1528166328.705526000	32.47	391	1
1528166328.705619000	32.4701	257	1
1528166328.744854000	32.5093	87	0
1528166328.887497000	32.652	258	0
1528166328.889146000	32.6536	148	0
1528166328.892085000	32.6566	92	0
1528166328.892601000	32.6571	109	1
1528166328.893732000	32.6582	236	0
1528166328.898607000	32.6631	100	1
1528166329.078870000	32.8434	393	1
1528166329.078932000	32.8434	259	1
1528166329.130455000	32.8949	87	0
1528166329.271853000	33.0363	236	0
1528166329.273440000	33.0379	148	0
1528166329.275021000	33.0395	92	0
1528166329.276578000	33.0411	109	1
1528166329.277063000	33.0416	175	0
1528166329.281574000	33.0461	100	1
1528166329.427803000	33.1923	394	1
1528166329.427868000	33.1924	256	1
1528166329.456105000	33.2206	87	0
1528166329.613361000	33.3779	302	0
1528166329.614978000	33.3795	148	0
1528166329.617082000	33.3816	92	0
1528166329.618570000	33.3831	109	1
1528166329.618750000	33.3832	238	0
1528166329.623557000	33.3881	100	1
1528166329.933777000	33.6983	545	1
1528166329.933852000	33.6983	260	1
1528166329.962303000	33.7268	87	0
1528166330.061968000	33.8265	235	0
1528166330.063547000	33.828	148	0
1528166330.065182000	33.8297	92	0
1528166330.066594000	33.8311	109	1
1528166330.066777000	33.8313	279	0
1528166330.071571000	33.8361	100	1
1528166330.239803000	34.0043	396	1
1528166330.239899000	34.0044	257	1
1528166330.268625000	34.0331	87	0
1528166330.412768000	34.1773	235	0
1528166330.414354000	34.1788	148	0
1528166330.417521000	34.182	92	0
1528166330.417616000	34.1821	106	1
1528166330.419174000	34.1837	194	0
1528166330.422609000	34.1871	103	1
1528166330.679117000	34.4436	397	1
1528166330.679199000	34.4437	261	1
1528166330.708140000	34.4726	87	0
1528166330.828499000	34.593	255	0
1528166330.830094000	34.5946	148	0
1528166330.831774000	34.5963	92	0
1528166330.833367000	34.5979	237	0
1528166330.833628000	34.5981	112	1
1528166331.055204000	34.8197	390	1
1528166331.055293000	34.8198	260	1
1528166331.083821000	34.8483	87	0
1528166331.240618000	35.0051	267	0
1528166331.242197000	35.0067	148	0
1528166331.243850000	35.0083	92	0
1528166331.245440000	35.0099	280	0
1528166331.245679000	35.0102	112	1
1528166331.436591000	35.2011	535	1
1528166331.436656000	35.2011	260	1
1528166331.464000000	35.2285	87	0
1528166331.611206000	35.3757	259	0
1528166331.612717000	35.3772	148	0
1528166331.615762000	35.3803	106	1
1528166331.615976000	35.3805	92	0
1528166331.617540000	35.382	287	0
1528166331.620807000	35.3853	103	1
1528166331.992250000	35.7567	839	1
1528166331.992312000	35.7568	261	1
1528166332.020055000	35.7845	87	0
1528166332.184598000	35.9491	236	0
1528166332.186245000	35.9507	148	0
1528166332.189470000	35.954	92	0
1528166332.189713000	35.9542	109	1
1528166332.191095000	35.9556	174	0
1528166332.195789000	35.9603	100	1
1528166332.326193000	36.0907	832	1
1528166332.326284000	36.0908	258	1
1528166332.356486000	36.121	87	0
1528166332.474301000	36.2388	233	0
1528166332.475904000	36.2404	148	0
1528166332.477484000	36.242	92	0
1528166332.478786000	36.2433	109	1
1528166332.479166000	36.2437	133	0
1528166332.483765000	36.2483	100	1
1528166332.841104000	36.6056	418	1
1528166332.841164000	36.6057	261	1
1528166332.868561000	36.6331	87	0
1528166332.977784000	36.7423	258	0
1528166332.979504000	36.744	148	0
1528166332.981088000	36.7456	92	0
1528166332.982650000	36.7471	245	0
1528166332.982769000	36.7473	109	1
1528166332.987823000	36.7523	100	1
1528166333.236649000	37.0011	393	1
1528166333.236735000	37.0012	260	1
1528166333.263807000	37.0283	87	0
1528166333.431506000	37.196	303	0
1528166333.433098000	37.1976	148	0
1528166333.434642000	37.1991	92	0
1528166333.436201000	37.2007	200	0
1528166333.436819000	37.2013	112	1
1528166333.629125000	37.3936	391	1
1528166333.629214000	37.3937	258	1
1528166333.656695000	37.4212	87	0
1528166333.819273000	37.5838	300	0
1528166333.820834000	37.5853	148	0
1528166333.823888000	37.5884	106	1
1528166333.823956000	37.5884	92	0
1528166333.825585000	37.5901	330	0
1528166333.828855000	37.5933	103	1
1528166333.973713000	37.7382	392	1
1528166333.973798000	37.7383	257	1
1528166334.002846000	37.7673	87	0
1528166334.105491000	37.87	327	0
1528166334.107082000	37.8716	148	0
1528166334.108860000	37.8734	92	0
1528166334.110491000	37.875	135	0
1528166334.110997000	37.8755	112	1
1528166334.418374000	38.1829	392	1
1528166334.418454000	38.1829	258	1
1528166334.446880000	38.2114	87	0
1528166334.604519000	38.369	260	0
1528166334.606228000	38.3707	148	0
1528166334.608868000	38.3734	92	0
1528166334.608916000	38.3734	106	1
1528166334.610874000	38.3754	128	0
1528166334.613911000	38.3784	103	1
1528166334.868820000	38.6333	545	1
1528166334.868908000	38.6334	259	1
1528166334.896841000	38.6613	87	0
1528166335.063104000	38.8276	236	0
1528166335.064692000	38.8292	148	0
1528166335.067793000	38.8323	92	0
1528166335.067947000	38.8324	109	1
1528166335.069464000	38.834	307	0
1528166335.073880000	38.8384	100	1
1528166335.283463000	39.048	396	1
1528166335.283554000	39.048	260	1
1528166335.312102000	39.0766	87	0
1528166335.414584000	39.1791	233	0
1528166335.416289000	39.1808	148	0
1528166335.419522000	39.184	92	0
1528166335.419950000	39.1844	109	1
1528166335.421117000	39.1856	183	0
1528166335.425940000	39.1904	100	1
1528166335.721469000	39.486	392	1
1528166335.721564000	39.4861	260	1
1528166335.750191000	39.5147	87	0
1528166335.892434000	39.6569	302	0
1528166335.894011000	39.6585	148	0
1528166335.897008000	39.6615	106	1
1528166335.897172000	39.6617	92	0
1528166335.898902000	39.6634	92	0
1528166335.901995000	39.6665	103	1
1528166336.090059000	39.8546	396	1
1528166336.090153000	39.8546	257	1
1528166336.118835000	39.8833	87	0
1528166336.216401000	39.9809	235	0
1528166336.217972000	39.9825	148	0
1528166336.221020000	39.9855	106	1
1528166336.221220000	39.9857	92	0
1528166336.222814000	39.9873	329	0
1528166336.225987000	39.9905	103	1
1528166336.536343000	40.3008	535	1
1528166336.536430000	40.3009	259	1
1528166336.565729000	40.3302	87	0
1528166336.646539000	40.411	256	0
1528166336.648073000	40.4126	148	0
1528166336.649780000	40.4143	92	0
1528166336.651035000	40.4155	109	1
1528166336.684684000	40.4492	272	0
1528166336.688986000	40.4535	100	1
1528166336.885481000	40.65	840	1
1528166336.885571000	40.6501	257	1
1528166336.916634000	40.6811	87	0
1528166337.023778000	40.7883	235	0
1528166337.026948000	40.7914	148	0
1528166337.028560000	40.7931	92	0
1528166337.029047000	40.7935	109	1
1528166337.030239000	40.7947	231	0
1528166337.035037000	40.7995	100	1
1528166337.301620000	41.0661	832	1
1528166337.301701000	41.0662	263	1
1528166337.329245000	41.0937	87	0
1528166337.443342000	41.2078	265	0
1528166337.444930000	41.2094	148	0
1528166337.446511000	41.211	92	0
1528166337.448063000	41.2126	105	0
1528166337.448120000	41.2126	109	1
1528166337.453069000	41.2176	100	1
1528166337.599219000	41.3637	422	1
1528166337.599306000	41.3638	258	1
1528166337.638895000	41.4034	87	0
1528166337.762281000	41.5268	260	0
1528166337.763871000	41.5284	148	0
1528166337.765452000	41.5299	92	0
1528166337.767037000	41.5315	179	0
1528166337.767084000	41.5316	109	1
1528166337.772123000	41.5366	100	1
1528166338.155674000	41.9202	391	1
1528166338.155770000	41.9203	259	1
1528166338.185301000	41.9498	87	0
1528166338.300758000	42.0653	233	0
1528166338.302345000	42.0668	148	0
1528166338.305536000	42.07	92	0
1528166338.306120000	42.0706	109	1
1528166338.307197000	42.0717	271	0
1528166338.312127000	42.0766	100	1
1528166338.588439000	42.3529	392	1
1528166338.588531000	42.353	258	1
1528166338.616710000	42.3812	87	0
1528166338.774661000	42.5392	256	0
1528166338.776249000	42.5407	148	0
1528166338.777829000	42.5423	92	0
1528166338.779106000	42.5436	109	1
1528166338.779507000	42.544	147	0
1528166338.784129000	42.5486	100	1
1528166338.972297000	42.7368	392	1
1528166338.972361000	42.7369	259	1
1528166339.001292000	42.7658	87	0
1528166339.011513000	42.776	87	0
1528166339.106814000	42.8713	233	0
1528166339.108523000	42.873	148	0
1528166339.110112000	42.8746	92	0
1528166339.111704000	42.8762	140	0
1528166339.112194000	42.8767	115	1
1528166339.406623000	43.1711	392	1
1528166339.406715000	43.1712	259	1
1528166339.434470000	43.199	87	0
1528166339.597118000	43.3616	328	0
1528166339.598857000	43.3633	148	0
1528166339.601942000	43.3664	92	0
1528166339.602158000	43.3667	109	1
1528166339.603555000	43.368	269	0
1528166339.608182000	43.3727	100	1
1528166339.776478000	43.541	543	1
1528166339.776538000	43.541	258	1
1528166339.813182000	43.5777	87	0
1528166339.936833000	43.7013	275	0
1528166339.938516000	43.703	148	0
1528166339.942242000	43.7067	106	1
1528166339.942476000	43.707	92	0
1528166339.944079000	43.7086	330	0
1528166339.947205000	43.7117	103	1
1528166340.086436000	43.8509	392	1
1528166340.086532000	43.851	258	1
1528166340.123871000	43.8884	87	0
1528166340.237158000	44.0017	325	0
1528166340.238876000	44.0034	148	0
1528166340.241562000	44.0061	92	0
1528166340.242234000	44.0067	109	1
1528166340.243211000	44.0077	167	0
1528166340.248211000	44.0127	100	1
1528166340.418934000	44.1834	392	1
1528166340.418999000	44.1835	258	1
1528166340.460215000	44.2247	87	0
1528166340.576825000	44.3413	239	0
1528166340.578480000	44.343	148	0
1528166340.581202000	44.3457	106	1
1528166340.583724000	44.3482	92	0
1528166340.585257000	44.3498	88	0
1528166340.588208000	44.3527	103	1
1528166340.795883000	44.5604	392	1
1528166340.795995000	44.5605	258	1
1528166340.824891000	44.5894	87	0
1528166340.837534000	44.602	87	0
1528166340.921460000	44.686	256	0
1528166340.923047000	44.6875	148	0
1528166340.924627000	44.6891	92	0
1528166340.926192000	44.6907	108	0
1528166340.926251000	44.6907	112	1
1528166340.931215000	44.6957	100	1
1528166341.203511000	44.968	395	1
1528166341.203603000	44.9681	259	1
1528166341.233957000	44.9985	87	0
1528166341.317624000	45.0821	233	0
1528166341.319283000	45.0838	148	0
1528166341.320931000	45.0854	92	0
1528166341.322295000	45.0868	109	1
1528166341.322534000	45.087	89	0
1528166341.327272000	45.0918	100	1
1528166341.639790000	45.4043	535	1
1528166341.639890000	45.4044	259	1
1528166341.668065000	45.4326	87	0
1528166341.695866000	45.4604	87	0
1528166341.834519000	45.599	304	0
1528166341.836222000	45.6007	148	0
1528166341.838956000	45.6034	92	0
1528166341.839258000	45.6038	112	1
1528166341.840541000	45.605	279	0
1528166341.845252000	45.6097	100	1
1528166341.980092000	45.7446	840	1
1528166341.980167000	45.7447	258	1
1528166342.008624000	45.7731	87	0
1528166342.161120000	45.9256	235	0
1528166342.162706000	45.9272	148	0
1528166342.164291000	45.9288	92	0
1528166342.165881000	45.9304	281	0
1528166342.166361000	45.9309	112	1
1528166342.497820000	46.2623	833	1
1528166342.497919000	46.2624	261	1
1528166342.527501000	46.292	87	0
1528166342.619652000	46.3841	256	0
1528166342.621285000	46.3858	148	0
1528166342.624393000	46.3889	106	1
1528166342.624469000	46.389	92	0
1528166342.626148000	46.3906	171	0
1528166342.629357000	46.3939	103	1
1528166342.901892000	46.6664	422	1
1528166342.901982000	46.6665	258	1
1528166342.931129000	46.6956	87	0
1528166343.027367000	46.7919	233	0
1528166343.029030000	46.7935	148	0
1528166343.030742000	46.7952	92	0
1528166343.032361000	46.7969	143	0
1528166343.032452000	46.7969	109	1
1528166343.037379000	46.8019	100	1
1528166343.218563000	46.9831	395	1
1528166343.218658000	46.9832	257	1
1528166343.246052000	47.0105	87	0
1528166343.256037000	47.0205	87	0
1528166343.363082000	47.1276	265	0
1528166343.364627000	47.1291	148	0
1528166343.368412000	47.1329	109	1
1528166343.368590000	47.1331	92	0
1528166343.370240000	47.1347	299	0
1528166343.373394000	47.1379	103	1
1528166343.666622000	47.4311	394	1
1528166343.666713000	47.4312	260	1
1528166343.694148000	47.4586	87	0
1528166343.793692000	47.5582	260	0
1528166343.795319000	47.5598	148	0
1528166343.796897000	47.5614	92	0
1528166343.798442000	47.5629	109	1
1528166343.798494000	47.563	153	0
1528166343.803399000	47.5679	100	1
1528166344.114324000	47.8788	392	1
1528166344.114423000	47.8789	258	1
1528166344.142367000	47.9069	87	0
1528166344.243018000	48.0075	236	0
1528166344.244545000	48.009	148	0
1528166344.247463000	48.012	106	1
1528166344.247791000	48.0123	92	0
1528166344.249431000	48.0139	153	0
1528166344.252455000	48.0169	103	1
1528166344.359481000	48.124	543	1
1528166344.359575000	48.1241	259	1
1528166344.386822000	48.1513	87	0
1528166344.539980000	48.3045	233	0
1528166344.541578000	48.3061	148	0
1528166344.543216000	48.3077	92	0
1528166344.544477000	48.309	109	1
1528166344.544836000	48.3093	178	0
1528166344.549455000	48.3139	100	1
1528166344.794584000	48.5591	392	1
1528166344.794650000	48.5591	258	1
1528166344.823098000	48.5876	87	0
1528166344.946427000	48.7109	254	0
1528166344.948029000	48.7125	148	0
1528166344.949628000	48.7141	92	0
1528166344.951266000	48.7158	159	0
1528166344.951509000	48.716	112	1
1528166345.228199000	48.9927	390	1
1528166345.228270000	48.9928	259	1
1528166345.251153000	49.0156	90	0
1528166345.255452000	49.0199	100	1
1528166345.256122000	49.0206	87	0
1528166345.348700000	49.1132	303	0
1528166345.350281000	49.1148	148	0
1528166345.351867000	49.1164	92	0
1528166345.353444000	49.1179	340	0
1528166345.353495000	49.118	109	1
1528166345.358512000	49.123	100	1
1528166345.596836000	49.3613	392	1
1528166345.596934000	49.3614	258	1
1528166345.624785000	49.3893	87	0
1528166345.769069000	49.5336	298	0
1528166345.770722000	49.5352	148	0
1528166345.772304000	49.5368	92	0
1528166345.773486000	49.538	109	1
1528166345.773907000	49.5384	98	0
1528166345.778546000	49.543	100	1
1528166345.978031000	49.7425	392	1
1528166345.978114000	49.7426	258	1
1528166346.006338000	49.7708	87	0
1528166346.012118000	49.7766	87	0
1528166346.116255000	49.8807	328	0
1528166346.117829000	49.8823	148	0
1528166346.119486000	49.884	92	0
1528166346.121080000	49.8856	166	0
1528166346.121557000	49.886	115	1
1528166346.359918000	50.1244	540	1
1528166346.359979000	50.1245	259	1
1528166346.390538000	50.155	87	0
1528166346.490426000	50.2549	239	0
1528166346.492029000	50.2565	148	0
1528166346.495597000	50.2601	106	1
1528166346.496379000	50.2609	92	0
1528166346.497995000	50.2625	325	0
1528166346.501574000	50.2661	103	1
1528166346.584988000	50.3495	840	1
1528166346.585082000	50.3496	258	1
1528166346.616232000	50.3807	87	0
1528166346.721174000	50.4857	254	0
1528166346.722756000	50.4872	148	0
1528166346.725576000	50.4901	106	1
1528166346.725672000	50.4902	92	0
1528166346.727323000	50.4918	340	0
1528166346.730578000	50.4951	103	1
1528166346.946847000	50.7113	825	1
1528166346.946940000	50.7114	257	1
1528166346.974315000	50.7388	87	0
1528166347.059760000	50.8243	236	0
1528166347.061351000	50.8258	148	0
1528166347.062931000	50.8274	92	0
1528166347.064521000	50.829	140	0
1528166347.064603000	50.8291	109	1
1528166347.069556000	50.834	100	1
1528166347.393397000	51.1579	424	1
1528166347.393698000	51.1582	258	1
1528166347.422430000	51.1869	87	0
1528166347.522573000	51.2871	278	0
1528166347.524224000	51.2887	148	0
1528166347.525802000	51.2903	92	0
1528166347.527394000	51.2919	109	0
1528166347.527640000	51.2921	112	1
1528166347.608643000	51.3731	395	1
1528166347.608732000	51.3732	257	1
1528166347.636558000	51.4011	87	0
1528166347.646305000	51.4108	87	0
1528166347.792093000	51.5566	256	0
1528166347.793679000	51.5582	148	0
1528166347.795259000	51.5598	92	0
1528166347.796613000	51.5611	112	1
1528166347.796874000	51.5614	192	0
1528166347.801605000	51.5661	100	1
1528166347.844833000	51.6093	392	1
1528166347.844898000	51.6094	258	1
1528166347.871841000	51.6363	87	0
1528166348.036710000	51.8012	235	0
1528166348.038366000	51.8029	148	0
1528166348.039950000	51.8044	92	0
1528166348.041535000	51.806	92	0
1528166348.041642000	51.8061	109	1
1528166348.046621000	51.8111	100	1
1528166348.346928000	52.1114	392	1
1528166348.346984000	52.1115	259	1
1528166348.374641000	52.1391	87	0
1528166348.470215000	52.2347	232	0
1528166348.471852000	52.2363	148	0
1528166348.473430000	52.2379	92	0
1528166348.474699000	52.2392	109	1
1528166348.475062000	52.2396	219	0
1528166348.479668000	52.2442	100	1
1528166348.643801000	52.4083	391	1
1528166348.643870000	52.4084	259	1
1528166348.672532000	52.437	87	0
1528166348.783733000	52.5482	288	0
1528166348.785394000	52.5499	148	0
1528166348.788571000	52.5531	92	0
1528166348.788673000	52.5532	106	1
1528166348.790250000	52.5547	327	0
1528166348.793707000	52.5582	103	1
1528166348.885916000	52.6504	541	1
1528166348.886006000	52.6505	258	1
1528166348.916539000	52.681	87	0
1528166349.053030000	52.8175	239	0
1528166349.054561000	52.8191	148	0
1528166349.057117000	52.8216	92	0
1528166349.057708000	52.8222	109	1
1528166349.058731000	52.8232	86	0
1528166349.063744000	52.8282	100	1
1528166349.162863000	52.9274	393	1
1528166349.162929000	52.9274	259	1
1528166349.213109000	52.9776	87	0
1528166349.301537000	53.066	232	0
1528166349.303133000	53.0676	148	0
1528166349.306299000	53.0708	92	0
1528166349.306760000	53.0713	109	1
1528166349.307884000	53.0724	98	0
1528166349.312757000	53.0773	100	1
1528166349.399429000	53.1639	394	1
1528166349.399521000	53.164	262	1
1528166349.432323000	53.1968	87	0
1528166349.507539000	53.272	233	0
1528166349.510729000	53.2752	148	0
1528166349.512303000	53.2768	92	0
1528166349.512691000	53.2772	109	1
1528166349.513927000	53.2784	285	0
1528166349.518678000	53.2832	100	1
1528166349.723108000	53.4876	395	1
1528166349.723200000	53.4877	260	1
1528166349.754032000	53.5185	87	0
1528166349.837150000	53.6016	258	0
1528166349.840385000	53.6049	148	0
1528166349.841720000	53.6062	106	1
1528166349.841991000	53.6065	92	0
1528166349.843592000	53.6081	334	0
1528166349.846723000	53.6112	103	1
1528166350.132318000	53.8968	536	1
1528166350.132411000	53.8969	260	1
1528166350.161471000	53.926	87	0
1528166350.244771000	54.0093	303	0
1528166350.246365000	54.0109	148	0
1528166350.247944000	54.0124	92	0
1528166350.249541000	54.014	314	0
1528166350.249813000	54.0143	112	1
1528166350.545240000	54.3097	839	1
1528166350.545302000	54.3098	260	1
1528166350.574208000	54.3387	87	0
1528166350.723185000	54.4877	301	0
1528166350.724794000	54.4893	148	0
1528166350.727861000	54.4924	106	1
1528166350.729737000	54.4942	92	0
1528166350.731881000	54.4964	166	0
1528166350.734805000	54.4993	103	1
1528166350.937161000	54.7017	834	1
1528166350.937220000	54.7017	223	1
1528166350.965069000	54.7296	87	0
1528166351.070634000	54.8351	325	0
1528166351.072258000	54.8368	148	0
1528166351.073831000	54.8383	92	0
1528166351.075433000	54.8399	273	0
1528166351.075916000	54.8404	112	1
1528166351.389264000	55.1538	422	1
1528166351.389342000	55.1538	441	1
1528166351.417839000	55.1823	87	0
1528166351.524228000	55.2887	239	0
1528166351.525837000	55.2903	148	0
1528166351.528886000	55.2934	106	1
1528166351.528999000	55.2935	92	0
1528166351.530599000	55.2951	136	0
1528166351.535842000	55.3003	103	1
1528166351.692991000	55.4575	396	1
1528166351.693054000	55.4575	317	1
1528166351.720548000	55.485	87	0
1528166351.814714000	55.5792	258	0
1528166351.816291000	55.5808	148	0
1528166351.819244000	55.5837	92	0
1528166351.819821000	55.5843	109	1
1528166351.820857000	55.5854	95	0
1528166351.825835000	55.5903	100	1
1528166352.163177000	55.9277	395	1
1528166352.163257000	55.9277	379	1
1528166352.192606000	55.9571	87	0
1528166352.306899000	56.0714	233	0
1528166352.308551000	56.073	148	0
1528166352.310185000	56.0747	92	0
1528166352.311837000	56.0763	151	0
1528166352.311872000	56.0764	109	1
1528166352.316933000	56.0814	100	1
1528166352.913757000	56.6783	373	1
1528166352.913866000	56.6784	1412	1
1528166352.913904000	56.6784	1412	1
1528166352.913932000	56.6784	1412	1
1528166352.913967000	56.6785	164	1
1528166352.943190000	56.7077	87	0
1528166353.023823000	56.7883	413	0
1528166353.028966000	56.7935	103	1
1528166353.029950000	56.7944	80	0
1528166353.034963000	56.7995	100	1
1528166353.115070000	56.8796	546	1
1528166353.115134000	56.8796	261	1
1528166353.144393000	56.9089	87	0
1528166353.246808000	57.0113	281	0
1528166353.248455000	57.0129	148	0
1528166353.249969000	57.0145	92	0
1528166353.251577000	57.0161	134	0
1528166353.252042000	57.0165	112	1
1528166353.368888000	57.1334	393	1
1528166353.369133000	57.1336	223	1
1528166353.417685000	57.1822	87	0
1528166353.483044000	57.2475	232	0
1528166353.484709000	57.2492	148	0
1528166353.486287000	57.2508	92	0
1528166353.488002000	57.2525	109	1
1528166353.522273000	57.2868	117	0
1528166353.526927000	57.2914	100	1
1528166353.603406000	57.3679	391	1
1528166353.603466000	57.368	317	1
1528166353.630573000	57.3951	87	0
1528166353.737323000	57.5018	288	0
1528166353.738976000	57.5035	148	0
1528166353.742028000	57.5065	106	1
1528166353.742237000	57.5067	92	0
1528166353.743824000	57.5083	116	0
1528166353.747006000	57.5115	103	1
1528166354.064099000	57.8286	392	1
1528166354.064176000	57.8287	441	1
1528166354.091301000	57.8558	87	0
1528166354.201559000	57.9661	237	0
1528166354.203166000	57.9677	148	0
1528166354.206055000	57.9705	106	1
1528166354.206359000	57.9709	92	0
1528166354.207973000	57.9725	183	0
1528166354.211021000	57.9755	103	1
1528166354.365056000	58.1295	539	1
1528166354.365151000	58.1296	255	1
1528166354.395026000	58.1595	87	0
1528166354.478839000	58.2433	236	0
1528166354.480439000	58.2449	148	0
1528166354.483555000	58.248	92	0
1528166354.483986000	58.2485	109	1
1528166354.485157000	58.2497	95	0
1528166354.490070000	58.2546	100	1
1528166355.143484000	58.908	845	1
1528166355.143563000	58.9081	262	1
1528166355.171538000	58.936	87	0
1528166355.180983000	58.9455	87	0
1528166355.268436000	59.0329	258	0
1528166355.270022000	59.0345	148	0
1528166355.273107000	59.0376	109	1
1528166355.273207000	59.0377	92	0
1528166355.274864000	59.0394	339	0
1528166355.278079000	59.0426	103	1
1528166355.555258000	59.3198	831	1
1528166355.555319000	59.3198	260	1
1528166355.585634000	59.3501	87	0
1528166355.693547000	59.458	256	0
1528166355.695150000	59.4596	148	0
1528166355.696772000	59.4613	92	0
1528166355.698143000	59.4626	109	1
1528166355.698447000	59.4629	290	0
1528166355.703098000	59.4676	100	1
1528166355.823101000	59.5876	422	1
1528166355.823189000	59.5877	259	1
1528166355.850813000	59.6153	87	0
1528166355.998113000	59.7626	305	0
1528166355.999766000	59.7643	148	0
1528166356.002936000	59.7674	92	0
1528166356.003157000	59.7676	109	1
1528166356.004541000	59.769	227	0
1528166356.009125000	59.7736	100	1
1528166356.269907000	60.0344	396	1
1528166356.269976000	60.0345	263	1
1528166356.298740000	60.0632	87	0
1528166356.386827000	60.1513	277	0
1528166356.388469000	60.153	148	0
1528166356.390070000	60.1546	92	0
1528166356.391106000	60.1556	109	1
1528166356.391668000	60.1562	267	0
1528166356.397158000	60.1617	100	1
1528166356.578467000	60.343	393	1
1528166356.578557000	60.3431	260	1
1528166356.601938000	60.3664	100	0
1528166356.607152000	60.3716	100	1
1528166356.764935000	60.5294	352	0
1528166356.766454000	60.5309	148	0
1528166356.769501000	60.534	92	0
1528166356.770181000	60.5347	106	1
1528166356.771870000	60.5364	249	0
1528166356.776163000	60.5407	100	1
1528166357.070406000	60.8349	392	1
1528166357.070497000	60.835	263	1
1528166357.097755000	60.8622	87	0
1528166357.195036000	60.9595	233	0
1528166357.196696000	60.9612	148	0
1528166357.198337000	60.9628	92	0
1528166357.199938000	60.9644	188	0
1528166357.200192000	60.9647	112	1
1528166357.376423000	61.1409	392	1
1528166357.376515000	61.141	259	1
1528166357.404537000	61.169	87	0
1528166357.500603000	61.2651	235	0
1528166357.502238000	61.2667	148	0
1528166357.505211000	61.2697	106	1
1528166357.505536000	61.27	92	0
1528166357.507139000	61.2716	326	0
1528166357.510227000	61.2747	103	1
1528166357.593447000	61.3579	543	1
1528166357.593522000	61.358	260	1
1528166357.629873000	61.3944	87	0
1528166357.779540000	61.544	258	0
1528166357.781180000	61.5457	148	0
1528166357.782763000	61.5473	92	0
1528166357.784228000	61.5487	109	1
1528166357.784345000	61.5488	241	0
1528166357.789215000	61.5537	100	1
1528166358.095549000	61.86	393	1
1528166358.095612000	61.8601	263	1
1528166358.124504000	61.889	87	0
1528166358.132426000	61.8969	87	0
1528166358.286148000	62.0506	235	0
1528166358.287732000	62.0522	148	0
1528166358.290968000	62.0555	92	0
1528166358.291228000	62.0557	112	1
1528166358.292576000	62.0571	199	0
1528166358.297255000	62.0617	100	1
1528166358.559128000	62.3236	392	1
1528166358.559219000	62.3237	263	1
1528166358.594973000	62.3595	87	0
1528166358.598812000	62.3633	87	0
1528166358.696543000	62.461	259	0
1528166358.698220000	62.4627	148	0
1528166358.701294000	62.4658	109	1
1528166358.702549000	62.467	92	0
1528166358.704133000	62.4686	175	0
1528166358.707245000	62.4717	103	1
1528166358.986572000	62.7511	393	1
1528166358.986631000	62.7511	259	1
1528166359.014267000	62.7788	87	0
1528166359.116529000	62.881	281	0
1528166359.118249000	62.8827	148	0
1528166359.121338000	62.8858	106	1
1528166359.121365000	62.8859	92	0
1528166359.123041000	62.8875	303	0
1528166359.126325000	62.8908	103	1
1528166359.232721000	62.9972	535	1
1528166359.232810000	62.9973	259	1
1528166359.259997000	63.0245	87	0
1528166359.343453000	63.1079	235	0
1528166359.345041000	63.1095	148	0
1528166359.348268000	63.1128	92	0
1528166359.348327000	63.1128	106	1
1528166359.349884000	63.1144	280	0
1528166359.353331000	63.1178	103	1
1528166359.445339000	63.2098	393	1
1528166359.445404000	63.2099	260	1
1528166359.473242000	63.2377	87	0
1528166359.582554000	63.347	268	0
1528166359.584199000	63.3487	148	0
1528166359.585779000	63.3503	92	0
1528166359.587304000	63.3518	259	0
1528166359.587351000	63.3518	109	1
1528166359.592320000	63.3568	100	1
1528166359.891497000	63.656	845	1
1528166359.891559000	63.6561	261	1
1528166359.919683000	63.6842	87	0
1528166360.025400000	63.7899	260	0
1528166360.027024000	63.7915	148	0
1528166360.028622000	63.7931	92	0
1528166360.030265000	63.7948	318	0
1528166360.030317000	63.7948	109	1
1528166360.035349000	63.7998	100	1
1528166360.129899000	63.8944	830	1
1528166360.129990000	63.8945	260	1
1528166360.159235000	63.9237	87	0
1528166360.326336000	64.0908	232	0
1528166360.327930000	64.0924	148	0
1528166360.331208000	64.0957	92	0
1528166360.331448000	64.0959	109	1
1528166360.332830000	64.0973	334	0
1528166360.337381000	64.1019	100	1
1528166360.608680000	64.3732	418	1
1528166360.608771000	64.3733	260	1
1528166360.646046000	64.4105	87	0
1528166360.752112000	64.5166	255	0
1528166360.753644000	64.5181	148	0
1528166360.755279000	64.5198	92	0
1528166360.756873000	64.5214	201	0
1528166360.757341000	64.5218	112	1
1528166361.030551000	64.795	391	1
1528166361.030645000	64.7951	260	1
1528166361.059311000	64.8238	87	0
1528166361.142937000	64.9074	236	0
1528166361.144513000	64.909	148	0
1528166361.147433000	64.9119	106	1
1528166361.147704000	64.9122	92	0
1528166361.149360000	64.9139	161	0
1528166361.152428000	64.9169	103	1
1528166361.314309000	65.0788	394	1
1528166361.314403000	65.0789	261	1
1528166361.342105000	65.1066	87	0
1528166361.454364000	65.2189	303	0
1528166361.455954000	65.2204	148	0
1528166361.457535000	65.222	92	0
1528166361.459194000	65.2237	226	0
1528166361.459420000	65.2239	112	1
1528166361.519806000	65.2843	392	1
1528166361.519865000	65.2844	260	1
1528166361.547424000	65.3119	87	0
1528166361.647189000	65.4117	298	0
1528166361.648832000	65.4133	148	0
1528166361.650419000	65.4149	92	0
1528166361.652016000	65.4165	255	0
1528166361.652542000	65.417	112	1
1528166361.892808000	65.6573	392	1
1528166361.892901000	65.6574	260	1
1528166361.921695000	65.6862	87	0
1528166362.007835000	65.7723	331	0
1528166362.009446000	65.7739	148	0
1528166362.012489000	65.777	106	1
1528166362.012640000	65.7771	92	0
1528166362.014271000	65.7788	160	0
1528166362.017478000	65.782	103	1
1528166362.262653000	66.0271	543	1
1528166362.262748000	66.0272	261	1
1528166362.290816000	66.0553	87	0
1528166362.370783000	66.1353	235	0
1528166362.372362000	66.1369	148	0
1528166362.375469000	66.14	92	0
1528166362.375560000	66.1401	106	1
1528166362.377147000	66.1416	256	0
1528166362.380513000	66.145	103	1
1528166362.678962000	66.4435	392	1
1528166362.679056000	66.4435	261	1
1528166362.707246000	66.4717	87	0
1528166362.809112000	66.5736	258	0
1528166362.810693000	66.5752	148	0
1528166362.813547000	66.578	106	1
1528166362.813946000	66.5784	92	0
1528166362.815492000	66.58	288	0
1528166362.818533000	66.583	103	1
1528166363.006813000	66.7713	392	1
1528166363.006908000	66.7714	260	1
1528166363.041978000	66.8065	87	0
1528166363.050247000	66.8147	87	0
1528166363.145138000	66.9096	232	0
1528166363.146721000	66.9112	148	0
1528166363.149882000	66.9144	92	0
1528166363.150543000	66.915	112	1
1528166363.151511000	66.916	90	0
1528166363.156532000	66.921	100	1
1528166363.390830000	67.1553	393	1
1528166363.390926000	67.1554	259	1
1528166363.419820000	67.1843	87	0
1528166363.519487000	67.284	235	0
1528166363.521070000	67.2856	148	0
1528166363.524231000	67.2887	92	0
1528166363.524495000	67.289	109	1
1528166363.525859000	67.2904	163	0
1528166363.530578000	67.2951	100	1
1528166363.827801000	67.5923	539	1
1528166363.827898000	67.5924	263	1
1528166363.855791000	67.6203	87	0
1528166363.938554000	67.703	256	0
1528166363.940133000	67.7046	148	0
1528166363.943361000	67.7079	92	0
1528166363.943609000	67.7081	109	1
1528166363.944989000	67.7095	270	0
1528166363.949573000	67.7141	100	1
1528166364.301676000	68.0662	391	1
1528166364.301755000	68.0662	260	1
1528166364.329849000	68.0943	87	0
1528166364.441852000	68.2063	279	0
1528166364.444968000	68.2095	148	0
1528166364.446546000	68.211	106	1
1528166364.446551000	68.211	92	0
1528166364.448208000	68.2127	147	0
1528166364.451582000	68.2161	103	1
1528166364.651898000	68.4164	844	1
1528166364.651961000	68.4165	262	1
1528166364.681649000	68.4461	87	0
1528166364.778739000	68.5432	258	0
1528166364.780329000	68.5448	148	0
1528166364.781909000	68.5464	92	0
1528166364.783503000	68.548	239	0
1528166364.783611000	68.5481	109	1
1528166364.788560000	68.5531	100	1
1528166365.010449000	68.7749	810	1
1528166365.010549000	68.775	1412	1
1528166365.010586000	68.7751	1412	1
1528166365.010612000	68.7751	1057	1
1528166365.038508000	68.803	87	0
1528166365.043716000	68.8082	355	1
1528166365.043775000	68.8083	260	1
1528166365.072429000	68.8369	87	0
1528166365.116563000	68.8811	389	0
1528166365.121604000	68.8861	106	1
1528166365.124408000	68.8889	80	0
1528166365.129603000	68.8941	100	1
1528166365.159526000	68.924	279	0
1528166365.161125000	68.9256	148	0
1528166365.163226000	68.9277	92	0
1528166365.164592000	68.9291	106	1
1528166365.164831000	68.9293	152	0
1528166365.169588000	68.9341	100	1
1528166365.435351000	69.1998	392	1
1528166365.435443000	69.1999	260	1
1528166365.462369000	69.2269	87	0
1528166365.544040000	69.3085	235	0
1528166365.545573000	69.3101	148	0
1528166365.548640000	69.3131	106	1
1528166365.548872000	69.3134	92	0
1528166365.550472000	69.315	159	0
1528166365.553618000	69.3181	103	1
1528166365.786802000	69.5513	396	1
1528166365.786871000	69.5514	261	1
1528166365.816174000	69.5807	87	0
1528166365.913890000	69.6784	255	0
1528166365.915468000	69.68	148	0
1528166365.918666000	69.6832	106	1
1528166365.918913000	69.6834	92	0
1528166365.920515000	69.685	259	0
1528166365.923667000	69.6882	103	1
1528166366.204405000	69.9689	391	1
1528166366.204470000	69.969	261	1
1528166366.232242000	69.9967	87	0
1528166366.326272000	70.0908	305	0
1528166366.327843000	70.0923	148	0
1528166366.331141000	70.0956	92	0
1528166366.331728000	70.0962	109	1
1528166366.332703000	70.0972	187	0
1528166366.337675000	70.1022	100	1
1528166366.511887000	70.2764	397	1
1528166366.511985000	70.2765	441	1
1528166366.539630000	70.3041	87	0
1528166366.649589000	70.4141	298	0
1528166366.651240000	70.4157	148	0
1528166366.654404000	70.4189	92	0
1528166366.654672000	70.4192	109	1
1528166366.656020000	70.4205	208	0
1528166366.660734000	70.4252	100	1
1528166366.739769000	70.5043	546	1
1528166366.739835000	70.5043	255	1
1528166366.768848000	70.5333	87	0
1528166366.857407000	70.6219	331	0
1528166366.860622000	70.6251	148	0
1528166366.862239000	70.6267	92	0
1528166366.862767000	70.6273	109	1
1528166366.863832000	70.6283	117	0
1528166366.868749000	70.6332	100	1
1528166368.013300000	71.7778	375	1
1528166368.013398000	71.7779	1412	1
1528166368.013425000	71.7779	1412	1
1528166368.013482000	71.778	1412	1
1528166368.013507000	71.778	1412	1
1528166368.013550000	71.778	1412	1
1528166368.013584000	71.7781	1412	1
1528166368.013622000	71.7781	1412	1
1528166368.013661000	71.7782	1412	1
1528166368.013694000	71.7782	1412	1
1528166368.013730000	71.7782	1412	1
1528166368.013771000	71.7783	1412	1
1528166368.013803000	71.7783	1412	1
1528166368.013840000	71.7783	1412	1
1528166368.013877000	71.7784	643	1
1528166368.038880000	71.8034	87	0
1528166368.044720000	71.8092	87	0
1528166368.160927000	71.9254	398	0
1528166368.166268000	71.9308	106	1
1528166368.169307000	71.9338	80	0
1528166368.174265000	71.9388	100	1
1528166369.313955000	73.0784	393	1
1528166369.314050000	73.0785	263	1
1528166369.342248000	73.1067	87	0
1528166369.423461000	73.188	259	0
1528166369.426693000	73.1912	148	0
1528166369.428333000	73.1928	106	1
1528166369.428351000	73.1928	92	0
1528166369.430022000	73.1945	319	0
1528166369.433329000	73.1978	103	1
1528166369.553606000	73.3181	541	1
1528166369.553665000	73.3182	263	1
1528166369.580969000	73.3455	87	0
1528166369.696981000	73.4615	258	0
1528166369.698634000	73.4631	148	0
1528166369.701846000	73.4663	92	0
1528166369.702327000	73.4668	109	1
1528166369.703469000	73.468	319	0
1528166369.708333000	73.4728	100	1
1528166369.776856000	73.5413	393	1
1528166369.776918000	73.5414	261	1
1528166369.805300000	73.5698	87	0
1528166369.915735000	73.6802	279	0
1528166369.917324000	73.6818	148	0
1528166369.919002000	73.6835	92	0
1528166369.920364000	73.6849	109	1
1528166369.920621000	73.6851	230	0
1528166369.925310000	73.6898	100	1
1528166370.035722000	73.8002	839	1
1528166370.035815000	73.8003	263	1
1528166370.063922000	73.8284	87	0
1528166370.069521000	73.834	87	0
1528166370.156919000	73.9214	233	0
1528166370.158548000	73.923	148	0
1528166370.160985000	73.9255	92	0
1528166370.161274000	73.9258	112	1
1528166370.162553000	73.927	249	0
1528166370.167330000	73.9318	100	1
1528166370.246920000	74.0114	392	1
1528166370.247012000	74.0115	261	1
1528166370.273648000	74.0381	87	0
1528166370.357320000	74.1218	235	0
1528166370.359031000	74.1235	148	0
1528166370.360564000	74.1251	92	0
1528166370.362213000	74.1267	227	0
1528166370.362317000	74.1268	109	1
1528166370.367316000	74.1318	100	1
1528166370.498760000	74.2633	829	1
1528166370.498862000	74.2634	261	1
1528166370.535119000	74.2996	87	0
1528166370.639573000	74.4041	258	0
1528166370.641210000	74.4057	148	0
1528166370.644397000	74.4089	106	1
1528166370.647590000	74.4121	92	0
1528166370.649311000	74.4138	120	0
1528166370.652353000	74.4168	103	1
1528166370.718393000	74.4829	92	0
1528166370.723353000	74.4878	100	1
1528166370.739897000	74.5044	419	1
1528166370.739957000	74.5045	261	1
1528166370.768226000	74.5327	87	0
1528166370.867380000	74.6319	269	0
1528166370.869087000	74.6336	148	0
1528166370.870632000	74.6351	92	0
1528166370.872262000	74.6368	288	0
1528166370.872350000	74.6368	109	1
1528166370.877363000	74.6419	100	1
1528166371.010595000	74.7751	396	1
1528166371.010692000	74.7752	261	1
1528166371.038441000	74.8029	87	0
1528166371.137989000	74.9025	235	0
1528166371.139692000	74.9042	148	0
1528166371.141271000	74.9058	92	0
1528166371.142355000	74.9068	109	1
1528166371.142886000	74.9074	328	0
1528166371.147338000	74.9118	100	1
1528166371.471889000	75.2364	397	1
1528166371.471953000	75.2364	264	1
1528166371.499524000	75.264	87	0
1528166371.594108000	75.3586	256	0
1528166371.596560000	75.3611	148	0
1528166371.598270000	75.3628	92	0
1528166371.599425000	75.3639	109	1
1528166371.599829000	75.3643	95	0
1528166371.604356000	75.3688	100	1
1528166371.696044000	75.4605	391	1
1528166371.696136000	75.4606	263	1
1528166371.723243000	75.4877	87	0
1528166371.825532000	75.59	305	0
1528166371.827166000	75.5917	148	0
1528166371.830450000	75.5949	92	0
1528166371.830479000	75.595	106	1
1528166371.832127000	75.5966	334	0
1528166371.835436000	75.5999	103	1
1528166371.936746000	75.7012	543	1
1528166371.936836000	75.7013	261	1
1528166371.964303000	75.7288	87	0
1528166372.068953000	75.8334	235	0
1528166372.070527000	75.835	148	0
1528166372.072675000	75.8372	92	0
1528166372.073634000	75.8381	109	1
1528166372.074299000	75.8388	336	0
1528166372.079472000	75.844	100	1
1528166372.188059000	75.9526	392	1
1528166372.188129000	75.9526	263	1
1528166372.216887000	75.9814	87	0
1528166372.301226000	76.0657	277	0
1528166372.302812000	76.0673	148	0
1528166372.304404000	76.0689	92	0
1528166372.305984000	76.0705	137	0
1528166372.306413000	76.0709	112	1
1528166372.460437000	76.2249	393	1
1528166372.460589000	76.2251	261	1
1528166372.487758000	76.2523	87	0
1528166372.593395000	76.3579	351	0
1528166372.594981000	76.3595	148	0
1528166372.597449000	76.3619	92	0
1528166372.598487000	76.363	109	1
1528166372.599226000	76.3637	333	0
1528166372.604464000	76.369	100	1
1528166372.929851000	76.6943	394	1
1528166372.929941000	76.6944	265	1
1528166372.958815000	76.7233	87	0
1528166373.051884000	76.8164	233	0
1528166373.053446000	76.8179	148	0
1528166373.056505000	76.821	106	1
1528166373.058928000	76.8234	92	0
1528166373.060541000	76.825	253	0
1528166373.063537000	76.828	103	1
1528166373.355269000	77.1198	538	1
1528166373.355354000	77.1198	263	1
1528166373.383443000	77.1479	87	0
1528166373.477388000	77.2419	233	0
1528166373.479045000	77.2435	148	0
1528166373.482576000	77.2471	106	1
1528166373.484985000	77.2495	92	0
1528166373.486526000	77.251	100	0
1528166373.489519000	77.254	103	1
1528166373.591198000	77.3557	840	1
1528166373.591286000	77.3558	261	1
1528166373.639637000	77.4041	840	1
1528166373.659626000	77.4241	87	0
1528166373.669959000	77.4345	87	0
1528166373.768526000	77.533	258	0
1528166373.770134000	77.5346	148	0
1528166373.771718000	77.5362	92	0
1528166373.773315000	77.5378	156	0
1528166373.773561000	77.5381	115	1
1528166374.027162000	77.7917	393	1
1528166374.027219000	77.7917	265	1
1528166374.055038000	77.8195	87	0
1528166374.154518000	77.919	236	0
1528166374.156097000	77.9206	148	0
1528166374.159280000	77.9238	92	0
1528166374.159498000	77.924	109	1
1528166374.160953000	77.9254	211	0
1528166374.165562000	77.9301	100	1
1528166374.522737000	78.2872	829	1
1528166374.522822000	78.2873	261	1
1528166374.551484000	78.316	87	0
1528166374.652559000	78.4171	304	0
1528166374.655735000	78.4202	148	0
1528166374.657312000	78.4218	92	0
1528166374.657549000	78.422	109	1
1528166374.658995000	78.4235	151	0
1528166374.663583000	78.4281	100	1
1528166374.965438000	78.7299	419	1
1528166374.965538000	78.73	263	1
1528166374.993524000	78.758	87	0
1528166375.091269000	78.8558	236	0
1528166375.092846000	78.8573	148	0
1528166375.096012000	78.8605	92	0
1528166375.096571000	78.8611	109	1
1528166375.097580000	78.8621	184	0
1528166375.102576000	78.8671	100	1
1528166375.234109000	78.9986	397	1
1528166375.234174000	78.9987	261	1
1528166375.261982000	79.0265	87	0
1528166375.352183000	79.1167	235	0
1528166375.353774000	79.1183	148	0
1528166375.355355000	79.1198	92	0
1528166375.356587000	79.1211	109	1
1528166375.356997000	79.1215	259	0
1528166375.361556000	79.126	100	1
1528166375.470793000	79.2353	396	1
1528166375.470890000	79.2354	441	1
1528166375.498455000	79.2629	87	0
1528166375.607894000	79.3724	258	0
1528166375.609537000	79.374	148	0
1528166375.612612000	79.3771	106	1
1528166375.612643000	79.3771	92	0
1528166375.614326000	79.3788	321	0
1528166375.617594000	79.3821	103	1
1528166375.694800000	79.4593	396	1
1528166375.694894000	79.4594	317	1
1528166375.723175000	79.4877	87	0
1528166375.819842000	79.5843	272	0
1528166375.821429000	79.5859	148	0
1528166375.823010000	79.5875	92	0
1528166375.824549000	79.589	288	0
1528166375.824608000	79.5891	109	1
1528166375.829610000	79.5941	100	1
1528166376.169451000	79.9339	543	1
1528166376.169518000	79.934	261	1
1528166376.207303000	79.9718	87	0
1528166376.308626000	80.0731	235	0
1528166376.310263000	80.0748	148	0
1528166376.311843000	80.0763	92	0
1528166376.313436000	80.0779	260	0
1528166376.313685000	80.0782	112	1
1528166376.429712000	80.1942	392	1
1528166376.429776000	80.1943	263	1
1528166376.469887000	80.2344	87	0
1528166376.552549000	80.317	235	0
1528166376.554189000	80.3187	148	0
1528166376.556790000	80.3213	92	0
1528166376.557671000	80.3222	109	1
1528166376.558648000	80.3231	233	0
1528166376.563652000	80.3281	100	1
1528166376.740862000	80.5054	392	1
1528166376.740931000	80.5054	261	1
1528166376.768061000	80.5326	87	0
1528166376.855187000	80.6197	326	0
1528166376.856707000	80.6212	148	0
1528166376.858419000	80.6229	92	0
1528166376.859723000	80.6242	109	1
1528166376.860040000	80.6245	320	0
1528166376.864735000	80.6292	100	1
1528166377.201519000	80.966	396	1
1528166377.201614000	80.9661	265	1
1528166377.230453000	80.9949	87	0
1528166377.379590000	81.1441	233	0
1528166377.381244000	81.1457	148	0
1528166377.382755000	81.1472	92	0
1528166377.384422000	81.1489	266	0
1528166377.384932000	81.1494	112	1
1528166377.455995000	81.2205	534	1
1528166377.456090000	81.2206	261	1
1528166377.483904000	81.2484	87	0
1528166377.565866000	81.3304	274	0
1528166377.567441000	81.3319	148	0
1528166377.570681000	81.3352	92	0
1528166377.570754000	81.3352	106	1
1528166377.572293000	81.3368	200	0
1528166377.575735000	81.3402	103	1
1528166377.696964000	81.4615	843	1
1528166377.697025000	81.4615	262	1
1528166377.723874000	81.4884	87	0
1528166377.805149000	81.5696	352	0
1528166377.806728000	81.5712	148	0
1528166377.809792000	81.5743	106	1
1528166377.810047000	81.5745	92	0
1528166377.811714000	81.5762	304	0
1528166377.814785000	81.5793	103	1
1528166378.110043000	81.8745	392	1
1528166378.110129000	81.8746	265	1
1528166378.139190000	81.9037	87	0
1528166378.224004000	81.9885	233	0
1528166378.225646000	81.9901	148	0
1528166378.227869000	81.9924	92	0
1528166378.228890000	81.9934	109	1
1528166378.229557000	81.9941	138	0
1528166378.234796000	81.9993	100	1
1528166378.534870000	82.2994	828	1
1528166378.534967000	82.2995	265	1
1528166378.564345000	82.3288	87	0
1528166378.651430000	82.4159	256	0
1528166378.653017000	82.4175	148	0
1528166378.654544000	82.419	92	0
1528166378.655828000	82.4203	109	1
1528166378.656219000	82.4207	88	0
1528166378.660805000	82.4253	100	1
1528166378.980623000	82.7451	419	1
1528166378.980708000	82.7452	261	1
1528166379.008074000	82.7726	87	0
1528166379.109424000	82.8739	236	0
1528166379.111014000	82.8755	148	0
1528166379.112553000	82.877	92	0
1528166379.113860000	82.8784	109	1
1528166379.114226000	82.8787	160	0
1528166379.118864000	82.8834	100	1
1528166379.266617000	83.0311	397	1
1528166379.266677000	83.0312	261	1
1528166379.296077000	83.0606	87	0
1528166379.413546000	83.178	233	0
1528166379.415150000	83.1796	148	0
1528166379.416727000	83.1812	92	0
1528166379.418381000	83.1829	251	0
1528166379.418851000	83.1833	112	1
1528166379.697041000	83.4615	396	1
1528166379.697125000	83.4616	266	1
1528166379.724892000	83.4894	87	0
1528166379.812231000	83.5767	302	0
1528166379.813817000	83.5783	148	0
[truncated: 683 more rows]
