# Supplementary material for: Method for multi-task learning fusion network traffic classification to address small sample labels
Source: Sci Rep. 2024 Jan 30;14:2518. doi: 10.1038/s41598-024-51933-8 (PMC10827795; doi:10.1038/s41598-024-51933-8)
Supplement: Supplementary file 2 — Supplementary Information 2. [file 41598_2024_51933_MOESM2_ESM.zip › QUIC Dataset/QUIC Dataset/pretraining/Google Doc/GoogleDoc-116.txt]

1527740987.001125000	0	301	1
1527740987.001189000	6.38962e-05	112	1
1527740987.019392000	0.0182669	74	0
1527740987.020664000	0.0195389	74	0
1527740987.021948000	0.020823	112	0
1527740987.225835000	0.22471	74	1
1527740987.249425000	0.2483	326	0
1527740987.250663000	0.249538	1294	0
1527740987.250692000	0.249567	74	1
1527740987.251991000	0.250866	1294	0
1527740987.253310000	0.252185	1294	0
1527740987.253336000	0.252211	74	1
1527740987.254816000	0.253691	719	0
1527740987.256183000	0.255058	1294	0
1527740987.256208000	0.255083	74	1
1527740987.257492000	0.256367	1294	0
1527740987.258819000	0.257694	1294	0
1527740987.258845000	0.25772	74	1
1527740987.260064000	0.258939	1294	0
1527740987.261357000	0.260232	1294	0
1527740987.261379000	0.260254	74	1
1527740987.262690000	0.261565	1294	0
1527740987.263962000	0.262837	1294	0
1527740987.263983000	0.262858	74	1
1527740987.265204000	0.264079	1294	0
1527740987.266488000	0.265363	1294	0
1527740987.266510000	0.265385	74	1
1527740987.267828000	0.266703	1294	0
1527740987.269176000	0.268051	1294	0
1527740987.269196000	0.268071	74	1
1527740987.270421000	0.269296	558	0
1527740987.280389000	0.279264	1294	0
1527740987.280413000	0.279288	74	1
1527740987.281758000	0.280633	1294	0
1527740987.282995000	0.28187	1294	0
1527740987.283014000	0.281889	74	1
1527740987.284284000	0.283159	706	0
1527740987.285564000	0.284439	1294	0
1527740987.285584000	0.284459	74	1
1527740987.286851000	0.285726	1294	0
1527740987.288195000	0.28707	1294	0
1527740987.288212000	0.287087	74	1
1527740987.289478000	0.288353	1294	0
1527740987.290816000	0.289691	1294	0
1527740987.290837000	0.289712	74	1
1527740987.292046000	0.290921	1294	0
1527740987.293326000	0.292201	1294	0
1527740987.293341000	0.292216	74	1
1527740987.294608000	0.293483	1294	0
1527740987.295894000	0.294769	1294	0
1527740987.295921000	0.294796	74	1
1527740987.297226000	0.296101	1294	0
1527740987.298515000	0.29739	1294	0
1527740987.298538000	0.297413	74	1
1527740987.299797000	0.298672	1294	0
1527740987.301083000	0.299958	1294	0
1527740987.301102000	0.299977	74	1
1527740987.302372000	0.301247	1294	0
1527740987.303653000	0.302528	1294	0
1527740987.303681000	0.302556	74	1
1527740987.304934000	0.303809	1294	0
1527740987.306214000	0.305089	1294	0
1527740987.306235000	0.30511	74	1
1527740987.307556000	0.306431	1294	0
1527740987.308836000	0.307711	1294	0
1527740987.308858000	0.307733	74	1
1527740987.310124000	0.308999	1294	0
1527740987.311404000	0.310279	1294	0
1527740987.311421000	0.310296	74	1
1527740987.312688000	0.311563	1294	0
1527740987.313975000	0.31285	1294	0
1527740987.314004000	0.312879	74	1
1527740987.315255000	0.31413	1294	0
1527740987.316517000	0.315392	546	0
1527740987.316545000	0.31542	74	1
1527740987.317229000	0.316104	112	1
1527740987.378200000	0.377075	74	0
1527740987.660013000	0.658888	334	1
1527740987.660099000	0.658974	1434	1
1527740987.660104000	0.658979	896	1
1527740987.662254000	0.661129	324	1
1527740987.680214000	0.679089	74	0
1527740987.681489000	0.680364	74	0
1527740987.682772000	0.681647	74	0
1527740987.770704000	0.769579	421	0
1527740987.773881000	0.772756	104	0
1527740987.773913000	0.772788	74	1
1527740987.775189000	0.774064	112	0
1527740987.791958000	0.790833	112	1
1527740987.812863000	0.811738	74	0
1527740987.851089000	0.849964	283	0
1527740987.852384000	0.851259	1294	0
1527740987.852415000	0.85129	74	1
1527740987.853694000	0.852569	1294	0
1527740987.854984000	0.853859	1294	0
1527740987.855005000	0.85388	74	1
1527740987.856253000	0.855128	836	0
1527740987.857612000	0.856487	1294	0
1527740987.857629000	0.856504	74	1
1527740987.858897000	0.857772	1294	0
1527740987.860183000	0.859058	1294	0
1527740987.860207000	0.859082	74	1
1527740987.861437000	0.860312	269	0
1527740987.862722000	0.861597	369	0
1527740987.862747000	0.861622	74	1
1527740987.864004000	0.862879	341	0
1527740987.865281000	0.864156	112	0
1527740987.865314000	0.864189	74	1
1527740987.865466000	0.864341	112	1
1527740987.924505000	0.92338	74	0
1527740988.011709000	1.01058	223	1
1527740988.052433000	1.05131	74	0
1527740988.161976000	1.16085	427	0
1527740988.163293000	1.16217	1294	0
1527740988.163317000	1.16219	74	1
1527740988.164586000	1.16346	180	0
1527740988.166780000	1.16565	241	0
1527740988.166798000	1.16567	74	1
1527740988.168136000	1.16701	254	0
1527740988.169432000	1.16831	112	0
1527740988.169452000	1.16833	74	1
1527740988.169986000	1.16886	112	1
1527740988.194425000	1.1933	74	0
1527740989.711389000	2.71026	337	1
1527740989.744147000	2.74302	74	0
1527740989.861928000	2.8608	279	0
1527740989.863306000	2.86218	1294	0
1527740989.863328000	2.8622	74	1
1527740989.864924000	2.8638	1294	0
1527740989.866179000	2.86505	167	0
1527740989.866194000	2.86507	74	1
1527740989.867596000	2.86647	325	0
1527740989.904308000	2.90318	305	0
1527740989.904364000	2.90324	74	1
1527740989.905604000	2.90448	112	0
1527740989.946572000	2.94545	112	1
1527740989.964441000	2.96332	74	0
1527740990.682486000	3.68136	1137	1
1527740990.682562000	3.68144	1434	1
1527740990.682567000	3.68144	1434	1
1527740990.682570000	3.68144	236	1
1527740990.682635000	3.68151	1434	1
1527740990.682639000	3.68151	1434	1
1527740990.682642000	3.68152	236	1
1527740990.682695000	3.68157	1434	1
1527740990.682699000	3.68157	1434	1
1527740990.682702000	3.68158	236	1
1527740990.682769000	3.68164	1434	1
1527740990.701221000	3.7001	74	0
1527740990.701299000	3.70017	1434	1
1527740990.701308000	3.70018	236	1
1527740990.702512000	3.70139	74	0
1527740990.703828000	3.7027	74	0
1527740990.705075000	3.70395	74	0
1527740990.706358000	3.70523	74	0
1527740990.707701000	3.70658	74	0
1527740990.708985000	3.70786	74	0
1527740990.710266000	3.70914	74	0
1527740990.726631000	3.72551	74	0
1527740990.796488000	3.79536	1434	1
1527740990.796494000	3.79537	1434	1
1527740990.796499000	3.79537	1434	1
1527740990.796503000	3.79538	1434	1
1527740990.796508000	3.79538	386	1
1527740990.816255000	3.81513	74	0
1527740990.817649000	3.81652	74	0
1527740990.818937000	3.81781	74	0
1527740990.820212000	3.81909	74	0
1527740990.893417000	3.89229	422	0
1527740990.896197000	3.89507	104	0
1527740990.896221000	3.8951	74	1
1527740990.897539000	3.89641	112	0
1527740990.897686000	3.89656	112	1
1527740990.914761000	3.91364	74	0
1527740992.858471000	5.85735	330	1
1527740992.858553000	5.85743	1434	1
1527740992.858558000	5.85743	969	1
1527740992.871906000	5.87078	171	1
1527740992.879195000	5.87807	74	0
1527740992.880466000	5.87934	74	0
1527740992.903953000	5.90283	74	0
1527740992.986081000	5.98496	425	0
1527740992.989276000	5.98815	104	0
1527740992.989319000	5.98819	74	1
1527740992.990578000	5.98945	112	0
1527740992.990747000	5.98962	112	1
1527740993.013516000	6.01239	74	0
1527740993.207865000	6.20674	513	0
1527740993.209121000	6.208	449	0
1527740993.209148000	6.20802	74	1
1527740993.209795000	6.20867	108	1
1527740993.210437000	6.20931	339	0
1527740993.210753000	6.20963	112	1
1527740993.212423000	6.2113	258	1
1527740993.231738000	6.23061	74	0
1527740993.233032000	6.23191	74	0
1527740993.234254000	6.23313	74	0
1527740993.628463000	6.62734	863	0
1527740993.629677000	6.62855	1294	0
1527740993.629710000	6.62858	74	1
1527740993.631055000	6.62993	1294	0
1527740993.632412000	6.63129	1294	0
1527740993.632438000	6.63131	74	1
1527740993.633778000	6.63265	1294	0
1527740993.635052000	6.63393	1294	0
1527740993.635072000	6.63395	74	1
1527740993.636331000	6.63521	922	0
1527740993.637680000	6.63655	1294	0
1527740993.637697000	6.63657	74	1
1527740993.638968000	6.63784	1294	0
1527740993.640267000	6.63914	1294	0
1527740993.640289000	6.63916	74	1
1527740993.641478000	6.64035	1294	0
1527740993.642816000	6.64169	1294	0
1527740993.642835000	6.64171	74	1
1527740993.644033000	6.64291	1294	0
1527740993.645386000	6.64426	1294	0
1527740993.645409000	6.64428	74	1
1527740993.646612000	6.64549	1294	0
1527740993.648008000	6.64688	477	0
1527740993.648022000	6.6469	74	1
1527740993.649326000	6.6482	1294	0
1527740993.650601000	6.64948	1101	0
1527740993.650613000	6.64949	74	1
1527740993.669145000	6.66802	1294	0
1527740993.670445000	6.66932	1294	0
1527740993.670458000	6.66933	74	1
1527740993.671756000	6.67063	1294	0
1527740993.673054000	6.67193	1294	0
1527740993.673072000	6.67195	74	1
1527740993.674296000	6.67317	116	0
1527740993.675610000	6.67448	1294	0
1527740993.675622000	6.6745	74	1
1527740993.676893000	6.67577	1294	0
1527740993.678223000	6.6771	1294	0
1527740993.678240000	6.67711	74	1
1527740993.679499000	6.67837	1294	0
1527740993.680799000	6.67967	670	0
1527740993.680851000	6.67973	74	1
1527740993.682081000	6.68096	1294	0
1527740993.683377000	6.68225	1294	0
1527740993.683421000	6.6823	74	1
1527740993.684641000	6.68352	1294	0
1527740993.685913000	6.68479	947	0
1527740993.685941000	6.68482	74	1
1527740993.687252000	6.68613	1294	0
1527740993.688517000	6.68739	403	0
1527740993.688549000	6.68742	74	1
1527740993.689819000	6.68869	1294	0
1527740993.691099000	6.68997	1294	0
1527740993.691129000	6.69	74	1
1527740993.692404000	6.69128	1294	0
1527740993.693654000	6.69253	946	0
1527740993.693681000	6.69256	74	1
1527740993.694950000	6.69383	1294	0
1527740993.696199000	6.69507	119	0
1527740993.696230000	6.6951	74	1
1527740993.697562000	6.69644	1294	0
1527740993.698958000	6.69783	1294	0
1527740993.699007000	6.69788	74	1
1527740993.700220000	6.6991	1294	0
1527740993.701486000	6.70036	694	0
1527740993.701519000	6.70039	74	1
1527740993.702799000	6.70167	1172	0
1527740993.704066000	6.70294	1294	0
1527740993.704093000	6.70297	74	1
1527740993.705350000	6.70422	1294	0
1527740993.706605000	6.70548	265	0
1527740993.706633000	6.70551	74	1
1527740993.707965000	6.70684	876	0
1527740993.709256000	6.70813	1294	0
1527740993.709278000	6.70815	74	1
1527740993.710545000	6.70942	1294	0
1527740993.711804000	6.71068	397	0
1527740993.711825000	6.7107	74	1
1527740993.713108000	6.71198	1294	0
1527740993.714395000	6.71327	1294	0
1527740993.714425000	6.7133	74	1
1527740993.715659000	6.71453	797	0
1527740993.716934000	6.71581	444	0
1527740993.716959000	6.71583	74	1
1527740993.718271000	6.71715	112	0
1527740993.764314000	6.76319	112	1
1527740993.787926000	6.7868	74	0
1527740996.284468000	9.28334	518	1
1527740996.284524000	9.2834	311	1
1527740996.287609000	9.28648	310	1
1527740996.287683000	9.28656	1434	1
1527740996.287688000	9.28656	1434	1
1527740996.287693000	9.28657	236	1
1527740996.287739000	9.28661	790	1
1527740996.392482000	9.39136	74	0
1527740996.396412000	9.39529	74	0
1527740996.397744000	9.39662	74	0
1527740996.399028000	9.3979	74	0
1527740996.400312000	9.39919	74	0
1527740996.401591000	9.40047	74	0
1527740996.460461000	9.45934	389	1
1527740996.516213000	9.51509	419	0
1527740996.531410000	9.53028	104	0
1527740996.531467000	9.53034	74	1
1527740996.532679000	9.53155	112	0
1527740996.532802000	9.53168	112	1
1527740996.562767000	9.56164	74	0
1527740996.564157000	9.56303	279	0
1527740996.565467000	9.56434	1294	0
1527740996.565501000	9.56438	74	1
1527740996.566721000	9.5656	251	0
1527740996.568167000	9.56704	708	0
1527740996.568184000	9.56706	74	1
1527740996.569456000	9.56833	719	0
1527740996.570754000	9.56963	735	0
1527740996.570783000	9.56966	74	1
1527740996.572085000	9.57096	636	0
1527740996.573435000	9.57231	934	0
1527740996.573469000	9.57234	74	1
1527740996.574709000	9.57358	587	0
1527740996.591896000	9.59077	74	0
1527740996.593252000	9.59213	876	0
1527740996.593294000	9.59217	74	1
1527740996.594533000	9.59341	829	0
1527740996.595811000	9.59469	654	0
1527740996.595838000	9.59471	74	1
1527740996.602417000	9.60129	506	0
1527740996.603698000	9.60257	724	0
1527740996.603724000	9.6026	74	1
1527740996.604973000	9.60385	867	0
1527740996.606252000	9.60513	617	0
1527740996.606280000	9.60515	74	1
1527740996.607600000	9.60647	910	0
1527740996.621766000	9.62064	720	0
1527740996.621819000	9.62069	74	1
1527740996.623058000	9.62193	728	0
1527740996.634928000	9.6338	181	0
1527740996.634976000	9.63385	74	1
1527740996.636197000	9.63507	300	0
1527740996.637530000	9.6364	112	0
1527740996.637546000	9.63642	74	1
1527740996.637648000	9.63652	112	1
1527740996.666634000	9.66551	322	0
1527740996.667947000	9.66682	273	0
1527740996.667974000	9.66685	74	1
1527740996.671869000	9.67074	141	0
1527740996.733427000	9.7323	74	0
1527740996.874244000	9.87312	74	1
1527740998.185211000	11.1841	404	1
1527740998.185256000	11.1841	126	1
1527740998.191766000	11.1906	310	1
1527740998.195849000	11.1947	485	1
1527740998.200670000	11.1995	74	0
1527740998.201954000	11.2008	74	0
1527740998.208118000	11.207	74	0
1527740998.220116000	11.219	74	0
1527740998.417571000	11.4164	334	0
1527740998.418845000	11.4177	234	0
1527740998.418876000	11.4178	74	1
1527740998.422010000	11.4209	261	0
1527740998.423292000	11.4222	277	0
1527740998.423324000	11.4222	74	1
1527740998.424591000	11.4235	112	0
1527740998.424736000	11.4236	112	1
1527740998.440767000	11.4396	283	0
1527740998.442033000	11.4409	240	0
1527740998.442065000	11.4409	74	1
1527740998.443386000	11.4423	74	0
1527740998.444680000	11.4436	250	0
1527740998.445977000	11.4449	296	0
1527740998.445998000	11.4449	74	1
1527740998.447307000	11.4462	112	0
1527740998.447407000	11.4463	112	1
1527740998.471652000	11.4705	493	1
1527740998.471729000	11.4706	111	1
1527740998.488679000	11.4876	74	0
1527740998.557594000	11.5565	343	1
1527740998.557671000	11.5565	276	1
1527740998.572985000	11.5719	74	0
1527740998.589717000	11.5886	283	0
1527740998.591016000	11.5899	361	0
1527740998.591045000	11.5899	74	1
1527740998.594922000	11.5938	344	0
1527740998.596220000	11.5951	238	0
1527740998.596257000	11.5951	74	1
1527740998.597558000	11.5964	112	0
1527740998.597892000	11.5968	112	1
1527740998.620367000	11.6192	284	0
1527740998.621654000	11.6205	412	0
1527740998.621686000	11.6206	74	1
1527740998.623985000	11.6229	153	0
1527740998.625295000	11.6242	112	0
1527740998.625327000	11.6242	74	1
1527740998.626618000	11.6255	112	1
1527740998.687183000	11.6861	74	0
1527740999.248151000	12.247	283	0
1527740999.249427000	12.2483	286	0
1527740999.249453000	12.2483	74	1
1527740999.253627000	12.2525	181	0
1527740999.254950000	12.2538	155	0
1527740999.254962000	12.2538	74	1
1527740999.256255000	12.2551	112	0
1527740999.277579000	12.2765	112	1
1527740999.292596000	12.2915	74	0
1527740999.299394000	12.2983	379	1
1527740999.299505000	12.2984	1434	1
1527740999.299510000	12.2984	1434	1
1527740999.299513000	12.2984	236	1
1527740999.299585000	12.2985	1434	1
1527740999.299589000	12.2985	1434	1
1527740999.299592000	12.2985	236	1
1527740999.299645000	12.2985	1434	1
1527740999.299656000	12.2985	1434	1
1527740999.299659000	12.2985	236	1
1527740999.299721000	12.2986	1434	1
1527740999.299725000	12.2986	1434	1
1527740999.299728000	12.2986	236	1
1527740999.315721000	12.3146	74	0
1527740999.315971000	12.3148	1434	1
1527740999.315977000	12.3149	1434	1
1527740999.317062000	12.3159	74	0
1527740999.317079000	12.316	1434	1
1527740999.318352000	12.3172	74	0
1527740999.318378000	12.3173	1434	1
1527740999.319630000	12.3185	74	0
1527740999.319651000	12.3185	1434	1
1527740999.320908000	12.3198	74	0
1527740999.320929000	12.3198	1434	1
1527740999.322192000	12.3211	74	0
1527740999.322213000	12.3211	1434	1
1527740999.323470000	12.3223	74	0
1527740999.323500000	12.3224	1434	1
1527740999.323507000	12.3224	1434	1
1527740999.324774000	12.3236	74	0
1527740999.324789000	12.3237	1434	1
1527740999.330144000	12.329	74	0
1527740999.330194000	12.3291	1434	1
1527740999.341220000	12.3401	74	0
1527740999.341269000	12.3401	1434	1
1527740999.342516000	12.3414	74	0
1527740999.342542000	12.3414	1434	1
1527740999.343801000	12.3427	74	0
1527740999.343830000	12.3427	1434	1
1527740999.345083000	12.344	74	0
1527740999.345115000	12.344	1434	1
1527740999.346361000	12.3452	74	0
1527740999.346387000	12.3453	1434	1
1527740999.347740000	12.3466	74	0
1527740999.347772000	12.3466	1434	1
1527740999.347779000	12.3467	1434	1
1527740999.349027000	12.3479	74	0
1527740999.349052000	12.3479	1434	1
1527740999.349058000	12.3479	1434	1
1527740999.350307000	12.3492	74	0
1527740999.350336000	12.3492	1434	1
1527740999.350344000	12.3492	1434	1
1527740999.365878000	12.3648	74	0
1527740999.365928000	12.3648	1434	1
1527740999.365936000	12.3648	1434	1
1527740999.365940000	12.3648	741	1
1527740999.367771000	12.3666	74	0
1527740999.369126000	12.368	74	0
1527740999.370412000	12.3693	74	0
1527740999.379096000	12.378	74	0
1527740999.380381000	12.3793	74	0
1527740999.384559000	12.3834	74	0
1527740999.385821000	12.3847	74	0
1527740999.572761000	12.5716	422	0
1527740999.580691000	12.5796	104	0
1527740999.580728000	12.5796	74	1
1527740999.581950000	12.5808	112	0
1527740999.582088000	12.581	112	1
1527740999.596314000	12.5952	74	0
1527740999.884127000	12.883	468	1
1527740999.886557000	12.8854	403	1
1527740999.912745000	12.9116	74	0
1527740999.912747000	12.9116	74	0
1527741000.039246000	13.0381	285	0
1527741000.040513000	13.0394	387	0
1527741000.040544000	13.0394	74	1
1527741000.041788000	13.0407	169	0
1527741000.043068000	13.0419	127	0
1527741000.043101000	13.042	74	1
1527741000.044348000	13.0432	112	0
1527741000.044686000	13.0436	112	1
1527741000.046027000	13.0449	453	1
1527741000.046772000	13.0456	1173	1
1527741000.046831000	13.0457	278	1
1527741000.065754000	13.0646	74	0
1527741000.067088000	13.066	74	0
1527741000.076358000	13.0752	74	0
1527741000.077698000	13.0766	74	0
1527741000.122122000	13.121	284	0
1527741000.123386000	13.1223	350	0
1527741000.123414000	13.1223	74	1
1527741000.125438000	13.1243	211	0
1527741000.126722000	13.1256	205	0
1527741000.126739000	13.1256	74	1
1527741000.128077000	13.127	112	0
1527741000.128200000	13.1271	112	1
1527741000.148872000	13.1477	74	0
1527741000.205329000	13.2042	584	0
1527741000.206609000	13.2055	999	0
1527741000.206640000	13.2055	74	1
1527741000.208573000	13.2074	311	0
1527741000.209852000	13.2087	173	0
1527741000.209881000	13.2088	74	1
1527741000.211155000	13.21	112	0
1527741000.211298000	13.2102	112	1
1527741000.215488000	13.2144	283	0
1527741000.216770000	13.2156	288	0
1527741000.216795000	13.2157	74	1
1527741000.221578000	13.2205	362	0
1527741000.222842000	13.2217	220	0
1527741000.222873000	13.2217	74	1
1527741000.231181000	13.2301	74	0
1527741000.559093000	13.558	400	1
1527741000.559165000	13.558	272	1
1527741000.574263000	13.5731	74	0
1527741000.575480000	13.5744	74	0
1527741000.682484000	13.6814	281	0
1527741000.683808000	13.6827	236	0
1527741000.683843000	13.6827	74	1
1527741000.686471000	13.6853	265	0
1527741000.687868000	13.6867	291	0
1527741000.687892000	13.6868	74	1
1527741000.689101000	13.688	112	0
1527741000.689250000	13.6881	112	1
1527741000.707949000	13.7068	74	0
1527741001.157585000	14.1565	394	1
1527741001.157623000	14.1565	278	1
1527741001.188158000	14.187	74	0
1527741001.189448000	14.1883	74	0
1527741001.415194000	14.4141	281	0
1527741001.416482000	14.4154	244	0
1527741001.416512000	14.4154	74	1
1527741001.419474000	14.4183	310	0
1527741001.420767000	14.4196	104	0
1527741001.420791000	14.4197	74	1
1527741001.422077000	14.421	112	0
1527741001.422327000	14.4212	112	1
1527741001.443847000	14.4427	74	0
1527741001.920836000	14.9197	539	1
1527741001.920892000	14.9198	271	1
1527741001.946770000	14.9456	74	0
1527741001.948171000	14.947	74	0
1527741002.207912000	15.2068	283	0
1527741002.209203000	15.2081	404	0
1527741002.209223000	15.2081	74	1
1527741002.212303000	15.2112	255	0
1527741002.213562000	15.2124	279	0
1527741002.213576000	15.2125	74	1
1527741002.214887000	15.2138	112	0
1527741002.215089000	15.214	112	1
1527741002.235659000	15.2345	74	0
1527741003.157971000	16.1568	398	1
1527741003.158027000	16.1569	270	1
1527741003.173977000	16.1729	74	0
1527741003.175253000	16.1741	74	0
1527741003.280501000	16.2794	281	0
1527741003.281841000	16.2807	282	0
1527741003.281875000	16.2807	74	1
1527741003.283754000	16.2826	196	0
1527741003.285138000	16.284	201	0
1527741003.285165000	16.284	74	1
1527741003.286367000	16.2852	112	0
1527741003.286509000	16.2854	112	1
1527741003.305453000	16.3043	74	0
1527741003.467889000	16.4668	397	1
1527741003.467938000	16.4668	274	1
1527741003.493208000	16.4921	74	0
1527741003.494463000	16.4933	74	0
1527741003.717846000	16.7167	281	0
1527741003.719184000	16.7181	252	0
1527741003.719216000	16.7181	74	1
1527741003.720472000	16.7193	257	0
1527741003.721780000	16.7207	291	0
1527741003.721803000	16.7207	74	1
1527741003.723005000	16.7219	112	0
1527741003.723117000	16.722	112	1
1527741003.741132000	16.74	74	0
1527741003.878939000	16.8778	396	1
1527741003.878980000	16.8779	271	1
1527741003.915944000	16.9148	74	0
1527741003.917286000	16.9162	74	0
1527741004.040068000	17.0389	281	0
1527741004.041351000	17.0402	176	0
1527741004.041379000	17.0403	74	1
1527741004.044365000	17.0432	149	0
1527741004.045619000	17.0445	304	0
1527741004.045643000	17.0445	74	1
1527741004.046889000	17.0458	112	0
1527741004.047068000	17.0459	112	1
1527741004.084471000	17.0833	74	0
1527741004.288777000	17.2877	395	1
1527741004.288864000	17.2877	274	1
1527741004.305264000	17.3041	74	0
1527741004.306566000	17.3054	74	0
1527741004.532469000	17.5313	283	0
1527741004.533772000	17.5326	238	0
1527741004.533800000	17.5327	74	1
1527741004.537281000	17.5362	168	0
1527741004.538515000	17.5374	169	0
1527741004.538536000	17.5374	74	1
1527741004.539876000	17.5388	112	0
1527741004.540137000	17.539	112	1
1527741004.566395000	17.5653	74	0
1527741005.158440000	18.1573	410	1
1527741005.158517000	18.1574	276	1
1527741005.176451000	18.1753	74	0
1527741005.177724000	18.1766	74	0
1527741005.409231000	18.4081	281	0
1527741005.410520000	18.4094	182	0
1527741005.410549000	18.4094	74	1
1527741005.415923000	18.4148	139	0
1527741005.417268000	18.4161	220	0
1527741005.417292000	18.4162	74	1
1527741005.418512000	18.4174	112	0
1527741005.418656000	18.4175	112	1
1527741005.435901000	18.4348	74	0
1527741005.469651000	18.4685	501	1
1527741005.469706000	18.4686	273	1
1527741005.492095000	18.491	74	0
1527741005.493380000	18.4923	74	0
1527741005.595782000	18.5947	283	0
1527741005.597130000	18.596	269	0
1527741005.597156000	18.596	74	1
1527741005.599092000	18.598	177	0
1527741005.600377000	18.5993	263	0
1527741005.600398000	18.5993	74	1
1527741005.601679000	18.6006	112	0
1527741005.601952000	18.6008	112	1
1527741005.637838000	18.6367	74	0
1527741005.930802000	18.9297	497	1
1527741005.930882000	18.9298	274	1
1527741005.953941000	18.9528	74	0
1527741005.957233000	18.9561	74	0
1527741006.173033000	19.1719	280	0
1527741006.174305000	19.1732	326	0
1527741006.174336000	19.1732	74	1
1527741006.178670000	19.1775	223	0
1527741006.180027000	19.1789	325	0
1527741006.180051000	19.1789	74	1
1527741006.181259000	19.1801	112	0
1527741006.181401000	19.1803	112	1
1527741006.216623000	19.2155	74	0
1527741006.368802000	19.3677	395	1
1527741006.368856000	19.3677	272	1
1527741006.385503000	19.3844	74	0
1527741006.386844000	19.3857	74	0
1527741006.606634000	19.6055	283	0
1527741006.607999000	19.6069	249	0
1527741006.608028000	19.6069	74	1
1527741006.657840000	19.6567	116	0
1527741006.659062000	19.6579	224	0
1527741006.659078000	19.658	74	1
1527741006.660355000	19.6592	112	0
1527741006.660536000	19.6594	112	1
1527741006.731217000	19.7301	74	0
1527741007.010028000	20.0089	395	1
1527741007.010113000	20.009	272	1
1527741007.025579000	20.0245	74	0
1527741007.026901000	20.0258	74	0
1527741007.258078000	20.257	281	0
1527741007.259367000	20.2582	237	0
1527741007.259395000	20.2583	74	1
1527741007.263473000	20.2623	146	0
1527741007.264704000	20.2636	144	0
1527741007.264722000	20.2636	74	1
1527741007.266074000	20.2649	112	0
1527741007.266338000	20.2652	112	1
1527741007.290383000	20.2893	74	0
1527741009.235406000	22.2343	1236	1
1527741009.235454000	22.2343	273	1
1527741009.251819000	22.2507	74	0
1527741009.253092000	22.252	74	0
1527741009.489883000	22.4888	283	0
1527741009.491159000	22.49	350	0
1527741009.491192000	22.4901	74	1
1527741009.538425000	22.5373	173	0
1527741009.539695000	22.5386	131	0
1527741009.539723000	22.5386	74	1
1527741009.540901000	22.5398	112	0
1527741009.541045000	22.5399	112	1
1527741009.629943000	22.6288	74	0
1527741009.726886000	22.7258	398	1
1527741009.726969000	22.7258	275	1
1527741009.803348000	22.8022	74	0
1527741009.822526000	22.8214	74	0
1527741010.147653000	23.1465	281	0
1527741010.149015000	23.1479	241	0
1527741010.149043000	23.1479	74	1
1527741010.150246000	23.1491	217	0
1527741010.151556000	23.1504	124	0
1527741010.151580000	23.1505	74	1
1527741010.152818000	23.1517	112	0
1527741010.152926000	23.1518	112	1
1527741010.181805000	23.1807	74	0
1527741010.745059000	23.7439	539	1
1527741010.745109000	23.744	272	1
1527741010.769292000	23.7682	74	0
1527741010.784904000	23.7838	74	0
1527741011.011693000	24.0106	284	0
1527741011.012970000	24.0118	301	0
1527741011.012996000	24.0119	74	1
1527741011.019896000	24.0188	335	0
1527741011.021178000	24.0201	334	0
1527741011.021198000	24.0201	74	1
1527741011.022434000	24.0213	112	0
1527741011.022620000	24.0215	112	1
1527741011.045987000	24.0449	74	0
1527741011.253950000	24.2528	397	1
1527741011.254028000	24.2529	273	1
1527741011.272160000	24.271	74	0
1527741011.275495000	24.2744	74	0
1527741011.498584000	24.4975	283	0
1527741011.499894000	24.4988	332	0
1527741011.499925000	24.4988	74	1
1527741011.502624000	24.5015	149	0
1527741011.503907000	24.5028	149	0
1527741011.503929000	24.5028	74	1
1527741011.505161000	24.504	112	0
1527741011.505275000	24.5041	112	1
1527741011.527445000	24.5263	74	0
1527741011.667042000	24.6659	399	1
1527741011.667098000	24.666	280	1
1527741011.714584000	24.7135	74	0
1527741011.715845000	24.7147	74	0
1527741011.913098000	24.912	281	0
1527741011.914302000	24.9132	263	0
1527741011.914336000	24.9132	74	1
1527741011.916489000	24.9154	333	0
1527741011.917943000	24.9168	240	0
1527741011.917967000	24.9168	74	1
1527741011.919176000	24.9181	112	0
1527741011.919310000	24.9182	112	1
1527741011.937425000	24.9363	74	0
1527741012.053262000	25.0521	394	1
1527741012.053327000	25.0522	273	1
1527741012.070025000	25.0689	74	0
1527741012.071308000	25.0702	74	0
1527741012.302906000	25.3018	283	0
1527741012.304189000	25.3031	295	0
1527741012.304219000	25.3031	74	1
1527741012.305409000	25.3043	175	0
1527741012.306744000	25.3056	277	0
1527741012.306766000	25.3056	74	1
1527741012.308029000	25.3069	112	0
1527741012.308158000	25.307	112	1
1527741012.330474000	25.3293	74	0
1527741012.551435000	25.5503	395	1
1527741012.551526000	25.5504	273	1
1527741012.568097000	25.567	74	0
1527741012.575783000	25.5747	74	0
1527741012.783747000	25.7826	280	0
1527741012.785043000	25.7839	405	0
1527741012.785069000	25.7839	74	1
1527741012.788804000	25.7877	239	0
1527741012.790089000	25.789	218	0
1527741012.790114000	25.789	74	1
1527741012.791325000	25.7902	112	0
1527741012.791458000	25.7903	112	1
1527741012.807640000	25.8065	74	0
1527741013.492011000	26.4909	407	1
1527741013.492090000	26.491	273	1
1527741013.511782000	26.5107	74	0
1527741013.515687000	26.5146	74	0
1527741013.696114000	26.695	279	0
1527741013.697407000	26.6963	332	0
1527741013.697445000	26.6963	74	1
1527741013.701841000	26.7007	203	0
1527741013.703136000	26.702	138	0
1527741013.703159000	26.702	74	1
1527741013.704361000	26.7032	112	0
1527741013.704510000	26.7034	112	1
1527741013.735949000	26.7348	74	0
1527741013.969527000	26.9684	393	1
1527741013.969575000	26.9684	275	1
1527741013.993705000	26.9926	74	0
1527741013.994985000	26.9939	74	0
1527741014.139898000	27.1388	281	0
1527741014.141186000	27.1401	318	0
1527741014.141212000	27.1401	74	1
1527741014.147330000	27.1462	154	0
1527741014.148581000	27.1475	233	0
1527741014.148605000	27.1475	74	1
1527741014.149926000	27.1488	112	0
1527741014.150190000	27.1491	112	1
1527741014.169750000	27.1686	74	0
1527741014.650546000	27.6494	497	1
1527741014.650624000	27.6495	272	1
1527741014.670626000	27.6695	74	0
1527741014.671939000	27.6708	74	0
1527741015.067491000	28.0664	283	0
1527741015.068778000	28.0677	337	0
1527741015.068810000	28.0677	74	1
1527741015.072699000	28.0716	305	0
1527741015.073979000	28.0729	140	0
1527741015.073997000	28.0729	74	1
1527741015.075217000	28.0741	112	0
1527741015.075367000	28.0742	112	1
1527741015.091703000	28.0906	74	0
1527741015.376073000	28.3749	500	1
1527741015.376159000	28.375	273	1
1527741015.424491000	28.4234	74	0
1527741015.425798000	28.4247	74	0
1527741015.562133000	28.561	283	0
1527741015.563439000	28.5623	258	0
1527741015.563471000	28.5623	74	1
1527741015.565091000	28.564	168	0
1527741015.566382000	28.5653	320	0
1527741015.566403000	28.5653	74	1
1527741015.567670000	28.5665	112	0
1527741015.567850000	28.5667	112	1
1527741015.590745000	28.5896	74	0
1527741015.807740000	28.8066	397	1
1527741015.807789000	28.8067	276	1
1527741015.823733000	28.8226	74	0
1527741015.824950000	28.8238	74	0
1527741016.041482000	29.0404	283	0
1527741016.042776000	29.0417	413	0
1527741016.042808000	29.0417	74	1
1527741016.044436000	29.0433	249	0
1527741016.045719000	29.0446	246	0
1527741016.045743000	29.0446	74	1
1527741016.046948000	29.0458	112	0
1527741016.047120000	29.046	112	1
1527741016.063827000	29.0627	74	0
1527741016.612932000	29.6118	1237	1
1527741016.612983000	29.6119	276	1
1527741016.633078000	29.632	74	0
1527741016.634354000	29.6332	74	0
1527741016.849492000	29.8484	281	0
1527741016.850819000	29.8497	300	0
1527741016.850853000	29.8497	74	1
1527741016.852589000	29.8515	128	0
1527741016.853927000	29.8528	290	0
1527741016.853949000	29.8528	74	1
1527741016.855177000	29.8541	112	0
1527741016.855338000	29.8542	112	1
1527741016.870896000	29.8698	74	0
1527741016.964169000	29.963	396	1
1527741016.964246000	29.9631	273	1
1527741016.982686000	29.9816	74	0
1527741016.983952000	29.9828	74	0
1527741017.204991000	30.2039	280	0
1527741017.206275000	30.2051	337	0
1527741017.206305000	30.2052	74	1
1527741017.209426000	30.2083	293	0
1527741017.249141000	30.248	228	0
1527741017.249202000	30.2481	74	1
1527741017.250362000	30.2492	112	0
1527741017.250524000	30.2494	112	1
1527741017.267917000	30.2668	74	0
1527741017.595329000	30.5942	400	1
1527741017.595384000	30.5943	278	1
1527741017.612545000	30.6114	74	0
1527741017.613853000	30.6127	74	0
1527741017.837717000	30.8366	283	0
1527741017.839005000	30.8379	278	0
1527741017.839033000	30.8379	74	1
1527741017.840309000	30.8392	311	0
1527741017.841561000	30.8404	251	0
1527741017.841582000	30.8405	74	1
1527741017.842823000	30.8417	112	0
1527741017.843047000	30.8419	112	1
1527741017.866281000	30.8652	74	0
1527741018.026667000	31.0255	535	1
1527741018.026742000	31.0256	276	1
1527741018.042029000	31.0409	74	0
1527741018.043369000	31.0422	74	0
1527741018.198050000	31.1969	283	0
1527741018.199334000	31.1982	209	0
1527741018.199363000	31.1982	74	1
1527741018.202920000	31.2018	289	0
1527741018.204201000	31.2031	214	0
1527741018.204221000	31.2031	74	1
1527741018.205512000	31.2044	112	0
1527741018.205774000	31.2046	112	1
1527741018.221596000	31.2205	74	0
1527741018.627285000	31.6262	394	1
1527741018.627366000	31.6262	273	1
1527741018.646335000	31.6452	74	0
1527741018.647687000	31.6466	74	0
1527741018.863255000	31.8621	283	0
1527741018.864556000	31.8634	369	0
1527741018.864586000	31.8635	74	1
1527741018.869573000	31.8684	346	0
1527741018.870914000	31.8698	359	0
1527741018.870935000	31.8698	74	1
1527741018.872147000	31.871	112	0
1527741018.872289000	31.8712	112	1
1527741018.887137000	31.886	74	0
1527741019.078633000	32.0775	399	1
1527741019.078712000	32.0776	272	1
1527741019.094524000	32.0934	74	0
1527741019.095793000	32.0947	74	0
1527741019.331294000	32.3302	281	0
1527741019.332598000	32.3315	381	0
1527741019.332619000	32.3315	74	1
1527741019.336093000	32.335	124	0
1527741019.340525000	32.3394	261	0
1527741019.340540000	32.3394	74	1
1527741019.341793000	32.3407	112	0
1527741019.341919000	32.3408	112	1
1527741019.367113000	32.366	74	0
1527741019.848705000	32.8476	394	1
1527741019.848782000	32.8477	272	1
1527741019.862494000	32.8614	74	0
1527741019.866954000	32.8658	74	0
1527741019.980839000	32.9797	281	0
1527741019.982140000	32.981	259	0
1527741019.982172000	32.981	74	1
1527741019.986601000	32.9855	267	0
1527741019.988000000	32.9869	261	0
1527741019.988027000	32.9869	74	1
1527741019.989231000	32.9881	112	0
1527741019.989373000	32.9882	112	1
1527741020.007174000	33.006	74	0
1527741020.313738000	33.3126	399	1
1527741020.313814000	33.3127	282	1
1527741020.328390000	33.3273	74	0
1527741020.329661000	33.3285	74	0
1527741020.536919000	33.5358	283	0
1527741020.538260000	33.5371	419	0
1527741020.538293000	33.5372	74	1
1527741020.539554000	33.5384	194	0
1527741020.540829000	33.5397	118	0
1527741020.540851000	33.5397	74	1
1527741020.544746000	33.5436	112	0
1527741020.544948000	33.5438	112	1
1527741020.614888000	33.6138	74	0
1527741020.681376000	33.6803	410	1
1527741020.681430000	33.6803	274	1
1527741020.700289000	33.6992	74	0
1527741020.701520000	33.7004	74	0
1527741020.954745000	33.9536	280	0
1527741020.956015000	33.9549	309	0
1527741020.956045000	33.9549	74	1
1527741020.960391000	33.9593	198	0
1527741020.961710000	33.9606	198	0
1527741020.961744000	33.9606	74	1
1527741020.962944000	33.9618	112	0
1527741020.963098000	33.962	112	1
1527741020.988430000	33.9873	74	0
1527741021.392948000	34.3918	496	1
1527741021.393022000	34.3919	276	1
1527741021.419771000	34.4186	74	0
1527741021.421074000	34.4199	74	0
1527741021.631350000	34.6302	283	0
1527741021.632633000	34.6315	279	0
1527741021.632662000	34.6315	74	1
1527741021.635226000	34.6341	364	0
1527741021.636476000	34.6354	119	0
1527741021.636494000	34.6354	74	1
1527741021.637862000	34.6367	112	0
1527741021.638116000	34.637	112	1
1527741021.665062000	34.6639	74	0
1527741022.087676000	35.0866	499	1
1527741022.087760000	35.0866	273	1
1527741022.141224000	35.1401	74	0
1527741022.142445000	35.1413	74	0
1527741022.295196000	35.2941	280	0
1527741022.297841000	35.2967	183	0
1527741022.297872000	35.2967	74	1
1527741022.300366000	35.2992	357	0
1527741022.301615000	35.3005	224	0
1527741022.301638000	35.3005	74	1
1527741022.302893000	35.3018	112	0
1527741022.303036000	35.3019	112	1
1527741022.384921000	35.3838	74	0
1527741022.775808000	35.7747	394	1
1527741022.775902000	35.7748	274	1
1527741022.800633000	35.7995	74	0
1527741022.801902000	35.8008	74	0
1527741023.034662000	36.0335	283	0
1527741023.035942000	36.0348	200	0
1527741023.035977000	36.0349	74	1
1527741023.038475000	36.0373	338	0
1527741023.039776000	36.0387	117	0
1527741023.039795000	36.0387	74	1
1527741023.041024000	36.0399	112	0
1527741023.041234000	36.0401	112	1
1527741023.064853000	36.0637	74	0
1527741023.196430000	36.1953	1240	1
1527741023.196510000	36.1954	275	1
1527741023.213721000	36.2126	74	0
1527741023.214947000	36.2138	74	0
1527741023.564775000	36.5636	283	0
1527741023.566047000	36.5649	190	0
1527741023.566076000	36.565	74	1
1527741023.572823000	36.5717	259	0
1527741023.574026000	36.5729	282	0
1527741023.574054000	36.5729	74	1
1527741023.575299000	36.5742	112	0
1527741023.575446000	36.5743	112	1
1527741023.699378000	36.6983	74	0
1527741024.171712000	37.1706	395	1
1527741024.171799000	37.1707	278	1
1527741024.224181000	37.2231	74	0
1527741024.225449000	37.2243	74	0
1527741024.421425000	37.4203	281	0
1527741024.422699000	37.4216	249	0
1527741024.422730000	37.4216	74	1
1527741024.425606000	37.4245	287	0
1527741024.426960000	37.4258	279	0
1527741024.426984000	37.4259	74	1
1527741024.428267000	37.4271	112	0
1527741024.428463000	37.4273	112	1
1527741024.446385000	37.4453	74	0
1527741024.628735000	37.6276	396	1
1527741024.628781000	37.6277	275	1
1527741024.681052000	37.6799	74	0
1527741024.682292000	37.6812	74	0
1527741024.946938000	37.9458	281	0
1527741024.948323000	37.9472	201	0
1527741024.948349000	37.9472	74	1
1527741024.949566000	37.9484	368	0
1527741024.950892000	37.9498	203	0
1527741024.950910000	37.9498	74	1
1527741024.952111000	37.951	112	0
1527741024.952314000	37.9512	112	1
1527741024.988686000	37.9876	74	0
1527741025.051147000	38.05	538	1
1527741025.051222000	38.0501	276	1
1527741025.069816000	38.0687	74	0
1527741025.071101000	38.07	74	0
1527741025.497713000	38.4966	281	0
1527741025.498911000	38.4978	216	0
1527741025.498936000	38.4978	74	1
1527741025.510263000	38.5091	148	0
1527741025.511690000	38.5106	258	0
1527741025.511723000	38.5106	74	1
1527741025.512974000	38.5118	112	0
1527741025.513101000	38.512	112	1
1527741025.793259000	38.7921	86	1
1527741025.847400000	38.8463	86	1
1527741025.853061000	38.8519	74	0
1527741025.873818000	38.8727	86	0
1527741025.927444000	38.9263	399	1
1527741025.927504000	38.9264	280	1
1527741026.003418000	39.0023	74	0
1527741026.004701000	39.0036	74	0
1527741026.129432000	39.1283	280	0
1527741026.130716000	39.1296	284	0
1527741026.130745000	39.1296	74	1
1527741026.131998000	39.1309	350	0
1527741026.133271000	39.1321	308	0
1527741026.133295000	39.1322	74	1
1527741026.134480000	39.1334	112	0
1527741026.134605000	39.1335	112	1
1527741026.188831000	39.1877	74	0
1527741026.453025000	39.4519	395	1
1527741026.453115000	39.452	274	1
1527741026.469968000	39.4688	74	0
1527741026.471234000	39.4701	74	0
1527741026.692514000	39.6914	280	0
1527741026.693854000	39.6927	226	0
1527741026.693886000	39.6928	74	1
1527741026.696149000	39.695	339	0
1527741026.697488000	39.6964	287	0
1527741026.697511000	39.6964	74	1
1527741026.698770000	39.6976	112	0
1527741026.698956000	39.6978	112	1
1527741026.718446000	39.7173	74	0
1527741027.328204000	40.3271	398	1
1527741027.328279000	40.3272	277	1
1527741027.345092000	40.344	74	0
1527741027.346373000	40.3452	74	0
1527741027.564004000	40.5629	283	0
1527741027.565211000	40.5641	404	0
1527741027.565248000	40.5641	74	1
1527741027.567799000	40.5667	121	0
1527741027.569084000	40.568	105	0
1527741027.569109000	40.568	74	1
1527741027.570346000	40.5692	112	0
1527741027.570511000	40.5694	112	1
1527741027.589703000	40.5886	74	0
1527741027.909544000	40.9084	396	1
1527741027.909608000	40.9085	274	1
1527741027.926365000	40.9252	74	0
1527741027.927708000	40.9266	74	0
1527741028.036248000	41.0351	284	0
1527741028.037700000	41.0366	203	0
1527741028.037739000	41.0366	74	1
1527741028.039479000	41.0384	369	0
1527741028.040848000	41.0397	205	0
1527741028.040876000	41.0398	74	1
1527741028.045186000	41.0441	112	0
1527741028.045447000	41.0443	112	1
1527741028.069264000	41.0681	74	0
1527741028.581578000	41.5805	411	1
1527741028.581660000	41.5805	278	1
1527741028.609378000	41.6083	74	0
1527741028.610668000	41.6095	74	0
1527741028.839401000	41.8383	281	0
1527741028.840732000	41.8396	248	0
1527741028.840770000	41.8396	74	1
1527741028.843309000	41.8422	183	0
1527741028.844650000	41.8435	273	0
1527741028.844675000	41.8435	74	1
1527741028.845874000	41.8447	112	0
1527741028.846001000	41.8449	112	1
1527741028.875677000	41.8746	74	0
1527741029.109575000	42.1084	500	1
1527741029.109625000	42.1085	274	1
1527741029.126710000	42.1256	74	0
1527741029.128070000	42.1269	74	0
1527741029.347826000	42.3467	282	0
1527741029.349111000	42.348	405	0
1527741029.349150000	42.348	74	1
1527741029.352709000	42.3516	354	0
1527741029.353990000	42.3529	235	0
1527741029.354013000	42.3529	74	1
1527741029.355289000	42.3542	112	0
1527741029.355521000	42.3544	112	1
1527741029.383424000	42.3823	74	0
1527741029.769286000	42.7682	495	1
1527741029.769345000	42.7682	276	1
1527741029.826229000	42.8251	74	0
1527741029.827571000	42.8264	74	0
1527741030.058454000	43.0573	284	0
1527741030.059738000	43.0586	358	0
1527741030.059774000	43.0586	74	1
1527741030.062339000	43.0612	364	0
1527741030.063630000	43.0625	314	0
1527741030.063653000	43.0625	74	1
1527741030.064874000	43.0637	112	0
1527741030.065088000	43.064	112	1
1527741030.080846000	43.0797	74	0
1527741030.432647000	43.4315	396	1
1527741030.432726000	43.4316	277	1
1527741030.453504000	43.4524	74	0
1527741030.454838000	43.4537	74	0
1527741030.700576000	43.6995	284	0
1527741030.701914000	43.7008	240	0
1527741030.701945000	43.7008	74	1
1527741030.704457000	43.7033	274	0
1527741030.705744000	43.7046	161	0
1527741030.705760000	43.7046	74	1
1527741030.707090000	43.706	112	0
1527741030.707234000	43.7061	112	1
1527741030.725687000	43.7246	74	0
1527741031.045560000	44.0444	1238	1
1527741031.045615000	44.0445	276	1
1527741031.061654000	44.0605	74	0
1527741031.068081000	44.067	74	0
1527741031.320319000	44.3192	284	0
1527741031.321539000	44.3204	309	0
1527741031.321564000	44.3204	74	1
1527741031.322941000	44.3218	308	0
1527741031.324281000	44.3232	225	0
1527741031.324304000	44.3232	74	1
1527741031.325490000	44.3244	112	0
1527741031.325919000	44.3248	112	1
1527741031.348751000	44.3476	74	0
1527741031.664345000	44.6632	396	1
1527741031.664432000	44.6633	280	1
1527741031.684582000	44.6835	74	0
1527741031.685905000	44.6848	74	0
1527741031.841366000	44.8402	284	0
1527741031.842609000	44.8415	321	0
1527741031.842636000	44.8415	74	1
1527741031.845810000	44.8447	143	0
1527741031.847163000	44.846	353	0
1527741031.847183000	44.8461	74	1
1527741031.848398000	44.8473	112	0
1527741031.848532000	44.8474	112	1
1527741031.870320000	44.8692	74	0
1527741032.214436000	45.2133	393	1
1527741032.214529000	45.2134	274	1
1527741032.233967000	45.2328	74	0
1527741032.235259000	45.2341	74	0
1527741032.476490000	45.4754	285	0
1527741032.477876000	45.4768	343	0
1527741032.477906000	45.4768	74	1
1527741032.479880000	45.4788	301	0
1527741032.481162000	45.48	317	0
1527741032.481187000	45.4801	74	1
1527741032.482367000	45.4812	112	0
1527741032.482596000	45.4815	112	1
1527741032.513467000	45.5123	74	0
1527741032.694781000	45.6937	538	1
1527741032.694841000	45.6937	276	1
1527741032.724476000	45.7234	74	0
1527741032.725767000	45.7246	74	0
1527741032.856571000	45.8554	282	0
1527741032.857889000	45.8568	386	0
1527741032.857912000	45.8568	74	1
1527741032.864475000	45.8633	145	0
1527741032.865776000	45.8647	130	0
1527741032.865800000	45.8647	74	1
1527741032.867163000	45.866	112	0
1527741032.867394000	45.8663	112	1
1527741032.909545000	45.9084	74	0
1527741034.068006000	47.0669	395	1
1527741034.068093000	47.067	276	1
1527741034.111400000	47.1103	74	0
1527741034.112709000	47.1116	74	0
1527741034.232714000	47.2316	284	0
1527741034.234002000	47.2329	310	0
1527741034.234030000	47.2329	74	1
1527741034.237010000	47.2359	199	0
1527741034.238381000	47.2373	286	0
1527741034.238399000	47.2373	74	1
1527741034.239662000	47.2385	112	0
1527741034.239892000	47.2388	112	1
1527741034.265273000	47.2641	74	0
1527741034.646739000	47.6456	399	1
1527741034.646793000	47.6457	273	1
1527741034.665931000	47.6648	74	0
1527741034.667277000	47.6662	74	0
1527741034.888506000	47.8874	282	0
1527741034.889855000	47.8887	303	0
1527741034.889884000	47.8888	74	1
1527741034.891334000	47.8902	327	0
1527741034.892567000	47.8914	142	0
1527741034.892591000	47.8915	74	1
1527741034.893820000	47.8927	112	0
1527741034.894008000	47.8929	112	1
1527741034.916841000	47.9157	74	0
1527741035.337625000	48.3365	399	1
1527741035.337682000	48.3366	277	1
1527741035.357680000	48.3566	74	0
1527741035.359017000	48.3579	74	0
1527741035.458831000	48.4577	281	0
1527741035.460174000	48.459	262	0
1527741035.460204000	48.4591	74	1
1527741035.463424000	48.4623	204	0
1527741035.464666000	48.4635	109	0
1527741035.464694000	48.4636	74	1
1527741035.465946000	48.4648	112	0
1527741035.466082000	48.465	112	1
1527741035.484635000	48.4835	74	0
1527741036.624576000	49.6235	396	1
1527741036.624655000	49.6235	274	1
1527741036.643648000	49.6425	74	0
1527741036.644930000	49.6438	74	0
1527741037.048141000	50.047	280	0
1527741037.049364000	50.0482	213	0
1527741037.049397000	50.0483	74	1
1527741037.056039000	50.0549	264	0
1527741037.057341000	50.0562	296	0
1527741037.057367000	50.0562	74	1
1527741037.058605000	50.0575	112	0
1527741037.058778000	50.0577	112	1
1527741037.115720000	50.1146	74	0
1527741037.218431000	50.2173	409	1
1527741037.218540000	50.2174	278	1
1527741037.287979000	50.2869	74	0
1527741037.289242000	50.2881	74	0
1527741037.458383000	50.4573	283	0
1527741037.459673000	50.4585	202	0
1527741037.459691000	50.4586	74	1
1527741037.466216000	50.4651	359	0
1527741037.467547000	50.4664	266	0
1527741037.467562000	50.4664	74	1
1527741037.468836000	50.4677	112	0
1527741037.469043000	50.4679	112	1
1527741037.680867000	50.6797	86	1
1527741037.708880000	50.7078	86	1
1527741037.721138000	50.72	74	0
1527741038.471910000	51.4708	501	1
1527741038.471963000	51.4708	283	1
1527741038.615847000	51.6147	74	0
1527741038.617184000	51.6161	74	0
1527741038.715408000	51.7143	281	0
1527741038.716693000	51.7156	246	0
1527741038.716728000	51.7156	74	1
1527741038.720597000	51.7195	243	0
1527741038.721949000	51.7208	245	0
1527741038.721968000	51.7208	74	1
1527741038.723157000	51.722	112	0
1527741038.723335000	51.7222	112	1
1527741038.759973000	51.7588	74	0
1527741039.281764000	52.2806	495	1
1527741039.281820000	52.2807	277	1
1527741039.365456000	52.3643	74	0
1527741039.366761000	52.3656	74	0
1527741039.573733000	52.5726	281	0
1527741039.575094000	52.574	243	0
1527741039.575122000	52.574	74	1
1527741039.580367000	52.5792	358	0
1527741039.581594000	52.5805	149	0
1527741039.581619000	52.5805	74	1
1527741039.582884000	52.5818	112	0
1527741039.583008000	52.5819	112	1
1527741039.602973000	52.6018	74	0
1527741039.791523000	52.7904	396	1
1527741039.791601000	52.7905	275	1
1527741039.816478000	52.8154	74	0
1527741039.817825000	52.8167	74	0
1527741039.959317000	52.9582	281	0
1527741039.960651000	52.9595	274	0
1527741039.960683000	52.9596	74	1
1527741039.964845000	52.9637	132	0
1527741039.966129000	52.965	157	0
1527741039.966153000	52.965	74	1
1527741039.967435000	52.9663	112	0
1527741039.967594000	52.9665	112	1
1527741039.990770000	52.9896	74	0
1527741040.349864000	53.3487	1239	1
1527741040.349914000	53.3488	285	1
1527741040.366052000	53.3649	74	0
1527741040.367447000	53.3663	74	0
1527741040.603510000	53.6024	284	0
1527741040.604853000	53.6037	271	0
1527741040.604883000	53.6038	74	1
1527741040.607243000	53.6061	117	0
1527741040.608490000	53.6074	125	0
1527741040.608516000	53.6074	74	1
1527741040.609839000	53.6087	112	0
1527741040.610083000	53.609	112	1
1527741040.627464000	53.6263	74	0
1527741041.036415000	54.0353	395	1
1527741041.036505000	54.0354	273	1
1527741041.071617000	54.0705	74	0
1527741041.074192000	54.0731	74	0
1527741041.186134000	54.185	285	0
1527741041.187471000	54.1863	281	0
1527741041.187494000	54.1864	74	1
1527741041.191176000	54.1901	238	0
1527741041.192459000	54.1913	218	0
1527741041.192475000	54.1913	74	1
1527741041.193773000	54.1926	112	0
1527741041.193991000	54.1929	112	1
1527741041.212108000	54.211	74	0
1527741041.696658000	54.6955	538	1
1527741041.696734000	54.6956	284	1
1527741041.735349000	54.7342	74	0
1527741041.736638000	54.7355	74	0
1527741041.843029000	54.8419	282	0
1527741041.844297000	54.8432	200	0
1527741041.844322000	54.8432	74	1
1527741041.845607000	54.8445	291	0
1527741041.846941000	54.8458	303	0
1527741041.846956000	54.8458	74	1
1527741041.848338000	54.8472	112	0
1527741041.848487000	54.8474	112	1
1527741041.924525000	54.9234	74	0
1527741042.364727000	55.3636	396	1
1527741042.364814000	55.3637	278	1
1527741042.392433000	55.3913	74	0
1527741042.396474000	55.3953	74	0
1527741042.498406000	55.4973	284	0
1527741042.499646000	55.4985	353	0
1527741042.499675000	55.4985	74	1
1527741042.500912000	55.4998	356	0
1527741042.502265000	55.5011	244	0
1527741042.502290000	55.5012	74	1
1527741042.503491000	55.5024	112	0
1527741042.503692000	55.5026	112	1
1527741042.529996000	55.5289	74	0
1527741043.745309000	56.7442	399	1
1527741043.745396000	56.7443	276	1
1527741043.786480000	56.7854	74	0
1527741043.787875000	56.7867	74	0
1527741043.895230000	56.8941	284	0
1527741043.896483000	56.8954	199	0
1527741043.896513000	56.8954	74	1
1527741043.905740000	56.9046	143	0
1527741043.907107000	56.906	130	0
1527741043.907135000	56.906	74	1
1527741043.908448000	56.9073	112	0
1527741043.908588000	56.9075	112	1
1527741043.934715000	56.9336	74	0
1527741044.113697000	57.1126	398	1
1527741044.113751000	57.1126	274	1
1527741044.208494000	57.2074	74	0
1527741044.209892000	57.2088	74	0
1527741044.313338000	57.3122	282	0
1527741044.314586000	57.3135	237	0
1527741044.314616000	57.3135	74	1
1527741044.317130000	57.316	320	0
1527741044.318416000	57.3173	150	0
1527741044.318442000	57.3173	74	1
1527741044.319722000	57.3186	112	0
1527741044.319979000	57.3189	112	1
1527741044.338256000	57.3371	74	0
1527741044.944813000	57.9437	394	1
1527741044.944854000	57.9437	275	1
1527741044.966186000	57.9651	74	0
1527741044.967478000	57.9664	74	0
1527741045.215061000	58.2139	281	0
1527741045.217665000	58.2165	364	0
1527741045.217695000	58.2166	74	1
1527741045.227042000	58.2259	137	0
1527741045.256938000	58.2558	193	0
1527741045.256975000	58.2558	74	1
1527741045.258250000	58.2571	112	0
1527741045.258400000	58.2573	112	1
1527741045.274453000	58.2733	74	0
1527741045.474005000	58.4729	407	1
1527741045.474068000	58.4729	276	1
1527741045.489465000	58.4883	74	0
1527741045.490750000	58.4896	74	0
1527741045.607306000	58.6062	283	0
1527741045.608561000	58.6074	384	0
1527741045.608593000	58.6075	74	1
1527741045.609837000	58.6087	355	0
1527741045.611181000	58.6101	201	0
1527741045.611201000	58.6101	74	1
1527741045.612404000	58.6113	112	0
1527741045.612610000	58.6115	112	1
1527741045.628192000	58.6271	74	0
1527741046.075021000	59.0739	395	1
1527741046.075107000	59.074	276	1
1527741046.093912000	59.0928	74	0
1527741046.095209000	59.0941	74	0
1527741046.209801000	59.2087	281	0
1527741046.211108000	59.21	414	0
1527741046.211134000	59.21	74	1
1527741046.213995000	59.2129	331	0
1527741046.215276000	59.2142	126	0
1527741046.215290000	59.2142	74	1
1527741046.216580000	59.2155	112	0
1527741046.216791000	59.2157	112	1
1527741046.252799000	59.2517	74	0
1527741046.554715000	59.5536	502	1
1527741046.554798000	59.5537	278	1
1527741046.581229000	59.5801	74	0
1527741046.582475000	59.5813	74	0
1527741046.709887000	59.7088	280	0
1527741046.711230000	59.7101	408	0
1527741046.711262000	59.7101	74	1
1527741046.713644000	59.7125	230	0
1527741046.714882000	59.7138	292	0
1527741046.714905000	59.7138	74	1
1527741046.716160000	59.715	112	0
1527741046.716330000	59.7152	112	1
1527741046.770890000	59.7698	74	0
1527741047.099765000	60.0986	500	1
1527741047.099884000	60.0988	277	1
1527741047.119235000	60.1181	74	0
1527741047.120500000	60.1194	74	0
1527741047.354602000	60.3535	284	0
1527741047.355909000	60.3548	404	0
1527741047.355948000	60.3548	74	1
1527741047.358390000	60.3573	174	0
1527741047.359695000	60.3586	170	0
1527741047.359719000	60.3586	74	1
1527741047.360981000	60.3599	112	0
1527741047.361131000	60.36	112	1
1527741047.408412000	60.4073	74	0
1527741047.550868000	60.5497	397	1
1527741047.550950000	60.5498	274	1
1527741047.568685000	60.5676	74	0
1527741047.569920000	60.5688	74	0
1527741047.674988000	60.6739	283	0
1527741047.676272000	60.6751	223	0
1527741047.676305000	60.6752	74	1
1527741047.677993000	60.6769	231	0
1527741047.679266000	60.6781	227	0
1527741047.679286000	60.6782	74	1
1527741047.680570000	60.6794	112	0
1527741047.680701000	60.6796	112	1
1527741047.718933000	60.7178	74	0
1527741048.112161000	61.111	1236	1
1527741048.112216000	61.1111	277	1
1527741048.129106000	61.128	74	0
1527741048.130371000	61.1292	74	0
1527741048.344210000	61.3431	282	0
1527741048.345482000	61.3444	333	0
1527741048.345511000	61.3444	74	1
1527741048.348303000	61.3472	289	0
1527741048.349537000	61.3484	219	0
1527741048.349560000	61.3484	74	1
1527741048.350900000	61.3498	112	0
1527741048.351143000	61.35	112	1
1527741048.371547000	61.3704	74	0
1527741048.532259000	61.5311	397	1
1527741048.532314000	61.5312	275	1
1527741048.546503000	61.5454	74	0
1527741048.547960000	61.5468	74	0
1527741048.845867000	61.8447	284	0
1527741048.847215000	61.8461	370	0
1527741048.847243000	61.8461	74	1
1527741048.850478000	61.8494	125	0
1527741048.851778000	61.8507	234	0
1527741048.851800000	61.8507	74	1
1527741048.853025000	61.8519	112	0
1527741048.853245000	61.8521	112	1
1527741048.870577000	61.8695	74	0
1527741049.040890000	62.0398	539	1
1527741049.040973000	62.0398	273	1
1527741049.062398000	62.0613	74	0
1527741049.063665000	62.0625	74	0
1527741049.164302000	62.1632	284	0
1527741049.165584000	62.1645	227	0
1527741049.165606000	62.1645	74	1
1527741049.170344000	62.1692	295	0
1527741049.171611000	62.1705	210	0
1527741049.171644000	62.1705	74	1
1527741049.172918000	62.1718	112	0
1527741049.173093000	62.172	112	1
1527741049.194055000	62.1929	74	0
1527741049.463379000	62.4623	395	1
1527741049.463461000	62.4623	273	1
1527741049.481928000	62.4808	74	0
1527741049.483206000	62.4821	74	0
1527741049.608340000	62.6072	282	0
1527741049.609635000	62.6085	421	0
1527741049.609664000	62.6085	74	1
1527741049.611892000	62.6108	358	0
1527741049.613170000	62.612	167	0
1527741049.613193000	62.6121	74	1
1527741049.614416000	62.6133	112	0
1527741049.614574000	62.6134	112	1
1527741049.636977000	62.6359	74	0
1527741050.000033000	62.9989	376	1
1527741050.000138000	62.999	1434	1
1527741050.000143000	62.999	1434	1
1527741050.000146000	62.999	236	1
1527741050.000202000	62.9991	1434	1
1527741050.000208000	62.9991	1147	1
1527741050.021548000	63.0204	74	0
1527741050.022888000	63.0218	74	0
1527741050.024097000	63.023	74	0
1527741050.025449000	63.0243	74	0
1527741050.026724000	63.0256	74	0
1527741050.234006000	63.2329	421	0
1527741050.238810000	63.2377	104	0
1527741050.238842000	63.2377	74	1
1527741050.240073000	63.2389	112	0
1527741050.240273000	63.2391	112	1
1527741050.263483000	63.2624	74	0
1527741050.418474000	63.4173	395	1
1527741050.418527000	63.4174	273	1
1527741050.433282000	63.4322	74	0
1527741050.438898000	63.4378	74	0
1527741050.565191000	63.5641	282	0
1527741050.566463000	63.5653	365	0
1527741050.566497000	63.5654	74	1
1527741050.567862000	63.5667	328	0
1527741050.569146000	63.568	171	0
1527741050.569171000	63.568	74	1
1527741050.570356000	63.5692	112	0
1527741050.570541000	63.5694	112	1
1527741050.590710000	63.5896	74	0
1527741050.647771000	63.6466	394	1
1527741050.647890000	63.6468	277	1
1527741050.663617000	63.6625	74	0
1527741050.664971000	63.6638	74	0
1527741050.793816000	63.7927	282	0
1527741050.795095000	63.794	178	0
1527741050.795124000	63.794	74	1
1527741050.799128000	63.798	324	0
1527741050.800433000	63.7993	154	0
1527741050.800459000	63.7993	74	1
1527741050.801647000	63.8005	112	0
1527741050.801773000	63.8006	112	1
1527741050.842428000	63.8413	74	0
1527741050.855813000	63.8547	407	1
1527741050.855849000	63.8547	273	1
1527741050.875231000	63.8741	74	0
1527741051.103382000	64.1023	282	0
1527741051.104701000	64.1036	196	0
1527741051.104729000	64.1036	74	1
1527741051.108025000	64.1069	131	0
1527741051.109307000	64.1082	136	0
1527741051.109332000	64.1082	74	1
1527741051.110582000	64.1095	112	0
1527741051.110799000	64.1097	112	1
1527741051.125547000	64.1244	74	0
1527741051.737939000	64.7368	395	1
1527741051.737997000	64.7369	275	1
1527741051.757983000	64.7569	74	0
1527741051.759269000	64.7581	74	0
1527741051.982261000	64.9811	282	0
1527741051.983496000	64.9824	243	0
1527741051.983528000	64.9824	74	1
1527741051.986074000	64.9849	126	0
1527741051.991774000	64.9906	230	0
1527741051.991810000	64.9907	74	1
1527741051.993024000	64.9919	112	0
1527741051.993172000	64.992	112	1
1527741052.007502000	65.0064	74	0
1527741052.017304000	65.0162	497	1
1527741052.017383000	65.0163	273	1
1527741052.033855000	65.0327	74	0
1527741052.035119000	65.034	74	0
1527741052.256297000	65.2552	284	0
1527741052.257668000	65.2565	340	0
1527741052.257699000	65.2566	74	1
1527741052.260411000	65.2593	303	0
1527741052.261685000	65.2606	125	0
1527741052.261716000	65.2606	74	1
1527741052.263014000	65.2619	112	0
1527741052.263195000	65.2621	112	1
1527741052.280502000	65.2794	74	0
1527741053.031494000	66.0304	499	1
1527741053.031576000	66.0305	281	1
1527741053.048676000	66.0476	74	0
1527741053.049963000	66.0488	74	0
1527741053.155117000	66.154	282	0
1527741053.156387000	66.1553	361	0
1527741053.156414000	66.1553	74	1
1527741053.160633000	66.1595	305	0
1527741053.161888000	66.1608	123	0
1527741053.161916000	66.1608	74	1
1527741053.163194000	66.1621	112	0
1527741053.163383000	66.1623	112	1
1527741053.179444000	66.1783	74	0
1527741053.308598000	66.3075	395	1
1527741053.308673000	66.3075	275	1
1527741053.326115000	66.325	74	0
1527741053.327467000	66.3263	74	0
1527741053.431287000	66.4302	284	0
1527741053.432517000	66.4314	199	0
1527741053.432547000	66.4314	74	1
1527741053.435072000	66.4339	251	0
1527741053.436365000	66.4352	257	0
1527741053.436392000	66.4353	74	1
1527741053.437727000	66.4366	112	0
1527741053.437972000	66.4368	112	1
1527741053.454808000	66.4537	74	0
1527741053.649524000	66.6484	1237	1
1527741053.649572000	66.6484	273	1
1527741053.671275000	66.6701	74	0
1527741053.681639000	66.6805	74	0
1527741053.799834000	66.7987	286	0
1527741053.801109000	66.8	296	0
1527741053.801139000	66.8	74	1
1527741053.803771000	66.8026	177	0
1527741053.805060000	66.8039	359	0
1527741053.805081000	66.804	74	1
1527741053.806307000	66.8052	112	0
1527741053.806457000	66.8053	112	1
1527741053.831785000	66.8307	74	0
1527741054.479805000	67.4787	399	1
1527741054.479851000	67.4787	280	1
1527741054.511683000	67.5106	74	0
1527741054.512974000	67.5118	74	0
1527741054.607994000	67.6069	284	0
1527741054.609272000	67.6081	267	0
1527741054.609304000	67.6082	74	1
1527741054.610480000	67.6094	212	0
1527741054.611832000	67.6107	250	0
1527741054.611855000	67.6107	74	1
1527741054.613035000	67.6119	112	0
1527741054.613181000	67.6121	112	1
1527741054.653196000	67.6521	74	0
1527741055.140620000	68.1395	539	1
1527741055.140692000	68.1396	279	1
1527741055.155881000	68.1548	74	0
1527741055.157225000	68.1561	74	0
1527741055.380052000	68.3789	279	0
1527741055.381330000	68.3802	359	0
1527741055.381365000	68.3802	74	1
1527741055.383411000	68.3823	246	0
1527741055.384777000	68.3837	127	0
1527741055.384798000	68.3837	74	1
1527741055.386010000	68.3849	112	0
1527741055.386164000	68.385	112	1
1527741055.402492000	68.4014	74	0
1527741055.590636000	68.5895	396	1
1527741055.590709000	68.5896	279	1
1527741055.618197000	68.6171	74	0
1527741055.619471000	68.6183	74	0
1527741055.836745000	68.8356	284	0
1527741055.838087000	68.837	193	0
1527741055.838118000	68.837	74	1
1527741055.842203000	68.8411	277	0
1527741055.843480000	68.8424	112	0
1527741055.843505000	68.8424	74	1
1527741055.844734000	68.8436	112	0
1527741055.844876000	68.8438	112	1
1527741055.874342000	68.8732	74	0
1527741056.268659000	69.2675	398	1
1527741056.268738000	69.2676	276	1
1527741056.284064000	69.2829	74	0
1527741056.285371000	69.2842	74	0
1527741056.397003000	69.3959	283	0
1527741056.398404000	69.3973	208	0
1527741056.398433000	69.3973	74	1
1527741056.402584000	69.4015	243	0
1527741056.404004000	69.4029	284	0
1527741056.404028000	69.4029	74	1
1527741056.405306000	69.4042	112	0
1527741056.405552000	69.4044	112	1
1527741056.426877000	69.4258	74	0
1527741056.670814000	69.6697	399	1
1527741056.670901000	69.6698	275	1
1527741056.692882000	69.6918	74	0
1527741056.695440000	69.6943	74	0
1527741056.909197000	69.9081	283	0
1527741056.910478000	69.9094	249	0
1527741056.910513000	69.9094	74	1
1527741056.915065000	69.9139	288	0
1527741056.916415000	69.9153	282	0
1527741056.916439000	69.9153	74	1
1527741056.917692000	69.9166	112	0
1527741056.917876000	69.9168	112	1
1527741056.949441000	69.9483	74	0
1527741057.053985000	70.0529	398	1
1527741057.054067000	70.0529	274	1
1527741057.072045000	70.0709	74	0
1527741057.076373000	70.0752	74	0
1527741057.182461000	70.1813	279	0
1527741057.183743000	70.1826	327	0
1527741057.183780000	70.1827	74	1
1527741057.185482000	70.1844	166	0
1527741057.186729000	70.1856	157	0
1527741057.186753000	70.1856	74	1
1527741057.188148000	70.187	112	0
1527741057.188391000	70.1873	112	1
1527741057.215088000	70.214	74	0
1527741057.322763000	70.3216	410	1
1527741057.322843000	70.3217	273	1
1527741057.345316000	70.3442	74	0
1527741057.346674000	70.3455	74	0
1527741057.461458000	70.4603	281	0
1527741057.462686000	70.4616	368	0
1527741057.462720000	70.4616	74	1
1527741057.467398000	70.4663	328	0
1527741057.468679000	70.4676	114	0
1527741057.468708000	70.4676	74	1
1527741057.469934000	70.4688	112	0
1527741057.470156000	70.469	112	1
1527741057.499077000	70.498	74	0
1527741057.861826000	70.8607	496	1
1527741057.861903000	70.8608	276	1
1527741057.881076000	70.88	74	0
1527741057.882416000	70.8813	74	0
1527741058.116723000	71.1156	283	0
1527741058.118069000	71.1169	353	0
1527741058.118104000	71.117	74	1
1527741058.121106000	71.12	359	0
1527741058.122387000	71.1213	294	0
1527741058.122412000	71.1213	74	1
1527741058.123658000	71.1225	112	0
1527741058.123801000	71.1227	112	1
1527741058.143559000	71.1424	74	0
1527741058.180695000	71.1796	396	1
1527741058.180755000	71.1796	274	1
1527741058.199684000	71.1986	74	0
1527741058.201702000	71.2006	74	0
1527741058.331734000	71.3306	283	0
1527741058.333075000	71.3319	359	0
1527741058.333115000	71.332	74	1
1527741058.334353000	71.3332	363	0
1527741058.335637000	71.3345	308	0
1527741058.335667000	71.3345	74	1
1527741058.336851000	71.3357	112	0
1527741058.337001000	71.3359	112	1
1527741058.360375000	71.3592	74	0
1527741058.482014000	71.4809	495	1
1527741058.482067000	71.4809	274	1
1527741058.497526000	71.4964	74	0
1527741058.499292000	71.4982	74	0
1527741058.601514000	71.6004	283	0
1527741058.602857000	71.6017	396	0
1527741058.602889000	71.6018	74	1
1527741058.607992000	71.6069	310	0
1527741058.609275000	71.6082	172	0
1527741058.609303000	71.6082	74	1
1527741058.610529000	71.6094	112	0
1527741058.610752000	71.6096	112	1
1527741058.626717000	71.6256	74	0
1527741059.178122000	72.177	1219	1
1527741059.178221000	72.1771	1434	1
1527741059.178225000	72.1771	1434	1
1527741059.178229000	72.1771	236	1
1527741059.178286000	72.1772	1434	1
1527741059.178302000	72.1772	1434	1
1527741059.178306000	72.1772	236	1
1527741059.178358000	72.1772	1434	1
1527741059.178371000	72.1772	1434	1
1527741059.178374000	72.1772	236	1
1527741059.178456000	72.1773	1434	1
1527741059.178460000	72.1773	1434	1
1527741059.178463000	72.1773	236	1
1527741059.195233000	72.1941	74	0
1527741059.195447000	72.1943	1434	1
1527741059.196493000	72.1954	74	0
1527741059.196511000	72.1954	1434	1
1527741059.197893000	72.1968	74	0
1527741059.197908000	72.1968	1434	1
1527741059.199178000	72.1981	74	0
1527741059.199195000	72.1981	1434	1
1527741059.200458000	72.1993	74	0
1527741059.200474000	72.1993	563	1
1527741059.201753000	72.2006	74	0
1527741059.203019000	72.2019	74	0
1527741059.204295000	72.2032	74	0
1527741059.205515000	72.2044	74	0
1527741059.221340000	72.2202	74	0
1527741059.221731000	72.2206	394	1
1527741059.221767000	72.2206	273	1
1527741059.222720000	72.2216	74	0
1527741059.224784000	72.2237	74	0
1527741059.226127000	72.225	74	0
1527741059.227467000	72.2263	74	0
1527741059.239714000	72.2386	74	0
1527741059.240996000	72.2399	74	0
1527741059.323128000	72.322	421	0
1527741059.330789000	72.3297	104	0
1527741059.330821000	72.3297	74	1
1527741059.332118000	72.331	112	0
1527741059.332353000	72.3312	112	1
1527741059.349736000	72.3486	283	0
1527741059.351029000	72.3499	386	0
1527741059.351058000	72.3499	74	1
1527741059.353255000	72.3521	119	0
1527741059.354484000	72.3534	275	0
1527741059.354508000	72.3534	74	1
1527741059.376507000	72.3754	74	0
1527741059.752157000	72.751	392	1
1527741059.752222000	72.7511	274	1
1527741059.774836000	72.7737	74	0
1527741059.776173000	72.775	74	0
1527741059.890692000	72.8896	281	0
1527741059.891978000	72.8909	411	0
1527741059.892008000	72.8909	74	1
1527741059.894350000	72.8932	148	0
1527741059.895636000	72.8945	170	0
1527741059.895658000	72.8945	74	1
1527741059.896881000	72.8958	112	0
1527741059.897100000	72.896	112	1
1527741059.917682000	72.9166	74	0
1527741060.681211000	73.6801	536	1
1527741060.681262000	73.6801	276	1
1527741060.703925000	73.7028	74	0
1527741060.705307000	73.7042	74	0
1527741060.813077000	73.812	280	0
1527741060.814366000	73.8132	338	0
1527741060.814395000	73.8133	74	1
1527741060.815669000	73.8145	231	0
1527741060.816886000	73.8158	307	0
1527741060.816910000	73.8158	74	1
1527741060.818288000	73.8172	112	0
1527741060.818538000	73.8174	112	1
1527741060.836706000	73.8356	74	0
1527741063.463095000	76.462	400	1
1527741063.463178000	76.4621	278	1
1527741063.483662000	76.4825	74	0
1527741063.484948000	76.4838	74	0
1527741063.603795000	76.6027	280	0
1527741063.605039000	76.6039	203	0
1527741063.605072000	76.6039	74	1
1527741063.610041000	76.6089	142	0
1527741063.611399000	76.6103	220	0
1527741063.611425000	76.6103	74	1
1527741063.612676000	76.6116	112	0
1527741063.612951000	76.6118	112	1
1527741063.656460000	76.6553	74	0
1527741063.922174000	76.921	395	1
1527741063.922249000	76.9211	275	1
1527741063.948058000	76.9469	74	0
1527741063.949366000	76.9482	74	0
1527741064.057567000	77.0564	283	0
1527741064.058884000	77.0578	287	0
1527741064.058912000	77.0578	74	1
1527741064.062059000	77.0609	260	0
1527741064.063390000	77.0623	313	0
1527741064.063414000	77.0623	74	1
1527741064.064696000	77.0636	112	0
1527741064.064931000	77.0638	112	1
1527741064.080126000	77.079	74	0
1527741064.300947000	77.2998	399	1
1527741064.301029000	77.2999	275	1
1527741064.319796000	77.3187	74	0
1527741064.321067000	77.3199	74	0
1527741064.445459000	77.4443	283	0
1527741064.446761000	77.4456	210	0
1527741064.446790000	77.4457	74	1
1527741064.449397000	77.4483	289	0
1527741064.450687000	77.4496	245	0
1527741064.450705000	77.4496	74	1
1527741064.452038000	77.4509	112	0
1527741064.452276000	77.4512	112	1
1527741064.488923000	77.4878	74	0
1527741064.763308000	77.7622	398	1
1527741064.763362000	77.7622	276	1
1527741064.779104000	77.778	74	0
1527741064.780451000	77.7793	74	0
1527741065.023981000	78.0229	280	0
1527741065.025272000	78.0241	420	0
1527741065.025305000	78.0242	74	1
1527741065.026991000	78.0259	347	0
1527741065.028334000	78.0272	278	0
1527741065.028359000	78.0272	74	1
1527741065.029586000	78.0285	112	0
1527741065.029742000	78.0286	112	1
1527741065.057239000	78.0561	74	0
1527741065.373189000	78.3721	407	1
1527741065.373233000	78.3721	278	1
1527741065.388830000	78.3877	74	0
1527741065.390118000	78.389	74	0
1527741065.494692000	78.4936	281	0
1527741065.495975000	78.4948	195	0
1527741065.496003000	78.4949	74	1
1527741065.502049000	78.5009	276	0
1527741065.503334000	78.5022	219	0
1527741065.503360000	78.5022	74	1
1527741065.504644000	78.5035	112	0
1527741065.504881000	78.5038	112	1
1527741065.530271000	78.5291	74	0
1527741066.062332000	79.0612	501	1
1527741066.062386000	79.0613	277	1
1527741066.088879000	79.0878	74	0
1527741066.090167000	79.089	74	0
1527741066.202197000	79.2011	283	0
1527741066.207876000	79.2068	411	0
1527741066.207909000	79.2068	74	1
1527741066.213334000	79.2122	275	0
1527741066.214585000	79.2135	184	0
1527741066.214607000	79.2135	74	1
1527741066.215855000	79.2147	112	0
1527741066.216071000	79.2149	112	1
1527741066.242058000	79.2409	74	0
1527741066.494204000	79.4931	396	1
1527741066.494247000	79.4931	278	1
1527741066.509629000	79.5085	74	0
1527741066.510949000	79.5098	74	0
1527741066.630058000	79.6289	281	0
1527741066.631345000	79.6302	275	0
1527741066.631381000	79.6303	74	1
1527741066.634595000	79.6335	277	0
1527741066.635937000	79.6348	165	0
1527741066.635962000	79.6348	74	1
1527741066.637200000	79.6361	112	0
1527741066.637328000	79.6362	112	1
1527741066.663476000	79.6624	74	0
1527741067.025283000	80.0242	496	1
1527741067.025339000	80.0242	278	1
1527741067.058141000	80.057	74	0
1527741067.059429000	80.0583	74	0
1527741067.162673000	80.1615	280	0
1527741067.163941000	80.1628	230	0
1527741067.163981000	80.1629	74	1
1527741067.166174000	80.165	181	0
1527741067.167482000	80.1664	325	0
1527741067.167508000	80.1664	74	1
1527741067.168766000	80.1676	112	0
1527741067.168944000	80.1678	112	1
1527741067.189302000	80.1882	74	0
1527741067.682485000	80.6814	1241	1
1527741067.682536000	80.6814	279	1
1527741067.700255000	80.6991	74	0
1527741067.701478000	80.7004	74	0
1527741067.809203000	80.8081	280	0
1527741067.810480000	80.8094	240	0
1527741067.810512000	80.8094	74	1
1527741067.814992000	80.8139	201	0
1527741067.816268000	80.8151	216	0
1527741067.816297000	80.8152	74	1
1527741067.817570000	80.8164	112	0
1527741067.817748000	80.8166	112	1
1527741067.841026000	80.8399	74	0
1527741067.922935000	80.9218	394	1
1527741067.922999000	80.9219	279	1
1527741067.950943000	80.9498	74	0
1527741067.956730000	80.9556	74	0
1527741068.186884000	81.1858	283	0
1527741068.188301000	81.1872	415	0
1527741068.188341000	81.1872	74	1
1527741068.191040000	81.1899	216	0
1527741068.192296000	81.1912	282	0
1527741068.192321000	81.1912	74	1
1527741068.193558000	81.1924	112	0
1527741068.193760000	81.1926	112	1
1527741068.216574000	81.2154	74	0
1527741068.342316000	81.3412	395	1
1527741068.342357000	81.3412	278	1
1527741068.369007000	81.3679	74	0
1527741068.370295000	81.3692	74	0
1527741068.590257000	81.5891	281	0
1527741068.591486000	81.5904	180	0
1527741068.591524000	81.5904	74	1
1527741068.594296000	81.5932	158	0
1527741068.595534000	81.5944	110	0
1527741068.595561000	81.5944	74	1
1527741068.596814000	81.5957	112	0
1527741068.596949000	81.5958	112	1
1527741068.638222000	81.6371	74	0
1527741068.782811000	81.7817	539	1
1527741068.782894000	81.7818	282	1
1527741068.797810000	81.7967	74	0
1527741068.799097000	81.798	74	0
1527741069.045341000	82.0442	281	0
1527741069.046632000	82.0455	423	0
1527741069.046665000	82.0455	74	1
1527741069.050284000	82.0492	354	0
1527741069.051503000	82.0504	130	0
1527741069.051532000	82.0504	74	1
1527741069.052833000	82.0517	112	0
1527741069.053055000	82.0519	112	1
1527741069.067754000	82.0666	74	0
1527741072.253247000	85.2521	396	1
1527741072.253302000	85.2522	279	1
1527741072.273866000	85.2727	74	0
1527741072.275143000	85.274	74	0
1527741072.511649000	85.5105	283	0
1527741072.512920000	85.5118	174	0
1527741072.512951000	85.5118	74	1
1527741072.516208000	85.5151	124	0
1527741072.517498000	85.5164	123	0
1527741072.517520000	85.5164	74	1
1527741072.518867000	85.5177	112	0
1527741072.519071000	85.5179	112	1
1527741072.565853000	85.5647	74	0
1527741072.737240000	85.7361	395	1
[truncated: 666 more rows]
