# Supplementary material for: Method for multi-task learning fusion network traffic classification to address small sample labels
Source: Sci Rep. 2024 Jan 30;14:2518. doi: 10.1038/s41598-024-51933-8 (PMC10827795; doi:10.1038/s41598-024-51933-8)
Supplement: Supplementary file 2 — Supplementary Information 2. [file 41598_2024_51933_MOESM2_ESM.zip › QUIC Dataset/QUIC Dataset/pretraining/Google Doc/GoogleDoc-1160.txt]

1527776543.180942000	0	274	1
1527776543.200279000	0.0193369	69	0
1527776543.646315000	0.465373	281	0
1527776543.646317000	0.465375	1392	0
1527776543.646435000	0.465493	1392	0
1527776543.646548000	0.465606	1392	0
1527776543.646551000	0.465609	160	0
1527776543.646637000	0.465695	1392	0
1527776543.646808000	0.465866	1392	0
1527776543.646934000	0.465992	1392	0
1527776543.646937000	0.465995	168	0
1527776543.647018000	0.466076	673	0
1527776543.647802000	0.46686	110	1
1527776543.648616000	0.467674	1392	0
1527776543.648823000	0.467881	1392	0
1527776543.648918000	0.467976	674	0
1527776543.651516000	0.470574	86	1
1527776543.653004000	0.472062	1392	0
1527776543.653077000	0.472135	1392	0
1527776543.653263000	0.472321	1392	0
1527776543.653265000	0.472323	168	0
1527776543.655500000	0.474558	89	1
1527776543.662973000	0.482031	1172	0
1527776543.665501000	0.484559	80	1
1527776543.680094000	0.499152	1392	0
1527776543.680385000	0.499443	1392	0
1527776543.680704000	0.499762	1392	0
1527776543.682288000	0.501346	180	0
1527776543.682505000	0.501563	89	1
1527776543.682640000	0.501698	1221	0
1527776543.683007000	0.502065	1392	0
1527776543.683009000	0.502067	232	0
1527776543.683239000	0.502297	1392	0
1527776543.684427000	0.503485	782	0
1527776543.684745000	0.503803	1392	0
1527776543.685298000	0.504356	984	0
1527776543.685548000	0.504606	98	1
1527776543.688941000	0.507999	1392	0
1527776543.689227000	0.508285	1392	0
1527776543.690423000	0.509481	1392	0
1527776543.690426000	0.509484	168	0
1527776543.690511000	0.509569	1392	0
1527776543.690513000	0.509571	150	0
1527776543.691138000	0.510196	1392	0
1527776543.691216000	0.510274	1392	0
1527776543.691219000	0.510277	1392	0
1527776543.691759000	0.510817	168	0
1527776543.691829000	0.510887	64	0
1527776543.691897000	0.510955	1392	0
1527776543.691898000	0.510956	131	0
1527776543.692061000	0.511119	107	1
1527776543.695040000	0.514098	86	1
1527776543.696416000	0.515474	1392	0
1527776543.696520000	0.515578	1392	0
1527776543.696523000	0.515581	1392	0
1527776543.696529000	0.515587	168	0
1527776543.696530000	0.515588	64	0
1527776543.698503000	0.517561	772	0
1527776543.703789000	0.522847	1392	0
1527776543.703792000	0.52285	1392	0
1527776543.703921000	0.522979	1392	0
1527776543.706168000	0.525226	168	0
1527776543.706255000	0.525313	643	0
1527776543.706258000	0.525316	72	0
1527776543.707604000	0.526662	166	0
1527776543.709269000	0.528327	107	1
1527776543.711927000	0.530985	86	1
1527776544.138972000	0.95803	897	1
1527776544.139056000	0.958114	1392	1
1527776544.139082000	0.95814	896	1
1527776544.139944000	0.959002	197	1
1527776544.160772000	0.97983	69	0
1527776544.221641000	1.0407	897	1
1527776544.241887000	1.06095	69	0
1527776544.521536000	1.34059	257	0
1527776544.521866000	1.34092	1392	0
1527776544.521957000	1.34101	1392	0
1527776544.522175000	1.34123	1392	0
1527776544.522177000	1.34123	160	0
1527776544.522305000	1.34136	1392	0
1527776544.522476000	1.34153	1392	0
1527776544.522547000	1.3416	1051	0
1527776544.523290000	1.34235	72	0
1527776544.523785000	1.34284	178	0
1527776544.523902000	1.34296	113	1
1527776544.706404000	1.52546	354	0
1527776544.709681000	1.52874	80	1
1527776544.710051000	1.52911	60	0
1527776544.712579000	1.53164	80	1
1527776544.845212000	1.66427	196	1
1527776544.869364000	1.68842	69	0
1527776545.153257000	1.97231	499	1
1527776545.173195000	1.99225	384	0
1527776545.173291000	1.99235	1094	0
1527776545.175741000	1.9948	84	0
1527776545.175825000	1.99488	86	1
1527776545.176732000	1.99579	81	0
1527776545.178576000	1.99763	83	1
1527776545.198494000	2.01755	272	0
1527776545.198605000	2.01766	547	0
1527776545.201618000	2.02068	83	1
1527776545.406833000	2.22589	227	1
1527776545.406912000	2.22597	124	1
1527776545.427599000	2.24666	69	0
1527776545.433068000	2.25213	69	0
1527776545.435371000	2.25443	154	1
1527776545.435450000	2.25451	170	1
1527776545.455625000	2.27468	69	0
1527776545.490996000	2.31005	1392	0
1527776545.491113000	2.31017	1392	0
1527776545.491391000	2.31045	1392	0
1527776545.491394000	2.31045	416	0
1527776545.491471000	2.31053	307	0
1527776545.493965000	2.31302	95	1
1527776545.580343000	2.3994	778	0
1527776545.580346000	2.3994	72	0
1527776545.580474000	2.39953	200	0
1527776545.583704000	2.40276	86	1
1527776546.411833000	3.23089	222	1
1527776546.432549000	3.25161	69	0
1527776546.552305000	3.37136	239	0
1527776546.552631000	3.37169	1392	0
1527776546.552817000	3.37188	978	0
1527776546.553576000	3.37263	72	0
1527776546.553647000	3.3727	196	0
1527776546.554803000	3.37386	83	1
1527776546.558383000	3.37744	89	1
1527776546.601437000	3.4205	1392	1
1527776546.601522000	3.42058	1392	1
1527776546.601559000	3.42062	322	1
1527776546.601630000	3.42069	823	1
1527776546.621667000	3.44072	69	0
1527776546.644008000	3.46307	443	0
1527776546.644012000	3.46307	261	0
1527776546.646684000	3.46574	86	1
1527776547.129653000	3.94871	750	1
1527776547.129773000	3.94883	1392	1
1527776547.129814000	3.94887	1392	1
1527776547.129848000	3.94891	1392	1
1527776547.129892000	3.94895	1392	1
1527776547.129931000	3.94899	1392	1
1527776547.129978000	3.94904	1392	1
1527776547.130005000	3.94906	1392	1
1527776547.130043000	3.9491	1392	1
1527776547.130096000	3.94915	1392	1
1527776547.130135000	3.94919	1392	1
1527776547.130190000	3.94925	1392	1
1527776547.130219000	3.94928	1392	1
1527776547.130257000	3.94931	1257	1
1527776547.150429000	3.96949	69	0
1527776547.153327000	3.97238	69	0
1527776547.297748000	4.11681	378	0
1527776547.309975000	4.12903	86	1
1527776547.338830000	4.15789	60	0
1527776547.342153000	4.16121	80	1
1527776549.031084000	5.85014	311	1
1527776549.031197000	5.85026	1392	1
1527776549.031225000	5.85028	968	1
1527776549.033272000	5.85233	203	1
1527776549.033345000	5.8524	1392	1
1527776549.033373000	5.85243	1392	1
1527776549.033411000	5.85247	747	1
1527776549.042765000	5.86182	81	1
1527776549.047956000	5.86701	231	1
1527776549.052461000	5.87152	69	0
1527776549.056368000	5.87543	69	0
1527776549.058990000	5.87805	74	0
1527776549.062243000	5.8813	86	1
1527776549.062304000	5.88136	69	0
1527776549.066956000	5.88601	69	0
1527776549.164971000	5.98403	379	0
1527776549.165527000	5.98459	60	0
1527776549.171183000	5.99024	86	1
1527776549.174265000	5.99332	80	1
1527776550.297991000	7.11705	523	0
1527776550.297994000	7.11705	286	0
1527776550.297997000	7.11705	212	0
1527776550.299915000	7.11897	103	1
1527776550.302592000	7.12165	231	1
1527776550.320252000	7.13931	69	0
1527776550.324338000	7.1434	69	0
1527776550.815673000	7.63473	958	0
1527776550.815779000	7.63484	1392	0
1527776550.815782000	7.63484	1392	0
1527776550.815784000	7.63484	1392	0
1527776550.815862000	7.63492	160	0
1527776550.815865000	7.63492	1392	0
1527776550.815942000	7.635	1336	0
1527776550.818674000	7.63773	104	1
1527776550.818880000	7.63794	1392	0
1527776550.819610000	7.63867	1392	0
1527776550.819682000	7.63874	1392	0
1527776550.819685000	7.63874	168	0
1527776550.819754000	7.63881	1206	0
1527776550.819757000	7.63881	1392	0
1527776550.819830000	7.63889	1392	0
1527776550.819832000	7.63889	1392	0
1527776550.819834000	7.63889	168	0
1527776550.819904000	7.63896	64	0
1527776550.820053000	7.63911	107	1
1527776550.843176000	7.66223	960	1
1527776550.843287000	7.66234	1392	1
1527776550.843328000	7.66239	1392	1
1527776550.843363000	7.66242	1392	1
1527776550.843402000	7.66246	1392	1
1527776550.843451000	7.66251	1392	1
1527776550.843497000	7.66255	1392	1
1527776550.843523000	7.66258	1392	1
1527776550.843573000	7.66263	1392	1
1527776550.843598000	7.66266	1392	1
1527776550.843648000	7.66271	1392	1
1527776550.843675000	7.66273	1392	1
1527776550.843717000	7.66278	1392	1
1527776550.843751000	7.66281	1108	1
1527776550.845212000	7.66427	81	1
1527776550.862812000	7.68187	69	0
1527776550.865188000	7.68425	86	0
1527776550.868250000	7.68731	83	1
1527776550.874747000	7.6938	1392	0
1527776550.874855000	7.69391	713	0
1527776550.875160000	7.69422	1392	0
1527776550.875551000	7.69461	1392	0
1527776550.875794000	7.69485	1392	0
1527776550.875797000	7.69485	160	0
1527776550.876124000	7.69518	1392	0
1527776550.876457000	7.69551	1392	0
1527776550.876758000	7.69582	1392	0
1527776550.876760000	7.69582	160	0
1527776550.877115000	7.69617	1392	0
1527776550.877117000	7.69617	337	0
1527776550.879228000	7.69829	107	1
1527776550.879540000	7.6986	1392	0
1527776550.879820000	7.69888	1392	0
1527776550.880132000	7.69919	1392	0
1527776550.880134000	7.69919	168	0
1527776550.880208000	7.69927	64	0
1527776550.883671000	7.70273	1392	0
1527776550.883674000	7.70273	186	0
1527776550.884592000	7.70365	98	1
1527776550.887477000	7.70653	83	1
1527776550.894274000	7.71333	1392	0
1527776550.894550000	7.71361	1392	0
1527776550.894865000	7.71392	1392	0
1527776550.894868000	7.71393	168	0
1527776550.894934000	7.71399	64	0
1527776550.895896000	7.71495	1164	0
1527776550.896551000	7.71561	1392	0
1527776550.896832000	7.71589	1392	0
1527776550.897147000	7.7162	1392	0
1527776550.897150000	7.71621	168	0
1527776550.897229000	7.71629	101	1
1527776550.897487000	7.71654	977	0
1527776550.897750000	7.71681	1392	0
1527776550.898007000	7.71706	1231	0
1527776550.898497000	7.71756	736	0
1527776550.900708000	7.71977	95	1
1527776550.901330000	7.72039	1392	0
1527776550.901588000	7.72065	1306	0
1527776550.902974000	7.72203	1392	0
1527776550.903277000	7.72233	1392	0
1527776550.903279000	7.72234	318	0
1527776550.903361000	7.72242	72	0
1527776550.903363000	7.72242	180	0
1527776550.904280000	7.72334	98	1
1527776552.222462000	9.04152	343	1
1527776552.222555000	9.04161	124	1
1527776552.242036000	9.06109	69	0
1527776552.297469000	9.11653	1392	0
1527776552.297699000	9.11676	1392	0
1527776552.298004000	9.11706	1392	0
1527776552.298093000	9.11715	622	0
1527776552.298161000	9.11722	72	0
1527776552.298162000	9.11722	68	0
1527776552.301063000	9.12012	98	1
1527776553.367467000	10.1865	838	1
1527776553.367551000	10.1866	274	1
1527776553.370461000	10.1895	557	1
1527776553.370544000	10.1896	1392	1
1527776553.370571000	10.1896	1392	1
1527776553.370612000	10.1897	959	1
1527776553.386081000	10.2051	70	0
1527776553.388342000	10.2074	69	0
1527776553.388404000	10.2075	80	1
1527776553.393050000	10.2121	69	0
1527776553.415344000	10.2344	382	1
1527776553.435066000	10.2541	69	0
1527776553.502485000	10.3215	380	0
1527776553.505398000	10.3245	83	1
1527776553.509971000	10.329	60	0
1527776553.512579000	10.3316	80	1
1527776553.590069000	10.4091	1392	1
1527776553.590118000	10.4092	1392	1
1527776553.590157000	10.4092	323	1
1527776553.590220000	10.4093	824	1
1527776553.599421000	10.4185	272	0
1527776553.600081000	10.4191	1380	0
1527776553.600158000	10.4192	493	0
1527776553.601728000	10.4208	572	0
1527776553.602404000	10.4215	89	1
1527776553.603008000	10.4221	615	0
1527776553.604517000	10.4236	447	0
1527776553.605375000	10.4244	83	1
1527776553.608709000	10.4278	677	0
1527776553.611422000	10.4305	80	1
1527776553.613731000	10.4328	464	0
1527776553.616439000	10.4355	80	1
1527776553.618124000	10.4372	827	0
1527776553.618234000	10.4373	629	0
1527776553.618236000	10.4373	499	0
1527776553.618238000	10.4373	419	0
1527776553.618312000	10.4374	681	0
1527776553.618314000	10.4374	596	0
1527776553.618386000	10.4374	538	0
1527776553.619016000	10.4381	634	0
1527776553.620322000	10.4394	563	0
1527776553.620920000	10.44	669	0
1527776553.621046000	10.4401	107	1
1527776553.628515000	10.4476	84	0
1527776553.631199000	10.4503	440	0
1527776553.631290000	10.4503	211	0
1527776553.631522000	10.4506	86	1
1527776553.666625000	10.4857	325	0
1527776553.670414000	10.4895	80	1
1527776553.957239000	10.7763	254	0
1527776553.957361000	10.7764	83	0
1527776553.961299000	10.7804	316	0
1527776553.963247000	10.7823	83	1
1527776553.971971000	10.791	80	1
1527776554.357204000	11.1763	971	1
1527776554.357297000	11.1764	89	1
1527776554.363723000	11.1828	284	1
1527776554.368537000	11.1876	460	1
1527776554.368624000	11.1877	67	1
1527776554.379495000	11.1986	69	0
1527776554.382869000	11.2019	69	0
1527776554.388685000	11.2077	69	0
1527776554.644259000	11.4633	328	1
1527776554.644336000	11.4634	239	1
1527776554.663254000	11.4823	69	0
1527776554.906995000	11.7261	236	0
1527776554.907112000	11.7262	131	0
1527776554.909470000	11.7285	86	1
1527776554.912163000	11.7312	72	0
1527776554.912252000	11.7313	259	0
1527776554.914451000	11.7335	83	1
1527776554.941610000	11.7607	245	0
1527776554.941726000	11.7608	83	0
1527776554.944467000	11.7635	83	1
1527776554.944750000	11.7638	84	0
1527776554.944834000	11.7639	288	0
1527776554.949377000	11.7684	83	1
1527776555.019589000	11.8386	320	0
1527776555.019717000	11.8388	121	0
1527776555.022193000	11.8413	72	0
1527776555.022277000	11.8413	134	0
1527776555.025474000	11.8445	89	1
1527776555.486984000	12.306	236	0
1527776555.487095000	12.3062	126	0
1527776555.489497000	12.3086	83	1
1527776555.491153000	12.3102	72	0
1527776555.491243000	12.3103	175	0
1527776555.493484000	12.3125	83	1
1527776555.699538000	12.5186	467	1
1527776555.699611000	12.5187	74	1
1527776555.721101000	12.5402	69	0
1527776556.242052000	13.0611	285	1
1527776556.242184000	13.0612	1392	1
1527776556.242227000	13.0613	1392	1
1527776556.242283000	13.0613	1392	1
1527776556.242324000	13.0614	1392	1
1527776556.242379000	13.0614	1392	1
1527776556.242419000	13.0615	1392	1
1527776556.242477000	13.0615	1392	1
1527776556.242517000	13.0616	1392	1
1527776556.242550000	13.0616	1392	1
1527776556.242590000	13.0616	1392	1
1527776556.242640000	13.0617	1392	1
1527776556.242680000	13.0617	1392	1
1527776556.242736000	13.0618	1392	1
1527776556.244516000	13.0636	1392	1
1527776556.244562000	13.0636	1392	1
1527776556.244618000	13.0637	1392	1
1527776556.244659000	13.0637	1392	1
1527776556.244713000	13.0638	1392	1
1527776556.244754000	13.0638	1392	1
1527776556.244810000	13.0639	1392	1
1527776556.246520000	13.0656	1392	1
1527776556.246572000	13.0656	1392	1
1527776556.246613000	13.0657	1392	1
1527776556.246671000	13.0657	1392	1
1527776556.246711000	13.0658	1392	1
1527776556.246767000	13.0658	1392	1
1527776556.246808000	13.0659	1392	1
1527776556.248551000	13.0676	1392	1
1527776556.248594000	13.0677	1392	1
1527776556.248651000	13.0677	1392	1
1527776556.248691000	13.0677	1392	1
1527776556.248748000	13.0678	1392	1
1527776556.248788000	13.0678	1392	1
1527776556.248840000	13.0679	743	1
1527776556.252885000	13.0719	281	0
1527776556.252986000	13.072	543	0
1527776556.255565000	13.0746	86	1
1527776556.262331000	13.0814	181	0
1527776556.262441000	13.0815	69	0
1527776556.265649000	13.0847	83	1
1527776556.267153000	13.0862	69	0
1527776556.268589000	13.0876	69	0
1527776556.271564000	13.0906	69	0
1527776556.305390000	13.1244	363	1
1527776556.305973000	13.125	276	1
1527776556.325568000	13.1446	69	0
1527776556.348625000	13.1677	356	1
1527776556.372256000	13.1913	69	0
1527776556.441482000	13.2605	236	0
1527776556.441606000	13.2607	98	0
1527776556.444570000	13.2636	89	1
1527776556.445411000	13.2645	72	0
1527776556.445506000	13.2646	78	0
1527776556.448904000	13.268	83	1
1527776556.450271000	13.2693	372	1
1527776556.450326000	13.2694	248	1
1527776556.474332000	13.2934	69	0
1527776556.494216000	13.3133	355	0
1527776556.497584000	13.3166	83	1
1527776556.500498000	13.3196	60	0
1527776556.503548000	13.3226	80	1
1527776556.547568000	13.3666	600	0
1527776556.547710000	13.3668	781	0
1527776556.549815000	13.3689	72	0
1527776556.550270000	13.3693	196	0
1527776556.550604000	13.3697	89	1
1527776556.712949000	13.532	259	0
1527776556.713068000	13.5321	126	0
1527776556.715554000	13.5346	83	1
1527776556.725946000	13.545	72	0
1527776556.726062000	13.5451	105	0
1527776556.728577000	13.5476	83	1
1527776556.858528000	13.6776	225	0
1527776556.858868000	13.6779	259	0
1527776556.861579000	13.6806	83	1
1527776556.862291000	13.6813	72	0
1527776556.862365000	13.6814	223	0
1527776556.864569000	13.6836	83	1
1527776557.416550000	14.2356	375	1
1527776557.416629000	14.2357	255	1
1527776557.436731000	14.2558	69	0
1527776557.669795000	14.4889	236	0
1527776557.669797000	14.4889	126	0
1527776557.672331000	14.4914	72	0
1527776557.672332000	14.4914	286	0
1527776557.672616000	14.4917	92	1
1527776557.834126000	14.6532	373	1
1527776557.834219000	14.6533	241	1
1527776557.854657000	14.6737	69	0
1527776558.078324000	14.8974	236	0
1527776558.078439000	14.8975	126	0
1527776558.081665000	14.9007	86	1
1527776558.083757000	14.9028	72	0
1527776558.084176000	14.9032	146	0
1527776558.086649000	14.9057	83	1
1527776558.270007000	15.0891	495	1
1527776558.270070000	15.0891	236	1
1527776558.291060000	15.1101	69	0
1527776558.816122000	15.6352	247	0
1527776558.816124000	15.6352	126	0
1527776558.816982000	15.636	72	0
1527776558.817053000	15.6361	213	0
1527776558.818695000	15.6378	92	1
1527776559.189129000	16.0082	852	1
1527776559.189192000	16.0082	233	1
1527776559.210263000	16.0293	69	0
1527776559.520985000	16.34	308	0
1527776559.521099000	16.3402	126	0
1527776559.523746000	16.3428	86	1
1527776559.525934000	16.345	72	0
1527776559.526037000	16.3451	145	0
1527776559.528739000	16.3478	83	1
1527776559.638638000	16.4577	968	1
1527776559.638734000	16.4578	242	1
1527776559.661459000	16.4805	69	0
1527776560.343359000	17.1624	258	0
1527776560.343362000	17.1624	126	0
1527776560.346846000	17.1659	86	1
1527776560.347869000	17.1669	72	0
1527776560.347948000	17.167	226	0
1527776560.350838000	17.1699	83	1
1527776560.478946000	17.298	368	1
1527776560.479006000	17.2981	236	1
1527776560.499527000	17.3186	69	0
1527776561.133804000	17.9529	278	0
1527776561.133806000	17.9529	126	0
1527776561.136842000	17.9559	86	1
1527776561.137408000	17.9565	72	0
1527776561.137880000	17.9569	224	0
1527776561.139828000	17.9589	83	1
1527776561.187060000	18.0061	370	1
1527776561.187124000	18.0062	242	1
1527776561.209795000	18.0289	69	0
1527776561.504274000	18.3233	236	0
1527776561.504596000	18.3237	128	0
1527776561.506832000	18.3259	86	1
1527776561.508466000	18.3275	72	0
1527776561.508544000	18.3276	152	0
1527776561.510857000	18.3299	83	1
1527776561.639155000	18.4582	373	1
1527776561.639232000	18.4583	247	1
1527776561.658619000	18.4777	69	0
1527776561.960604000	18.7797	213	0
1527776561.960606000	18.7797	128	0
1527776561.963895000	18.783	86	1
1527776561.964773000	18.7838	72	0
1527776561.964847000	18.7839	136	0
1527776561.967866000	18.7869	83	1
1527776562.092351000	18.9114	369	1
1527776562.092414000	18.9115	241	1
1527776562.114395000	18.9335	69	0
1527776562.759711000	19.5788	239	0
1527776562.759713000	19.5788	128	0
1527776562.762993000	19.5821	86	1
1527776562.778188000	19.5972	72	0
1527776562.778190000	19.5972	315	0
1527776562.780984000	19.6	83	1
1527776562.792055000	19.6111	371	1
1527776562.792119000	19.6112	247	1
1527776562.823788000	19.6428	69	0
1527776563.678311000	20.4974	242	0
1527776563.678313000	20.4974	128	0
1527776563.680981000	20.5	86	1
1527776563.682976000	20.502	72	0
1527776563.683061000	20.5021	167	0
1527776563.685970000	20.505	83	1
1527776563.822446000	20.6415	373	1
1527776563.822516000	20.6416	248	1
1527776563.841913000	20.661	69	0
1527776564.486607000	21.3057	238	0
1527776564.486610000	21.3057	128	0
1527776564.489026000	21.3081	86	1
1527776564.490732000	21.3098	72	0
1527776564.491167000	21.3102	169	0
1527776564.493021000	21.3121	83	1
1527776564.556949000	21.376	371	1
1527776564.557046000	21.3761	247	1
1527776564.577044000	21.3961	69	0
1527776565.215744000	22.0348	288	0
1527776565.215747000	22.0348	128	0
1527776565.219146000	22.0382	86	1
1527776565.220786000	22.0398	72	0
1527776565.220788000	22.0398	157	0
1527776565.223114000	22.0422	83	1
1527776565.396637000	22.2157	374	1
1527776565.396716000	22.2158	258	1
1527776565.416891000	22.2359	69	0
1527776565.421022000	22.2401	69	0
1527776566.065129000	22.8842	282	0
1527776566.065132000	22.8842	128	0
1527776566.068188000	22.8872	89	1
1527776566.071378000	22.8904	72	0
1527776566.071381000	22.8904	196	0
1527776566.074163000	22.8932	83	1
1527776566.206607000	23.0257	374	1
1527776566.206698000	23.0258	246	1
1527776566.226156000	23.0452	69	0
1527776566.231071000	23.0501	69	0
1527776566.466172000	23.2852	212	0
1527776566.466311000	23.2854	128	0
1527776566.469199000	23.2883	89	1
1527776566.470354000	23.2894	72	0
1527776566.470793000	23.2899	249	0
1527776566.473185000	23.2922	83	1
1527776570.893837000	27.7129	495	1
1527776570.893938000	27.713	243	1
1527776570.913149000	27.7322	69	0
1527776571.776787000	28.5958	238	0
1527776571.776915000	28.596	128	0
1527776571.778853000	28.5979	72	0
1527776571.778931000	28.598	254	0
1527776571.779608000	28.5987	92	1
1527776571.958723000	28.7778	851	1
1527776571.958801000	28.7779	259	1
1527776571.977971000	28.797	82	0
1527776571.980683000	28.7997	80	1
1527776572.628142000	29.4472	238	0
1527776572.628144000	29.4472	128	0
1527776572.630743000	29.4498	83	1
1527776572.631721000	29.4508	72	0
1527776572.631805000	29.4509	111	0
1527776572.634715000	29.4538	83	1
1527776572.638901000	29.458	967	1
1527776572.638960000	29.458	245	1
1527776572.660263000	29.4793	69	0
1527776572.909114000	29.7282	317	0
1527776572.909228000	29.7283	128	0
1527776572.911677000	29.7307	86	1
1527776572.916815000	29.7359	72	0
1527776572.916913000	29.736	126	0
1527776572.919674000	29.7387	83	1
1527776572.925053000	29.7441	370	1
1527776572.925131000	29.7442	245	1
1527776572.933032000	29.7521	317	0
1527776572.935651000	29.7547	80	1
1527776572.950173000	29.7692	69	0
1527776573.595060000	30.4141	238	0
1527776573.595212000	30.4143	128	0
1527776573.597781000	30.4168	86	1
1527776573.599242000	30.4183	72	0
1527776573.599244000	30.4183	260	0
1527776573.601765000	30.4208	83	1
1527776573.754127000	30.5732	375	1
1527776573.754207000	30.5733	244	1
1527776573.774368000	30.5934	69	0
1527776574.417046000	31.2361	258	0
1527776574.417163000	31.2362	128	0
1527776574.419757000	31.2388	86	1
1527776574.420450000	31.2395	72	0
1527776574.420898000	31.24	98	0
1527776574.422730000	31.2418	83	1
1527776574.502959000	31.322	372	1
1527776574.503051000	31.3221	257	1
1527776574.523221000	31.3423	69	0
1527776575.157675000	31.9767	280	0
1527776575.157795000	31.9769	128	0
1527776575.160794000	31.9799	86	1
1527776575.163497000	31.9826	72	0
1527776575.163599000	31.9827	298	0
1527776575.166785000	31.9858	83	1
1527776575.337236000	32.1563	374	1
1527776575.337332000	32.1564	252	1
1527776575.356883000	32.1759	69	0
1527776575.996710000	32.8158	261	0
1527776575.996713000	32.8158	128	0
1527776575.999868000	32.8189	86	1
1527776576.001047000	32.8201	72	0
1527776576.001182000	32.8202	131	0
1527776576.003851000	32.8229	83	1
1527776576.017897000	32.837	370	1
1527776576.017961000	32.837	243	1
1527776576.040088000	32.8591	69	0
1527776576.699723000	33.5188	215	0
1527776576.699725000	33.5188	128	0
1527776576.701301000	33.5204	72	0
1527776576.701382000	33.5204	145	0
1527776576.702881000	33.5219	92	1
1527776576.791295000	33.6104	375	1
1527776576.791359000	33.6104	253	1
1527776576.811456000	33.6305	69	0
1527776577.042811000	33.8619	240	0
1527776577.044246000	33.8633	128	0
1527776577.045944000	33.865	86	1
1527776577.047331000	33.8664	72	0
1527776577.047734000	33.8668	215	0
1527776577.049931000	33.869	83	1
1527776577.213250000	34.0323	370	1
1527776577.213345000	34.0324	244	1
1527776577.232911000	34.052	69	0
1527776577.528956000	34.348	213	0
1527776577.529265000	34.3483	128	0
1527776577.531979000	34.351	86	1
1527776577.534214000	34.3533	72	0
1527776577.534216000	34.3533	132	0
1527776577.536989000	34.356	83	1
1527776577.808611000	34.6277	373	1
1527776577.808672000	34.6277	239	1
1527776577.828142000	34.6472	69	0
1527776578.680012000	35.4991	239	0
1527776578.680016000	35.4991	128	0
1527776578.682984000	35.502	86	1
1527776578.686198000	35.5053	72	0
1527776578.686300000	35.5054	162	0
1527776578.688972000	35.508	83	1
1527776578.718845000	35.5379	496	1
1527776578.718946000	35.538	249	1
1527776578.739082000	35.5581	69	0
1527776579.370787000	36.1898	286	0
1527776579.371086000	36.1901	128	0
1527776579.374111000	36.1932	86	1
1527776579.374837000	36.1939	72	0
1527776579.375208000	36.1943	304	0
1527776579.377107000	36.1962	83	1
1527776579.578436000	36.3975	852	1
1527776579.578519000	36.3976	262	1
1527776579.599331000	36.4184	69	0
1527776579.825630000	36.6447	259	0
1527776579.825763000	36.6448	128	0
1527776579.828066000	36.6471	86	1
1527776579.830230000	36.6493	72	0
1527776579.830635000	36.6497	143	0
1527776579.833066000	36.6521	83	1
1527776579.890310000	36.7094	967	1
1527776579.890415000	36.7095	241	1
1527776579.911518000	36.7306	69	0
1527776580.211280000	37.0303	236	0
1527776580.211409000	37.0305	128	0
1527776580.214148000	37.0332	86	1
1527776580.216852000	37.0359	72	0
1527776580.217514000	37.0366	127	0
1527776580.219065000	37.0381	83	1
1527776580.383761000	37.2028	372	1
1527776580.383837000	37.2029	248	1
1527776580.404143000	37.2232	69	0
1527776580.634016000	37.4531	213	0
1527776580.634131000	37.4532	128	0
1527776580.635645000	37.4547	72	0
1527776580.635715000	37.4548	175	0
1527776580.637106000	37.4562	92	1
1527776580.799063000	37.6181	374	1
1527776580.799140000	37.6182	243	1
1527776580.825366000	37.6444	69	0
1527776580.834551000	37.6536	69	0
1527776581.067061000	37.8861	236	0
1527776581.067065000	37.8861	128	0
1527776581.070209000	37.8893	89	1
1527776581.072298000	37.8914	72	0
1527776581.072747000	37.8918	201	0
1527776581.075209000	37.8943	83	1
1527776581.220701000	38.0398	369	1
1527776581.220796000	38.0399	243	1
1527776581.249496000	38.0686	69	0
1527776581.256377000	38.0754	69	0
1527776581.350985000	38.17	303	1
1527776581.351090000	38.1701	1392	1
1527776581.351132000	38.1702	1392	1
1527776581.351166000	38.1702	1392	1
1527776581.351204000	38.1703	1348	1
1527776581.372911000	38.192	69	0
1527776581.377032000	38.1961	69	0
1527776581.894156000	38.7132	318	0
1527776581.894159000	38.7132	128	0
1527776581.897256000	38.7163	89	1
1527776581.900204000	38.7193	72	0
1527776581.900206000	38.7193	174	0
1527776581.903243000	38.7223	83	1
1527776581.906099000	38.7252	371	0
1527776581.909226000	38.7283	80	1
1527776581.911736000	38.7308	60	0
1527776581.914256000	38.7333	80	1
1527776581.955416000	38.7745	375	1
1527776581.955478000	38.7745	245	1
1527776581.976030000	38.7951	69	0
1527776582.274128000	39.0932	303	0
1527776582.274131000	39.0932	128	0
1527776582.277280000	39.0963	86	1
1527776582.277998000	39.0971	72	0
1527776582.278090000	39.0971	231	0
1527776582.281274000	39.1003	83	1
1527776582.393495000	39.2126	371	1
1527776582.393595000	39.2127	248	1
1527776582.413125000	39.2322	69	0
1527776583.084350000	39.9034	259	0
1527776583.084353000	39.9034	128	0
1527776583.087321000	39.9064	86	1
1527776583.088097000	39.9072	72	0
1527776583.088174000	39.9072	213	0
1527776583.090306000	39.9094	83	1
1527776583.175791000	39.9948	370	1
1527776583.175880000	39.9949	262	1
1527776583.195807000	40.0149	69	0
1527776583.849382000	40.6684	212	0
1527776583.849385000	40.6684	128	0
1527776583.851330000	40.6704	72	0
1527776583.852209000	40.6713	129	0
1527776583.852321000	40.6714	89	1
1527776583.855452000	40.6745	80	1
1527776583.884774000	40.7038	373	1
1527776583.884867000	40.7039	246	1
1527776583.904092000	40.7232	69	0
1527776584.538817000	41.3579	242	0
1527776584.538938000	41.358	128	0
1527776584.541323000	41.3604	86	1
1527776584.545056000	41.3641	72	0
1527776584.545161000	41.3642	96	0
1527776584.547359000	41.3664	83	1
1527776584.696770000	41.5158	374	1
1527776584.696848000	41.5159	251	1
1527776584.717439000	41.5365	69	0
1527776584.721898000	41.541	69	0
1527776585.580228000	42.3993	238	0
1527776585.580231000	42.3993	128	0
1527776585.583458000	42.4025	89	1
1527776585.586039000	42.4051	72	0
1527776585.586041000	42.4051	125	0
1527776585.588451000	42.4075	83	1
1527776585.775835000	42.5949	497	1
1527776585.775930000	42.595	252	1
1527776585.796824000	42.6159	69	0
1527776586.452814000	43.2719	238	0
1527776586.452935000	43.272	128	0
1527776586.455430000	43.2745	86	1
1527776586.457407000	43.2765	72	0
1527776586.457840000	43.2769	163	0
1527776586.460538000	43.2796	83	1
1527776586.518889000	43.3379	849	1
1527776586.518983000	43.338	245	1
1527776586.539142000	43.3582	69	0
1527776587.186064000	44.0051	286	0
1527776587.186218000	44.0053	128	0
1527776587.188987000	44.008	72	0
1527776587.188990000	44.008	84	0
1527776587.189672000	44.0087	92	1
1527776587.342589000	44.1616	967	1
1527776587.342670000	44.1617	253	1
1527776587.364782000	44.1838	69	0
1527776587.997528000	44.8166	282	0
1527776587.997531000	44.8166	128	0
1527776588.000623000	44.8197	86	1
1527776588.002353000	44.8214	72	0
1527776588.002429000	44.8215	121	0
1527776588.005592000	44.8247	83	1
1527776588.184725000	45.0038	370	1
1527776588.184806000	45.0039	253	1
1527776588.208793000	45.0279	69	0
1527776588.433010000	45.2521	212	0
1527776588.433127000	45.2522	128	0
1527776588.435545000	45.2546	86	1
1527776588.439067000	45.2581	72	0
1527776588.439174000	45.2582	228	0
1527776588.441563000	45.2606	83	1
1527776588.656477000	45.4755	368	1
1527776588.656570000	45.4756	245	1
1527776588.692605000	45.5117	69	0
1527776588.702471000	45.5215	69	0
1527776588.912619000	45.7317	216	0
1527776588.912715000	45.7318	128	0
1527776588.915578000	45.7346	89	1
1527776588.920383000	45.7394	72	0
1527776588.920478000	45.7395	284	0
1527776588.923621000	45.7427	83	1
1527776589.008774000	45.8278	376	1
1527776589.008863000	45.8279	243	1
1527776589.028762000	45.8478	69	0
1527776589.255770000	46.0748	236	0
1527776589.255925000	46.075	128	0
1527776589.258684000	46.0777	86	1
1527776589.261726000	46.0808	72	0
1527776589.261729000	46.0808	158	0
1527776589.264667000	46.0837	83	1
1527776589.421184000	46.2402	369	1
1527776589.421263000	46.2403	246	1
1527776589.442160000	46.2612	69	0
1527776590.105797000	46.9249	338	0
1527776590.105919000	46.925	128	0
1527776590.108669000	46.9277	86	1
1527776590.110599000	46.9297	72	0
1527776590.110695000	46.9298	118	0
1527776590.113647000	46.9327	83	1
1527776590.229667000	47.0487	374	1
1527776590.229744000	47.0488	242	1
1527776590.250289000	47.0693	69	0
1527776590.255219000	47.0743	69	0
1527776590.678450000	47.4975	215	0
1527776590.678780000	47.4978	128	0
1527776590.681707000	47.5008	89	1
1527776590.685872000	47.5049	72	0
1527776590.685969000	47.505	253	0
1527776590.688687000	47.5077	83	1
1527776590.892044000	47.7111	375	1
1527776590.892135000	47.7112	250	1
1527776590.912353000	47.7314	69	0
1527776591.134507000	47.9536	236	0
1527776591.134509000	47.9536	128	0
1527776591.137781000	47.9568	86	1
1527776591.138743000	47.9578	72	0
1527776591.139199000	47.9583	109	0
1527776591.141766000	47.9608	83	1
1527776591.500725000	48.3198	374	1
1527776591.500816000	48.3199	244	1
1527776591.519981000	48.339	69	0
1527776591.750424000	48.5695	278	0
1527776591.750706000	48.5698	128	0
1527776591.753823000	48.5729	86	1
1527776591.757948000	48.577	72	0
1527776591.757950000	48.577	280	0
1527776591.760807000	48.5799	83	1
1527776591.917994000	48.7371	370	1
1527776591.918073000	48.7371	242	1
1527776591.937990000	48.757	69	0
1527776592.165016000	48.9841	259	0
1527776592.165019000	48.9841	128	0
1527776592.167826000	48.9869	86	1
1527776592.169571000	48.9886	72	0
1527776592.169573000	48.9886	127	0
1527776592.172826000	48.9919	83	1
1527776592.391193000	49.2103	372	1
1527776592.391290000	49.2103	239	1
1527776592.418142000	49.2372	69	0
1527776592.424642000	49.2437	69	0
1527776592.651293000	49.4704	213	0
1527776592.651295000	49.4704	128	0
1527776592.653845000	49.4729	89	1
1527776592.656764000	49.4758	72	0
1527776592.657185000	49.4762	181	0
1527776592.659832000	49.4789	83	1
1527776592.671934000	49.491	491	1
1527776592.672019000	49.4911	239	1
1527776592.692361000	49.5114	69	0
1527776593.329699000	50.1488	240	0
1527776593.329702000	50.1488	128	0
1527776593.332938000	50.152	86	1
1527776593.334551000	50.1536	72	0
1527776593.335056000	50.1541	153	0
1527776593.336852000	50.1559	83	1
1527776593.456064000	50.2751	851	1
1527776593.456153000	50.2752	249	1
1527776593.479794000	50.2989	69	0
1527776593.704608000	50.5237	215	0
1527776593.704726000	50.5238	128	0
1527776593.707879000	50.5269	86	1
1527776593.709952000	50.529	72	0
1527776593.709954000	50.529	246	0
1527776593.712862000	50.5319	83	1
1527776593.930984000	50.75	968	1
1527776593.931074000	50.7501	241	1
1527776593.951104000	50.7702	69	0
1527776594.177348000	50.9964	238	0
1527776594.177351000	50.9964	128	0
1527776594.179925000	50.999	86	1
1527776594.181850000	51.0009	72	0
1527776594.181943000	51.001	244	0
1527776594.185014000	51.0041	83	1
1527776594.345353000	51.1644	371	1
1527776594.345445000	51.1645	241	1
1527776594.365794000	51.1849	69	0
1527776595.000965000	51.82	288	0
1527776595.001636000	51.8207	128	0
1527776595.003949000	51.823	86	1
1527776595.004945000	51.824	72	0
1527776595.005364000	51.8244	195	0
1527776595.007995000	51.8271	83	1
1527776595.146398000	51.9655	370	1
1527776595.146472000	51.9655	249	1
1527776595.166371000	51.9854	69	0
1527776595.393659000	52.2127	262	0
1527776595.393772000	52.2128	128	0
1527776595.396125000	52.2152	72	0
1527776595.396212000	52.2153	226	0
1527776595.397040000	52.2161	92	1
1527776595.593567000	52.4126	372	1
1527776595.593667000	52.4127	244	1
1527776595.613871000	52.4329	69	0
1527776595.837674000	52.6567	213	0
1527776595.837677000	52.6567	128	0
1527776595.841051000	52.6601	86	1
1527776595.842204000	52.6613	72	0
1527776595.842206000	52.6613	224	0
1527776595.845035000	52.6641	83	1
1527776596.031421000	52.8505	369	1
1527776596.031503000	52.8506	241	1
1527776596.051840000	52.8709	69	0
1527776596.278646000	53.0977	236	0
1527776596.278762000	53.0978	128	0
1527776596.282017000	53.1011	86	1
1527776596.284477000	53.1035	72	0
1527776596.284558000	53.1036	193	0
1527776596.286987000	53.106	83	1
1527776596.331626000	53.1507	374	1
1527776596.331720000	53.1508	242	1
1527776596.351450000	53.1705	69	0
1527776596.577127000	53.3962	213	0
1527776596.577233000	53.3963	128	0
1527776596.580076000	53.3991	86	1
1527776596.582047000	53.4011	72	0
1527776596.582049000	53.4011	73	0
1527776596.585082000	53.4041	83	1
1527776597.068420000	53.8875	374	1
1527776597.068480000	53.8875	240	1
1527776597.087394000	53.9065	69	0
1527776597.384274000	54.2033	338	0
1527776597.384276000	54.2033	128	0
1527776597.387080000	54.2061	86	1
1527776597.388151000	54.2072	72	0
1527776597.388589000	54.2076	212	0
1527776597.391057000	54.2101	83	1
1527776597.498292000	54.3173	374	1
1527776597.498386000	54.3174	251	1
1527776597.518523000	54.3376	69	0
1527776597.523035000	54.3421	69	0
1527776597.958121000	54.7772	216	0
1527776597.958129000	54.7772	128	0
1527776597.961177000	54.7802	89	1
1527776597.962081000	54.7811	72	0
1527776597.964359000	54.7834	204	0
1527776597.965081000	54.7841	83	1
1527776598.138292000	54.9574	372	1
1527776598.138379000	54.9574	242	1
1527776598.159043000	54.9781	69	0
1527776598.398800000	55.2179	235	0
1527776598.398914000	55.218	128	0
1527776598.402116000	55.2212	86	1
1527776598.406347000	55.2254	72	0
1527776598.406778000	55.2258	210	0
1527776598.409134000	55.2282	83	1
1527776598.594048000	55.4131	373	1
1527776598.594147000	55.4132	244	1
1527776598.616396000	55.4355	69	0
1527776598.847749000	55.6668	278	0
1527776598.847872000	55.6669	128	0
1527776598.851231000	55.6703	86	1
1527776598.852887000	55.6719	72	0
1527776598.852889000	55.6719	201	0
1527776598.855223000	55.6743	83	1
1527776599.044795000	55.8639	492	1
1527776599.044895000	55.864	244	1
1527776599.065431000	55.8845	69	0
1527776599.315767000	56.1348	258	0
1527776599.315769000	56.1348	128	0
1527776599.318251000	56.1373	86	1
1527776599.321147000	56.1402	72	0
1527776599.321258000	56.1403	241	0
1527776599.324241000	56.1433	83	1
1527776599.466635000	56.2857	847	1
1527776599.466729000	56.2858	242	1
1527776599.486391000	56.3054	69	0
1527776599.778518000	56.5976	212	0
1527776599.778604000	56.5977	128	0
1527776599.781238000	56.6003	86	1
1527776599.782395000	56.6015	72	0
1527776599.783793000	56.6029	128	0
1527776599.785207000	56.6043	83	1
1527776599.884278000	56.7033	965	1
1527776599.884337000	56.7034	249	1
1527776599.904276000	56.7233	69	0
1527776600.129779000	56.9488	240	0
1527776600.129782000	56.9488	128	0
1527776600.132306000	56.9514	86	1
1527776600.133621000	56.9527	72	0
1527776600.134082000	56.9531	209	0
1527776600.136302000	56.9554	83	1
1527776600.234365000	57.0534	373	1
1527776600.234460000	57.0535	237	1
1527776600.254872000	57.0739	69	0
1527776600.901814000	57.7209	216	0
1527776600.901817000	57.7209	128	0
1527776600.904345000	57.7234	86	1
1527776600.907716000	57.7268	72	0
1527776600.907821000	57.7269	99	0
1527776600.910284000	57.7293	83	1
1527776600.957830000	57.7769	371	1
1527776600.957904000	57.777	249	1
1527776600.977526000	57.7966	69	0
1527776600.982064000	57.8011	69	0
1527776601.597282000	58.4163	236	0
1527776601.597290000	58.4163	128	0
1527776601.600385000	58.4194	89	1
1527776601.602088000	58.4211	72	0
1527776601.602591000	58.4216	303	0
1527776601.605362000	58.4244	83	1
1527776601.940711000	58.7598	373	1
1527776601.940801000	58.7599	246	1
1527776601.961128000	58.7802	69	0
1527776602.219739000	59.0388	286	0
1527776602.222358000	59.0414	83	1
1527776602.223012000	59.0421	138	0
1527776602.225352000	59.0444	80	1
1527776602.226243000	59.0453	107	0
1527776602.229361000	59.0484	80	1
1527776602.307485000	59.1265	372	1
1527776602.307567000	59.1266	247	1
1527776602.327831000	59.1469	69	0
1527776602.780981000	59.6	259	0
1527776602.780984000	59.6	128	0
1527776602.783250000	59.6023	72	0
1527776602.783349000	59.6024	90	0
1527776602.783389000	59.6024	86	1
1527776602.786364000	59.6054	83	1
1527776602.940997000	59.7601	370	1
1527776602.941093000	59.7602	249	1
1527776602.976635000	59.7957	69	0
1527776602.978407000	59.7975	69	0
1527776603.404206000	60.2233	236	0
1527776603.404209000	60.2233	128	0
1527776603.407528000	60.2266	89	1
1527776603.409663000	60.2287	72	0
1527776603.409665000	60.2287	222	0
1527776603.412452000	60.2315	83	1
1527776603.555090000	60.3741	374	1
1527776603.555175000	60.3742	240	1
1527776603.575396000	60.3945	69	0
1527776603.579820000	60.3989	69	0
1527776604.244624000	61.0637	238	0
1527776604.244750000	61.0638	128	0
1527776604.247552000	61.0666	89	1
1527776604.248790000	61.0678	72	0
1527776604.249273000	61.0683	138	0
1527776604.251519000	61.0706	83	1
1527776604.429107000	61.2482	374	1
1527776604.429191000	61.2482	242	1
1527776604.450015000	61.2691	69	0
1527776604.707886000	61.5269	212	0
1527776604.707889000	61.5269	128	0
1527776604.710561000	61.5296	86	1
1527776604.711647000	61.5307	72	0
1527776604.711649000	61.5307	159	0
1527776604.714554000	61.5336	83	1
1527776604.848748000	61.6678	369	1
1527776604.848844000	61.6679	242	1
1527776604.872516000	61.6916	69	0
1527776605.321229000	62.1403	338	0
1527776605.321233000	62.1403	128	0
1527776605.324597000	62.1437	86	1
1527776605.325696000	62.1448	72	0
1527776605.325699000	62.1448	257	0
1527776605.328579000	62.1476	83	1
1527776605.423945000	62.243	370	1
1527776605.424036000	62.2431	246	1
1527776605.446077000	62.2651	69	0
1527776605.663385000	62.4824	213	0
1527776605.663388000	62.4824	128	0
1527776605.666616000	62.4857	86	1
1527776605.672869000	62.4919	72	0
1527776605.672871000	62.4919	173	0
1527776605.675596000	62.4947	83	1
1527776605.906836000	62.7259	973	1
1527776605.906928000	62.726	241	1
1527776605.928045000	62.7471	69	0
1527776605.932149000	62.7512	69	0
1527776606.148431000	62.9675	238	0
1527776606.148433000	62.9675	128	0
1527776606.151641000	62.9707	89	1
1527776606.154794000	62.9739	72	0
1527776606.154892000	62.9739	320	0
1527776606.157626000	62.9767	83	1
1527776606.330168000	63.1492	383	1
1527776606.330244000	63.1493	241	1
1527776606.363854000	63.1829	69	0
1527776606.815807000	63.6349	280	0
1527776606.815809000	63.6349	128	0
1527776606.815811000	63.6349	72	0
1527776606.815943000	63.635	139	0
1527776606.818691000	63.6377	92	1
1527776608.411939000	65.231	954	1
1527776608.412003000	65.2311	238	1
1527776608.434832000	65.2539	69	0
1527776608.691814000	65.5109	260	0
1527776608.691934000	65.511	128	0
1527776608.694296000	65.5134	86	1
1527776608.699429000	65.5185	72	0
1527776608.699544000	65.5186	100	0
1527776608.702314000	65.5214	83	1
1527776608.851095000	65.6702	370	1
1527776608.851190000	65.6702	242	1
1527776608.870641000	65.6897	69	0
1527776608.874541000	65.6936	69	0
1527776609.329019000	66.1481	239	0
1527776609.329022000	66.1481	128	0
1527776609.332365000	66.1514	89	1
1527776609.334356000	66.1534	72	0
1527776609.335210000	66.1543	81	0
1527776609.337393000	66.1565	83	1
1527776609.500045000	66.3191	374	1
1527776609.500121000	66.3192	253	1
1527776609.519730000	66.3388	69	0
1527776609.736400000	66.5555	217	0
1527776609.736529000	66.5556	128	0
1527776609.739440000	66.5585	86	1
1527776609.741112000	66.5602	72	0
1527776609.741114000	66.5602	264	0
1527776609.743416000	66.5625	83	1
1527776609.931636000	66.7507	373	1
1527776609.931728000	66.7508	245	1
1527776609.951618000	66.7707	69	0
1527776610.167049000	66.9861	237	0
1527776610.167051000	66.9861	128	0
1527776610.170455000	66.9895	86	1
1527776610.171665000	66.9907	72	0
1527776610.171667000	66.9907	308	0
1527776610.174437000	66.9935	83	1
1527776610.390726000	67.2098	370	1
1527776610.390821000	67.2099	240	1
1527776610.412997000	67.2321	69	0
1527776610.640810000	67.4599	215	0
1527776610.640814000	67.4599	128	0
1527776610.640815000	67.4599	72	0
1527776610.640820000	67.4599	182	0
1527776610.643424000	67.4625	92	1
1527776610.683197000	67.5023	370	1
1527776610.683314000	67.5024	240	1
1527776610.702737000	67.5218	69	0
1527776610.707644000	67.5267	69	0
1527776610.973742000	67.7928	287	0
1527776610.973744000	67.7928	128	0
1527776610.976466000	67.7955	89	1
1527776610.977789000	67.7968	72	0
1527776610.977880000	67.7969	154	0
1527776610.980509000	67.7996	83	1
1527776611.156754000	67.9758	372	1
1527776611.156842000	67.9759	247	1
1527776611.178009000	67.9971	69	0
1527776611.405728000	68.2248	261	0
1527776611.405860000	68.2249	128	0
1527776611.408436000	68.2275	86	1
1527776611.410110000	68.2292	72	0
1527776611.410190000	68.2292	89	0
1527776611.412490000	68.2315	83	1
1527776611.643156000	68.4622	375	1
1527776611.643247000	68.4623	243	1
1527776611.663502000	68.4826	69	0
1527776612.301730000	69.1208	237	0
1527776612.301732000	69.1208	128	0
1527776612.304579000	69.1236	86	1
1527776612.305040000	69.1241	72	0
1527776612.305536000	69.1246	247	0
1527776612.307568000	69.1266	83	1
1527776612.440931000	69.26	369	1
1527776612.441024000	69.2601	245	1
1527776612.461305000	69.2804	69	0
1527776612.465703000	69.2848	69	0
1527776612.700938000	69.52	215	0
1527776612.701050000	69.5201	128	0
1527776612.702520000	69.5216	72	0
1527776612.702589000	69.5216	248	0
1527776612.703504000	69.5226	95	1
1527776612.876221000	69.6953	374	1
1527776612.876310000	69.6954	242	1
1527776612.896506000	69.7156	69	0
1527776613.122987000	69.942	237	0
1527776613.123098000	69.9422	128	0
1527776613.125560000	69.9446	86	1
1527776613.130120000	69.9492	72	0
1527776613.130210000	69.9493	219	0
1527776613.132546000	69.9516	83	1
1527776613.232911000	70.052	950	1
1527776613.233008000	70.0521	1392	1
1527776613.233049000	70.0521	1392	1
1527776613.233082000	70.0521	1392	1
1527776613.233117000	70.0522	319	1
1527776613.251997000	70.0711	69	0
1527776613.261066000	70.0801	69	0
1527776613.284845000	70.1039	334	1
1527776613.284906000	70.104	243	1
1527776613.304688000	70.1237	69	0
1527776613.308887000	70.1279	69	0
1527776613.368508000	70.1876	442	0
1527776613.371658000	70.1907	86	1
1527776613.374147000	70.1932	60	0
1527776613.376549000	70.1956	80	1
1527776613.532335000	70.3514	257	0
1527776613.532337000	70.3514	128	0
1527776613.535674000	70.3547	83	1
1527776613.537642000	70.3567	72	0
1527776613.537725000	70.3568	288	0
1527776613.540652000	70.3597	83	1
1527776613.743056000	70.5621	955	1
1527776613.743120000	70.5622	240	1
1527776613.776246000	70.5953	69	0
1527776614.006954000	70.826	303	0
1527776614.006956000	70.826	128	0
1527776614.009674000	70.8287	86	1
1527776614.012622000	70.8317	72	0
1527776614.012709000	70.8318	313	0
1527776614.015663000	70.8347	83	1
1527776615.008627000	71.8277	373	1
1527776615.008710000	71.8278	239	1
1527776615.028905000	71.848	69	0
1527776615.255505000	72.0746	259	0
1527776615.255508000	72.0746	128	0
1527776615.258734000	72.0778	86	1
1527776615.263267000	72.0823	72	0
1527776615.263358000	72.0824	208	0
1527776615.265725000	72.0848	83	1
1527776615.405021000	72.2241	370	1
1527776615.405083000	72.2241	247	1
1527776615.426293000	72.2454	69	0
1527776615.655757000	72.4748	215	0
1527776615.655938000	72.475	128	0
1527776615.658672000	72.4777	86	1
1527776615.660874000	72.4799	72	0
1527776615.660960000	72.48	247	0
1527776615.663688000	72.4827	83	1
1527776615.857143000	72.6762	375	1
1527776615.857235000	72.6763	250	1
1527776615.881853000	72.7009	69	0
1527776616.235647000	73.0547	285	1
1527776616.235758000	73.0548	1392	1
1527776616.235799000	73.0549	1392	1
1527776616.235832000	73.0549	1392	1
1527776616.235872000	73.0549	1392	1
1527776616.235912000	73.055	1392	1
1527776616.235945000	73.055	1392	1
1527776616.235983000	73.055	1392	1
1527776616.236022000	73.0551	1392	1
1527776616.236055000	73.0551	1392	1
1527776616.236092000	73.0552	1392	1
1527776616.236140000	73.0552	1392	1
1527776616.236165000	73.0552	1392	1
1527776616.236206000	73.0553	1392	1
1527776616.237706000	73.0568	113	1
1527776616.256494000	73.0756	69	0
1527776616.262080000	73.0811	69	0
1527776616.449421000	73.2685	377	0
1527776616.452727000	73.2718	89	1
1527776616.456063000	73.2751	60	0
1527776616.458710000	73.2778	80	1
1527776616.538142000	73.3572	229	0
1527776616.538264000	73.3573	128	0
1527776616.540724000	73.3598	83	1
1527776616.545800000	73.3649	72	0
1527776616.545806000	73.3649	65	0
1527776616.548742000	73.3678	83	1
1527776616.576340000	73.3954	72	0
1527776616.578733000	73.3978	80	1
1527776616.611158000	73.4302	373	1
1527776616.611220000	73.4303	251	1
1527776616.644374000	73.4634	69	0
1527776616.879226000	73.6983	265	0
1527776616.879338000	73.6984	128	0
1527776616.881743000	73.7008	86	1
1527776616.884668000	73.7037	72	0
1527776616.884756000	73.7038	109	0
1527776616.887770000	73.7068	83	1
1527776617.032191000	73.8512	375	1
1527776617.032287000	73.8513	246	1
1527776617.053510000	73.8726	69	0
1527776617.058141000	73.8772	69	0
1527776617.289424000	74.1085	283	0
1527776617.289427000	74.1085	128	0
1527776617.290912000	74.11	72	0
1527776617.290914000	74.11	65	0
1527776617.292841000	74.1119	95	1
1527776617.341846000	74.1609	283	0
1527776617.344847000	74.1639	80	1
1527776617.545428000	74.3645	373	1
1527776617.545506000	74.3646	247	1
1527776617.565259000	74.3843	69	0
1527776617.810185000	74.6292	215	0
1527776617.810188000	74.6292	128	0
1527776617.812858000	74.6319	86	1
1527776617.814982000	74.634	72	0
1527776617.814984000	74.634	317	0
1527776617.817839000	74.6369	83	1
1527776617.893189000	74.7122	374	1
1527776617.893267000	74.7123	241	1
1527776617.913319000	74.7324	69	0
1527776617.918365000	74.7374	69	0
1527776618.146442000	74.9655	237	0
1527776618.146563000	74.9656	128	0
1527776618.148907000	74.968	89	1
1527776618.151738000	74.9708	72	0
1527776618.151824000	74.9709	234	0
1527776618.154809000	74.9739	83	1
1527776618.314792000	75.1338	373	1
1527776618.314886000	75.1339	248	1
1527776618.337645000	75.1567	69	0
1527776618.568180000	75.3872	216	0
1527776618.568182000	75.3872	128	0
1527776618.570856000	75.3899	86	1
1527776618.574811000	75.3939	72	0
1527776618.574895000	75.394	77	0
1527776618.577856000	75.3969	83	1
1527776618.728884000	75.5479	976	1
1527776618.728970000	75.548	243	1
1527776618.752019000	75.5711	69	0
1527776618.981098000	75.8002	307	0
1527776618.981100000	75.8002	128	0
1527776618.983889000	75.8029	86	1
1527776618.986795000	75.8059	72	0
1527776618.986797000	75.8059	229	0
1527776618.989877000	75.8089	83	1
1527776619.227044000	76.0461	963	1
1527776619.227133000	76.0462	243	1
1527776619.247900000	76.067	69	0
1527776619.251685000	76.0707	69	0
1527776619.881355000	76.7004	215	0
1527776619.881649000	76.7007	128	0
1527776619.883935000	76.703	89	1
1527776619.885421000	76.7045	72	0
1527776619.885658000	76.7047	150	0
1527776619.887945000	76.707	83	1
1527776620.061359000	76.8804	370	1
1527776620.061446000	76.8805	247	1
1527776620.086169000	76.9052	69	0
1527776620.340499000	77.1596	271	0
1527776620.340501000	77.1596	128	0
1527776620.343021000	77.1621	86	1
1527776620.344906000	77.164	72	0
1527776620.344913000	77.164	281	0
1527776620.347980000	77.167	83	1
1527776620.593689000	77.4127	371	1
1527776620.593752000	77.4128	243	1
1527776620.614844000	77.4339	69	0
1527776620.618792000	77.4378	69	0
1527776620.927501000	77.7466	278	0
1527776620.927596000	77.7467	128	0
1527776620.930004000	77.7491	89	1
1527776620.931978000	77.751	72	0
1527776620.932390000	77.7514	141	0
1527776620.934959000	77.754	83	1
1527776621.047527000	77.8666	369	1
1527776621.047622000	77.8667	250	1
1527776621.068515000	77.8876	69	0
1527776621.297459000	78.1165	262	0
1527776621.297462000	78.1165	128	0
1527776621.300079000	78.1191	86	1
1527776621.301272000	78.1203	72	0
1527776621.301737000	78.1208	296	0
1527776621.304062000	78.1231	83	1
1527776621.474704000	78.2938	374	1
1527776621.474799000	78.2939	244	1
1527776621.494205000	78.3133	69	0
1527776621.719840000	78.5389	213	0
1527776621.719843000	78.5389	128	0
1527776621.723102000	78.5422	86	1
1527776621.729592000	78.5487	72	0
1527776621.729691000	78.5487	85	0
1527776621.732089000	78.5511	83	1
1527776621.904490000	78.7235	370	1
1527776621.904586000	78.7236	243	1
1527776621.924519000	78.7436	69	0
1527776621.929879000	78.7489	69	0
1527776622.147783000	78.9668	235	0
1527776622.148100000	78.9672	128	0
1527776622.151182000	78.9702	89	1
1527776622.153477000	78.9725	72	0
1527776622.153479000	78.9725	295	0
1527776622.156110000	78.9752	83	1
1527776622.324428000	79.1435	372	1
1527776622.324492000	79.1435	245	1
1527776622.344607000	79.1637	69	0
1527776622.347582000	79.1666	69	0
1527776622.992032000	79.8111	237	0
1527776622.992318000	79.8114	128	0
1527776622.995182000	79.8142	89	1
1527776622.995326000	79.8144	72	0
1527776622.995412000	79.8145	199	0
1527776622.998169000	79.8172	83	1
1527776623.174715000	79.9938	373	1
1527776623.174801000	79.9939	254	1
1527776623.195416000	80.0145	69	0
1527776623.840960000	80.66	216	0
1527776623.840963000	80.66	128	0
1527776623.844221000	80.6633	86	1
1527776623.844256000	80.6633	72	0
1527776623.844342000	80.6634	154	0
1527776623.847227000	80.6663	83	1
1527776623.935503000	80.7546	369	1
1527776623.935592000	80.7546	248	1
1527776623.958659000	80.7777	69	0
1527776623.964845000	80.7839	69	0
1527776624.188335000	81.0074	288	0
1527776624.188454000	81.0075	128	0
1527776624.191002000	81.0101	72	0
1527776624.191201000	81.0103	92	1
1527776624.191275000	81.0103	205	0
1527776624.194153000	81.0132	80	1
1527776624.236449000	81.0555	375	1
1527776624.236542000	81.0556	241	1
1527776624.257799000	81.0769	69	0
1527776624.794836000	81.6139	262	0
1527776624.794839000	81.6139	128	0
1527776624.798298000	81.6174	86	1
1527776624.801592000	81.6207	72	0
1527776624.801594000	81.6207	301	0
1527776624.804271000	81.6233	83	1
1527776624.897673000	81.7167	376	1
1527776624.897766000	81.7168	251	1
1527776624.928616000	81.7477	69	0
1527776625.158349000	81.9774	235	0
1527776625.158511000	81.9776	128	0
1527776625.161300000	81.9804	86	1
1527776625.162953000	81.982	72	0
1527776625.163345000	81.9824	97	0
1527776625.165287000	81.9843	83	1
1527776625.387798000	82.2069	972	1
1527776625.387889000	82.2069	238	1
1527776625.407974000	82.227	69	0
1527776625.638565000	82.4576	213	0
1527776625.638568000	82.4576	128	0
1527776625.641328000	82.4604	86	1
1527776625.643106000	82.4622	72	0
1527776625.643505000	82.4626	261	0
1527776625.646256000	82.4653	83	1
1527776625.807808000	82.6269	967	1
1527776625.807872000	82.6269	240	1
1527776625.828843000	82.6479	69	0
1527776626.061895000	82.881	238	0
1527776626.061897000	82.881	128	0
1527776626.064346000	82.8834	86	1
1527776626.066995000	82.8861	72	0
1527776626.066997000	82.8861	148	0
1527776626.069331000	82.8884	83	1
1527776626.277654000	83.0967	374	1
1527776626.277734000	83.0968	242	1
1527776626.297483000	83.1165	69	0
1527776626.535688000	83.3547	283	0
1527776626.535690000	83.3547	128	0
1527776626.538376000	83.3574	86	1
1527776626.539243000	83.3583	72	0
1527776626.539626000	83.3587	163	0
1527776626.542366000	83.3614	83	1
1527776626.697776000	83.5168	374	1
1527776626.697869000	83.5169	243	1
1527776626.728764000	83.5478	69	0
1527776626.971820000	83.7909	239	0
1527776626.971822000	83.7909	128	0
1527776626.974402000	83.7935	86	1
1527776626.978796000	83.7979	72	0
1527776626.978798000	83.7979	251	0
1527776626.981397000	83.8005	83	1
1527776627.107498000	83.9266	371	1
1527776627.107583000	83.9266	245	1
1527776627.148619000	83.9677	69	0
1527776627.795253000	84.6143	245	0
1527776627.795365000	84.6144	128	0
1527776627.798424000	84.6175	86	1
1527776627.801149000	84.6202	72	0
1527776627.801244000	84.6203	78	0
1527776627.803393000	84.6225	83	1
1527776627.956811000	84.7759	369	1
1527776627.956905000	84.776	254	1
1527776627.980852000	84.7999	69	0
1527776628.283066000	85.1021	302	0
1527776628.283188000	85.1022	128	0
1527776628.286398000	85.1055	86	1
1527776628.288010000	85.1071	72	0
1527776628.288109000	85.1072	180	0
1527776628.290384000	85.1094	83	1
1527776628.398822000	85.2179	373	1
1527776628.398917000	85.218	248	1
1527776628.435878000	85.2549	69	0
1527776628.667367000	85.4864	236	0
1527776628.667370000	85.4864	128	0
1527776628.670447000	85.4895	86	1
1527776628.674991000	85.494	72	0
1527776628.676520000	85.4956	81	0
1527776628.677999000	85.4971	83	1
1527776628.808934000	85.628	374	1
1527776628.808996000	85.6281	250	1
1527776628.829762000	85.6488	69	0
1527776629.064618000	85.8837	237	0
1527776629.064620000	85.8837	128	0
1527776629.067533000	85.8866	86	1
1527776629.073581000	85.8926	72	0
1527776629.073584000	85.8926	76	0
1527776629.076514000	85.8956	83	1
1527776629.347756000	86.1668	372	1
1527776629.347837000	86.1669	239	1
1527776629.368271000	86.1873	69	0
1527776629.600620000	86.4197	213	0
1527776629.600622000	86.4197	128	0
1527776629.603554000	86.4226	86	1
1527776629.605433000	86.4245	72	0
1527776629.605435000	86.4245	264	0
1527776629.608522000	86.4276	83	1
1527776629.687728000	86.5068	370	1
1527776629.687794000	86.5069	238	1
1527776629.708779000	86.5278	69	0
1527776630.043325000	86.8624	239	0
1527776630.043441000	86.8625	128	0
1527776630.046489000	86.8655	86	1
1527776630.056556000	86.8756	72	0
1527776630.056636000	86.8757	194	0
1527776630.059470000	86.8785	83	1
1527776630.131019000	86.9501	370	1
1527776630.131082000	86.9501	248	1
1527776630.152533000	86.9716	69	0
1527776630.385545000	87.2046	219	0
1527776630.385548000	87.2046	128	0
1527776630.387008000	87.2061	72	0
1527776630.387010000	87.2061	144	0
1527776630.388528000	87.2076	92	1
1527776630.479399000	87.2985	974	1
1527776630.479508000	87.2986	245	1
1527776630.500061000	87.3191	69	0
1527776631.149947000	87.969	287	0
1527776631.149950000	87.969	128	0
1527776631.152670000	87.9717	86	1
1527776631.154444000	87.9735	72	0
1527776631.154827000	87.9739	177	0
1527776631.157578000	87.9766	83	1
1527776631.289666000	88.1087	499	1
1527776631.289765000	88.1088	197	1
1527776631.309425000	88.1285	69	0
1527776631.309796000	88.1289	891	1
1527776631.309855000	88.1289	243	1
1527776631.330592000	88.1496	69	0
1527776631.400368000	88.2194	430	0
1527776631.400371000	88.2194	83	0
1527776631.400494000	88.2196	72	0
1527776631.400798000	88.2199	165	0
1527776631.403587000	88.2226	95	1
1527776631.555817000	88.3749	259	0
1527776631.555819000	88.3749	128	0
1527776631.558660000	88.3777	83	1
1527776631.561031000	88.3801	72	0
1527776631.561033000	88.3801	65	0
1527776631.563654000	88.3827	83	1
1527776631.719424000	88.5385	370	1
1527776631.719504000	88.5386	248	1
1527776631.739296000	88.5584	69	0
1527776631.962771000	88.7818	240	0
1527776631.962895000	88.782	128	0
1527776631.965611000	88.7847	86	1
1527776631.967340000	88.7864	72	0
1527776631.967427000	88.7865	304	0
1527776631.969603000	88.7887	83	1
1527776632.180164000	88.9992	376	1
1527776632.180256000	88.9993	251	1
1527776632.209225000	89.0283	69	0
1527776632.435246000	89.2543	283	0
1527776632.435373000	89.2544	128	0
1527776632.437645000	89.2567	86	1
1527776632.440348000	89.2594	72	0
1527776632.440461000	89.2595	241	0
1527776632.443676000	89.2627	83	1
1527776632.501010000	89.3201	374	1
1527776632.501073000	89.3201	242	1
1527776632.520579000	89.3396	69	0
1527776632.748229000	89.5673	215	0
1527776632.748489000	89.5675	128	0
1527776632.751735000	89.5708	86	1
1527776632.754269000	89.5733	72	0
1527776632.754364000	89.5734	82	0
1527776632.756653000	89.5757	83	1
1527776632.833529000	89.6526	375	1
1527776632.833624000	89.6527	243	1
1527776632.854672000	89.6737	69	0
1527776633.079354000	89.8984	237	0
1527776633.079356000	89.8984	128	0
1527776633.082687000	89.9017	86	1
1527776633.083061000	89.9021	72	0
1527776633.083131000	89.9022	288	0
1527776633.085736000	89.9048	83	1
1527776633.361213000	90.1803	373	1
1527776633.361306000	90.1804	239	1
1527776633.381687000	90.2007	69	0
1527776633.604835000	90.4239	268	0
1527776633.605262000	90.4243	128	0
1527776633.607700000	90.4268	86	1
1527776633.609162000	90.4282	72	0
1527776633.609256000	90.4283	311	0
1527776633.611770000	90.4308	83	1
1527776633.782263000	90.6013	374	1
1527776633.782326000	90.6014	246	1
1527776633.802937000	90.622	69	0
1527776634.107048000	90.9261	278	0
1527776634.107050000	90.9261	128	0
1527776634.109791000	90.9288	72	0
1527776634.109881000	90.9289	86	1
1527776634.110136000	90.9292	211	0
1527776634.112799000	90.9319	83	1
1527776634.205994000	91.0251	974	1
1527776634.206075000	91.0251	240	1
1527776634.227232000	91.0463	69	0
1527776634.474359000	91.2934	234	0
1527776634.474511000	91.2936	128	0
1527776634.477841000	91.2969	86	1
1527776634.478281000	91.2973	72	0
1527776634.478365000	91.2974	160	0
1527776634.480741000	91.2998	83	1
1527776634.496929000	91.316	372	1
1527776634.497019000	91.3161	241	1
1527776634.524931000	91.344	69	0
1527776635.147907000	91.967	238	0
1527776635.148028000	91.9671	128	0
1527776635.150780000	91.9698	86	1
1527776635.151995000	91.9711	72	0
1527776635.152438000	91.9715	205	0
1527776635.154764000	91.9738	83	1
1527776635.341673000	92.1607	374	1
1527776635.341739000	92.1608	253	1
1527776635.362131000	92.1812	69	0
1527776636.172835000	92.9919	236	0
1527776636.172965000	92.992	128	0
1527776636.175877000	92.9949	86	1
1527776636.177783000	92.9968	72	0
1527776636.177880000	92.9969	283	0
1527776636.180872000	92.9999	83	1
1527776636.322044000	93.1411	373	1
1527776636.322131000	93.1412	257	1
1527776636.344173000	93.1632	69	0
1527776636.570310000	93.3894	219	0
1527776636.570312000	93.3894	128	0
1527776636.572899000	93.392	86	1
1527776636.575730000	93.3948	72	0
1527776636.575732000	93.3948	80	0
1527776636.578881000	93.3979	83	1
1527776636.765247000	93.5843	963	1
1527776636.765311000	93.5844	242	1
1527776636.785868000	93.6049	69	0
1527776637.082870000	93.9019	284	0
1527776637.083417000	93.9025	128	0
1527776637.085947000	93.905	86	1
1527776637.087604000	93.9067	72	0
1527776637.087981000	93.907	215	0
1527776637.089950000	93.909	83	1
1527776637.265883000	94.0849	368	1
1527776637.265978000	94.085	241	1
1527776637.286970000	94.106	69	0
1527776637.917161000	94.7362	212	0
1527776637.917288000	94.7363	128	0
1527776637.919984000	94.739	86	1
1527776637.920985000	94.74	72	0
1527776637.921065000	94.7401	193	0
1527776637.923954000	94.743	83	1
1527776638.077211000	94.8963	373	1
1527776638.077277000	94.8963	250	1
1527776638.097745000	94.9168	69	0
1527776638.395707000	95.2148	236	0
1527776638.396422000	95.2155	128	0
1527776638.399049000	95.2181	86	1
1527776638.400056000	95.2191	72	0
1527776638.400140000	95.2192	108	0
1527776638.403041000	95.2221	83	1
1527776642.251367000	99.0704	350	1
1527776642.251453000	99.0705	1392	1
1527776642.251481000	99.0705	1392	1
1527776642.251532000	99.0706	1392	1
1527776642.251555000	99.0706	814	1
1527776642.273322000	99.0924	69	0
1527776642.395270000	99.2143	391	0
1527776642.395273000	99.2143	60	0
1527776642.398188000	99.2172	86	1
1527776642.450648000	99.2697	374	1
1527776642.450711000	99.2698	245	1
1527776642.471313000	99.2904	69	0
1527776642.694566000	99.5136	259	0
1527776642.694569000	99.5136	128	0
1527776642.697243000	99.5163	86	1
1527776642.699541000	99.5186	72	0
1527776642.699623000	99.5187	181	0
1527776642.702280000	99.5213	83	1
1527776642.881004000	99.7001	373	1
1527776642.881067000	99.7001	247	1
1527776642.900214000	99.7193	69	0
1527776643.126757000	99.9458	305	0
1527776643.126759000	99.9458	128	0
1527776643.129258000	99.9483	86	1
1527776643.132030000	99.9511	72	0
1527776643.132109000	99.9512	161	0
1527776643.135244000	99.9543	83	1
1527776643.314859000	100.134	369	1
1527776643.314925000	100.134	241	1
1527776643.336051000	100.155	69	0
1527776643.564416000	100.383	212	0
1527776643.564530000	100.384	128	0
1527776643.567264000	100.386	86	1
1527776643.568565000	100.388	72	0
1527776643.568736000	100.388	191	0
1527776643.571266000	100.39	83	1
1527776644.197752000	101.017	974	1
1527776644.197817000	101.017	259	1
1527776644.232282000	101.051	69	0
1527776644.449161000	101.268	290	0
1527776644.449164000	101.268	128	0
1527776644.452322000	101.271	86	1
1527776644.453655000	101.273	72	0
1527776644.453657000	101.273	253	0
1527776644.456369000	101.275	83	1
1527776644.583933000	101.403	372	1
1527776644.584029000	101.403	239	1
1527776644.604712000	101.424	69	0
1527776644.831497000	101.651	257	0
1527776644.831500000	101.651	128	0
1527776644.834350000	101.653	86	1
1527776644.836906000	101.656	72	0
1527776644.837446000	101.657	178	0
1527776644.839336000	101.658	83	1
1527776645.056938000	101.876	374	1
1527776645.057032000	101.876	246	1
1527776645.077488000	101.897	69	0
1527776645.329142000	102.148	258	0
1527776645.329258000	102.148	128	0
1527776645.332321000	102.151	72	0
1527776645.332427000	102.151	86	1
1527776645.332437000	102.151	207	0
1527776645.335412000	102.154	83	1
1527776645.485904000	102.305	373	1
1527776645.485964000	102.305	243	1
1527776645.506393000	102.325	69	0
1527776646.350729000	103.17	239	0
1527776646.350734000	103.17	128	0
1527776646.353494000	103.173	86	1
1527776646.355818000	103.175	72	0
1527776646.355911000	103.175	94	0
1527776646.358480000	103.178	83	1
1527776646.555937000	103.375	964	1
1527776646.556023000	103.375	250	1
1527776646.574320000	103.393	82	0
1527776646.577446000	103.397	80	1
1527776646.578085000	103.397	69	0
1527776646.804203000	103.623	215	0
1527776646.804310000	103.623	128	0
1527776646.806966000	103.626	72	0
1527776646.807051000	103.626	301	0
1527776646.807474000	103.627	92	1
1527776647.020303000	103.839	370	1
1527776647.020363000	103.839	246	1
1527776647.041024000	103.86	69	0
1527776647.272583000	104.092	242	0
1527776647.272716000	104.092	128	0
1527776647.275545000	104.095	86	1
1527776647.278170000	104.097	72	0
1527776647.279684000	104.099	148	0
1527776647.280460000	104.1	83	1
1527776647.376169000	104.195	371	1
1527776647.376232000	104.195	243	1
1527776647.395894000	104.215	69	0
1527776647.626789000	104.446	262	0
1527776647.626792000	104.446	128	0
1527776647.629569000	104.449	86	1
1527776647.632631000	104.452	72	0
1527776647.632633000	104.452	139	0
1527776647.635554000	104.455	83	1
1527776647.826009000	104.645	373	1
1527776647.826073000	104.645	244	1
1527776647.848520000	104.668	69	0
1527776647.850796000	104.67	69	0
1527776648.148979000	104.968	238	0
1527776648.149293000	104.968	128	0
1527776648.151525000	104.971	89	1
1527776648.153244000	104.972	72	0
1527776648.153924000	104.973	173	0
1527776648.155507000	104.975	83	1
1527776648.306750000	105.126	370	1
1527776648.306839000	105.126	244	1
1527776648.326658000	105.146	69	0
1527776648.331571000	105.151	69	0
1527776648.555729000	105.375	215	0
1527776648.555731000	105.375	128	0
1527776648.558624000	105.378	89	1
1527776648.571164000	105.39	72	0
1527776648.571299000	105.39	296	0
1527776648.574626000	105.394	83	1
1527776648.839059000	105.658	371	1
1527776648.839122000	105.658	243	1
1527776648.858803000	105.678	69	0
1527776649.086858000	105.906	238	0
1527776649.087196000	105.906	128	0
1527776649.089671000	105.909	86	1
1527776649.092608000	105.912	72	0
1527776649.092733000	105.912	146	0
1527776649.095650000	105.915	83	1
1527776649.281310000	106.1	374	1
1527776649.281388000	106.1	247	1
1527776649.300470000	106.12	69	0
1527776649.532389000	106.351	215	0
1527776649.532391000	106.351	128	0
1527776649.535683000	106.355	86	1
1527776649.559461000	106.379	72	0
1527776649.559642000	106.379	142	0
1527776649.562609000	106.382	83	1
1527776649.580211000	106.399	371	1
1527776649.580275000	106.399	244	1
1527776649.600631000	106.42	69	0
1527776649.604768000	106.424	69	0
1527776649.834334000	106.653	262	0
1527776649.834777000	106.654	128	0
1527776649.837546000	106.657	72	0
1527776649.837637000	106.657	110	0
1527776649.837768000	106.657	95	1
1527776649.954337000	106.773	976	1
1527776649.954415000	106.773	245	1
1527776649.975429000	106.794	69	0
1527776650.215828000	107.035	306	0
1527776650.215830000	107.035	128	0
1527776650.218710000	107.038	86	1
1527776650.227601000	107.047	72	0
1527776650.227603000	107.047	73	0
1527776650.230703000	107.05	83	1
1527776650.363040000	107.182	370	1
1527776650.363102000	107.182	243	1
1527776650.398435000	107.217	69	0
1527776650.403290000	107.222	69	0
1527776650.768627000	107.588	213	0
1527776650.768955000	107.588	128	0
1527776650.771814000	107.591	89	1
1527776650.772731000	107.592	72	0
1527776650.773130000	107.592	103	0
1527776650.775694000	107.595	83	1
1527776650.818869000	107.638	374	1
1527776650.818955000	107.638	246	1
1527776650.838198000	107.657	69	0
1527776650.844100000	107.663	69	0
1527776651.070097000	107.889	290	0
1527776651.070099000	107.889	128	0
1527776651.072766000	107.892	89	1
1527776651.076151000	107.895	72	0
1527776651.076601000	107.896	245	0
1527776651.078768000	107.898	83	1
1527776651.269041000	108.088	373	1
1527776651.269137000	108.088	250	1
1527776651.290723000	108.11	69	0
1527776651.297519000	108.117	69	0
1527776651.543448000	108.363	257	0
1527776651.543563000	108.363	128	0
1527776651.546706000	108.366	89	1
1527776651.548571000	108.368	72	0
1527776651.548670000	108.368	193	0
1527776651.551715000	108.371	83	1
1527776651.561850000	108.381	968	1
1527776651.562061000	108.381	243	1
1527776651.581799000	108.401	69	0
1527776651.812118000	108.631	239	0
1527776651.812248000	108.631	128	0
1527776651.814811000	108.634	86	1
1527776651.817026000	108.636	72	0
1527776651.817099000	108.636	168	0
1527776651.819788000	108.639	83	1
1527776652.008928000	108.828	376	1
1527776652.008996000	108.828	241	1
1527776652.028777000	108.848	69	0
1527776652.034238000	108.853	69	0
1527776652.277997000	109.097	238	0
1527776652.278000000	109.097	128	0
1527776652.280908000	109.1	89	1
1527776652.283356000	109.102	72	0
1527776652.283358000	109.102	157	0
1527776652.285814000	109.105	83	1
1527776656.463978000	113.283	374	1
1527776656.464072000	113.283	244	1
1527776656.484557000	113.304	69	0
1527776656.489743000	113.309	69	0
1527776656.732407000	113.551	236	0
1527776656.732410000	113.551	128	0
1527776656.735070000	113.554	89	1
1527776656.738800000	113.558	72	0
1527776656.738802000	113.558	103	0
1527776656.742062000	113.561	83	1
1527776656.942124000	113.761	370	1
1527776656.942192000	113.761	244	1
1527776656.963189000	113.782	69	0
1527776657.186366000	114.005	240	0
1527776657.186370000	114.005	128	0
1527776657.189094000	114.008	86	1
1527776657.195380000	114.014	72	0
1527776657.195460000	114.015	143	0
1527776657.198087000	114.017	83	1
1527776657.233115000	114.052	370	1
1527776657.233201000	114.052	241	1
1527776657.253292000	114.072	69	0
1527776657.484417000	114.303	265	0
1527776657.484419000	114.303	128	0
1527776657.487045000	114.306	86	1
1527776657.488193000	114.307	72	0
1527776657.488288000	114.307	296	0
1527776657.491023000	114.31	83	1
1527776657.683996000	114.503	373	1
1527776657.684164000	114.503	247	1
1527776657.713907000	114.533	69	0
1527776657.935783000	114.755	213	0
1527776657.935785000	114.755	128	0
1527776657.939134000	114.758	86	1
1527776657.940540000	114.76	72	0
1527776657.940541000	114.76	178	0
1527776657.943136000	114.762	83	1
1527776658.104393000	114.923	374	1
1527776658.104474000	114.924	242	1
1527776658.137751000	114.957	69	0
1527776658.348465000	115.168	238	0
1527776658.348577000	115.168	128	0
1527776658.351075000	115.17	86	1
1527776658.352436000	115.171	72	0
1527776658.352521000	115.172	128	0
1527776658.355081000	115.174	83	1
1527776658.535689000	115.355	971	1
1527776658.535784000	115.355	246	1
1527776658.555850000	115.375	69	0
1527776658.779719000	115.599	215	0
1527776658.779721000	115.599	128	0
1527776658.782115000	115.601	86	1
1527776658.783565000	115.603	72	0
1527776658.783999000	115.603	134	0
1527776658.786132000	115.605	83	1
1527776658.976483000	115.796	371	1
1527776658.976576000	115.796	243	1
1527776658.996320000	115.815	69	0
1527776659.298133000	116.117	238	0
1527776659.298136000	116.117	128	0
1527776659.301138000	116.12	86	1
1527776659.301945000	116.121	72	0
1527776659.302247000	116.121	133	0
1527776659.304122000	116.123	83	1
1527776659.436487000	116.256	375	1
