# Supplementary material for: Method for multi-task learning fusion network traffic classification to address small sample labels
Source: Sci Rep. 2024 Jan 30;14:2518. doi: 10.1038/s41598-024-51933-8 (PMC10827795; doi:10.1038/s41598-024-51933-8)
Supplement: Supplementary file 2 — Supplementary Information 2. [file 41598_2024_51933_MOESM2_ESM.zip › QUIC Dataset/QUIC Dataset/pretraining/Google Doc/GoogleDoc-1161.txt]

1527847599.616641000	0	295	1
1527847599.633763000	0.017122	87	0
1527847600.077090000	0.460449	373	0
1527847600.077353000	0.460712	1412	0
1527847600.077460000	0.460819	1412	0
1527847600.077645000	0.461004	1412	0
1527847600.077647000	0.461006	180	0
1527847600.077803000	0.461162	1412	0
1527847600.077955000	0.461314	1412	0
1527847600.078279000	0.461638	1412	0
1527847600.078282000	0.461641	188	0
1527847600.078414000	0.461773	727	0
1527847600.081173000	0.464532	1412	0
1527847600.081504000	0.464863	1412	0
1527847600.081586000	0.464945	694	0
1527847600.083646000	0.467005	1412	0
1527847600.083968000	0.467327	1412	0
1527847600.084271000	0.46763	1412	0
1527847600.084273000	0.467632	188	0
1527847600.104458000	0.487817	128	1
1527847600.107744000	0.491103	116	1
1527847600.112295000	0.495654	1200	0
1527847600.113780000	0.497139	1412	0
1527847600.114076000	0.497435	1412	0
1527847600.114377000	0.497736	1412	0
1527847600.114451000	0.49781	188	0
1527847600.115475000	0.498834	1238	0
1527847600.115658000	0.499017	110	1
1527847600.115809000	0.499168	1412	0
1527847600.115876000	0.499235	255	0
1527847600.117748000	0.501107	1412	0
1527847600.117817000	0.501176	802	0
1527847600.119319000	0.502678	1412	0
1527847600.119485000	0.502844	1007	0
1527847600.121118000	0.504477	1412	0
1527847600.121447000	0.504806	1412	0
1527847600.121726000	0.505085	1412	0
1527847600.121801000	0.50516	188	0
1527847600.122456000	0.505815	1412	0
1527847600.122530000	0.505889	167	0
1527847600.124070000	0.507429	1412	0
1527847600.124342000	0.507701	1412	0
1527847600.124645000	0.508004	1412	0
1527847600.124720000	0.508079	198	0
1527847600.124723000	0.508082	84	0
1527847600.125436000	0.508795	1412	0
1527847600.125506000	0.508865	152	0
1527847600.128601000	0.51196	101	1
1527847600.128686000	0.512045	1412	0
1527847600.129018000	0.512377	1412	0
1527847600.129298000	0.512657	1412	0
1527847600.129370000	0.512729	188	0
1527847600.129479000	0.512838	792	0
1527847600.130081000	0.51344	125	1
1527847600.130257000	0.513616	125	1
1527847600.130361000	0.51372	1412	0
1527847600.130565000	0.513924	1412	0
1527847600.130868000	0.514227	1412	0
1527847600.130936000	0.514295	188	0
1527847600.131009000	0.514368	665	0
1527847600.133666000	0.517025	104	1
1527847600.137692000	0.521051	110	1
1527847600.147190000	0.530549	229	0
1527847600.150749000	0.534108	98	1
1527847600.616696000	1.00005	1263	1
1527847600.616778000	1.00014	1412	1
1527847600.616800000	1.00016	916	1
1527847600.623536000	1.0069	217	1
1527847600.634199000	1.01756	87	0
1527847600.639936000	1.02329	87	0
1527847600.929858000	1.31322	328	0
1527847600.930511000	1.31387	1412	0
1527847600.930796000	1.31415	1412	0
1527847600.930865000	1.31422	1412	0
1527847600.930868000	1.31423	180	0
1527847600.931147000	1.31451	1412	0
1527847600.931213000	1.31457	1412	0
1527847600.931415000	1.31477	1071	0
1527847600.933791000	1.31715	125	1
1527847600.934177000	1.31754	216	1
1527847600.934423000	1.31778	92	0
1527847600.934830000	1.31819	190	0
1527847600.937690000	1.32105	101	1
1527847600.950680000	1.33404	87	0
1527847600.979192000	1.36255	376	0
1527847600.982408000	1.36577	80	0
1527847600.984124000	1.36748	101	1
1527847600.987746000	1.3711	98	1
1527847601.044150000	1.42751	410	0
1527847601.044345000	1.4277	1116	0
1527847601.047590000	1.43095	92	0
1527847601.047765000	1.43112	104	1
1527847601.048098000	1.43146	210	0
1527847601.052141000	1.4355	98	1
1527847602.823727000	3.20709	232	1
1527847602.851340000	3.2347	87	0
1527847603.190388000	3.57375	257	0
1527847603.190658000	3.57402	1412	0
1527847603.190835000	3.57419	996	0
1527847603.192384000	3.57574	92	0
1527847603.192452000	3.57581	140	0
1527847603.193832000	3.57719	113	1
1527847603.641905000	4.02526	292	1
1527847603.642003000	4.02536	1412	1
1527847603.642028000	4.02539	1412	1
1527847603.642069000	4.02543	1412	1
1527847603.642124000	4.02548	1412	1
1527847603.642147000	4.02551	1412	1
1527847603.642182000	4.02554	1412	1
1527847603.642218000	4.02558	1412	1
1527847603.642253000	4.02561	1412	1
1527847603.642290000	4.02565	1412	1
1527847603.642325000	4.02568	1412	1
1527847603.642361000	4.02572	1412	1
1527847603.642396000	4.02575	1412	1
1527847603.642425000	4.02578	1281	1
1527847603.658126000	4.04149	87	0
1527847603.662242000	4.0456	87	0
1527847603.767134000	4.15049	439	0
1527847603.771109000	4.15447	80	0
1527847603.800946000	4.1843	439	0
1527847603.831617000	4.21498	80	0
1527847603.847329000	4.23069	104	1
1527847603.850949000	4.23431	104	1
1527847603.860887000	4.24425	80	0
1527847603.864902000	4.24826	98	1
1527847605.473139000	5.8565	340	1
1527847605.473224000	5.85658	1412	1
1527847605.473249000	5.85661	989	1
1527847605.475457000	5.85882	177	1
1527847605.491657000	5.87502	87	0
1527847605.641042000	6.0244	397	0
1527847605.644141000	6.0275	80	0
1527847605.677320000	6.06068	397	0
1527847605.697594000	6.08095	528	0
1527847605.697597000	6.08096	307	0
1527847605.698115000	6.08147	237	0
1527847605.731149000	6.11451	80	0
1527847605.771148000	6.15451	119	1
1527847605.782163000	6.16552	101	1
1527847605.789623000	6.17298	252	1
1527847605.798979000	6.18234	87	0
1527847605.805578000	6.18894	87	0
1527847606.037472000	6.42083	943	0
1527847606.037762000	6.42112	1412	0
1527847606.037866000	6.42123	1412	0
1527847606.038027000	6.42139	1412	0
1527847606.038030000	6.42139	180	0
1527847606.038212000	6.42157	1412	0
1527847606.038284000	6.42164	1357	0
1527847606.038943000	6.4223	1412	0
1527847606.039097000	6.42246	1412	0
1527847606.039235000	6.42259	1412	0
1527847606.039237000	6.4226	188	0
1527847606.039399000	6.42276	1226	0
1527847606.040556000	6.42391	1412	0
1527847606.040874000	6.42423	1412	0
1527847606.041188000	6.42455	1412	0
1527847606.041190000	6.42455	188	0
1527847606.041576000	6.42493	1412	0
1527847606.041653000	6.42501	745	0
1527847606.045765000	6.42912	1412	0
1527847606.046066000	6.42943	1412	0
1527847606.046371000	6.42973	1412	0
1527847606.046373000	6.42973	188	0
1527847606.046525000	6.42988	791	0
1527847606.046708000	6.43007	1412	0
1527847606.046878000	6.43024	1412	0
1527847606.047020000	6.43038	1412	0
1527847606.047022000	6.43038	188	0
1527847606.047106000	6.43046	84	0
1527847606.047168000	6.43053	972	0
1527847606.048317000	6.43168	1412	0
1527847606.048682000	6.43204	1412	0
1527847606.048990000	6.43235	1412	0
1527847606.048992000	6.43235	188	0
1527847606.049071000	6.43243	84	0
1527847606.049358000	6.43272	1412	0
1527847606.049360000	6.43272	178	0
1527847606.050088000	6.43345	1412	0
1527847606.050300000	6.43366	1412	0
1527847606.050377000	6.43374	1412	0
1527847606.050455000	6.43381	188	0
1527847606.050457000	6.43382	84	0
1527847606.050736000	6.43409	1197	0
1527847606.051971000	6.43533	1412	0
1527847606.052332000	6.43569	1412	0
1527847606.052571000	6.43593	1412	0
1527847606.052573000	6.43593	188	0
1527847606.052651000	6.43601	84	0
1527847606.052813000	6.43617	961	0
1527847606.059550000	6.44291	1412	0
1527847606.059911000	6.44327	1308	0
1527847606.060788000	6.44415	750	0
1527847606.062413000	6.44577	1412	0
1527847606.062660000	6.44602	1330	0
1527847606.065272000	6.44863	131	1
1527847606.065433000	6.44879	125	1
1527847606.065605000	6.44896	125	1
1527847606.065779000	6.44914	1412	0
1527847606.066067000	6.44943	1412	0
1527847606.066141000	6.4495	342	0
1527847606.066821000	6.45018	125	1
1527847606.066997000	6.45036	125	1
1527847606.069884000	6.45324	92	0
1527847606.070266000	6.45362	252	0
1527847606.070301000	6.45366	116	1
1527847606.075058000	6.45842	98	1
1527847608.835580000	9.21894	513	1
1527847608.835679000	9.21904	294	1
1527847608.838822000	9.22218	394	1
1527847608.838904000	9.22226	1412	1
1527847608.838929000	9.22229	1412	1
1527847608.838952000	9.22231	989	1
1527847608.848951000	9.23231	100	0
1527847608.852239000	9.2356	87	0
1527847608.853453000	9.23681	98	1
1527847608.857712000	9.24107	87	0
1527847608.888239000	9.2716	402	1
1527847608.905279000	9.28864	87	0
1527847608.955777000	9.33914	351	0
1527847608.956053000	9.33941	1400	0
1527847608.956560000	9.33992	513	0
1527847608.957814000	9.34117	592	0
1527847608.959199000	9.34256	635	0
1527847608.959303000	9.34266	110	1
1527847608.960691000	9.34405	467	0
1527847608.961698000	9.34506	697	0
1527847608.963262000	9.34662	104	1
1527847608.963619000	9.34698	484	0
1527847608.964210000	9.34757	835	0
1527847608.967339000	9.3507	101	1
1527847608.968922000	9.35228	649	0
1527847608.969017000	9.35238	519	0
1527847608.970342000	9.3537	439	0
1527847608.970509000	9.35387	701	0
1527847608.971896000	9.35525	616	0
1527847608.972813000	9.35617	558	0
1527847608.978017000	9.36138	664	0
1527847608.978105000	9.36146	583	0
1527847608.979075000	9.36243	689	0
1527847608.982488000	9.36585	92	0
1527847608.982913000	9.36627	232	0
1527847608.990851000	9.37421	378	0
1527847608.995805000	9.37916	125	1
1527847608.997096000	9.38046	80	0
1527847609.006416000	9.38978	101	1
1527847609.011374000	9.39473	98	1
1527847609.038012000	9.42137	329	0
1527847609.038125000	9.42148	103	0
1527847609.042243000	9.4256	194	0
1527847609.042337000	9.4257	101	1
1527847609.046305000	9.42966	98	1
1527847609.883193000	10.2666	489	1
1527847609.883267000	10.2666	94	1
1527847609.899495000	10.2829	87	0
1527847610.002962000	10.3863	262	0
1527847610.003068000	10.3864	367	0
1527847610.006337000	10.3897	104	1
1527847610.007926000	10.3913	165	0
1527847610.011312000	10.3947	98	1
1527847610.730630000	11.114	401	1
1527847610.730718000	11.1141	109	1
1527847610.739549000	11.1229	318	1
1527847610.741758000	11.1251	647	1
1527847610.741822000	11.1252	87	1
1527847610.746818000	11.1302	87	0
1527847610.756734000	11.1401	87	0
1527847610.875592000	11.259	256	0
1527847610.875701000	11.2591	103	0
1527847610.878738000	11.2621	328	0
1527847610.878830000	11.2622	151	0
1527847610.879191000	11.2625	92	0
1527847610.879626000	11.263	309	0
1527847610.879791000	11.2631	113	1
1527847610.881333000	11.2647	92	0
1527847610.881709000	11.2651	137	0
1527847610.883388000	11.2667	107	1
1527847610.896638000	11.28	233	0
1527847610.896746000	11.2801	140	0
1527847610.899868000	11.2832	102	0
1527847610.900273000	11.2836	255	0
1527847610.900414000	11.2838	107	1
1527847611.223993000	11.6074	1160	1
1527847611.224062000	11.6074	259	1
1527847611.241124000	11.6245	87	0
1527847611.771853000	12.1552	375	1
1527847611.772137000	12.1555	291	0
1527847611.772275000	12.1556	1412	1
1527847611.772300000	12.1557	1412	1
1527847611.772329000	12.1557	146	0
1527847611.772358000	12.1557	1412	1
1527847611.772381000	12.1557	1412	1
1527847611.772406000	12.1558	1412	1
1527847611.772448000	12.1558	1412	1
1527847611.772500000	12.1559	1412	1
1527847611.772537000	12.1559	1412	1
1527847611.772585000	12.1559	1412	1
1527847611.772622000	12.156	1412	1
1527847611.772672000	12.156	1412	1
1527847611.772694000	12.1561	1412	1
1527847611.772759000	12.1561	1412	1
1527847611.772781000	12.1561	1412	1
1527847611.772804000	12.1562	1412	1
1527847611.772845000	12.1562	1412	1
1527847611.772879000	12.1562	1412	1
1527847611.774452000	12.1578	1412	1
1527847611.774495000	12.1579	1412	1
1527847611.774530000	12.1579	1412	1
1527847611.774566000	12.1579	1412	1
1527847611.774603000	12.158	1412	1
1527847611.774637000	12.158	1412	1
1527847611.774673000	12.158	1412	1
1527847611.774709000	12.1581	1412	1
1527847611.774738000	12.1581	1412	1
1527847611.774783000	12.1581	1412	1
1527847611.774807000	12.1582	1412	1
1527847611.774843000	12.1582	1412	1
1527847611.774877000	12.1582	1412	1
1527847611.774914000	12.1583	1412	1
1527847611.775572000	12.1589	92	0
1527847611.776443000	12.1598	1412	1
1527847611.776458000	12.1598	191	0
1527847611.776470000	12.1598	1412	1
1527847611.776507000	12.1599	799	1
1527847611.780523000	12.1639	98	1
1527847611.786935000	12.1703	90	0
1527847611.787340000	12.1707	90	0
1527847611.787443000	12.1708	375	1
1527847611.792667000	12.176	90	0
1527847611.793428000	12.1768	87	0
1527847611.795273000	12.1786	87	0
1527847611.801817000	12.1852	90	0
1527847611.805240000	12.1886	87	0
1527847611.805539000	12.1889	116	1
1527847611.968513000	12.3519	442	0
1527847611.972482000	12.3558	98	1
1527847611.981160000	12.3645	80	0
1527847611.984565000	12.3679	98	1
1527847611.997458000	12.3808	360	1
1527847612.000015000	12.3834	298	1
1527847612.014330000	12.3977	87	0
1527847612.105942000	12.4893	235	0
1527847612.106055000	12.4894	279	0
1527847612.110111000	12.4935	104	1
1527847612.110913000	12.4943	444	1
1527847612.112065000	12.4954	92	0
1527847612.112155000	12.4955	103	0
1527847612.115493000	12.4989	101	1
1527847612.129315000	12.5127	87	0
1527847612.153227000	12.5366	235	0
1527847612.153336000	12.5367	118	0
1527847612.156807000	12.5402	92	0
1527847612.157456000	12.5408	107	1
1527847612.157472000	12.5408	134	0
1527847612.161494000	12.5449	98	1
1527847612.228071000	12.6114	409	1
1527847612.228159000	12.6115	258	1
1527847612.246454000	12.6298	87	0
1527847612.300194000	12.6836	579	0
1527847612.300297000	12.6837	805	0
1527847612.302356000	12.6857	92	0
1527847612.302428000	12.6858	327	0
1527847612.332338000	12.7157	579	0
1527847612.362813000	12.7462	805	0
1527847612.370511000	12.7539	116	1
1527847612.488167000	12.8715	335	0
1527847612.488280000	12.8716	146	0
1527847612.492377000	12.8757	92	0
1527847612.492461000	12.8758	236	0
1527847612.492635000	12.876	107	1
1527847612.693186000	13.0765	408	1
1527847612.693270000	13.0766	257	1
1527847612.709380000	13.0927	87	0
1527847612.858744000	13.2421	275	0
1527847612.858747000	13.2421	146	0
1527847612.862588000	13.2459	104	1
1527847612.863064000	13.2464	92	0
1527847612.863066000	13.2464	324	0
1527847612.866527000	13.2499	101	1
1527847613.112304000	13.4957	532	1
1527847613.112366000	13.4957	257	1
1527847613.129612000	13.513	87	0
1527847613.237472000	13.6208	235	0
1527847613.237475000	13.6208	146	0
1527847613.241531000	13.6249	92	0
1527847613.241623000	13.625	104	1
1527847613.241942000	13.6253	328	0
1527847613.245605000	13.629	101	1
1527847613.477971000	13.8613	481	1
1527847613.478071000	13.8614	258	1
1527847613.497456000	13.8808	87	0
1527847613.640224000	14.0236	256	0
1527847613.640227000	14.0236	146	0
1527847613.644300000	14.0277	92	0
1527847613.644303000	14.0277	154	0
1527847613.644569000	14.0279	110	1
1527847614.066959000	14.4503	391	1
1527847614.067020000	14.4504	258	1
1527847614.084457000	14.4678	87	0
1527847614.231080000	14.6144	233	0
1527847614.231177000	14.6145	146	0
1527847614.234597000	14.618	104	1
1527847614.234605000	14.618	92	0
1527847614.235091000	14.6184	294	0
1527847614.238659000	14.622	101	1
1527847614.377972000	14.7613	395	1
1527847614.378063000	14.7614	254	1
1527847614.395226000	14.7786	87	0
1527847614.679425000	15.0628	302	0
1527847614.679427000	15.0628	146	0
1527847614.682700000	15.0661	92	0
1527847614.682782000	15.0661	228	0
1527847614.683606000	15.067	110	1
1527847617.821909000	18.2053	404	1
1527847617.821969000	18.2053	254	1
1527847617.839260000	18.2226	87	0
1527847617.976780000	18.3601	290	0
1527847617.976887000	18.3602	146	0
1527847617.980775000	18.3641	92	0
1527847617.980824000	18.3642	104	1
1527847617.981213000	18.3646	226	0
1527847617.984842000	18.3682	101	1
1527847618.091242000	18.4746	1328	1
1527847618.091301000	18.4747	262	1
1527847618.108126000	18.4915	87	0
1527847618.220401000	18.6038	305	0
1527847618.220404000	18.6038	148	0
1527847618.223880000	18.6072	104	1
1527847618.224413000	18.6078	92	0
1527847618.224485000	18.6078	207	0
1527847618.227871000	18.6112	101	1
1527847618.311200000	18.6946	396	1
1527847618.311291000	18.6946	256	1
1527847618.328901000	18.7123	87	0
1527847618.437515000	18.8209	255	0
1527847618.437518000	18.8209	148	0
1527847618.441891000	18.8252	104	1
1527847618.442107000	18.8255	92	0
1527847618.442466000	18.8258	108	0
1527847618.445875000	18.8292	101	1
1527847618.559989000	18.9433	394	1
1527847618.560054000	18.9434	255	1
1527847618.578854000	18.9622	87	0
1527847618.724977000	19.1083	232	0
1527847618.725250000	19.1086	148	0
1527847618.728891000	19.1122	104	1
1527847618.729862000	19.1132	92	0
1527847618.729955000	19.1133	216	0
1527847618.733894000	19.1173	101	1
1527847620.816133000	21.1995	390	1
1527847620.816219000	21.1996	256	1
1527847620.832029000	21.2154	87	0
1527847620.980457000	21.3638	255	0
1527847620.980460000	21.3638	148	0
1527847620.984113000	21.3675	92	0
1527847620.984115000	21.3675	273	0
1527847620.984625000	21.368	110	1
1527847621.046965000	21.4303	390	1
1527847621.047030000	21.4304	256	1
1527847621.063897000	21.4473	87	0
1527847621.168973000	21.5523	233	0
1527847621.169234000	21.5526	148	0
1527847621.172594000	21.556	104	1
1527847621.172610000	21.556	92	0
1527847621.172688000	21.556	266	0
1527847621.176647000	21.56	101	1
1527847621.515962000	21.8993	407	1
1527847621.516042000	21.8994	259	1
1527847621.533289000	21.9166	87	0
1527847621.676861000	22.0602	258	0
1527847621.676864000	22.0602	148	0
1527847621.680661000	22.064	104	1
1527847621.704272000	22.0876	92	0
1527847621.704275000	22.0876	129	0
1527847621.707655000	22.091	101	1
1527847621.728048000	22.1114	403	1
1527847621.728139000	22.1115	255	1
1527847621.745533000	22.1289	87	0
1527847621.890794000	22.2742	256	0
1527847621.891055000	22.2744	148	0
1527847621.893983000	22.2773	92	0
1527847621.894086000	22.2774	180	0
1527847621.894580000	22.2779	110	1
1527847622.143055000	22.5264	532	1
1527847622.143118000	22.5265	255	1
1527847622.160189000	22.5435	87	0
1527847622.322392000	22.7058	258	0
1527847622.322395000	22.7058	148	0
1527847622.326591000	22.7099	92	0
1527847622.326661000	22.71	104	1
1527847622.327056000	22.7104	110	0
1527847622.330634000	22.714	101	1
1527847622.406902000	22.7903	483	1
1527847622.406997000	22.7904	258	1
1527847622.423660000	22.807	87	0
1527847622.537415000	22.9208	354	0
1527847622.537518000	22.9209	148	0
1527847622.541707000	22.9251	92	0
1527847622.541741000	22.9251	104	1
1527847622.541805000	22.9252	292	0
1527847622.545727000	22.9291	101	1
1527847622.736581000	23.1199	391	1
1527847622.736677000	23.12	259	1
1527847622.753309000	23.1367	87	0
1527847622.859341000	23.2427	233	0
1527847622.859647000	23.243	148	0
1527847622.862918000	23.2463	92	0
1527847622.863368000	23.2467	101	0
1527847622.863872000	23.2472	110	1
1527847623.155845000	23.5392	391	1
1527847623.155899000	23.5393	255	1
1527847623.171869000	23.5552	87	0
1527847623.318615000	23.702	236	0
1527847623.318618000	23.702	148	0
1527847623.322757000	23.7061	104	1
1527847623.323240000	23.7066	92	0
1527847623.323242000	23.7066	93	0
1527847623.326739000	23.7101	101	1
1527847623.580910000	23.9643	405	1
1527847623.580971000	23.9643	256	1
1527847623.597190000	23.9805	87	0
1527847623.939821000	24.3232	256	0
1527847623.939927000	24.3233	148	0
1527847623.943739000	24.3271	92	0
1527847623.943741000	24.3271	134	0
1527847623.943827000	24.3272	104	1
1527847623.947779000	24.3311	101	1
1527847624.018162000	24.4015	1327	1
1527847624.018240000	24.4016	260	1
1527847624.035503000	24.4189	87	0
1527847624.184721000	24.5681	235	0
1527847624.184723000	24.5681	148	0
1527847624.188156000	24.5715	92	0
1527847624.188607000	24.572	212	0
1527847624.188860000	24.5722	110	1
1527847624.260976000	24.6443	396	1
1527847624.261062000	24.6444	256	1
1527847624.277748000	24.6611	87	0
1527847624.371770000	24.7551	302	0
1527847624.371772000	24.7551	148	0
1527847624.375443000	24.7588	92	0
1527847624.375527000	24.7589	287	0
1527847624.375964000	24.7593	110	1
1527847624.587323000	24.9707	391	1
1527847624.587398000	24.9708	259	1
1527847624.604113000	24.9875	87	0
1527847624.751615000	25.135	265	0
1527847624.751809000	25.1352	148	0
1527847624.753474000	25.1368	92	0
1527847624.753870000	25.1372	189	0
1527847624.755771000	25.1391	110	1
1527847625.033191000	25.4165	394	1
1527847625.033280000	25.4166	257	1
1527847625.049415000	25.4328	87	0
1527847625.205825000	25.5892	305	0
1527847625.206050000	25.5894	148	0
1527847625.209813000	25.5932	92	0
1527847625.209908000	25.5933	104	1
1527847625.210309000	25.5937	137	0
1527847625.213867000	25.5972	101	1
1527847625.485154000	25.8685	391	1
1527847625.485239000	25.8686	260	1
1527847625.502105000	25.8855	87	0
1527847625.663653000	26.047	256	0
1527847625.663817000	26.0472	148	0
1527847625.667649000	26.051	92	0
1527847625.667651000	26.051	89	0
1527847625.667949000	26.0513	110	1
1527847625.828707000	26.2121	404	1
1527847625.828783000	26.2121	256	1
1527847625.845000000	26.2284	87	0
1527847626.015633000	26.399	235	0
1527847626.015635000	26.399	148	0
1527847626.018930000	26.4023	92	0
1527847626.019536000	26.4029	232	0
1527847626.019946000	26.4033	110	1
1527847626.241255000	26.6246	404	1
1527847626.241352000	26.6247	257	1
1527847626.258139000	26.6415	87	0
1527847626.419794000	26.8032	258	0
1527847626.420049000	26.8034	148	0
1527847626.423343000	26.8067	92	0
1527847626.423440000	26.8068	94	0
1527847626.423917000	26.8073	110	1
1527847626.701678000	27.085	535	1
1527847626.701732000	27.0851	259	1
1527847626.718339000	27.1017	87	0
1527847626.823475000	27.2068	232	0
1527847626.823685000	27.207	148	0
1527847626.827188000	27.2105	92	0
1527847626.827190000	27.2105	139	0
1527847626.827904000	27.2113	110	1
1527847626.976232000	27.3596	479	1
1527847626.976318000	27.3597	256	1
1527847626.993895000	27.3773	87	0
1527847627.173673000	27.557	235	0
1527847627.173676000	27.557	148	0
1527847627.177730000	27.5611	92	0
1527847627.177732000	27.5611	190	0
1527847627.177997000	27.5614	110	1
1527847627.498528000	27.8819	392	1
1527847627.498623000	27.882	260	1
1527847627.515636000	27.899	87	0
1527847627.679756000	28.0631	279	0
1527847627.679758000	28.0631	148	0
1527847627.683075000	28.0664	92	0
1527847627.683528000	28.0669	190	0
1527847627.684003000	28.0674	110	1
1527847627.747120000	28.1305	391	1
1527847627.747175000	28.1305	259	1
1527847627.763666000	28.147	87	0
1527847627.924432000	28.3078	258	0
1527847627.924434000	28.3078	148	0
1527847627.927957000	28.3113	104	1
1527847627.929230000	28.3126	92	0
1527847627.929627000	28.313	128	0
1527847627.932964000	28.3163	101	1
1527847628.374250000	28.7576	404	1
1527847628.374347000	28.7577	257	1
1527847628.391758000	28.7751	87	0
1527847628.565426000	28.9488	352	0
1527847628.565429000	28.9488	148	0
1527847628.567830000	28.9512	92	0
1527847628.568305000	28.9517	188	0
1527847628.568968000	28.9523	110	1
1527847628.660081000	29.0434	390	1
1527847628.660172000	29.0435	256	1
1527847628.676832000	29.0602	87	0
1527847628.777984000	29.1613	231	0
1527847628.778084000	29.1614	148	0
1527847628.780895000	29.1643	92	0
1527847628.781630000	29.165	307	0
1527847628.782113000	29.1655	110	1
1527847629.062301000	29.4457	1325	1
1527847629.062347000	29.4457	260	1
1527847629.080877000	29.4642	87	0
1527847629.234589000	29.6179	233	0
1527847629.234591000	29.6179	148	0
1527847629.238041000	29.6214	104	1
1527847629.238785000	29.6221	92	0
1527847629.238788000	29.6221	126	0
1527847629.242077000	29.6254	101	1
1527847629.830671000	30.214	391	1
1527847629.830750000	30.2141	260	1
1527847629.847138000	30.2305	87	0
1527847630.014475000	30.3978	259	0
1527847630.014478000	30.3978	148	0
1527847630.017520000	30.4009	92	0
1527847630.018061000	30.4014	124	0
1527847630.018123000	30.4015	107	1
1527847630.022121000	30.4055	98	1
1527847630.073220000	30.4566	392	1
1527847630.073272000	30.4566	259	1
1527847630.089269000	30.4726	87	0
1527847630.253837000	30.6372	235	0
1527847630.253839000	30.6372	148	0
1527847630.258157000	30.6415	104	1
1527847630.259274000	30.6426	92	0
1527847630.259276000	30.6426	275	0
1527847630.263144000	30.6465	101	1
1527847630.660570000	31.0439	395	1
1527847630.660649000	31.044	258	1
1527847630.677071000	31.0604	87	0
1527847630.845329000	31.2287	301	0
1527847630.845332000	31.2287	148	0
1527847630.849187000	31.2325	104	1
1527847630.852424000	31.2358	92	0
1527847630.852511000	31.2359	101	0
1527847630.856098000	31.2395	101	1
1527847630.938913000	31.3223	407	1
1527847630.939003000	31.3224	261	1
1527847630.955405000	31.3388	87	0
1527847631.084078000	31.4674	267	0
1527847631.084187000	31.4675	148	0
1527847631.087407000	31.4708	92	0
1527847631.087495000	31.4709	244	0
1527847631.088214000	31.4716	110	1
1527847631.155389000	31.5387	403	1
1527847631.155478000	31.5388	261	1
1527847631.171979000	31.5553	87	0
1527847631.327458000	31.7108	303	0
1527847631.327461000	31.7108	148	0
1527847631.331069000	31.7144	92	0
1527847631.331156000	31.7145	104	1
1527847631.331587000	31.7149	251	0
1527847631.335206000	31.7186	101	1
1527847631.381707000	31.7651	391	1
1527847631.381804000	31.7652	258	1
1527847631.399147000	31.7825	87	0
1527847631.486435000	31.8698	259	0
1527847631.486545000	31.8699	148	0
1527847631.490166000	31.8735	104	1
1527847631.490486000	31.8738	92	0
1527847631.490565000	31.8739	131	0
1527847631.494166000	31.8775	101	1
1527847631.659570000	32.0429	533	1
1527847631.659630000	32.043	260	1
1527847631.676765000	32.0601	87	0
1527847631.838757000	32.2221	232	0
1527847631.838761000	32.2221	148	0
1527847631.842244000	32.2256	104	1
1527847631.843303000	32.2267	92	0
1527847631.843304000	32.2267	255	0
1527847631.847224000	32.2306	101	1
1527847632.098961000	32.4823	478	1
1527847632.099022000	32.4824	260	1
1527847632.115632000	32.499	87	0
1527847632.214445000	32.5978	235	0
1527847632.214447000	32.5978	148	0
1527847632.218130000	32.6015	92	0
1527847632.218229000	32.6016	104	1
1527847632.218594000	32.602	124	0
1527847632.222250000	32.6056	101	1
1527847632.623455000	33.0068	391	1
1527847632.623516000	33.0069	258	1
1527847632.639565000	33.0229	87	0
1527847632.807204000	33.1906	256	0
1527847632.807208000	33.1906	148	0
1527847632.810842000	33.1942	92	0
1527847632.811265000	33.1946	285	0
1527847632.811341000	33.1947	107	1
1527847632.815282000	33.1986	98	1
1527847632.910363000	33.2937	406	1
1527847632.910425000	33.2938	257	1
1527847632.928999000	33.3124	87	0
1527847633.099610000	33.483	233	0
1527847633.100026000	33.4834	148	0
1527847633.103260000	33.4866	104	1
1527847633.103672000	33.487	92	0
1527847633.103675000	33.487	331	0
1527847633.107319000	33.4907	101	1
1527847633.430418000	33.8138	391	1
1527847633.430482000	33.8138	258	1
1527847633.447740000	33.8311	87	0
1527847633.589492000	33.9729	278	0
1527847633.589496000	33.9729	148	0
1527847633.592702000	33.9761	92	0
1527847633.592704000	33.9761	148	0
1527847633.593254000	33.9766	110	1
1527847633.891594000	34.275	390	1
1527847633.891658000	34.275	258	1
1527847633.908903000	34.2923	87	0
1527847634.072622000	34.456	255	0
1527847634.072626000	34.456	148	0
1527847634.076381000	34.4597	104	1
1527847634.078120000	34.4615	92	0
1527847634.078552000	34.4619	221	0
1527847634.082287000	34.4656	101	1
1527847634.151735000	34.5351	1325	1
1527847634.151800000	34.5352	259	1
1527847634.169117000	34.5525	87	0
1527847634.263158000	34.6465	329	0
1527847634.263461000	34.6468	148	0
1527847634.267357000	34.6507	104	1
1527847634.267688000	34.651	92	0
1527847634.267776000	34.6511	330	0
1527847634.271308000	34.6547	101	1
1527847634.474786000	34.8581	394	1
1527847634.474856000	34.8582	260	1
1527847634.497883000	34.8812	87	0
1527847634.609211000	34.9926	255	0
1527847634.609313000	34.9927	148	0
1527847634.613317000	34.9967	104	1
1527847634.613703000	34.9971	92	0
1527847634.613774000	34.9971	188	0
1527847634.617306000	35.0007	101	1
1527847634.730855000	35.1142	390	1
1527847634.730953000	35.1143	261	1
1527847634.749930000	35.1333	87	0
1527847634.903930000	35.2873	232	0
1527847634.904026000	35.2874	148	0
1527847634.907415000	35.2908	104	1
1527847634.908534000	35.2919	92	0
1527847634.908970000	35.2923	202	0
1527847634.912406000	35.2958	101	1
1527847635.165398000	35.5488	408	1
1527847635.165478000	35.5488	261	1
1527847635.181872000	35.5652	87	0
1527847635.285068000	35.6684	233	0
1527847635.286640000	35.67	148	0
1527847635.288694000	35.6721	92	0
1527847635.289446000	35.6728	107	1
1527847635.290371000	35.6737	169	0
1527847635.294428000	35.6778	98	1
1527847635.435834000	35.8192	403	1
1527847635.435896000	35.8193	259	1
1527847635.452829000	35.8362	87	0
1527847635.549765000	35.9331	255	0
1527847635.549768000	35.9331	148	0
1527847635.553409000	35.9368	104	1
1527847635.554208000	35.9376	92	0
1527847635.554643000	35.938	254	0
1527847635.558422000	35.9418	101	1
1527847635.744801000	36.1282	392	1
1527847635.744894000	36.1283	258	1
1527847635.761198000	36.1446	87	0
1527847635.845891000	36.2292	279	0
1527847635.845893000	36.2293	148	0
1527847635.849274000	36.2326	92	0
1527847635.849276000	36.2326	259	0
1527847635.849550000	36.2329	110	1
1527847636.156648000	36.54	536	1
1527847636.156744000	36.5401	262	1
1527847636.173694000	36.5571	87	0
1527847636.366690000	36.75	290	0
1527847636.366804000	36.7502	148	0
1527847636.370460000	36.7538	104	1
1527847636.370846000	36.7542	92	0
1527847636.371293000	36.7547	196	0
1527847636.374450000	36.7578	101	1
1527847636.526053000	36.9094	481	1
1527847636.526134000	36.9095	260	1
1527847636.543459000	36.9268	87	0
1527847636.655364000	37.0387	305	0
1527847636.655367000	37.0387	148	0
1527847636.659472000	37.0428	92	0
1527847636.659475000	37.0428	284	0
1527847636.659510000	37.0429	104	1
1527847636.663505000	37.0469	101	1
1527847636.974921000	37.3583	391	1
1527847636.974982000	37.3583	258	1
1527847636.991829000	37.3752	87	0
1527847637.143914000	37.5273	233	0
1527847637.143917000	37.5273	148	0
1527847637.147570000	37.5309	104	1
1527847637.148400000	37.5318	92	0
1527847637.148402000	37.5318	99	0
1527847637.152552000	37.5359	101	1
1527847637.558698000	37.9421	406	1
1527847637.558795000	37.9422	257	1
1527847637.576454000	37.9598	87	0
1527847637.734543000	38.1179	258	0
1527847637.734546000	38.1179	148	0
1527847637.738586000	38.1219	104	1
1527847637.739003000	38.1224	92	0
1527847637.739089000	38.1224	167	0
1527847637.742567000	38.1259	101	1
1527847639.059333000	39.4427	392	1
1527847639.059407000	39.4428	259	1
1527847639.076225000	39.4596	87	0
1527847639.160685000	39.544	255	0
1527847639.160790000	39.5441	148	0
1527847639.163906000	39.5473	92	0
1527847639.164000000	39.5474	194	0
1527847639.164572000	39.5479	110	1
1527847639.591783000	39.9751	390	1
1527847639.591863000	39.9752	259	1
1527847639.609854000	39.9932	87	0
1527847639.726627000	40.11	258	0
1527847639.726630000	40.11	148	0
1527847639.729364000	40.1127	92	0
1527847639.729462000	40.1128	331	0
1527847639.730624000	40.114	110	1
1527847639.829107000	40.2125	1324	1
1527847639.829166000	40.2125	257	1
1527847639.846105000	40.2295	87	0
1527847639.941945000	40.3253	258	0
1527847639.942098000	40.3255	148	0
1527847639.945653000	40.329	104	1
1527847639.946104000	40.3295	92	0
1527847639.946650000	40.33	184	0
1527847639.949698000	40.3331	101	1
1527847640.131201000	40.5146	392	1
1527847640.131296000	40.5147	257	1
1527847640.148084000	40.5314	87	0
1527847640.321114000	40.7045	233	0
1527847640.321229000	40.7046	148	0
1527847640.324700000	40.7081	104	1
1527847640.326931000	40.7103	92	0
1527847640.327017000	40.7104	171	0
1527847640.330672000	40.714	101	1
1527847640.554845000	40.9382	394	1
1527847640.554941000	40.9383	260	1
1527847640.573861000	40.9572	87	0
1527847640.724638000	41.108	377	0
1527847640.724640000	41.108	148	0
1527847640.728308000	41.1117	92	0
1527847640.728310000	41.1117	293	0
1527847640.728822000	41.1122	110	1
1527847640.820121000	41.2035	406	1
1527847640.820179000	41.2035	257	1
1527847640.838011000	41.2214	87	0
1527847640.942899000	41.3263	233	0
1527847640.942902000	41.3263	148	0
1527847640.946613000	41.33	92	0
1527847640.946616000	41.33	273	0
1527847640.946732000	41.3301	104	1
1527847640.950769000	41.3341	101	1
1527847641.039975000	41.4233	406	1
1527847641.040060000	41.4234	259	1
1527847641.057389000	41.4407	87	0
1527847641.212082000	41.5954	233	0
1527847641.212085000	41.5954	148	0
1527847641.215780000	41.5991	104	1
1527847641.216945000	41.6003	92	0
1527847641.217421000	41.6008	123	0
1527847641.220775000	41.6041	101	1
1527847641.289060000	41.6724	395	1
1527847641.289156000	41.6725	256	1
1527847641.305444000	41.6888	87	0
1527847641.401875000	41.7852	259	0
1527847641.401878000	41.7852	148	0
1527847641.405784000	41.7891	104	1
1527847641.405934000	41.7893	92	0
1527847641.406409000	41.7898	127	0
1527847641.409772000	41.7931	101	1
1527847641.722166000	42.1055	533	1
1527847641.722256000	42.1056	257	1
1527847641.739530000	42.1229	87	0
1527847641.889285000	42.2726	236	0
1527847641.889288000	42.2726	148	0
1527847641.892819000	42.2762	104	1
1527847641.893807000	42.2772	92	0
1527847641.894264000	42.2776	264	0
1527847641.897813000	42.2812	101	1
1527847641.968987000	42.3523	481	1
1527847641.969046000	42.3524	259	1
1527847641.986091000	42.3694	87	0
1527847642.131959000	42.5153	235	0
1527847642.132075000	42.5154	148	0
1527847642.135540000	42.5189	92	0
1527847642.135542000	42.5189	262	0
1527847642.135814000	42.5192	110	1
1527847642.196387000	42.5797	394	1
1527847642.196485000	42.5798	258	1
1527847642.212955000	42.5963	87	0
1527847642.322352000	42.7057	279	0
1527847642.322355000	42.7057	148	0
1527847642.325788000	42.7091	92	0
1527847642.325846000	42.7092	104	1
1527847642.326224000	42.7096	171	0
1527847642.329827000	42.7132	101	1
1527847642.439200000	42.8226	407	1
1527847642.439262000	42.8226	257	1
1527847642.455400000	42.8388	87	0
1527847642.460125000	42.8435	87	0
1527847642.565301000	42.9487	288	0
1527847642.565933000	42.9493	148	0
1527847642.568857000	42.9522	107	1
1527847642.569526000	42.9529	92	0
1527847642.569730000	42.9531	94	0
1527847642.572840000	42.9562	101	1
1527847642.919152000	43.3025	391	1
1527847642.919239000	43.3026	256	1
1527847642.937588000	43.3209	87	0
1527847643.049369000	43.4327	302	0
1527847643.049372000	43.4327	148	0
1527847643.052888000	43.4362	104	1
1527847643.053328000	43.4367	92	0
1527847643.053744000	43.4371	255	0
1527847643.056854000	43.4402	101	1
1527847643.429621000	43.813	394	1
1527847643.429716000	43.8131	261	1
1527847643.446046000	43.8294	87	0
1527847643.532477000	43.9158	258	0
1527847643.532480000	43.9158	148	0
1527847643.535912000	43.9193	104	1
1527847643.537001000	43.9204	92	0
1527847643.537092000	43.9205	194	0
1527847643.540893000	43.9243	101	1
1527847643.819276000	44.2026	1323	1
1527847643.819327000	44.2027	257	1
1527847643.837118000	44.2205	87	0
1527847644.042152000	44.4255	233	0
1527847644.042155000	44.4255	148	0
1527847644.045936000	44.4293	104	1
1527847644.046305000	44.4297	92	0
1527847644.046307000	44.4297	307	0
1527847644.049934000	44.4333	101	1
1527847644.630444000	45.0138	391	1
1527847644.630508000	45.0139	257	1
1527847644.647117000	45.0305	87	0
1527847644.742999000	45.1264	258	0
1527847644.743121000	45.1265	148	0
1527847644.746896000	45.1303	104	1
1527847644.747463000	45.1308	92	0
1527847644.747703000	45.1311	328	0
1527847644.750912000	45.1343	101	1
1527847644.900294000	45.2837	392	1
1527847644.900380000	45.2837	261	1
1527847644.916395000	45.2998	87	0
1527847645.011296000	45.3947	233	0
1527847645.011298000	45.3947	148	0
1527847645.014943000	45.3983	104	1
1527847645.015405000	45.3988	92	0
1527847645.015407000	45.3988	162	0
1527847645.018939000	45.4023	101	1
1527847645.209235000	45.5926	409	1
1527847645.209302000	45.5927	260	1
1527847645.225770000	45.6091	87	0
1527847645.335960000	45.7193	258	0
1527847645.336067000	45.7194	148	0
1527847645.339596000	45.723	92	0
1527847645.339953000	45.7233	107	1
1527847645.340034000	45.7234	263	0
1527847645.343962000	45.7273	98	1
1527847645.529101000	45.9125	404	1
1527847645.529196000	45.9126	257	1
1527847645.545754000	45.9291	87	0
1527847645.660655000	46.044	256	0
1527847645.660657000	46.044	148	0
1527847645.663966000	46.0473	104	1
1527847645.665126000	46.0485	92	0
1527847645.665127000	46.0485	247	0
1527847645.668987000	46.0523	101	1
1527847646.009235000	46.3926	390	1
1527847646.009330000	46.3927	257	1
1527847646.025895000	46.4093	87	0
1527847646.121161000	46.5045	352	0
1527847646.121164000	46.5045	148	0
1527847646.125020000	46.5084	104	1
1527847646.126110000	46.5095	92	0
1527847646.126112000	46.5095	180	0
1527847646.130009000	46.5134	101	1
1527847646.409165000	46.7925	535	1
1527847646.409246000	46.7926	259	1
1527847646.425363000	46.8087	87	0
1527847646.523878000	46.9072	256	0
1527847646.523881000	46.9072	148	0
1527847646.528045000	46.9114	104	1
1527847646.528430000	46.9118	92	0
1527847646.528432000	46.9118	129	0
1527847646.532029000	46.9154	101	1
1527847647.580261000	47.9636	480	1
1527847647.580334000	47.9637	261	1
1527847647.596573000	47.9799	87	0
1527847647.679872000	48.0632	256	0
1527847647.679983000	48.0633	148	0
1527847647.684078000	48.0674	104	1
1527847647.684402000	48.0678	92	0
1527847647.684478000	48.0678	330	0
1527847647.688086000	48.0714	101	1
1527847647.809804000	48.1932	391	1
1527847647.809877000	48.1932	259	1
1527847647.826891000	48.2102	87	0
1527847647.977742000	48.3611	236	0
1527847647.977744000	48.3611	148	0
1527847647.981161000	48.3645	104	1
1527847647.982099000	48.3655	92	0
1527847647.982495000	48.3659	222	0
1527847647.986161000	48.3695	101	1
1527847648.261875000	48.6452	393	1
1527847648.261939000	48.6453	259	1
1527847648.278749000	48.6621	87	0
1527847648.382004000	48.7654	256	0
1527847648.382113000	48.7655	148	0
1527847648.384916000	48.7683	92	0
1527847648.385377000	48.7687	245	0
1527847648.386097000	48.7695	110	1
1527847648.592738000	48.9761	406	1
1527847648.592832000	48.9762	258	1
1527847648.609783000	48.9931	87	0
1527847648.707525000	49.0909	281	0
1527847648.707527000	49.0909	148	0
1527847648.710793000	49.0942	92	0
1527847648.711163000	49.0945	191	0
1527847648.711243000	49.0946	107	1
1527847648.715194000	49.0986	98	1
1527847649.820923000	50.2043	392	1
1527847649.820990000	50.2043	258	1
1527847649.837816000	50.2212	87	0
1527847649.848590000	50.2319	87	0
1527847649.994915000	50.3783	288	0
1527847649.994918000	50.3783	148	0
1527847649.997341000	50.3807	92	0
1527847649.998236000	50.3816	317	0
1527847649.999238000	50.3826	113	1
1527847650.078965000	50.4623	391	1
1527847650.079042000	50.4624	258	1
1527847650.095693000	50.4791	87	0
1527847650.185124000	50.5685	303	0
1527847650.185228000	50.5686	148	0
1527847650.189209000	50.5726	104	1
1527847650.189237000	50.5726	92	0
1527847650.191346000	50.5747	238	0
1527847650.193206000	50.5766	101	1
1527847650.301658000	50.685	1323	1
1527847650.301745000	50.6851	258	1
1527847650.319589000	50.7029	87	0
1527847650.399695000	50.7831	258	0
1527847650.399784000	50.7831	148	0
1527847650.403309000	50.7867	104	1
1527847650.403325000	50.7867	92	0
1527847650.403829000	50.7872	152	0
1527847650.407255000	50.7906	101	1
1527847650.750491000	51.1338	396	1
1527847650.750578000	51.1339	256	1
1527847650.768849000	51.1522	87	0
1527847650.939717000	51.3231	233	0
1527847650.939719000	51.3231	148	0
1527847650.943327000	51.3267	104	1
1527847650.943866000	51.3272	92	0
1527847650.943867000	51.3272	167	0
1527847650.947330000	51.3307	101	1
1527847651.199689000	51.583	391	1
1527847651.199776000	51.5831	259	1
1527847651.216957000	51.6003	87	0
1527847651.316613000	51.7	235	0
1527847651.316723000	51.7001	148	0
1527847651.321080000	51.7044	92	0
1527847651.321508000	51.7049	206	0
1527847651.329301000	51.7127	110	1
1527847651.456555000	51.8399	406	1
1527847651.456635000	51.84	259	1
1527847651.473294000	51.8567	87	0
1527847651.493258000	51.8766	406	1
1527847651.497047000	51.8804	253	1
1527847651.510321000	51.8937	87	0
1527847651.514605000	51.898	87	0
1527847651.556086000	51.9394	258	0
1527847651.556174000	51.9395	148	0
1527847651.559039000	51.9424	92	0
1527847651.559578000	51.9429	221	0
1527847651.560281000	51.9436	116	1
1527847651.629140000	52.0125	449	0
1527847651.629410000	52.0128	1412	0
1527847651.629606000	52.013	996	0
1527847651.631600000	52.015	92	0
1527847651.631686000	52.015	252	0
1527847651.633304000	52.0167	110	1
1527847651.656983000	52.0403	390	1
1527847651.657058000	52.0404	258	1
1527847651.673949000	52.0573	87	0
1527847651.691130000	52.0745	87	0
1527847651.770809000	52.1542	351	0
1527847651.770811000	52.1542	148	0
1527847651.773668000	52.157	92	0
1527847651.774092000	52.1575	181	0
1527847651.774271000	52.1576	110	1
1527847651.778300000	52.1617	98	1
1527847651.847962000	52.2313	233	1
1527847651.866130000	52.2495	87	0
1527847651.995755000	52.3791	468	1
1527847651.995842000	52.3792	257	1
1527847652.012471000	52.3958	87	0
1527847652.175119000	52.5585	233	0
1527847652.175333000	52.5587	148	0
1527847652.178734000	52.5621	92	0
1527847652.178836000	52.5622	278	0
1527847652.179360000	52.5627	113	1
1527847652.239073000	52.6224	230	0
1527847652.239682000	52.623	1412	0
1527847652.239860000	52.6232	996	0
1527847652.243364000	52.6267	104	1
1527847652.256497000	52.6399	102	0
1527847652.256605000	52.64	180	0
1527847652.260379000	52.6437	101	1
1527847652.329524000	52.7129	482	1
1527847652.329608000	52.713	259	1
1527847652.345975000	52.7293	87	0
1527847652.446297000	52.8297	258	0
1527847652.446300000	52.8297	148	0
1527847652.449081000	52.8324	92	0
1527847652.449084000	52.8324	256	0
1527847652.450361000	52.8337	110	1
1527847652.539627000	52.923	392	1
1527847652.539690000	52.923	256	1
1527847652.556190000	52.9395	87	0
1527847652.662133000	53.0455	233	0
1527847652.662135000	53.0455	148	0
1527847652.665291000	53.0487	92	0
1527847652.665777000	53.0491	311	0
1527847652.666352000	53.0497	110	1
1527847652.970599000	53.354	403	1
1527847652.970651000	53.354	259	1
1527847652.987622000	53.371	87	0
1527847653.090427000	53.4738	236	0
1527847653.090430000	53.4738	148	0
1527847653.094455000	53.4778	104	1
1527847653.095891000	53.4792	92	0
1527847653.095894000	53.4793	298	0
1527847653.099460000	53.4828	101	1
1527847653.269925000	53.6533	397	1
1527847653.269991000	53.6533	260	1
1527847653.287391000	53.6707	87	0
1527847653.460770000	53.8441	304	0
1527847653.460773000	53.8441	148	0
1527847653.464472000	53.8478	104	1
1527847653.466143000	53.8495	92	0
1527847653.466145000	53.8495	95	0
1527847653.469468000	53.8528	101	1
1527847653.740801000	54.1242	392	1
1527847653.740859000	54.1242	259	1
1527847653.757150000	54.1405	87	0
1527847653.866477000	54.2498	268	0
1527847653.866594000	54.25	148	0
1527847653.870506000	54.2539	104	1
1527847653.871095000	54.2545	92	0
1527847653.871575000	54.2549	231	0
1527847653.874485000	54.2578	101	1
1527847654.021642000	54.405	1325	1
1527847654.021706000	54.4051	256	1
1527847654.039313000	54.4227	87	0
1527847654.137311000	54.5207	303	0
1527847654.137400000	54.5208	148	0
1527847654.141399000	54.5248	92	0
1527847654.141479000	54.5248	104	1
1527847654.141909000	54.5253	252	0
1527847654.145436000	54.5288	101	1
1527847654.261691000	54.6451	395	1
1527847654.261781000	54.6451	256	1
1527847654.278442000	54.6618	87	0
1527847654.408752000	54.7921	256	0
1527847654.408754000	54.7921	148	0
1527847654.412525000	54.7959	104	1
1527847654.413813000	54.7972	92	0
1527847654.413815000	54.7972	297	0
1527847654.417543000	54.8009	101	1
1527847655.480874000	55.8642	394	1
1527847655.480980000	55.8643	258	1
1527847655.497646000	55.881	87	0
1527847655.594114000	55.9775	255	0
1527847655.594117000	55.9775	148	0
1527847655.598190000	55.9815	104	1
1527847655.598988000	55.9823	92	0
1527847655.599392000	55.9828	231	0
1527847655.603183000	55.9865	101	1
1527847655.909715000	56.2931	404	1
1527847655.909777000	56.2931	260	1
1527847655.927171000	56.3105	87	0
1527847656.026583000	56.4099	233	0
1527847656.026586000	56.4099	148	0
1527847656.030213000	56.4136	104	1
1527847656.030934000	56.4143	92	0
1527847656.031364000	56.4147	132	0
1527847656.035208000	56.4186	101	1
1527847656.270049000	56.6534	407	1
1527847656.270126000	56.6535	261	1
1527847656.286569000	56.6699	87	0
1527847656.376433000	56.7598	259	0
1527847656.376672000	56.76	148	0
1527847656.380259000	56.7636	104	1
1527847656.380277000	56.7636	92	0
1527847656.380862000	56.7642	216	0
1527847656.384207000	56.7676	101	1
1527847656.510483000	56.8938	393	1
1527847656.510576000	56.8939	258	1
1527847656.529544000	56.9129	87	0
1527847656.680884000	57.0642	235	0
1527847656.680887000	57.0642	148	0
1527847656.684693000	57.0681	92	0
1527847656.685104000	57.0685	303	0
1527847656.685203000	57.0686	107	1
1527847656.689241000	57.0726	98	1
1527847656.730381000	57.1137	392	1
1527847656.730444000	57.1138	258	1
1527847656.747215000	57.1306	87	0
1527847656.835170000	57.2185	258	0
1527847656.835398000	57.2188	148	0
1527847656.839257000	57.2226	104	1
1527847656.840219000	57.2236	92	0
1527847656.840642000	57.224	306	0
1527847656.844250000	57.2276	101	1
1527847660.404894000	60.7883	532	1
1527847660.404977000	60.7883	259	1
1527847660.421897000	60.8053	87	0
1527847660.600330000	60.9837	375	0
1527847660.600437000	60.9838	148	0
1527847660.604426000	60.9878	104	1
1527847660.604460000	60.9878	92	0
1527847660.604895000	60.9883	253	0
1527847660.608516000	60.9919	101	1
1527847660.634377000	61.0177	483	1
1527847660.634433000	61.0178	287	1
1527847660.650990000	61.0343	87	0
1527847660.760591000	61.1439	233	0
1527847660.760593000	61.144	148	0
1527847660.764305000	61.1477	92	0
1527847660.764428000	61.1478	302	0
1527847660.764533000	61.1479	110	1
1527847660.973738000	61.3571	404	1
1527847660.973821000	61.3572	260	1
1527847660.991479000	61.3748	87	0
1527847661.086628000	61.47	235	0
1527847661.086630000	61.47	148	0
1527847661.089095000	61.4725	92	0
1527847661.089183000	61.4725	184	0
1527847661.090511000	61.4739	110	1
1527847661.472661000	61.856	395	1
1527847661.472731000	61.8561	264	1
1527847661.489872000	61.8732	87	0
1527847661.590918000	61.9743	255	0
1527847661.591227000	61.9746	148	0
1527847661.594535000	61.9779	104	1
1527847661.595490000	61.9788	92	0
1527847661.595899000	61.9793	242	0
1527847661.599543000	61.9829	101	1
1527847661.853567000	62.2369	393	1
1527847661.853664000	62.237	262	1
1527847661.870445000	62.2538	87	0
1527847661.965363000	62.3487	235	0
1527847661.965366000	62.3487	148	0
1527847661.968686000	62.352	92	0
1527847661.969142000	62.3525	153	0
1527847661.969691000	62.353	110	1
1527847662.342810000	62.7262	1324	1
1527847662.342900000	62.7263	258	1
1527847662.359709000	62.7431	87	0
1527847662.450264000	62.8336	256	0
1527847662.450357000	62.8337	148	0
1527847662.454341000	62.8377	92	0
1527847662.454496000	62.8379	107	1
1527847662.455183000	62.8385	265	0
1527847662.458512000	62.8419	98	1
1527847662.663780000	63.0471	391	1
1527847662.663864000	63.0472	261	1
1527847662.680352000	63.0637	87	0
1527847662.829413000	63.2128	281	0
1527847662.829510000	63.2129	148	0
1527847662.833548000	63.2169	104	1
1527847662.834362000	63.2177	92	0
1527847662.834433000	63.2178	317	0
1527847662.837529000	63.2209	101	1
1527847663.078296000	63.4617	394	1
1527847663.078351000	63.4617	267	1
1527847663.095253000	63.4786	87	0
1527847663.203992000	63.5874	264	0
1527847663.204263000	63.5876	148	0
1527847663.207552000	63.5909	104	1
1527847663.208433000	63.5918	92	0
1527847663.208511000	63.5919	226	0
1527847663.212588000	63.5959	101	1
1527847663.344781000	63.7281	407	1
1527847663.344847000	63.7282	259	1
1527847663.361899000	63.7453	87	0
1527847663.497847000	63.8812	326	0
1527847663.497849000	63.8812	148	0
1527847663.501639000	63.885	104	1
1527847663.502388000	63.8857	92	0
1527847663.502816000	63.8862	221	0
1527847663.506630000	63.89	101	1
1527847663.665865000	64.0492	406	1
1527847663.665954000	64.0493	258	1
1527847663.683805000	64.0672	87	0
1527847663.791858000	64.1752	235	0
1527847663.791860000	64.1752	148	0
1527847663.795711000	64.1791	104	1
1527847663.796615000	64.18	92	0
1527847663.797310000	64.1807	114	0
1527847663.800655000	64.184	101	1
1527847664.087572000	64.4709	392	1
1527847664.087637000	64.471	262	1
1527847664.104639000	64.488	87	0
1527847664.192416000	64.5758	233	0
1527847664.192418000	64.5758	148	0
1527847664.196405000	64.5798	92	0
1527847664.196487000	64.5798	210	0
1527847664.196651000	64.58	110	1
1527847664.518658000	64.902	391	1
1527847664.518742000	64.9021	262	1
1527847664.535493000	64.9189	87	0
1527847664.700480000	65.0838	259	0
1527847664.700483000	65.0838	148	0
1527847664.704715000	65.0881	104	1
1527847664.705095000	65.0885	92	0
1527847664.705098000	65.0885	186	0
1527847664.708702000	65.0921	101	1
1527847664.929880000	65.3132	537	1
1527847664.929952000	65.3133	261	1
1527847664.947859000	65.3312	87	0
1527847665.045546000	65.4289	233	0
1527847665.045649000	65.429	148	0
1527847665.049648000	65.433	92	0
1527847665.049754000	65.4331	104	1
1527847665.050030000	65.4334	175	0
1527847665.053676000	65.437	101	1
1527847665.251339000	65.6347	484	1
1527847665.251437000	65.6348	263	1
1527847665.268147000	65.6515	87	0
1527847665.585585000	65.9689	256	0
1527847665.585588000	65.9689	148	0
1527847665.589790000	65.9731	104	1
1527847665.589807000	65.9732	92	0
1527847665.590337000	65.9737	147	0
1527847665.593741000	65.9771	101	1
1527847665.710061000	66.0934	408	1
1527847665.710152000	66.0935	260	1
1527847665.731127000	66.1145	87	0
1527847665.830190000	66.2135	256	0
1527847665.830193000	66.2136	148	0
1527847665.833774000	66.2171	104	1
1527847665.835609000	66.219	92	0
1527847665.836431000	66.2198	267	0
1527847665.839766000	66.2231	101	1
1527847666.119347000	66.5027	395	1
1527847666.119437000	66.5028	262	1
1527847666.136917000	66.5203	87	0
1527847666.232786000	66.6161	352	0
1527847666.233567000	66.6169	148	0
1527847666.236403000	66.6198	92	0
1527847666.236801000	66.6202	107	1
1527847666.236830000	66.6202	337	0
1527847666.240817000	66.6242	98	1
1527847666.551228000	66.9346	1322	1
1527847666.551287000	66.9346	259	1
1527847666.569337000	66.9527	87	0
1527847666.660139000	67.0435	258	0
1527847666.660141000	67.0435	148	0
1527847666.663797000	67.0472	92	0
1527847666.663838000	67.0472	104	1
1527847666.664216000	67.0476	158	0
1527847666.667818000	67.0512	101	1
1527847668.131486000	68.5148	391	1
1527847668.131583000	68.5149	261	1
1527847668.149054000	68.5324	87	0
1527847668.274837000	68.6582	256	0
1527847668.274840000	68.6582	148	0
1527847668.278923000	68.6623	104	1
1527847668.279712000	68.6631	92	0
1527847668.280163000	68.6635	323	0
1527847668.283856000	68.6672	101	1
1527847668.430157000	68.8135	391	1
1527847668.430241000	68.8136	258	1
1527847668.447640000	68.831	87	0
1527847668.544931000	68.9283	256	0
1527847668.545034000	68.9284	148	0
1527847668.548926000	68.9323	104	1
1527847668.557720000	68.9411	92	0
1527847668.557722000	68.9411	207	0
1527847668.561897000	68.9453	101	1
1527847668.758995000	69.1424	372	1
1527847668.759087000	69.1424	1412	1
1527847668.759111000	69.1425	1412	1
1527847668.759139000	69.1425	1370	1
1527847668.775331000	69.1587	87	0
1527847668.851089000	69.2344	389	0
1527847668.854942000	69.2383	101	1
1527847668.857491000	69.2408	80	0
1527847668.860949000	69.2443	98	1
1527847669.321356000	69.7047	405	1
1527847669.321421000	69.7048	258	1
1527847669.337767000	69.7211	87	0
1527847669.488316000	69.8717	304	0
1527847669.488319000	69.8717	148	0
1527847669.491936000	69.8753	104	1
1527847669.493620000	69.877	92	0
1527847669.493622000	69.877	98	0
1527847669.496944000	69.8803	101	1
1527847671.760968000	72.1443	385	1
1527847671.761080000	72.1444	1412	1
1527847671.761117000	72.1445	1412	1
1527847671.761151000	72.1445	1412	1
1527847671.761188000	72.1445	1412	1
1527847671.761222000	72.1446	1412	1
1527847671.761270000	72.1446	1412	1
1527847671.761294000	72.1447	1412	1
1527847671.761330000	72.1447	1412	1
1527847671.761364000	72.1447	1412	1
1527847671.761398000	72.1448	1412	1
1527847671.761434000	72.1448	1412	1
1527847671.761482000	72.1448	1412	1
1527847671.761504000	72.1449	1412	1
1527847671.761522000	72.1449	144	1
1527847671.777380000	72.1607	87	0
1527847671.781880000	72.1652	87	0
1527847671.865937000	72.2493	469	0
1527847671.869924000	72.2533	104	1
1527847671.873498000	72.2569	80	0
1527847671.876869000	72.2602	98	1
1527847672.651089000	73.0344	395	1
1527847672.651156000	73.0345	265	1
1527847672.667876000	73.0512	87	0
1527847672.781505000	73.1649	288	0
1527847672.781508000	73.1649	148	0
1527847672.784720000	73.1681	92	0
1527847672.784999000	73.1684	240	0
1527847672.785895000	73.1693	110	1
1527847672.897266000	73.2806	536	1
1527847672.897354000	73.2807	264	1
1527847672.914815000	73.2982	87	0
1527847673.022086000	73.4054	235	0
1527847673.022208000	73.4056	148	0
1527847673.025945000	73.4093	104	1
1527847673.027183000	73.4105	92	0
1527847673.027546000	73.4109	145	0
1527847673.030948000	73.4143	101	1
1527847673.141231000	73.5246	484	1
1527847673.141308000	73.5247	263	1
1527847673.160535000	73.5439	87	0
1527847673.317560000	73.7009	233	0
1527847673.317563000	73.7009	148	0
1527847673.320938000	73.7043	104	1
1527847673.321643000	73.705	92	0
1527847673.322125000	73.7055	265	0
1527847673.324930000	73.7083	101	1
1527847673.552095000	73.9355	407	1
1527847673.552159000	73.9355	259	1
1527847673.569849000	73.9532	87	0
1527847673.668345000	74.0517	256	0
1527847673.668348000	74.0517	148	0
1527847673.671957000	74.0553	104	1
1527847673.672833000	74.0562	92	0
1527847673.672836000	74.0562	249	0
1527847673.676949000	74.0603	101	1
1527847676.627514000	77.0109	395	1
1527847676.627611000	77.011	260	1
1527847676.643866000	77.0272	87	0
1527847676.736014000	77.1194	281	0
1527847676.736120000	77.1195	148	0
1527847676.739943000	77.1233	104	1
1527847676.740578000	77.1239	92	0
1527847676.740985000	77.1243	226	0
1527847676.743930000	77.1273	101	1
1527847677.012109000	77.3955	1327	1
1527847677.012175000	77.3955	258	1
1527847677.029701000	77.4131	87	0
1527847677.135950000	77.5193	354	0
1527847677.136056000	77.5194	148	0
1527847677.139729000	77.5231	92	0
1527847677.139930000	77.5233	107	1
1527847677.140244000	77.5236	202	0
1527847677.143923000	77.5273	98	1
1527847677.227998000	77.6114	392	1
1527847677.228094000	77.6115	263	1
1527847677.245338000	77.6287	87	0
1527847677.352125000	77.7355	258	0
1527847677.352128000	77.7355	148	0
1527847677.355841000	77.7392	92	0
1527847677.356089000	77.7394	107	1
1527847677.356668000	77.74	223	0
1527847677.359949000	77.7433	98	1
1527847677.477456000	77.8608	396	1
1527847677.477554000	77.8609	262	1
1527847677.494541000	77.8779	87	0
1527847677.595530000	77.9789	236	0
1527847677.595644000	77.979	148	0
1527847677.598973000	77.9823	104	1
1527847677.600347000	77.9837	92	0
1527847677.600719000	77.9841	95	0
1527847677.603964000	77.9873	101	1
1527847677.777635000	78.161	392	1
1527847677.777700000	78.1611	258	1
1527847677.794424000	78.1778	87	0
1527847677.947297000	78.3307	236	0
1527847677.947299000	78.3307	148	0
1527847677.950998000	78.3344	104	1
1527847677.952338000	78.3357	92	0
1527847677.952746000	78.3361	236	0
1527847677.955985000	78.3393	101	1
1527847680.832739000	81.2161	387	1
1527847680.832823000	81.2162	1412	1
1527847680.832848000	81.2162	1412	1
1527847680.832883000	81.2162	1412	1
1527847680.832908000	81.2163	264	1
1527847680.850631000	81.234	87	0
1527847681.009799000	81.3932	398	0
1527847681.011345000	81.3947	80	0
1527847681.013753000	81.3971	104	1
1527847681.032880000	81.4162	403	1
1527847681.032951000	81.4163	260	1
1527847681.049334000	81.4327	87	0
1527847681.148804000	81.5322	279	0
1527847681.148807000	81.5322	148	0
1527847681.152832000	81.5362	104	1
1527847681.154171000	81.5375	92	0
1527847681.154173000	81.5375	255	0
1527847681.157794000	81.5412	101	1
1527847681.245897000	81.6293	391	1
1527847681.245992000	81.6294	260	1
1527847681.263052000	81.6464	87	0
1527847681.361594000	81.745	328	0
1527847681.361596000	81.745	148	0
1527847681.365866000	81.7492	104	1
1527847681.365884000	81.7492	92	0
1527847681.365973000	81.7493	269	0
1527847681.369899000	81.7533	101	1
1527847681.714032000	82.0974	392	1
1527847681.714097000	82.0975	259	1
1527847681.730959000	82.1143	87	0
1527847681.847614000	82.231	233	0
1527847681.847617000	82.231	148	0
1527847681.851868000	82.2352	104	1
1527847681.851885000	82.2352	92	0
1527847681.851981000	82.2353	164	0
1527847681.855816000	82.2392	101	1
1527847682.085361000	82.4687	536	1
1527847682.085421000	82.4688	261	1
1527847682.102184000	82.4855	87	0
1527847682.198684000	82.582	267	0
1527847682.198686000	82.582	148	0
1527847682.202475000	82.5858	92	0
1527847682.202477000	82.5858	279	0
1527847682.203006000	82.5864	110	1
1527847682.635314000	83.0187	480	1
1527847682.635375000	83.0187	259	1
1527847682.652316000	83.0357	87	0
1527847682.736357000	83.1197	256	0
1527847682.736360000	83.1197	148	0
1527847682.739877000	83.1232	92	0
1527847682.739880000	83.1232	124	0
1527847682.739988000	83.1233	104	1
1527847682.743908000	83.1273	101	1
1527847682.896196000	83.2796	403	1
1527847682.896260000	83.2796	258	1
1527847682.912758000	83.2961	87	0
1527847683.033577000	83.4169	233	0
1527847683.033579000	83.4169	148	0
1527847683.037190000	83.4205	92	0
1527847683.037192000	83.4206	252	0
1527847683.037845000	83.4212	110	1
1527847683.455089000	83.8384	391	1
1527847683.455186000	83.8385	262	1
1527847683.471347000	83.8547	87	0
1527847683.582310000	83.9657	256	0
1527847683.582998000	83.9664	148	0
1527847683.585954000	83.9693	104	1
1527847683.586912000	83.9703	92	0
1527847683.587006000	83.9704	223	0
1527847683.590935000	83.9743	101	1
1527847683.755206000	84.1386	1326	1
1527847683.755300000	84.1387	258	1
1527847683.773203000	84.1566	87	0
1527847683.871534000	84.2549	255	0
1527847683.871639000	84.255	148	0
1527847683.875349000	84.2587	92	0
1527847683.875901000	84.2593	107	1
1527847683.876002000	84.2594	319	0
1527847683.879929000	84.2633	98	1
1527847684.272399000	84.6558	394	1
1527847684.272468000	84.6558	260	1
1527847684.289125000	84.6725	87	0
1527847684.293599000	84.677	87	0
1527847684.386691000	84.7701	258	0
1527847684.386695000	84.7701	148	0
1527847684.390337000	84.7737	92	0
1527847684.390340000	84.7737	227	0
1527847684.390928000	84.7743	113	1
1527847684.501141000	84.8845	395	1
1527847684.501209000	84.8846	259	1
1527847684.518210000	84.9016	87	0
1527847684.604378000	84.9877	352	0
1527847684.604495000	84.9879	148	0
1527847684.607290000	84.9906	92	0
1527847684.607771000	84.9911	273	0
1527847684.608052000	84.9914	110	1
1527847684.776400000	85.1598	391	1
1527847684.776488000	85.1598	261	1
1527847684.798007000	85.1814	87	0
1527847684.873359000	85.2567	233	0
1527847684.873479000	85.2568	148	0
1527847684.876557000	85.2599	92	0
1527847684.876560000	85.2599	311	0
1527847684.877093000	85.2605	110	1
1527847685.198285000	85.5816	405	1
1527847685.198365000	85.5817	260	1
1527847685.216377000	85.5997	87	0
1527847685.323609000	85.707	235	0
1527847685.323723000	85.7071	148	0
1527847685.327008000	85.7104	104	1
1527847685.327341000	85.7107	92	0
1527847685.327618000	85.711	112	0
1527847685.330992000	85.7144	101	1
1527847685.656302000	86.0397	408	1
1527847685.656398000	86.0398	263	1
1527847685.675073000	86.0584	87	0
1527847685.778270000	86.1616	256	0
1527847685.778272000	86.1616	148	0
1527847685.782046000	86.1654	104	1
1527847685.782624000	86.166	92	0
1527847685.783054000	86.1664	315	0
1527847685.786095000	86.1695	101	1
1527847686.166266000	86.5496	391	1
1527847686.166331000	86.5497	259	1
1527847686.184442000	86.5678	87	0
1527847686.284731000	86.6681	233	0
1527847686.284976000	86.6683	148	0
1527847686.287902000	86.6713	92	0
1527847686.288374000	86.6717	273	0
1527847686.289039000	86.6724	110	1
1527847686.415615000	86.799	391	1
1527847686.415704000	86.7991	258	1
1527847686.432679000	86.816	87	0
1527847686.524171000	86.9075	256	0
1527847686.524175000	86.9075	148	0
1527847686.527903000	86.9113	92	0
1527847686.527997000	86.9114	306	0
1527847686.528182000	86.9115	110	1
1527847686.707234000	87.0906	532	1
1527847686.707296000	87.0907	258	1
1527847686.723656000	87.107	87	0
1527847686.823246000	87.2066	281	0
1527847686.823248000	87.2066	148	0
1527847686.825603000	87.209	92	0
1527847686.825991000	87.2093	271	0
1527847686.827093000	87.2105	110	1
1527847687.016673000	87.4	484	1
1527847687.016765000	87.4001	261	1
1527847687.033077000	87.4164	87	0
1527847687.141988000	87.5253	302	0
1527847687.142268000	87.5256	148	0
1527847687.145981000	87.5293	92	0
1527847687.146071000	87.5294	159	0
1527847687.146218000	87.5296	110	1
1527847687.536524000	87.9199	403	1
1527847687.536589000	87.9199	258	1
1527847687.553007000	87.9364	87	0
1527847687.655129000	88.0385	256	0
1527847687.655132000	88.0385	148	0
1527847687.659196000	88.0426	104	1
1527847687.660115000	88.0435	92	0
1527847687.660897000	88.0443	106	0
1527847687.664202000	88.0476	101	1
1527847689.013813000	89.3972	391	1
1527847689.013876000	89.3972	259	1
1527847689.030833000	89.4142	87	0
1527847689.122544000	89.5059	290	0
1527847689.122546000	89.5059	148	0
1527847689.126276000	89.5096	104	1
1527847689.126773000	89.5101	92	0
1527847689.127830000	89.5112	337	0
1527847689.130274000	89.5136	101	1
1527847689.463514000	89.8469	1324	1
1527847689.463575000	89.8469	261	1
1527847689.477248000	89.8606	100	0
1527847689.480509000	89.8639	87	0
1527847689.481281000	89.8646	101	1
1527847689.573589000	89.9569	258	0
1527847689.573698000	89.9571	148	0
1527847689.577311000	89.9607	101	1
1527847689.579417000	89.9628	92	0
1527847689.579420000	89.9628	324	0
1527847689.583249000	89.9666	101	1
1527847689.773724000	90.1571	395	1
1527847689.773789000	90.1571	260	1
1527847689.790313000	90.1737	87	0
1527847689.897906000	90.2813	232	0
1527847689.898008000	90.2814	148	0
1527847689.901212000	90.2846	92	0
1527847689.901326000	90.2847	104	1
1527847689.901801000	90.2852	117	0
1527847689.905311000	90.2887	101	1
1527847696.818181000	97.2015	394	1
1527847696.818259000	97.2016	262	1
1527847696.834983000	97.2183	87	0
1527847696.948150000	97.3315	255	0
1527847696.948249000	97.3316	148	0
1527847696.951372000	97.3347	92	0
1527847696.951651000	97.335	107	1
1527847696.951664000	97.335	315	0
1527847696.955667000	97.339	98	1
1527847696.977594000	97.361	393	1
1527847696.977741000	97.3611	311	1
1527847696.995573000	97.3789	87	0
1527847697.081899000	97.4653	259	0
1527847697.082243000	97.4656	148	0
1527847697.085728000	97.4691	104	1
1527847697.086466000	97.4698	92	0
1527847697.086468000	97.4698	111	0
1527847697.090648000	97.474	101	1
1527847697.497972000	97.8813	410	1
1527847697.498049000	97.8814	270	1
1527847697.514454000	97.8978	87	0
1527847697.618839000	98.0022	258	0
1527847697.619312000	98.0027	148	0
1527847697.622722000	98.0061	104	1
1527847697.622851000	98.0062	92	0
1527847697.623282000	98.0066	138	0
1527847697.626704000	98.0101	101	1
1527847697.727057000	98.1104	408	1
1527847697.727117000	98.1105	263	1
1527847697.744177000	98.1275	87	0
1527847697.855677000	98.239	352	0
1527847697.855680000	98.239	148	0
1527847697.859215000	98.2426	92	0
1527847697.859642000	98.243	271	0
1527847697.859730000	98.2431	107	1
1527847697.863786000	98.2471	98	1
1527847697.944569000	98.3279	390	1
1527847697.944643000	98.328	263	1
1527847697.960755000	98.3441	87	0
1527847697.965765000	98.3491	87	0
1527847698.071383000	98.4547	236	0
1527847698.071386000	98.4547	148	0
1527847698.075792000	98.4592	107	1
1527847698.075879000	98.4592	92	0
1527847698.076339000	98.4597	99	0
1527847698.079777000	98.4631	101	1
1527847698.164832000	98.5482	536	1
1527847698.164904000	98.5483	258	1
1527847698.181217000	98.5646	87	0
1527847698.277772000	98.6611	232	0
1527847698.277774000	98.6611	148	0
1527847698.280902000	98.6643	92	0
1527847698.281001000	98.6644	319	0
1527847698.281761000	98.6651	110	1
1527847698.711304000	99.0947	390	1
1527847698.711365000	99.0947	263	1
1527847698.728665000	99.112	87	0
1527847698.811028000	99.1944	259	0
1527847698.811129000	99.1945	148	0
1527847698.814240000	99.1976	92	0
1527847698.814327000	99.1977	234	0
1527847698.814780000	99.1981	110	1
1527847698.925101000	99.3085	486	1
1527847698.925164000	99.3085	261	1
1527847698.941428000	99.3248	87	0
1527847699.029676000	99.413	235	0
1527847699.029777000	99.4131	148	0
1527847699.033790000	99.4171	104	1
1527847699.035090000	99.4184	92	0
1527847699.035118000	99.4185	316	0
1527847699.038792000	99.4222	101	1
1527847699.171195000	99.5546	404	1
1527847699.171282000	99.5546	261	1
1527847699.188552000	99.5719	87	0
1527847699.272355000	99.6557	235	0
1527847699.272357000	99.6557	148	0
1527847699.275870000	99.6592	104	1
1527847699.275885000	99.6592	92	0
1527847699.276406000	99.6598	257	0
1527847699.279849000	99.6632	101	1
1527847699.411897000	99.7953	1323	1
1527847699.411974000	99.7953	263	1
1527847699.429003000	99.8124	87	0
1527847699.592929000	99.9763	302	0
1527847699.593036000	99.9764	148	0
1527847699.596539000	99.9799	92	0
1527847699.596772000	99.9801	219	0
1527847699.596846000	99.9802	107	1
1527847699.600933000	99.9843	98	1
1527847699.823106000	100.206	390	1
1527847699.823171000	100.207	263	1
1527847699.841757000	100.225	87	0
1527847699.945846000	100.329	303	0
1527847699.945848000	100.329	148	0
1527847699.949892000	100.333	104	1
1527847699.950927000	100.334	92	0
1527847699.951017000	100.334	329	0
1527847699.954904000	100.338	101	1
1527847701.567702000	101.951	395	1
1527847701.567768000	101.951	260	1
1527847701.584962000	101.968	87	0
1527847701.668073000	102.051	258	0
1527847701.668076000	102.051	148	0
1527847701.671958000	102.055	104	1
1527847701.672947000	102.056	92	0
1527847701.673028000	102.056	306	0
1527847701.676947000	102.06	101	1
1527847701.779153000	102.163	395	1
1527847701.779247000	102.163	259	1
1527847701.797620000	102.181	87	0
1527847701.885523000	102.269	264	0
1527847701.885525000	102.269	148	0
1527847701.888941000	102.272	104	1
1527847701.889658000	102.273	92	0
1527847701.889999000	102.273	101	0
1527847701.892933000	102.276	101	1
1527847702.138256000	102.522	390	1
1527847702.138318000	102.522	259	1
1527847702.154956000	102.538	87	0
1527847702.263449000	102.647	233	0
1527847702.263452000	102.647	148	0
1527847702.266965000	102.65	104	1
1527847702.267986000	102.651	92	0
1527847702.268083000	102.651	146	0
1527847702.271956000	102.655	101	1
1527847703.048608000	103.432	404	1
1527847703.048704000	103.432	263	1
1527847703.066595000	103.45	87	0
1527847703.160385000	103.544	256	0
1527847703.160485000	103.544	148	0
1527847703.164067000	103.547	104	1
1527847703.166211000	103.55	92	0
1527847703.166526000	103.55	236	0
1527847703.170036000	103.553	101	1
1527847703.338284000	103.722	403	1
1527847703.338376000	103.722	259	1
1527847703.355536000	103.739	87	0
1527847703.457239000	103.841	258	0
1527847703.457247000	103.841	148	0
1527847703.461063000	103.844	104	1
1527847703.462475000	103.846	92	0
1527847703.462578000	103.846	254	0
1527847703.466071000	103.849	101	1
1527847703.648574000	104.032	392	1
1527847703.648671000	104.032	258	1
1527847703.666081000	104.049	87	0
1527847703.754068000	104.137	256	0
1527847703.754158000	104.138	148	0
1527847703.758018000	104.141	104	1
1527847703.766036000	104.149	92	0
1527847703.766462000	104.15	86	0
1527847703.770018000	104.153	101	1
1527847703.876317000	104.26	390	1
1527847703.876403000	104.26	260	1
1527847703.893066000	104.276	87	0
1527847703.990482000	104.374	235	0
1527847703.990485000	104.374	148	0
1527847703.994136000	104.377	104	1
1527847703.995902000	104.379	92	0
1527847703.996304000	104.38	115	0
1527847704.000115000	104.383	101	1
1527847704.122315000	104.506	533	1
1527847704.122376000	104.506	260	1
1527847704.140091000	104.523	87	0
1527847704.233123000	104.616	351	0
1527847704.233471000	104.617	148	0
1527847704.237061000	104.62	104	1
1527847704.237367000	104.621	92	0
1527847704.237748000	104.621	127	0
1527847704.241053000	104.624	101	1
1527847705.162676000	105.546	393	1
1527847705.162740000	105.546	258	1
1527847705.179989000	105.563	87	0
1527847705.185301000	105.569	87	0
1527847705.270172000	105.654	258	0
1527847705.270175000	105.654	148	0
1527847705.274203000	105.658	107	1
1527847705.274693000	105.658	92	0
1527847705.275085000	105.658	133	0
1527847705.278184000	105.662	101	1
1527847705.392555000	105.776	481	1
1527847705.392616000	105.776	259	1
1527847705.410623000	105.794	87	0
1527847705.416492000	105.8	87	0
1527847705.513125000	105.896	255	0
1527847705.513128000	105.896	148	0
1527847705.517209000	105.901	107	1
1527847705.518651000	105.902	92	0
1527847705.519106000	105.902	270	0
1527847705.522193000	105.906	101	1
1527847706.112555000	106.496	403	1
1527847706.112613000	106.496	259	1
1527847706.129756000	106.513	87	0
1527847706.243251000	106.627	235	0
1527847706.243347000	106.627	148	0
1527847706.247189000	106.631	92	0
1527847706.247191000	106.631	183	0
1527847706.247257000	106.631	104	1
1527847706.251240000	106.635	101	1
1527847706.703785000	107.087	1328	1
1527847706.703848000	107.087	262	1
1527847706.720810000	107.104	87	0
1527847706.809780000	107.193	258	0
1527847706.809876000	107.193	148	0
1527847706.812437000	107.196	92	0
1527847706.812515000	107.196	326	0
1527847706.813211000	107.197	110	1
1527847706.952481000	107.336	391	1
1527847706.952571000	107.336	258	1
1527847706.968905000	107.352	87	0
1527847706.973776000	107.357	87	0
1527847707.078868000	107.462	233	0
1527847707.078870000	107.462	148	0
1527847707.082301000	107.466	107	1
1527847707.082902000	107.466	92	0
1527847707.082904000	107.466	154	0
1527847707.086284000	107.47	101	1
1527847707.352796000	107.736	394	1
1527847707.352864000	107.736	260	1
1527847707.369402000	107.753	87	0
1527847707.374423000	107.758	87	0
1527847707.485671000	107.869	304	0
1527847707.485878000	107.869	148	0
1527847707.489328000	107.873	107	1
1527847707.490098000	107.873	92	0
1527847707.490524000	107.874	217	0
1527847707.494359000	107.878	101	1
1527847707.650597000	108.034	391	1
1527847707.650692000	108.034	258	1
1527847707.666936000	108.05	87	0
1527847707.781991000	108.165	303	0
1527847707.782089000	108.165	148	0
1527847707.786336000	108.17	104	1
1527847707.787408000	108.171	92	0
1527847707.787858000	108.171	253	0
1527847707.791263000	108.175	101	1
1527847708.109507000	108.493	391	1
1527847708.109570000	108.493	262	1
1527847708.127900000	108.511	87	0
1527847708.240614000	108.624	232	0
1527847708.240617000	108.624	148	0
1527847708.244369000	108.628	104	1
1527847708.244791000	108.628	92	0
1527847708.244793000	108.628	150	0
1527847708.248361000	108.632	101	1
1527847708.560053000	108.943	408	1
1527847708.560136000	108.943	261	1
1527847708.576282000	108.96	87	0
1527847708.726000000	109.109	288	0
1527847708.726104000	109.109	148	0
1527847708.730329000	109.114	104	1
1527847708.731017000	109.114	92	0
1527847708.731481000	109.115	263	0
1527847708.734328000	109.118	101	1
1527847708.933668000	109.317	403	1
1527847708.933735000	109.317	258	1
1527847708.949904000	109.333	87	0
1527847709.047475000	109.431	232	0
1527847709.047825000	109.431	148	0
1527847709.051414000	109.435	104	1
1527847709.052777000	109.436	92	0
1527847709.053169000	109.437	234	0
1527847709.056397000	109.44	101	1
1527847709.300738000	109.684	390	1
1527847709.300819000	109.684	260	1
1527847709.316619000	109.7	87	0
1527847709.423699000	109.807	258	0
1527847709.423702000	109.807	148	0
[truncated: 159 more rows]
