# Supplementary material for: Method for multi-task learning fusion network traffic classification to address small sample labels
Source: Sci Rep. 2024 Jan 30;14:2518. doi: 10.1038/s41598-024-51933-8 (PMC10827795; doi:10.1038/s41598-024-51933-8)
Supplement: Supplementary file 2 — Supplementary Information 2. [file 41598_2024_51933_MOESM2_ESM.zip › QUIC Dataset/QUIC Dataset/pretraining/Google Doc/GoogleDoc-1162.txt]

1527935787.318540000	0	301	1
1527935787.318585000	4.48227e-05	112	1
1527935787.332291000	0.0137508	74	0
1527935787.332965000	0.0144248	74	0
1527935787.333660000	0.0151198	112	0
1527935787.533675000	0.215135	74	1
1527935787.762422000	0.443882	329	0
1527935787.763118000	0.444578	1294	0
1527935787.763143000	0.444603	74	1
1527935787.763838000	0.445298	1294	0
1527935787.764536000	0.445996	1294	0
1527935787.764563000	0.446023	74	1
1527935787.765228000	0.446688	1294	0
1527935787.765918000	0.447378	1294	0
1527935787.765948000	0.447408	74	1
1527935787.766683000	0.448143	1294	0
1527935787.767378000	0.448838	1294	0
1527935787.767402000	0.448862	74	1
1527935787.768124000	0.449584	766	0
1527935787.768837000	0.450297	1294	0
1527935787.768868000	0.450328	74	1
1527935787.769526000	0.450986	1294	0
1527935787.770216000	0.451676	1186	0
1527935787.770234000	0.451694	74	1
1527935787.770910000	0.45237	1294	0
1527935787.771604000	0.453064	1294	0
1527935787.771632000	0.453092	74	1
1527935787.772292000	0.453752	1294	0
1527935787.772970000	0.45443	814	0
1527935787.772991000	0.454451	74	1
1527935787.816076000	0.497536	1294	0
1527935787.816792000	0.498252	121	0
1527935787.816821000	0.498281	74	1
1527935787.817541000	0.499001	1294	0
1527935787.818300000	0.49976	1294	0
1527935787.818317000	0.499777	74	1
1527935787.819000000	0.50046	1294	0
1527935787.819702000	0.501162	1294	0
1527935787.819723000	0.501183	74	1
1527935787.820382000	0.501842	1052	0
1527935787.821196000	0.502656	1294	0
1527935787.821222000	0.502682	74	1
1527935787.821887000	0.503347	1294	0
1527935787.822562000	0.504022	526	0
1527935787.822584000	0.504044	74	1
1527935787.823328000	0.504788	1008	0
1527935787.824030000	0.50549	1294	0
1527935787.824054000	0.505514	74	1
1527935787.824721000	0.506181	1294	0
1527935787.825384000	0.506844	136	0
1527935787.825401000	0.506861	74	1
1527935787.827843000	0.509303	1294	0
1527935787.828584000	0.510044	1294	0
1527935787.828623000	0.510083	74	1
1527935787.829303000	0.510763	1294	0
1527935787.829984000	0.511444	707	0
1527935787.830018000	0.511478	74	1
1527935787.830690000	0.51215	1294	0
1527935787.831361000	0.512821	500	0
1527935787.831382000	0.512842	74	1
1527935787.832495000	0.513955	1294	0
1527935787.833191000	0.514651	1294	0
1527935787.833209000	0.514669	74	1
1527935787.833915000	0.515375	1294	0
1527935787.834658000	0.516118	767	0
1527935787.834679000	0.516139	74	1
1527935787.835450000	0.51691	1294	0
1527935787.836122000	0.517582	425	0
1527935787.836145000	0.517605	74	1
1527935787.836833000	0.518293	1294	0
1527935787.837524000	0.518984	1294	0
1527935787.837539000	0.518999	74	1
1527935787.838334000	0.519794	1294	0
1527935787.839020000	0.52048	644	0
1527935787.839034000	0.520494	74	1
1527935787.839715000	0.521175	819	0
1527935787.841275000	0.522735	1294	0
1527935787.841290000	0.52275	74	1
1527935787.841998000	0.523458	1294	0
1527935787.842692000	0.524152	1294	0
1527935787.842705000	0.524165	74	1
1527935787.843386000	0.524846	1294	0
1527935787.844045000	0.525505	152	0
1527935787.844058000	0.525518	74	1
1527935787.844735000	0.526195	112	0
1527935787.845486000	0.526946	112	1
1527935787.899355000	0.580815	74	0
1527935788.239406000	0.920866	361	1
1527935788.239501000	0.920961	1434	1
1527935788.239506000	0.920966	886	1
1527935788.247341000	0.928801	418	1
1527935788.253990000	0.93545	74	0
1527935788.254666000	0.936126	74	0
1527935788.261031000	0.942491	74	0
1527935788.449936000	1.1314	280	0
1527935788.450640000	1.1321	1294	0
1527935788.450667000	1.13213	74	1
1527935788.451367000	1.13283	1294	0
1527935788.452063000	1.13352	1294	0
1527935788.452083000	1.13354	74	1
1527935788.452781000	1.13424	1294	0
1527935788.453449000	1.13491	1294	0
1527935788.453465000	1.13492	74	1
1527935788.454140000	1.1356	1294	0
1527935788.454824000	1.13628	982	0
1527935788.454840000	1.1363	74	1
1527935788.455499000	1.13696	211	0
1527935788.456186000	1.13765	144	0
1527935788.456204000	1.13766	74	1
1527935788.456873000	1.13833	112	0
1527935788.457135000	1.13859	112	1
1527935788.470648000	1.15211	74	0
1527935788.491551000	1.17301	221	1
1527935788.505183000	1.18664	74	0
1527935788.622636000	1.3041	424	0
1527935788.626288000	1.30775	104	0
1527935788.626335000	1.30779	74	1
1527935788.627000000	1.30846	112	0
1527935788.641675000	1.32313	112	1
1527935788.654982000	1.33644	74	0
1527935788.855040000	1.5365	426	0
1527935788.855740000	1.5372	1180	0
1527935788.855766000	1.53723	74	1
1527935788.858722000	1.54018	338	0
1527935788.859401000	1.54086	293	0
1527935788.859432000	1.54089	74	1
1527935788.860113000	1.54157	112	0
1527935788.860781000	1.54224	112	1
1527935788.874489000	1.55595	74	0
1527935790.069328000	2.75079	262	1
1527935790.084485000	2.76594	74	0
1527935790.436976000	3.11844	278	0
1527935790.437692000	3.11915	1294	0
1527935790.437724000	3.11918	74	1
1527935790.438517000	3.11998	1294	0
1527935790.439193000	3.12065	179	0
1527935790.439206000	3.12067	74	1
1527935790.439884000	3.12134	246	0
1527935790.440575000	3.12203	262	0
1527935790.440589000	3.12205	74	1
1527935790.441261000	3.12272	112	0
1527935790.441384000	3.12284	112	1
1527935790.454988000	3.13645	74	0
1527935791.305643000	3.9871	1083	1
1527935791.305740000	3.9872	1434	1
1527935791.305745000	3.9872	1434	1
1527935791.305748000	3.98721	236	1
1527935791.305802000	3.98726	1434	1
1527935791.305811000	3.98727	1434	1
1527935791.305814000	3.98727	236	1
1527935791.305869000	3.98733	1434	1
1527935791.305875000	3.98733	1434	1
1527935791.305886000	3.98735	236	1
1527935791.305940000	3.9874	1434	1
1527935791.305944000	3.9874	1434	1
1527935791.305947000	3.98741	236	1
1527935791.322189000	4.00365	74	0
1527935791.322426000	4.00389	1434	1
1527935791.322436000	4.0039	1434	1
1527935791.322441000	4.0039	1434	1
1527935791.322446000	4.00391	1434	1
1527935791.322450000	4.00391	373	1
1527935791.322894000	4.00435	74	0
1527935791.323589000	4.00505	74	0
1527935791.324278000	4.00574	74	0
1527935791.324970000	4.00643	74	0
1527935791.325659000	4.00712	74	0
1527935791.326348000	4.00781	74	0
1527935791.327038000	4.0085	74	0
1527935791.327722000	4.00918	74	0
1527935791.328476000	4.00994	74	0
1527935791.342790000	4.02425	74	0
1527935791.343469000	4.02493	74	0
1527935791.344161000	4.02562	74	0
1527935791.344848000	4.02631	74	0
1527935791.713961000	4.39542	420	0
1527935791.716432000	4.39789	104	0
1527935791.716456000	4.39792	74	1
1527935791.717143000	4.3986	112	0
1527935791.717262000	4.39872	112	1
1527935791.730486000	4.41195	74	0
1527935793.226943000	5.9084	332	1
1527935793.227025000	5.90848	1434	1
1527935793.227030000	5.90849	961	1
1527935793.227467000	5.90893	230	1
1527935793.227531000	5.90899	1434	1
1527935793.227536000	5.909	1434	1
1527935793.227539000	5.909	236	1
1527935793.227579000	5.90904	569	1
1527935793.237904000	5.91936	108	1
1527935793.240600000	5.92206	74	0
1527935793.242182000	5.92364	74	0
1527935793.242897000	5.92436	74	0
1527935793.243417000	5.92488	171	1
1527935793.243584000	5.92504	74	0
1527935793.244274000	5.92573	74	0
1527935793.244964000	5.92642	74	0
1527935793.245652000	5.92711	74	0
1527935793.251380000	5.93284	74	0
1527935793.260355000	5.94181	74	0
1527935793.534668000	6.21613	511	0
1527935793.535413000	6.21687	376	0
1527935793.535441000	6.2169	74	1
1527935793.536073000	6.21753	273	0
1527935793.537438000	6.2189	112	1
1527935793.541803000	6.22326	258	1
1527935793.543637000	6.2251	420	0
1527935793.546105000	6.22756	104	0
1527935793.546133000	6.22759	74	1
1527935793.550908000	6.23237	74	0
1527935793.555831000	6.23729	74	0
1527935793.819215000	6.50067	858	0
1527935793.819886000	6.50135	1294	0
1527935793.819911000	6.50137	74	1
1527935793.820610000	6.50207	1294	0
1527935793.821306000	6.50277	1294	0
1527935793.821331000	6.50279	74	1
1527935793.821998000	6.50346	1294	0
1527935793.822691000	6.50415	1294	0
1527935793.822785000	6.50424	74	1
1527935793.823377000	6.50484	998	0
1527935793.825352000	6.50681	1294	0
1527935793.825387000	6.50685	74	1
1527935793.826048000	6.50751	1294	0
1527935793.826746000	6.50821	1294	0
1527935793.826765000	6.50822	74	1
1527935793.827439000	6.5089	1294	0
1527935793.828176000	6.50964	604	0
1527935793.828192000	6.50965	74	1
1527935793.872901000	6.55436	1294	0
1527935793.873586000	6.55505	1294	0
1527935793.873612000	6.55507	74	1
1527935793.874306000	6.55577	1294	0
1527935793.874998000	6.55646	808	0
1527935793.875017000	6.55648	74	1
1527935793.875700000	6.55716	1294	0
1527935793.876392000	6.55785	1294	0
1527935793.876419000	6.55788	74	1
1527935793.877085000	6.55854	1294	0
1527935793.877777000	6.55924	1294	0
1527935793.877800000	6.55926	74	1
1527935793.878537000	6.56	1294	0
1527935793.879236000	6.5607	1294	0
1527935793.879252000	6.56071	74	1
1527935793.879931000	6.56139	1294	0
1527935793.880623000	6.56208	1294	0
1527935793.880638000	6.5621	74	1
1527935793.881315000	6.56277	1294	0
1527935793.881984000	6.56344	362	0
1527935793.881998000	6.56346	74	1
1527935793.882691000	6.56415	1056	0
1527935793.883389000	6.56485	1294	0
1527935793.883403000	6.56486	74	1
1527935793.884081000	6.56554	1294	0
1527935793.884774000	6.56623	1294	0
1527935793.884790000	6.56625	74	1
1527935793.885457000	6.56692	796	0
1527935793.886156000	6.56762	1294	0
1527935793.886237000	6.5677	74	1
1527935793.886826000	6.56829	388	0
1527935793.887618000	6.56908	1294	0
1527935793.887632000	6.56909	74	1
1527935793.888375000	6.56983	1294	0
1527935793.889073000	6.57053	1294	0
1527935793.889087000	6.57055	74	1
1527935793.889769000	6.57123	1294	0
1527935793.890447000	6.57191	720	0
1527935793.890461000	6.57192	74	1
1527935793.891223000	6.57268	1294	0
1527935793.891922000	6.57338	1294	0
1527935793.891948000	6.57341	74	1
1527935793.892614000	6.57407	1294	0
1527935793.893306000	6.57477	1294	0
1527935793.893322000	6.57478	74	1
1527935793.893981000	6.57544	676	0
1527935793.894689000	6.57615	1294	0
1527935793.894704000	6.57616	74	1
1527935793.895382000	6.57684	1294	0
1527935793.896046000	6.57751	359	0
1527935793.896061000	6.57752	74	1
1527935793.896756000	6.57822	971	0
1527935793.897458000	6.57892	1294	0
1527935793.897479000	6.57894	74	1
1527935793.898212000	6.57967	1294	0
1527935793.898885000	6.58034	482	0
1527935793.898902000	6.58036	74	1
1527935793.899670000	6.58113	1294	0
1527935793.913357000	6.59482	1294	0
1527935793.913426000	6.59489	74	1
1527935793.914054000	6.59551	992	0
1527935793.915466000	6.59693	112	1
1527935793.928858000	6.61032	74	0
1527935796.319305000	9.00076	519	1
1527935796.319350000	9.00081	311	1
1527935796.320414000	9.00187	312	1
1527935796.320493000	9.00195	1434	1
1527935796.320508000	9.00197	1434	1
1527935796.320511000	9.00197	236	1
1527935796.320560000	9.00202	780	1
1527935796.333245000	9.0147	74	0
1527935796.333922000	9.01538	74	0
1527935796.334613000	9.01607	74	0
1527935796.336919000	9.01838	74	0
1527935796.337609000	9.01907	74	0
1527935796.338364000	9.01982	74	0
1527935796.382931000	9.06439	392	1
1527935796.414082000	9.09554	74	0
1527935796.430031000	9.11149	423	0
1527935796.435628000	9.11709	104	0
1527935796.435677000	9.11714	74	1
1527935796.436329000	9.11779	112	0
1527935796.436679000	9.11814	112	1
1527935796.489760000	9.17122	74	0
1527935796.519944000	9.2014	279	0
1527935796.520647000	9.20211	1294	0
1527935796.520676000	9.20214	74	1
1527935796.521337000	9.2028	240	0
1527935796.522041000	9.2035	697	0
1527935796.522061000	9.20352	74	1
1527935796.523468000	9.20493	719	0
1527935796.524433000	9.20589	905	0
1527935796.524451000	9.20591	74	1
1527935796.525857000	9.20732	684	0
1527935796.527225000	9.20868	742	0
1527935796.527247000	9.20871	74	1
1527935796.528731000	9.21019	760	0
1527935796.529704000	9.21116	909	0
1527935796.529721000	9.21118	74	1
1527935796.531532000	9.21299	735	0
1527935796.533762000	9.21522	672	0
1527935796.533777000	9.21524	74	1
1527935796.535047000	9.21651	584	0
1527935796.537353000	9.21881	966	0
1527935796.537392000	9.21885	74	1
1527935796.539063000	9.22052	768	0
1527935796.540916000	9.22238	820	0
1527935796.540936000	9.2224	74	1
1527935796.543014000	9.22447	909	0
1527935796.543707000	9.22517	738	0
1527935796.543723000	9.22518	74	1
1527935796.544423000	9.22588	748	0
1527935796.573713000	9.25517	165	0
1527935796.573771000	9.25523	74	1
1527935796.574445000	9.2559	267	0
1527935796.575110000	9.25657	112	0
1527935796.575127000	9.25659	74	1
1527935796.575268000	9.25673	112	1
1527935796.577707000	9.25917	323	0
1527935796.578476000	9.25994	179	0
1527935796.578506000	9.25997	74	1
1527935796.585360000	9.26682	313	0
1527935796.590132000	9.27159	74	0
1527935796.789261000	9.47072	74	1
1527935798.042750000	10.7242	407	1
1527935798.042827000	10.7243	126	1
1527935798.047205000	10.7287	324	1
1527935798.056345000	10.7378	74	0
1527935798.058683000	10.7401	74	0
1527935798.061302000	10.7428	74	0
1527935798.075604000	10.7571	488	1
1527935798.089068000	10.7705	74	0
1527935798.155844000	10.8373	429	1
1527935798.155878000	10.8373	111	1
1527935798.169362000	10.8508	74	0
1527935798.170039000	10.8515	74	0
1527935798.217199000	10.8987	334	0
1527935798.217927000	10.8994	235	0
1527935798.217949000	10.8994	74	1
1527935798.222240000	10.9037	161	0
1527935798.222922000	10.9044	157	0
1527935798.222942000	10.9044	74	1
1527935798.223640000	10.9051	112	0
1527935798.245031000	10.9265	112	1
1527935798.246081000	10.9275	281	0
1527935798.246772000	10.9282	334	0
1527935798.246800000	10.9283	74	1
1527935798.249467000	10.9309	281	0
1527935798.250151000	10.9316	358	0
1527935798.250177000	10.9316	74	1
1527935798.258494000	10.94	74	0
1527935798.300679000	10.9821	284	0
1527935798.301352000	10.9828	370	0
1527935798.301378000	10.9828	74	1
1527935798.305611000	10.9871	195	0
1527935798.306292000	10.9878	281	0
1527935798.306322000	10.9878	74	1
1527935798.307008000	10.9885	112	0
1527935798.307144000	10.9886	112	1
1527935798.321002000	11.0025	74	0
1527935798.333616000	11.0151	287	0
1527935798.334297000	11.0158	466	0
1527935798.334318000	11.0158	74	1
1527935798.338096000	11.0196	192	0
1527935798.338779000	11.0202	112	0
1527935798.338807000	11.0203	74	1
1527935798.338925000	11.0204	112	1
1527935798.394316000	11.0758	74	0
1527935798.628327000	11.3098	439	1
1527935798.628432000	11.3099	273	1
1527935798.642841000	11.3243	74	0
1527935798.643513000	11.325	74	0
1527935799.250575000	11.932	574	1
1527935799.250672000	11.9321	1434	1
1527935799.250677000	11.9321	1434	1
1527935799.250680000	11.9321	236	1
1527935799.250734000	11.9322	1434	1
1527935799.250743000	11.9322	1434	1
1527935799.250746000	11.9322	236	1
1527935799.250802000	11.9323	1434	1
1527935799.250808000	11.9323	1434	1
1527935799.250811000	11.9323	236	1
1527935799.250874000	11.9323	1434	1
1527935799.250878000	11.9323	1434	1
1527935799.250881000	11.9323	236	1
1527935799.258503000	11.94	284	0
1527935799.259190000	11.9406	376	0
1527935799.259211000	11.9407	74	1
1527935799.262336000	11.9438	298	0
1527935799.263023000	11.9445	279	0
1527935799.263041000	11.9445	74	1
1527935799.263738000	11.9452	112	0
1527935799.264427000	11.9459	74	0
1527935799.264553000	11.946	1434	1
1527935799.264558000	11.946	1434	1
1527935799.264562000	11.946	1434	1
1527935799.264566000	11.946	1434	1
1527935799.264570000	11.946	1434	1
1527935799.264575000	11.946	1434	1
1527935799.264579000	11.946	1434	1
1527935799.264582000	11.946	1434	1
1527935799.264586000	11.946	1434	1
1527935799.264589000	11.946	1434	1
1527935799.264593000	11.9461	1000	1
1527935799.266489000	11.9479	74	0
1527935799.267183000	11.9486	74	0
1527935799.267272000	11.9487	1434	1
1527935799.267277000	11.9487	1434	1
1527935799.267280000	11.9487	236	1
1527935799.268012000	11.9495	74	0
1527935799.268713000	11.9502	74	0
1527935799.268875000	11.9503	1434	1
1527935799.268881000	11.9503	1434	1
1527935799.268885000	11.9503	1434	1
1527935799.268890000	11.9503	1434	1
1527935799.268895000	11.9504	1434	1
1527935799.268900000	11.9504	1434	1
1527935799.268905000	11.9504	1434	1
1527935799.268910000	11.9504	1434	1
1527935799.268914000	11.9504	1434	1
1527935799.268919000	11.9504	1434	1
1527935799.268924000	11.9504	1000	1
1527935799.269407000	11.9509	74	0
1527935799.270093000	11.9516	74	0
1527935799.270208000	11.9517	1434	1
1527935799.270214000	11.9517	117	1
1527935799.270783000	11.9522	74	0
1527935799.271469000	11.9529	74	0
1527935799.281882000	11.9633	74	0
1527935799.283504000	11.965	74	0
1527935799.284190000	11.9656	74	0
1527935799.284881000	11.9663	74	0
1527935799.285570000	11.967	74	0
1527935799.286254000	11.9677	74	0
1527935799.287025000	11.9685	74	0
1527935799.287716000	11.9692	74	0
1527935799.288475000	11.9699	74	0
1527935799.289171000	11.9706	74	0
1527935799.289860000	11.9713	74	0
1527935799.290547000	11.972	74	0
1527935799.291243000	11.9727	74	0
1527935799.291933000	11.9734	74	0
1527935799.292622000	11.9741	74	0
1527935799.293375000	11.9748	74	0
1527935799.397769000	12.0792	396	1
1527935799.399018000	12.0805	304	1
1527935799.414476000	12.0959	74	0
1527935799.463174000	12.1446	1133	1
1527935799.478344000	12.1598	74	0
1527935799.489809000	12.1713	423	0
1527935799.496242000	12.1777	104	0
1527935799.496306000	12.1778	74	1
1527935799.496944000	12.1784	112	0
1527935799.497084000	12.1785	112	1
1527935799.549618000	12.2311	74	0
1527935799.579594000	12.2611	280	0
1527935799.580271000	12.2617	245	0
1527935799.580301000	12.2618	74	1
1527935799.580993000	12.2625	281	0
1527935799.581709000	12.2632	529	0
1527935799.581730000	12.2632	74	1
1527935799.582896000	12.2644	206	0
1527935799.583595000	12.2651	344	0
1527935799.583624000	12.2651	74	1
1527935799.584277000	12.2657	112	0
1527935799.584506000	12.266	112	1
1527935799.584969000	12.2664	207	0
1527935799.585659000	12.2671	150	0
1527935799.585675000	12.2671	74	1
1527935799.600888000	12.2823	74	0
1527935799.605794000	12.2873	437	1
1527935799.605872000	12.2873	291	1
1527935799.619633000	12.3011	74	0
1527935799.620789000	12.3022	74	0
1527935799.783423000	12.4649	583	0
1527935799.784106000	12.4656	896	0
1527935799.784131000	12.4656	74	1
1527935799.785250000	12.4667	292	0
1527935799.785939000	12.4674	152	0
1527935799.785960000	12.4674	74	1
1527935799.786652000	12.4681	112	0
1527935799.786960000	12.4684	112	1
1527935799.791205000	12.4727	280	0
1527935799.791880000	12.4733	249	0
1527935799.791904000	12.4734	74	1
1527935799.795455000	12.4769	190	0
1527935799.796130000	12.4776	133	0
1527935799.796153000	12.4776	74	1
1527935799.801822000	12.4833	74	0
1527935799.836196000	12.5177	400	1
1527935799.836257000	12.5177	275	1
1527935799.851518000	12.533	74	0
1527935800.038473000	12.7199	281	0
1527935800.039081000	12.7205	191	0
1527935800.039107000	12.7206	74	1
1527935800.040483000	12.7219	198	0
1527935800.041238000	12.7227	153	0
1527935800.041264000	12.7227	74	1
1527935800.041866000	12.7233	112	0
1527935800.042010000	12.7235	112	1
1527935800.055503000	12.737	74	0
1527935800.198801000	12.8803	400	1
1527935800.198876000	12.8803	277	1
1527935800.213487000	12.8949	74	0
1527935800.325480000	13.0069	283	0
1527935800.326109000	13.0076	220	0
1527935800.326126000	13.0076	74	1
1527935800.330050000	13.0115	124	0
1527935800.330711000	13.0122	169	0
1527935800.330738000	13.0122	74	1
1527935800.331362000	13.0128	112	0
1527935800.331515000	13.013	112	1
1527935800.345505000	13.027	74	0
1527935800.665064000	13.3465	540	1
1527935800.665148000	13.3466	275	1
1527935800.678437000	13.3599	74	0
1527935800.679130000	13.3606	74	0
1527935800.847414000	13.5289	281	0
1527935800.848091000	13.5296	291	0
1527935800.848109000	13.5296	74	1
1527935800.852154000	13.5336	292	0
1527935800.852811000	13.5343	345	0
1527935800.852836000	13.5343	74	1
1527935800.853553000	13.535	112	0
1527935800.853669000	13.5351	112	1
1527935800.866830000	13.5483	74	0
1527935801.103183000	13.7846	402	1
1527935801.103270000	13.7847	272	1
1527935801.119338000	13.8008	74	0
1527935801.120023000	13.8015	74	0
1527935801.420882000	14.1023	281	0
1527935801.421615000	14.1031	399	0
1527935801.421644000	14.1031	74	1
1527935801.424109000	14.1056	328	0
1527935801.424748000	14.1062	296	0
1527935801.424769000	14.1062	74	1
1527935801.425461000	14.1069	112	0
1527935801.425602000	14.1071	112	1
1527935801.441188000	14.1226	74	0
1527935801.756178000	14.4376	400	1
1527935801.756263000	14.4377	274	1
1527935801.770173000	14.4516	74	0
1527935801.770867000	14.4523	74	0
1527935801.876631000	14.5581	281	0
1527935801.877357000	14.5588	297	0
1527935801.877376000	14.5588	74	1
1527935801.880061000	14.5615	212	0
1527935801.880703000	14.5622	291	0
1527935801.880723000	14.5622	74	1
1527935801.881418000	14.5629	112	0
1527935801.881540000	14.563	112	1
1527935801.896697000	14.5782	74	0
1527935802.143512000	14.825	410	1
1527935802.143594000	14.8251	274	1
1527935802.156637000	14.8381	74	0
1527935802.159024000	14.8405	74	0
1527935802.324112000	15.0056	283	0
1527935802.324793000	15.0063	271	0
1527935802.324816000	15.0063	74	1
1527935802.328664000	15.0101	136	0
1527935802.329356000	15.0108	232	0
1527935802.329374000	15.0108	74	1
1527935802.330071000	15.0115	112	0
1527935802.330193000	15.0117	112	1
1527935802.343372000	15.0248	74	0
1527935802.552253000	15.2337	438	1
1527935802.552346000	15.2338	565	1
1527935802.566038000	15.2475	74	0
1527935802.566716000	15.2482	74	0
1527935802.757674000	15.4391	281	0
1527935802.758349000	15.4398	206	0
1527935802.758375000	15.4398	74	1
1527935802.760367000	15.4418	261	0
1527935802.761059000	15.4425	267	0
1527935802.761085000	15.4425	74	1
1527935802.761700000	15.4432	112	0
1527935802.761850000	15.4433	112	1
1527935802.775677000	15.4571	74	0
1527935802.981067000	15.6625	592	1
1527935802.981118000	15.6626	277	1
1527935802.994875000	15.6763	74	0
1527935802.995535000	15.677	74	0
1527935803.162636000	15.8441	281	0
1527935803.163243000	15.8447	381	0
1527935803.163265000	15.8447	74	1
1527935803.166856000	15.8483	149	0
1527935803.168195000	15.8497	117	0
1527935803.168223000	15.8497	74	1
1527935803.168844000	15.8503	112	0
1527935803.168997000	15.8505	112	1
1527935803.182285000	15.8637	74	0
1527935803.398792000	16.0803	428	1
1527935803.398847000	16.0803	279	1
1527935803.412924000	16.0944	74	0
1527935803.413680000	16.0951	74	0
1527935803.583657000	16.2651	284	0
1527935803.584273000	16.2657	194	0
1527935803.584296000	16.2658	74	1
1527935803.588059000	16.2695	152	0
1527935803.588711000	16.2702	296	0
1527935803.588738000	16.2702	74	1
1527935803.589401000	16.2709	112	0
1527935803.589907000	16.2714	112	1
1527935803.603085000	16.2845	74	0
1527935803.823453000	16.5049	402	1
1527935803.823507000	16.505	276	1
1527935803.838790000	16.5202	74	0
1527935803.839520000	16.521	74	0
1527935804.017582000	16.699	283	0
1527935804.018260000	16.6997	415	0
1527935804.018281000	16.6997	74	1
1527935804.022042000	16.7035	180	0
1527935804.022714000	16.7042	202	0
1527935804.022739000	16.7042	74	1
1527935804.023381000	16.7048	112	0
1527935804.023526000	16.705	112	1
1527935804.037964000	16.7194	74	0
1527935804.142128000	16.8236	1148	1
1527935804.142210000	16.8237	274	1
1527935804.156712000	16.8382	74	0
1527935804.157460000	16.8389	74	0
1527935804.322562000	17.004	283	0
1527935804.323175000	17.0046	270	0
1527935804.323194000	17.0047	74	1
1527935804.326360000	17.0078	243	0
1527935804.327056000	17.0085	317	0
1527935804.327081000	17.0085	74	1
1527935804.327699000	17.0092	112	0
1527935804.327837000	17.0093	112	1
1527935804.342231000	17.0237	74	0
1527935804.598205000	17.2797	439	1
1527935804.598313000	17.2798	281	1
1527935804.612036000	17.2935	74	0
1527935804.612653000	17.2941	74	0
1527935804.785983000	17.4674	284	0
1527935804.786607000	17.4681	390	0
1527935804.786624000	17.4681	74	1
1527935804.789931000	17.4714	233	0
1527935804.790631000	17.4721	203	0
1527935804.790655000	17.4721	74	1
1527935804.791273000	17.4727	112	0
1527935804.791414000	17.4729	112	1
1527935804.805430000	17.4869	74	0
1527935805.026000000	17.7075	400	1
1527935805.026044000	17.7075	274	1
1527935805.042021000	17.7235	74	0
1527935805.042700000	17.7242	74	0
1527935805.205286000	17.8867	280	0
1527935805.205961000	17.8874	359	0
1527935805.205982000	17.8874	74	1
1527935805.208792000	17.8903	313	0
1527935805.209482000	17.8909	305	0
1527935805.209506000	17.891	74	1
1527935805.210185000	17.8916	112	0
1527935805.210440000	17.8919	112	1
1527935805.224161000	17.9056	74	0
1527935805.476214000	18.1577	541	1
1527935805.476264000	18.1577	282	1
1527935805.490004000	18.1715	74	0
1527935805.490710000	18.1722	74	0
1527935805.658354000	18.3398	281	0
1527935805.659041000	18.3405	337	0
1527935805.659062000	18.3405	74	1
1527935805.662383000	18.3438	223	0
1527935805.663088000	18.3445	155	0
1527935805.663116000	18.3446	74	1
1527935805.663786000	18.3452	112	0
1527935805.663905000	18.3454	112	1
1527935805.678259000	18.3597	74	0
1527935805.786383000	18.4678	401	1
1527935805.786429000	18.4679	327	1
1527935805.801419000	18.4829	74	0
1527935805.802099000	18.4836	74	0
1527935805.969611000	18.6511	284	0
1527935805.970286000	18.6517	200	0
1527935805.970306000	18.6518	74	1
1527935805.973494000	18.655	200	0
1527935805.974207000	18.6557	119	0
1527935805.974229000	18.6557	74	1
1527935805.974987000	18.6564	112	0
1527935805.975122000	18.6566	112	1
1527935805.991047000	18.6725	74	0
1527935806.233735000	18.9152	404	1
1527935806.233804000	18.9153	572	1
1527935806.248184000	18.9296	74	0
1527935806.248868000	18.9303	74	0
1527935806.409884000	19.0913	283	0
1527935806.410522000	19.092	292	0
1527935806.410544000	19.092	74	1
1527935806.413714000	19.0952	249	0
1527935806.414361000	19.0958	328	0
1527935806.414379000	19.0958	74	1
1527935806.415061000	19.0965	112	0
1527935806.415215000	19.0967	112	1
1527935806.429069000	19.1105	74	0
1527935806.677319000	19.3588	410	1
1527935806.677364000	19.3588	279	1
1527935806.690894000	19.3724	74	0
1527935806.691616000	19.3731	74	0
1527935806.888296000	19.5698	281	0
1527935806.888980000	19.5704	382	0
1527935806.889010000	19.5705	74	1
1527935806.892249000	19.5737	207	0
1527935806.892937000	19.5744	155	0
1527935806.892964000	19.5744	74	1
1527935806.893652000	19.5751	112	0
1527935806.893770000	19.5752	112	1
1527935806.912200000	19.5937	74	0
1527935807.146735000	19.8282	437	1
1527935807.146815000	19.8283	447	1
1527935807.160807000	19.8423	74	0
1527935807.161465000	19.8429	74	0
1527935807.346456000	20.0279	281	0
1527935807.347291000	20.0288	385	0
1527935807.347313000	20.0288	74	1
1527935807.348045000	20.0295	270	0
1527935807.348759000	20.0302	278	0
1527935807.348784000	20.0302	74	1
1527935807.349428000	20.0309	112	0
1527935807.349574000	20.031	112	1
1527935807.364116000	20.0456	74	0
1527935807.583621000	20.2651	596	1
1527935807.583668000	20.2651	273	1
1527935807.597754000	20.2792	74	0
1527935807.598516000	20.28	74	0
1527935807.760703000	20.4422	280	0
1527935807.761385000	20.4428	226	0
1527935807.761413000	20.4429	74	1
1527935807.764104000	20.4456	200	0
1527935807.764800000	20.4463	351	0
1527935807.764821000	20.4463	74	1
1527935807.765510000	20.447	112	0
1527935807.765657000	20.4471	112	1
1527935807.781073000	20.4625	74	0
1527935808.066312000	20.7478	427	1
1527935808.066387000	20.7478	237	1
1527935808.080394000	20.7619	74	0
1527935808.081029000	20.7625	74	0
1527935808.246489000	20.9279	281	0
1527935808.247163000	20.9286	327	0
1527935808.247185000	20.9286	74	1
1527935808.251435000	20.9329	180	0
1527935808.252102000	20.9336	165	0
1527935808.252129000	20.9336	74	1
1527935808.252818000	20.9343	112	0
1527935808.253022000	20.9345	112	1
1527935808.266726000	20.9482	74	0
1527935808.456742000	21.1382	401	1
1527935808.456787000	21.1382	276	1
1527935808.470409000	21.1519	74	0
1527935808.471083000	21.1525	74	0
1527935808.576576000	21.258	281	0
1527935808.577259000	21.2587	317	0
1527935808.577277000	21.2587	74	1
1527935808.585511000	21.267	199	0
1527935808.586201000	21.2677	169	0
1527935808.586222000	21.2677	74	1
1527935808.586948000	21.2684	112	0
1527935808.587136000	21.2686	112	1
1527935808.601738000	21.2832	74	0
1527935808.802609000	21.4841	1150	1
1527935808.802693000	21.4842	274	1
1527935808.818195000	21.4997	74	0
1527935808.818893000	21.5004	74	0
1527935808.910765000	21.5922	348	1
1527935808.910852000	21.5923	1434	1
1527935808.910857000	21.5923	1434	1
1527935808.910860000	21.5923	236	1
1527935808.910910000	21.5924	1434	1
1527935808.910915000	21.5924	1131	1
1527935808.924508000	21.606	74	0
1527935808.926426000	21.6079	74	0
1527935808.929797000	21.6113	74	0
1527935808.941558000	21.623	74	0
1527935808.942234000	21.6237	74	0
1527935808.984464000	21.6659	280	0
1527935808.985076000	21.6665	224	0
1527935808.985096000	21.6666	74	1
1527935808.988877000	21.6703	303	0
1527935808.989590000	21.671	307	0
1527935808.989616000	21.6711	74	1
1527935808.990210000	21.6717	112	0
1527935808.990412000	21.6719	112	1
1527935809.006066000	21.6875	74	0
1527935809.080260000	21.7617	420	0
1527935809.085900000	21.7674	104	0
1527935809.085937000	21.7674	74	1
1527935809.086626000	21.7681	112	0
1527935809.086762000	21.7682	112	1
1527935809.101396000	21.7829	74	0
1527935809.238671000	21.9201	402	1
1527935809.238714000	21.9202	281	1
1527935809.251947000	21.9334	74	0
1527935809.253626000	21.9351	74	0
1527935809.415237000	22.0967	281	0
1527935809.415869000	22.0973	353	0
1527935809.415894000	22.0974	74	1
1527935809.418474000	22.0999	148	0
1527935809.419133000	22.1006	188	0
1527935809.419157000	22.1006	74	1
1527935809.419815000	22.1013	112	0
1527935809.419958000	22.1014	112	1
1527935809.434441000	22.1159	74	0
1527935809.699712000	22.3812	542	1
1527935809.699790000	22.3812	277	1
1527935809.714385000	22.3958	74	0
1527935809.715055000	22.3965	74	0
1527935809.902589000	22.584	285	0
1527935809.903200000	22.5847	237	0
1527935809.903223000	22.5847	74	1
1527935809.906534000	22.588	346	0
1527935809.907225000	22.5887	203	0
1527935809.907252000	22.5887	74	1
1527935809.907938000	22.5894	112	0
1527935809.908055000	22.5895	112	1
1527935809.921712000	22.6032	74	0
1527935810.027516000	22.709	400	1
1527935810.027572000	22.709	274	1
1527935810.041130000	22.7226	74	0
1527935810.041794000	22.7233	74	0
1527935810.228271000	22.9097	283	0
1527935810.228908000	22.9104	336	0
1527935810.228938000	22.9104	74	1
1527935810.232096000	22.9136	201	0
1527935810.232812000	22.9143	162	0
1527935810.232838000	22.9143	74	1
1527935810.233510000	22.915	112	0
1527935810.233639000	22.9151	112	1
1527935810.246676000	22.9281	74	0
1527935810.443437000	23.1249	403	1
1527935810.443524000	23.125	279	1
1527935810.457699000	23.1392	74	0
1527935810.458456000	23.1399	74	0
1527935810.601532000	23.283	283	0
1527935810.602212000	23.2837	404	0
1527935810.602231000	23.2837	74	1
1527935810.606171000	23.2876	309	0
1527935810.606839000	23.2883	123	0
1527935810.606870000	23.2883	74	1
1527935810.607558000	23.289	112	0
1527935810.607705000	23.2892	112	1
1527935810.620976000	23.3024	74	0
1527935810.910688000	23.5921	415	1
1527935810.910772000	23.5922	278	1
1527935810.924876000	23.6063	74	0
1527935810.925515000	23.607	74	0
1527935811.104248000	23.7857	283	0
1527935811.105000000	23.7865	402	0
1527935811.105028000	23.7865	74	1
1527935811.107675000	23.7891	229	0
1527935811.108426000	23.7899	215	0
1527935811.108456000	23.7899	74	1
1527935811.109144000	23.7906	112	0
1527935811.109308000	23.7908	112	1
1527935811.124175000	23.8056	74	0
1527935811.237134000	23.9186	435	1
1527935811.237214000	23.9187	278	1
1527935811.250772000	23.9322	74	0
1527935811.251458000	23.9329	74	0
1527935811.419664000	24.1011	280	0
1527935811.420289000	24.1017	308	0
1527935811.420307000	24.1018	74	1
1527935811.423224000	24.1047	236	0
1527935811.423922000	24.1054	317	0
1527935811.423947000	24.1054	74	1
1527935811.424633000	24.1061	112	0
1527935811.424765000	24.1062	112	1
1527935811.439755000	24.1212	74	0
1527935811.662609000	24.3441	595	1
1527935811.662690000	24.3441	517	1
1527935811.675969000	24.3574	74	0
1527935811.677488000	24.3589	74	0
1527935811.882692000	24.5642	284	0
1527935811.883319000	24.5648	402	0
1527935811.883338000	24.5648	74	1
1527935811.886155000	24.5676	279	0
1527935811.886812000	24.5683	198	0
1527935811.886832000	24.5683	74	1
1527935811.887492000	24.569	112	0
1527935811.887639000	24.5691	112	1
1527935811.901435000	24.5829	74	0
1527935812.090485000	24.7719	430	1
1527935812.090539000	24.772	267	1
1527935812.104097000	24.7856	74	0
1527935812.104729000	24.7862	74	0
1527935812.265648000	24.9471	283	0
1527935812.266263000	24.9477	293	0
1527935812.266292000	24.9478	74	1
1527935812.269132000	24.9506	162	0
1527935812.269769000	24.9512	111	0
1527935812.269794000	24.9513	74	1
1527935812.270472000	24.9519	112	0
1527935812.270623000	24.9521	112	1
1527935812.284219000	24.9657	74	0
1527935815.280440000	27.9619	402	1
1527935815.280484000	27.9619	273	1
1527935815.295345000	27.9768	74	0
1527935815.296085000	27.9775	74	0
1527935815.399065000	28.0805	280	0
1527935815.399742000	28.0812	231	0
1527935815.399763000	28.0812	74	1
1527935815.402607000	28.0841	338	0
1527935815.403347000	28.0848	137	0
1527935815.403364000	28.0848	74	1
1527935815.404060000	28.0855	112	0
1527935815.404187000	28.0856	112	1
1527935815.417745000	28.0992	74	0
1527935815.484567000	28.166	1149	1
1527935815.484615000	28.1661	274	1
1527935815.499271000	28.1807	74	0
1527935815.499969000	28.1814	74	0
1527935815.672347000	28.3538	283	0
1527935815.672980000	28.3544	382	0
1527935815.673002000	28.3545	74	1
1527935815.676770000	28.3582	244	0
1527935815.677470000	28.3589	226	0
1527935815.677486000	28.3589	74	1
1527935815.678254000	28.3597	112	0
1527935815.678400000	28.3599	112	1
1527935815.693712000	28.3752	74	0
1527935816.022707000	28.7042	437	1
1527935816.022795000	28.7043	276	1
1527935816.036522000	28.718	74	0
1527935816.037223000	28.7187	74	0
1527935816.200522000	28.882	283	0
1527935816.201205000	28.8827	338	0
1527935816.201242000	28.8827	74	1
1527935816.203940000	28.8854	147	0
1527935816.204631000	28.8861	191	0
1527935816.204657000	28.8861	74	1
1527935816.205293000	28.8868	112	0
1527935816.205432000	28.8869	112	1
1527935816.219577000	28.901	74	0
1527935816.450900000	29.1324	399	1
1527935816.450943000	29.1324	276	1
1527935816.464836000	29.1463	74	0
1527935816.465521000	29.147	74	0
1527935816.653243000	29.3347	280	0
1527935816.653851000	29.3353	245	0
1527935816.653871000	29.3353	74	1
1527935816.656303000	29.3378	271	0
1527935816.656997000	29.3385	222	0
1527935816.657023000	29.3385	74	1
1527935816.657713000	29.3392	112	0
1527935816.657846000	29.3393	112	1
1527935816.673588000	29.355	74	0
1527935816.759928000	29.4414	538	1
1527935816.760009000	29.4415	274	1
1527935816.776239000	29.4577	74	0
1527935816.776928000	29.4584	74	0
1527935816.930601000	29.6121	312	1
1527935816.930718000	29.6122	1434	1
1527935816.930724000	29.6122	1434	1
1527935816.930727000	29.6122	236	1
1527935816.930785000	29.6122	1434	1
1527935816.930788000	29.6122	318	1
1527935816.937629000	29.6191	283	0
1527935816.938451000	29.6199	360	0
1527935816.938477000	29.6199	74	1
1527935816.941359000	29.6228	121	0
1527935816.942053000	29.6235	115	0
1527935816.942085000	29.6235	74	1
1527935816.942701000	29.6242	112	0
1527935816.942860000	29.6243	112	1
1527935816.944868000	29.6263	74	0
1527935816.945510000	29.627	74	0
1527935816.946259000	29.6277	74	0
1527935816.946951000	29.6284	74	0
1527935816.955661000	29.6371	74	0
1527935817.106732000	29.7882	419	0
1527935817.119017000	29.8005	104	0
1527935817.119053000	29.8005	74	1
1527935817.119671000	29.8011	112	0
1527935817.119805000	29.8013	112	1
1527935817.143110000	29.8246	74	0
1527935817.190511000	29.872	397	1
1527935817.190594000	29.8721	274	1
1527935817.204240000	29.8857	74	0
1527935817.204930000	29.8864	74	0
1527935817.368450000	30.0499	283	0
1527935817.369131000	30.0506	219	0
1527935817.369155000	30.0506	74	1
1527935817.372691000	30.0542	352	0
1527935817.373383000	30.0548	181	0
1527935817.373396000	30.0549	74	1
1527935817.374075000	30.0555	112	0
1527935817.374224000	30.0557	112	1
1527935817.387388000	30.0688	74	0
1527935817.670229000	30.3517	402	1
1527935817.670272000	30.3517	277	1
1527935817.686384000	30.3678	74	0
1527935817.687060000	30.3685	74	0
1527935817.850659000	30.5321	283	0
1527935817.851330000	30.5328	353	0
1527935817.851351000	30.5328	74	1
1527935817.854174000	30.5356	340	0
1527935817.854895000	30.5364	314	0
1527935817.854919000	30.5364	74	1
1527935817.855508000	30.537	112	0
1527935817.855676000	30.5371	112	1
1527935817.870602000	30.5521	74	0
1527935817.964579000	30.646	410	1
1527935817.964627000	30.6461	273	1
1527935817.979062000	30.6605	74	0
1527935817.979703000	30.6612	74	0
1527935818.146456000	30.8279	281	0
1527935818.147090000	30.8285	354	0
1527935818.147104000	30.8286	74	1
1527935818.150715000	30.8322	223	0
1527935818.151466000	30.8329	229	0
1527935818.151495000	30.833	74	1
1527935818.152123000	30.8336	112	0
1527935818.152257000	30.8337	112	1
1527935818.167118000	30.8486	74	0
1527935818.401929000	31.0834	437	1
1527935818.402007000	31.0835	275	1
1527935818.415302000	31.0968	74	0
1527935818.416040000	31.0975	74	0
1527935818.523016000	31.2045	283	0
1527935818.523693000	31.2052	322	0
1527935818.523721000	31.2052	74	1
1527935818.526773000	31.2082	194	0
1527935818.527472000	31.2089	307	0
1527935818.527485000	31.2089	74	1
1527935818.528236000	31.2097	112	0
1527935818.528367000	31.2098	112	1
1527935818.542320000	31.2238	74	0
1527935818.620250000	31.3017	592	1
1527935818.620335000	31.3018	273	1
1527935818.635287000	31.3167	74	0
1527935818.635978000	31.3174	74	0
1527935818.809205000	31.4907	280	0
1527935818.809822000	31.4913	256	0
1527935818.809843000	31.4913	74	1
1527935818.812568000	31.494	186	0
1527935818.813316000	31.4948	338	0
1527935818.813341000	31.4948	74	1
1527935818.813957000	31.4954	112	0
1527935818.814105000	31.4956	112	1
1527935818.829151000	31.5106	74	0
1527935819.340934000	32.0224	397	1
1527935819.340985000	32.0224	276	1
1527935819.354597000	32.0361	74	0
1527935819.355337000	32.0368	74	0
1527935819.522646000	32.2041	280	0
1527935819.523328000	32.2048	282	0
1527935819.523349000	32.2048	74	1
1527935819.535557000	32.217	142	0
1527935819.536843000	32.2183	267	0
1527935819.536868000	32.2183	74	1
1527935819.537537000	32.219	112	0
1527935819.537678000	32.2191	112	1
1527935819.551356000	32.2328	74	0
1527935819.570819000	32.2523	427	1
1527935819.570868000	32.2523	393	1
1527935819.585268000	32.2667	74	0
1527935819.585958000	32.2674	74	0
1527935819.754393000	32.4359	281	0
1527935819.755069000	32.4365	418	0
1527935819.755090000	32.4365	74	1
1527935819.757511000	32.439	249	0
1527935819.758268000	32.4397	227	0
1527935819.758283000	32.4397	74	1
1527935819.758966000	32.4404	112	0
1527935819.759104000	32.4406	112	1
1527935819.780867000	32.4623	74	0
1527935819.814015000	32.4955	402	1
1527935819.814068000	32.4955	269	1
1527935819.827733000	32.5092	74	0
1527935819.994936000	32.6764	281	0
1527935819.995550000	32.677	279	0
1527935819.995570000	32.677	74	1
1527935819.999217000	32.6807	352	0
1527935819.999839000	32.6813	240	0
1527935819.999867000	32.6813	74	1
1527935820.000565000	32.682	112	0
1527935820.000703000	32.6822	112	1
1527935820.015087000	32.6965	74	0
1527935820.364084000	33.0455	1128	1
1527935820.364188000	33.0456	1434	1
1527935820.364193000	33.0457	1434	1
1527935820.364196000	33.0457	236	1
1527935820.364246000	33.0457	1434	1
1527935820.364250000	33.0457	599	1
1527935820.379566000	33.061	74	0
1527935820.380247000	33.0617	74	0
1527935820.380934000	33.0624	74	0
1527935820.381627000	33.0631	74	0
1527935820.382312000	33.0638	74	0
1527935820.382948000	33.0644	74	0
1527935820.543294000	33.2248	419	0
1527935820.550090000	33.2315	104	0
1527935820.550121000	33.2316	74	1
1527935820.550810000	33.2323	112	0
1527935820.550959000	33.2324	112	1
1527935820.570952000	33.2524	74	0
1527935820.991828000	33.6733	436	1
1527935820.991914000	33.6734	274	1
1527935821.005467000	33.6869	74	0
1527935821.006157000	33.6876	74	0
1527935821.203861000	33.8853	280	0
1527935821.204579000	33.886	271	0
1527935821.204607000	33.8861	74	1
1527935821.206044000	33.8875	318	0
1527935821.206725000	33.8882	147	0
1527935821.206743000	33.8882	74	1
1527935821.207464000	33.8889	112	0
1527935821.207675000	33.8891	112	1
1527935821.222643000	33.9041	74	0
1527935821.335681000	34.0171	538	1
1527935821.335753000	34.0172	274	1
1527935821.349942000	34.0314	74	0
1527935821.350569000	34.032	74	0
1527935821.516080000	34.1975	281	0
1527935821.516695000	34.1982	424	0
1527935821.516725000	34.1982	74	1
1527935821.520714000	34.2022	164	0
1527935821.521465000	34.2029	290	0
1527935821.521492000	34.203	74	1
1527935821.522108000	34.2036	112	0
1527935821.522247000	34.2037	112	1
1527935821.535796000	34.2173	74	0
1527935821.656725000	34.3382	400	1
1527935821.656898000	34.3384	276	1
1527935821.671164000	34.3526	74	0
1527935821.852793000	34.5343	283	0
1527935821.853470000	34.5349	218	0
1527935821.853494000	34.535	74	1
1527935821.855823000	34.5373	206	0
1527935821.856636000	34.5381	141	0
1527935821.856660000	34.5381	74	1
1527935821.857277000	34.5387	112	0
1527935821.857412000	34.5389	112	1
1527935821.872402000	34.5539	74	0
1527935822.089775000	34.7712	402	1
1527935822.089861000	34.7713	277	1
1527935822.103409000	34.7849	74	0
1527935822.104140000	34.7856	74	0
1527935822.267129000	34.9486	281	0
1527935822.267740000	34.9492	226	0
1527935822.267761000	34.9492	74	1
1527935822.271023000	34.9525	355	0
1527935822.271706000	34.9532	176	0
1527935822.271729000	34.9532	74	1
1527935822.272348000	34.9538	112	0
1527935822.272499000	34.954	112	1
1527935822.286712000	34.9682	74	0
1527935822.503706000	35.1852	414	1
1527935822.503757000	35.1852	273	1
1527935822.519115000	35.2006	74	0
1527935822.519756000	35.2012	74	0
1527935822.679824000	35.3613	281	0
1527935822.680467000	35.3619	222	0
1527935822.680488000	35.3619	74	1
1527935822.683804000	35.3653	355	0
1527935822.684549000	35.366	250	0
1527935822.684573000	35.366	74	1
1527935822.685191000	35.3667	112	0
1527935822.685330000	35.3668	112	1
1527935822.698386000	35.3798	74	0
1527935822.834592000	35.5161	433	1
1527935822.834641000	35.5161	274	1
1527935822.849736000	35.5312	74	0
1527935822.850423000	35.5319	74	0
1527935823.032320000	35.7138	280	0
1527935823.032935000	35.7144	402	0
1527935823.032955000	35.7144	74	1
1527935823.036408000	35.7179	352	0
1527935823.037115000	35.7186	150	0
1527935823.037141000	35.7186	74	1
1527935823.037732000	35.7192	112	0
1527935823.037881000	35.7193	112	1
1527935823.051423000	35.7329	74	0
1527935823.246935000	35.9284	594	1
1527935823.247012000	35.9285	275	1
1527935823.260794000	35.9423	74	0
1527935823.261529000	35.943	74	0
1527935823.425694000	36.1072	281	0
1527935823.426356000	36.1078	252	0
1527935823.426377000	36.1078	74	1
1527935823.429071000	36.1105	280	0
1527935823.429714000	36.1112	322	0
1527935823.429738000	36.1112	74	1
1527935823.430413000	36.1119	112	0
1527935823.430557000	36.112	112	1
1527935823.445840000	36.1273	74	0
1527935823.730842000	36.4123	398	1
1527935823.730896000	36.4124	277	1
1527935823.743738000	36.4252	74	0
1527935823.744438000	36.4259	74	0
1527935823.907960000	36.5894	281	0
1527935823.908598000	36.5901	181	0
1527935823.908626000	36.5901	74	1
1527935823.912168000	36.5936	237	0
1527935823.912819000	36.5943	170	0
1527935823.912844000	36.5943	74	1
1527935823.913513000	36.595	112	0
1527935823.913634000	36.5951	112	1
1527935823.927654000	36.6091	74	0
1527935824.061797000	36.7433	424	1
1527935824.061878000	36.7433	269	1
1527935824.078457000	36.7599	74	0
1527935824.079197000	36.7607	74	0
1527935824.241465000	36.9229	281	0
1527935824.242091000	36.9236	311	0
1527935824.242118000	36.9236	74	1
1527935824.245479000	36.9269	344	0
1527935824.246227000	36.9277	155	0
1527935824.246252000	36.9277	74	1
1527935824.246888000	36.9283	112	0
1527935824.247016000	36.9285	112	1
1527935824.261418000	36.9429	74	0
1527935824.501958000	37.1834	401	1
1527935824.502015000	37.1835	269	1
1527935824.515911000	37.1974	74	0
1527935824.516534000	37.198	74	0
1527935824.681968000	37.3634	281	0
1527935824.682601000	37.3641	282	0
1527935824.682635000	37.3641	74	1
1527935824.685720000	37.3672	149	0
1527935824.686441000	37.3679	203	0
1527935824.686471000	37.3679	74	1
1527935824.687088000	37.3685	112	0
1527935824.687229000	37.3687	112	1
1527935824.701075000	37.3825	74	0
1527935826.835920000	39.5174	1128	1
1527935826.836006000	39.5175	1434	1
1527935826.836023000	39.5175	1434	1
1527935826.836026000	39.5175	236	1
1527935826.836077000	39.5175	1434	1
1527935826.836081000	39.5175	316	1
1527935826.850949000	39.5324	74	0
1527935826.851592000	39.5331	74	0
1527935826.852291000	39.5338	74	0
1527935826.852931000	39.5344	74	0
1527935827.012322000	39.6938	419	0
1527935827.018966000	39.7004	104	0
1527935827.019006000	39.7005	74	1
1527935827.019601000	39.7011	112	0
1527935827.019745000	39.7012	112	1
1527935827.034394000	39.7159	74	0
1527935827.036663000	39.7181	435	1
1527935827.036727000	39.7182	274	1
1527935827.053450000	39.7349	74	0
1527935827.054189000	39.7356	74	0
1527935827.219524000	39.901	284	0
1527935827.220203000	39.9017	398	0
1527935827.220239000	39.9017	74	1
1527935827.223353000	39.9048	325	0
1527935827.224040000	39.9055	230	0
1527935827.224065000	39.9055	74	1
1527935827.224753000	39.9062	112	0
1527935827.224880000	39.9063	112	1
1527935827.240000000	39.9215	74	0
1527935827.308607000	39.9901	540	1
1527935827.308707000	39.9902	277	1
1527935827.322247000	40.0037	74	0
1527935827.494565000	40.176	283	0
1527935827.495187000	40.1766	179	0
1527935827.495211000	40.1767	74	1
1527935827.500257000	40.1817	308	0
1527935827.500939000	40.1824	220	0
1527935827.500967000	40.1824	74	1
1527935827.501593000	40.1831	112	0
1527935827.501726000	40.1832	112	1
1527935827.515198000	40.1967	74	0
1527935827.593783000	40.2752	398	1
1527935827.593869000	40.2753	273	1
1527935827.607403000	40.2889	74	0
1527935827.773236000	40.4547	284	0
1527935827.773867000	40.4553	179	0
1527935827.773886000	40.4553	74	1
1527935827.776937000	40.4584	304	0
1527935827.777619000	40.4591	155	0
1527935827.777641000	40.4591	74	1
1527935827.778331000	40.4598	112	0
1527935827.778476000	40.4599	112	1
1527935827.793550000	40.475	74	0
1527935828.077254000	40.7587	400	1
1527935828.077309000	40.7588	275	1
1527935828.091599000	40.7731	74	0
1527935828.092280000	40.7737	74	0
1527935828.254926000	40.9364	283	0
1527935828.255616000	40.9371	356	0
1527935828.255644000	40.9371	74	1
1527935828.259009000	40.9405	172	0
1527935828.259678000	40.9411	232	0
1527935828.259702000	40.9412	74	1
1527935828.260347000	40.9418	112	0
1527935828.260500000	40.942	112	1
1527935828.273965000	40.9554	74	0
1527935828.315183000	40.9966	402	1
1527935828.315271000	40.9967	277	1
1527935828.328765000	41.0102	74	0
1527935828.331057000	41.0125	74	0
1527935828.502637000	41.1841	280	0
1527935828.503256000	41.1847	228	0
1527935828.503276000	41.1847	74	1
1527935828.507137000	41.1886	263	0
1527935828.507888000	41.1893	172	0
1527935828.507911000	41.1894	74	1
1527935828.508539000	41.19	112	0
1527935828.508690000	41.1902	112	1
1527935828.522091000	41.2036	74	0
1527935828.732111000	41.4136	412	1
1527935828.732156000	41.4136	276	1
1527935828.746133000	41.4276	74	0
1527935828.746766000	41.4282	74	0
1527935828.912698000	41.5942	281	0
1527935828.913378000	41.5948	337	0
1527935828.913406000	41.5949	74	1
1527935828.917417000	41.5989	176	0
1527935828.918172000	41.5996	167	0
1527935828.918204000	41.5997	74	1
1527935828.918874000	41.6003	112	0
1527935828.919034000	41.6005	112	1
1527935828.932605000	41.6141	74	0
1527935829.018907000	41.7004	434	1
1527935829.018998000	41.7005	276	1
1527935829.032823000	41.7143	74	0
1527935829.033588000	41.715	74	0
1527935829.197192000	41.8787	283	0
1527935829.197882000	41.8793	342	0
1527935829.197899000	41.8794	74	1
1527935829.201084000	41.8825	315	0
1527935829.201715000	41.8832	286	0
1527935829.201743000	41.8832	74	1
1527935829.202434000	41.8839	112	0
1527935829.202571000	41.884	112	1
1527935829.217053000	41.8985	74	0
1527935829.527991000	42.2095	592	1
1527935829.528079000	42.2095	276	1
1527935829.541952000	42.2234	74	0
1527935829.542646000	42.2241	74	0
1527935829.708704000	42.3902	283	0
1527935829.709329000	42.3908	248	0
1527935829.709349000	42.3908	74	1
1527935829.712327000	42.3938	181	0
1527935829.712951000	42.3944	219	0
1527935829.712981000	42.3944	74	1
1527935829.713660000	42.3951	112	0
1527935829.713833000	42.3953	112	1
1527935829.727510000	42.409	74	0
1527935829.833979000	42.5154	399	1
1527935829.834026000	42.5155	277	1
1527935829.847953000	42.5294	74	0
1527935829.848639000	42.5301	74	0
1527935830.098546000	42.78	284	0
1527935830.099150000	42.7806	245	0
1527935830.099173000	42.7806	74	1
1527935830.102718000	42.7842	211	0
1527935830.103437000	42.7849	236	0
1527935830.103461000	42.7849	74	1
1527935830.104095000	42.7856	112	0
1527935830.104234000	42.7857	112	1
1527935830.117595000	42.7991	74	0
1527935830.331191000	43.0127	429	1
1527935830.331276000	43.0127	275	1
1527935830.344720000	43.0262	74	0
1527935830.345431000	43.0269	74	0
1527935830.555094000	43.2366	283	0
1527935830.555789000	43.2372	193	0
1527935830.555810000	43.2373	74	1
1527935830.562205000	43.2437	117	0
1527935830.562897000	43.2444	343	0
1527935830.562922000	43.2444	74	1
1527935830.563552000	43.245	112	0
1527935830.563704000	43.2452	112	1
1527935830.576988000	43.2584	74	0
1527935831.336297000	44.0178	399	1
1527935831.336352000	44.0178	274	1
1527935831.350637000	44.0321	74	0
1527935831.351329000	44.0328	74	0
1527935831.518920000	44.2004	281	0
1527935831.519566000	44.201	259	0
1527935831.519595000	44.2011	74	1
1527935831.523076000	44.2045	155	0
1527935831.523808000	44.2053	164	0
1527935831.523829000	44.2053	74	1
1527935831.524516000	44.206	112	0
1527935831.524629000	44.2061	112	1
1527935831.539022000	44.2205	74	0
1527935831.630538000	44.312	398	1
1527935831.630625000	44.3121	274	1
1527935831.644753000	44.3262	74	0
1527935831.645500000	44.327	74	0
1527935831.755205000	44.4367	281	0
1527935831.755828000	44.4373	243	0
1527935831.755847000	44.4373	74	1
1527935831.758913000	44.4404	204	0
1527935831.759676000	44.4411	121	0
1527935831.759700000	44.4412	74	1
1527935831.760321000	44.4418	112	0
1527935831.760481000	44.4419	112	1
1527935831.774056000	44.4555	74	0
1527935832.096241000	44.7777	1151	1
1527935832.096290000	44.7778	273	1
1527935832.110735000	44.7922	74	0
1527935832.111479000	44.7929	74	0
1527935832.218646000	44.9001	280	0
1527935832.219328000	44.9008	337	0
1527935832.219348000	44.9008	74	1
1527935832.221946000	44.9034	218	0
1527935832.222641000	44.9041	285	0
1527935832.222660000	44.9041	74	1
1527935832.223356000	44.9048	112	0
1527935832.223538000	44.905	112	1
1527935832.253417000	44.9349	74	0
1527935832.335825000	45.0173	433	1
1527935832.335895000	45.0174	276	1
1527935832.350458000	45.0319	74	0
1527935832.351141000	45.0326	74	0
1527935832.470167000	45.1516	280	0
1527935832.470850000	45.1523	392	0
1527935832.470877000	45.1523	74	1
1527935832.472596000	45.1541	369	0
1527935832.473263000	45.1547	186	0
1527935832.473284000	45.1547	74	1
1527935832.473958000	45.1554	112	0
1527935832.474107000	45.1556	112	1
1527935832.488333000	45.1698	74	0
1527935832.559307000	45.2408	541	1
1527935832.559363000	45.2408	274	1
1527935832.574639000	45.2561	74	0
1527935832.685477000	45.3669	284	0
1527935832.686165000	45.3676	317	0
1527935832.686193000	45.3677	74	1
1527935832.688858000	45.3703	244	0
1527935832.689545000	45.371	111	0
1527935832.689566000	45.371	74	1
1527935832.690258000	45.3717	112	0
1527935832.690401000	45.3719	112	1
1527935832.705116000	45.3866	74	0
1527935832.901308000	45.5828	399	1
1527935832.901396000	45.5829	274	1
1527935832.915271000	45.5967	74	0
1527935833.026167000	45.7076	283	0
1527935833.026847000	45.7083	355	0
1527935833.026876000	45.7083	74	1
1527935833.032673000	45.7141	276	0
1527935833.033361000	45.7148	122	0
1527935833.033388000	45.7148	74	1
1527935833.034081000	45.7155	112	0
1527935833.034234000	45.7157	112	1
1527935833.048642000	45.7301	74	0
1527935833.325256000	46.0067	403	1
1527935833.325339000	46.0068	277	1
1527935833.340260000	46.0217	74	0
1527935833.340970000	46.0224	74	0
1527935833.463361000	46.1448	284	0
1527935833.464035000	46.1455	232	0
1527935833.464055000	46.1455	74	1
1527935833.469758000	46.1512	325	0
1527935833.470455000	46.1519	319	0
1527935833.470479000	46.1519	74	1
1527935833.471121000	46.1526	112	0
1527935833.471263000	46.1527	112	1
1527935833.492340000	46.1738	74	0
1527935833.771560000	46.453	415	1
1527935833.771614000	46.4531	278	1
1527935833.784955000	46.4664	74	0
1527935833.785635000	46.4671	74	0
1527935833.890214000	46.5717	281	0
1527935833.890864000	46.5723	371	0
1527935833.890884000	46.5723	74	1
1527935833.894198000	46.5757	347	0
1527935833.894884000	46.5763	131	0
1527935833.894905000	46.5764	74	1
1527935833.895551000	46.577	112	0
1527935833.895688000	46.5771	112	1
1527935833.909575000	46.591	74	0
1527935834.011199000	46.6927	433	1
1527935834.011284000	46.6927	274	1
1527935834.025601000	46.7071	74	0
1527935834.026295000	46.7078	74	0
1527935834.135478000	46.8169	283	0
1527935834.136151000	46.8176	341	0
1527935834.136182000	46.8176	74	1
1527935834.140010000	46.8215	218	0
1527935834.140691000	46.8222	145	0
1527935834.140718000	46.8222	74	1
1527935834.141337000	46.8228	112	0
1527935834.141506000	46.823	112	1
1527935834.155349000	46.8368	74	0
1527935834.315274000	46.9967	592	1
1527935834.315361000	46.9968	274	1
1527935834.332001000	47.0135	74	0
1527935834.437281000	47.1187	281	0
1527935834.438091000	47.1196	188	0
1527935834.438113000	47.1196	74	1
1527935834.442026000	47.1235	355	0
1527935834.490428000	47.1719	205	0
1527935834.490493000	47.172	74	1
1527935834.491059000	47.1725	112	0
1527935834.491213000	47.1727	112	1
1527935834.504362000	47.1858	74	0
1527935834.769115000	47.4506	402	1
1527935834.769193000	47.4507	280	1
1527935834.784767000	47.4662	74	0
1527935834.785447000	47.4669	74	0
1527935834.895028000	47.5765	284	0
1527935834.895648000	47.5771	398	0
1527935834.895676000	47.5771	74	1
1527935834.899368000	47.5808	187	0
1527935834.900063000	47.5815	135	0
1527935834.900094000	47.5816	74	1
1527935834.900791000	47.5823	112	0
1527935834.900906000	47.5824	112	1
1527935834.915026000	47.5965	74	0
1527935835.050613000	47.7321	425	1
1527935835.050693000	47.7322	274	1
1527935835.065931000	47.7474	74	0
1527935835.066554000	47.748	74	0
1527935835.177706000	47.8592	283	0
1527935835.178684000	47.8601	371	0
1527935835.178711000	47.8602	74	1
1527935835.182565000	47.864	347	0
1527935835.183331000	47.8648	108	0
1527935835.183353000	47.8648	74	1
1527935835.183989000	47.8654	112	0
1527935835.184120000	47.8656	112	1
1527935835.200069000	47.8815	74	0
1527935835.419543000	48.101	402	1
1527935835.419632000	48.1011	276	1
1527935835.432611000	48.1141	74	0
1527935835.434757000	48.1162	74	0
1527935835.562384000	48.2438	284	0
1527935835.563086000	48.2445	175	0
1527935835.563112000	48.2446	74	1
1527935835.566579000	48.248	258	0
1527935835.567276000	48.2487	110	0
1527935835.567296000	48.2488	74	1
1527935835.568024000	48.2495	112	0
1527935835.568198000	48.2497	112	1
1527935835.582163000	48.2636	74	0
1527935835.672504000	48.354	403	1
1527935835.672559000	48.354	275	1
1527935835.688105000	48.3696	74	0
1527935835.688761000	48.3702	74	0
1527935835.862954000	48.5444	284	0
1527935835.863580000	48.545	208	0
1527935835.863602000	48.5451	74	1
1527935835.867111000	48.5486	347	0
1527935835.867887000	48.5493	259	0
1527935835.867910000	48.5494	74	1
1527935835.868533000	48.55	112	0
1527935835.868656000	48.5501	112	1
1527935835.882691000	48.5642	74	0
1527935836.182624000	48.8641	1149	1
1527935836.182701000	48.8642	275	1
1527935836.197690000	48.8791	74	0
1527935836.198448000	48.8799	74	0
1527935836.314658000	48.9961	284	0
1527935836.315286000	48.9967	385	0
1527935836.315310000	48.9968	74	1
1527935836.320143000	49.0016	150	0
1527935836.320899000	49.0024	262	0
1527935836.320923000	49.0024	74	1
1527935836.321543000	49.003	112	0
1527935836.321696000	49.0032	112	1
1527935836.336174000	49.0176	74	0
1527935836.621437000	49.3029	435	1
1527935836.621487000	49.3029	276	1
1527935836.635338000	49.3168	74	0
1527935836.636029000	49.3175	74	0
1527935836.756473000	49.4379	281	0
1527935836.757129000	49.4386	395	0
1527935836.757153000	49.4386	74	1
1527935836.763535000	49.445	183	0
1527935836.764170000	49.4456	298	0
1527935836.764191000	49.4457	74	1
1527935836.764867000	49.4463	112	0
1527935836.765006000	49.4465	112	1
1527935836.779663000	49.4611	74	0
1527935836.925414000	49.6069	539	1
1527935836.925500000	49.607	276	1
1527935836.939755000	49.6212	74	0
1527935836.940507000	49.622	74	0
1527935837.057518000	49.739	281	0
1527935837.058187000	49.7396	264	0
1527935837.058207000	49.7397	74	1
1527935837.063608000	49.7451	218	0
1527935837.064263000	49.7457	137	0
1527935837.064287000	49.7457	74	1
1527935837.064938000	49.7464	112	0
1527935837.065082000	49.7465	112	1
1527935837.080151000	49.7616	74	0
1527935837.368502000	50.05	401	1
1527935837.368557000	50.05	274	1
1527935837.384445000	50.0659	74	0
1527935837.385133000	50.0666	74	0
1527935837.496577000	50.178	283	0
1527935837.497207000	50.1787	336	0
1527935837.497228000	50.1787	74	1
1527935837.502105000	50.1836	251	0
1527935837.502741000	50.1842	232	0
1527935837.502764000	50.1842	74	1
1527935837.503461000	50.1849	112	0
1527935837.503573000	50.185	112	1
1527935837.517715000	50.1992	74	0
1527935837.991491000	50.673	399	1
1527935837.991547000	50.673	276	1
1527935838.005847000	50.6873	74	0
1527935838.006567000	50.688	74	0
1527935838.117874000	50.7993	283	0
1527935838.118547000	50.8	344	0
1527935838.118577000	50.8	74	1
1527935838.122597000	50.8041	251	0
1527935838.123251000	50.8047	251	0
1527935838.123278000	50.8047	74	1
1527935838.123956000	50.8054	112	0
1527935838.124085000	50.8055	112	1
1527935838.139226000	50.8207	74	0
1527935838.266593000	50.9481	411	1
1527935838.266671000	50.9481	276	1
1527935838.283102000	50.9646	74	0
1527935838.283719000	50.9652	74	0
1527935838.452619000	51.1341	280	0
1527935838.453254000	51.1347	224	0
1527935838.453281000	51.1347	74	1
1527935838.458718000	51.1402	308	0
1527935838.459387000	51.1408	199	0
1527935838.459411000	51.1409	74	1
1527935838.460065000	51.1415	112	0
1527935838.460218000	51.1417	112	1
1527935838.476934000	51.1584	74	0
1527935838.774659000	51.4561	397	1
1527935838.774701000	51.4562	274	1
1527935838.787124000	51.4686	74	0
1527935838.788733000	51.4702	74	0
1527935838.896655000	51.5781	281	0
1527935838.897275000	51.5787	370	0
1527935838.897303000	51.5788	74	1
1527935838.901232000	51.5827	298	0
1527935838.901920000	51.5834	359	0
1527935838.901947000	51.5834	74	1
1527935838.902561000	51.584	112	0
1527935838.902693000	51.5842	112	1
1527935838.916972000	51.5984	74	0
1527935839.184023000	51.8655	434	1
1527935839.184090000	51.8655	275	1
1527935839.198982000	51.8804	74	0
1527935839.199604000	51.8811	74	0
1527935839.336578000	52.018	283	0
1527935839.337193000	52.0187	334	0
1527935839.337213000	52.0187	74	1
1527935839.340432000	52.0219	364	0
1527935839.341122000	52.0226	344	0
1527935839.341143000	52.0226	74	1
1527935839.341777000	52.0232	112	0
1527935839.341898000	52.0234	112	1
1527935839.356621000	52.0381	74	0
1527935839.449621000	52.1311	593	1
1527935839.449699000	52.1312	274	1
1527935839.463460000	52.1449	74	0
1527935839.464135000	52.1456	74	0
1527935839.623292000	52.3048	281	0
1527935839.623902000	52.3054	227	0
1527935839.623923000	52.3054	74	1
1527935839.628698000	52.3102	353	0
1527935839.629323000	52.3108	356	0
1527935839.629348000	52.3108	74	1
1527935839.630049000	52.3115	112	0
1527935839.630181000	52.3116	112	1
1527935839.644446000	52.3259	74	0
1527935839.668725000	52.3502	398	1
1527935839.668769000	52.3502	276	1
1527935839.679027000	52.3605	74	0
1527935839.683357000	52.3648	74	0
1527935839.787380000	52.4688	281	0
1527935839.788112000	52.4696	211	0
1527935839.788134000	52.4696	74	1
1527935839.792503000	52.474	250	0
1527935839.793234000	52.4747	250	0
1527935839.793261000	52.4747	74	1
1527935839.793901000	52.4754	112	0
1527935839.794028000	52.4755	112	1
1527935839.807681000	52.4891	74	0
1527935840.025742000	52.7072	423	1
1527935840.025793000	52.7073	274	1
1527935840.040943000	52.7224	74	0
1527935840.041627000	52.7231	74	0
1527935840.237436000	52.9189	283	0
1527935840.238203000	52.9197	306	0
1527935840.238233000	52.9197	74	1
1527935840.242122000	52.9236	129	0
1527935840.242817000	52.9243	291	0
1527935840.242837000	52.9243	74	1
1527935840.243525000	52.925	112	0
1527935840.243630000	52.9251	112	1
1527935840.258825000	52.9403	74	0
1527935840.261870000	52.9433	402	1
1527935840.261955000	52.9434	277	1
1527935840.285509000	52.967	74	0
1527935840.286190000	52.9676	74	0
1527935840.406993000	53.0885	281	0
1527935840.407642000	53.0891	192	0
1527935840.407664000	53.0891	74	1
1527935840.410373000	53.0918	346	0
1527935840.411236000	53.0927	330	0
1527935840.411256000	53.0927	74	1
1527935840.411879000	53.0933	112	0
1527935840.412020000	53.0935	112	1
1527935840.425145000	53.1066	74	0
1527935840.630974000	53.3124	398	1
1527935840.631060000	53.3125	274	1
1527935840.644628000	53.3261	74	0
1527935840.645315000	53.3268	74	0
1527935840.768997000	53.4505	281	0
1527935840.769604000	53.4511	315	0
1527935840.769624000	53.4511	74	1
1527935840.774108000	53.4556	287	0
1527935840.774747000	53.4562	353	0
1527935840.774769000	53.4562	74	1
1527935840.775446000	53.4569	112	0
1527935840.775591000	53.4571	112	1
1527935840.789753000	53.4712	74	0
1527935840.947812000	53.6293	1147	1
1527935840.947895000	53.6294	274	1
1527935840.962406000	53.6439	74	0
1527935840.963134000	53.6446	74	0
1527935841.068744000	53.7502	283	0
1527935841.069399000	53.7509	173	0
1527935841.069420000	53.7509	74	1
1527935841.072934000	53.7544	121	0
1527935841.073626000	53.7551	201	0
1527935841.073651000	53.7551	74	1
1527935841.074267000	53.7557	112	0
1527935841.074415000	53.7559	112	1
1527935841.087908000	53.7694	74	0
1527935841.426105000	54.1076	437	1
1527935841.426186000	54.1076	275	1
1527935841.440772000	54.1222	74	0
1527935841.441471000	54.1229	74	0
1527935841.552478000	54.2339	281	0
1527935841.553146000	54.2346	277	0
1527935841.553167000	54.2346	74	1
1527935841.556721000	54.2382	359	0
1527935841.557420000	54.2389	215	0
1527935841.557445000	54.2389	74	1
1527935841.558128000	54.2396	112	0
1527935841.558249000	54.2397	112	1
1527935841.574342000	54.2558	74	0
1527935841.772887000	54.4543	543	1
1527935841.772962000	54.4544	273	1
1527935841.793573000	54.475	74	0
1527935841.794254000	54.4757	74	0
1527935841.909458000	54.5909	283	0
1527935841.910068000	54.5915	297	0
1527935841.910095000	54.5916	74	1
1527935841.913685000	54.5951	172	0
1527935841.914444000	54.5959	187	0
1527935841.914471000	54.5959	74	1
1527935841.915090000	54.5965	112	0
1527935841.915210000	54.5967	112	1
1527935841.928717000	54.6102	74	0
1527935842.182701000	54.8642	403	1
1527935842.182756000	54.8642	278	1
1527935842.196810000	54.8783	74	0
1527935842.197485000	54.8789	74	0
1527935842.307491000	54.989	283	0
1527935842.308233000	54.9897	326	0
1527935842.308255000	54.9897	74	1
1527935842.311722000	54.9932	366	0
1527935842.312432000	54.9939	159	0
1527935842.312456000	54.9939	74	1
1527935842.313098000	54.9946	112	0
1527935842.313225000	54.9947	112	1
1527935842.328593000	55.0101	74	0
1527935842.587754000	55.2692	401	1
1527935842.587807000	55.2693	274	1
1527935842.605175000	55.2866	74	0
1527935842.605810000	55.2873	74	0
1527935842.712517000	55.394	283	0
1527935842.713198000	55.3947	294	0
1527935842.713218000	55.3947	74	1
1527935842.716806000	55.3983	273	0
1527935842.717501000	55.399	340	0
1527935842.717531000	55.399	74	1
1527935842.718250000	55.3997	112	0
1527935842.718359000	55.3998	112	1
1527935842.731737000	55.4132	74	0
1527935843.008058000	55.6895	411	1
1527935843.008108000	55.6896	277	1
1527935843.021817000	55.7033	74	0
1527935843.022518000	55.704	74	0
1527935843.124998000	55.8065	284	0
1527935843.125619000	55.8071	385	0
1527935843.125641000	55.8071	74	1
1527935843.128266000	55.8097	279	0
1527935843.129080000	55.8105	171	0
1527935843.129104000	55.8106	74	1
1527935843.129811000	55.8113	112	0
1527935843.129930000	55.8114	112	1
1527935843.146277000	55.8277	74	0
1527935843.287630000	55.9691	436	1
1527935843.287716000	55.9692	273	1
1527935843.300537000	55.982	74	0
1527935843.302966000	55.9844	74	0
1527935843.405495000	56.087	281	0
1527935843.406133000	56.0876	200	0
1527935843.406149000	56.0876	74	1
1527935843.409720000	56.0912	345	0
1527935843.410440000	56.0919	224	0
1527935843.410459000	56.0919	74	1
1527935843.411085000	56.0925	112	0
1527935843.411225000	56.0927	112	1
1527935843.425814000	56.1073	74	0
1527935843.522724000	56.2042	592	1
1527935843.522801000	56.2043	274	1
1527935843.542022000	56.2235	74	0
1527935843.656562000	56.338	283	0
1527935843.657252000	56.3387	190	0
1527935843.657283000	56.3387	74	1
1527935843.660898000	56.3424	196	0
1527935843.661704000	56.3432	149	0
1527935843.661731000	56.3432	74	1
1527935843.662347000	56.3438	112	0
1527935843.662527000	56.344	112	1
1527935843.682440000	56.3639	74	0
1527935843.740727000	56.4222	398	1
1527935843.740813000	56.4223	278	1
1527935843.757718000	56.4392	74	0
1527935843.873549000	56.555	281	0
1527935843.874164000	56.5556	268	0
1527935843.874184000	56.5556	74	1
1527935843.878743000	56.5602	258	0
1527935843.879488000	56.5609	186	0
1527935843.879516000	56.561	74	1
1527935843.880133000	56.5616	112	0
1527935843.880262000	56.5617	112	1
1527935843.894771000	56.5762	74	0
1527935843.998864000	56.6803	427	1
1527935843.998944000	56.6804	276	1
1527935844.012265000	56.6937	74	0
1527935844.118776000	56.8002	280	0
1527935844.119446000	56.8009	415	0
1527935844.119467000	56.8009	74	1
1527935844.122719000	56.8042	229	0
1527935844.123406000	56.8049	115	0
1527935844.123429000	56.8049	74	1
1527935844.124065000	56.8055	112	0
1527935844.124200000	56.8057	112	1
1527935844.139015000	56.8205	74	0
1527935844.218639000	56.9001	397	1
1527935844.218692000	56.9002	275	1
1527935844.232993000	56.9145	74	0
1527935844.238803000	56.9203	74	0
1527935844.367970000	57.0494	283	0
1527935844.368646000	57.0501	407	0
1527935844.368676000	57.0501	74	1
1527935844.371426000	57.0529	254	0
1527935844.372113000	57.0536	347	0
1527935844.372136000	57.0536	74	1
1527935844.372826000	57.0543	112	0
1527935844.372971000	57.0544	112	1
1527935844.387082000	57.0685	74	0
1527935844.466021000	57.1475	398	1
1527935844.466108000	57.1476	276	1
1527935844.481142000	57.1626	74	0
1527935844.611011000	57.2925	281	0
1527935844.611650000	57.2931	421	0
1527935844.611679000	57.2931	74	1
1527935844.613448000	57.2949	342	0
1527935844.614204000	57.2957	104	0
1527935844.614229000	57.2957	74	1
1527935844.614849000	57.2963	112	0
1527935844.615008000	57.2965	112	1
1527935844.628925000	57.3104	74	0
1527935844.754008000	57.4355	1147	1
1527935844.754089000	57.4355	276	1
1527935844.769104000	57.4506	74	0
1527935844.885815000	57.5673	283	0
1527935844.886515000	57.568	386	0
1527935844.886533000	57.568	74	1
1527935844.889562000	57.571	354	0
1527935844.890282000	57.5717	175	0
1527935844.890303000	57.5718	74	1
1527935844.890959000	57.5724	112	0
1527935844.891073000	57.5725	112	1
1527935844.906086000	57.5875	74	0
1527935845.202377000	57.8838	438	1
1527935845.202463000	57.8839	280	1
1527935845.215705000	57.8972	74	0
1527935845.216446000	57.8979	74	0
1527935845.327888000	58.0093	281	0
1527935845.328527000	58.01	275	0
1527935845.328556000	58.01	74	1
1527935845.332174000	58.0136	141	0
1527935845.332940000	58.0144	124	0
1527935845.332965000	58.0144	74	1
1527935845.333557000	58.015	112	0
1527935845.333719000	58.0152	112	1
1527935845.350118000	58.0316	74	0
1527935845.569912000	58.2514	397	1
1527935845.569965000	58.2514	278	1
1527935845.583562000	58.265	74	0
1527935845.584261000	58.2657	74	0
1527935845.696586000	58.378	281	0
1527935845.697189000	58.3786	212	0
1527935845.697216000	58.3787	74	1
1527935845.702570000	58.384	334	0
1527935845.703320000	58.3848	269	0
1527935845.703345000	58.3848	74	1
1527935845.703971000	58.3854	112	0
1527935845.704117000	58.3856	112	1
1527935845.743695000	58.4252	74	0
1527935845.806008000	58.4875	539	1
1527935845.806089000	58.4875	276	1
1527935845.820571000	58.502	74	0
1527935845.821264000	58.5027	74	0
1527935845.927454000	58.6089	283	0
1527935845.928140000	58.6096	382	0
1527935845.928166000	58.6096	74	1
1527935845.931671000	58.6131	175	0
1527935845.932370000	58.6138	162	0
1527935845.932397000	58.6139	74	1
1527935845.933012000	58.6145	112	0
1527935845.933157000	58.6146	112	1
1527935845.949405000	58.6309	74	0
1527935846.285090000	58.9665	398	1
1527935846.285173000	58.9666	276	1
1527935846.300064000	58.9815	74	0
1527935846.300711000	58.9822	74	0
1527935846.463914000	59.1454	280	0
1527935846.464552000	59.146	310	0
1527935846.464572000	59.146	74	1
1527935846.468271000	59.1497	310	0
1527935846.468964000	59.1504	206	0
1527935846.468992000	59.1505	74	1
1527935846.469608000	59.1511	112	0
1527935846.469760000	59.1512	112	1
1527935846.483718000	59.1652	74	0
1527935846.541771000	59.2232	400	1
1527935846.541812000	59.2233	275	1
1527935846.557076000	59.2385	74	0
1527935846.557716000	59.2392	74	0
1527935846.666179000	59.3476	283	0
1527935846.666797000	59.3483	345	0
1527935846.666814000	59.3483	74	1
1527935846.670341000	59.3518	345	0
1527935846.671030000	59.3525	234	0
1527935846.671053000	59.3525	74	1
1527935846.671688000	59.3531	112	0
1527935846.671815000	59.3533	112	1
1527935846.685537000	59.367	74	0
1527935847.121999000	59.8035	410	1
1527935847.122086000	59.8035	276	1
1527935847.135225000	59.8167	74	0
1527935847.135915000	59.8174	74	0
1527935847.245763000	59.9272	280	0
1527935847.246428000	59.9279	417	0
1527935847.246449000	59.9279	74	1
1527935847.249549000	59.931	207	0
1527935847.250316000	59.9318	320	0
1527935847.250344000	59.9318	74	1
1527935847.251010000	59.9325	112	0
1527935847.251157000	59.9326	112	1
1527935847.264501000	59.946	74	0
1527935847.408988000	60.0904	437	1
1527935847.409067000	60.0905	278	1
1527935847.422599000	60.1041	74	0
1527935847.423293000	60.1048	74	0
1527935847.599508000	60.281	283	0
1527935847.600186000	60.2816	338	0
1527935847.600207000	60.2817	74	1
1527935847.604017000	60.2855	159	0
1527935847.604709000	60.2862	153	0
1527935847.604722000	60.2862	74	1
1527935847.605422000	60.2869	112	0
1527935847.605551000	60.287	112	1
[truncated: 1,796 more rows]
