# Supplementary material for: Method for multi-task learning fusion network traffic classification to address small sample labels
Source: Sci Rep. 2024 Jan 30;14:2518. doi: 10.1038/s41598-024-51933-8 (PMC10827795; doi:10.1038/s41598-024-51933-8)
Supplement: Supplementary file 2 — Supplementary Information 2. [file 41598_2024_51933_MOESM2_ESM.zip › QUIC Dataset/QUIC Dataset/pretraining/Google Doc/GoogleDoc-1163.txt]

1527930254.227646000	0	302	1
1527930254.227713000	6.69956e-05	112	1
1527930254.240319000	0.0126729	74	0
1527930254.240424000	0.0127778	74	0
1527930254.241188000	0.0135419	112	0
1527930254.441202000	0.213556	74	1
1527930254.512094000	0.284448	328	0
1527930254.512462000	0.284816	1294	0
1527930254.512493000	0.284847	74	1
1527930254.513160000	0.285514	1294	0
1527930254.513436000	0.28579	1294	0
1527930254.513458000	0.285812	74	1
1527930254.514126000	0.28648	1294	0
1527930254.514415000	0.286769	1294	0
1527930254.514431000	0.286785	74	1
1527930254.515195000	0.287549	1294	0
1527930254.515429000	0.287783	1294	0
1527930254.515454000	0.287808	74	1
1527930254.515767000	0.288121	155	0
1527930254.516942000	0.289296	1294	0
1527930254.516965000	0.289319	74	1
1527930254.517213000	0.289567	1294	0
1527930254.517508000	0.289862	1294	0
1527930254.517526000	0.28988	74	1
1527930254.517978000	0.290332	495	0
1527930254.520739000	0.293093	1294	0
1527930254.520780000	0.293134	74	1
1527930254.521433000	0.293787	1294	0
1527930254.521710000	0.294064	1294	0
1527930254.521726000	0.29408	74	1
1527930254.521978000	0.294332	922	0
1527930254.565954000	0.338308	1294	0
1527930254.566029000	0.338383	74	1
1527930254.566264000	0.338618	259	0
1527930254.567578000	0.339932	1294	0
1527930254.567612000	0.339966	74	1
1527930254.568407000	0.340761	1294	0
1527930254.568680000	0.341034	1294	0
1527930254.568701000	0.341055	74	1
1527930254.568957000	0.341311	1294	0
1527930254.569126000	0.34148	842	0
1527930254.569141000	0.341495	74	1
1527930254.573726000	0.34608	1294	0
1527930254.573998000	0.346352	1294	0
1527930254.574021000	0.346375	74	1
1527930254.575191000	0.347545	1294	0
1527930254.575804000	0.348158	1294	0
1527930254.575833000	0.348187	74	1
1527930254.576753000	0.349107	1179	0
1527930254.577905000	0.350259	1294	0
1527930254.577961000	0.350315	74	1
1527930254.578629000	0.350983	1294	0
1527930254.578909000	0.351263	1294	0
1527930254.578930000	0.351284	74	1
1527930254.579127000	0.351481	1011	0
1527930254.580263000	0.352617	1294	0
1527930254.580289000	0.352643	74	1
1527930254.580579000	0.352933	377	0
1527930254.582642000	0.354996	1294	0
1527930254.582668000	0.355022	74	1
1527930254.583110000	0.355464	1294	0
1527930254.583390000	0.355744	1294	0
1527930254.583407000	0.355761	74	1
1527930254.583699000	0.356053	778	0
1527930254.584886000	0.35724	1294	0
1527930254.584889000	0.357243	308	0
1527930254.584907000	0.357261	74	1
1527930254.587302000	0.359656	1294	0
1527930254.587585000	0.359939	1294	0
1527930254.587612000	0.359966	74	1
1527930254.587858000	0.360212	1294	0
1527930254.588571000	0.360925	1294	0
1527930254.588573000	0.360927	301	0
1527930254.588589000	0.360943	74	1
1527930254.591946000	0.3643	1294	0
1527930254.592227000	0.364581	1294	0
1527930254.592251000	0.364605	74	1
1527930254.592505000	0.364859	1294	0
1527930254.593223000	0.365577	1294	0
1527930254.593241000	0.365595	74	1
1527930254.593308000	0.365662	445	0
1527930254.593311000	0.365665	112	0
1527930254.593327000	0.365681	74	1
1527930254.601278000	0.373632	112	1
1527930254.658364000	0.430718	74	0
1527930255.025990000	0.798344	324	1
1527930255.026073000	0.798427	1434	1
1527930255.026077000	0.798431	886	1
1527930255.028071000	0.800425	224	1
1527930255.040792000	0.813146	74	0
1527930255.040794000	0.813148	74	0
1527930255.042809000	0.815163	74	0
1527930255.295281000	1.06763	279	0
1527930255.295612000	1.06797	1294	0
1527930255.295635000	1.06799	74	1
1527930255.295887000	1.06824	1294	0
1527930255.296165000	1.06852	1294	0
1527930255.296173000	1.06853	74	1
1527930255.296456000	1.06881	1294	0
1527930255.296783000	1.06914	1294	0
1527930255.296791000	1.06914	74	1
1527930255.297060000	1.06941	1294	0
1527930255.297175000	1.06953	661	0
1527930255.297187000	1.06954	74	1
1527930255.298266000	1.07062	127	0
1527930255.298342000	1.0707	292	0
1527930255.298345000	1.0707	112	0
1527930255.298362000	1.07072	74	1
1527930255.298953000	1.07131	112	1
1527930255.310308000	1.08266	221	1
1527930255.313620000	1.08597	74	0
1527930255.323295000	1.09565	74	0
1527930255.395849000	1.1682	424	0
1527930255.399553000	1.17191	104	0
1527930255.399583000	1.17194	74	1
1527930255.399647000	1.172	112	0
1527930255.406743000	1.1791	112	1
1527930255.427719000	1.20007	74	0
1527930255.701621000	1.47397	427	0
1527930255.701914000	1.47427	1202	0
1527930255.701942000	1.4743	74	1
1527930255.705644000	1.478	296	0
1527930255.705735000	1.47809	198	0
1527930255.705738000	1.47809	112	0
1527930255.705762000	1.47812	74	1
1527930255.706239000	1.47859	112	1
1527930255.718513000	1.49087	74	0
1527930256.978040000	2.75039	237	1
1527930256.990639000	2.76299	74	0
1527930257.340095000	3.11245	280	0
1527930257.340426000	3.11278	1294	0
1527930257.340453000	3.11281	74	1
1527930257.340671000	3.11302	1183	0
1527930257.341935000	3.11429	321	0
1527930257.341956000	3.11431	74	1
1527930257.342361000	3.11471	141	0
1527930257.342427000	3.11478	112	0
1527930257.342437000	3.11479	74	1
1527930257.343998000	3.11635	112	1
1527930257.357793000	3.13015	74	0
1527930258.071074000	3.84343	297	1
1527930258.071168000	3.84352	1434	1
1527930258.071174000	3.84353	1434	1
1527930258.071177000	3.84353	236	1
1527930258.071231000	3.84358	1434	1
1527930258.071240000	3.84359	1434	1
1527930258.071243000	3.8436	236	1
1527930258.071299000	3.84365	1434	1
1527930258.071305000	3.84366	1434	1
1527930258.071308000	3.84366	236	1
1527930258.071370000	3.84372	1434	1
1527930258.071375000	3.84373	1434	1
1527930258.071378000	3.84373	236	1
1527930258.085246000	3.8576	74	0
1527930258.085249000	3.8576	74	0
1527930258.085359000	3.85771	74	0
1527930258.085360000	3.85771	74	0
1527930258.085498000	3.85785	1434	1
1527930258.085506000	3.85786	1434	1
1527930258.085510000	3.85786	1434	1
1527930258.085515000	3.85787	1434	1
1527930258.085518000	3.85787	374	1
1527930258.086216000	3.85857	74	0
1527930258.086288000	3.85864	74	0
1527930258.088388000	3.86074	74	0
1527930258.088394000	3.86075	74	0
1527930258.088476000	3.86083	74	0
1527930258.088478000	3.86083	74	0
1527930258.100402000	3.87276	74	0
1527930258.100404000	3.87276	74	0
1527930258.101451000	3.8738	74	0
1527930258.101530000	3.87388	74	0
1527930258.275710000	4.04806	420	0
1527930258.278221000	4.05057	104	0
1527930258.278222000	4.05058	112	0
1527930258.278249000	4.0506	74	1
1527930258.278788000	4.05114	112	1
1527930258.291539000	4.06389	74	0
1527930260.091515000	5.86387	562	1
1527930260.091599000	5.86395	1434	1
1527930260.091604000	5.86396	961	1
1527930260.093791000	5.86614	197	1
1527930260.104194000	5.87655	74	0
1527930260.104979000	5.87733	74	0
1527930260.105056000	5.87741	74	0
1527930260.109449000	5.8818	74	0
1527930260.339369000	6.11172	512	0
1527930260.339476000	6.11183	522	0
1527930260.339494000	6.11185	74	1
1527930260.339559000	6.11191	325	0
1527930260.339561000	6.11191	112	0
1527930260.339578000	6.11193	74	1
1527930260.340812000	6.11317	112	1
1527930260.343463000	6.11582	259	1
1527930260.355903000	6.12826	74	0
1527930260.357175000	6.12953	74	0
1527930260.468669000	6.24102	420	0
1527930260.472381000	6.24474	104	0
1527930260.472384000	6.24474	112	0
1527930260.472424000	6.24478	74	1
1527930260.472967000	6.24532	112	1
1527930260.494547000	6.2669	74	0
1527930260.636217000	6.40857	860	0
1527930260.636456000	6.40881	1294	0
1527930260.636475000	6.40883	74	1
1527930260.636747000	6.4091	1294	0
1527930260.637005000	6.40936	1294	0
1527930260.637027000	6.40938	74	1
1527930260.637187000	6.40954	799	0
1527930260.637698000	6.41005	1294	0
1527930260.637719000	6.41007	74	1
1527930260.637997000	6.41035	1294	0
1527930260.638295000	6.41065	1294	0
1527930260.638311000	6.41066	74	1
1527930260.638442000	6.4108	790	0
1527930260.639605000	6.41196	1294	0
1527930260.639631000	6.41198	74	1
1527930260.639953000	6.41231	1294	0
1527930260.640231000	6.41258	1294	0
1527930260.640247000	6.4126	74	1
1527930260.640310000	6.41266	438	0
1527930260.642293000	6.41465	1294	0
1527930260.642340000	6.41469	74	1
1527930260.642551000	6.4149	1294	0
1527930260.642840000	6.41519	1294	0
1527930260.642865000	6.41522	74	1
1527930260.642963000	6.41532	688	0
1527930260.644534000	6.41689	1294	0
1527930260.644560000	6.41691	74	1
1527930260.645145000	6.4175	1024	0
1527930260.650007000	6.42236	1294	0
1527930260.650071000	6.42242	74	1
1527930260.650283000	6.42264	1294	0
1527930260.650559000	6.42291	1294	0
1527930260.650575000	6.42293	74	1
1527930260.650835000	6.42319	1294	0
1527930260.650901000	6.42325	370	0
1527930260.650915000	6.42327	74	1
1527930260.652507000	6.42486	1294	0
1527930260.652800000	6.42515	1294	0
1527930260.652818000	6.42517	74	1
1527930260.653076000	6.42543	1294	0
1527930260.653149000	6.4255	624	0
1527930260.653161000	6.42551	74	1
1527930260.653472000	6.42583	1117	0
1527930260.657529000	6.42988	1294	0
1527930260.657629000	6.42998	74	1
1527930260.657782000	6.43014	1294	0
1527930260.658059000	6.43041	1294	0
1527930260.658071000	6.43042	74	1
1527930260.658179000	6.43053	747	0
1527930260.690499000	6.46285	1294	0
1527930260.690564000	6.46292	74	1
1527930260.691111000	6.46346	1294	0
1527930260.691114000	6.46347	585	0
1527930260.691135000	6.46349	74	1
1527930260.692043000	6.4644	1294	0
1527930260.692283000	6.46464	1294	0
1527930260.692296000	6.46465	74	1
1527930260.692355000	6.46471	1294	0
1527930260.692563000	6.46492	1294	0
1527930260.692575000	6.46493	74	1
1527930260.692656000	6.46501	1294	0
1527930260.692854000	6.46521	1294	0
1527930260.692867000	6.46522	74	1
1527930260.692922000	6.46528	1294	0
1527930260.693225000	6.46558	1294	0
1527930260.693236000	6.46559	74	1
1527930260.693314000	6.46567	74	1
1527930260.693514000	6.46587	1294	0
1527930260.693797000	6.46615	1294	0
1527930260.693799000	6.46615	674	0
1527930260.693816000	6.46617	74	1
1527930260.693980000	6.46633	1294	0
1527930260.694067000	6.46642	1294	0
1527930260.694077000	6.46643	74	1
1527930260.694138000	6.46649	502	0
1527930260.695813000	6.46817	1294	0
1527930260.695843000	6.4682	74	1
1527930260.696101000	6.46845	1294	0
1527930260.696220000	6.46857	735	0
1527930260.696223000	6.46858	194	0
1527930260.696235000	6.46859	74	1
1527930260.696297000	6.46865	112	0
1527930260.697394000	6.46975	112	1
1527930260.711481000	6.48383	74	0
1527930263.049702000	8.82206	1321	1
1527930263.049750000	8.8221	311	1
1527930263.050239000	8.82259	312	1
1527930263.050312000	8.82267	1434	1
1527930263.050317000	8.82267	1434	1
1527930263.050320000	8.82267	236	1
1527930263.050350000	8.8227	780	1
1527930263.063601000	8.83595	74	0
1527930263.063604000	8.83596	74	0
1527930263.063701000	8.83605	74	0
1527930263.065299000	8.83765	74	0
1527930263.065514000	8.83787	74	0
1527930263.065582000	8.83794	74	0
1527930263.126742000	8.8991	392	1
1527930263.141023000	8.91338	74	0
1527930263.236517000	9.00887	325	0
1527930263.236625000	9.00898	370	0
1527930263.236627000	9.00898	280	0
1527930263.236650000	9.009	74	1
1527930263.236990000	9.00934	1294	0
1527930263.237058000	9.00941	363	0
1527930263.237077000	9.00943	74	1
1527930263.237598000	9.00995	650	0
1527930263.239365000	9.01172	820	0
1527930263.239385000	9.01174	74	1
1527930263.239739000	9.01209	245	0
1527930263.239742000	9.0121	112	0
1527930263.239760000	9.01211	74	1
1527930263.240248000	9.0126	112	1
1527930263.241034000	9.01339	798	0
1527930263.241494000	9.01385	741	0
1527930263.241511000	9.01386	74	1
1527930263.243432000	9.01579	795	0
1527930263.244341000	9.01669	711	0
1527930263.244360000	9.01671	74	1
1527930263.245422000	9.01778	1106	0
1527930263.246581000	9.01893	695	0
1527930263.246599000	9.01895	74	1
1527930263.247535000	9.01989	635	0
1527930263.248760000	9.02111	656	0
1527930263.248776000	9.02113	74	1
1527930263.250051000	9.0224	887	0
1527930263.251316000	9.02367	648	0
1527930263.251342000	9.0237	74	1
1527930263.252854000	9.02521	821	0
1527930263.254068000	9.02642	74	0
1527930263.254655000	9.02701	677	0
1527930263.254679000	9.02703	74	1
1527930263.255369000	9.02772	821	0
1527930263.277543000	9.0499	424	0
1527930263.277610000	9.04996	74	1
1527930263.282483000	9.05484	104	0
1527930263.282895000	9.05525	112	0
1527930263.282924000	9.05528	74	1
1527930263.283195000	9.05555	112	1
1527930263.290588000	9.06294	854	0
1527930263.290688000	9.06304	407	0
1527930263.290702000	9.06306	74	1
1527930263.336014000	9.10837	74	0
1527930264.112862000	9.88522	494	1
1527930264.112935000	9.88529	111	1
1527930264.126724000	9.89908	74	0
1527930264.126727000	9.89908	74	0
1527930264.280799000	10.0532	286	0
1527930264.280904000	10.0533	413	0
1527930264.280923000	10.0533	74	1
1527930264.283895000	10.0562	303	0
1527930264.283901000	10.0563	112	0
1527930264.283943000	10.0563	74	1
1527930264.284623000	10.057	112	1
1527930264.298342000	10.0707	74	0
1527930264.824857000	10.5972	406	1
1527930264.824901000	10.5973	126	1
1527930264.836874000	10.6092	312	1
1527930264.838427000	10.6108	74	0
1527930264.838429000	10.6108	74	0
1527930264.840543000	10.6129	488	1
1527930264.851211000	10.6236	74	0
1527930264.856012000	10.6284	74	0
1527930264.932578000	10.7049	334	0
1527930264.932687000	10.705	195	0
1527930264.932706000	10.7051	74	1
1527930264.935110000	10.7075	157	0
1527930264.935196000	10.7075	275	0
1527930264.935213000	10.7076	74	1
1527930264.935456000	10.7078	112	0
1527930264.935774000	10.7081	112	1
1527930264.952876000	10.7252	74	0
1527930265.086517000	10.8589	283	0
1527930265.086626000	10.859	399	0
1527930265.086646000	10.859	74	1
1527930265.089877000	10.8622	296	0
1527930265.089973000	10.8623	249	0
1527930265.089975000	10.8623	112	0
1527930265.089996000	10.8623	74	1
1527930265.090953000	10.8633	112	1
1527930265.106673000	10.879	74	0
1527930265.108807000	10.8812	281	0
1527930265.108904000	10.8813	310	0
1527930265.108924000	10.8813	74	1
1527930265.112194000	10.8845	211	0
1527930265.112284000	10.8846	288	0
1527930265.112286000	10.8846	112	0
1527930265.112304000	10.8847	74	1
1527930265.114087000	10.8864	112	1
1527930265.165758000	10.9381	74	0
1527930265.540866000	11.3132	401	1
1527930265.540943000	11.3133	271	1
1527930265.553319000	11.3257	74	0
1527930265.554470000	11.3268	74	0
1527930265.999049000	11.7714	380	1
1527930265.999164000	11.7715	1434	1
1527930265.999169000	11.7715	1434	1
1527930265.999173000	11.7715	236	1
1527930265.999241000	11.7716	1434	1
1527930265.999246000	11.7716	1434	1
1527930265.999249000	11.7716	236	1
1527930265.999300000	11.7717	1434	1
1527930265.999307000	11.7717	1434	1
1527930265.999311000	11.7717	236	1
1527930265.999381000	11.7717	1434	1
1527930265.999387000	11.7717	1434	1
1527930265.999390000	11.7717	236	1
1527930266.011307000	11.7837	74	0
1527930266.011543000	11.7839	1434	1
1527930266.011549000	11.7839	1434	1
1527930266.011552000	11.7839	1434	1
1527930266.011556000	11.7839	1434	1
1527930266.011560000	11.7839	1434	1
1527930266.011563000	11.7839	1434	1
1527930266.011568000	11.7839	1434	1
1527930266.011571000	11.7839	1434	1
1527930266.011575000	11.7839	1434	1
1527930266.011579000	11.7839	1434	1
1527930266.011583000	11.7839	1000	1
1527930266.014609000	11.787	74	0
1527930266.014611000	11.787	74	0
1527930266.014797000	11.7872	1434	1
1527930266.014803000	11.7872	1434	1
1527930266.014812000	11.7872	236	1
1527930266.014944000	11.7873	74	0
1527930266.015020000	11.7874	74	0
1527930266.015021000	11.7874	74	0
1527930266.015175000	11.7875	1434	1
1527930266.015179000	11.7875	1434	1
1527930266.015182000	11.7875	1434	1
1527930266.015186000	11.7875	1434	1
1527930266.015189000	11.7875	1434	1
1527930266.015193000	11.7875	1434	1
1527930266.015196000	11.7875	1434	1
1527930266.015199000	11.7876	1434	1
1527930266.015202000	11.7876	1434	1
1527930266.015206000	11.7876	1434	1
1527930266.015209000	11.7876	1000	1
1527930266.015402000	11.7878	74	0
1527930266.015517000	11.7879	918	1
1527930266.015855000	11.7882	74	0
1527930266.015857000	11.7882	74	0
1527930266.025817000	11.7982	74	0
1527930266.025819000	11.7982	74	0
1527930266.026956000	11.7993	74	0
1527930266.026958000	11.7993	74	0
1527930266.028253000	11.8006	74	0
1527930266.028255000	11.8006	74	0
1527930266.028257000	11.8006	74	0
1527930266.028258000	11.8006	74	0
1527930266.031815000	11.8042	74	0
1527930266.031817000	11.8042	74	0
1527930266.032869000	11.8052	74	0
1527930266.032871000	11.8052	74	0
1527930266.032872000	11.8052	74	0
1527930266.032874000	11.8052	74	0
1527930266.032973000	11.8053	74	0
1527930266.032975000	11.8053	74	0
1527930266.032977000	11.8053	74	0
1527930266.032979000	11.8053	74	0
1527930266.034109000	11.8065	74	0
1527930266.034111000	11.8065	74	0
1527930266.034112000	11.8065	74	0
1527930266.224886000	11.9972	426	0
1527930266.235526000	12.0079	283	0
1527930266.235565000	12.0079	74	1
1527930266.235644000	12.008	420	0
1527930266.236767000	12.0091	104	0
1527930266.236769000	12.0091	112	0
1527930266.236816000	12.0092	74	1
1527930266.237675000	12.01	112	1
1527930266.239757000	12.0121	219	0
1527930266.239843000	12.0122	148	0
1527930266.239856000	12.0122	74	1
1527930266.253509000	12.0259	74	0
1527930266.281288000	12.0536	369	1
1527930266.281463000	12.0538	304	1
1527930266.308957000	12.0813	383	1
1527930266.312452000	12.0848	74	0
1527930266.312540000	12.0849	74	0
1527930266.334084000	12.1064	74	0
1527930266.385506000	12.1579	458	1
1527930266.385593000	12.1579	274	1
1527930266.399384000	12.1717	74	0
1527930266.399387000	12.1717	74	0
1527930266.457486000	12.2298	283	0
1527930266.457602000	12.23	173	0
1527930266.457622000	12.23	74	1
1527930266.460877000	12.2332	179	0
1527930266.460957000	12.2333	356	0
1527930266.460971000	12.2333	74	1
1527930266.461034000	12.2334	112	0
1527930266.461447000	12.2338	112	1
1527930266.475625000	12.248	74	0
1527930266.505685000	12.278	584	0
1527930266.505938000	12.2783	976	0
1527930266.505969000	12.2783	74	1
1527930266.507250000	12.2796	174	0
1527930266.507252000	12.2796	107	0
1527930266.507277000	12.2796	74	1
1527930266.507341000	12.2797	112	0
1527930266.507562000	12.2799	112	1
1527930266.535673000	12.308	281	0
1527930266.535777000	12.3081	316	0
1527930266.535795000	12.3081	74	1
1527930266.538440000	12.3108	175	0
1527930266.538524000	12.3109	134	0
1527930266.538525000	12.3109	112	0
1527930266.538544000	12.3109	74	1
1527930266.538607000	12.311	281	0
1527930266.539073000	12.3114	390	0
1527930266.539085000	12.3114	74	1
1527930266.539148000	12.3115	253	0
1527930266.539216000	12.3116	283	0
1527930266.539225000	12.3116	74	1
1527930266.540049000	12.3124	112	1
1527930266.593994000	12.3663	74	0
1527930266.821690000	12.594	505	1
1527930266.821787000	12.5941	505	1
1527930266.836964000	12.6093	74	0
1527930266.836966000	12.6093	74	0
1527930266.958200000	12.7306	283	0
1527930266.958319000	12.7307	392	0
1527930266.958340000	12.7307	74	1
1527930266.961406000	12.7338	365	0
1527930266.961408000	12.7338	261	0
1527930266.961410000	12.7338	112	0
1527930266.961437000	12.7338	74	1
1527930266.961932000	12.7343	112	1
1527930266.973863000	12.7462	74	0
1527930267.244596000	13.0169	427	1
1527930267.244652000	13.017	270	1
1527930267.258009000	13.0304	74	0
1527930267.258088000	13.0304	74	0
1527930267.437037000	13.2094	283	0
1527930267.437397000	13.2098	188	0
1527930267.437411000	13.2098	74	1
1527930267.440738000	13.2131	291	0
1527930267.440740000	13.2131	251	0
1527930267.440742000	13.2131	112	0
1527930267.440776000	13.2131	74	1
1527930267.441256000	13.2136	112	1
1527930267.456775000	13.2291	74	0
1527930267.605505000	13.3779	1343	1
1527930267.605586000	13.3779	275	1
1527930267.619218000	13.3916	74	0
1527930267.619220000	13.3916	74	0
1527930267.788859000	13.5612	283	0
1527930267.788959000	13.5613	243	0
1527930267.788979000	13.5613	74	1
1527930267.791957000	13.5643	346	0
1527930267.792401000	13.5648	139	0
1527930267.792416000	13.5648	74	1
1527930267.792477000	13.5648	112	0
1527930267.792859000	13.5652	112	1
1527930267.805464000	13.5778	74	0
1527930268.001541000	13.7739	398	1
1527930268.001628000	13.774	274	1
1527930268.014989000	13.7873	74	0
1527930268.340430000	14.1128	281	0
1527930268.340434000	14.1128	294	0
1527930268.340503000	14.1129	74	1
1527930268.343177000	14.1155	224	0
1527930268.343180000	14.1155	119	0
1527930268.343182000	14.1155	112	0
1527930268.343214000	14.1156	74	1
1527930268.343852000	14.1162	112	1
1527930268.358032000	14.1304	74	0
1527930268.423439000	14.1958	398	1
1527930268.423514000	14.1959	274	1
1527930268.436959000	14.2093	74	0
1527930268.436961000	14.2093	74	0
1527930268.623557000	14.3959	280	0
1527930268.623643000	14.396	374	0
1527930268.623661000	14.396	74	1
1527930268.626715000	14.3991	292	0
1527930268.626717000	14.3991	201	0
1527930268.626719000	14.3991	112	0
1527930268.626753000	14.3991	74	1
1527930268.627238000	14.3996	112	1
1527930268.644165000	14.4165	74	0
1527930269.544320000	15.3167	396	1
1527930269.544363000	15.3167	270	1
1527930269.558168000	15.3305	74	0
1527930269.558171000	15.3305	74	0
1527930269.709903000	15.4823	281	0
1527930269.710011000	15.4824	288	0
1527930269.710031000	15.4824	74	1
1527930269.713510000	15.4859	309	0
1527930269.713512000	15.4859	127	0
1527930269.713560000	15.4859	74	1
1527930269.713628000	15.486	112	0
1527930269.714354000	15.4867	112	1
1527930269.729853000	15.5022	74	0
1527930269.803841000	15.5762	397	1
1527930269.803919000	15.5763	271	1
1527930269.831459000	15.6038	74	0
1527930269.831462000	15.6038	74	0
1527930270.010037000	15.7824	283	0
1527930270.010145000	15.7825	362	0
1527930270.010165000	15.7825	74	1
1527930270.013410000	15.7858	280	0
1527930270.013489000	15.7858	184	0
1527930270.013490000	15.7858	112	0
1527930270.013504000	15.7859	74	1
1527930270.013967000	15.7863	112	1
1527930270.028939000	15.8013	74	0
1527930270.269900000	16.0423	402	1
1527930270.269944000	16.0423	276	1
1527930270.285036000	16.0574	74	0
1527930270.285039000	16.0574	74	0
1527930270.467406000	16.2398	283	0
1527930270.467409000	16.2398	177	0
1527930270.467480000	16.2398	74	1
1527930270.470388000	16.2427	301	0
1527930270.470390000	16.2427	142	0
1527930270.470417000	16.2428	74	1
1527930270.470869000	16.2432	112	0
1527930270.471019000	16.2434	112	1
1527930270.484358000	16.2567	74	0
1527930270.774274000	16.5466	402	1
1527930270.774334000	16.5467	447	1
1527930270.787112000	16.5595	74	0
1527930270.787210000	16.5596	74	0
1527930270.801865000	16.5742	312	1
1527930270.801955000	16.5743	1434	1
1527930270.801960000	16.5743	1434	1
1527930270.801963000	16.5743	236	1
1527930270.802018000	16.5744	1434	1
1527930270.802027000	16.5744	1413	1
1527930270.815347000	16.5877	74	0
1527930270.815750000	16.5881	74	0
1527930270.817187000	16.5895	74	0
1527930270.817189000	16.5895	74	0
1527930270.817313000	16.5897	74	0
1527930270.942743000	16.7151	420	0
1527930270.946142000	16.7185	104	0
1527930270.946175000	16.7185	74	1
1527930270.946244000	16.7186	112	0
1527930270.946904000	16.7193	112	1
1527930270.954365000	16.7267	281	0
1527930270.954477000	16.7268	413	0
1527930270.954494000	16.7268	74	1
1527930270.957281000	16.7296	166	0
1527930270.957359000	16.7297	106	0
1527930270.957377000	16.7297	74	1
1527930270.963478000	16.7358	74	0
1527930271.038696000	16.811	401	1
1527930271.038752000	16.8111	327	1
1527930271.051104000	16.8235	74	0
1527930271.051106000	16.8235	74	0
1527930271.226763000	16.9991	283	0
1527930271.226882000	16.9992	401	0
1527930271.226905000	16.9993	74	1
1527930271.230253000	17.0026	257	0
1527930271.230721000	17.0031	359	0
1527930271.230724000	17.0031	112	0
1527930271.230753000	17.0031	74	1
1527930271.231284000	17.0036	112	1
1527930271.244878000	17.0172	74	0
1527930271.269474000	17.0418	399	1
1527930271.269514000	17.0419	327	1
1527930271.285760000	17.0581	74	0
1527930271.470763000	17.2431	283	0
1527930271.470765000	17.2431	346	0
1527930271.470820000	17.2432	74	1
1527930271.473451000	17.2458	369	0
1527930271.473457000	17.2458	329	0
1527930271.473459000	17.2458	112	0
1527930271.473487000	17.2458	74	1
1527930271.474039000	17.2464	112	1
1527930271.488411000	17.2608	74	0
1527930272.181109000	17.9535	630	1
1527930272.181189000	17.9535	274	1
1527930272.194173000	17.9665	74	0
1527930272.194176000	17.9665	74	0
1527930272.381933000	18.1543	279	0
1527930272.382055000	18.1544	399	0
1527930272.382078000	18.1544	74	1
1527930272.385787000	18.1581	251	0
1527930272.385869000	18.1582	310	0
1527930272.385894000	18.1582	74	1
1527930272.386131000	18.1585	112	0
1527930272.386693000	18.159	112	1
1527930272.399685000	18.172	74	0
1527930272.446603000	18.219	426	1
1527930272.446656000	18.219	273	1
1527930272.461649000	18.234	74	0
1527930272.461650000	18.234	74	0
1527930272.648701000	18.4211	281	0
1527930272.648801000	18.4212	263	0
1527930272.648815000	18.4212	74	1
1527930272.652326000	18.4247	138	0
1527930272.652403000	18.4248	346	0
1527930272.652405000	18.4248	112	0
1527930272.652417000	18.4248	74	1
1527930272.652833000	18.4252	112	1
1527930272.666099000	18.4385	74	0
1527930272.721553000	18.4939	1342	1
1527930272.721632000	18.494	275	1
1527930272.735326000	18.5077	74	0
1527930272.919894000	18.6922	280	0
1527930272.920026000	18.6924	378	0
1527930272.920055000	18.6924	74	1
1527930272.923688000	18.696	165	0
1527930272.923690000	18.696	233	0
1527930272.923692000	18.696	112	0
1527930272.923730000	18.6961	74	1
1527930272.924266000	18.6966	112	1
1527930272.938295000	18.7106	74	0
1527930273.082719000	18.8551	400	1
1527930273.082799000	18.8552	272	1
1527930273.095799000	18.8682	74	0
1527930273.274826000	19.0472	281	0
1527930273.274829000	19.0472	175	0
1527930273.274902000	19.0473	74	1
1527930273.279627000	19.052	256	0
1527930273.279804000	19.0522	190	0
1527930273.279823000	19.0522	74	1
1527930273.279906000	19.0523	112	0
1527930273.280275000	19.0526	112	1
1527930273.294607000	19.067	74	0
1527930273.551694000	19.324	398	1
1527930273.551740000	19.3241	273	1
1527930273.564145000	19.3365	74	0
1527930273.564537000	19.3369	74	0
1527930273.757410000	19.5298	281	0
1527930273.757498000	19.5299	270	0
1527930273.757521000	19.5299	74	1
1527930273.760472000	19.5328	285	0
1527930273.760474000	19.5328	194	0
1527930273.760495000	19.5328	74	1
1527930273.760558000	19.5329	112	0
1527930273.760937000	19.5333	112	1
1527930273.774169000	19.5465	74	0
1527930273.964845000	19.7372	397	1
1527930273.964887000	19.7372	273	1
1527930273.979168000	19.7515	74	0
1527930273.979170000	19.7515	74	0
1527930274.171385000	19.9437	281	0
1527930274.171855000	19.9442	420	0
1527930274.171880000	19.9442	74	1
1527930274.175319000	19.9477	352	0
1527930274.175394000	19.9477	259	0
1527930274.175396000	19.9477	112	0
1527930274.175409000	19.9478	74	1
1527930274.175831000	19.9482	112	1
1527930274.211309000	19.9837	74	0
1527930274.401117000	20.1735	397	1
1527930274.401198000	20.1736	275	1
1527930274.416281000	20.1886	74	0
1527930274.416284000	20.1886	74	0
1527930274.577899000	20.3503	281	0
1527930274.578017000	20.3504	265	0
1527930274.578046000	20.3504	74	1
1527930274.580863000	20.3532	263	0
1527930274.580866000	20.3532	257	0
1527930274.580868000	20.3532	112	0
1527930274.580901000	20.3533	74	1
1527930274.581453000	20.3538	112	1
1527930274.595298000	20.3677	74	0
1527930274.694853000	20.4672	398	1
1527930274.694932000	20.4673	273	1
1527930274.707678000	20.48	74	0
1527930274.707680000	20.48	74	0
1527930274.877585000	20.6499	283	0
1527930274.877696000	20.65	279	0
1527930274.877723000	20.6501	74	1
1527930274.880834000	20.6532	167	0
1527930274.880928000	20.6533	265	0
1527930274.880930000	20.6533	112	0
1527930274.880943000	20.6533	74	1
1527930274.881329000	20.6537	112	1
1527930274.906136000	20.6785	74	0
1527930275.321689000	21.094	398	1
1527930275.321769000	21.0941	274	1
1527930275.334790000	21.1071	74	0
1527930275.334792000	21.1071	74	0
1527930275.517694000	21.29	283	0
1527930275.517812000	21.2902	275	0
1527930275.517841000	21.2902	74	1
1527930275.521484000	21.2938	148	0
1527930275.521576000	21.2939	149	0
1527930275.521578000	21.2939	112	0
1527930275.521597000	21.294	74	1
1527930275.521993000	21.2943	112	1
1527930275.535687000	21.308	74	0
1527930275.630417000	21.4028	398	1
1527930275.630505000	21.4029	273	1
1527930275.643850000	21.4162	74	0
1527930275.643852000	21.4162	74	0
1527930275.816159000	21.5885	283	0
1527930275.816161000	21.5885	188	0
1527930275.816230000	21.5886	74	1
1527930275.819877000	21.5922	130	0
1527930275.819983000	21.5923	210	0
1527930275.819985000	21.5923	112	0
1527930275.820002000	21.5924	74	1
1527930275.820422000	21.5928	112	1
1527930275.833629000	21.606	74	0
1527930276.131045000	21.9034	399	1
1527930276.131101000	21.9035	273	1
1527930276.145113000	21.9175	74	0
1527930276.145115000	21.9175	74	0
1527930276.281495000	22.0538	283	0
1527930276.281497000	22.0539	264	0
1527930276.281548000	22.0539	74	1
1527930276.283964000	22.0563	318	0
1527930276.283966000	22.0563	113	0
1527930276.283986000	22.0563	74	1
1527930276.284315000	22.0567	112	0
1527930276.284446000	22.0568	112	1
1527930276.298874000	22.0712	74	0
1527930276.534405000	22.3068	399	1
1527930276.534479000	22.3068	274	1
1527930276.548649000	22.321	74	0
1527930276.548651000	22.321	74	0
1527930276.732999000	22.5054	283	0
1527930276.733001000	22.5054	204	0
1527930276.733065000	22.5054	74	1
1527930276.736064000	22.5084	255	0
1527930276.736067000	22.5084	122	0
1527930276.736086000	22.5084	74	1
1527930276.736148000	22.5085	112	0
1527930276.736520000	22.5089	112	1
1527930276.749341000	22.5217	74	0
1527930276.849138000	22.6215	399	1
1527930276.849213000	22.6216	275	1
1527930276.862862000	22.6352	74	0
1527930276.862865000	22.6352	74	0
1527930277.029611000	22.802	283	0
1527930277.029614000	22.802	318	0
1527930277.029677000	22.802	74	1
1527930277.031484000	22.8038	176	0
1527930277.031486000	22.8038	148	0
1527930277.031488000	22.8038	112	0
1527930277.031520000	22.8039	74	1
1527930277.032000000	22.8044	112	1
1527930277.054677000	22.827	74	0
1527930277.363191000	23.1355	628	1
1527930277.363275000	23.1356	272	1
1527930277.377776000	23.1501	74	0
1527930277.377778000	23.1501	74	0
1527930277.553593000	23.3259	283	0
1527930277.553595000	23.3259	267	0
1527930277.553657000	23.326	74	1
1527930277.557425000	23.3298	313	0
1527930277.557427000	23.3298	153	0
1527930277.557429000	23.3298	112	0
1527930277.557468000	23.3298	74	1
1527930277.558012000	23.3304	112	1
1527930277.574803000	23.3472	74	0
1527930277.689116000	23.4615	424	1
1527930277.689217000	23.4616	275	1
1527930277.704092000	23.4764	74	0
1527930277.704094000	23.4764	74	0
1527930277.875433000	23.6478	281	0
1527930277.875436000	23.6478	304	0
1527930277.875513000	23.6479	74	1
1527930277.879441000	23.6518	120	0
1527930277.880253000	23.6526	127	0
1527930277.880256000	23.6526	112	0
1527930277.880283000	23.6526	74	1
1527930277.880743000	23.6531	112	1
1527930277.893047000	23.6654	74	0
1527930278.049076000	23.8214	1342	1
1527930278.049125000	23.8215	273	1
1527930278.064620000	23.837	74	0
1527930278.064622000	23.837	74	0
1527930278.229610000	24.002	281	0
1527930278.229613000	24.002	222	0
1527930278.229687000	24.002	74	1
1527930278.231044000	24.0034	362	0
1527930278.231114000	24.0035	297	0
1527930278.231116000	24.0035	112	0
1527930278.231135000	24.0035	74	1
1527930278.231543000	24.0039	112	1
1527930278.248572000	24.0209	74	0
1527930278.585377000	24.3577	401	1
1527930278.585462000	24.3578	276	1
1527930278.608779000	24.3811	74	0
1527930278.608782000	24.3811	74	0
1527930278.822404000	24.5948	281	0
1527930278.822407000	24.5948	241	0
1527930278.822468000	24.5948	74	1
1527930278.824117000	24.5965	213	0
1527930278.824201000	24.5966	319	0
1527930278.824216000	24.5966	74	1
1527930278.824570000	24.5969	112	0
1527930278.824817000	24.5972	112	1
1527930278.839417000	24.6118	74	0
1527930278.909469000	24.6818	400	1
1527930278.909556000	24.6819	275	1
1527930278.923746000	24.6961	74	0
1527930278.925000000	24.6974	74	0
1527930279.037202000	24.8096	280	0
1527930279.037309000	24.8097	427	0
1527930279.037326000	24.8097	74	1
1527930279.039615000	24.812	278	0
1527930279.039687000	24.812	315	0
1527930279.039690000	24.812	112	0
1527930279.039709000	24.8121	74	1
1527930279.040201000	24.8126	112	1
1527930279.053663000	24.826	74	0
1527930279.252198000	25.0246	401	1
1527930279.252251000	25.0246	272	1
1527930279.266943000	25.0393	74	0
1527930279.267048000	25.0394	74	0
1527930279.440862000	25.2132	283	0
1527930279.440967000	25.2133	385	0
1527930279.440995000	25.2133	74	1
1527930279.443527000	25.2159	329	0
1527930279.443529000	25.2159	348	0
1527930279.443532000	25.2159	112	0
1527930279.443560000	25.2159	74	1
1527930279.444093000	25.2164	112	1
1527930279.460179000	25.2325	74	0
1527930279.688435000	25.4608	399	1
1527930279.688490000	25.4608	272	1
1527930279.701535000	25.4739	74	0
1527930279.701538000	25.4739	74	0
1527930279.876828000	25.6492	283	0
1527930279.876830000	25.6492	357	0
1527930279.876859000	25.6492	74	1
1527930279.884174000	25.6565	193	0
1527930279.884176000	25.6565	125	0
1527930279.884178000	25.6565	112	0
1527930279.884214000	25.6566	74	1
1527930279.884731000	25.6571	112	1
1527930279.898071000	25.6704	74	0
1527930280.043283000	25.8156	401	1
1527930280.043369000	25.8157	274	1
1527930280.056124000	25.8285	74	0
1527930280.056126000	25.8285	74	0
1527930280.224384000	25.9967	280	0
1527930280.224387000	25.9967	313	0
1527930280.224458000	25.9968	74	1
1527930280.227724000	26.0001	350	0
1527930280.227726000	26.0001	172	0
1527930280.227728000	26.0001	112	0
1527930280.227760000	26.0001	74	1
1527930280.228248000	26.0006	112	1
1527930280.242186000	26.0145	74	0
1527930280.539493000	26.3118	397	1
1527930280.539573000	26.3119	272	1
1527930280.553553000	26.3259	74	0
1527930280.553556000	26.3259	74	0
1527930280.735367000	26.5077	281	0
1527930280.735370000	26.5077	324	0
1527930280.735428000	26.5078	74	1
1527930280.739035000	26.5114	166	0
1527930280.739119000	26.5115	279	0
1527930280.739122000	26.5115	112	0
1527930280.739152000	26.5115	74	1
1527930280.739481000	26.5118	112	1
1527930280.756298000	26.5287	74	0
1527930281.346227000	27.1186	398	1
1527930281.346282000	27.1186	273	1
1527930281.359460000	27.1318	74	0
1527930281.359462000	27.1318	74	0
1527930281.558000000	27.3304	283	0
1527930281.558106000	27.3305	285	0
1527930281.558109000	27.3305	205	0
1527930281.558110000	27.3305	112	0
1527930281.558134000	27.3305	74	1
1527930281.559480000	27.3318	112	1
1527930281.575890000	27.3482	74	0
1527930281.603997000	27.3764	398	1
1527930281.604079000	27.3764	273	1
1527930281.621756000	27.3941	74	0
1527930281.633375000	27.4057	74	0
1527930281.858503000	27.6309	281	0
1527930281.858507000	27.6309	222	0
1527930281.858570000	27.6309	74	1
1527930281.863129000	27.6355	200	0
1527930281.863132000	27.6355	146	0
1527930281.863134000	27.6355	112	0
1527930281.863168000	27.6355	74	1
1527930281.863668000	27.636	112	1
1527930281.878960000	27.6513	74	0
1527930282.104941000	27.8773	398	1
1527930282.105024000	27.8774	272	1
1527930282.128786000	27.9011	74	0
1527930282.128789000	27.9011	74	0
1527930282.327862000	28.1002	284	0
1527930282.327864000	28.1002	322	0
1527930282.327902000	28.1003	74	1
1527930282.335920000	28.1083	153	0
1527930282.336019000	28.1084	356	0
1527930282.336021000	28.1084	112	0
1527930282.336040000	28.1084	74	1
1527930282.336461000	28.1088	112	1
1527930282.350142000	28.1225	74	0
1527930282.527002000	28.2994	628	1
1527930282.527076000	28.2994	273	1
1527930282.542678000	28.315	74	0
1527930282.542681000	28.315	74	0
1527930282.727706000	28.5001	280	0
1527930282.727708000	28.5001	191	0
1527930282.727774000	28.5001	74	1
1527930282.730212000	28.5026	345	0
1527930282.730562000	28.5029	274	0
1527930282.730564000	28.5029	112	0
1527930282.730579000	28.5029	74	1
1527930282.731005000	28.5034	112	1
1527930282.741583000	28.5139	74	0
1527930282.964219000	28.7366	423	1
1527930282.964305000	28.7367	275	1
1527930282.979630000	28.752	74	0
1527930282.979632000	28.752	74	0
1527930283.151471000	28.9238	283	0
1527930283.151475000	28.9238	322	0
1527930283.151543000	28.9239	74	1
1527930283.155718000	28.9281	315	0
1527930283.155720000	28.9281	134	0
1527930283.155746000	28.9281	74	1
1527930283.155811000	28.9282	112	0
1527930283.156260000	28.9286	112	1
1527930283.170484000	28.9428	74	0
1527930283.236854000	29.0092	399	1
1527930283.236902000	29.0093	272	1
1527930283.249761000	29.0221	74	0
1527930283.249764000	29.0221	74	0
1527930283.417961000	29.1903	283	0
1527930283.418080000	29.1904	238	0
1527930283.418101000	29.1905	74	1
1527930283.421343000	29.1937	224	0
1527930283.421346000	29.1937	181	0
1527930283.421348000	29.1937	112	0
1527930283.421388000	29.1937	74	1
1527930283.421889000	29.1942	112	1
1527930283.435546000	29.2079	74	0
1527930283.612252000	29.3846	1339	1
1527930283.612303000	29.3847	275	1
1527930283.642744000	29.4151	74	0
1527930283.642746000	29.4151	74	0
1527930283.817929000	29.5903	280	0
1527930283.818045000	29.5904	262	0
1527930283.818066000	29.5904	74	1
1527930283.823025000	29.5954	125	0
1527930283.823097000	29.5955	214	0
1527930283.823099000	29.5955	112	0
1527930283.823115000	29.5955	74	1
1527930283.823538000	29.5959	112	1
1527930283.836496000	29.6089	74	0
1527930284.304357000	30.0767	396	1
1527930284.304411000	30.0768	272	1
1527930284.320305000	30.0927	74	0
1527930284.320307000	30.0927	74	0
1527930284.488433000	30.2608	283	0
1527930284.488436000	30.2608	306	0
1527930284.488529000	30.2609	74	1
1527930284.490888000	30.2632	223	0
1527930284.491742000	30.2641	243	0
1527930284.491744000	30.2641	112	0
1527930284.491772000	30.2641	74	1
1527930284.492243000	30.2646	112	1
1527930284.502374000	30.2747	74	0
1527930284.518877000	30.2912	402	1
1527930284.518960000	30.2913	273	1
1527930284.532798000	30.3052	74	0
1527930284.532800000	30.3052	74	0
1527930284.714881000	30.4872	284	0
1527930284.714983000	30.4873	289	0
1527930284.714997000	30.4874	74	1
1527930284.718310000	30.4907	194	0
1527930284.719203000	30.4916	349	0
1527930284.719219000	30.4916	74	1
1527930284.719852000	30.4922	112	0
1527930284.720001000	30.4924	112	1
1527930284.732809000	30.5052	74	0
1527930284.981011000	30.7534	403	1
1527930284.981067000	30.7534	272	1
1527930284.993501000	30.7659	74	0
1527930284.993503000	30.7659	74	0
1527930285.176847000	30.9492	280	0
1527930285.176850000	30.9492	181	0
1527930285.176916000	30.9493	74	1
1527930285.180032000	30.9524	277	0
1527930285.180035000	30.9524	352	0
1527930285.180037000	30.9524	112	0
1527930285.180068000	30.9524	74	1
1527930285.180606000	30.953	112	1
1527930285.192630000	30.965	74	0
1527930285.288080000	31.0604	397	1
1527930285.288135000	31.0605	272	1
1527930285.300839000	31.0732	74	0
1527930285.300842000	31.0732	74	0
1527930285.474590000	31.2469	283	0
1527930285.474592000	31.2469	321	0
1527930285.474654000	31.247	74	1
1527930285.477191000	31.2495	122	0
1527930285.477666000	31.25	258	0
1527930285.477668000	31.25	112	0
1527930285.477691000	31.25	74	1
1527930285.478225000	31.2506	112	1
1527930285.493685000	31.266	74	0
1527930285.795167000	31.5675	402	1
1527930285.795241000	31.5676	276	1
1527930285.807879000	31.5802	74	0
1527930285.807881000	31.5802	74	0
1527930285.991905000	31.7643	283	0
1527930285.992015000	31.7644	370	0
1527930285.992035000	31.7644	74	1
1527930285.994659000	31.767	335	0
1527930285.995082000	31.7674	233	0
1527930285.995085000	31.7674	112	0
1527930285.995114000	31.7675	74	1
1527930285.995596000	31.7679	112	1
1527930286.009657000	31.782	74	0
1527930286.099181000	31.8715	402	1
1527930286.099237000	31.8716	327	1
1527930286.111832000	31.8842	74	0
1527930286.112304000	31.8847	74	0
1527930286.286657000	32.059	283	0
1527930286.286660000	32.059	184	0
1527930286.286723000	32.0591	74	1
1527930286.290922000	32.0633	212	0
1527930286.290995000	32.0633	299	0
1527930286.290997000	32.0634	112	0
1527930286.291011000	32.0634	74	1
1527930286.291421000	32.0638	112	1
1527930286.304869000	32.0772	74	0
1527930286.530380000	32.3027	402	1
1527930286.530435000	32.3028	267	1
1527930286.544879000	32.3172	74	0
1527930286.544881000	32.3172	74	0
1527930286.716071000	32.4884	281	0
1527930286.716074000	32.4884	334	0
1527930286.716138000	32.4885	74	1
1527930286.718931000	32.4913	356	0
1527930286.719007000	32.4914	208	0
1527930286.719010000	32.4914	112	0
1527930286.719033000	32.4914	74	1
1527930286.719409000	32.4918	112	1
1527930286.732091000	32.5044	74	0
1527930287.466138000	33.2385	397	1
1527930287.466194000	33.2385	272	1
1527930287.481760000	33.2541	74	0
1527930287.481862000	33.2542	74	0
1527930287.598068000	33.3704	281	0
1527930287.598070000	33.3704	345	0
1527930287.598140000	33.3705	74	1
1527930287.601021000	33.3734	359	0
1527930287.601114000	33.3735	313	0
1527930287.601129000	33.3735	74	1
1527930287.601350000	33.3737	112	0
1527930287.601720000	33.3741	112	1
1527930287.615830000	33.3882	74	0
1527930287.735088000	33.5074	626	1
1527930287.735138000	33.5075	272	1
1527930287.747773000	33.5201	74	0
1527930287.747775000	33.5201	74	0
1527930287.953351000	33.7257	280	0
1527930287.953354000	33.7257	297	0
1527930287.953418000	33.7258	74	1
1527930287.955502000	33.7279	308	0
1527930287.955505000	33.7279	292	0
1527930287.955533000	33.7279	74	1
1527930287.955607000	33.728	112	0
1527930287.955983000	33.7283	112	1
1527930287.970390000	33.7427	74	0
1527930288.160016000	33.9324	423	1
1527930288.160103000	33.9325	273	1
1527930288.172911000	33.9453	74	0
1527930288.172914000	33.9453	74	0
1527930288.330939000	34.1033	281	0
1527930288.331055000	34.1034	210	0
1527930288.331073000	34.1034	74	1
1527930288.333839000	34.1062	294	0
1527930288.333921000	34.1063	164	0
1527930288.333923000	34.1063	112	0
1527930288.333941000	34.1063	74	1
1527930288.334367000	34.1067	112	1
1527930288.355273000	34.1276	74	0
1527930288.578120000	34.3505	398	1
1527930288.578177000	34.3505	273	1
1527930288.590763000	34.3631	74	0
1527930288.592148000	34.3645	74	0
1527930288.770176000	34.5425	279	0
1527930288.770179000	34.5425	345	0
1527930288.770243000	34.5426	74	1
1527930288.774296000	34.5466	292	0
1527930288.774298000	34.5467	303	0
1527930288.774334000	34.5467	74	1
1527930288.774413000	34.5468	112	0
1527930288.774845000	34.5472	112	1
1527930288.785374000	34.5577	74	0
1527930289.045173000	34.8175	1341	1
1527930289.045254000	34.8176	277	1
1527930289.059995000	34.8323	74	0
1527930289.060001000	34.8324	74	0
1527930289.230454000	35.0028	281	0
1527930289.230458000	35.0028	357	0
1527930289.230527000	35.0029	74	1
1527930289.234603000	35.007	315	0
1527930289.234605000	35.007	156	0
1527930289.234607000	35.007	112	0
1527930289.234640000	35.007	74	1
1527930289.235127000	35.0075	112	1
1527930289.247694000	35.02	74	0
1527930289.466614000	35.239	398	1
1527930289.466658000	35.239	273	1
1527930289.480928000	35.2533	74	0
1527930289.480930000	35.2533	74	0
1527930289.515062000	35.2874	312	1
1527930289.515170000	35.2875	1434	1
1527930289.515174000	35.2875	1434	1
1527930289.515178000	35.2875	236	1
1527930289.515227000	35.2876	1434	1
1527930289.515234000	35.2876	597	1
1527930289.531785000	35.3041	74	0
1527930289.531789000	35.3041	74	0
1527930289.531791000	35.3041	74	0
1527930289.532298000	35.3047	74	0
1527930289.665475000	35.4378	281	0
1527930289.665589000	35.4379	423	0
1527930289.665612000	35.438	74	1
1527930289.669761000	35.4421	114	0
1527930289.669764000	35.4421	317	0
1527930289.669791000	35.4421	74	1
1527930289.669862000	35.4422	112	0
1527930289.670274000	35.4426	112	1
1527930289.682754000	35.4551	74	0
1527930289.700405000	35.4728	420	0
1527930289.705937000	35.4783	104	0
1527930289.705939000	35.4783	112	0
1527930289.705980000	35.4783	74	1
1527930289.706441000	35.4788	112	1
1527930289.758074000	35.5304	74	0
1527930289.948369000	35.7207	402	1
1527930289.948424000	35.7208	273	1
1527930289.969151000	35.7415	74	0
1527930289.969153000	35.7415	74	0
1527930290.151278000	35.9236	283	0
1527930290.151280000	35.9236	219	0
1527930290.151329000	35.9237	74	1
1527930290.154232000	35.9266	135	0
1527930290.154301000	35.9267	141	0
1527930290.154314000	35.9267	74	1
1527930290.154729000	35.9271	112	0
1527930290.154887000	35.9272	112	1
1527930290.168363000	35.9407	74	0
1527930290.210011000	35.9824	402	1
1527930290.210059000	35.9824	274	1
1527930290.223352000	35.9957	74	0
1527930290.223442000	35.9958	74	0
1527930290.392628000	36.165	284	0
1527930290.392631000	36.165	395	0
1527930290.392700000	36.1651	74	1
1527930290.396203000	36.1686	192	0
1527930290.396205000	36.1686	261	0
1527930290.396207000	36.1686	112	0
1527930290.396240000	36.1686	74	1
1527930290.396778000	36.1691	112	1
1527930290.419758000	36.1921	74	0
1527930290.437942000	36.2103	403	1
1527930290.437982000	36.2103	272	1
1527930290.451954000	36.2243	74	0
1527930290.456866000	36.2292	74	0
1527930290.635556000	36.4079	281	0
1527930290.635559000	36.4079	311	0
1527930290.635617000	36.408	74	1
1527930290.638445000	36.4108	185	0
1527930290.638883000	36.4112	232	0
1527930290.638910000	36.4113	74	1
1527930290.639282000	36.4116	112	0
1527930290.639502000	36.4119	112	1
1527930290.661674000	36.434	74	0
1527930290.863102000	36.6355	398	1
1527930290.863146000	36.6355	273	1
1527930290.875752000	36.6481	74	0
1527930290.876601000	36.649	74	0
1527930291.051550000	36.8239	283	0
1527930291.051553000	36.8239	390	0
1527930291.051620000	36.824	74	1
1527930291.054746000	36.8271	368	0
1527930291.054825000	36.8272	276	0
1527930291.054840000	36.8272	74	1
1527930291.055187000	36.8275	112	0
1527930291.055364000	36.8277	112	1
1527930291.065591000	36.8379	74	0
1527930291.357517000	37.1299	402	1
1527930291.357597000	37.13	275	1
1527930291.372853000	37.1452	74	0
1527930291.372856000	37.1452	74	0
1527930291.537815000	37.3102	283	0
1527930291.537818000	37.3102	195	0
1527930291.537882000	37.3102	74	1
1527930291.541769000	37.3141	318	0
1527930291.541771000	37.3141	304	0
1527930291.541773000	37.3141	112	0
1527930291.541801000	37.3142	74	1
1527930291.542341000	37.3147	112	1
1527930291.554341000	37.3267	74	0
1527930292.018292000	37.7906	399	1
1527930292.018347000	37.7907	274	1
1527930292.033878000	37.8062	74	0
1527930292.033880000	37.8062	74	0
1527930292.225874000	37.9982	283	0
1527930292.225877000	37.9982	331	0
1527930292.225947000	37.9983	74	1
1527930292.230494000	38.0028	210	0
1527930292.230567000	38.0029	214	0
1527930292.230569000	38.0029	112	0
1527930292.230586000	38.0029	74	1
1527930292.231125000	38.0035	112	1
1527930292.244743000	38.0171	74	0
1527930292.246183000	38.0185	403	1
1527930292.246244000	38.0186	237	1
1527930292.260780000	38.0331	74	0
1527930292.260783000	38.0331	74	0
1527930292.578310000	38.3507	279	0
1527930292.578312000	38.3507	179	0
1527930292.578376000	38.3507	74	1
1527930292.581715000	38.3541	341	0
1527930292.581717000	38.3541	288	0
1527930292.581719000	38.3541	112	0
1527930292.581746000	38.3541	74	1
1527930292.582211000	38.3546	112	1
1527930292.595485000	38.3678	74	0
1527930292.877241000	38.6496	655	1
1527930292.877297000	38.6497	267	1
1527930292.893246000	38.6656	74	0
1527930292.893247000	38.6656	74	0
1527930293.066802000	38.8392	281	0
1527930293.066805000	38.8392	276	0
1527930293.066858000	38.8392	74	1
1527930293.070138000	38.8425	331	0
1527930293.070141000	38.8425	239	0
1527930293.070172000	38.8425	74	1
1527930293.070246000	38.8426	112	0
1527930293.070771000	38.8431	112	1
1527930293.081618000	38.854	74	0
1527930293.337991000	39.1103	398	1
1527930293.338162000	39.1105	273	1
1527930293.350645000	39.123	74	0
1527930293.350648000	39.123	74	0
1527930293.540500000	39.3129	281	0
1527930293.540603000	39.313	219	0
1527930293.540623000	39.313	74	1
1527930293.545150000	39.3175	169	0
1527930293.545261000	39.3176	322	0
1527930293.545263000	39.3176	112	0
1527930293.545283000	39.3176	74	1
1527930293.546010000	39.3184	112	1
1527930293.559243000	39.3316	74	0
1527930293.747537000	39.5199	1338	1
1527930293.747607000	39.52	272	1
1527930293.762403000	39.5348	74	0
1527930293.762405000	39.5348	74	0
1527930293.944580000	39.7169	281	0
1527930293.944695000	39.717	425	0
1527930293.944718000	39.7171	74	1
1527930293.948851000	39.7212	318	0
1527930293.948853000	39.7212	279	0
1527930293.948855000	39.7212	112	0
1527930293.948883000	39.7212	74	1
1527930293.949384000	39.7217	112	1
1527930293.965547000	39.7379	74	0
1527930294.242322000	40.0147	397	1
1527930294.242377000	40.0147	272	1
1527930294.255545000	40.0279	74	0
1527930294.255637000	40.028	74	0
1527930294.429671000	40.202	281	0
1527930294.429675000	40.202	306	0
1527930294.429745000	40.2021	74	1
1527930294.435108000	40.2075	322	0
1527930294.436029000	40.2084	305	0
1527930294.436055000	40.2084	74	1
1527930294.436355000	40.2087	112	0
1527930294.436552000	40.2089	112	1
1527930294.450098000	40.2225	74	0
1527930294.490478000	40.2628	398	1
1527930294.490532000	40.2629	272	1
1527930294.505669000	40.278	74	0
1527930294.505671000	40.278	74	0
1527930294.670438000	40.4428	283	0
1527930294.670542000	40.4429	398	0
1527930294.670560000	40.4429	74	1
1527930294.673423000	40.4458	247	0
1527930294.673503000	40.4459	269	0
1527930294.673505000	40.4459	112	0
1527930294.673527000	40.4459	74	1
1527930294.674055000	40.4464	112	1
1527930294.691788000	40.4641	74	0
1527930295.508789000	41.2811	403	1
1527930295.508874000	41.2812	273	1
1527930295.532885000	41.3052	74	0
1527930295.536195000	41.3085	74	0
1527930295.641865000	41.4142	280	0
1527930295.641973000	41.4143	195	0
1527930295.641992000	41.4143	74	1
1527930295.646804000	41.4192	148	0
1527930295.646892000	41.4192	220	0
1527930295.646894000	41.4192	112	0
1527930295.646919000	41.4193	74	1
1527930295.647446000	41.4198	112	1
1527930295.660871000	41.4332	74	0
1527930295.854957000	41.6273	397	1
1527930295.854998000	41.6274	275	1
1527930295.868874000	41.6412	74	0
1527930295.868876000	41.6412	74	0
1527930295.994162000	41.7665	283	0
1527930295.994165000	41.7665	366	0
1527930295.994224000	41.7666	74	1
1527930295.996859000	41.7692	207	0
1527930295.996861000	41.7692	117	0
1527930295.996863000	41.7692	112	0
1527930295.996894000	41.7692	74	1
1527930295.997360000	41.7697	112	1
1527930296.010814000	41.7832	74	0
1527930296.288065000	42.0604	402	1
1527930296.288108000	42.0605	277	1
1527930296.301828000	42.0742	74	0
1527930296.301830000	42.0742	74	0
1527930296.378756000	42.1511	312	1
1527930296.378859000	42.1512	1434	1
1527930296.378864000	42.1512	1434	1
1527930296.378868000	42.1512	236	1
1527930296.378919000	42.1513	1434	1
1527930296.378934000	42.1513	599	1
1527930296.394837000	42.1672	74	0
1527930296.394839000	42.1672	74	0
1527930296.394944000	42.1673	74	0
1527930296.394945000	42.1673	74	0
1527930296.395334000	42.1677	74	0
1527930296.395336000	42.1677	74	0
1527930296.482050000	42.2544	283	0
1527930296.482052000	42.2544	341	0
1527930296.482109000	42.2545	74	1
1527930296.485748000	42.2581	329	0
1527930296.485750000	42.2581	264	0
1527930296.485752000	42.2581	112	0
1527930296.485782000	42.2581	74	1
1527930296.486343000	42.2587	112	1
1527930296.492872000	42.2652	420	0
1527930296.498597000	42.271	104	0
1527930296.498625000	42.271	74	1
1527930296.500677000	42.273	74	0
1527930296.612551000	42.3849	397	1
1527930296.612638000	42.385	273	1
1527930296.627700000	42.4001	74	0
1527930296.807468000	42.5798	284	0
1527930296.808162000	42.5805	367	0
1527930296.808180000	42.5805	74	1
1527930296.810421000	42.5828	293	0
1527930296.811117000	42.5835	136	0
1527930296.811148000	42.5835	74	1
1527930296.811848000	42.5842	112	0
1527930296.811974000	42.5843	112	1
1527930296.825786000	42.5981	74	0
1527930296.898334000	42.6707	402	1
1527930296.898376000	42.6707	275	1
1527930296.912300000	42.6847	74	0
1527930296.913620000	42.686	74	0
1527930297.104941000	42.8773	281	0
1527930297.105607000	42.878	414	0
1527930297.105634000	42.878	74	1
1527930297.108779000	42.8811	183	0
1527930297.109474000	42.8818	331	0
1527930297.109497000	42.8819	74	1
1527930297.110194000	42.8825	112	0
1527930297.110324000	42.8827	112	1
1527930297.124381000	42.8967	74	0
1527930297.334609000	43.107	401	1
1527930297.334697000	43.1071	274	1
1527930297.347879000	43.1202	74	0
1527930297.348602000	43.121	74	0
1527930297.534919000	43.3073	283	0
1527930297.535591000	43.3079	284	0
1527930297.535613000	43.308	74	1
1527930297.539268000	43.3116	369	0
1527930297.539997000	43.3124	180	0
1527930297.540017000	43.3124	74	1
1527930297.540716000	43.3131	112	0
1527930297.540852000	43.3132	112	1
1527930297.556343000	43.3287	74	0
1527930297.715905000	43.4883	399	1
1527930297.715992000	43.4883	273	1
1527930297.729928000	43.5023	74	0
1527930297.730827000	43.5032	74	0
1527930297.830960000	43.6033	283	0
1527930297.831637000	43.604	255	0
1527930297.831655000	43.604	74	1
1527930297.834607000	43.607	367	0
1527930297.835346000	43.6077	318	0
1527930297.835367000	43.6077	74	1
1527930297.836025000	43.6084	112	0
1527930297.836155000	43.6085	112	1
1527930297.850076000	43.6224	74	0
1527930298.166184000	43.9385	657	1
1527930298.166236000	43.9386	276	1
1527930298.182421000	43.9548	74	0
1527930298.183157000	43.9555	74	0
1527930298.373847000	44.1462	281	0
1527930298.374472000	44.1468	360	0
1527930298.374493000	44.1468	74	1
1527930298.377715000	44.1501	253	0
1527930298.378375000	44.1507	331	0
1527930298.378396000	44.1507	74	1
1527930298.379048000	44.1514	112	0
1527930298.379179000	44.1515	112	1
1527930298.393211000	44.1656	74	0
1527930298.476575000	44.2489	398	1
1527930298.476632000	44.249	274	1
1527930298.492196000	44.2645	74	0
1527930298.492878000	44.2652	74	0
1527930298.616879000	44.3892	284	0
1527930298.617491000	44.3898	249	0
1527930298.617509000	44.3899	74	1
1527930298.620226000	44.3926	306	0
1527930298.620884000	44.3932	135	0
1527930298.620906000	44.3933	74	1
1527930298.621570000	44.3939	112	0
1527930298.621706000	44.3941	112	1
1527930298.636264000	44.4086	74	0
1527930298.769793000	44.5421	1340	1
1527930298.769840000	44.5422	273	1
1527930298.784212000	44.5566	74	0
1527930298.969737000	44.7421	281	0
1527930298.970410000	44.7428	227	0
1527930298.970431000	44.7428	74	1
1527930298.972465000	44.7448	348	0
1527930298.973225000	44.7456	211	0
1527930298.973249000	44.7456	74	1
1527930298.973867000	44.7462	112	0
1527930298.973981000	44.7463	112	1
1527930298.990154000	44.7625	74	0
1527930299.195629000	44.968	398	1
1527930299.195686000	44.968	275	1
1527930299.218721000	44.9911	74	0
1527930299.219419000	44.9918	74	0
1527930299.377179000	45.1495	280	0
1527930299.377804000	45.1502	317	0
1527930299.377827000	45.1502	74	1
1527930299.380377000	45.1527	214	0
1527930299.381079000	45.1534	272	0
1527930299.381097000	45.1535	74	1
1527930299.381720000	45.1541	112	0
1527930299.388712000	45.1611	112	1
1527930299.405902000	45.1783	74	0
1527930299.713023000	45.4854	397	1
1527930299.713098000	45.4855	275	1
1527930299.740904000	45.5133	74	0
1527930299.741639000	45.514	74	0
1527930299.924205000	45.6966	280	0
1527930299.924892000	45.6972	292	0
1527930299.924913000	45.6973	74	1
1527930299.926439000	45.6988	128	0
1527930299.927145000	45.6995	303	0
1527930299.927167000	45.6995	74	1
1527930299.927759000	45.7001	112	0
1527930299.927881000	45.7002	112	1
1527930299.938137000	45.7105	74	0
1527930300.043560000	45.8159	397	1
1527930300.043644000	45.816	275	1
1527930300.058477000	45.8308	74	0
1527930300.059178000	45.8315	74	0
1527930300.245757000	46.0181	281	0
1527930300.246432000	46.0188	236	0
1527930300.246461000	46.0188	74	1
1527930300.249665000	46.022	218	0
1527930300.250436000	46.0228	186	0
1527930300.250458000	46.0228	74	1
1527930300.251152000	46.0235	112	0
1527930300.251279000	46.0236	112	1
1527930300.265526000	46.0379	74	0
1527930300.451135000	46.2235	402	1
1527930300.451182000	46.2235	273	1
1527930300.467234000	46.2396	74	0
1527930300.652477000	46.4248	279	0
1527930300.653158000	46.4255	182	0
1527930300.653183000	46.4255	74	1
1527930300.655891000	46.4282	247	0
1527930300.656607000	46.429	329	0
1527930300.656630000	46.429	74	1
1527930300.657322000	46.4297	112	0
1527930300.657435000	46.4298	112	1
1527930300.672446000	46.4448	74	0
1527930300.997057000	46.7694	396	1
1527930300.997100000	46.7695	274	1
1527930301.011499000	46.7839	74	0
1527930301.012170000	46.7845	74	0
1527930301.190908000	46.9633	280	0
1527930301.191570000	46.9639	239	0
1527930301.191591000	46.9639	74	1
1527930301.193885000	46.9662	288	0
1527930301.194543000	46.9669	166	0
1527930301.194565000	46.9669	74	1
1527930301.195229000	46.9676	112	0
1527930301.195372000	46.9677	112	1
1527930301.210281000	46.9826	74	0
1527930301.409779000	47.1821	397	1
1527930301.409867000	47.1822	274	1
1527930301.426209000	47.1986	74	0
1527930301.426877000	47.1992	74	0
1527930301.596463000	47.3688	283	0
1527930301.597079000	47.3694	298	0
1527930301.597099000	47.3695	74	1
1527930301.599726000	47.3721	282	0
1527930301.600553000	47.3729	318	0
1527930301.600576000	47.3729	74	1
1527930301.601299000	47.3737	112	0
1527930301.601427000	47.3738	112	1
1527930301.616915000	47.3893	74	0
1527930301.922757000	47.6951	399	1
1527930301.922838000	47.6952	274	1
1527930301.937988000	47.7103	74	0
1527930301.938648000	47.711	74	0
1527930302.109071000	47.8814	283	0
1527930302.109707000	47.8821	409	0
1527930302.109727000	47.8821	74	1
1527930302.112730000	47.8851	367	0
1527930302.113493000	47.8858	273	0
1527930302.113516000	47.8859	74	1
1527930302.114133000	47.8865	112	0
1527930302.114244000	47.8866	112	1
1527930302.127882000	47.9002	74	0
1527930302.364179000	48.1365	398	1
1527930302.364264000	48.1366	273	1
1527930302.379354000	48.1517	74	0
1527930302.380121000	48.1525	74	0
1527930302.567193000	48.3395	283	0
1527930302.567815000	48.3402	241	0
1527930302.567833000	48.3402	74	1
1527930302.571033000	48.3434	223	0
1527930302.571701000	48.3441	127	0
1527930302.571731000	48.3441	74	1
1527930302.572388000	48.3447	112	0
1527930302.572537000	48.3449	112	1
1527930302.586619000	48.359	74	0
1527930302.837014000	48.6094	401	1
1527930302.837069000	48.6094	274	1
1527930302.851159000	48.6235	74	0
1527930302.851851000	48.6242	74	0
1527930302.970535000	48.7429	281	0
1527930302.971178000	48.7435	180	0
1527930302.971192000	48.7435	74	1
1527930302.973231000	48.7456	321	0
1527930302.973881000	48.7462	137	0
1527930302.973907000	48.7463	74	1
1527930302.974563000	48.7469	112	0
1527930302.974713000	48.7471	112	1
1527930302.988382000	48.7607	74	0
1527930303.188259000	48.9606	398	1
1527930303.188302000	48.9607	276	1
1527930303.203175000	48.9755	74	0
1527930303.203872000	48.9762	74	0
1527930303.321643000	49.094	280	0
1527930303.322266000	49.0946	359	0
1527930303.322285000	49.0946	74	1
1527930303.326056000	49.0984	175	0
1527930303.326697000	49.0991	336	0
1527930303.326718000	49.0991	74	1
1527930303.327389000	49.0997	112	0
1527930303.327522000	49.0999	112	1
1527930303.341605000	49.114	74	0
1527930303.621049000	49.3934	651	1
1527930303.621098000	49.3935	274	1
1527930303.635261000	49.4076	74	0
1527930303.635899000	49.4083	74	0
1527930303.808589000	49.5809	281	0
1527930303.809245000	49.5816	202	0
1527930303.809266000	49.5816	74	1
1527930303.811647000	49.584	292	0
1527930303.812359000	49.5847	114	0
1527930303.812373000	49.5847	74	1
1527930303.813055000	49.5854	112	0
1527930303.813204000	49.5856	112	1
1527930303.827622000	49.6	74	0
1527930304.123025000	49.8954	398	1
1527930304.123068000	49.8954	274	1
1527930304.138748000	49.9111	74	0
1527930304.139513000	49.9119	74	0
1527930304.320363000	50.0927	283	0
1527930304.321050000	50.0934	339	0
1527930304.321078000	50.0934	74	1
1527930304.324773000	50.0971	134	0
1527930304.325455000	50.0978	218	0
1527930304.325478000	50.0978	74	1
1527930304.326169000	50.0985	112	0
1527930304.326304000	50.0987	112	1
1527930304.341149000	50.1135	74	0
1527930304.526128000	50.2985	1343	1
1527930304.526177000	50.2985	276	1
1527930304.541206000	50.3136	74	0
1527930304.541877000	50.3142	74	0
1527930304.723880000	50.4962	281	0
1527930304.724510000	50.4969	333	0
1527930304.724531000	50.4969	74	1
1527930304.727256000	50.4996	289	0
1527930304.727895000	50.5002	270	0
1527930304.727918000	50.5003	74	1
1527930304.728591000	50.5009	112	0
1527930304.728761000	50.5011	112	1
1527930304.745089000	50.5174	74	0
1527930304.987114000	50.7595	400	1
1527930304.987158000	50.7595	275	1
1527930305.001433000	50.7738	74	0
1527930305.002146000	50.7745	74	0
1527930305.169783000	50.9421	280	0
1527930305.170490000	50.9428	421	0
1527930305.170509000	50.9429	74	1
1527930305.172784000	50.9451	351	0
1527930305.173542000	50.9459	178	0
1527930305.173565000	50.9459	74	1
1527930305.174193000	50.9465	112	0
1527930305.174355000	50.9467	112	1
1527930305.191126000	50.9635	74	0
1527930305.233755000	51.0061	397	1
1527930305.233797000	51.0062	275	1
1527930305.247229000	51.0196	74	0
1527930305.247862000	51.0202	74	0
1527930305.353169000	51.1255	283	0
1527930305.353782000	51.1261	318	0
1527930305.353803000	51.1262	74	1
1527930305.356338000	51.1287	334	0
1527930305.357083000	51.1294	283	0
1527930305.357107000	51.1295	74	1
1527930305.357728000	51.1301	112	0
1527930305.357870000	51.1302	112	1
1527930305.373680000	51.146	74	0
1527930305.459942000	51.2323	398	1
1527930305.459996000	51.2323	273	1
1527930305.475519000	51.2479	74	0
1527930305.652813000	51.4252	283	0
1527930305.653482000	51.4258	360	0
1527930305.653502000	51.4259	74	1
1527930305.655557000	51.4279	129	0
1527930305.656192000	51.4285	354	0
1527930305.656213000	51.4286	74	1
1527930305.656875000	51.4292	112	0
1527930305.657026000	51.4294	112	1
1527930305.672798000	51.4452	74	0
1527930305.976983000	51.7493	399	1
1527930305.977026000	51.7494	274	1
1527930305.991285000	51.7636	74	0
1527930305.991925000	51.7643	74	0
1527930306.186821000	51.9592	281	0
1527930306.187442000	51.9598	183	0
1527930306.187470000	51.9598	74	1
1527930306.192884000	51.9652	204	0
1527930306.193633000	51.966	113	0
1527930306.193660000	51.966	74	1
1527930306.194254000	51.9666	112	0
1527930306.194385000	51.9667	112	1
1527930306.210915000	51.9833	74	0
1527930306.228840000	52.0012	397	1
1527930306.228921000	52.0013	274	1
1527930306.242771000	52.0151	74	0
1527930306.243465000	52.0158	74	0
1527930306.376439000	52.1488	281	0
1527930306.377065000	52.1494	391	0
1527930306.377094000	52.1494	74	1
1527930306.380543000	52.1529	291	0
1527930306.381235000	52.1536	106	0
1527930306.381258000	52.1536	74	1
1527930306.381895000	52.1542	112	0
1527930306.382020000	52.1544	112	1
1527930306.396296000	52.1686	74	0
1527930306.941197000	52.7136	401	1
1527930306.941285000	52.7136	273	1
1527930306.953246000	52.7256	74	0
1527930306.954345000	52.7267	74	0
1527930307.144577000	52.9169	281	0
1527930307.145187000	52.9175	283	0
1527930307.145213000	52.9176	74	1
1527930307.147286000	52.9196	128	0
1527930307.147918000	52.9203	169	0
1527930307.147943000	52.9203	74	1
1527930307.148672000	52.921	112	0
1527930307.148827000	52.9212	112	1
1527930307.164153000	52.9365	74	0
1527930307.287330000	53.0597	398	1
1527930307.287419000	53.0598	276	1
1527930307.303023000	53.0754	74	0
1527930307.303749000	53.0761	74	0
1527930307.546926000	53.3193	283	0
1527930307.547619000	53.32	407	0
1527930307.547641000	53.32	74	1
1527930307.550266000	53.3226	260	0
1527930307.550903000	53.3233	346	0
1527930307.550926000	53.3233	74	1
1527930307.551599000	53.324	112	0
1527930307.551731000	53.3241	112	1
1527930307.569641000	53.342	74	0
1527930308.520081000	54.2924	403	1
1527930308.520137000	54.2925	237	1
1527930308.533762000	54.3061	74	0
1527930308.534473000	54.3068	74	0
1527930308.720822000	54.4932	283	0
1527930308.721515000	54.4939	415	0
1527930308.721536000	54.4939	74	1
1527930308.724963000	54.4973	179	0
1527930308.725683000	54.498	144	0
1527930308.725709000	54.4981	74	1
1527930308.726329000	54.4987	112	0
1527930308.726474000	54.4988	112	1
1527930308.741726000	54.5141	74	0
1527930308.759022000	54.5314	401	1
1527930308.759077000	54.5314	331	1
1527930308.774667000	54.547	74	0
1527930308.775425000	54.5478	74	0
1527930309.220668000	54.993	283	0
1527930309.221278000	54.9936	231	0
1527930309.221298000	54.9937	74	1
1527930309.225453000	54.9978	359	0
1527930309.226084000	54.9984	159	0
1527930309.226115000	54.9985	74	1
1527930309.226781000	54.9991	112	0
1527930309.226901000	54.9993	112	1
1527930309.241905000	55.0143	74	0
1527930309.389520000	55.1619	656	1
1527930309.389566000	55.1619	394	1
1527930309.402881000	55.1752	74	0
1527930309.403587000	55.1759	74	0
1527930309.540864000	55.3132	281	0
1527930309.541573000	55.3139	406	0
1527930309.541593000	55.3139	74	1
1527930309.544583000	55.3169	173	0
1527930309.545282000	55.3176	343	0
1527930309.545305000	55.3177	74	1
1527930309.545921000	55.3183	112	0
1527930309.546090000	55.3184	112	1
1527930309.559907000	55.3323	74	0
1527930310.017788000	55.7901	398	1
1527930310.017834000	55.7902	276	1
1527930310.032439000	55.8048	74	0
1527930310.033125000	55.8055	74	0
1527930310.223844000	55.9962	283	0
1527930310.224465000	55.9968	357	0
1527930310.224487000	55.9968	74	1
1527930310.226784000	55.9991	189	0
1527930310.227406000	55.9998	241	0
1527930310.227424000	55.9998	74	1
1527930310.228128000	56.0005	112	0
1527930310.228274000	56.0006	112	1
1527930310.244670000	56.017	74	0
1527930310.447230000	56.2196	1340	1
1527930310.447309000	56.2197	275	1
1527930310.462964000	56.2353	74	0
1527930310.463731000	56.2361	74	0
1527930310.600513000	56.3729	283	0
1527930310.601173000	56.3735	413	0
1527930310.601193000	56.3735	74	1
1527930310.608877000	56.3812	331	0
1527930310.609611000	56.382	109	0
1527930310.609636000	56.382	74	1
1527930310.610319000	56.3827	112	0
1527930310.610471000	56.3828	112	1
1527930310.623890000	56.3962	74	0
1527930310.752738000	56.5251	403	1
1527930310.752820000	56.5252	278	1
1527930310.775773000	56.5481	74	0
1527930310.776399000	56.5488	74	0
1527930310.887506000	56.6599	284	0
1527930310.888129000	56.6605	407	0
1527930310.888145000	56.6605	74	1
1527930310.891837000	56.6642	307	0
1527930310.892524000	56.6649	272	0
1527930310.892553000	56.6649	74	1
1527930310.893168000	56.6655	112	0
1527930310.893328000	56.6657	112	1
1527930310.908401000	56.6808	74	0
1527930311.224274000	56.9966	402	1
1527930311.224328000	56.9967	275	1
1527930311.243597000	57.016	74	0
1527930311.244286000	57.0166	74	0
1527930311.428152000	57.2005	284	0
1527930311.428782000	57.2011	193	0
1527930311.428808000	57.2012	74	1
1527930311.432389000	57.2047	347	0
1527930311.433022000	57.2054	212	0
1527930311.433049000	57.2054	74	1
1527930311.433723000	57.2061	112	0
1527930311.433878000	57.2062	112	1
1527930311.447943000	57.2203	74	0
1527930311.591450000	57.3638	402	1
1527930311.591536000	57.3639	276	1
1527930311.607740000	57.3801	74	0
1527930311.608437000	57.3808	74	0
1527930311.798688000	57.571	281	0
1527930311.799352000	57.5717	238	0
1527930311.799378000	57.5717	74	1
1527930311.802272000	57.5746	283	0
1527930311.802896000	57.5752	146	0
1527930311.802918000	57.5753	74	1
1527930311.803627000	57.576	112	0
1527930311.803773000	57.5761	112	1
1527930311.818943000	57.5913	74	0
1527930312.000220000	57.7726	397	1
1527930312.000394000	57.7727	278	1
1527930312.014998000	57.7874	74	0
1527930312.110192000	57.8825	312	1
1527930312.110294000	57.8826	1434	1
1527930312.110299000	57.8827	1434	1
1527930312.110303000	57.8827	236	1
1527930312.110357000	57.8827	1434	1
1527930312.110361000	57.8827	599	1
1527930312.124539000	57.8969	74	0
1527930312.127428000	57.8998	74	0
1527930312.128422000	57.9008	74	0
1527930312.201006000	57.9734	283	0
1527930312.201680000	57.974	355	0
1527930312.201701000	57.9741	74	1
1527930312.203986000	57.9763	300	0
1527930312.204717000	57.9771	340	0
1527930312.204737000	57.9771	74	1
1527930312.205357000	57.9777	112	0
1527930312.205494000	57.9778	112	1
1527930312.219488000	57.9918	74	0
1527930312.347342000	58.1197	399	1
1527930312.347428000	58.1198	278	1
1527930312.351884000	58.1242	420	0
1527930312.357910000	58.1303	104	0
1527930312.357941000	58.1303	74	1
1527930312.358629000	58.131	112	0
1527930312.358782000	58.1311	112	1
1527930312.360844000	58.1332	74	0
1527930312.367879000	58.1402	74	0
1527930312.545439000	58.3178	284	0
1527930312.546075000	58.3184	246	0
1527930312.546103000	58.3185	74	1
1527930312.549007000	58.3214	212	0
1527930312.549775000	58.3221	148	0
1527930312.549800000	58.3222	74	1
1527930312.550477000	58.3228	112	0
1527930312.550620000	58.323	112	1
1527930312.566256000	58.3386	74	0
1527930312.807171000	58.5795	400	1
1527930312.807216000	58.5796	276	1
1527930312.822947000	58.5953	74	0
1527930312.823686000	58.596	74	0
1527930312.936486000	58.7088	280	0
1527930312.937114000	58.7095	214	0
1527930312.937132000	58.7095	74	1
1527930312.938662000	58.711	307	0
1527930312.939279000	58.7116	131	0
1527930312.939299000	58.7117	74	1
1527930312.940029000	58.7124	112	0
1527930312.940181000	58.7125	112	1
1527930312.955092000	58.7274	74	0
1527930313.190155000	58.9625	397	1
1527930313.190199000	58.9626	276	1
1527930313.204529000	58.9769	74	0
1527930313.205224000	58.9776	74	0
1527930313.332452000	59.1048	281	0
1527930313.333066000	59.1054	423	0
1527930313.333096000	59.1054	74	1
1527930313.339713000	59.1121	330	0
1527930313.340509000	59.1129	359	0
1527930313.340535000	59.1129	74	1
1527930313.341166000	59.1135	112	0
1527930313.341311000	59.1137	112	1
1527930313.356782000	59.1291	74	0
1527930313.662581000	59.4349	402	1
1527930313.662637000	59.435	277	1
1527930313.677580000	59.4499	74	0
1527930313.678216000	59.4506	74	0
1527930313.859795000	59.6321	284	0
1527930313.860506000	59.6329	308	0
1527930313.860529000	59.6329	74	1
1527930313.864269000	59.6366	119	0
1527930313.864914000	59.6373	225	0
1527930313.864939000	59.6373	74	1
1527930313.865609000	59.638	112	0
1527930313.865758000	59.6381	112	1
1527930313.882083000	59.6544	74	0
1527930313.965720000	59.7381	399	1
1527930313.965798000	59.7382	278	1
1527930313.979553000	59.7519	74	0
1527930313.980299000	59.7527	74	0
1527930314.176364000	59.9487	283	0
1527930314.177063000	59.9494	426	0
1527930314.177085000	59.9494	74	1
1527930314.179468000	59.9518	177	0
1527930314.180181000	59.9525	302	0
1527930314.180207000	59.9526	74	1
1527930314.180897000	59.9533	112	0
1527930314.181033000	59.9534	112	1
1527930314.195855000	59.9682	74	0
1527930314.436157000	60.2085	653	1
1527930314.436295000	60.2086	278	1
1527930314.449773000	60.2221	74	0
1527930314.450607000	60.223	74	0
1527930314.736635000	60.509	283	0
1527930314.737248000	60.5096	342	0
1527930314.737269000	60.5096	74	1
1527930314.739074000	60.5114	152	0
1527930314.739774000	60.5121	291	0
1527930314.739798000	60.5122	74	1
1527930314.740477000	60.5128	112	0
1527930314.740638000	60.513	112	1
1527930314.756055000	60.5284	74	0
1527930315.032450000	60.8048	398	1
1527930315.032537000	60.8049	275	1
1527930315.046409000	60.8188	74	0
[truncated: 1,578 more rows]
