# Supplementary material for: Method for multi-task learning fusion network traffic classification to address small sample labels
Source: Sci Rep. 2024 Jan 30;14:2518. doi: 10.1038/s41598-024-51933-8 (PMC10827795; doi:10.1038/s41598-024-51933-8)
Supplement: Supplementary file 2 — Supplementary Information 2. [file 41598_2024_51933_MOESM2_ESM.zip › QUIC Dataset/QUIC Dataset/pretraining/Google Doc/GoogleDoc-1164.txt]

1527901540.084871000	0	295	1
1527901540.111026000	0.026155	87	0
1527901540.471478000	0.386607	416	0
1527901540.472057000	0.387186	1412	0
1527901540.472650000	0.387779	1412	0
1527901540.473220000	0.388349	1412	0
1527901540.473745000	0.388874	180	0
1527901540.474349000	0.389478	1412	0
1527901540.474922000	0.390051	1412	0
1527901540.475496000	0.390625	1412	0
1527901540.476032000	0.391161	188	0
1527901540.476617000	0.391746	687	0
1527901540.477206000	0.392335	1412	0
1527901540.477687000	0.392816	115	1
1527901540.477800000	0.392929	1412	0
1527901540.478363000	0.393492	694	0
1527901540.479036000	0.394165	1412	0
1527901540.479683000	0.394812	1412	0
1527901540.480253000	0.395382	127	1
1527901540.480264000	0.395393	1412	0
1527901540.480834000	0.395963	1307	0
1527901540.495149000	0.410278	103	1
1527901540.495233000	0.410362	1412	0
1527901540.495838000	0.410967	1412	0
1527901540.496419000	0.411548	1412	0
1527901540.496988000	0.412117	1412	0
1527901540.497558000	0.412687	1412	0
1527901540.498135000	0.413264	1412	0
1527901540.498676000	0.413805	279	0
1527901540.499342000	0.414471	1412	0
1527901540.499926000	0.415055	1412	0
1527901540.500471000	0.4156	303	0
1527901540.500574000	0.415703	127	1
1527901540.501072000	0.416201	1412	0
1527901540.501646000	0.416775	1412	0
1527901540.502218000	0.417347	1412	0
1527901540.502791000	0.41792	1412	0
1527901540.503334000	0.418463	276	0
1527901540.503937000	0.419066	1412	0
1527901540.504508000	0.419637	1412	0
1527901540.504768000	0.419897	118	1
1527901540.505081000	0.42021	1412	0
1527901540.505655000	0.420784	1412	0
1527901540.506196000	0.421325	269	0
1527901540.506797000	0.421926	1412	0
1527901540.507369000	0.422498	1412	0
1527901540.507941000	0.42307	1412	0
1527901540.508587000	0.423716	1412	0
1527901540.508807000	0.423936	118	1
1527901540.509278000	0.424407	1412	0
1527901540.509872000	0.425001	1412	0
1527901540.510438000	0.425567	1006	0
1527901540.511001000	0.42613	673	0
1527901540.511557000	0.426686	161	0
1527901540.512769000	0.427898	112	1
1527901540.962594000	0.877723	316	1
1527901540.962673000	0.877802	1412	1
1527901540.962697000	0.877826	908	1
1527901540.965528000	0.880657	231	1
1527901540.989182000	0.904311	87	0
1527901541.086028000	1.00116	278	0
1527901541.086618000	1.00175	1412	0
1527901541.087190000	1.00232	1412	0
1527901541.087768000	1.0029	1412	0
1527901541.088300000	1.00343	180	0
1527901541.088907000	1.00404	1412	0
1527901541.089539000	1.00467	1412	0
1527901541.089960000	1.00509	121	1
1527901541.090138000	1.00527	1071	0
1527901541.090684000	1.00581	92	0
1527901541.091257000	1.00639	126	0
1527901541.093795000	1.00892	106	1
1527901541.213498000	1.12863	217	1
1527901541.241716000	1.15684	87	0
1527901541.333847000	1.24898	373	0
1527901541.336189000	1.25132	80	0
1527901541.366505000	1.28163	103	1
1527901541.368856000	1.28398	401	0
1527901541.369504000	1.28463	1113	0
1527901541.370263000	1.28539	103	1
1527901541.373710000	1.28884	92	0
1527901541.373950000	1.28908	103	1
1527901541.374269000	1.2894	110	0
1527901541.377930000	1.29306	100	1
1527901542.845203000	2.76033	247	1
1527901542.870520000	2.78565	87	0
1527901543.225243000	3.14037	257	0
1527901543.225902000	3.14103	1412	0
1527901543.226465000	3.14159	996	0
1527901543.228011000	3.14314	92	0
1527901543.228604000	3.14373	85	0
1527901543.228949000	3.14408	115	1
1527901543.953955000	3.86908	327	1
1527901543.954066000	3.86919	1412	1
1527901543.954103000	3.86923	1412	1
1527901543.954131000	3.86926	1412	1
1527901543.954173000	3.8693	1412	1
1527901543.954195000	3.86932	1412	1
1527901543.954233000	3.86936	1412	1
1527901543.954270000	3.8694	1412	1
1527901543.954313000	3.86944	1412	1
1527901543.954349000	3.86948	1412	1
1527901543.954384000	3.86951	1412	1
1527901543.954418000	3.86955	1412	1
1527901543.954454000	3.86958	1412	1
1527901543.954488000	3.86962	1284	1
1527901543.979214000	3.89434	87	0
1527901543.983836000	3.89896	87	0
1527901544.140649000	4.05578	396	0
1527901544.142990000	4.05812	80	0
1527901544.144689000	4.05982	109	1
1527901545.954133000	5.86926	1250	1
1527901545.954227000	5.86936	1412	1
1527901545.954264000	5.86939	983	1
1527901545.956355000	5.87148	224	1
1527901545.956437000	5.87157	1412	1
1527901545.956475000	5.8716	1412	1
1527901545.956501000	5.87163	761	1
1527901545.969323000	5.88445	166	1
1527901545.980963000	5.89609	102	1
1527901545.982364000	5.89749	87	0
1527901545.996806000	5.91193	87	0
1527901546.001802000	5.91693	94	0
1527901546.005828000	5.92096	106	1
1527901546.006672000	5.9218	87	0
1527901546.115051000	6.03018	398	0
1527901546.120656000	6.03578	80	0
1527901546.146879000	6.06201	106	1
1527901546.345612000	6.26074	535	0
1527901546.346562000	6.26169	302	0
1527901546.347141000	6.26227	339	0
1527901546.348154000	6.26328	123	1
1527901546.350315000	6.26544	251	1
1527901546.371365000	6.28649	87	0
1527901546.375812000	6.29094	87	0
1527901546.872732000	6.78786	985	0
1527901546.873235000	6.78836	1412	0
1527901546.873839000	6.78897	1412	0
1527901546.874415000	6.78954	1412	0
1527901546.874960000	6.79009	180	0
1527901546.875556000	6.79068	1412	0
1527901546.876126000	6.79125	1350	0
1527901546.876707000	6.79184	1412	0
1527901546.876845000	6.79197	127	1
1527901546.877278000	6.79241	1412	0
1527901546.877852000	6.79298	1412	0
1527901546.878392000	6.79352	188	0
1527901546.879073000	6.7942	1225	0
1527901546.880851000	6.79598	109	1
1527901546.912494000	6.82762	1412	0
1527901546.913055000	6.82818	1412	0
1527901546.913630000	6.82876	1412	0
1527901546.914171000	6.8293	198	0
1527901546.914772000	6.8299	1412	0
1527901546.915332000	6.83046	740	0
1527901546.916021000	6.83115	1412	0
1527901546.916598000	6.83173	1412	0
1527901546.917171000	6.8323	1412	0
1527901546.917713000	6.83284	180	0
1527901546.918318000	6.83345	1412	0
1527901546.918894000	6.83402	1412	0
1527901546.919572000	6.8347	1412	0
1527901546.920157000	6.83529	1412	0
1527901546.920703000	6.83583	421	0
1527901546.921298000	6.83643	1412	0
1527901546.921878000	6.83701	1412	0
1527901546.922454000	6.83758	1412	0
1527901546.923028000	6.83816	1412	0
1527901546.923461000	6.83859	127	1
1527901546.923573000	6.8387	292	0
1527901546.923671000	6.8388	127	1
1527901546.924172000	6.8393	1412	0
1527901546.924753000	6.83988	1412	0
1527901546.925322000	6.84045	1412	0
1527901546.925898000	6.84103	1306	0
1527901546.926624000	6.84175	1412	0
1527901546.927197000	6.84233	1412	0
1527901546.927773000	6.8429	1412	0
1527901546.927945000	6.84307	115	1
1527901546.928347000	6.84348	1412	0
1527901546.928919000	6.84405	1412	0
1527901546.929536000	6.84467	960	0
1527901546.930113000	6.84524	749	0
1527901546.931937000	6.84707	1412	0
1527901546.932510000	6.84764	1325	0
1527901546.933086000	6.84821	1412	0
1527901546.933660000	6.84879	1412	0
1527901546.934196000	6.84932	336	0
1527901546.934768000	6.8499	307	0
1527901546.939822000	6.85495	112	1
1527901546.943963000	6.85909	115	1
1527901549.356123000	9.27125	508	1
1527901549.356200000	9.27133	295	1
1527901549.360448000	9.27558	325	1
1527901549.360538000	9.27567	1412	1
1527901549.360576000	9.2757	1412	1
1527901549.360602000	9.27573	972	1
1527901549.383325000	9.29845	87	0
1527901549.391041000	9.30617	87	0
1527901549.423352000	9.33848	400	1
1527901549.457635000	9.37276	87	0
1527901549.669931000	9.58506	395	0
1527901549.673986000	9.58911	103	1
1527901549.676636000	9.59176	80	0
1527901549.679989000	9.59512	100	1
1527901549.691034000	9.60616	328	0
1527901549.691636000	9.60677	1412	0
1527901549.692184000	9.60731	501	0
1527901549.692755000	9.60788	592	0
1527901549.693893000	9.60902	635	0
1527901549.694785000	9.60991	467	0
1527901549.694976000	9.61011	115	1
1527901549.696595000	9.61172	697	0
1527901549.697868000	9.613	484	0
1527901549.699970000	9.6151	103	1
1527901549.702754000	9.61788	845	0
1527901549.705657000	9.62079	649	0
1527901549.706010000	9.62114	103	1
1527901549.707962000	9.62309	1412	0
1527901549.708505000	9.62363	165	0
1527901549.709581000	9.62471	1092	0
1527901549.710582000	9.62571	1155	0
1527901549.711161000	9.62629	689	0
1527901549.711969000	9.6271	112	1
1527901549.720204000	9.63533	92	0
1527901549.720783000	9.63591	234	0
1527901549.723974000	9.6391	103	1
1527901549.735279000	9.65041	284	0
1527901549.735848000	9.65098	103	0
1527901549.738958000	9.65409	169	0
1527901549.739005000	9.65413	103	1
1527901549.742989000	9.65812	100	1
1527901550.548448000	10.4636	441	1
1527901550.548535000	10.4637	110	1
1527901550.573904000	10.489	87	0
1527901550.584612000	10.4997	302	1
1527901550.613275000	10.5284	477	1
1527901550.613356000	10.5285	88	1
1527901550.618871000	10.534	87	0
1527901550.638982000	10.5541	87	0
1527901550.671446000	10.5866	307	0
1527901550.672010000	10.5871	151	0
1527901550.675073000	10.5902	112	1
1527901550.677181000	10.5923	92	0
1527901550.677759000	10.5929	265	0
1527901550.681066000	10.5962	103	1
1527901550.976292000	10.8914	268	0
1527901550.977783000	10.8929	103	0
1527901550.978354000	10.8935	92	0
1527901550.978934000	10.8941	312	0
1527901550.989841000	10.905	109	1
1527901551.143828000	11.059	232	0
1527901551.144379000	11.0595	141	0
1527901551.146155000	11.0613	92	0
1527901551.146728000	11.0619	313	0
1527901551.164120000	11.0792	109	1
1527901551.586245000	11.5014	391	1
1527901551.586320000	11.5014	258	1
1527901551.611920000	11.527	87	0
1527901551.770942000	11.6861	418	1
1527901551.771024000	11.6862	95	1
1527901551.798667000	11.7138	87	0
1527901552.080796000	11.9959	282	0
1527901552.081352000	11.9965	366	0
1527901552.084393000	11.9995	335	0
1527901552.085171000	12.0003	112	1
1527901552.228658000	12.1438	383	1
1527901552.228796000	12.1439	1412	1
1527901552.228836000	12.144	1412	1
1527901552.228887000	12.144	1412	1
1527901552.228909000	12.144	1412	1
1527901552.228956000	12.1441	1412	1
1527901552.228992000	12.1441	1412	1
1527901552.229034000	12.1442	1412	1
1527901552.229067000	12.1442	1412	1
1527901552.229103000	12.1442	1412	1
1527901552.229143000	12.1443	1412	1
1527901552.229177000	12.1443	1412	1
1527901552.229213000	12.1443	1412	1
1527901552.229250000	12.1444	1412	1
1527901552.229284000	12.1444	1412	1
1527901552.229318000	12.1444	1412	1
1527901552.231157000	12.1463	1412	1
1527901552.231191000	12.1463	1412	1
1527901552.231232000	12.1464	1412	1
1527901552.231285000	12.1464	1412	1
1527901552.231308000	12.1464	1412	1
1527901552.231346000	12.1465	1412	1
1527901552.231380000	12.1465	1412	1
1527901552.231415000	12.1465	1412	1
1527901552.231452000	12.1466	1412	1
1527901552.231483000	12.1466	1412	1
1527901552.231519000	12.1466	1412	1
1527901552.233124000	12.1483	1412	1
1527901552.233162000	12.1483	1412	1
1527901552.233197000	12.1483	1412	1
1527901552.233234000	12.1484	1412	1
1527901552.233282000	12.1484	1412	1
1527901552.233316000	12.1484	1412	1
1527901552.233350000	12.1485	1412	1
1527901552.233383000	12.1485	785	1
1527901552.254576000	12.1697	87	0
1527901552.258142000	12.1733	87	0
1527901552.260054000	12.1752	87	0
1527901552.260616000	12.1757	100	0
1527901552.264159000	12.1793	109	1
1527901552.265660000	12.1808	87	0
1527901552.590140000	12.5053	287	0
1527901552.590625000	12.5058	146	0
1527901552.593646000	12.5088	92	0
1527901552.594197000	12.5093	254	0
1527901552.594248000	12.5094	109	1
1527901552.597826000	12.513	447	0
1527901552.598506000	12.5136	103	1
1527901552.614537000	12.5297	80	0
1527901552.618250000	12.5334	100	1
1527901552.918716000	12.8338	373	1
1527901552.920716000	12.8358	295	1
1527901552.946056000	12.8612	87	0
1527901552.956561000	12.8717	376	1
1527901552.983601000	12.8987	87	0
1527901553.114320000	13.0294	379	1
1527901553.114468000	13.0296	467	1
1527901553.140897000	13.056	87	0
1527901553.147916000	13.063	87	0
1527901553.174147000	13.0893	620	0
1527901553.174709000	13.0898	801	0
1527901553.176582000	13.0917	92	0
1527901553.177147000	13.0923	158	0
1527901553.178199000	13.0933	115	1
1527901553.226470000	13.1416	233	0
1527901553.227052000	13.1422	118	0
1527901553.231588000	13.1467	92	0
1527901553.232574000	13.1477	148	0
1527901553.234221000	13.1493	109	1
1527901553.236304000	13.1514	332	0
1527901553.236950000	13.1521	279	0
1527901553.240218000	13.1553	103	1
1527901553.240287000	13.1554	92	0
1527901553.240869000	13.156	123	0
1527901553.244210000	13.1593	103	1
1527901553.291457000	13.2066	242	0
1527901553.292010000	13.2071	146	0
1527901553.295549000	13.2107	92	0
1527901553.296113000	13.2112	247	0
1527901553.296246000	13.2114	103	1
1527901553.300270000	13.2154	103	1
1527901553.325848000	13.241	491	1
1527901553.325922000	13.2411	257	1
1527901553.353001000	13.2681	87	0
1527901553.648079000	13.5632	235	0
1527901553.648636000	13.5638	146	0
1527901553.652236000	13.5674	106	1
1527901553.652604000	13.5677	92	0
1527901553.653188000	13.5683	195	0
1527901553.656370000	13.5715	103	1
1527901553.757054000	13.6722	1215	1
1527901553.757133000	13.6723	270	1
1527901553.788090000	13.7032	87	0
1527901553.895386000	13.8105	233	0
1527901553.895940000	13.8111	146	0
1527901553.899245000	13.8144	106	1
1527901553.900985000	13.8161	92	0
1527901553.901566000	13.8167	92	0
1527901553.904339000	13.8195	103	1
1527901553.981901000	13.897	392	1
1527901553.982031000	13.8972	262	1
1527901554.009208000	13.9243	87	0
1527901554.319000000	14.2341	255	0
1527901554.319666000	14.2348	146	0
1527901554.322773000	14.2379	92	0
1527901554.323355000	14.2385	162	0
1527901554.323468000	14.2386	112	1
1527901554.421740000	14.3369	530	1
1527901554.421837000	14.337	263	1
1527901554.450227000	14.3654	87	0
1527901554.738810000	14.6539	233	0
1527901554.739365000	14.6545	146	0
1527901554.741969000	14.6571	92	0
1527901554.742334000	14.6575	109	1
1527901554.742514000	14.6576	174	0
1527901554.746318000	14.6614	100	1
1527901554.889463000	14.8046	458	1
1527901554.889538000	14.8047	249	1
1527901554.915528000	14.8307	87	0
1527901555.206952000	15.1221	255	0
1527901555.207453000	15.1226	146	0
1527901555.210295000	15.1254	92	0
1527901555.210797000	15.1259	224	0
1527901555.211308000	15.1264	112	1
1527901558.380963000	18.2961	387	1
1527901558.381054000	18.2962	257	1
1527901558.419704000	18.3348	87	0
1527901558.726365000	18.6415	279	0
1527901558.726903000	18.642	146	0
1527901558.730002000	18.6451	106	1
1527901558.730295000	18.6454	92	0
1527901558.730910000	18.646	122	0
1527901558.733965000	18.6491	103	1
1527901558.766050000	18.6812	392	1
1527901558.766120000	18.6812	254	1
1527901558.792543000	18.7077	87	0
1527901559.083963000	18.9991	309	0
1527901559.084538000	18.9997	148	0
1527901559.087979000	19.0031	106	1
1527901559.092067000	19.0072	92	0
1527901559.092704000	19.0078	290	0
1527901559.095985000	19.0111	103	1
1527901559.461386000	19.3765	404	1
1527901559.461451000	19.3766	255	1
1527901559.488732000	19.4039	87	0
1527901559.627922000	19.5431	309	0
1527901559.628436000	19.5436	148	0
1527901559.631800000	19.5469	92	0
1527901559.632038000	19.5472	109	1
1527901559.632324000	19.5475	85	0
1527901559.636027000	19.5512	100	1
1527901559.704370000	19.6195	406	1
1527901559.704432000	19.6196	259	1
1527901559.730300000	19.6454	87	0
1527901559.734704000	19.6498	87	0
1527901559.871801000	19.7869	233	0
1527901559.872360000	19.7875	148	0
1527901559.875780000	19.7909	92	0
1527901559.876017000	19.7911	112	1
1527901559.876453000	19.7916	161	0
1527901559.880011000	19.7951	100	1
1527901560.222233000	20.1374	391	1
1527901560.222323000	20.1375	256	1
1527901560.256090000	20.1712	87	0
1527901560.267392000	20.1825	87	0
1527901560.547874000	20.463	255	0
1527901560.548433000	20.4636	148	0
1527901560.551564000	20.4667	92	0
1527901560.551991000	20.4671	112	1
1527901560.552162000	20.4673	201	0
1527901560.556065000	20.4712	100	1
1527901560.681081000	20.5962	423	1
1527901560.681170000	20.5963	256	1
1527901560.716548000	20.6317	87	0
1527901560.840602000	20.7557	235	0
1527901560.841115000	20.7562	148	0
1527901560.844157000	20.7593	106	1
1527901560.844496000	20.7596	92	0
1527901560.845043000	20.7602	131	0
1527901560.848076000	20.7632	103	1
1527901561.116597000	21.0317	490	1
1527901561.116691000	21.0318	256	1
1527901561.142271000	21.0574	87	0
1527901561.450146000	21.3653	298	0
1527901561.450725000	21.3659	148	0
1527901561.454122000	21.3693	106	1
1527901561.454577000	21.3697	92	0
1527901561.455211000	21.3703	117	0
1527901561.458132000	21.3733	103	1
1527901561.536874000	21.452	1214	1
1527901561.536935000	21.4521	311	1
1527901561.563815000	21.4789	87	0
1527901561.855309000	21.7704	232	0
1527901561.855820000	21.7709	148	0
1527901561.859097000	21.7742	106	1
1527901561.859414000	21.7745	92	0
1527901561.859979000	21.7751	155	0
1527901561.863162000	21.7783	103	1
1527901566.902159000	26.8173	368	1
1527901566.902248000	26.8174	1412	1
1527901566.902272000	26.8174	1412	1
1527901566.902310000	26.8174	1412	1
1527901566.902327000	26.8175	245	1
1527901566.928836000	26.844	87	0
1527901567.104391000	27.0195	464	1
1527901567.104483000	27.0196	257	1
1527901567.131145000	27.0463	87	0
1527901567.215303000	27.1304	413	0
1527901567.219636000	27.1348	106	1
1527901567.223310000	27.1384	80	0
1527901567.226627000	27.1418	100	1
1527901567.423843000	27.339	340	0
1527901567.424360000	27.3395	148	0
1527901567.427452000	27.3426	92	0
1527901567.427716000	27.3428	106	1
1527901567.428128000	27.3433	96	0
1527901567.431663000	27.3468	100	1
1527901567.739219000	27.6543	388	1
1527901567.739318000	27.6544	257	1
1527901567.765976000	27.6811	87	0
1527901567.886398000	27.8015	232	0
1527901567.886992000	27.8021	148	0
1527901567.890273000	27.8054	92	0
1527901567.890659000	27.8058	109	1
1527901567.890803000	27.8059	310	0
1527901567.894659000	27.8098	100	1
1527901568.491255000	28.4064	455	1
1527901568.491321000	28.4065	256	1
1527901568.516826000	28.432	87	0
1527901568.641679000	28.5568	255	0
1527901568.642199000	28.5573	148	0
1527901568.643503000	28.5586	92	0
1527901568.644021000	28.5591	190	0
1527901568.645712000	28.5608	112	1
1527901568.976030000	28.8912	390	1
1527901568.976090000	28.8912	258	1
1527901569.001597000	28.9167	87	0
1527901569.112474000	29.0276	256	0
1527901569.112959000	29.0281	148	0
1527901569.116049000	29.0312	92	0
1527901569.116629000	29.0318	197	0
1527901569.116709000	29.0318	109	1
1527901569.120729000	29.0359	100	1
1527901569.258873000	29.174	387	1
1527901569.258967000	29.1741	256	1
1527901569.284235000	29.1994	87	0
1527901569.574338000	29.4895	256	0
1527901569.574877000	29.49	148	0
1527901569.577767000	29.4929	106	1
1527901569.578300000	29.4934	92	0
1527901569.578909000	29.494	274	0
1527901569.581781000	29.4969	103	1
1527901569.694985000	29.6101	388	1
1527901569.695082000	29.6102	256	1
1527901569.723850000	29.639	87	0
1527901569.902722000	29.8179	315	1
1527901569.902806000	29.8179	1412	1
1527901569.902830000	29.818	1412	1
1527901569.902869000	29.818	1412	1
1527901569.902898000	29.818	1412	1
1527901569.902917000	29.818	325	1
1527901569.929945000	29.8451	87	0
1527901570.014902000	29.93	309	0
1527901570.015454000	29.9306	148	0
1527901570.018260000	29.9334	92	0
1527901570.018714000	29.9338	112	1
1527901570.019254000	29.9344	206	0
1527901570.022787000	29.9379	100	1
1527901570.211018000	30.1261	459	0
1527901570.214804000	30.1299	100	1
1527901570.215346000	30.1305	80	0
1527901570.218816000	30.1339	100	1
1527901570.228943000	30.1441	389	1
1527901570.229012000	30.1441	258	1
1527901570.255123000	30.1703	87	0
1527901570.548139000	30.4633	233	0
1527901570.548674000	30.4638	148	0
1527901570.551755000	30.4669	92	0
1527901570.551847000	30.467	106	1
1527901570.552292000	30.4674	117	0
1527901570.555830000	30.471	103	1
1527901570.564096000	30.4792	404	1
1527901570.564156000	30.4793	259	1
1527901570.589397000	30.5045	87	0
1527901570.883892000	30.799	233	0
1527901570.884440000	30.7996	148	0
1527901570.887204000	30.8023	92	0
1527901570.887761000	30.8029	241	0
1527901570.887805000	30.8029	109	1
1527901570.891783000	30.8069	100	1
1527901571.191117000	31.1062	388	1
1527901571.191188000	31.1063	257	1
1527901571.216328000	31.1315	87	0
1527901571.524183000	31.4393	298	0
1527901571.524683000	31.4398	148	0
1527901571.527914000	31.443	106	1
1527901571.528293000	31.4434	92	0
1527901571.530224000	31.4454	285	0
1527901571.531869000	31.447	103	1
1527901571.580341000	31.4955	424	1
1527901571.580433000	31.4956	259	1
1527901571.613681000	31.5288	87	0
1527901571.905405000	31.8205	233	0
1527901571.905930000	31.8211	148	0
1527901571.908915000	31.824	106	1
1527901571.909352000	31.8245	92	0
1527901571.909925000	31.8251	255	0
1527901571.912891000	31.828	103	1
1527901572.160226000	32.0754	493	1
1527901572.160288000	32.0754	256	1
1527901572.186557000	32.1017	87	0
1527901572.483509000	32.3986	256	0
1527901572.485038000	32.4002	148	0
1527901572.485622000	32.4008	92	0
1527901572.486302000	32.4014	159	0
1527901572.487962000	32.4031	112	1
1527901572.635249000	32.5504	1211	1
1527901572.635342000	32.5505	256	1
1527901572.665751000	32.5809	87	0
1527901572.980474000	32.8956	254	0
1527901572.980979000	32.8961	148	0
1527901572.983254000	32.8984	92	0
1527901572.983911000	32.899	296	0
1527901572.983996000	32.8991	109	1
1527901572.987944000	32.9031	100	1
1527901573.139436000	33.0546	386	1
1527901573.139524000	33.0547	259	1
1527901573.165301000	33.0804	87	0
1527901573.271708000	33.1868	332	0
1527901573.272192000	33.1873	148	0
1527901573.274105000	33.1892	92	0
1527901573.274695000	33.1898	114	0
1527901573.275915000	33.191	112	1
1527901573.470126000	33.3853	389	1
1527901573.470185000	33.3853	256	1
1527901573.496658000	33.4118	87	0
1527901573.786576000	33.7017	232	0
1527901573.787088000	33.7022	148	0
1527901573.790152000	33.7053	92	0
1527901573.790789000	33.7059	205	0
1527901573.791040000	33.7062	112	1
1527901573.944317000	33.8594	530	1
1527901573.944377000	33.8595	257	1
1527901573.971685000	33.8868	87	0
1527901574.303358000	34.2185	256	0
1527901574.303959000	34.2191	148	0
1527901574.306979000	34.2221	106	1
1527901574.308454000	34.2236	92	0
1527901574.309004000	34.2241	182	0
1527901574.312056000	34.2272	103	1
1527901574.475813000	34.3909	455	1
1527901574.475874000	34.391	257	1
1527901574.501172000	34.4163	87	0
1527901574.641286000	34.5564	233	0
1527901574.641788000	34.5569	148	0
1527901574.644870000	34.56	92	0
1527901574.645000000	34.5601	109	1
1527901574.645474000	34.5606	282	0
1527901574.649004000	34.5641	100	1
1527901574.856372000	34.7715	388	1
1527901574.856461000	34.7716	257	1
1527901574.883300000	34.7984	87	0
1527901575.179412000	35.0945	258	0
1527901575.180503000	35.0956	148	0
1527901575.182561000	35.0977	92	0
1527901575.183075000	35.0982	227	0
1527901575.183110000	35.0982	109	1
1527901575.187082000	35.1022	100	1
1527901575.196077000	35.1112	389	1
1527901575.196166000	35.1113	256	1
1527901575.223474000	35.1386	87	0
1527901575.518019000	35.4331	258	0
1527901575.518501000	35.4336	148	0
1527901575.521646000	35.4368	92	0
1527901575.522113000	35.4372	109	1
1527901575.522146000	35.4373	193	0
1527901575.526125000	35.4413	100	1
1527901575.659146000	35.5743	391	1
1527901575.659211000	35.5743	258	1
1527901575.690127000	35.6053	87	0
1527901575.700073000	35.6152	87	0
1527901575.801066000	35.7162	289	0
1527901575.802034000	35.7172	148	0
1527901575.805119000	35.7202	109	1
1527901575.805321000	35.7204	92	0
1527901575.808556000	35.7237	259	0
1527901575.809022000	35.7242	103	1
1527901575.918293000	35.8334	402	1
1527901575.918359000	35.8335	256	1
1527901575.939635000	35.8548	100	0
1527901575.943111000	35.8582	100	1
1527901575.944376000	35.8595	87	0
1527901576.250707000	36.1658	325	0
1527901576.251194000	36.1663	148	0
1527901576.254153000	36.1693	106	1
1527901576.254591000	36.1697	92	0
1527901576.255114000	36.1702	168	0
1527901576.258155000	36.1733	103	1
1527901576.540637000	36.4558	401	1
1527901576.540703000	36.4558	256	1
1527901576.566744000	36.4819	87	0
1527901576.894151000	36.8093	236	0
1527901576.894664000	36.8098	148	0
1527901576.898101000	36.8132	92	0
1527901576.898194000	36.8133	106	1
1527901576.898696000	36.8138	111	0
1527901576.902198000	36.8173	103	1
1527901577.055368000	36.9705	387	1
1527901577.055458000	36.9706	257	1
1527901577.081176000	36.9963	87	0
1527901577.421820000	37.3369	258	0
1527901577.422317000	37.3374	148	0
1527901577.425787000	37.3409	92	0
1527901577.426217000	37.3413	109	1
1527901577.426406000	37.3415	302	0
1527901577.430226000	37.3454	100	1
1527901577.544543000	37.4597	424	1
1527901577.544635000	37.4598	256	1
1527901577.572193000	37.4873	87	0
1527901577.676659000	37.5918	233	0
1527901577.677148000	37.5923	148	0
1527901577.679818000	37.5949	92	0
1527901577.680155000	37.5953	109	1
1527901577.680859000	37.596	251	0
1527901577.684170000	37.5993	100	1
1527901577.961512000	37.8766	493	1
1527901577.961579000	37.8767	256	1
1527901577.988809000	37.9039	87	0
1527901578.103538000	38.0187	298	0
1527901578.104180000	38.0193	148	0
1527901578.107196000	38.0223	106	1
1527901578.107402000	38.0225	92	0
1527901578.107983000	38.0231	178	0
1527901578.111188000	38.0263	103	1
1527901578.304506000	38.2196	1211	1
1527901578.304587000	38.2197	256	1
1527901578.331236000	38.2464	87	0
1527901578.618883000	38.534	231	0
1527901578.619440000	38.5346	148	0
1527901578.622805000	38.5379	92	0
1527901578.623228000	38.5384	109	1
1527901578.623450000	38.5386	95	0
1527901578.627291000	38.5424	100	1
1527901578.660424000	38.5756	386	1
1527901578.660486000	38.5756	257	1
1527901578.691325000	38.6065	87	0
1527901578.827327000	38.7425	233	0
1527901578.827887000	38.743	148	0
1527901578.831261000	38.7464	92	0
1527901578.831347000	38.7465	106	1
1527901578.831779000	38.7469	133	0
1527901578.835314000	38.7504	103	1
1527901578.887385000	38.8025	391	1
1527901578.887446000	38.8026	259	1
1527901578.915689000	38.8308	87	0
1527901579.206249000	39.1214	258	0
1527901579.206826000	39.122	148	0
1527901579.210259000	39.1254	106	1
1527901579.210535000	39.1257	92	0
1527901579.211124000	39.1263	308	0
1527901579.214305000	39.1294	103	1
1527901579.446660000	39.3618	532	1
1527901579.446751000	39.3619	261	1
1527901579.473035000	39.3882	87	0
1527901579.766166000	39.6813	332	0
1527901579.766651000	39.6818	148	0
1527901579.769283000	39.6844	92	0
1527901579.769821000	39.6849	211	0
1527901579.770271000	39.6854	112	1
1527901579.821751000	39.7369	460	1
1527901579.821825000	39.737	260	1
1527901579.847251000	39.7624	87	0
1527901580.036384000	39.9515	256	0
1527901580.036954000	39.9521	148	0
1527901580.040268000	39.9554	92	0
1527901580.040368000	39.9555	106	1
1527901580.040875000	39.956	193	0
1527901580.044317000	39.9594	103	1
1527901580.492568000	40.4077	388	1
1527901580.492626000	40.4078	258	1
1527901580.520744000	40.4359	87	0
1527901580.858238000	40.7734	231	0
1527901580.858773000	40.7739	148	0
1527901580.862273000	40.7774	92	0
1527901580.862553000	40.7777	106	1
1527901580.862875000	40.778	279	0
1527901580.866386000	40.7815	103	1
1527901580.973622000	40.8888	389	1
1527901580.973690000	40.8888	258	1
1527901581.000674000	40.9158	87	0
1527901581.294242000	41.2094	256	0
1527901581.294745000	41.2099	148	0
1527901581.297535000	41.2127	92	0
1527901581.298168000	41.2133	237	0
1527901581.298410000	41.2135	112	1
1527901581.397827000	41.313	405	1
1527901581.397913000	41.313	257	1
1527901581.424120000	41.3392	87	0
1527901581.431058000	41.3462	87	0
1527901581.529659000	41.4448	233	0
1527901581.530154000	41.4453	148	0
1527901581.533384000	41.4485	92	0
1527901581.533480000	41.4486	109	1
1527901581.533979000	41.4491	164	0
1527901581.537429000	41.4526	103	1
1527901581.667501000	41.5826	402	1
1527901581.667594000	41.5827	259	1
1527901581.714478000	41.6296	402	1
1527901581.720683000	41.6358	87	0
1527901581.741167000	41.6563	87	0
1527901581.823313000	41.7384	258	0
1527901581.823812000	41.7389	148	0
1527901581.827327000	41.7425	92	0
1527901581.827416000	41.7425	109	1
1527901581.827957000	41.7431	90	0
1527901581.831419000	41.7465	103	1
1527901581.993071000	41.9082	389	1
1527901581.993138000	41.9083	258	1
1527901582.021251000	41.9364	87	0
1527901582.125661000	42.0408	309	0
1527901582.126231000	42.0414	148	0
1527901582.129474000	42.0446	92	0
1527901582.129523000	42.0447	106	1
1527901582.130449000	42.0456	221	0
1527901582.133489000	42.0486	103	1
1527901582.302689000	42.2178	423	1
1527901582.302750000	42.2179	257	1
1527901582.329328000	42.2445	87	0
1527901582.620339000	42.5355	305	0
1527901582.620910000	42.536	148	0
1527901582.624524000	42.5397	106	1
1527901582.624752000	42.5399	92	0
1527901582.625299000	42.5404	107	0
1527901582.628524000	42.5437	103	1
1527901582.927828000	42.843	489	1
1527901582.927916000	42.843	261	1
1527901582.974373000	42.8895	87	0
1527901583.268354000	43.1835	262	0
1527901583.268916000	43.184	148	0
1527901583.272112000	43.1872	92	0
1527901583.272467000	43.1876	109	1
1527901583.272715000	43.1878	265	0
1527901583.276510000	43.1916	100	1
1527901583.372972000	43.2881	1212	1
1527901583.373038000	43.2882	258	1
1527901583.399513000	43.3146	87	0
1527901583.691186000	43.6063	232	0
1527901583.691670000	43.6068	148	0
1527901583.695135000	43.6103	92	0
1527901583.695570000	43.6107	109	1
1527901583.695732000	43.6109	120	0
1527901583.699574000	43.6147	100	1
1527901583.938787000	43.8539	387	1
1527901583.938845000	43.854	259	1
1527901583.965376000	43.8805	87	0
1527901584.076320000	43.9914	259	0
1527901584.076842000	43.992	148	0
1527901584.080458000	43.9956	92	0
1527901584.080541000	43.9957	106	1
1527901584.081063000	43.9962	138	0
1527901584.084605000	43.9997	103	1
1527901584.357395000	44.2725	389	1
1527901584.357470000	44.2726	258	1
1527901584.382931000	44.2981	87	0
1527901584.488168000	44.4033	277	0
1527901584.488657000	44.4038	148	0
1527901584.490560000	44.4057	92	0
1527901584.491211000	44.4063	268	0
1527901584.492546000	44.4077	112	1
1527901584.675104000	44.5902	389	1
1527901584.675200000	44.5903	258	1
1527901584.701634000	44.6168	87	0
1527901585.000287000	44.9154	256	0
1527901585.000786000	44.9159	148	0
1527901585.004599000	44.9197	106	1
1527901585.004849000	44.92	92	0
1527901585.005435000	44.9206	331	0
1527901585.008640000	44.9238	103	1
1527901585.274979000	45.1901	526	1
1527901585.275041000	45.1902	260	1
1527901585.301201000	45.2163	87	0
1527901585.408658000	45.3238	233	0
1527901585.409239000	45.3244	148	0
1527901585.412675000	45.3278	106	1
1527901585.412707000	45.3278	92	0
1527901585.413318000	45.3284	311	0
1527901585.416676000	45.3318	103	1
1527901585.595038000	45.5102	456	1
1527901585.595098000	45.5102	258	1
1527901585.625651000	45.5408	87	0
1527901585.729317000	45.6444	233	0
1527901585.729879000	45.645	148	0
1527901585.733659000	45.6488	92	0
1527901585.733751000	45.6489	106	1
1527901585.734304000	45.6494	183	0
1527901585.737703000	45.6528	103	1
1527901585.990156000	45.9053	391	1
1527901585.990228000	45.9054	260	1
1527901586.016058000	45.9312	87	0
1527901586.319327000	46.2345	351	0
1527901586.319896000	46.235	148	0
1527901586.321859000	46.237	92	0
1527901586.322444000	46.2376	318	0
1527901586.323654000	46.2388	112	1
1527901586.460849000	46.376	389	1
1527901586.460922000	46.3761	258	1
1527901586.486826000	46.402	87	0
1527901586.612723000	46.5279	235	0
1527901586.613284000	46.5284	148	0
1527901586.615873000	46.531	92	0
1527901586.616468000	46.5316	187	0
1527901586.616847000	46.532	109	1
1527901586.620756000	46.5359	100	1
1527901586.954122000	46.8693	406	1
1527901586.954214000	46.8693	261	1
1527901586.978877000	46.894	87	0
1527901587.090479000	47.0056	255	0
1527901587.090975000	47.0061	148	0
1527901587.093961000	47.0091	92	0
1527901587.094609000	47.0097	286	0
1527901587.094718000	47.0098	109	1
1527901587.098762000	47.0139	100	1
1527901587.219039000	47.1342	400	1
1527901587.219106000	47.1342	258	1
1527901587.249792000	47.1649	87	0
1527901587.356536000	47.2717	232	0
1527901587.357090000	47.2722	148	0
1527901587.360725000	47.2759	106	1
1527901587.361950000	47.2771	92	0
1527901587.362521000	47.2776	101	0
1527901587.365733000	47.2809	103	1
1527901587.564193000	47.4793	391	1
1527901587.564260000	47.4794	257	1
1527901587.589481000	47.5046	87	0
1527901587.883328000	47.7985	235	0
1527901587.883881000	47.799	148	0
1527901587.886815000	47.8019	106	1
1527901587.887840000	47.803	92	0
1527901587.888453000	47.8036	101	0
1527901587.891809000	47.8069	103	1
1527901587.984096000	47.8992	425	1
1527901587.984163000	47.8993	260	1
1527901588.009546000	47.9247	87	0
1527901588.116177000	48.0313	278	0
1527901588.116674000	48.0318	148	0
1527901588.118921000	48.034	92	0
1527901588.119748000	48.0349	330	0
1527901588.119790000	48.0349	109	1
1527901588.123823000	48.039	100	1
1527901588.994480000	48.9096	488	1
1527901588.994542000	48.9097	257	1
1527901589.021387000	48.9365	87	0
1527901589.315398000	49.2305	312	0
1527901589.315932000	49.2311	148	0
1527901589.318958000	49.2341	106	1
1527901589.320018000	49.2351	92	0
1527901589.320806000	49.2359	323	0
1527901589.323865000	49.239	103	1
1527901589.359844000	49.275	1212	1
1527901589.359899000	49.275	258	1
1527901589.387695000	49.3028	87	0
1527901589.488559000	49.4037	303	0
1527901589.489118000	49.4042	148	0
1527901589.492550000	49.4077	92	0
1527901589.492915000	49.408	109	1
1527901589.493131000	49.4083	178	0
1527901589.496922000	49.4121	100	1
1527901590.030328000	49.9455	392	1
1527901590.030424000	49.9456	264	1
1527901590.058643000	49.9738	87	0
1527901590.350457000	50.2656	262	0
1527901590.350978000	50.2661	148	0
1527901590.353916000	50.269	92	0
1527901590.354022000	50.2692	106	1
1527901590.354568000	50.2697	99	0
1527901590.357952000	50.2731	103	1
1527901590.498131000	50.4133	389	1
1527901590.498228000	50.4134	258	1
1527901590.545007000	50.4601	389	1
1527901590.546865000	50.462	87	0
1527901590.618591000	50.5337	87	0
1527901590.666949000	50.5821	232	0
1527901590.667520000	50.5826	148	0
1527901590.668194000	50.5833	92	0
1527901590.668800000	50.5839	170	0
1527901590.670941000	50.5861	115	1
1527901590.687308000	50.6024	232	0
1527901590.690982000	50.6061	100	1
1527901590.998305000	50.9134	526	1
1527901590.998368000	50.9135	261	1
1527901591.024103000	50.9392	87	0
1527901591.314554000	51.2297	298	0
1527901591.315039000	51.2302	148	0
1527901591.318732000	51.2339	92	0
1527901591.318976000	51.2341	109	1
1527901591.319480000	51.2346	305	0
1527901591.323040000	51.2382	100	1
1527901591.375346000	51.2905	456	1
1527901591.375427000	51.2906	257	1
1527901591.401471000	51.3166	87	0
1527901591.412112000	51.3272	87	0
1527901591.511667000	51.4268	232	0
1527901591.512169000	51.4273	148	0
1527901591.516219000	51.4313	109	1
1527901591.516540000	51.4317	92	0
1527901591.517123000	51.4323	327	0
1527901591.520025000	51.4352	103	1
1527901591.669102000	51.5842	390	1
1527901591.669195000	51.5843	260	1
1527901591.694640000	51.6098	87	0
1527901591.797938000	51.7131	233	0
1527901591.798457000	51.7136	148	0
1527901591.801779000	51.7169	92	0
1527901591.802045000	51.7172	109	1
1527901591.802468000	51.7176	203	0
1527901591.806040000	51.7212	100	1
1527901592.059496000	51.9746	388	1
1527901592.059546000	51.9747	257	1
1527901592.090931000	52.0061	87	0
1527901592.376836000	52.292	256	0
1527901592.377326000	52.2925	148	0
1527901592.381079000	52.2962	106	1
1527901592.381660000	52.2968	92	0
1527901592.382298000	52.2974	220	0
1527901592.385068000	52.3002	103	1
1527901592.404058000	52.3192	387	1
1527901592.404117000	52.3192	257	1
1527901592.430607000	52.3457	87	0
1527901592.568661000	52.4838	258	0
1527901592.569210000	52.4843	148	0
1527901592.572050000	52.4872	92	0
1527901592.572615000	52.4877	213	0
1527901592.573077000	52.4882	112	1
1527901592.629066000	52.5442	402	1
1527901592.629155000	52.5443	257	1
1527901592.654301000	52.5694	87	0
1527901592.759600000	52.6747	309	0
1527901592.760109000	52.6752	148	0
1527901592.763093000	52.6782	106	1
1527901592.764004000	52.6791	92	0
1527901592.764593000	52.6797	338	0
1527901592.768088000	52.6832	103	1
1527901593.055294000	52.9704	403	1
1527901593.055372000	52.9705	257	1
1527901593.081390000	52.9965	87	0
1527901593.193090000	53.1082	258	0
1527901593.193656000	53.1088	148	0
1527901593.196824000	53.112	92	0
1527901593.197058000	53.1122	109	1
1527901593.197390000	53.1125	125	0
1527901593.201123000	53.1163	100	1
1527901593.599802000	53.5149	389	1
1527901593.599900000	53.515	260	1
1527901593.629231000	53.5444	87	0
1527901593.926260000	53.8414	235	0
1527901593.926819000	53.8419	148	0
1527901593.929469000	53.8446	92	0
1527901593.930073000	53.8452	329	0
1527901593.930164000	53.8453	109	1
1527901593.934191000	53.8493	100	1
1527901594.005459000	53.9206	428	1
1527901594.005530000	53.9207	258	1
1527901594.031258000	53.9464	87	0
1527901594.135498000	54.0506	256	0
1527901594.136011000	54.0511	148	0
1527901594.139123000	54.0543	92	0
1527901594.139207000	54.0543	106	1
1527901594.139723000	54.0549	237	0
1527901594.143168000	54.0583	103	1
1527901594.288525000	54.2037	489	1
1527901594.288616000	54.2037	258	1
1527901594.314302000	54.2294	87	0
1527901594.621870000	54.537	256	0
1527901594.623049000	54.5382	148	0
1527901594.626231000	54.5414	106	1
1527901594.629818000	54.5449	92	0
1527901594.630778000	54.5459	231	0
1527901594.633212000	54.5483	103	1
1527901594.771018000	54.6861	1214	1
1527901594.771098000	54.6862	259	1
1527901594.797469000	54.7126	87	0
1527901594.902321000	54.8175	233	0
1527901594.902876000	54.818	148	0
1527901594.906290000	54.8214	106	1
1527901594.906514000	54.8216	92	0
1527901594.907092000	54.8222	134	0
1527901594.910202000	54.8253	103	1
1527901595.239602000	55.1547	388	1
1527901595.239673000	55.1548	258	1
1527901595.265861000	55.181	87	0
1527901595.372947000	55.2881	309	0
1527901595.373453000	55.2886	148	0
1527901595.376858000	55.292	92	0
1527901595.377239000	55.2924	109	1
1527901595.377458000	55.2926	160	0
1527901595.381240000	55.2964	100	1
1527901595.643796000	55.5589	387	1
1527901595.643863000	55.559	260	1
1527901595.669617000	55.5847	87	0
1527901595.981242000	55.8964	329	0
1527901595.981722000	55.8969	148	0
1527901595.982372000	55.8975	92	0
1527901595.983025000	55.8982	260	0
1527901595.985378000	55.9005	112	1
1527901596.123534000	56.0387	533	1
1527901596.123594000	56.0387	257	1
1527901596.148714000	56.0638	87	0
1527901596.286936000	56.2021	237	0
1527901596.287482000	56.2026	148	0
1527901596.291321000	56.2064	106	1
1527901596.292286000	56.2074	92	0
1527901596.292927000	56.2081	302	0
1527901596.296317000	56.2114	103	1
1527901596.571368000	56.4865	456	1
1527901596.571449000	56.4866	258	1
1527901596.597089000	56.5122	87	0
1527901596.894210000	56.8093	233	0
1527901596.894710000	56.8098	148	0
1527901596.897698000	56.8128	92	0
1527901596.898280000	56.8134	126	0
1527901596.898350000	56.8135	109	1
1527901596.902332000	56.8175	100	1
1527901596.968408000	56.8835	387	1
1527901596.968491000	56.8836	257	1
1527901596.994669000	56.9098	87	0
1527901597.100527000	57.0157	298	0
1527901597.101024000	57.0162	148	0
1527901597.102522000	57.0177	92	0
1527901597.103099000	57.0182	145	0
1527901597.104373000	57.0195	112	1
1527901597.434691000	57.3498	388	1
1527901597.434781000	57.3499	258	1
1527901597.461679000	57.3768	87	0
1527901597.667900000	57.583	235	0
1527901597.668454000	57.5836	148	0
1527901597.669165000	57.5843	92	0
1527901597.669751000	57.5849	298	0
1527901597.671369000	57.5865	112	1
1527901597.767183000	57.6823	389	1
1527901597.767256000	57.6824	258	1
1527901597.793033000	57.7082	87	0
1527901597.951613000	57.8667	235	0
1527901597.952116000	57.8672	148	0
1527901597.955335000	57.8705	106	1
1527901597.955521000	57.8707	92	0
1527901597.956226000	57.8714	211	0
1527901597.959338000	57.8745	103	1
1527901598.250219000	58.1653	404	1
1527901598.250295000	58.1654	260	1
1527901598.275718000	58.1908	87	0
1527901598.381887000	58.297	258	0
1527901598.386386000	58.3015	103	1
1527901598.387834000	58.303	158	0
1527901598.391342000	58.3065	100	1
1527901598.394816000	58.3099	137	0
1527901598.398350000	58.3135	100	1
1527901598.718737000	58.6339	407	1
1527901598.718828000	58.634	221	1
1527901598.743484000	58.6586	87	0
1527901599.035642000	58.9508	353	0
1527901599.036146000	58.9513	148	0
1527901599.039405000	58.9545	92	0
1527901599.039493000	58.9546	106	1
1527901599.040046000	58.9552	139	0
1527901599.043403000	58.9585	103	1
1527901599.169852000	59.085	428	1
1527901599.169911000	59.085	377	1
1527901599.196813000	59.1119	87	0
1527901599.486553000	59.4017	236	0
1527901599.487058000	59.4022	148	0
1527901599.490442000	59.4056	106	1
1527901599.491022000	59.4062	92	0
1527901599.491662000	59.4068	314	0
1527901599.494412000	59.4095	103	1
1527901599.944794000	59.8599	493	1
1527901599.944855000	59.86	258	1
1527901599.971924000	59.8871	87	0
1527901600.077816000	59.9929	255	0
1527901600.078337000	59.9935	148	0
1527901600.081483000	59.9966	92	0
1527901600.081511000	59.9966	106	1
1527901600.082289000	59.9974	144	0
1527901600.085520000	60.0006	103	1
1527901600.554855000	60.47	1210	1
1527901600.554943000	60.4701	257	1
1527901600.585059000	60.5002	87	0
1527901600.917482000	60.8326	235	0
1527901600.917982000	60.8331	148	0
1527901600.921527000	60.8367	106	1
1527901600.922122000	60.8373	92	0
1527901600.922718000	60.8378	229	0
1527901600.925551000	60.8407	103	1
1527901601.009710000	60.9248	389	1
1527901601.009775000	60.9249	260	1
1527901601.035037000	60.9502	87	0
1527901601.141039000	61.0562	256	0
1527901601.141534000	61.0567	148	0
1527901601.144249000	61.0594	92	0
1527901601.144505000	61.0596	109	1
1527901601.144799000	61.0599	320	0
1527901601.148579000	61.0637	100	1
1527901601.433016000	61.3481	388	1
1527901601.433098000	61.3482	258	1
1527901601.458150000	61.3733	87	0
1527901601.552305000	61.4674	441	1
1527901601.552404000	61.4675	1412	1
1527901601.552440000	61.4676	1412	1
1527901601.552468000	61.4676	1412	1
1527901601.552512000	61.4676	827	1
1527901601.579009000	61.4941	87	0
1527901601.590163000	61.5053	87	0
1527901601.772776000	61.6879	256	0
1527901601.773301000	61.6884	148	0
1527901601.776612000	61.6917	112	1
1527901601.776867000	61.692	92	0
1527901601.777440000	61.6926	106	0
1527901601.780622000	61.6958	103	1
1527901601.864844000	61.78	399	0
1527901601.868608000	61.7837	100	1
1527901601.870003000	61.7851	80	0
1527901601.873633000	61.7888	100	1
1527901601.943834000	61.859	392	1
1527901601.943906000	61.859	257	1
1527901601.969567000	61.8847	87	0
1527901602.274081000	62.1892	386	0
1527901602.274564000	62.1897	148	0
1527901602.277639000	62.1928	106	1
1527901602.279223000	62.1944	92	0
1527901602.279759000	62.1949	261	0
1527901602.282655000	62.1978	103	1
1527901602.486928000	62.4021	456	1
1527901602.486987000	62.4021	258	1
1527901602.511975000	62.4271	87	0
1527901602.650618000	62.5657	233	0
1527901602.651106000	62.5662	148	0
1527901602.654666000	62.5698	106	1
1527901602.655317000	62.5704	92	0
1527901602.658641000	62.5738	100	1
1527901602.690636000	62.6058	273	0
1527901602.694661000	62.6098	100	1
1527901602.956080000	62.8712	388	1
1527901602.956168000	62.8713	258	1
1527901602.984319000	62.8994	87	0
1527901603.088649000	63.0038	298	0
1527901603.089223000	63.0044	148	0
1527901603.092057000	63.0072	92	0
1527901603.092636000	63.0078	158	0
1527901603.092669000	63.0078	109	1
1527901603.096673000	63.0118	100	1
1527901603.185671000	63.1008	388	1
1527901603.185726000	63.1009	257	1
1527901603.214859000	63.13	87	0
1527901603.520592000	63.4357	232	0
1527901603.521092000	63.4362	148	0
1527901603.523501000	63.4386	92	0
1527901603.524081000	63.4392	174	0
1527901603.524634000	63.4398	112	1
1527901603.600736000	63.5159	387	1
1527901603.600803000	63.5159	258	1
1527901603.627418000	63.5425	87	0
1527901603.742915000	63.658	235	0
1527901603.743412000	63.6585	148	0
1527901603.746724000	63.6619	106	1
1527901603.748160000	63.6633	92	0
1527901603.748691000	63.6638	329	0
1527901603.751712000	63.6668	103	1
1527901603.833264000	63.7484	402	1
1527901603.833345000	63.7485	258	1
1527901603.859599000	63.7747	87	0
1527901603.967515000	63.8826	255	0
1527901603.968008000	63.8831	148	0
1527901603.971707000	63.8868	92	0
1527901603.971806000	63.8869	106	1
1527901603.972313000	63.8874	86	0
1527901603.975750000	63.8909	103	1
1527901604.501915000	64.417	404	1
1527901604.502014000	64.4171	260	1
1527901604.527573000	64.4427	87	0
1527901604.631311000	64.5464	256	0
1527901604.631852000	64.547	148	0
1527901604.634855000	64.55	106	1
1527901604.635151000	64.5503	92	0
1527901604.635885000	64.551	136	0
1527901604.638773000	64.5539	103	1
1527901605.165178000	65.0803	428	1
1527901605.165270000	65.0804	261	1
1527901605.190293000	65.1054	87	0
1527901605.319510000	65.2346	332	0
1527901605.320003000	65.2351	148	0
1527901605.321660000	65.2368	92	0
1527901605.323112000	65.2382	116	0
1527901605.323738000	65.2389	112	1
1527901605.744458000	65.6596	401	1
1527901605.744554000	65.6597	260	1
1527901605.773248000	65.6884	87	0
1527901605.882658000	65.7978	233	0
1527901605.883157000	65.7983	148	0
1527901605.886536000	65.8017	92	0
1527901605.886761000	65.8019	109	1
1527901605.887199000	65.8023	98	0
1527901605.890835000	65.806	100	1
1527901606.225220000	66.1403	1304	1
1527901606.225281000	66.1404	262	1
1527901606.253491000	66.1686	87	0
1527901606.361292000	66.2764	259	0
1527901606.361796000	66.2769	148	0
1527901606.364879000	66.28	106	1
1527901606.366733000	66.2819	92	0
1527901606.367302000	66.2824	226	0
1527901606.370870000	66.286	103	1
1527901606.595083000	66.5102	392	1
1527901606.595173000	66.5103	259	1
1527901606.620804000	66.5359	87	0
1527901606.726872000	66.642	233	0
1527901606.727455000	66.6426	148	0
1527901606.730895000	66.646	106	1
1527901606.730931000	66.6461	92	0
1527901606.731705000	66.6468	153	0
1527901606.734899000	66.65	103	1
1527901607.040269000	66.9554	388	1
1527901607.040335000	66.9555	259	1
1527901607.066988000	66.9821	87	0
1527901607.171925000	67.0871	258	0
1527901607.172468000	67.0876	148	0
1527901607.175749000	67.0909	92	0
1527901607.175972000	67.0911	109	1
1527901607.176309000	67.0914	312	0
1527901607.179932000	67.0951	100	1
1527901607.305320000	67.2204	528	1
1527901607.305382000	67.2205	262	1
1527901607.331504000	67.2466	87	0
1527901607.436403000	67.3515	256	0
1527901607.436956000	67.3521	148	0
1527901607.439107000	67.3542	92	0
1527901607.439748000	67.3549	109	0
1527901607.440007000	67.3551	112	1
1527901607.785303000	67.7004	387	1
1527901607.785393000	67.7005	260	1
1527901607.811306000	67.7264	87	0
1527901607.819696000	67.7348	87	0
1527901607.920235000	67.8354	233	0
1527901607.920731000	67.8359	148	0
1527901607.923958000	67.8391	109	1
1527901607.925194000	67.8403	92	0
1527901607.925770000	67.8409	152	0
1527901607.928949000	67.8441	103	1
1527901608.148305000	68.0634	456	1
1527901608.148398000	68.0635	259	1
1527901608.185723000	68.1009	87	0
1527901608.340962000	68.2561	256	0
1527901608.341580000	68.2567	148	0
1527901608.344991000	68.2601	106	1
1527901608.346082000	68.2612	92	0
1527901608.348600000	68.2637	209	0
1527901608.350003000	68.2651	103	1
1527901608.357396000	68.2725	256	0
1527901608.360968000	68.2761	100	1
1527901608.640755000	68.5559	388	1
1527901608.640844000	68.556	262	1
1527901608.667479000	68.5826	87	0
1527901608.787690000	68.7028	361	0
1527901608.788247000	68.7034	148	0
1527901608.791648000	68.7068	92	0
1527901608.791932000	68.7071	109	1
1527901608.792248000	68.7074	193	0
1527901608.795979000	68.7111	100	1
1527901608.971417000	68.8865	387	1
1527901608.971509000	68.8866	260	1
1527901608.998332000	68.9135	87	0
1527901609.102775000	69.0179	258	0
1527901609.103269000	69.0184	148	0
1527901609.106996000	69.0221	92	0
1527901609.107085000	69.0222	106	1
1527901609.107649000	69.0228	96	0
1527901609.111044000	69.0262	103	1
1527901609.214438000	69.1296	383	1
1527901609.214529000	69.1297	1412	1
1527901609.214553000	69.1297	1412	1
1527901609.214580000	69.1297	1137	1
1527901609.241935000	69.1571	87	0
1527901609.335901000	69.251	432	0
1527901609.340043000	69.2552	103	1
1527901609.341031000	69.2562	80	0
1527901609.345040000	69.2602	100	1
1527901609.401413000	69.3165	405	1
1527901609.401474000	69.3166	260	1
1527901609.428452000	69.3436	87	0
1527901609.534846000	69.45	235	0
1527901609.535352000	69.4505	148	0
1527901609.538726000	69.4539	92	0
1527901609.538998000	69.4541	109	1
1527901609.539319000	69.4544	256	0
1527901609.543042000	69.4582	100	1
1527901609.831273000	69.7464	388	1
1527901609.831367000	69.7465	259	1
1527901609.857018000	69.7721	87	0
1527901609.960031000	69.8752	235	0
1527901609.960654000	69.8758	148	0
1527901609.964074000	69.8792	106	1
1527901609.964491000	69.8796	92	0
1527901609.965047000	69.8802	87	0
1527901609.968039000	69.8832	103	1
1527901610.086197000	70.0013	424	1
1527901610.086293000	70.0014	259	1
1527901610.111572000	70.0267	87	0
1527901610.233473000	70.1486	281	0
1527901610.233959000	70.1491	148	0
1527901610.236877000	70.152	92	0
1527901610.237142000	70.1523	109	1
1527901610.237488000	70.1526	311	0
1527901610.241086000	70.1562	100	1
1527901610.352251000	70.2674	401	1
1527901610.352316000	70.2674	259	1
1527901610.378816000	70.2939	87	0
1527901610.485168000	70.4003	307	0
1527901610.485725000	70.4009	148	0
1527901610.488275000	70.4034	92	0
1527901610.488914000	70.404	221	0
1527901610.489141000	70.4043	112	1
1527901610.756457000	70.6716	1300	1
1527901610.756545000	70.6717	259	1
1527901610.786320000	70.7014	87	0
1527901610.890014000	70.8051	232	0
1527901610.890862000	70.806	148	0
1527901610.892224000	70.8074	92	0
1527901610.892870000	70.808	197	0
1527901610.894066000	70.8092	112	1
1527901611.171336000	71.0865	391	1
1527901611.171419000	71.0865	263	1
1527901611.197185000	71.1123	87	0
1527901611.298129000	71.2133	255	0
1527901611.298617000	71.2137	148	0
1527901611.301719000	71.2168	92	0
1527901611.302150000	71.2173	109	1
1527901611.302211000	71.2173	85	0
1527901611.306179000	71.2213	100	1
1527901611.706710000	71.6218	390	1
1527901611.706771000	71.6219	259	1
1527901611.733395000	71.6485	87	0
1527901611.840151000	71.7553	232	0
1527901611.840850000	71.756	148	0
1527901611.843696000	71.7588	92	0
1527901611.844182000	71.7593	109	1
1527901611.844208000	71.7593	196	0
1527901611.848185000	71.7633	100	1
1527901612.085676000	72.0008	529	1
1527901612.085745000	72.0009	317	1
1527901612.130556000	72.0457	87	0
1527901612.215719000	72.1308	371	1
1527901612.215830000	72.131	1412	1
1527901612.215868000	72.131	1412	1
1527901612.215921000	72.131	1412	1
1527901612.215944000	72.1311	1412	1
1527901612.215980000	72.1311	1412	1
1527901612.216026000	72.1312	1412	1
1527901612.216060000	72.1312	1412	1
1527901612.216082000	72.1312	1412	1
1527901612.216130000	72.1313	1412	1
1527901612.216166000	72.1313	1412	1
1527901612.216203000	72.1313	1412	1
1527901612.216232000	72.1314	1412	1
1527901612.216270000	72.1314	1412	1
1527901612.216297000	72.1314	744	1
1527901612.235535000	72.1507	255	0
1527901612.236071000	72.1512	148	0
1527901612.239159000	72.1543	106	1
1527901612.240237000	72.1554	102	0
1527901612.240811000	72.1559	87	0
1527901612.241389000	72.1565	267	0
1527901612.244140000	72.1593	106	1
1527901612.244950000	72.1601	87	0
1527901612.499704000	72.4148	391	1
1527901612.499780000	72.4149	627	1
1527901612.535809000	72.4509	386	0
1527901612.539231000	72.4544	103	1
1527901612.541191000	72.4563	80	0
1527901612.545213000	72.4603	100	1
1527901612.645706000	72.5608	266	0
1527901612.646211000	72.5613	148	0
1527901612.648270000	72.5634	92	0
1527901612.648919000	72.564	246	0
1527901612.649245000	72.5644	109	1
1527901616.706944000	76.6221	392	1
1527901616.707029000	76.6222	262	1
1527901616.733730000	76.6489	87	0
1527901616.855559000	76.7707	384	0
1527901616.856051000	76.7712	148	0
1527901616.859271000	76.7744	106	1
1527901616.860291000	76.7754	92	0
1527901616.860927000	76.7761	282	0
1527901616.864271000	76.7794	103	1
1527901617.161418000	77.0765	405	1
1527901617.161515000	77.0766	261	1
1527901617.210933000	77.1261	87	0
1527901617.319400000	77.2345	258	0
1527901617.319936000	77.2351	148	0
1527901617.323183000	77.2383	92	0
1527901617.323301000	77.2384	106	1
1527901617.323726000	77.2389	112	0
1527901617.327284000	77.2424	103	1
1527901617.461623000	77.3768	407	1
1527901617.461715000	77.3768	264	1
1527901617.487915000	77.403	87	0
1527901617.615393000	77.5305	233	0
1527901617.615949000	77.5311	148	0
1527901617.618884000	77.534	92	0
1527901617.619235000	77.5344	109	1
1527901617.619546000	77.5347	340	0
1527901617.623267000	77.5384	100	1
1527901617.883903000	77.799	428	1
1527901617.883986000	77.7991	265	1
1527901617.909938000	77.8251	87	0
1527901618.014348000	77.9295	298	0
1527901618.014896000	77.93	148	0
1527901618.017549000	77.9327	92	0
1527901618.018226000	77.9334	158	0
1527901618.018308000	77.9334	109	1
1527901618.022325000	77.9375	100	1
1527901618.348537000	78.2637	402	1
1527901618.348632000	78.2638	379	1
1527901618.378395000	78.2935	87	0
1527901618.507359000	78.4225	233	0
1527901618.507927000	78.4231	148	0
1527901618.511369000	78.4265	106	1
1527901618.512778000	78.4279	92	0
1527901618.513408000	78.4285	256	0
1527901618.516350000	78.4315	103	1
1527901618.616509000	78.5316	1300	1
1527901618.616576000	78.5317	317	1
1527901618.655638000	78.5708	87	0
1527901618.681784000	78.5969	87	0
1527901618.803529000	78.7187	258	0
1527901618.804157000	78.7193	158	0
1527901618.804730000	78.7199	114	0
1527901618.807350000	78.7225	112	1
1527901618.928838000	78.844	388	1
1527901618.928935000	78.8441	317	1
1527901618.955951000	78.8711	87	0
1527901618.960983000	78.8761	87	0
1527901619.081828000	78.997	332	0
1527901619.082313000	78.9974	148	0
1527901619.085342000	79.0005	109	1
1527901619.085472000	79.0006	92	0
1527901619.086123000	79.0013	278	0
1527901619.089338000	79.0045	103	1
1527901619.444766000	79.3599	388	1
1527901619.444835000	79.36	317	1
1527901619.471352000	79.3865	87	0
1527901619.579586000	79.4947	233	0
1527901619.580138000	79.4953	148	0
1527901619.583374000	79.4985	106	1
1527901619.583599000	79.4987	92	0
1527901619.584236000	79.4994	265	0
1527901619.587377000	79.5025	103	1
1527901623.086221000	83.0013	391	1
1527901623.086304000	83.0014	259	1
1527901623.086482000	83.0016	441	1
1527901623.086575000	83.0017	1412	1
1527901623.086602000	83.0017	1412	1
1527901623.086643000	83.0018	1412	1
1527901623.086683000	83.0018	254	1
1527901623.113957000	83.0291	87	0
1527901623.131535000	83.0467	87	0
1527901623.217984000	83.1331	254	0
1527901623.218490000	83.1336	374	0
1527901623.219125000	83.1343	148	0
1527901623.221646000	83.1368	112	1
1527901623.221729000	83.1369	92	0
1527901623.222310000	83.1374	123	0
1527901623.224768000	83.1399	80	0
1527901623.225564000	83.1407	106	1
1527901623.236737000	83.1519	460	1
1527901623.236800000	83.1519	271	1
1527901623.263053000	83.1782	87	0
1527901623.366642000	83.2818	232	0
1527901623.367186000	83.2823	148	0
1527901623.370381000	83.2855	92	0
1527901623.370571000	83.2857	106	1
1527901623.370947000	83.2861	126	0
1527901623.374633000	83.2898	103	1
1527901623.508776000	83.4239	387	1
1527901623.508870000	83.424	259	1
1527901623.535174000	83.4503	87	0
1527901623.645496000	83.5606	233	0
1527901623.645983000	83.5611	148	0
1527901623.648890000	83.564	92	0
1527901623.649532000	83.5647	124	0
1527901623.649623000	83.5648	109	1
1527901623.653643000	83.5688	100	1
1527901624.254239000	84.1694	388	1
1527901624.254325000	84.1695	261	1
1527901624.280862000	84.196	87	0
1527901624.591468000	84.5066	259	0
1527901624.592030000	84.5072	148	0
1527901624.595641000	84.5108	106	1
1527901624.596247000	84.5114	92	0
1527901624.596743000	84.5119	260	0
1527901624.599615000	84.5147	103	1
1527901627.562261000	87.4774	389	1
1527901627.562353000	87.4775	259	1
1527901627.587284000	87.5024	87	0
1527901627.710317000	87.6254	278	0
1527901627.710856000	87.626	148	0
1527901627.713906000	87.629	106	1
1527901627.715245000	87.6304	92	0
1527901627.715825000	87.631	211	0
1527901627.718869000	87.634	103	1
1527901627.760236000	87.6754	403	1
1527901627.760295000	87.6754	269	1
1527901627.785394000	87.7005	87	0
1527901627.892024000	87.8072	361	0
1527901627.892610000	87.8077	148	0
1527901627.895586000	87.8107	92	0
1527901627.895840000	87.811	109	1
1527901627.896189000	87.8113	322	0
1527901627.899890000	87.815	100	1
1527901628.711435000	88.6266	402	1
1527901628.711524000	88.6267	259	1
1527901628.742003000	88.6571	87	0
1527901628.748317000	88.6634	87	0
1527901629.030838000	88.946	258	0
1527901629.031319000	88.9464	148	0
1527901629.034475000	88.9496	92	0
1527901629.034747000	88.9499	112	1
1527901629.035021000	88.9502	118	0
1527901629.038681000	88.9538	100	1
1527901629.130933000	89.0461	429	1
1527901629.131000000	89.0461	262	1
1527901629.158426000	89.0736	87	0
1527901629.264538000	89.1797	233	0
1527901629.265153000	89.1803	148	0
1527901629.268679000	89.1838	106	1
1527901629.268937000	89.1841	92	0
1527901629.269532000	89.1847	330	0
1527901629.272684000	89.1878	103	1
1527901629.843093000	89.7582	404	1
1527901629.843184000	89.7583	260	1
1527901629.870716000	89.7858	87	0
1527901630.001661000	89.9168	297	0
1527901630.002160000	89.9173	148	0
1527901630.005810000	89.9209	106	1
1527901630.006757000	89.9219	92	0
1527901630.007308000	89.9224	200	0
1527901630.010773000	89.9259	103	1
1527901630.246277000	90.1614	1299	1
1527901630.246360000	90.1615	259	1
1527901630.273896000	90.189	87	0
1527901630.399201000	90.3143	258	0
1527901630.399718000	90.3148	148	0
1527901630.402719000	90.3178	92	0
1527901630.402819000	90.3179	106	1
1527901630.403306000	90.3184	303	0
1527901630.406811000	90.3219	103	1
1527901630.509947000	90.4251	393	1
1527901630.510015000	90.4251	261	1
1527901630.555686000	90.4708	87	0
1527901630.668470000	90.5836	233	0
1527901630.669046000	90.5842	148	0
1527901630.669700000	90.5848	92	0
1527901630.670302000	90.5854	166	0
1527901630.672789000	90.5879	112	1
1527901631.053377000	90.9685	388	1
1527901631.053438000	90.9686	260	1
1527901631.080674000	90.9958	87	0
1527901631.184151000	91.0993	332	0
1527901631.184643000	91.0998	148	0
1527901631.186104000	91.1012	92	0
1527901631.186737000	91.1019	134	0
1527901631.187806000	91.1029	112	1
1527901631.420343000	91.3355	392	1
1527901631.420413000	91.3355	259	1
1527901631.448085000	91.3632	87	0
1527901631.741275000	91.6564	232	0
1527901631.741783000	91.6569	148	0
1527901631.744832000	91.66	106	1
1527901631.746155000	91.6613	92	0
1527901631.746737000	91.6619	265	0
1527901631.749882000	91.665	103	1
1527901631.865026000	91.7802	526	1
1527901631.865120000	91.7802	259	1
1527901631.893612000	91.8087	87	0
1527901632.007135000	91.9223	259	0
1527901632.007692000	91.9228	148	0
1527901632.010635000	91.9258	92	0
1527901632.010828000	91.926	109	1
1527901632.011241000	91.9264	216	0
1527901632.014813000	91.9299	100	1
1527901632.098034000	92.0132	457	1
1527901632.098089000	92.0132	259	1
1527901632.123244000	92.0384	87	0
1527901632.418417000	92.3335	235	0
1527901632.418994000	92.3341	148	0
1527901632.421934000	92.3371	106	1
1527901632.422254000	92.3374	92	0
1527901632.422899000	92.338	273	0
1527901632.425941000	92.3411	103	1
1527901632.534278000	92.4494	389	1
1527901632.534364000	92.4495	260	1
1527901632.560425000	92.4756	87	0
1527901632.667249000	92.5824	233	0
1527901632.667862000	92.583	148	0
1527901632.670808000	92.5859	92	0
1527901632.670946000	92.5861	106	1
1527901632.671356000	92.5865	302	0
1527901632.674940000	92.5901	103	1
1527901632.749101000	92.6642	388	1
1527901632.749167000	92.6643	259	1
1527901632.777095000	92.6922	87	0
1527901632.884495000	92.7996	235	0
1527901632.885003000	92.8001	148	0
1527901632.887387000	92.8025	92	0
1527901632.887898000	92.803	109	1
1527901632.887971000	92.8031	216	0
1527901632.891989000	92.8071	100	1
1527901633.065163000	92.9803	388	1
1527901633.065257000	92.9804	259	1
1527901633.093096000	93.0082	87	0
1527901633.201682000	93.1168	258	0
1527901633.202176000	93.1173	148	0
1527901633.204536000	93.1197	92	0
1527901633.205522000	93.1207	314	0
1527901633.205980000	93.1211	112	1
1527901633.497183000	93.4123	402	1
1527901633.497253000	93.4124	262	1
1527901633.523912000	93.439	87	0
1527901633.534305000	93.4494	87	0
1527901633.644977000	93.5601	233	0
1527901633.645472000	93.5606	148	0
1527901633.646634000	93.5618	92	0
1527901633.647286000	93.5624	323	0
1527901633.649002000	93.5641	115	1
1527901633.904405000	93.8195	402	1
1527901633.904479000	93.8196	259	1
1527901633.932134000	93.8473	87	0
1527901634.047860000	93.963	281	0
1527901634.048357000	93.9635	148	0
1527901634.051707000	93.9668	92	0
1527901634.051964000	93.9671	109	1
1527901634.052309000	93.9674	191	0
1527901634.056025000	93.9712	100	1
1527901634.359297000	94.2744	429	1
1527901634.359356000	94.2745	223	1
1527901634.387160000	94.3023	87	0
1527901634.492764000	94.4079	360	0
1527901634.493321000	94.4084	148	0
1527901634.497022000	94.4122	106	1
1527901634.497893000	94.413	92	0
1527901634.498478000	94.4136	308	0
1527901634.502053000	94.4172	103	1
1527901634.601359000	94.5165	401	1
1527901634.601450000	94.5166	379	1
1527901634.628652000	94.5438	87	0
1527901634.737404000	94.6525	233	0
1527901634.737940000	94.6531	148	0
1527901634.740948000	94.6561	92	0
1527901634.741059000	94.6562	106	1
1527901634.741524000	94.6567	242	0
1527901634.745087000	94.6602	103	1
1527901634.851673000	94.7668	1300	1
1527901634.851765000	94.7669	379	1
1527901634.880310000	94.7954	87	0
1527901634.982346000	94.8975	258	0
1527901634.982900000	94.898	148	0
1527901634.986098000	94.9012	106	1
1527901634.986938000	94.9021	92	0
1527901634.987519000	94.9026	311	0
1527901634.991012000	94.9061	103	1
1527901635.103363000	95.0185	391	1
1527901635.103438000	95.0186	317	1
1527901635.130309000	95.0454	87	0
1527901635.243075000	95.1582	274	0
1527901635.243604000	95.1587	148	0
1527901635.246535000	95.1617	92	0
1527901635.247111000	95.1622	109	1
1527901635.247127000	95.1623	307	0
1527901635.251076000	95.1662	100	1
1527901636.692675000	96.6078	387	1
1527901636.692740000	96.6079	259	1
1527901636.719357000	96.6345	87	0
1527901637.049187000	96.9643	282	0
1527901637.049732000	96.9649	148	0
1527901637.052826000	96.968	92	0
1527901637.053120000	96.9682	109	1
1527901637.053355000	96.9685	189	0
1527901637.057221000	96.9723	100	1
1527901637.255480000	97.1706	394	1
1527901637.255538000	97.1707	262	1
1527901637.281529000	97.1967	87	0
1527901637.385761000	97.3009	235	0
1527901637.386261000	97.3014	148	0
1527901637.389184000	97.3043	92	0
1527901637.389258000	97.3044	106	1
1527901637.389832000	97.305	333	0
1527901637.393200000	97.3083	103	1
1527901638.043628000	97.9588	528	1
1527901638.043725000	97.9589	262	1
1527901638.070932000	97.9861	87	0
1527901638.183191000	98.0983	330	0
1527901638.183681000	98.0988	148	0
1527901638.187237000	98.1024	92	0
1527901638.187315000	98.1024	106	1
1527901638.187825000	98.103	333	0
1527901638.191249000	98.1064	103	1
1527901638.261299000	98.1764	459	1
1527901638.261362000	98.1765	260	1
1527901638.288188000	98.2033	87	0
1527901638.592296000	98.5074	233	0
1527901638.592832000	98.508	148	0
1527901638.596115000	98.5112	92	0
1527901638.596355000	98.5115	109	1
1527901638.596787000	98.5119	189	0
1527901638.600272000	98.5154	100	1
1527901638.743701000	98.6588	391	1
1527901638.743796000	98.6589	261	1
1527901638.770231000	98.6854	87	0
1527901638.885735000	98.8009	235	0
1527901638.886240000	98.8014	148	0
1527901638.889310000	98.8044	106	1
1527901638.889534000	98.8047	92	0
1527901638.890126000	98.8053	238	0
1527901638.893298000	98.8084	103	1
1527901639.312656000	99.2278	389	1
1527901639.312720000	99.2278	262	1
1527901639.340078000	99.2552	87	0
1527901639.451196000	99.3663	256	0
1527901639.451694000	99.3668	148	0
1527901639.454956000	99.3701	92	0
1527901639.455261000	99.3704	109	1
1527901639.456188000	99.3713	131	0
1527901639.460317000	99.3754	100	1
1527901639.592610000	99.5077	401	1
1527901639.592696000	99.5078	260	1
1527901639.621085000	99.5362	87	0
1527901639.739395000	99.6545	237	0
1527901639.739944000	99.6551	148	0
1527901639.743347000	99.6585	106	1
1527901639.743439000	99.6586	92	0
1527901639.744081000	99.6592	304	0
1527901639.747342000	99.6625	103	1
1527901640.028561000	99.9437	404	1
1527901640.028625000	99.9438	262	1
1527901640.065930000	99.9811	87	0
1527901640.167095000	100.082	256	0
1527901640.167582000	100.083	148	0
1527901640.171346000	100.086	106	1
1527901640.171844000	100.087	92	0
1527901640.172388000	100.088	132	0
1527901640.175325000	100.09	103	1
1527901640.455830000	100.371	424	1
1527901640.455895000	100.371	261	1
1527901640.491613000	100.407	87	0
1527901640.498292000	100.413	87	0
1527901640.606778000	100.522	232	0
1527901640.607279000	100.522	148	0
1527901640.610355000	100.525	109	1
1527901640.610888000	100.526	92	0
1527901640.611471000	100.527	127	0
1527901640.614343000	100.529	103	1
1527901640.831940000	100.747	399	1
1527901640.832028000	100.747	262	1
1527901640.857638000	100.773	87	0
1527901640.966331000	100.881	255	0
1527901640.966875000	100.882	148	0
1527901640.970398000	100.886	106	1
1527901640.971268000	100.886	92	0
1527901640.971849000	100.887	165	0
1527901640.975376000	100.891	103	1
1527901641.435589000	101.351	1302	1
1527901641.435680000	101.351	259	1
1527901641.461691000	101.377	87	0
1527901641.571948000	101.487	256	0
1527901641.572486000	101.488	148	0
1527901641.575395000	101.491	106	1
1527901641.576693000	101.492	92	0
1527901641.577350000	101.492	181	0
1527901641.580414000	101.496	103	1
1527901641.650612000	101.566	388	1
1527901641.650704000	101.566	260	1
1527901641.676680000	101.592	87	0
1527901641.785415000	101.701	363	0
1527901641.785965000	101.701	148	0
1527901641.789378000	101.705	92	0
1527901641.789426000	101.705	106	1
1527901641.790058000	101.705	164	0
1527901641.793440000	101.709	103	1
1527901641.867871000	101.783	388	1
1527901641.867962000	101.783	262	1
1527901641.893580000	101.809	87	0
1527901642.002314000	101.917	256	0
1527901642.002855000	101.918	148	0
1527901642.006440000	101.922	106	1
1527901642.007067000	101.922	92	0
1527901642.007641000	101.923	106	0
1527901642.010426000	101.926	103	1
1527901642.256980000	102.172	388	1
1527901642.257069000	102.172	262	1
1527901642.296717000	102.212	87	0
1527901642.406740000	102.322	235	0
1527901642.407277000	102.322	148	0
1527901642.410443000	102.326	106	1
1527901642.411483000	102.327	92	0
1527901642.412054000	102.327	307	0
1527901642.415667000	102.331	103	1
1527901642.666036000	102.581	393	1
1527901642.666091000	102.581	263	1
1527901642.693180000	102.608	87	0
1527901642.811949000	102.727	274	0
1527901642.812480000	102.728	148	0
1527901642.815548000	102.731	106	1
1527901642.817144000	102.732	92	0
1527901642.817726000	102.733	261	0
1527901642.820520000	102.736	103	1
1527901643.667158000	103.582	526	1
1527901643.667244000	103.582	260	1
1527901643.695520000	103.611	87	0
1527901643.804204000	103.719	279	0
1527901643.805305000	103.72	148	0
1527901643.807530000	103.723	106	1
1527901643.808445000	103.724	92	0
1527901643.809090000	103.724	197	0
1527901643.812553000	103.728	103	1
1527901643.876842000	103.792	460	1
1527901643.876899000	103.792	262	1
1527901643.903845000	103.819	87	0
1527901644.020926000	103.936	256	0
1527901644.021411000	103.937	148	0
1527901644.024501000	103.94	92	0
1527901644.024558000	103.94	106	1
1527901644.025113000	103.94	333	0
1527901644.028599000	103.944	103	1
1527901644.153899000	104.069	390	1
1527901644.153989000	104.069	260	1
1527901644.180500000	104.096	87	0
1527901644.296906000	104.212	307	0
1527901644.297445000	104.213	148	0
1527901644.300599000	104.216	106	1
1527901644.301000000	104.216	92	0
1527901644.301575000	104.217	274	0
1527901644.304548000	104.22	103	1
1527901644.640954000	104.556	405	1
1527901644.641043000	104.556	261	1
1527901644.667944000	104.583	87	0
1527901644.780325000	104.695	235	0
1527901644.780881000	104.696	148	0
1527901644.784644000	104.7	92	0
1527901644.784688000	104.7	106	1
1527901644.785310000	104.7	328	0
1527901644.788584000	104.704	103	1
1527901644.985031000	104.9	402	1
1527901644.985124000	104.9	260	1
1527901645.011622000	104.927	87	0
1527901645.148086000	105.063	258	0
1527901645.148575000	105.064	148	0
1527901645.151687000	105.067	106	1
1527901645.152061000	105.067	92	0
1527901645.152625000	105.068	304	0
1527901645.155653000	105.071	103	1
1527901645.340794000	105.256	425	1
1527901645.340860000	105.256	259	1
1527901645.368023000	105.283	87	0
1527901645.477975000	105.393	233	0
1527901645.478471000	105.394	148	0
1527901645.481626000	105.397	106	1
1527901645.482516000	105.398	92	0
1527901645.483172000	105.398	214	0
1527901645.486677000	105.402	103	1
1527901645.796071000	105.711	399	1
1527901645.796162000	105.711	263	1
1527901645.827164000	105.742	87	0
1527901645.933848000	105.849	233	0
1527901645.934326000	105.849	148	0
1527901645.937644000	105.853	92	0
1527901645.937731000	105.853	106	1
1527901645.938243000	105.853	310	0
1527901645.941689000	105.857	103	1
1527901646.248421000	106.164	1304	1
1527901646.248494000	106.164	266	1
1527901646.275394000	106.191	87	0
1527901646.402312000	106.317	258	0
1527901646.402882000	106.318	148	0
1527901646.405642000	106.321	106	1
1527901646.407024000	106.322	92	0
1527901646.407830000	106.323	123	0
1527901646.410686000	106.326	103	1
1527901646.645022000	106.56	389	1
1527901646.645089000	106.56	260	1
1527901646.672310000	106.587	87	0
1527901646.782203000	106.697	233	0
1527901646.782707000	106.698	148	0
1527901646.785402000	106.701	92	0
1527901646.785677000	106.701	109	1
1527901646.785980000	106.701	201	0
1527901646.789752000	106.705	100	1
1527901647.003212000	106.918	388	1
1527901647.003297000	106.918	260	1
1527901647.029063000	106.944	87	0
1527901647.144994000	107.06	258	0
1527901647.145493000	107.061	148	0
1527901647.148333000	107.063	92	0
1527901647.148788000	107.064	109	1
1527901647.150097000	107.065	305	0
1527901647.153763000	107.069	100	1
1527901647.562998000	107.478	392	1
1527901647.563060000	107.478	259	1
1527901647.588654000	107.504	87	0
1527901647.700160000	107.615	258	0
1527901647.700684000	107.616	148	0
1527901647.703836000	107.619	106	1
1527901647.705096000	107.62	92	0
1527901647.705677000	107.621	155	0
1527901647.708817000	107.624	103	1
1527901647.837231000	107.752	388	1
1527901647.837291000	107.752	260	1
1527901647.863793000	107.779	87	0
1527901647.980265000	107.895	386	0
1527901647.980755000	107.896	148	0
1527901647.983826000	107.899	106	1
1527901647.984679000	107.9	92	0
1527901647.985260000	107.9	273	0
1527901647.988765000	107.904	103	1
1527901648.195193000	108.11	528	1
1527901648.195259000	108.11	262	1
1527901648.220062000	108.135	87	0
1527901648.328674000	108.244	233	0
1527901648.329236000	108.244	148	0
1527901648.332861000	108.248	106	1
1527901648.333864000	108.249	92	0
1527901648.334752000	108.25	338	0
1527901648.337832000	108.253	103	1
1527901648.412915000	108.328	388	1
1527901648.413011000	108.328	261	1
1527901648.438147000	108.353	87	0
1527901648.543960000	108.459	232	0
1527901648.544446000	108.46	148	0
[truncated: 160 more rows]
