# Supplementary material for: Method for multi-task learning fusion network traffic classification to address small sample labels
Source: Sci Rep. 2024 Jan 30;14:2518. doi: 10.1038/s41598-024-51933-8 (PMC10827795; doi:10.1038/s41598-024-51933-8)
Supplement: Supplementary file 2 — Supplementary Information 2. [file 41598_2024_51933_MOESM2_ESM.zip › QUIC Dataset/QUIC Dataset/pretraining/Google Doc/GoogleDoc-1165.txt]

1527805168.022662000	0	296	1
1527805168.041457000	0.018795	87	0
1527805168.238932000	0.21627	323	0
1527805168.241075000	0.218413	105	1
1527805168.270687000	0.248025	1412	0
1527805168.272113000	0.249451	1412	0
1527805168.272145000	0.249483	102	1
1527805168.273628000	0.250966	1412	0
1527805168.274036000	0.251374	105	1
1527805168.274988000	0.252326	186	0
1527805168.276538000	0.253876	1412	0
1527805168.277123000	0.254461	105	1
1527805168.277910000	0.255248	1412	0
1527805168.279413000	0.256751	1412	0
1527805168.280063000	0.257401	105	1
1527805168.280851000	0.258189	188	0
1527805168.282121000	0.259459	102	1
1527805168.282254000	0.259592	1412	0
1527805168.283666000	0.261004	1412	0
1527805168.284052000	0.26139	105	1
1527805168.285094000	0.262432	1326	0
1527805168.286592000	0.26393	1412	0
1527805168.287124000	0.264462	105	1
1527805168.287966000	0.265304	1412	0
1527805168.289503000	0.266841	1412	0
1527805168.290141000	0.267479	105	1
1527805168.290899000	0.268237	188	0
1527805168.292255000	0.269593	84	0
1527805168.293122000	0.27046	105	1
1527805168.293719000	0.271057	1190	0
1527805168.295134000	0.272472	102	1
1527805168.295144000	0.272482	1412	0
1527805168.296636000	0.273974	1412	0
1527805168.297119000	0.274457	105	1
1527805168.298102000	0.27544	1412	0
1527805168.299468000	0.276806	188	0
1527805168.300122000	0.27746	105	1
1527805168.300903000	0.278241	84	0
1527805168.302330000	0.279668	1239	0
1527805168.303126000	0.280464	105	1
1527805168.303819000	0.281157	1412	0
1527805168.305142000	0.28248	102	1
1527805168.305177000	0.282515	1412	0
1527805168.306661000	0.283999	972	0
1527805168.307122000	0.28446	105	1
1527805168.308105000	0.285443	1412	0
1527805168.309561000	0.286899	999	0
1527805168.310140000	0.287478	105	1
1527805168.310949000	0.288287	1412	0
1527805168.312400000	0.289738	1412	0
1527805168.313124000	0.290462	105	1
1527805168.313862000	0.2912	1412	0
1527805168.315120000	0.292458	102	1
1527805168.315168000	0.292506	188	0
1527805168.316659000	0.293997	84	0
1527805168.317133000	0.294471	119	1
1527805168.318160000	0.295498	1412	0
1527805168.319589000	0.296927	168	0
1527805168.320122000	0.29746	105	1
1527805168.321008000	0.298346	1412	0
1527805168.322473000	0.299811	1412	0
1527805168.323126000	0.300464	105	1
1527805168.323895000	0.301233	1412	0
1527805168.325246000	0.302584	188	0
1527805168.326050000	0.303388	105	1
1527805168.326703000	0.304041	1412	0
1527805168.328056000	0.305394	102	1
1527805168.328134000	0.305472	153	0
1527805168.329870000	0.307208	1412	0
1527805168.330057000	0.307395	105	1
1527805168.331302000	0.30864	1412	0
1527805168.332731000	0.310069	1412	0
1527805168.333057000	0.310395	105	1
1527805168.334115000	0.311453	188	0
1527805168.335561000	0.312899	794	0
1527805168.336056000	0.313394	105	1
1527805168.337005000	0.314343	1412	0
1527805168.338491000	0.315829	1412	0
1527805168.339060000	0.316398	105	1
1527805168.339921000	0.317259	1412	0
1527805168.341313000	0.318651	188	0
1527805168.342051000	0.319389	105	1
1527805168.342751000	0.320089	673	0
1527805168.344064000	0.321402	102	1
1527805168.344159000	0.321497	260	0
1527805168.346187000	0.323525	102	1
1527805168.353500000	0.330838	1412	0
1527805168.355058000	0.332396	102	1
1527805168.373039000	0.350377	87	0
1527805168.952776000	0.930114	367	1
1527805168.952865000	0.930203	1412	1
1527805168.952889000	0.930227	918	1
1527805168.954238000	0.931576	218	1
1527805168.970121000	0.947459	87	0
1527805169.094102000	1.07144	258	0
1527805169.095540000	1.07288	1412	0
1527805169.096973000	1.07431	1412	0
1527805169.098462000	1.0758	1412	0
1527805169.099861000	1.0772	180	0
1527805169.101319000	1.07866	1412	0
1527805169.102731000	1.08007	1412	0
1527805169.104159000	1.0815	1071	0
1527805169.105545000	1.08288	92	0
1527805169.106975000	1.08431	157	0
1527805169.131998000	1.10934	135	1
1527805169.239122000	1.21646	218	1
1527805169.258106000	1.23544	87	0
1527805169.284982000	1.26232	376	0
1527805169.287130000	1.26447	105	1
1527805169.287718000	1.26506	80	0
1527805169.290135000	1.26747	102	1
1527805169.419241000	1.39658	466	0
1527805169.420673000	1.39801	1116	0
1527805169.422150000	1.39949	102	1
1527805169.422762000	1.4001	92	0
1527805169.424199000	1.40154	182	0
1527805169.425133000	1.40247	108	1
1527805169.683197000	1.66054	571	1
1527805169.684662000	1.662	1324	1
1527805169.700282000	1.67762	87	0
1527805169.814252000	1.79159	329	1
1527805169.832793000	1.81013	87	0
1527805169.853776000	1.83111	277	0
1527805169.855200000	1.83254	511	0
1527805169.855818000	1.83316	108	1
1527805169.858142000	1.83548	102	1
1527805169.973153000	1.95049	486	0
1527805169.973872000	1.95121	119	1
1527805169.974579000	1.95192	80	0
1527805169.976155000	1.95349	102	1
1527805169.991766000	1.9691	87	0
1527805170.043912000	2.02125	244	1
1527805170.043989000	2.02133	145	1
1527805170.061650000	2.03899	87	0
1527805170.115663000	2.093	1412	0
1527805170.117081000	2.09442	1412	0
1527805170.117255000	2.09459	111	1
1527805170.118594000	2.09593	1412	0
1527805170.120005000	2.09734	608	0
1527805170.120543000	2.09788	102	1
1527805170.121406000	2.09874	92	0
1527805170.122849000	2.10019	244	0
1527805170.129477000	2.10682	108	1
1527805170.161692000	2.13903	156	1
1527805170.161789000	2.13913	191	1
1527805170.180274000	2.15761	87	0
1527805170.347718000	2.32506	727	0
1527805170.349190000	2.32653	105	1
1527805170.349205000	2.32654	92	0
1527805170.350634000	2.32797	88	0
1527805170.351460000	2.3288	105	1
1527805170.405763000	2.3831	1412	0
1527805170.407150000	2.38449	250	0
1527805170.407260000	2.3846	102	1
1527805170.883993000	2.86133	246	1
1527805170.901914000	2.87925	87	0
1527805170.906740000	2.88408	1412	1
1527805170.906788000	2.88413	1412	1
1527805170.906826000	2.88416	409	1
1527805170.906890000	2.88423	845	1
1527805170.909376000	2.88671	1412	1
1527805170.909409000	2.88675	215	1
1527805170.925415000	2.90275	87	0
1527805170.947071000	2.92441	628	0
1527805170.949220000	2.92656	111	1
1527805170.991452000	2.96879	304	0
1527805170.992902000	2.97024	1412	0
1527805170.993779000	2.97112	102	1
1527805170.994343000	2.97168	1000	0
1527805170.996217000	2.97356	105	1
1527805171.008666000	2.986	102	0
1527805171.010067000	2.98741	87	0
1527805171.010215000	2.98755	105	1
1527805171.142260000	3.1196	1391	1
1527805171.160911000	3.13825	87	0
1527805171.484298000	3.46164	455	0
1527805171.485650000	3.46299	792	0
1527805171.486288000	3.46363	108	1
1527805171.487093000	3.46443	282	0
1527805171.488587000	3.46592	254	0
1527805171.489671000	3.46701	105	1
1527805171.490053000	3.46739	1412	0
1527805171.491472000	3.46881	1412	0
1527805171.492256000	3.46959	105	1
1527805171.492895000	3.47023	750	0
1527805171.494239000	3.47158	102	1
1527805171.494275000	3.47161	175	0
1527805171.496245000	3.47358	102	1
1527805171.874020000	3.85136	527	1
1527805171.874130000	3.85147	1412	1
1527805171.874169000	3.85151	1412	1
1527805171.874207000	3.85155	1412	1
1527805171.874244000	3.85158	1412	1
1527805171.874279000	3.85162	1412	1
1527805171.874322000	3.85166	1412	1
1527805171.874357000	3.8517	1412	1
1527805171.874395000	3.85173	1412	1
1527805171.874437000	3.85178	1412	1
1527805171.874490000	3.85183	1412	1
1527805171.874528000	3.85187	1412	1
1527805171.874560000	3.8519	1412	1
1527805171.874608000	3.85195	1295	1
1527805171.891210000	3.86855	100	0
1527805171.894028000	3.87137	87	0
1527805171.899276000	3.87661	105	1
1527805171.900276000	3.87761	1412	1
1527805171.903941000	3.88128	87	0
1527805171.918703000	3.89604	87	0
1527805172.102537000	4.07987	1343	1
1527805172.122393000	4.09973	87	0
1527805172.258432000	4.23577	447	0
1527805172.262511000	4.23985	80	0
1527805172.265914000	4.24325	108	1
1527805172.660558000	4.6379	372	0
1527805172.661923000	4.63926	97	0
1527805172.662894000	4.64023	105	1
1527805173.807424000	5.78476	331	1
1527805173.807506000	5.78484	1412	1
1527805173.807533000	5.78487	992	1
1527805173.810192000	5.78753	224	1
1527805173.810283000	5.78762	1412	1
1527805173.810322000	5.78766	1412	1
1527805173.810351000	5.78769	772	1
1527805173.816760000	5.7941	102	1
1527805173.825147000	5.80248	252	1
1527805173.825817000	5.80316	87	0
1527805173.830366000	5.8077	87	0
1527805173.831990000	5.80933	94	0
1527805173.833321000	5.81066	108	1
1527805173.834317000	5.81166	87	0
1527805173.842705000	5.82004	87	0
1527805174.057985000	6.03532	592	0
1527805174.059474000	6.03681	306	0
1527805174.060299000	6.03764	111	1
1527805174.060912000	6.03825	203	0
1527805174.061283000	6.03862	102	1
1527805174.063291000	6.04063	102	1
1527805174.065861000	6.0432	251	1
1527805174.078519000	6.05586	87	0
1527805174.083540000	6.06088	87	0
1527805174.130543000	6.10788	372	0
1527805174.132299000	6.10964	108	1
1527805174.133550000	6.11089	80	0
1527805174.135348000	6.11269	102	1
1527805174.258066000	6.2354	909	0
1527805174.259486000	6.23682	1412	0
1527805174.260329000	6.23767	105	1
1527805174.260995000	6.23833	1412	0
1527805174.262433000	6.23977	1412	0
1527805174.263308000	6.24065	105	1
1527805174.263817000	6.24116	180	0
1527805174.265277000	6.24261	1412	0
1527805174.265311000	6.24265	102	1
1527805174.266719000	6.24406	1357	0
1527805174.267302000	6.24464	105	1
1527805174.268183000	6.24552	1412	0
1527805174.269614000	6.24695	1412	0
1527805174.271039000	6.24838	1412	0
1527805174.271346000	6.24868	102	1
1527805174.272449000	6.24979	188	0
1527805174.273413000	6.25075	108	1
1527805174.273884000	6.25122	1225	0
1527805174.275319000	6.25266	102	1
1527805174.293234000	6.27057	1412	0
1527805174.294650000	6.27199	1412	0
1527805174.295300000	6.27264	105	1
1527805174.296101000	6.27344	1412	0
1527805174.297281000	6.27462	102	1
1527805174.297498000	6.27484	198	0
1527805174.299018000	6.27636	1412	0
1527805174.300429000	6.27777	730	0
1527805174.301877000	6.27922	1412	0
1527805174.303306000	6.28064	1412	0
1527805174.304735000	6.28207	1412	0
1527805174.306130000	6.28347	188	0
1527805174.306461000	6.2838	102	1
1527805174.307646000	6.28498	1412	0
1527805174.309133000	6.28647	1412	0
1527805174.310561000	6.2879	1412	0
1527805174.311295000	6.28863	123	1
1527805174.311958000	6.2893	180	0
1527805174.313349000	6.29069	105	1
1527805174.313413000	6.29075	1412	0
1527805174.314824000	6.29216	355	0
1527805174.315283000	6.29262	105	1
1527805174.316268000	6.29361	1412	0
1527805174.317695000	6.29503	1412	0
1527805174.318295000	6.29563	105	1
1527805174.319173000	6.29651	1412	0
1527805174.320570000	6.29791	188	0
1527805174.321988000	6.29933	84	0
1527805174.323451000	6.30079	1412	0
1527805174.324720000	6.30206	102	1
1527805174.324841000	6.30218	210	0
1527805174.326317000	6.30366	1412	0
1527805174.326420000	6.30376	111	1
1527805174.327743000	6.30508	1412	0
1527805174.329225000	6.30656	1412	0
1527805174.330608000	6.30795	188	0
1527805174.332057000	6.3094	1185	0
1527805174.332323000	6.30966	114	1
1527805174.333489000	6.31083	1412	0
1527805174.334916000	6.31225	1412	0
1527805174.335301000	6.31264	119	1
1527805174.336336000	6.31367	1412	0
1527805174.337740000	6.31508	188	0
1527805174.338911000	6.31625	102	1
1527805174.339223000	6.31656	1000	0
1527805174.340666000	6.318	1412	0
1527805174.342091000	6.31943	1249	0
1527805174.342997000	6.32034	105	1
1527805174.343502000	6.32084	744	0
1527805174.344303000	6.32164	108	1
1527805174.344941000	6.32228	1412	0
1527805174.346370000	6.32371	1327	0
1527805174.347798000	6.32514	1412	0
1527805174.349284000	6.32662	1412	0
1527805174.349894000	6.32723	102	1
1527805174.350664000	6.328	337	0
1527805174.352090000	6.32943	165	0
1527805174.352569000	6.32991	114	1
1527805174.365690000	6.34303	1402	0
1527805174.367309000	6.34465	102	1
1527805174.371544000	6.34888	87	0
1527805175.579739000	7.55708	432	1
1527805175.579813000	7.55715	145	1
1527805175.597579000	7.57492	87	0
1527805175.653611000	7.63095	1412	0
1527805175.655027000	7.63236	1412	0
1527805175.655375000	7.63271	111	1
1527805175.656484000	7.63382	1412	0
1527805175.657945000	7.63528	682	0
1527805175.658358000	7.6357	105	1
1527805175.659417000	7.63675	148	0
1527805175.661363000	7.6387	102	1
1527805176.648224000	8.62556	862	1
1527805176.648319000	8.62566	295	1
1527805176.651323000	8.62866	327	1
1527805176.651412000	8.62875	1412	1
1527805176.651438000	8.62878	1412	1
1527805176.651458000	8.6288	982	1
1527805176.665585000	8.64292	87	0
1527805176.672368000	8.64971	87	0
1527805176.725718000	8.70306	404	1
1527805176.739646000	8.71698	397	0
1527805176.741456000	8.71879	102	1
1527805176.743204000	8.72054	87	0
1527805176.745460000	8.7228	80	0
1527805176.747461000	8.7248	105	1
1527805176.832509000	8.80985	291	0
1527805176.834017000	8.81136	1400	0
1527805176.834471000	8.81181	105	1
1527805176.835446000	8.81278	513	0
1527805176.836877000	8.81422	592	0
1527805176.837432000	8.81477	105	1
1527805176.838367000	8.81571	635	0
1527805176.839789000	8.81713	467	0
1527805176.840430000	8.81777	105	1
1527805176.841218000	8.81856	697	0
1527805176.842422000	8.81976	102	1
1527805176.842916000	8.82025	484	0
1527805176.844427000	8.82177	102	1
1527805176.844462000	8.8218	835	0
1527805176.845893000	8.82323	649	0
1527805176.846550000	8.82389	105	1
1527805176.847309000	8.82465	519	0
1527805176.848437000	8.82578	102	1
1527805176.848800000	8.82614	439	0
1527805176.850237000	8.82757	701	0
1527805176.850450000	8.82779	102	1
1527805176.852940000	8.83028	102	1
1527805176.856020000	8.83336	616	0
1527805176.857441000	8.83478	558	0
1527805176.857459000	8.8348	102	1
1527805176.858942000	8.83628	654	0
1527805176.859431000	8.83677	105	1
1527805176.860366000	8.8377	583	0
1527805176.861798000	8.83914	689	0
1527805176.862429000	8.83977	105	1
1527805176.865312000	8.84265	92	0
1527805176.866431000	8.84377	102	1
1527805176.867669000	8.84501	235	0
1527805176.869446000	8.84678	102	1
1527805176.892381000	8.86972	287	0
1527805176.893784000	8.87112	103	0
1527805176.894445000	8.87178	105	1
1527805176.896209000	8.87355	322	0
1527805176.897444000	8.87478	102	1
1527805177.392117000	9.36946	1412	1
1527805177.392192000	9.36953	1412	1
1527805177.392226000	9.36956	460	1
1527805177.392286000	9.36962	844	1
1527805177.412195000	9.38953	87	0
1527805177.467166000	9.4445	547	0
1527805177.468635000	9.44597	165	0
1527805177.469484000	9.44682	108	1
1527805177.764918000	9.74226	1004	1
1527805177.764993000	9.74233	95	1
1527805177.782543000	9.75988	87	0
1527805177.927996000	9.90533	239	0
1527805177.929506000	9.90684	105	1
1527805177.929533000	9.90687	365	0
1527805177.931266000	9.9086	338	0
1527805177.931727000	9.90907	105	1
1527805178.525447000	10.5028	476	1
1527805178.525534000	10.5029	110	1
1527805178.526837000	10.5042	478	1
1527805178.526903000	10.5042	88	1
1527805178.528070000	10.5054	304	1
1527805178.542641000	10.52	87	0
1527805178.547944000	10.5253	87	0
1527805178.633550000	10.6109	294	0
1527805178.634964000	10.6123	151	0
1527805178.636214000	10.6136	108	1
1527805178.637171000	10.6145	92	0
1527805178.638549000	10.6159	105	1
1527805178.638664000	10.616	230	0
1527805178.640545000	10.6179	102	1
1527805178.646377000	10.6237	283	0
1527805178.647781000	10.6251	103	0
1527805178.648561000	10.6259	105	1
1527805178.649367000	10.6267	92	0
1527805178.650572000	10.6279	102	1
1527805178.650797000	10.6281	157	0
1527805178.652569000	10.6299	102	1
1527805178.689187000	10.6665	246	0
1527805178.690604000	10.6679	140	0
1527805178.691565000	10.6689	105	1
1527805178.692690000	10.67	92	0
1527805178.694126000	10.6715	181	0
1527805178.694683000	10.672	105	1
1527805179.176956000	11.1543	395	1
1527805179.177002000	11.1543	255	1
1527805179.194044000	11.1714	87	0
1527805179.595445000	11.5728	372	1
1527805179.595566000	11.5729	1412	1
1527805179.595591000	11.5729	1412	1
1527805179.595613000	11.573	1412	1
1527805179.595676000	11.573	1412	1
1527805179.595699000	11.573	1412	1
1527805179.595735000	11.5731	1412	1
1527805179.595770000	11.5731	1412	1
1527805179.595805000	11.5731	1412	1
1527805179.595841000	11.5732	1412	1
1527805179.595873000	11.5732	1412	1
1527805179.595910000	11.5732	1412	1
1527805179.595946000	11.5733	1412	1
1527805179.595996000	11.5733	1412	1
1527805179.596019000	11.5734	1412	1
1527805179.596054000	11.5734	1412	1
1527805179.596102000	11.5734	1412	1
1527805179.596125000	11.5735	1412	1
1527805179.596148000	11.5735	1412	1
1527805179.597692000	11.575	1412	1
1527805179.597752000	11.5751	1412	1
1527805179.597808000	11.5751	1412	1
1527805179.597862000	11.5752	1412	1
1527805179.597887000	11.5752	1412	1
1527805179.597921000	11.5753	1412	1
1527805179.597955000	11.5753	1412	1
1527805179.597990000	11.5753	1412	1
1527805179.598013000	11.5754	1412	1
1527805179.598053000	11.5754	1412	1
1527805179.598100000	11.5754	1412	1
1527805179.598121000	11.5755	1412	1
1527805179.598177000	11.5755	1412	1
1527805179.598199000	11.5755	1412	1
1527805179.598222000	11.5756	1412	1
1527805179.598259000	11.5756	789	1
1527805179.612658000	11.59	87	0
1527805179.614110000	11.5914	87	0
1527805179.617575000	11.5949	87	0
1527805179.619628000	11.597	87	0
1527805179.622092000	11.5994	87	0
1527805179.777162000	11.7545	399	0
1527805179.778705000	11.756	120	1
1527805179.782993000	11.7603	80	0
1527805179.784711000	11.762	102	1
1527805180.150937000	12.1283	336	0
1527805180.152335000	12.1297	146	0
1527805180.152691000	12.13	105	1
1527805180.154926000	12.1323	92	0
1527805180.156317000	12.1337	229	0
1527805180.156832000	12.1342	105	1
1527805180.204950000	12.1823	361	1
1527805180.205768000	12.1831	296	1
1527805180.221616000	12.199	87	0
1527805180.226362000	12.2037	87	0
1527805180.250802000	12.2281	397	1
1527805180.267731000	12.2451	87	0
1527805180.296016000	12.2734	233	0
1527805180.297430000	12.2748	118	0
1527805180.297670000	12.275	108	1
1527805180.299090000	12.2764	92	0
1527805180.300523000	12.2779	204	0
1527805180.301080000	12.2784	105	1
1527805180.328218000	12.3056	393	1
1527805180.328294000	12.3056	265	1
1527805180.346580000	12.3239	87	0
1527805180.383406000	12.3607	258	0
1527805180.384816000	12.3622	279	0
1527805180.385655000	12.363	108	1
1527805180.386728000	12.3641	92	0
1527805180.388263000	12.3656	196	0
1527805180.388767000	12.3661	105	1
1527805180.432409000	12.4097	566	0
1527805180.433829000	12.4112	804	0
1527805180.434717000	12.4121	105	1
1527805180.435315000	12.4127	92	0
1527805180.436630000	12.414	102	1
1527805180.436752000	12.4141	299	0
1527805180.438644000	12.416	102	1
1527805180.475225000	12.4526	289	0
1527805180.476634000	12.454	146	0
1527805180.476701000	12.454	102	1
1527805180.478657000	12.456	102	1
1527805180.479185000	12.4565	92	0
1527805180.480628000	12.458	280	0
1527805180.480643000	12.458	102	1
1527805180.482649000	12.46	102	1
1527805180.494047000	12.4714	1412	1
1527805180.494082000	12.4714	413	1
1527805180.514069000	12.4914	87	0
1527805180.746659000	12.724	976	0
1527805180.748671000	12.726	105	1
1527805180.781198000	12.7585	667	1
1527805180.799800000	12.7771	87	0
1527805180.978997000	12.9563	776	0
1527805180.980772000	12.9581	105	1
1527805180.996021000	12.9734	792	1
1527805180.996097000	12.9734	258	1
1527805181.013473000	12.9908	87	0
1527805181.149020000	13.1264	320	0
1527805181.150496000	13.1278	146	0
1527805181.150746000	13.1281	108	1
1527805181.152869000	13.1302	92	0
1527805181.154309000	13.1316	274	0
1527805181.154754000	13.1321	105	1
1527805181.252340000	13.2297	392	1
1527805181.252415000	13.2298	254	1
1527805181.269991000	13.2473	87	0
1527805181.351264000	13.3286	258	0
1527805181.352687000	13.33	146	0
1527805181.352787000	13.3301	105	1
1527805181.354788000	13.3321	102	1
1527805181.354821000	13.3322	92	0
1527805181.356769000	13.3341	102	1
1527805181.386142000	13.3635	160	0
1527805181.387781000	13.3651	102	1
1527805181.704142000	13.6815	393	1
1527805181.704229000	13.6816	257	1
1527805181.722946000	13.7003	87	0
1527805181.804561000	13.7819	235	0
1527805181.805985000	13.7833	146	0
1527805181.806743000	13.7841	108	1
1527805181.808744000	13.7861	92	0
1527805181.810121000	13.7875	297	0
1527805181.810710000	13.788	105	1
1527805182.116199000	14.0935	393	1
1527805182.116290000	14.0936	255	1
1527805182.134149000	14.1115	87	0
1527805182.277801000	14.2551	236	0
1527805182.279338000	14.2567	146	0
1527805182.279749000	14.2571	108	1
1527805182.280802000	14.2581	92	0
1527805182.282271000	14.2596	138	0
1527805182.282763000	14.2601	105	1
1527805182.562232000	14.5396	390	1
1527805182.562294000	14.5396	255	1
1527805182.579732000	14.5571	87	0
1527805182.665059000	14.6424	349	0
1527805182.666512000	14.6439	146	0
1527805182.666804000	14.6441	108	1
1527805182.667922000	14.6453	92	0
1527805182.669482000	14.6468	117	0
1527805182.669902000	14.6472	105	1
1527805182.781838000	14.7592	389	1
1527805182.781933000	14.7593	255	1
1527805182.799506000	14.7768	87	0
1527805182.908089000	14.8854	235	0
1527805182.909578000	14.8869	146	0
1527805182.909849000	14.8872	108	1
1527805182.911316000	14.8887	92	0
1527805182.912794000	14.8901	206	0
1527805182.912864000	14.8902	102	1
1527805182.914862000	14.8922	102	1
1527805183.292829000	15.2702	390	1
1527805183.292904000	15.2702	254	1
1527805183.319462000	15.2968	87	0
1527805183.438644000	15.416	258	0
1527805183.440050000	15.4174	148	0
1527805183.440831000	15.4182	108	1
1527805183.442130000	15.4195	92	0
1527805183.443554000	15.4209	97	0
1527805183.444078000	15.4214	105	1
1527805183.504648000	15.482	389	1
1527805183.504709000	15.482	258	1
1527805183.521843000	15.4992	87	0
1527805183.625827000	15.6032	232	0
1527805183.627254000	15.6046	148	0
1527805183.627917000	15.6053	108	1
1527805183.632294000	15.6096	92	0
1527805183.633730000	15.6111	265	0
1527805183.633977000	15.6113	105	1
1527805183.855406000	15.8327	390	1
1527805183.855497000	15.8328	260	1
1527805183.872491000	15.8498	87	0
1527805183.973914000	15.9513	233	0
1527805183.975317000	15.9527	148	0
1527805183.975874000	15.9532	108	1
1527805183.978218000	15.9556	92	0
1527805183.979657000	15.957	331	0
1527805183.979900000	15.9572	105	1
1527805184.122291000	16.0996	389	1
1527805184.122358000	16.0997	255	1
1527805184.141988000	16.1193	87	0
1527805184.234616000	16.212	233	0
1527805184.236086000	16.2134	148	0
1527805184.236863000	16.2142	108	1
1527805184.237985000	16.2153	92	0
1527805184.239481000	16.2168	239	0
1527805184.239947000	16.2173	105	1
1527805184.454575000	16.4319	993	1
1527805184.454652000	16.432	258	1
1527805184.472313000	16.4497	87	0
1527805184.639307000	16.6166	302	0
1527805184.640777000	16.6181	148	0
1527805184.641027000	16.6184	108	1
1527805184.642798000	16.6201	92	0
1527805184.644315000	16.6217	340	0
1527805184.644873000	16.6222	105	1
1527805184.894498000	16.8718	587	1
1527805184.894593000	16.8719	262	1
1527805184.911971000	16.8893	87	0
1527805185.059068000	17.0364	232	0
1527805185.060535000	17.0379	148	0
1527805185.061063000	17.0384	108	1
1527805185.062317000	17.0397	92	0
1527805185.063753000	17.0411	321	0
1527805185.064000000	17.0413	105	1
1527805185.316537000	17.2939	787	1
1527805185.316623000	17.294	262	1
1527805185.333943000	17.3113	87	0
1527805185.431036000	17.4084	280	0
1527805185.432500000	17.4098	148	0
1527805185.432950000	17.4103	108	1
1527805185.433973000	17.4113	92	0
1527805185.435393000	17.4127	120	0
1527805185.435925000	17.4133	105	1
1527805185.544301000	17.5216	394	1
1527805185.544362000	17.5217	256	1
1527805185.562164000	17.5395	87	0
1527805185.652640000	17.63	277	0
1527805185.654049000	17.6314	148	0
1527805185.654952000	17.6323	108	1
1527805185.655579000	17.6329	92	0
1527805185.656931000	17.6343	102	1
1527805185.657015000	17.6344	294	0
1527805185.658936000	17.6363	102	1
1527805185.785243000	17.7626	390	1
1527805185.785320000	17.7627	260	1
1527805185.802478000	17.7798	87	0
1527805185.888529000	17.8659	233	0
1527805185.889949000	17.8673	148	0
1527805185.890026000	17.8674	105	1
1527805185.891999000	17.8693	102	1
1527805185.892014000	17.8694	92	0
1527805185.893457000	17.8708	310	0
1527805185.893990000	17.8713	105	1
1527805186.015791000	17.9931	392	1
1527805186.015859000	17.9932	257	1
1527805186.033372000	18.0107	87	0
1527805186.177874000	18.1552	322	0
1527805186.179368000	18.1567	148	0
1527805186.179965000	18.1573	108	1
1527805186.181700000	18.159	92	0
1527805186.182958000	18.1603	102	1
1527805186.183174000	18.1605	119	0
1527805186.184982000	18.1623	102	1
1527805186.468430000	18.4458	393	1
1527805186.468513000	18.4459	261	1
1527805186.486125000	18.4635	87	0
1527805186.577321000	18.5547	255	0
1527805186.578804000	18.5561	148	0
1527805186.579045000	18.5564	108	1
1527805186.581028000	18.5584	92	0
1527805186.582423000	18.5598	182	0
1527805186.582979000	18.5603	105	1
1527805186.802295000	18.7796	391	1
1527805186.802370000	18.7797	258	1
1527805186.819469000	18.7968	87	0
1527805187.112950000	19.0903	235	0
1527805187.114715000	19.0921	148	0
1527805187.115036000	19.0924	108	1
1527805187.116814000	19.0942	92	0
1527805187.118118000	19.0955	102	1
1527805187.118254000	19.0956	184	0
1527805187.120111000	19.0974	102	1
1527805187.601680000	19.579	394	1
1527805187.601744000	19.5791	255	1
1527805187.619833000	19.5972	87	0
1527805187.735095000	19.7124	256	0
1527805187.736507000	19.7138	148	0
1527805187.737065000	19.7144	108	1
1527805187.738857000	19.7162	92	0
1527805187.740083000	19.7174	102	1
1527805187.740393000	19.7177	311	0
1527805187.742075000	19.7194	102	1
1527805187.942537000	19.9199	392	1
1527805187.942630000	19.92	259	1
1527805187.960282000	19.9376	87	0
1527805188.109336000	20.0867	326	0
1527805188.110813000	20.0882	148	0
1527805188.111141000	20.0885	108	1
1527805188.112900000	20.0902	92	0
1527805188.114155000	20.0915	102	1
1527805188.114322000	20.0917	279	0
1527805188.116163000	20.0935	102	1
1527805188.365198000	20.3425	392	1
1527805188.365265000	20.3426	260	1
1527805188.392239000	20.3696	87	0
1527805188.551288000	20.5286	258	0
1527805188.552688000	20.53	148	0
1527805188.553132000	20.5305	108	1
1527805188.554659000	20.532	92	0
1527805188.556096000	20.5334	294	0
1527805188.556155000	20.5335	102	1
1527805188.558103000	20.5354	102	1
1527805188.740404000	20.7177	994	1
1527805188.740493000	20.7178	255	1
1527805188.757430000	20.7348	87	0
1527805188.855670000	20.833	235	0
1527805188.857078000	20.8344	148	0
1527805188.857135000	20.8345	105	1
1527805188.858906000	20.8362	92	0
1527805188.859108000	20.8364	105	1
1527805188.860361000	20.8377	192	0
1527805188.862120000	20.8395	102	1
1527805193.036963000	25.0143	584	1
1527805193.037059000	25.0144	258	1
1527805193.054717000	25.0321	87	0
1527805193.236165000	25.2135	255	0
1527805193.237624000	25.215	148	0
1527805193.237720000	25.2151	105	1
1527805193.239238000	25.2166	92	0
1527805193.239645000	25.217	105	1
1527805193.240600000	25.2179	89	0
1527805193.242661000	25.22	102	1
1527805193.371633000	25.349	787	1
1527805193.371709000	25.349	259	1
1527805193.389785000	25.3671	87	0
1527805193.533173000	25.5105	255	0
1527805193.534587000	25.5119	148	0
1527805193.534671000	25.512	105	1
1527805193.536664000	25.514	102	1
1527805193.537925000	25.5153	92	0
1527805193.539358000	25.5167	226	0
1527805193.539604000	25.5169	105	1
1527805193.573803000	25.5511	392	1
1527805193.573860000	25.5512	256	1
1527805193.591648000	25.569	87	0
1527805193.740734000	25.7181	235	0
1527805193.742144000	25.7195	148	0
1527805193.742611000	25.7199	108	1
1527805193.745401000	25.7227	92	0
1527805193.746827000	25.7242	319	0
1527805193.747620000	25.725	105	1
1527805193.892031000	25.8694	394	1
1527805193.892117000	25.8695	262	1
1527805193.909471000	25.8868	87	0
1527805194.071037000	26.0484	278	0
1527805194.072445000	26.0498	148	0
1527805194.072839000	26.0502	108	1
1527805194.074956000	26.0523	92	0
1527805194.076371000	26.0537	269	0
1527805194.076815000	26.0542	105	1
1527805194.311174000	26.2885	392	1
1527805194.311241000	26.2886	264	1
1527805194.330588000	26.3079	87	0
1527805194.483701000	26.461	258	0
1527805194.485043000	26.4624	148	0
1527805194.485691000	26.463	108	1
1527805194.486937000	26.4643	92	0
1527805194.488435000	26.4658	325	0
1527805194.488918000	26.4663	105	1
1527805194.743628000	26.721	394	1
1527805194.743718000	26.7211	261	1
1527805194.762272000	26.7396	87	0
1527805194.870165000	26.8475	255	0
1527805194.871581000	26.8489	148	0
1527805194.871828000	26.8492	108	1
1527805194.873718000	26.8511	92	0
1527805194.875167000	26.8525	324	0
1527805194.875655000	26.853	105	1
1527805195.205171000	27.1825	392	1
1527805195.205264000	27.1826	258	1
1527805195.225604000	27.2029	87	0
1527805195.371920000	27.3493	300	0
1527805195.373322000	27.3507	148	0
1527805195.373707000	27.351	108	1
1527805195.375869000	27.3532	92	0
1527805195.377306000	27.3546	241	0
1527805195.377791000	27.3551	105	1
1527805195.554187000	27.5315	390	1
1527805195.554285000	27.5316	260	1
1527805195.572663000	27.55	87	0
1527805195.655324000	27.6327	320	0
1527805195.656765000	27.6341	148	0
1527805195.656811000	27.6341	105	1
1527805195.658780000	27.6361	102	1
1527805195.660182000	27.6375	92	0
1527805195.661608000	27.6389	94	0
1527805195.661833000	27.6392	105	1
1527805196.034766000	28.0121	393	1
1527805196.034841000	28.0122	265	1
1527805196.049615000	28.027	100	0
1527805196.051777000	28.0291	102	1
1527805196.052510000	28.0298	87	0
1527805196.144397000	28.1217	235	0
1527805196.145759000	28.1231	105	1
1527805196.145797000	28.1231	148	0
1527805196.147528000	28.1249	92	0
1527805196.147737000	28.1251	105	1
1527805196.149033000	28.1264	104	0
1527805196.150806000	28.1281	102	1
1527805196.267550000	28.2449	394	1
1527805196.267647000	28.245	257	1
1527805196.285795000	28.2631	87	0
1527805196.382368000	28.3597	258	0
1527805196.383805000	28.3611	148	0
1527805196.383876000	28.3612	105	1
1527805196.385232000	28.3626	92	0
1527805196.385826000	28.3632	105	1
1527805196.386742000	28.3641	200	0
1527805196.388828000	28.3662	102	1
1527805196.527283000	28.5046	994	1
1527805196.527359000	28.5047	257	1
1527805196.556869000	28.5342	87	0
1527805196.652327000	28.6297	233	0
1527805196.653808000	28.6311	148	0
1527805196.653868000	28.6312	105	1
1527805196.655837000	28.6332	102	1
1527805196.656981000	28.6343	92	0
1527805196.658473000	28.6358	91	0
1527805196.658945000	28.6363	105	1
1527805196.690322000	28.6677	92	0
1527805196.691850000	28.6692	102	1
1527805196.740227000	28.7176	584	1
1527805196.740290000	28.7176	257	1
1527805196.757652000	28.735	87	0
1527805196.867890000	28.8452	232	0
1527805196.869367000	28.8467	148	0
1527805196.869910000	28.8472	108	1
1527805196.871977000	28.8493	92	0
1527805196.873686000	28.851	250	0
1527805196.873835000	28.8512	105	1
1527805196.977061000	28.9544	791	1
1527805196.977148000	28.9545	263	1
1527805196.996440000	28.9738	87	0
1527805197.095859000	29.0732	325	0
1527805197.097300000	29.0746	148	0
1527805197.097821000	29.0752	108	1
1527805197.100553000	29.0779	92	0
1527805197.101867000	29.0792	102	1
1527805197.101902000	29.0792	245	0
1527805197.103867000	29.0812	102	1
1527805197.448351000	29.4257	392	1
1527805197.448412000	29.4258	256	1
1527805197.465555000	29.4429	87	0
1527805197.634772000	29.6121	255	0
1527805197.636194000	29.6135	158	0
1527805197.636916000	29.6143	108	1
1527805197.637642000	29.615	303	0
1527805197.638832000	29.6162	102	1
1527805198.077033000	30.0544	388	1
1527805198.077096000	30.0544	256	1
1527805198.094697000	30.072	87	0
1527805198.191128000	30.1685	233	0
1527805198.192551000	30.1699	148	0
1527805198.192943000	30.1703	108	1
1527805198.195794000	30.1731	92	0
1527805198.197223000	30.1746	243	0
1527805198.197862000	30.1752	105	1
1527805198.427338000	30.4047	392	1
1527805198.427412000	30.4048	264	1
1527805198.444620000	30.422	87	0
1527805198.598457000	30.5758	256	0
1527805198.599852000	30.5772	148	0
1527805198.599947000	30.5773	105	1
1527805198.601901000	30.5792	102	1
1527805198.602572000	30.5799	92	0
1527805198.603882000	30.5812	102	1
1527805198.603993000	30.5813	304	0
1527805198.605884000	30.5832	102	1
1527805198.708044000	30.6854	388	1
1527805198.708103000	30.6854	263	1
1527805198.725000000	30.7023	87	0
1527805198.825813000	30.8032	232	0
1527805198.827298000	30.8046	148	0
1527805198.827994000	30.8053	108	1
1527805198.828795000	30.8061	92	0
1527805198.830236000	30.8076	289	0
1527805198.830889000	30.8082	105	1
1527805199.278418000	31.2558	391	1
1527805199.278505000	31.2558	259	1
1527805199.296928000	31.2743	87	0
1527805199.382665000	31.36	256	0
1527805199.384093000	31.3614	148	0
1527805199.385036000	31.3624	108	1
1527805199.387312000	31.3647	92	0
1527805199.388855000	31.3662	261	0
1527805199.389065000	31.3664	105	1
1527805199.887039000	31.8644	393	1
1527805199.887116000	31.8645	261	1
1527805199.904654000	31.882	87	0
1527805200.002784000	31.9801	279	0
1527805200.004196000	31.9815	148	0
1527805200.004969000	31.9823	108	1
1527805200.007114000	31.9845	92	0
1527805200.008612000	31.9859	304	0
1527805200.009118000	31.9865	105	1
1527805200.214466000	32.1918	392	1
1527805200.214549000	32.1919	260	1
1527805200.231930000	32.2093	87	0
1527805200.490915000	32.4683	256	0
1527805200.492327000	32.4697	148	0
1527805200.493003000	32.4703	108	1
1527805200.493823000	32.4712	92	0
1527805200.494970000	32.4723	102	1
1527805200.495260000	32.4726	317	0
1527805200.497046000	32.4744	102	1
1527805200.532157000	32.5095	389	1
1527805200.532250000	32.5096	259	1
1527805200.550896000	32.5282	87	0
1527805200.704741000	32.6821	255	0
1527805200.706156000	32.6835	148	0
1527805200.707009000	32.6843	108	1
1527805200.708369000	32.6857	92	0
1527805200.709804000	32.6871	178	0
1527805200.710228000	32.6876	105	1
1527805200.747290000	32.7246	389	1
1527805200.747378000	32.7247	259	1
1527805200.766792000	32.7441	87	0
1527805200.865452000	32.8428	274	0
1527805200.866845000	32.8442	148	0
1527805200.867084000	32.8444	108	1
1527805200.869626000	32.847	92	0
1527805200.871022000	32.8484	102	1
1527805200.871053000	32.8484	274	0
1527805200.873020000	32.8504	102	1
1527805201.017896000	32.9952	992	1
1527805201.017955000	32.9953	260	1
1527805201.035391000	33.0127	87	0
1527805201.127278000	33.1046	322	0
1527805201.128756000	33.1061	148	0
1527805201.129075000	33.1064	108	1
1527805201.132488000	33.1098	92	0
1527805201.133928000	33.1113	329	0
1527805201.134177000	33.1115	105	1
1527805201.451733000	33.4291	585	1
1527805201.451812000	33.4292	263	1
1527805201.469320000	33.4467	87	0
1527805201.619417000	33.5968	256	0
1527805201.620809000	33.5981	148	0
1527805201.621120000	33.5985	108	1
1527805201.623483000	33.6008	92	0
1527805201.624919000	33.6023	148	0
1527805201.625091000	33.6024	105	1
1527805201.920506000	33.8978	788	1
1527805201.920567000	33.8979	259	1
1527805201.951389000	33.9287	87	0
1527805202.047551000	34.0249	235	0
1527805202.049037000	34.0264	148	0
1527805202.049136000	34.0265	105	1
1527805202.050937000	34.0283	92	0
1527805202.051173000	34.0285	105	1
1527805202.052344000	34.0297	290	0
1527805202.054159000	34.0315	102	1
1527805202.297346000	34.2747	394	1
1527805202.297435000	34.2748	262	1
1527805202.314377000	34.2917	87	0
1527805202.438526000	34.4159	256	0
1527805202.439935000	34.4173	148	0
1527805202.440171000	34.4175	108	1
1527805202.441713000	34.4191	92	0
1527805202.443108000	34.4204	102	1
1527805202.443143000	34.4205	158	0
1527805202.445114000	34.4225	102	1
1527805202.536679000	34.514	393	1
1527805202.536767000	34.5141	257	1
1527805202.554716000	34.5321	87	0
1527805202.653585000	34.6309	233	0
1527805202.654999000	34.6323	148	0
1527805202.655266000	34.6326	108	1
1527805202.657314000	34.6347	92	0
1527805202.658860000	34.6362	105	0
1527805202.659174000	34.6365	105	1
1527805202.746342000	34.7237	389	1
1527805202.746441000	34.7238	259	1
1527805202.763535000	34.7409	87	0
1527805202.929016000	34.9064	325	0
1527805202.930330000	34.9077	148	0
1527805202.931229000	34.9086	108	1
1527805202.934212000	34.9116	92	0
1527805202.935651000	34.913	130	0
1527805202.936173000	34.9135	105	1
1527805203.117870000	35.0952	388	1
1527805203.117937000	35.0953	259	1
1527805203.135633000	35.113	87	0
1527805203.234247000	35.2116	236	0
1527805203.235678000	35.213	148	0
1527805203.236180000	35.2135	108	1
1527805203.238436000	35.2158	92	0
1527805203.239889000	35.2172	153	0
1527805203.240439000	35.2178	105	1
1527805203.428438000	35.4058	393	1
1527805203.428521000	35.4059	258	1
1527805203.447555000	35.4249	87	0
1527805203.604916000	35.5823	259	0
1527805203.606325000	35.5837	148	0
1527805203.607258000	35.5846	108	1
1527805203.608530000	35.5859	92	0
1527805203.609965000	35.5873	311	0
1527805203.610197000	35.5875	105	1
1527805203.988630000	35.966	391	1
1527805203.988697000	35.966	260	1
1527805204.006103000	35.9834	87	0
1527805204.093041000	36.0704	235	0
1527805204.094417000	36.0718	148	0
1527805204.095302000	36.0726	108	1
1527805204.096862000	36.0742	92	0
1527805204.098267000	36.0756	102	1
1527805204.098300000	36.0756	227	0
1527805204.100272000	36.0776	102	1
1527805204.243329000	36.2207	394	1
1527805204.243427000	36.2208	264	1
1527805204.260747000	36.2381	87	0
1527805204.371972000	36.3493	256	0
1527805204.373323000	36.3507	148	0
1527805204.374303000	36.3516	108	1
1527805204.375589000	36.3529	92	0
1527805204.377083000	36.3544	222	0
1527805204.377314000	36.3547	105	1
1527805204.463940000	36.4413	389	1
1527805204.464057000	36.4414	258	1
1527805204.481386000	36.4587	87	0
1527805204.563692000	36.541	235	0
1527805204.565106000	36.5424	148	0
1527805204.565283000	36.5426	105	1
1527805204.567227000	36.5446	102	1
1527805204.568582000	36.5459	92	0
1527805204.570019000	36.5474	237	0
1527805204.570588000	36.5479	105	1
1527805204.702563000	36.6799	394	1
1527805204.702637000	36.68	263	1
1527805204.720207000	36.6975	87	0
1527805204.832633000	36.81	281	0
1527805204.834042000	36.8114	148	0
1527805204.834314000	36.8117	108	1
1527805204.837178000	36.8145	92	0
1527805204.838665000	36.816	192	0
1527805204.839275000	36.8166	105	1
1527805205.160727000	37.1381	994	1
1527805205.160789000	37.1381	262	1
1527805205.179358000	37.1567	87	0
1527805205.263085000	37.2404	233	0
1527805205.264528000	37.2419	148	0
1527805205.265284000	37.2426	108	1
1527805205.267521000	37.2449	92	0
1527805205.269028000	37.2464	216	0
1527805205.269283000	37.2466	105	1
1527805205.499228000	37.4766	587	1
1527805205.499330000	37.4767	259	1
1527805205.516837000	37.4942	87	0
1527805205.665400000	37.6427	277	0
1527805205.666867000	37.6442	148	0
1527805205.667297000	37.6446	108	1
1527805205.668366000	37.6457	92	0
1527805205.669870000	37.6472	165	0
1527805205.670347000	37.6477	105	1
1527805205.853679000	37.831	790	1
1527805205.853764000	37.8311	260	1
1527805205.871337000	37.8487	87	0
1527805205.989826000	37.9672	277	0
1527805205.991256000	37.9686	148	0
1527805205.991340000	37.9687	105	1
1527805205.992699000	37.97	92	0
1527805205.993342000	37.9707	105	1
1527805205.994127000	37.9715	274	0
1527805205.996348000	37.9737	102	1
1527805206.291864000	38.2692	390	1
1527805206.291950000	38.2693	260	1
1527805206.309998000	38.2873	87	0
1527805206.394641000	38.372	343	0
1527805206.396060000	38.3734	148	0
1527805206.396400000	38.3737	108	1
1527805206.397457000	38.3748	92	0
1527805206.398965000	38.3763	194	0
1527805206.399615000	38.377	105	1
1527805206.612609000	38.5899	393	1
1527805206.612702000	38.59	257	1
1527805206.630295000	38.6076	87	0
1527805206.786247000	38.7636	233	0
1527805206.787666000	38.765	148	0
1527805206.788379000	38.7657	108	1
1527805206.789162000	38.7665	92	0
1527805206.790588000	38.7679	93	0
1527805206.791348000	38.7687	105	1
1527805207.022702000	39	393	1
1527805207.022793000	39.0001	261	1
1527805207.040126000	39.0175	87	0
1527805207.141832000	39.1192	233	0
1527805207.143256000	39.1206	148	0
1527805207.143508000	39.1208	108	1
1527805207.144701000	39.122	92	0
1527805207.146195000	39.1235	246	0
1527805207.146426000	39.1238	105	1
1527805207.365227000	39.3426	388	1
1527805207.365313000	39.3427	257	1
1527805207.382403000	39.3597	87	0
1527805207.629436000	39.6068	256	0
1527805207.630908000	39.6082	148	0
1527805207.631412000	39.6088	108	1
1527805207.633777000	39.6111	92	0
1527805207.635206000	39.6125	97	0
1527805207.635421000	39.6128	105	1
1527805207.693950000	39.6713	389	1
1527805207.694016000	39.6714	260	1
1527805207.710865000	39.6882	87	0
1527805207.810493000	39.7878	235	0
1527805207.811962000	39.7893	148	0
1527805207.812437000	39.7898	108	1
1527805207.813936000	39.7913	92	0
1527805207.815322000	39.7927	317	0
1527805207.815553000	39.7929	105	1
1527805207.924475000	39.9018	390	1
1527805207.924526000	39.9019	257	1
1527805207.942108000	39.9194	87	0
1527805208.033180000	40.0105	324	0
1527805208.034604000	40.0119	148	0
1527805208.035452000	40.0128	108	1
1527805208.037322000	40.0147	92	0
1527805208.038868000	40.0162	126	0
1527805208.039402000	40.0167	105	1
1527805208.402130000	40.3795	387	1
1527805208.402197000	40.3795	260	1
1527805208.419322000	40.3967	87	0
1527805208.512313000	40.4897	255	0
1527805208.513736000	40.4911	148	0
1527805208.514532000	40.4919	108	1
1527805208.516300000	40.4936	92	0
1527805208.517662000	40.495	107	0
1527805208.518457000	40.4958	105	1
1527805208.859893000	40.8372	391	1
1527805208.859986000	40.8373	258	1
1527805208.876748000	40.8541	87	0
1527805209.014348000	40.9917	236	0
1527805209.015811000	40.9931	148	0
1527805209.016568000	40.9939	108	1
1527805209.017254000	40.9946	92	0
1527805209.018549000	40.9959	102	1
1527805209.018748000	40.9961	185	0
1527805209.020551000	40.9979	102	1
1527805209.068756000	41.0461	391	1
1527805209.068820000	41.0462	261	1
1527805209.085999000	41.0633	87	0
1527805209.174740000	41.1521	235	0
1527805209.176154000	41.1535	148	0
1527805209.176514000	41.1539	108	1
1527805209.179187000	41.1565	92	0
1527805209.180559000	41.1579	102	1
1527805209.180658000	41.158	120	0
1527805209.182565000	41.1599	102	1
1527805209.330060000	41.3074	998	1
1527805209.330138000	41.3075	262	1
1527805209.348485000	41.3258	87	0
1527805209.499531000	41.4769	256	0
1527805209.500898000	41.4782	148	0
1527805209.501527000	41.4789	108	1
1527805209.502349000	41.4797	92	0
1527805209.503827000	41.4812	86	0
1527805209.504497000	41.4818	105	1
1527805210.251568000	42.2289	584	1
1527805210.251653000	42.229	260	1
1527805210.269379000	42.2467	87	0
1527805210.374273000	42.3516	256	0
1527805210.375685000	42.353	148	0
1527805210.376559000	42.3539	108	1
1527805210.377541000	42.3549	92	0
1527805210.379041000	42.3564	265	0
1527805210.379843000	42.3572	105	1
1527805210.511128000	42.4885	788	1
1527805210.511188000	42.4885	257	1
1527805210.530056000	42.5074	87	0
1527805210.642410000	42.6197	281	0
1527805210.643927000	42.6213	148	0
1527805210.644657000	42.622	108	1
1527805210.646361000	42.6237	92	0
1527805210.647639000	42.625	102	1
1527805210.647929000	42.6253	258	0
1527805210.649647000	42.627	102	1
1527805211.072031000	43.0494	393	1
1527805211.072129000	43.0495	260	1
1527805211.095073000	43.0724	87	0
1527805211.196264000	43.1736	231	0
1527805211.197647000	43.175	148	0
1527805211.197735000	43.1751	105	1
1527805211.199219000	43.1766	92	0
1527805211.199672000	43.177	105	1
1527805211.200647000	43.178	273	0
1527805211.202694000	43.18	102	1
1527805211.412059000	43.3894	387	1
1527805211.412133000	43.3895	260	1
1527805211.429526000	43.4069	87	0
1527805211.544653000	43.522	278	0
1527805211.546066000	43.5234	148	0
1527805211.546641000	43.524	108	1
1527805211.548514000	43.5259	92	0
1527805211.549953000	43.5273	299	0
1527805211.550661000	43.528	105	1
1527805211.681898000	43.6592	392	1
1527805211.681990000	43.6593	259	1
1527805211.700231000	43.6776	87	0
1527805211.807041000	43.7844	275	0
1527805211.808531000	43.7859	148	0
1527805211.808789000	43.7861	108	1
1527805211.810554000	43.7879	92	0
1527805211.811986000	43.7893	133	0
1527805211.812617000	43.79	105	1
1527805212.242714000	44.2201	389	1
1527805212.242796000	44.2201	260	1
1527805212.260749000	44.2381	87	0
1527805212.345363000	44.3227	343	0
1527805212.346840000	44.3242	148	0
1527805212.347773000	44.3251	108	1
1527805212.349312000	44.3267	92	0
1527805212.350717000	44.3281	242	0
1527805212.350758000	44.3281	102	1
1527805212.352754000	44.3301	102	1
1527805212.562299000	44.5396	388	1
1527805212.562385000	44.5397	260	1
1527805212.579643000	44.557	87	0
1527805212.658988000	44.6363	235	0
1527805212.660368000	44.6377	148	0
1527805212.660718000	44.6381	108	1
1527805212.661864000	44.6392	92	0
1527805212.663220000	44.6406	179	0
1527805212.663941000	44.6413	105	1
1527805212.972009000	44.9493	394	1
1527805212.972072000	44.9494	261	1
1527805212.988430000	44.9658	87	0
1527805213.095914000	45.0733	233	0
1527805213.097324000	45.0747	148	0
1527805213.097729000	45.0751	108	1
1527805213.099174000	45.0765	92	0
1527805213.100668000	45.078	206	0
1527805213.100750000	45.0781	102	1
1527805213.102797000	45.0801	102	1
1527805213.385039000	45.3624	393	1
1527805213.385122000	45.3625	257	1
1527805213.403371000	45.3807	87	0
1527805213.485998000	45.4633	256	0
1527805213.487361000	45.4647	148	0
1527805213.487749000	45.4651	108	1
1527805213.489606000	45.4669	92	0
1527805213.491042000	45.4684	142	0
1527805213.491719000	45.4691	105	1
1527805213.728585000	45.7059	389	1
1527805213.728661000	45.706	259	1
1527805213.746799000	45.7241	87	0
1527805213.839394000	45.8167	235	0
1527805213.840802000	45.8181	148	0
1527805213.841845000	45.8192	108	1
1527805213.843270000	45.8206	92	0
1527805213.844711000	45.822	218	0
1527805213.844790000	45.8221	102	1
1527805213.846829000	45.8242	102	1
1527805214.141891000	46.1192	394	1
1527805214.141963000	46.1193	263	1
1527805214.158887000	46.1362	87	0
1527805214.240318000	46.2177	326	0
1527805214.241731000	46.2191	148	0
1527805214.241822000	46.2192	105	1
1527805214.243850000	46.2212	102	1
1527805214.245105000	46.2224	92	0
1527805214.246547000	46.2239	204	0
1527805214.246777000	46.2241	105	1
1527805214.552238000	46.5296	993	1
1527805214.552326000	46.5297	261	1
1527805214.571161000	46.5485	87	0
1527805214.793794000	46.7711	258	0
1527805214.795209000	46.7725	148	0
1527805214.795808000	46.7731	108	1
1527805214.797986000	46.7753	92	0
1527805214.799492000	46.7768	182	0
1527805214.799999000	46.7773	105	1
1527805214.837120000	46.8145	585	1
1527805214.837203000	46.8145	259	1
1527805214.854861000	46.8322	87	0
1527805214.957838000	46.9352	232	0
1527805214.959309000	46.9366	148	0
1527805214.959820000	46.9372	108	1
1527805214.963552000	46.9409	92	0
1527805214.964849000	46.9422	102	1
1527805214.964994000	46.9423	124	0
1527805214.966848000	46.9442	102	1
1527805215.118329000	47.0957	787	1
1527805215.118391000	47.0957	260	1
1527805215.135322000	47.1127	87	0
1527805215.249716000	47.2271	233	0
1527805215.251132000	47.2285	148	0
1527805215.251941000	47.2293	108	1
1527805215.253778000	47.2311	92	0
1527805215.255215000	47.2326	274	0
1527805215.255819000	47.2332	105	1
1527805215.568326000	47.5457	389	1
1527805215.568391000	47.5457	263	1
1527805215.596323000	47.5737	87	0
1527805215.688392000	47.6657	255	0
1527805215.689804000	47.6671	148	0
1527805215.689894000	47.6672	105	1
1527805215.691877000	47.6692	102	1
1527805215.692041000	47.6694	92	0
1527805215.693477000	47.6708	277	0
1527805215.693892000	47.6712	105	1
1527805216.032030000	48.0094	392	1
1527805216.032105000	48.0094	266	1
1527805216.049958000	48.0273	87	0
1527805216.132353000	48.1097	235	0
1527805216.133770000	48.1111	148	0
1527805216.134023000	48.1114	108	1
1527805216.135215000	48.1126	92	0
1527805216.136647000	48.114	282	0
1527805216.137171000	48.1145	105	1
1527805216.284090000	48.2614	393	1
1527805216.284174000	48.2615	259	1
1527805216.303075000	48.2804	87	0
1527805216.402145000	48.3795	304	0
1527805216.403555000	48.3809	148	0
1527805216.403899000	48.3812	108	1
1527805216.405602000	48.3829	92	0
1527805216.406907000	48.3842	102	1
1527805216.407059000	48.3844	98	0
1527805216.408918000	48.3863	102	1
1527805216.548611000	48.5259	390	1
1527805216.548698000	48.526	263	1
1527805216.565760000	48.5431	87	0
1527805216.647829000	48.6252	235	0
1527805216.649300000	48.6266	148	0
1527805216.649918000	48.6273	108	1
1527805216.652483000	48.6298	92	0
1527805216.653916000	48.6313	299	0
1527805216.653934000	48.6313	102	1
1527805216.655990000	48.6333	102	1
1527805216.810045000	48.7874	394	1
1527805216.810133000	48.7875	262	1
1527805216.828190000	48.8055	87	0
1527805216.917587000	48.8949	254	0
1527805216.919010000	48.8963	148	0
1527805216.919066000	48.8964	105	1
1527805216.920999000	48.8983	102	1
1527805216.922662000	48.9	92	0
1527805216.923995000	48.9013	102	1
1527805216.924017000	48.9014	96	0
1527805216.926009000	48.9033	102	1
1527805217.225534000	49.2029	391	1
1527805217.225628000	49.203	258	1
1527805217.242340000	49.2197	87	0
1527805217.338665000	49.316	300	0
1527805217.340076000	49.3174	148	0
1527805217.340961000	49.3183	108	1
1527805217.344825000	49.3222	92	0
1527805217.346247000	49.3236	104	0
1527805217.346969000	49.3243	105	1
1527805217.536270000	49.5136	390	1
1527805217.536360000	49.5137	258	1
1527805217.554185000	49.5315	87	0
1527805217.634576000	49.6119	318	0
1527805217.636021000	49.6134	148	0
1527805217.636082000	49.6134	105	1
1527805217.637897000	49.6152	92	0
1527805217.638002000	49.6153	102	1
1527805217.639414000	49.6168	86	0
1527805217.639961000	49.6173	105	1
1527805218.008216000	49.9856	387	1
1527805218.008294000	49.9856	263	1
1527805218.036248000	50.0136	87	0
1527805218.124756000	50.1021	233	0
1527805218.126181000	50.1035	148	0
1527805218.127088000	50.1044	108	1
1527805218.129045000	50.1064	92	0
1527805218.130484000	50.1078	153	0
1527805218.130977000	50.1083	105	1
1527805218.357621000	50.335	393	1
1527805218.357716000	50.3351	261	1
1527805218.379519000	50.3569	87	0
1527805218.484646000	50.462	256	0
1527805218.486060000	50.4634	148	0
1527805218.486152000	50.4635	105	1
1527805218.488091000	50.4654	102	1
1527805218.488721000	50.4661	92	0
1527805218.490086000	50.4674	102	1
1527805218.490093000	50.4674	237	0
1527805218.492095000	50.4694	102	1
1527805218.778414000	50.7558	993	1
1527805218.778499000	50.7558	258	1
1527805218.796255000	50.7736	87	0
1527805218.897251000	50.8746	232	0
1527805218.898728000	50.8761	148	0
1527805218.899079000	50.8764	108	1
1527805218.902093000	50.8794	92	0
1527805218.903562000	50.8809	264	0
1527805218.904034000	50.8814	105	1
1527805219.189449000	51.1668	587	1
1527805219.189515000	51.1669	257	1
1527805219.209496000	51.1868	87	0
1527805219.380824000	51.3582	255	0
1527805219.382248000	51.3596	148	0
1527805219.383155000	51.3605	108	1
1527805219.387361000	51.3647	92	0
1527805219.388952000	51.3663	210	0
1527805219.389186000	51.3665	105	1
1527805219.447550000	51.4249	791	1
1527805219.447617000	51.425	256	1
1527805219.465523000	51.4429	87	0
1527805219.568740000	51.5461	328	0
1527805219.570129000	51.5475	148	0
1527805219.570194000	51.5475	105	1
1527805219.572152000	51.5495	102	1
1527805219.573139000	51.5505	92	0
1527805219.574608000	51.5519	204	0
1527805219.575063000	51.5524	105	1
1527805219.981348000	51.9587	390	1
1527805219.981446000	51.9588	257	1
1527805219.998804000	51.9761	87	0
1527805220.105433000	52.0828	235	0
1527805220.106880000	52.0842	148	0
1527805220.107150000	52.0845	108	1
1527805220.110034000	52.0874	92	0
1527805220.111421000	52.0888	91	0
1527805220.112107000	52.0894	105	1
1527805220.237336000	52.2147	389	1
1527805220.237433000	52.2148	259	1
1527805220.254689000	52.232	87	0
1527805220.353888000	52.3312	256	0
1527805220.355302000	52.3326	148	0
1527805220.356128000	52.3335	108	1
1527805220.358048000	52.3354	92	0
1527805220.359543000	52.3369	182	0
1527805220.360125000	52.3375	105	1
1527805220.561074000	52.5384	389	1
1527805220.561170000	52.5385	262	1
1527805220.579371000	52.5567	87	0
1527805220.765043000	52.7424	235	0
1527805220.766426000	52.7438	148	0
1527805220.767258000	52.7446	108	1
1527805220.769978000	52.7473	92	0
1527805220.771223000	52.7486	102	1
1527805220.771387000	52.7487	276	0
1527805220.773235000	52.7506	102	1
1527805220.977601000	52.9549	394	1
1527805220.977697000	52.955	264	1
1527805220.994418000	52.9718	87	0
1527805221.119220000	53.0966	236	0
1527805221.120685000	53.098	148	0
1527805221.121176000	53.0985	108	1
1527805221.124955000	53.1023	92	0
1527805221.126258000	53.1036	102	1
1527805221.126324000	53.1037	151	0
1527805221.128188000	53.1055	102	1
1527805221.417530000	53.3949	394	1
1527805221.417602000	53.3949	259	1
1527805221.435708000	53.413	87	0
1527805221.542839000	53.5202	256	0
1527805221.544245000	53.5216	148	0
1527805221.544306000	53.5216	105	1
1527805221.546156000	53.5235	92	0
1527805221.546199000	53.5235	102	1
1527805221.547609000	53.5249	266	0
1527805221.548175000	53.5255	105	1
1527805221.813927000	53.7913	389	1
1527805221.813990000	53.7913	261	1
1527805221.831085000	53.8084	87	0
1527805221.857479000	53.8348	87	0
1527805221.999586000	53.9769	282	0
1527805222.001013000	53.9784	148	0
1527805222.001264000	53.9786	111	1
1527805222.002423000	53.9798	92	0
1527805222.003893000	53.9812	242	0
1527805222.004377000	53.9817	105	1
1527805222.214675000	54.192	391	1
1527805222.214766000	54.1921	259	1
1527805222.231839000	54.2092	87	0
1527805222.386862000	54.3642	258	0
1527805222.388273000	54.3656	148	0
1527805222.389333000	54.3667	108	1
1527805222.390850000	54.3682	92	0
1527805222.392281000	54.3696	248	0
1527805222.392335000	54.3697	102	1
1527805222.394337000	54.3717	102	1
1527805222.423405000	54.4007	394	1
1527805222.423463000	54.4008	262	1
1527805222.440296000	54.4176	87	0
1527805222.547623000	54.525	255	0
1527805222.549105000	54.5264	148	0
1527805222.549359000	54.5267	108	1
1527805222.552227000	54.5296	92	0
1527805222.553659000	54.531	220	0
1527805222.554233000	54.5316	105	1
1527805222.793597000	54.7709	391	1
1527805222.793662000	54.771	258	1
1527805222.810855000	54.7882	87	0
1527805222.967080000	54.9444	274	0
1527805222.968606000	54.9459	148	0
1527805222.969296000	54.9466	108	1
1527805222.970176000	54.9475	92	0
1527805222.971607000	54.9489	132	0
1527805222.972256000	54.9496	105	1
1527805223.215731000	55.1931	992	1
1527805223.215792000	55.1931	259	1
1527805223.233717000	55.2111	87	0
1527805223.321224000	55.2986	320	0
1527805223.322641000	55.3	148	0
1527805223.323368000	55.3007	108	1
1527805223.325111000	55.3024	92	0
1527805223.326343000	55.3037	102	1
1527805223.326567000	55.3039	176	0
1527805223.328347000	55.3057	102	1
1527805223.453608000	55.4309	587	1
1527805223.453708000	55.431	260	1
1527805223.481732000	55.4591	87	0
1527805223.566205000	55.5435	256	0
1527805223.567571000	55.5449	148	0
1527805223.568380000	55.5457	108	1
1527805223.569162000	55.5465	92	0
1527805223.570595000	55.5479	114	0
1527805223.571325000	55.5487	105	1
1527805223.663393000	55.6407	788	1
1527805223.663482000	55.6408	260	1
1527805223.682197000	55.6595	87	0
1527805223.786201000	55.7635	233	0
1527805223.787623000	55.765	148	0
1527805223.788363000	55.7657	108	1
1527805223.790727000	55.7681	92	0
1527805223.792163000	55.7695	205	0
1527805223.792411000	55.7697	105	1
1527805224.033778000	56.0111	389	1
1527805224.033845000	56.0112	258	1
1527805224.051797000	56.0291	87	0
1527805224.144256000	56.1216	235	0
1527805224.145669000	56.123	148	0
1527805224.146363000	56.1237	108	1
1527805224.148332000	56.1257	92	0
1527805224.149810000	56.1271	256	0
1527805224.150397000	56.1277	105	1
1527805224.284848000	56.2622	394	1
1527805224.284944000	56.2623	263	1
1527805224.302732000	56.2801	87	0
1527805224.451533000	56.4289	258	0
1527805224.452956000	56.4303	148	0
1527805224.453361000	56.4307	108	1
1527805224.455162000	56.4325	92	0
1527805224.456375000	56.4337	102	1
1527805224.456618000	56.434	229	0
1527805224.458385000	56.4357	102	1
1527805224.694889000	56.6722	390	1
1527805224.694950000	56.6723	262	1
1527805224.712604000	56.6899	87	0
1527805224.801326000	56.7787	326	0
1527805224.802740000	56.7801	148	0
1527805224.803427000	56.7808	108	1
1527805224.804951000	56.7823	92	0
1527805224.806329000	56.7837	246	0
1527805224.806397000	56.7837	102	1
1527805224.808406000	56.7857	102	1
1527805224.961638000	56.939	389	1
1527805224.961717000	56.9391	263	1
1527805224.979252000	56.9566	87	0
1527805225.066341000	57.0437	233	0
1527805225.067753000	57.0451	148	0
1527805225.068397000	57.0457	108	1
1527805225.069692000	57.047	92	0
1527805225.071127000	57.0485	268	0
1527805225.071663000	57.049	105	1
1527805225.278606000	57.2559	389	1
1527805225.278699000	57.256	260	1
1527805225.295508000	57.2728	87	0
1527805225.383061000	57.3604	259	0
1527805225.384433000	57.3618	148	0
1527805225.384486000	57.3618	105	1
1527805225.385967000	57.3633	92	0
1527805225.386448000	57.3638	105	1
1527805225.387328000	57.3647	136	0
1527805225.389415000	57.3668	102	1
1527805225.595716000	57.5731	395	1
1527805225.595814000	57.5732	261	1
1527805225.619289000	57.5966	87	0
1527805225.711145000	57.6885	232	0
1527805225.712494000	57.6898	148	0
1527805225.713524000	57.6909	108	1
1527805225.715291000	57.6926	92	0
1527805225.716666000	57.694	314	0
1527805225.717432000	57.6948	105	1
1527805225.865916000	57.8433	388	1
1527805225.866008000	57.8433	262	1
1527805225.883689000	57.861	87	0
1527805225.981269000	57.9586	233	0
1527805225.982741000	57.9601	148	0
1527805225.983543000	57.9609	108	1
1527805225.985317000	57.9627	92	0
1527805225.986741000	57.9641	305	0
1527805225.987438000	57.9648	105	1
1527805226.146115000	58.1235	389	1
1527805226.146179000	58.1235	261	1
1527805226.163023000	58.1404	87	0
1527805226.244026000	58.2214	233	0
1527805226.245405000	58.2227	148	0
1527805226.245507000	58.2228	105	1
1527805226.247538000	58.2249	102	1
1527805226.247570000	58.2249	92	0
1527805226.249149000	58.2265	114	0
1527805226.249601000	58.2269	105	1
1527805226.385075000	58.3624	393	1
1527805226.385137000	58.3625	262	1
1527805226.403474000	58.3808	87	0
1527805226.488345000	58.4657	305	0
1527805226.489767000	58.4671	148	0
1527805226.490495000	58.4678	108	1
1527805226.491700000	58.469	92	0
1527805226.493125000	58.4705	266	0
1527805226.493488000	58.4708	105	1
1527805226.615794000	58.5931	994	1
1527805226.615885000	58.5932	260	1
1527805226.633108000	58.6104	87	0
1527805226.734703000	58.712	233	0
1527805226.736114000	58.7135	148	0
1527805226.736507000	58.7138	108	1
1527805226.737541000	58.7149	92	0
1527805226.739051000	58.7164	270	0
1527805226.739509000	58.7168	105	1
1527805226.914910000	58.8922	389	1
1527805226.914971000	58.8923	261	1
1527805226.932205000	58.9095	87	0
1527805227.012880000	58.9902	255	0
1527805227.014299000	58.9916	148	0
1527805227.014550000	58.9919	108	1
1527805227.016901000	58.9942	92	0
1527805227.018426000	58.9958	338	0
1527805227.018963000	58.9963	105	1
1527805227.245017000	59.2224	583	1
1527805227.245079000	59.2224	261	1
1527805227.263657000	59.241	87	0
1527805227.370766000	59.3481	300	0
1527805227.372160000	59.3495	148	0
1527805227.372530000	59.3499	108	1
1527805227.373813000	59.3512	92	0
1527805227.375266000	59.3526	118	0
1527805227.375790000	59.3531	105	1
1527805227.462871000	59.4402	788	1
1527805227.462972000	59.4403	262	1
1527805227.480138000	59.4575	87	0
1527805227.573648000	59.551	322	0
1527805227.575062000	59.5524	148	0
1527805227.575544000	59.5529	108	1
1527805227.577403000	59.5547	92	0
1527805227.578531000	59.5559	102	1
1527805227.578924000	59.5563	323	0
1527805227.580549000	59.5579	102	1
1527805227.719317000	59.6967	393	1
1527805227.719394000	59.6967	259	1
1527805227.737284000	59.7146	87	0
1527805227.842508000	59.8198	233	0
1527805227.843903000	59.8212	148	0
1527805227.844558000	59.8219	108	1
1527805227.846305000	59.8236	92	0
1527805227.847594000	59.8249	102	1
1527805227.847781000	59.8251	278	0
1527805227.849618000	59.827	102	1
1527805228.179016000	60.1564	393	1
1527805228.179107000	60.1564	264	1
1527805228.196657000	60.174	87	0
1527805228.298001000	60.2753	233	0
1527805228.299422000	60.2768	148	0
1527805228.299698000	60.277	108	1
1527805228.301476000	60.2788	92	0
1527805228.302909000	60.2802	170	0
1527805228.303582000	60.2809	105	1
1527805228.670999000	60.6483	392	1
1527805228.671083000	60.6484	260	1
1527805228.690522000	60.6679	87	0
1527805228.779114000	60.7565	260	0
1527805228.780535000	60.7579	148	0
1527805228.780637000	60.758	105	1
1527805228.782665000	60.76	92	0
1527805228.782710000	60.76	102	1
1527805228.784112000	60.7615	243	0
1527805228.784636000	60.762	105	1
1527805231.366193000	63.3435	373	1
1527805231.366277000	63.3436	1412	1
1527805231.366304000	63.3436	1412	1
1527805231.366344000	63.3437	1412	1
1527805231.366395000	63.3437	776	1
1527805231.383378000	63.3607	87	0
1527805231.481382000	63.4587	414	0
1527805231.482904000	63.4602	105	1
1527805231.485075000	63.4624	80	0
1527805231.486819000	63.4642	102	1
1527805231.567303000	63.5446	393	1
1527805231.567396000	63.5447	263	1
1527805231.585329000	63.5627	87	0
1527805231.683472000	63.6608	329	0
1527805231.684878000	63.6622	105	1
1527805231.684910000	63.6622	148	0
1527805231.686872000	63.6642	102	1
1527805231.687640000	63.665	92	0
1527805231.689136000	63.6665	219	0
1527805231.689761000	63.6671	105	1
1527805231.774943000	63.7523	391	1
1527805231.775012000	63.7524	259	1
1527805231.792222000	63.7696	87	0
1527805231.872546000	63.8499	235	0
1527805231.873965000	63.8513	148	0
1527805231.874884000	63.8522	108	1
1527805231.875683000	63.853	92	0
1527805231.877105000	63.8544	106	0
1527805231.877782000	63.8551	105	1
1527805232.023277000	64.0006	390	1
1527805232.023370000	64.0007	259	1
1527805232.040485000	64.0178	87	0
1527805232.137957000	64.1153	235	0
1527805232.139443000	64.1168	148	0
1527805232.140076000	64.1174	108	1
1527805232.141806000	64.1191	92	0
1527805232.143240000	64.1206	94	0
1527805232.143870000	64.1212	105	1
1527805232.328088000	64.3054	389	1
1527805232.328150000	64.3055	260	1
1527805232.346431000	64.3238	87	0
1527805232.446804000	64.4241	255	0
1527805232.448228000	64.4256	148	0
1527805232.448824000	64.4262	108	1
1527805232.449869000	64.4272	92	0
1527805232.451309000	64.4286	144	0
1527805232.451811000	64.4291	105	1
1527805232.586104000	64.5634	995	1
1527805232.586169000	64.5635	258	1
1527805232.604043000	64.5814	87	0
1527805232.696222000	64.6736	235	0
1527805232.697633000	64.675	148	0
1527805232.697910000	64.6752	108	1
1527805232.699154000	64.6765	92	0
1527805232.700591000	64.6779	228	0
1527805232.701330000	64.6787	105	1
1527805232.796443000	64.7738	589	1
1527805232.796539000	64.7739	265	1
1527805232.815483000	64.7928	87	0
1527805232.903604000	64.8809	279	0
1527805232.905948000	64.8833	105	1
1527805232.908242000	64.8856	148	0
1527805232.909727000	64.8871	92	0
1527805232.910009000	64.8873	105	1
1527805232.911151000	64.8885	108	0
1527805232.912924000	64.8903	102	1
1527805233.065117000	65.0425	788	1
1527805233.065207000	65.0425	258	1
1527805233.085131000	65.0625	87	0
1527805233.193969000	65.1713	233	0
1527805233.195391000	65.1727	148	0
1527805233.195885000	65.1732	108	1
1527805233.198478000	65.1758	92	0
1527805233.199863000	65.1772	102	1
1527805233.199885000	65.1772	223	0
1527805233.201876000	65.1792	102	1
1527805233.285811000	65.2631	393	1
1527805233.285899000	65.2632	262	1
1527805233.303334000	65.2807	87	0
1527805233.441014000	65.4184	278	0
1527805233.442429000	65.4198	148	0
1527805233.442907000	65.4202	108	1
1527805233.444878000	65.4222	92	0
1527805233.446324000	65.4237	337	0
1527805233.446860000	65.4242	105	1
1527805233.495061000	65.4724	393	1
1527805233.495154000	65.4725	261	1
1527805233.511979000	65.4893	87	0
1527805233.599340000	65.5767	277	0
1527805233.600791000	65.5781	148	0
1527805233.601058000	65.5784	108	1
1527805233.603082000	65.5804	92	0
1527805233.604515000	65.5819	145	0
1527805233.604970000	65.5823	105	1
1527805233.737287000	65.7146	393	1
1527805233.737353000	65.7147	260	1
1527805233.754299000	65.7316	87	0
1527805233.869586000	65.8469	320	0
1527805233.871062000	65.8484	148	0
1527805233.872001000	65.8493	108	1
1527805233.872949000	65.8503	92	0
1527805233.874346000	65.8517	111	0
1527805233.874896000	65.8522	105	1
1527805234.188980000	66.1663	389	1
1527805234.189069000	66.1664	261	1
1527805234.208620000	66.186	87	0
1527805234.298141000	66.2755	233	0
1527805234.299617000	66.277	148	0
1527805234.299982000	66.2773	108	1
1527805234.301408000	66.2787	92	0
1527805234.302879000	66.2802	145	0
1527805234.302943000	66.2803	102	1
1527805234.304923000	66.2823	102	1
1527805234.635553000	66.6129	389	1
1527805234.635615000	66.613	260	1
1527805234.653342000	66.6307	87	0
1527805234.803404000	66.7807	254	0
1527805234.804879000	66.7822	148	0
1527805234.805123000	66.7825	108	1
1527805234.806322000	66.7837	92	0
1527805234.807752000	66.7851	123	0
1527805234.807973000	66.7853	105	1
1527805235.536944000	67.5143	390	1
1527805235.537032000	67.5144	259	1
1527805235.554698000	67.532	87	0
1527805235.654811000	67.6321	256	0
1527805235.656273000	67.6336	148	0
1527805235.657010000	67.6343	108	1
1527805235.659285000	67.6366	92	0
1527805235.660727000	67.6381	248	0
1527805235.661188000	67.6385	105	1
1527805236.416549000	68.3939	393	1
1527805236.416638000	68.394	263	1
1527805236.434522000	68.4119	87	0
1527805236.521448000	68.4988	255	0
1527805236.522901000	68.5002	148	0
1527805236.523158000	68.5005	108	1
1527805236.524324000	68.5017	92	0
1527805236.525779000	68.5031	332	0
1527805236.526260000	68.5036	105	1
1527805236.587217000	68.5646	369	1
1527805236.587301000	68.5646	1412	1
1527805236.587326000	68.5647	1412	1
1527805236.587368000	68.5647	1412	1
1527805236.587397000	68.5647	1162	1
1527805236.605227000	68.5826	87	0
1527805236.609629000	68.587	100	0
1527805236.611066000	68.5884	105	1
1527805236.612829000	68.5902	87	0
1527805236.663787000	68.6411	926	1
1527805236.663866000	68.6412	263	1
1527805236.681525000	68.6589	393	0
1527805236.683223000	68.6606	105	1
1527805236.684379000	68.6617	87	0
1527805236.687130000	68.6645	80	0
1527805236.689127000	68.6665	105	1
1527805236.843135000	68.8205	335	0
1527805236.844542000	68.8219	148	0
1527805236.845074000	68.8224	105	1
1527805236.846826000	68.8242	92	0
1527805236.848050000	68.8254	102	1
1527805236.848341000	68.8257	291	0
1527805236.850135000	68.8275	102	1
1527805237.101657000	69.079	392	1
1527805237.101754000	69.0791	266	1
1527805237.119645000	69.097	87	0
1527805237.203328000	69.1807	233	0
1527805237.205114000	69.1825	105	1
1527805237.205402000	69.1827	148	0
1527805237.207094000	69.1844	102	1
1527805237.209434000	69.1868	92	0
1527805237.210851000	69.1882	239	0
1527805237.211232000	69.1886	105	1
1527805237.531337000	69.5087	587	1
1527805237.531428000	69.5088	258	1
1527805237.549364000	69.5267	87	0
1527805237.666461000	69.6438	256	0
1527805237.667877000	69.6452	148	0
1527805237.668316000	69.6457	108	1
1527805237.812376000	69.7897	92	0
1527805237.813854000	69.7912	327	0
1527805237.814440000	69.7918	105	1
1527805237.975272000	69.9526	792	1
1527805237.975340000	69.9527	265	1
1527805237.993825000	69.9712	87	0
1527805238.068389000	70.0457	232	0
1527805238.069840000	70.0472	148	0
1527805238.070143000	70.0475	108	1
1527805238.072292000	70.0496	92	0
1527805238.073713000	70.0511	273	0
1527805238.074257000	70.0516	105	1
1527805238.260553000	70.2379	388	1
1527805238.260649000	70.238	258	1
1527805238.278523000	70.2559	87	0
1527805238.379205000	70.3565	301	0
1527805238.380653000	70.358	148	0
1527805238.381160000	70.3585	108	1
1527805238.382094000	70.3594	92	0
1527805238.383456000	70.3608	181	0
1527805238.384164000	70.3615	105	1
1527805238.831634000	70.809	388	1
1527805238.831699000	70.809	259	1
1527805238.848736000	70.8261	87	0
1527805238.951674000	70.929	235	0
1527805238.953096000	70.9304	148	0
1527805238.953348000	70.9307	108	1
1527805238.955112000	70.9325	92	0
1527805238.956549000	70.9339	285	0
1527805238.957194000	70.9345	105	1
1527805239.230815000	71.2082	394	1
1527805239.230884000	71.2082	262	1
1527805239.248216000	71.2256	87	0
1527805239.351064000	71.3284	322	0
1527805239.352476000	71.3298	148	0
1527805239.353235000	71.3306	108	1
1527805239.354730000	71.3321	92	0
1527805239.356146000	71.3335	108	0
1527805239.356238000	71.3336	102	1
1527805239.358254000	71.3356	102	1
1527805239.460437000	71.4378	393	1
1527805239.460501000	71.4378	261	1
1527805239.478583000	71.4559	87	0
1527805239.563948000	71.5413	322	0
1527805239.565308000	71.5426	105	1
1527805239.565316000	71.5427	148	0
1527805239.567301000	71.5446	102	1
1527805239.568717000	71.5461	92	0
1527805239.570158000	71.5475	166	0
1527805239.570346000	71.5477	105	1
1527805239.589192000	71.5665	373	1
1527805239.589289000	71.5666	1412	1
1527805239.589315000	71.5667	1412	1
1527805239.589356000	71.5667	1412	1
1527805239.589397000	71.5667	1412	1
1527805239.589432000	71.5668	1412	1
1527805239.589456000	71.5668	1412	1
1527805239.589518000	71.5669	1412	1
1527805239.589541000	71.5669	1412	1
1527805239.589563000	71.5669	1412	1
1527805239.589609000	71.5669	1412	1
1527805239.589644000	71.567	1412	1
1527805239.589679000	71.567	1412	1
1527805239.589712000	71.567	1412	1
1527805239.589743000	71.5671	146	1
1527805239.610531000	71.5879	87	0
1527805239.614276000	71.5916	87	0
1527805239.620487000	71.5978	87	0
1527805239.691852000	71.6692	372	0
1527805239.693325000	71.6707	111	1
1527805239.695150000	71.6725	80	0
1527805239.697311000	71.6746	102	1
1527805240.462788000	72.4401	391	1
1527805240.462853000	72.4402	260	1
1527805240.481524000	72.4589	87	0
1527805240.591609000	72.5689	256	0
1527805240.593006000	72.5703	148	0
1527805240.593347000	72.5707	108	1
1527805240.595719000	72.5731	92	0
1527805240.597152000	72.5745	166	0
1527805240.597371000	72.5747	105	1
1527805240.701033000	72.6784	393	1
1527805240.701123000	72.6785	263	1
1527805240.718158000	72.6955	87	0
1527805240.807887000	72.7852	233	0
1527805240.809327000	72.7867	148	0
1527805240.809389000	72.7867	105	1
1527805240.811162000	72.7885	92	0
1527805240.811393000	72.7887	105	1
1527805240.812620000	72.79	135	0
1527805240.814355000	72.7917	102	1
1527805240.960556000	72.9379	996	1
1527805240.960651000	72.938	259	1
1527805240.979906000	72.9572	87	0
1527805241.065395000	73.0427	233	0
1527805241.066789000	73.0441	148	0
1527805241.067344000	73.0447	108	1
1527805241.068771000	73.0461	92	0
1527805241.070219000	73.0476	243	0
1527805241.070353000	73.0477	105	1
1527805241.260706000	73.238	389	1
1527805241.260772000	73.2381	259	1
1527805241.278004000	73.2553	87	0
1527805241.380697000	73.358	256	0
1527805241.382109000	73.3594	148	0
1527805241.382377000	73.3597	108	1
1527805241.384685000	73.362	92	0
1527805241.386119000	73.3635	306	0
1527805241.386368000	73.3637	105	1
1527805241.634977000	73.6123	584	1
1527805241.635063000	73.6124	263	1
1527805241.652646000	73.63	87	0
1527805241.756111000	73.7334	233	0
1527805241.757506000	73.7348	148	0
1527805241.758371000	73.7357	108	1
1527805241.760329000	73.7377	92	0
1527805241.761761000	73.7391	330	0
1527805241.762358000	73.7397	105	1
1527805242.053862000	74.0312	792	1
1527805242.053915000	74.0313	264	1
1527805242.072340000	74.0497	87	0
1527805242.166623000	74.144	325	0
1527805242.168109000	74.1454	148	0
1527805242.168442000	74.1458	108	1
[truncated: 878 more rows]
