# Supplementary material for: Method for multi-task learning fusion network traffic classification to address small sample labels
Source: Sci Rep. 2024 Jan 30;14:2518. doi: 10.1038/s41598-024-51933-8 (PMC10827795; doi:10.1038/s41598-024-51933-8)
Supplement: Supplementary file 2 — Supplementary Information 2. [file 41598_2024_51933_MOESM2_ESM.zip › QUIC Dataset/QUIC Dataset/pretraining/Google Doc/GoogleDoc-1166.txt]

1527940213.152549000	0	632	1
1527940213.170587000	0.018038	87	0
1527940213.648098000	0.495549	323	0
1527940213.648831000	0.496282	1412	0
1527940213.649617000	0.497068	1412	0
1527940213.650347000	0.497798	1412	0
1527940213.651035000	0.498486	180	0
1527940213.651567000	0.499018	101	1
1527940213.651809000	0.49926	1412	0
1527940213.652531000	0.499982	1412	0
1527940213.653253000	0.500704	1412	0
1527940213.653557000	0.501008	110	1
1527940213.653939000	0.50139	188	0
1527940213.654671000	0.502122	680	0
1527940213.655411000	0.502862	1412	0
1527940213.656130000	0.503581	1412	0
1527940213.656827000	0.504278	694	0
1527940213.657568000	0.505019	1412	0
1527940213.658288000	0.505739	1412	0
1527940213.659010000	0.506461	1412	0
1527940213.659760000	0.507211	188	0
1527940213.660505000	0.507956	1197	0
1527940213.668565000	0.516016	107	1
1527940213.675645000	0.523096	119	1
1527940213.683880000	0.531331	1412	0
1527940213.684586000	0.532037	1412	0
1527940213.685306000	0.532757	1412	0
1527940213.686144000	0.533595	198	0
1527940213.686513000	0.533964	107	1
1527940213.686919000	0.53437	1239	0
1527940213.687648000	0.535099	1412	0
1527940213.688339000	0.53579	252	0
1527940213.688497000	0.535948	104	1
1527940213.689088000	0.536539	1412	0
1527940213.689864000	0.537315	802	0
1527940213.690515000	0.537966	101	1
1527940213.690747000	0.538198	1412	0
1527940213.691456000	0.538907	1003	0
1527940213.692255000	0.539706	1412	0
1527940213.692500000	0.539951	104	1
1527940213.692975000	0.540426	1412	0
1527940213.693696000	0.541147	1412	0
1527940213.694383000	0.541834	188	0
1527940213.694554000	0.542005	104	1
1527940213.695098000	0.542549	84	0
1527940213.695846000	0.543297	1412	0
1527940213.696532000	0.543983	169	0
1527940213.697498000	0.544949	104	1
1527940213.698421000	0.545872	1412	0
1527940213.699207000	0.546658	1412	0
1527940213.699938000	0.547389	1412	0
1527940213.700626000	0.548077	188	0
1527940213.700646000	0.548097	104	1
1527940213.701335000	0.548786	84	0
1527940213.702090000	0.549541	1412	0
1527940213.702505000	0.549956	104	1
1527940213.702810000	0.550261	1412	0
1527940213.703531000	0.550982	1412	0
1527940213.704251000	0.551702	1412	0
1527940213.704510000	0.551961	104	1
1527940213.704937000	0.552388	260	0
1527940213.705671000	0.553122	791	0
1527940213.706404000	0.553855	1412	0
1527940213.706526000	0.553977	104	1
1527940213.707123000	0.554574	1412	0
1527940213.707838000	0.555289	1412	0
1527940213.708502000	0.555953	101	1
1527940213.708519000	0.55597	188	0
1527940213.709303000	0.556754	667	0
1527940213.710006000	0.557457	105	0
1527940213.710747000	0.558198	104	1
1527940214.114263000	0.961714	366	1
1527940214.114370000	0.961821	1412	1
1527940214.114411000	0.961862	906	1
1527940214.123550000	0.971001	412	1
1527940214.131358000	0.978809	87	0
1527940214.141665000	0.989116	87	0
1527940214.245741000	1.09319	440	0
1527940214.247568000	1.09502	104	1
1527940214.248916000	1.09637	80	0
1527940214.250554000	1.09801	98	1
1527940214.364843000	1.21229	217	1
1527940214.382226000	1.22968	87	0
1527940214.596706000	1.44416	331	0
1527940214.597440000	1.44489	1412	0
1527940214.598162000	1.44561	1412	0
1527940214.598568000	1.44602	107	1
1527940214.598881000	1.44633	1412	0
1527940214.599631000	1.44708	180	0
1527940214.600464000	1.44792	1412	0
1527940214.600631000	1.44808	104	1
1527940214.601186000	1.44864	1412	0
1527940214.601894000	1.44934	1071	0
1527940214.602550000	1.45	101	1
1527940214.602576000	1.45003	92	0
1527940214.603312000	1.45076	322	0
1527940214.604554000	1.452	101	1
1527940214.738884000	1.58633	722	1
1527940214.746879000	1.59433	387	0
1527940214.747620000	1.59507	1116	0
1527940214.748613000	1.59606	98	1
1527940214.749198000	1.59665	92	0
1527940214.749940000	1.59739	265	0
1527940214.751632000	1.59908	104	1
1527940214.757628000	1.60508	87	0
1527940214.776971000	1.62442	310	0
1527940214.777680000	1.62513	553	0
1527940214.778577000	1.62603	101	1
1527940214.780570000	1.62802	98	1
1527940215.036865000	1.88432	278	1
1527940215.036942000	1.88439	144	1
1527940215.053307000	1.90076	87	0
1527940215.125593000	1.97304	155	1
1527940215.125666000	1.97312	190	1
1527940215.133403000	1.98085	1412	0
1527940215.134107000	1.98156	1412	0
1527940215.134828000	1.98228	1412	0
1527940215.135524000	1.98298	532	0
1527940215.135598000	1.98305	107	1
1527940215.136251000	1.9837	92	0
1527940215.136975000	1.98443	170	0
1527940215.137581000	1.98503	104	1
1527940215.153065000	2.00052	87	0
1527940215.275499000	2.12295	590	0
1527940215.276187000	2.12364	92	0
1527940215.276912000	2.12436	294	0
1527940215.277625000	2.12508	107	1
1527940216.006590000	2.85404	344	1
1527940216.023309000	2.87076	87	0
1527940216.065334000	2.91279	1412	1
1527940216.065404000	2.91285	1412	1
1527940216.065424000	2.91287	192	1
1527940216.065495000	2.91295	844	1
1527940216.080447000	2.9279	90	0
1527940216.081652000	2.9291	101	1
1527940216.082855000	2.93031	87	0
1527940216.104406000	2.95186	485	0
1527940216.105299000	2.95275	217	0
1527940216.106018000	2.95347	323	0
1527940216.106694000	2.95414	107	1
1527940216.106761000	2.95421	1412	0
1527940216.107504000	2.95495	998	0
1527940216.108196000	2.95565	92	0
1527940216.108922000	2.95637	279	0
1527940216.109655000	2.95711	107	1
1527940217.134820000	3.98227	770	1
1527940217.134925000	3.98238	1412	1
1527940217.134952000	3.9824	1412	1
1527940217.134992000	3.98244	1412	1
1527940217.135044000	3.9825	1412	1
1527940217.135067000	3.98252	1412	1
1527940217.135102000	3.98255	1412	1
1527940217.135136000	3.98259	1412	1
1527940217.135171000	3.98262	1412	1
1527940217.135207000	3.98266	1412	1
1527940217.135268000	3.98272	1412	1
1527940217.135291000	3.98274	1412	1
1527940217.135313000	3.98276	1412	1
1527940217.137359000	3.98481	1271	1
1527940217.151027000	3.99848	87	0
1527940217.154470000	4.00192	87	0
1527940217.467821000	4.31527	440	0
1527940217.470387000	4.31784	80	0
1527940217.483253000	4.3307	107	1
1527940219.097971000	5.94542	332	1
1527940219.098052000	5.9455	1412	1
1527940219.098086000	5.94554	981	1
1527940219.099314000	5.94676	224	1
1527940219.099381000	5.94683	1412	1
1527940219.099405000	5.94686	1412	1
1527940219.099426000	5.94688	758	1
1527940219.102668000	5.95012	251	1
1527940219.105635000	5.95309	101	1
1527940219.116283000	5.96373	87	0
1527940219.117874000	5.96532	104	0
1527940219.119118000	5.96657	101	1
1527940219.236916000	6.08437	397	0
1527940219.239125000	6.08658	98	1
1527940219.240815000	6.08827	80	0
1527940219.276568000	6.12402	98	1
1527940219.844559000	6.69201	611	0
1527940219.845223000	6.69267	307	0
1527940219.845955000	6.69341	265	0
1527940219.847674000	6.69512	98	1
1527940219.848937000	6.69639	118	1
1527940219.852316000	6.69977	250	1
1527940219.864520000	6.71197	87	0
1527940219.868726000	6.71618	87	0
1527940220.333660000	7.18111	827	0
1527940220.334412000	7.18186	1412	0
1527940220.335129000	7.18258	1412	0
1527940220.335838000	7.18329	1412	0
1527940220.336185000	7.18364	110	1
1527940220.336525000	7.18398	180	0
1527940220.337276000	7.18473	1412	0
1527940220.337993000	7.18544	1354	0
1527940220.338715000	7.18617	1412	0
1527940220.339177000	7.18663	110	1
1527940220.339498000	7.18695	1412	0
1527940220.340222000	7.18767	1412	0
1527940220.340912000	7.18836	188	0
1527940220.341174000	7.18862	104	1
1527940220.341655000	7.18911	1220	0
1527940220.342379000	7.18983	1412	0
1527940220.343099000	7.19055	1412	0
1527940220.343225000	7.19068	101	1
1527940220.343816000	7.19127	1412	0
1527940220.344504000	7.19196	188	0
1527940220.345166000	7.19262	104	1
1527940220.345199000	7.19265	84	0
1527940220.345969000	7.19342	1412	0
1527940220.346670000	7.19412	735	0
1527940220.349189000	7.19664	104	1
1527940220.365184000	7.21264	1412	0
1527940220.365885000	7.21334	1412	0
1527940220.366634000	7.21408	1412	0
1527940220.367329000	7.21478	198	0
1527940220.368078000	7.21553	1412	0
1527940220.368200000	7.21565	104	1
1527940220.368798000	7.21625	1412	0
1527940220.369586000	7.21704	1412	0
1527940220.370279000	7.21773	180	0
1527940220.370865000	7.21832	104	1
1527940220.371028000	7.21848	1412	0
1527940220.371719000	7.21917	318	0
1527940220.372176000	7.21963	101	1
1527940220.372571000	7.22002	1412	0
1527940220.373294000	7.22075	1412	0
1527940220.374015000	7.22147	1412	0
1527940220.374204000	7.22165	110	1
1527940220.374701000	7.22215	188	0
1527940220.375413000	7.22286	84	0
1527940220.376168000	7.22362	1412	0
1527940220.376208000	7.22366	101	1
1527940220.376857000	7.22431	181	0
1527940220.377669000	7.22512	1412	0
1527940220.378391000	7.22584	1412	0
1527940220.379172000	7.22662	1412	0
1527940220.379258000	7.22671	107	1
1527940220.379863000	7.22731	188	0
1527940220.380581000	7.22803	84	0
1527940220.381190000	7.22864	101	1
1527940220.381331000	7.22878	1198	0
1527940220.382059000	7.22951	1412	0
1527940220.382778000	7.23023	1412	0
1527940220.383496000	7.23095	1412	0
1527940220.384183000	7.23163	188	0
1527940220.384892000	7.23234	84	0
1527940220.385634000	7.23308	965	0
1527940220.386365000	7.23382	1412	0
1527940220.387082000	7.23453	1302	0
1527940220.387807000	7.23526	1412	0
1527940220.387859000	7.23531	125	1
1527940220.388525000	7.23598	1412	0
1527940220.389184000	7.23663	101	1
1527940220.389278000	7.23673	664	0
1527940220.390024000	7.23747	1412	0
1527940220.390743000	7.23819	1412	0
1527940220.391172000	7.23862	104	1
1527940220.391432000	7.23888	342	0
1527940220.392148000	7.2396	188	0
1527940220.393183000	7.24063	101	1
1527940221.778643000	8.62609	308	1
1527940221.778731000	8.62618	144	1
1527940221.796139000	8.64359	87	0
1527940221.874432000	8.72188	1412	0
1527940221.875139000	8.72259	1412	0
1527940221.875858000	8.72331	1412	0
1527940221.876278000	8.72373	107	1
1527940221.876638000	8.72409	551	0
1527940221.877347000	8.7248	92	0
1527940221.878068000	8.72552	128	0
1527940221.878490000	8.72594	104	1
1527940222.879881000	9.72733	379	1
1527940222.879957000	9.72741	294	1
1527940222.883509000	9.73096	302	1
1527940222.883598000	9.73105	1412	1
1527940222.883635000	9.73109	1412	1
1527940222.883663000	9.73111	979	1
1527940222.903909000	9.75136	87	0
1527940222.912553000	9.76	87	0
1527940222.953712000	9.80116	398	1
1527940222.971357000	9.81881	87	0
1527940223.229280000	10.0767	1412	1
1527940223.229358000	10.0768	1412	1
1527940223.229380000	10.0768	259	1
1527940223.229441000	10.0769	844	1
1527940223.247508000	10.095	87	0
1527940223.251948000	10.0994	87	0
1527940223.271376000	10.1188	486	0
1527940223.272079000	10.1195	184	0
1527940223.273581000	10.121	110	1
1527940223.425613000	10.2731	397	0
1527940223.426361000	10.2738	1400	0
1527940223.427053000	10.2745	513	0
1527940223.427564000	10.275	104	1
1527940223.427802000	10.2753	592	0
1527940223.428539000	10.276	635	0
1527940223.429543000	10.277	467	0
1527940223.429591000	10.277	101	1
1527940223.430706000	10.2782	697	0
1527940223.431422000	10.2789	484	0
1527940223.431552000	10.279	104	1
1527940223.432547000	10.28	835	0
1527940223.433595000	10.281	649	0
1527940223.434545000	10.282	101	1
1527940223.434567000	10.282	519	0
1527940223.435667000	10.2831	439	0
1527940223.436543000	10.284	101	1
1527940223.436623000	10.2841	701	0
1527940223.437588000	10.285	616	0
1527940223.438542000	10.286	558	0
1527940223.438575000	10.286	101	1
1527940223.439623000	10.2871	654	0
1527940223.440333000	10.2878	583	0
1527940223.440524000	10.288	104	1
1527940223.441078000	10.2885	689	0
1527940223.442524000	10.29	98	1
1527940223.446608000	10.2941	102	0
1527940223.448564000	10.296	98	1
1527940223.479730000	10.3272	385	0
1527940223.481574000	10.329	98	1
1527940223.482614000	10.3301	277	0
1527940223.483324000	10.3308	103	0
1527940223.484556000	10.332	101	1
1527940223.485525000	10.333	80	0
1527940223.486246000	10.3337	323	0
1527940223.487043000	10.3345	160	0
1527940223.487547000	10.335	104	1
1527940223.838466000	10.6859	989	1
1527940223.838556000	10.686	109	1
1527940223.845214000	10.6927	302	1
1527940223.848934000	10.6964	476	1
1527940223.849011000	10.6965	87	1
1527940223.856343000	10.7038	87	0
1527940223.862891000	10.7103	87	0
1527940223.866643000	10.7141	87	0
1527940224.343872000	11.1913	331	0
1527940224.344573000	11.192	151	0
1527940224.346723000	11.1942	110	1
1527940224.348039000	11.1955	92	0
1527940224.348768000	11.1962	266	0
1527940224.349618000	11.1971	101	1
1527940224.455718000	11.3032	390	1
1527940224.455793000	11.3032	258	1
1527940224.472998000	11.3204	87	0
1527940224.478511000	11.326	267	0
1527940224.479272000	11.3267	103	0
1527940224.482943000	11.3304	92	0
1527940224.483659000	11.3311	100	0
1527940224.512254000	11.3597	267	0
1527940224.523548000	11.371	113	1
1527940224.527471000	11.3749	233	0
1527940224.528184000	11.3756	141	0
1527940224.529628000	11.3771	101	1
1527940224.530394000	11.3778	92	0
1527940224.531349000	11.3788	321	0
1527940224.531861000	11.3793	101	1
1527940225.330964000	12.1784	485	1
1527940225.331036000	12.1785	94	1
1527940225.346963000	12.1944	87	0
1527940225.644121000	12.4916	256	0
1527940225.644823000	12.4923	146	0
1527940225.645679000	12.4931	101	1
1527940225.647380000	12.4948	92	0
1527940225.647670000	12.4951	101	1
1527940225.648128000	12.4956	246	0
1527940225.649680000	12.4971	98	1
1527940225.819647000	12.6671	369	1
1527940225.819779000	12.6672	1412	1
1527940225.819805000	12.6673	1412	1
1527940225.819844000	12.6673	1412	1
1527940225.819898000	12.6673	1412	1
1527940225.819922000	12.6674	1412	1
1527940225.819956000	12.6674	1412	1
1527940225.820006000	12.6675	1412	1
1527940225.820043000	12.6675	1412	1
1527940225.820095000	12.6675	1412	1
1527940225.820132000	12.6676	1412	1
1527940225.820182000	12.6676	1412	1
1527940225.820219000	12.6677	1412	1
1527940225.821759000	12.6692	1412	1
1527940225.821798000	12.6692	1412	1
1527940225.821853000	12.6693	1412	1
1527940225.821912000	12.6694	1412	1
1527940225.821949000	12.6694	1412	1
1527940225.821978000	12.6694	1412	1
1527940225.823746000	12.6712	1412	1
1527940225.823806000	12.6713	1412	1
1527940225.823841000	12.6713	1412	1
1527940225.823898000	12.6713	1412	1
1527940225.823934000	12.6714	1412	1
1527940225.825747000	12.6732	1412	1
1527940225.825809000	12.6733	1412	1
1527940225.825844000	12.6733	1412	1
1527940225.825917000	12.6734	1412	1
1527940225.825952000	12.6734	1412	1
1527940225.827745000	12.6752	1412	1
1527940225.827781000	12.6752	1412	1
1527940225.827841000	12.6753	1412	1
1527940225.827877000	12.6753	1412	1
1527940225.836049000	12.6835	100	0
1527940225.836302000	12.6838	1412	1
1527940225.836366000	12.6838	777	1
1527940225.837653000	12.6851	268	0
1527940225.838377000	12.6858	433	0
1527940225.839679000	12.6871	101	1
1527940225.842307000	12.6898	87	0
1527940225.845339000	12.6928	87	0
1527940225.849433000	12.6969	293	0
1527940225.851702000	12.6992	104	1
1527940225.853095000	12.7005	87	0
1527940225.892132000	12.7396	358	1
1527940225.893357000	12.7408	294	1
1527940225.909936000	12.7574	87	0
1527940225.968031000	12.8155	393	1
1527940225.984681000	12.8321	87	0
1527940226.044777000	12.8922	324	1
1527940226.044846000	12.8923	266	1
1527940226.062664000	12.9101	87	0
1527940226.109749000	12.9572	258	0
1527940226.110465000	12.9579	279	0
1527940226.111716000	12.9592	107	1
1527940226.114157000	12.9616	92	0
1527940226.114872000	12.9623	138	0
1527940226.115745000	12.9632	101	1
1527940226.418913000	13.2664	245	0
1527940226.419758000	13.2672	118	0
1527940226.420943000	13.2684	101	1
1527940226.423381000	13.2708	92	0
1527940226.424106000	13.2716	203	0
1527940226.424731000	13.2722	101	1
1527940226.428684000	13.2761	376	0
1527940226.430723000	13.2782	98	1
1527940226.436347000	13.2838	80	0
1527940226.437722000	13.2852	98	1
1527940226.532387000	13.3798	613	0
1527940226.533029000	13.3805	804	0
1527940226.533720000	13.3812	92	0
1527940226.534452000	13.3819	118	0
1527940226.534792000	13.3822	104	1
1527940226.536723000	13.3842	98	1
1527940226.641856000	13.4893	357	0
1527940226.642558000	13.49	146	0
1527940226.643780000	13.4912	101	1
1527940226.644484000	13.4919	92	0
1527940226.645283000	13.4927	319	0
1527940226.645787000	13.4932	101	1
1527940226.731220000	13.5787	389	1
1527940226.731278000	13.5787	257	1
1527940226.747736000	13.5952	87	0
1527940227.308854000	14.1563	258	0
1527940227.309621000	14.1571	146	0
1527940227.310831000	14.1583	104	1
1527940227.314139000	14.1616	92	0
1527940227.314944000	14.1624	220	0
1527940227.315807000	14.1633	101	1
1527940227.392956000	14.2404	387	1
1527940227.393022000	14.2405	258	1
1527940227.410823000	14.2583	87	0
1527940227.978059000	14.8255	329	0
1527940227.978751000	14.8262	146	0
1527940227.979859000	14.8273	104	1
1527940227.982844000	14.8303	92	0
1527940227.983575000	14.831	252	0
1527940227.984819000	14.8323	101	1
1527940228.030261000	14.8777	513	1
1527940228.030481000	14.8779	260	1
1527940228.048757000	14.8962	87	0
1527940228.671397000	15.5188	264	0
1527940228.672113000	15.5196	146	0
1527940228.672986000	15.5204	104	1
1527940228.676702000	15.5242	92	0
1527940228.677431000	15.5249	126	0
1527940228.678911000	15.5264	101	1
1527940229.010904000	15.8584	869	1
1527940229.010993000	15.8584	432	1
1527940229.027767000	15.8752	87	0
1527940229.215002000	16.0625	256	0
1527940229.215714000	16.0632	146	0
1527940229.216893000	16.0643	104	1
1527940229.220568000	16.068	92	0
1527940229.221295000	16.0687	191	0
1527940229.221868000	16.0693	101	1
1527940229.299416000	16.1469	984	1
1527940229.299480000	16.1469	255	1
1527940229.317368000	16.1648	87	0
1527940229.890957000	16.7384	258	0
1527940229.891667000	16.7391	146	0
1527940229.892947000	16.7404	104	1
1527940229.897718000	16.7452	92	0
1527940229.898439000	16.7459	107	0
1527940229.899963000	16.7474	101	1
1527940229.958009000	16.8055	391	1
1527940229.958101000	16.8056	256	1
1527940229.976712000	16.8242	87	0
1527940230.553958000	17.4014	233	0
1527940230.554635000	17.4021	146	0
1527940230.555979000	17.4034	104	1
1527940230.559042000	17.4065	92	0
1527940230.559904000	17.4074	228	0
1527940230.560958000	17.4084	101	1
1527940230.672606000	17.5201	391	1
1527940230.672668000	17.5201	253	1
1527940230.688869000	17.5363	87	0
1527940231.265384000	18.1128	279	0
1527940231.266017000	18.1135	148	0
1527940231.267002000	18.1145	104	1
1527940231.270573000	18.118	92	0
1527940231.271295000	18.1187	147	0
1527940231.272503000	18.12	101	1
1527940231.409324000	18.2568	387	1
1527940231.409412000	18.2569	255	1
1527940231.426376000	18.2738	87	0
1527940231.791767000	18.6392	255	0
1527940231.792395000	18.6398	148	0
1527940231.794094000	18.6415	104	1
1527940231.798432000	18.6459	92	0
1527940231.799168000	18.6466	231	0
1527940231.800029000	18.6475	101	1
1527940231.831096000	18.6785	389	1
1527940231.831157000	18.6786	259	1
1527940231.848246000	18.6957	87	0
1527940232.413410000	19.2609	235	0
1527940232.414046000	19.2615	148	0
1527940232.415135000	19.2626	104	1
1527940232.417677000	19.2651	92	0
1527940232.418500000	19.266	159	0
1527940232.419060000	19.2665	101	1
1527940232.445707000	19.2932	388	1
1527940232.445773000	19.2932	259	1
1527940232.462526000	19.31	87	0
1527940233.037457000	19.8849	256	0
1527940233.038097000	19.8855	148	0
1527940233.039169000	19.8866	104	1
1527940233.043999000	19.8914	92	0
1527940233.044721000	19.8922	211	0
1527940233.046117000	19.8936	101	1
1527940233.142508000	19.99	391	1
1527940233.142568000	19.99	261	1
1527940233.159035000	20.0065	87	0
1527940233.727773000	20.5752	233	0
1527940233.728416000	20.5759	148	0
1527940233.730225000	20.5777	104	1
1527940233.732048000	20.5795	92	0
1527940233.732803000	20.5803	87	0
1527940233.734141000	20.5816	101	1
1527940233.786375000	20.6338	389	1
1527940233.786457000	20.6339	258	1
1527940233.805520000	20.653	87	0
1527940234.004942000	20.8524	302	1
1527940234.005029000	20.8525	1412	1
1527940234.005054000	20.8525	1412	1
1527940234.005097000	20.8525	1412	1
1527940234.005159000	20.8526	1367	1
1527940234.022934000	20.8704	87	0
1527940234.136860000	20.9843	459	0
1527940234.139236000	20.9867	104	1
1527940234.143867000	20.9913	80	0
1527940234.145186000	20.9926	98	1
1527940234.375918000	21.2234	361	0
1527940234.376616000	21.2241	148	0
1527940234.378171000	21.2256	101	1
1527940234.380960000	21.2284	92	0
1527940234.381684000	21.2291	178	0
1527940234.382269000	21.2297	101	1
1527940234.597267000	21.4447	512	1
1527940234.597344000	21.4448	609	1
1527940234.615433000	21.4629	87	0
1527940235.222413000	22.0699	256	0
1527940235.223108000	22.0706	148	0
1527940235.224287000	22.0717	104	1
1527940235.229749000	22.0772	92	0
1527940235.230466000	22.0779	163	0
1527940235.231226000	22.0787	101	1
1527940235.311728000	22.1592	869	1
1527940235.311849000	22.1593	315	1
1527940235.328345000	22.1758	87	0
1527940235.895995000	22.7434	331	0
1527940235.896693000	22.7441	148	0
1527940235.898257000	22.7457	104	1
1527940235.900489000	22.7479	92	0
1527940235.901203000	22.7487	162	0
1527940235.902254000	22.7497	101	1
1527940235.916719000	22.7642	399	1
1527940235.916801000	22.7643	256	1
1527940235.933318000	22.7808	87	0
1527940236.509122000	23.3566	265	0
1527940236.509836000	23.3573	148	0
1527940236.511315000	23.3588	104	1
1527940236.515378000	23.3628	92	0
1527940236.516156000	23.3636	271	0
1527940236.517315000	23.3648	101	1
1527940236.560876000	23.4083	971	1
1527940236.560940000	23.4084	260	1
1527940236.582339000	23.4298	87	0
1527940237.149730000	23.9972	258	0
1527940237.150436000	23.9979	148	0
1527940237.151343000	23.9988	104	1
1527940237.155152000	24.0026	92	0
1527940237.155944000	24.0034	316	0
1527940237.157404000	24.0049	101	1
1527940237.259532000	24.107	391	1
1527940237.259622000	24.1071	219	1
1527940237.276387000	24.1238	87	0
1527940237.457954000	24.3054	235	0
1527940237.458582000	24.306	148	0
1527940237.461741000	24.3092	104	1
1527940237.463529000	24.311	92	0
1527940237.464252000	24.3117	218	0
1527940237.465363000	24.3128	101	1
1527940237.636645000	24.4841	391	1
1527940237.636711000	24.4842	256	1
1527940237.655397000	24.5028	87	0
1527940237.862962000	24.7104	258	0
1527940237.863613000	24.7111	148	0
1527940237.864407000	24.7119	104	1
1527940237.867622000	24.7151	92	0
1527940237.868347000	24.7158	226	0
1527940237.869390000	24.7168	101	1
1527940237.980766000	24.8282	391	1
1527940237.980849000	24.8283	255	1
1527940237.997930000	24.8454	87	0
1527940238.184642000	25.0321	258	0
1527940238.185272000	25.0327	148	0
1527940238.186483000	25.0339	104	1
1527940238.190602000	25.0381	92	0
1527940238.191330000	25.0388	231	0
1527940238.192401000	25.0399	101	1
1527940238.197441000	25.0449	388	1
1527940238.197505000	25.045	255	1
1527940238.214975000	25.0624	87	0
1527940238.466482000	25.3139	235	0
1527940238.467097000	25.3145	148	0
1527940238.468506000	25.316	104	1
1527940238.471860000	25.3193	92	0
1527940238.472657000	25.3201	327	0
1527940238.473408000	25.3209	101	1
1527940238.641326000	25.4888	392	1
1527940238.641428000	25.4889	261	1
1527940238.657847000	25.5053	87	0
1527940238.842691000	25.6901	255	0
1527940238.843334000	25.6908	148	0
1527940238.844484000	25.6919	104	1
1527940238.847323000	25.6948	92	0
1527940238.848098000	25.6955	248	0
1527940238.849444000	25.6969	101	1
1527940239.126097000	25.9735	386	1
1527940239.126185000	25.9736	256	1
1527940239.142697000	25.9901	87	0
1527940239.197372000	26.0448	302	1
1527940239.197474000	26.0449	1412	1
1527940239.197500000	26.045	1412	1
1527940239.197539000	26.045	1412	1
1527940239.197567000	26.045	833	1
1527940239.215865000	26.0633	87	0
1527940239.327780000	26.1752	375	0
1527940239.329553000	26.177	104	1
1527940239.334365000	26.1818	80	0
1527940239.336534000	26.184	98	1
1527940239.707462000	26.5549	242	0
1527940239.708166000	26.5556	148	0
1527940239.709485000	26.5569	101	1
1527940239.711771000	26.5592	92	0
1527940239.712495000	26.5599	292	0
1527940239.713507000	26.561	101	1
1527940239.828941000	26.6764	389	1
1527940239.829003000	26.6765	369	1
1527940239.846354000	26.6938	87	0
1527940240.418580000	27.266	304	0
1527940240.419368000	27.2668	148	0
1527940240.420606000	27.2681	104	1
1527940240.425926000	27.2734	92	0
1527940240.426602000	27.2741	182	0
1527940240.427528000	27.275	101	1
1527940240.458635000	27.3061	510	1
1527940240.458703000	27.3062	369	1
1527940240.476939000	27.3244	87	0
1527940241.042633000	27.8901	372	0
1527940241.043319000	27.8908	148	0
1527940241.044666000	27.8921	104	1
1527940241.048627000	27.8961	92	0
1527940241.049486000	27.8969	279	0
1527940241.050566000	27.898	101	1
1527940241.513246000	28.3607	871	1
1527940241.513340000	28.3608	254	1
1527940241.531618000	28.3791	87	0
1527940242.090947000	28.9384	258	0
1527940242.091650000	28.9391	148	0
1527940242.092701000	28.9402	104	1
1527940242.094546000	28.942	92	0
1527940242.095268000	28.9427	160	0
1527940242.096683000	28.9441	101	1
1527940242.195708000	29.0432	382	1
1527940242.195805000	29.0433	1412	1
1527940242.195831000	29.0433	1412	1
1527940242.195872000	29.0433	1412	1
1527940242.195896000	29.0433	1412	1
1527940242.195916000	29.0434	221	1
1527940242.214660000	29.0621	87	0
1527940242.259599000	29.107	904	1
1527940242.259684000	29.1071	258	1
1527940242.275918000	29.1234	87	0
1527940242.384137000	29.2316	374	0
1527940242.385736000	29.2332	104	1
1527940242.390946000	29.2384	80	0
1527940242.392697000	29.2401	98	1
1527940242.963917000	29.8114	371	0
1527940242.964557000	29.812	148	0
1527940242.965665000	29.8131	101	1
1527940242.967885000	29.8153	92	0
1527940242.968615000	29.8161	331	0
1527940242.969663000	29.8171	101	1
1527940243.114145000	29.9616	391	1
1527940243.114206000	29.9617	549	1
1527940243.130921000	29.9784	87	0
1527940243.306643000	30.1541	233	0
1527940243.307288000	30.1547	148	0
1527940243.308853000	30.1563	104	1
1527940243.309942000	30.1574	92	0
1527940243.310704000	30.1582	338	0
1527940243.311672000	30.1591	101	1
1527940243.437066000	30.2845	390	1
1527940243.437142000	30.2846	309	1
1527940243.453730000	30.3012	87	0
1527940243.698298000	30.5457	233	0
1527940243.698985000	30.5464	148	0
1527940243.699722000	30.5472	104	1
1527940243.702920000	30.5504	92	0
1527940243.703640000	30.5511	213	0
1527940243.704700000	30.5522	101	1
1527940243.745011000	30.5925	390	1
1527940243.745085000	30.5925	249	1
1527940243.763029000	30.6105	87	0
1527940244.317264000	31.1647	281	0
1527940244.317902000	31.1654	148	0
1527940244.318728000	31.1662	104	1
1527940244.320626000	31.1681	92	0
1527940244.321358000	31.1688	221	0
1527940244.322828000	31.1703	101	1
1527940245.196107000	32.0436	370	1
1527940245.196187000	32.0436	1412	1
1527940245.196212000	32.0437	1412	1
1527940245.196247000	32.0437	1412	1
1527940245.196281000	32.0437	1412	1
1527940245.196313000	32.0438	1036	1
1527940245.215818000	32.0633	87	0
1527940245.319423000	32.1669	397	0
1527940245.320846000	32.1683	101	1
1527940245.325462000	32.1729	80	0
1527940245.326774000	32.1742	98	1
1527940246.993535000	33.841	391	1
1527940246.993600000	33.8411	255	1
1527940247.010851000	33.8583	87	0
1527940247.586421000	34.4339	256	0
1527940247.587055000	34.4345	148	0
1527940247.587912000	34.4354	104	1
1527940247.592085000	34.4395	92	0
1527940247.592891000	34.4403	297	0
1527940247.593903000	34.4414	101	1
1527940247.650147000	34.4976	387	1
1527940247.650210000	34.4977	254	1
1527940247.667508000	34.515	87	0
1527940248.241867000	35.0893	256	0
1527940248.242492000	35.0899	148	0
1527940248.243977000	35.0914	104	1
1527940248.246243000	35.0937	92	0
1527940248.246969000	35.0944	309	0
1527940248.247937000	35.0954	101	1
1527940248.324129000	35.1716	389	1
1527940248.324226000	35.1717	257	1
1527940248.340676000	35.1881	87	0
1527940248.582327000	35.4298	233	0
1527940248.583031000	35.4305	148	0
1527940248.583979000	35.4314	104	1
1527940248.586236000	35.4337	92	0
1527940248.586945000	35.4344	222	0
1527940248.587935000	35.4354	101	1
1527940248.616947000	35.4644	233	0
1527940248.619026000	35.4665	98	1
1527940248.702274000	35.5497	508	1
1527940248.702372000	35.5498	254	1
1527940248.718863000	35.5663	87	0
1527940249.280981000	36.1284	302	0
1527940249.281682000	36.1291	148	0
1527940249.282993000	36.1304	104	1
1527940249.284103000	36.1316	92	0
1527940249.284830000	36.1323	325	0
1527940249.285993000	36.1334	101	1
1527940249.355181000	36.2026	387	1
1527940249.355256000	36.2027	257	1
1527940249.372437000	36.2199	87	0
1527940249.554204000	36.4017	349	0
1527940249.554865000	36.4023	148	0
1527940249.556052000	36.4035	104	1
1527940249.560982000	36.4084	92	0
1527940249.561761000	36.4092	151	0
1527940249.563046000	36.4105	101	1
1527940249.658172000	36.5056	867	1
1527940249.658255000	36.5057	255	1
1527940249.675675000	36.5231	87	0
1527940249.858015000	36.7055	258	0
1527940249.858711000	36.7062	148	0
1527940249.860079000	36.7075	104	1
1527940249.863284000	36.7107	92	0
1527940249.863959000	36.7114	302	0
1527940249.865062000	36.7125	101	1
1527940250.313593000	37.161	404	1
1527940250.313657000	37.1611	254	1
1527940250.330519000	37.178	87	0
1527940250.886471000	37.7339	258	0
1527940250.887104000	37.7346	148	0
1527940250.888166000	37.7356	104	1
1527940250.889746000	37.7372	92	0
1527940250.890479000	37.7379	178	0
1527940250.891110000	37.7386	101	1
1527940250.998536000	37.846	969	1
1527940250.998599000	37.8461	255	1
1527940251.017593000	37.865	87	0
1527940251.582316000	38.4298	235	0
1527940251.583032000	38.4305	148	0
1527940251.584187000	38.4316	104	1
1527940251.585946000	38.4334	92	0
1527940251.586673000	38.4341	173	0
1527940251.588215000	38.4357	101	1
1527940251.766641000	38.6141	388	1
1527940251.766739000	38.6142	255	1
1527940251.783657000	38.6311	87	0
1527940252.342141000	39.1896	361	0
1527940252.342782000	39.1902	148	0
1527940252.344187000	39.1916	104	1
1527940252.347905000	39.1954	92	0
1527940252.348656000	39.1961	199	0
1527940252.349145000	39.1966	101	1
1527940252.393295000	39.2407	386	1
1527940252.393365000	39.2408	257	1
1527940252.409663000	39.2571	87	0
1527940252.969421000	39.8169	256	0
1527940252.970055000	39.8175	148	0
1527940252.971223000	39.8187	104	1
1527940252.972976000	39.8204	92	0
1527940252.973757000	39.8212	315	0
1527940252.974280000	39.8217	101	1
1527940253.159590000	40.007	390	1
1527940253.159681000	40.0071	256	1
1527940253.179862000	40.0273	87	0
1527940253.359445000	40.2069	253	0
1527940253.360091000	40.2075	148	0
1527940253.361306000	40.2088	104	1
1527940253.364567000	40.212	92	0
1527940253.365267000	40.2127	324	0
1527940253.366239000	40.2137	101	1
1527940253.531394000	40.3788	384	1
1527940253.531459000	40.3789	254	1
1527940253.548391000	40.3958	87	0
1527940254.110329000	40.9578	255	0
1527940254.111022000	40.9585	148	0
1527940254.112345000	40.9598	104	1
1527940254.115696000	40.9631	92	0
1527940254.116425000	40.9639	259	0
1527940254.117285000	40.9647	101	1
1527940254.125370000	40.9728	386	1
1527940254.125461000	40.9729	254	1
1527940254.142634000	40.9901	87	0
1527940254.709475000	41.5569	233	0
1527940254.710137000	41.5576	148	0
1527940254.711324000	41.5588	104	1
1527940254.713550000	41.561	92	0
1527940254.714370000	41.5618	183	0
1527940254.715310000	41.5628	101	1
1527940254.770382000	41.6178	387	1
1527940254.770446000	41.6179	254	1
1527940254.787156000	41.6346	87	0
1527940254.970243000	41.8177	258	0
1527940254.970888000	41.8183	148	0
1527940254.972345000	41.8198	104	1
1527940254.975150000	41.8226	92	0
1527940254.975879000	41.8233	336	0
1527940254.977383000	41.8248	101	1
1527940255.380703000	42.2282	388	1
1527940255.380771000	42.2282	257	1
1527940255.396951000	42.2444	87	0
1527940255.579512000	42.427	235	0
1527940255.580160000	42.4276	148	0
1527940255.580962000	42.4284	104	1
1527940255.583105000	42.4306	92	0
1527940255.583887000	42.4313	186	0
1527940255.584956000	42.4324	101	1
1527940255.884548000	42.732	390	1
1527940255.884609000	42.7321	257	1
1527940255.901505000	42.749	87	0
1527940256.088922000	42.9364	256	0
1527940256.089644000	42.9371	148	0
1527940256.090998000	42.9384	104	1
1527940256.094213000	42.9417	92	0
1527940256.094952000	42.9424	233	0
1527940256.095982000	42.9434	101	1
1527940256.373629000	43.2211	509	1
1527940256.373724000	43.2212	257	1
1527940256.390519000	43.238	87	0
1527940256.585262000	43.4327	235	0
1527940256.585922000	43.4334	148	0
1527940256.587014000	43.4345	104	1
1527940256.589567000	43.437	92	0
1527940256.590303000	43.4378	229	0
1527940256.590984000	43.4384	101	1
1527940256.750377000	43.5978	388	1
1527940256.750467000	43.5979	254	1
1527940256.766680000	43.6141	87	0
1527940257.329324000	44.1768	302	0
1527940257.329965000	44.1774	148	0
1527940257.331093000	44.1785	104	1
1527940257.333457000	44.1809	92	0
1527940257.334262000	44.1817	177	0
1527940257.335055000	44.1825	101	1
1527940257.527556000	44.375	866	1
1527940257.527648000	44.3751	256	1
1527940257.545038000	44.3925	87	0
1527940258.205428000	45.0529	372	0
1527940258.206132000	45.0536	148	0
1527940258.207111000	45.0546	104	1
1527940258.209146000	45.0566	92	0
1527940258.209922000	45.0574	303	0
1527940258.211170000	45.0586	101	1
1527940258.220173000	45.0676	403	1
1527940258.220260000	45.0677	255	1
1527940258.237625000	45.0851	87	0
1527940258.798355000	45.6458	259	0
1527940258.799119000	45.6466	148	0
1527940258.800267000	45.6477	104	1
1527940258.802585000	45.65	92	0
1527940258.803313000	45.6508	242	0
1527940258.804130000	45.6516	101	1
1527940259.010508000	45.858	970	1
1527940259.010599000	45.858	255	1
1527940259.027191000	45.8746	87	0
1527940259.286767000	46.1342	233	0
1527940259.287402000	46.1349	148	0
1527940259.288187000	46.1356	104	1
1527940259.290205000	46.1377	92	0
1527940259.291003000	46.1385	236	0
1527940259.292165000	46.1396	101	1
1527940259.444341000	46.2918	387	1
1527940259.444406000	46.2919	255	1
1527940259.461422000	46.3089	87	0
1527940260.020221000	46.8677	259	0
1527940260.020865000	46.8683	148	0
1527940260.022248000	46.8697	104	1
1527940260.025903000	46.8734	92	0
1527940260.026632000	46.8741	319	0
1527940260.027198000	46.8746	101	1
1527940260.032289000	46.8797	392	1
1527940260.032362000	46.8798	259	1
1527940260.048951000	46.8964	87	0
1527940260.607682000	47.4551	340	0
1527940260.608312000	47.4558	148	0
1527940260.609260000	47.4567	104	1
1527940260.617141000	47.4646	92	0
1527940260.617862000	47.4653	291	0
1527940260.619326000	47.4668	101	1
1527940260.648325000	47.4958	392	1
1527940260.648407000	47.4959	256	1
1527940260.666622000	47.5141	87	0
1527940261.228786000	48.0762	258	0
1527940261.229477000	48.0769	148	0
1527940261.230295000	48.0777	104	1
1527940261.233716000	48.0812	92	0
1527940261.234443000	48.0819	332	0
1527940261.235278000	48.0827	101	1
1527940261.336718000	48.1842	388	1
1527940261.336779000	48.1842	259	1
1527940261.353316000	48.2008	87	0
1527940261.915715000	48.7632	279	0
1527940261.916410000	48.7639	148	0
1527940261.917368000	48.7648	104	1
1527940261.919960000	48.7674	92	0
1527940261.920819000	48.7683	217	0
1527940261.921326000	48.7688	101	1
1527940262.010711000	48.8582	390	1
1527940262.010770000	48.8582	258	1
1527940262.027646000	48.8751	87	0
1527940262.272680000	49.1201	233	0
1527940262.273320000	49.1208	148	0
1527940262.274412000	49.1219	104	1
1527940262.278375000	49.1258	92	0
1527940262.279617000	49.1271	165	0
1527940262.280317000	49.1278	101	1
1527940262.448587000	49.296	386	1
1527940262.448674000	49.2961	255	1
1527940262.466987000	49.3144	87	0
1527940263.026730000	49.8742	258	0
1527940263.027366000	49.8748	148	0
1527940263.028411000	49.8759	104	1
1527940263.031675000	49.8791	92	0
1527940263.032391000	49.8798	315	0
1527940263.033379000	49.8808	101	1
1527940263.155582000	50.003	388	1
1527940263.155675000	50.0031	256	1
1527940263.174145000	50.0216	87	0
1527940263.747267000	50.5947	233	0
1527940263.747973000	50.5954	148	0
1527940263.749436000	50.5969	104	1
1527940263.751800000	50.5993	92	0
1527940263.752519000	50.6	247	0
1527940263.753413000	50.6009	101	1
1527940264.049656000	50.8971	387	1
1527940264.049717000	50.8972	259	1
1527940264.066051000	50.9135	87	0
1527940264.625488000	51.4729	255	0
1527940264.626120000	51.4736	148	0
1527940264.627471000	51.4749	104	1
1527940264.629812000	51.4773	92	0
1527940264.630671000	51.4781	310	0
1527940264.631482000	51.4789	101	1
1527940265.279972000	52.1274	508	1
1527940265.280038000	52.1275	255	1
1527940265.297476000	52.1449	87	0
1527940265.482722000	52.3302	255	0
1527940265.483360000	52.3308	148	0
1527940265.484115000	52.3316	104	1
1527940265.487467000	52.3349	92	0
1527940265.488155000	52.3356	189	0
1527940265.489111000	52.3366	101	1
1527940265.614290000	52.4617	869	1
1527940265.614364000	52.4618	257	1
1527940265.632174000	52.4796	87	0
1527940265.829164000	52.6766	258	0
1527940265.829818000	52.6773	148	0
1527940265.831146000	52.6786	104	1
1527940265.834094000	52.6815	92	0
1527940265.834817000	52.6823	237	0
1527940265.836199000	52.6837	101	1
1527940265.898587000	52.746	400	1
1527940265.898662000	52.7461	256	1
1527940265.915412000	52.7629	87	0
1527940266.475348000	53.3228	278	0
1527940266.475991000	53.3234	148	0
1527940266.477166000	53.3246	104	1
1527940266.480622000	53.3281	92	0
1527940266.481280000	53.3287	137	0
1527940266.482177000	53.3296	101	1
1527940266.726563000	53.574	971	1
1527940266.726650000	53.5741	255	1
1527940266.743224000	53.5907	87	0
1527940267.303624000	54.1511	374	0
1527940267.304255000	54.1517	148	0
1527940267.305385000	54.1528	104	1
1527940267.307836000	54.1553	92	0
1527940267.308562000	54.156	223	0
1527940267.309226000	54.1567	101	1
1527940267.480668000	54.3281	388	1
1527940267.480766000	54.3282	259	1
1527940267.497687000	54.3451	87	0
1527940267.677323000	54.5248	233	0
1527940267.678017000	54.5255	148	0
1527940267.679264000	54.5267	104	1
1527940267.681366000	54.5288	92	0
1527940267.682283000	54.5297	214	0
1527940267.683246000	54.5307	101	1
1527940267.913553000	54.761	387	1
1527940267.913669000	54.7611	258	1
1527940267.930168000	54.7776	87	0
1527940268.112546000	54.96	258	0
1527940268.113182000	54.9606	148	0
1527940268.114279000	54.9617	104	1
1527940268.117820000	54.9653	92	0
1527940268.118541000	54.966	147	0
1527940268.119269000	54.9667	101	1
1527940268.340664000	55.1881	388	1
1527940268.340759000	55.1882	258	1
1527940268.357808000	55.2053	87	0
1527940268.912157000	55.7596	256	0
1527940268.912802000	55.7603	148	0
1527940268.914331000	55.7618	104	1
1527940268.916237000	55.7637	92	0
1527940268.916952000	55.7644	265	0
1527940268.918402000	55.7659	101	1
1527940268.958405000	55.8059	390	1
1527940268.958500000	55.806	256	1
1527940268.976480000	55.8239	87	0
1527940269.532380000	56.3798	338	0
1527940269.533010000	56.3805	148	0
1527940269.534428000	56.3819	104	1
1527940269.536402000	56.3839	92	0
1527940269.537194000	56.3846	235	0
1527940269.538349000	56.3858	101	1
1527940269.687740000	56.5352	387	1
1527940269.687834000	56.5353	256	1
1527940269.705949000	56.5534	87	0
1527940270.268728000	57.1162	258	0
1527940270.269508000	57.117	148	0
1527940270.270853000	57.1183	101	1
1527940270.272393000	57.1198	98	1
1527940270.272727000	57.1202	92	0
1527940270.273423000	57.1209	312	0
1527940270.274396000	57.1218	101	1
1527940270.284238000	57.1317	391	1
1527940270.284327000	57.1318	259	1
1527940270.300429000	57.1479	87	0
1527940270.864967000	57.7124	279	0
1527940270.865658000	57.7131	148	0
1527940270.866429000	57.7139	104	1
1527940270.868761000	57.7162	92	0
1527940270.869526000	57.717	148	0
1527940270.870424000	57.7179	101	1
1527940270.906672000	57.7541	387	1
1527940270.906769000	57.7542	255	1
1527940270.923957000	57.7714	87	0
1527940271.488902000	58.3364	233	0
1527940271.489605000	58.3371	148	0
1527940271.490494000	58.3379	104	1
1527940271.494279000	58.3417	92	0
1527940271.494979000	58.3424	141	0
1527940271.496527000	58.344	101	1
1527940271.662385000	58.5098	390	1
1527940271.662467000	58.5099	313	1
1527940271.680656000	58.5281	87	0
1527940271.968528000	58.816	255	0
1527940271.969250000	58.8167	148	0
1527940271.970546000	58.818	104	1
1527940271.973164000	58.8206	92	0
1527940271.973892000	58.8213	240	0
1527940271.974477000	58.8219	101	1
1527940273.179798000	60.0272	508	1
1527940273.179895000	60.0273	257	1
1527940273.196721000	60.0442	87	0
1527940273.378187000	60.2256	258	0
1527940273.378818000	60.2263	148	0
1527940273.380240000	60.2277	104	1
1527940273.382430000	60.2299	92	0
1527940273.383150000	60.2306	106	0
1527940273.384160000	60.2316	101	1
1527940273.408115000	60.2556	388	1
1527940273.408183000	60.2556	255	1
1527940273.424793000	60.2722	87	0
1527940273.993255000	60.8407	259	0
1527940273.993961000	60.8414	148	0
1527940273.995275000	60.8427	104	1
1527940273.998235000	60.8457	92	0
1527940273.998949000	60.8464	163	0
1527940274.000204000	60.8477	101	1
1527940274.112414000	60.9599	869	1
1527940274.112487000	60.9599	255	1
1527940274.129802000	60.9773	87	0
1527940274.311293000	61.1587	235	0
1527940274.311977000	61.1594	148	0
1527940274.313286000	61.1607	104	1
1527940274.316253000	61.1637	92	0
1527940274.316949000	61.1644	223	0
1527940274.318278000	61.1657	101	1
1527940274.364343000	61.2118	399	1
1527940274.364413000	61.2119	255	1
1527940274.381572000	61.229	87	0
1527940274.958620000	61.8061	256	0
1527940274.959341000	61.8068	148	0
1527940274.960908000	61.8084	104	1
1527940274.962652000	61.8101	92	0
1527940274.963301000	61.8108	156	0
1527940274.964268000	61.8117	101	1
1527940275.018486000	61.8659	968	1
1527940275.018574000	61.866	259	1
1527940275.035801000	61.8833	87	0
1527940275.222576000	62.07	278	0
1527940275.223224000	62.0707	148	0
1527940275.224295000	62.0717	104	1
1527940275.226313000	62.0738	92	0
1527940275.227105000	62.0746	133	0
1527940275.228284000	62.0757	101	1
1527940275.320708000	62.1682	390	1
1527940275.320774000	62.1682	255	1
1527940275.338316000	62.1858	87	0
1527940275.899954000	62.7474	374	0
1527940275.900598000	62.748	148	0
1527940275.902404000	62.7499	104	1
1527940275.905453000	62.7529	92	0
1527940275.906181000	62.7536	167	0
1527940275.907298000	62.7547	101	1
1527940275.934451000	62.7819	388	1
1527940275.934531000	62.782	256	1
1527940275.951096000	62.7985	87	0
1527940276.131254000	62.9787	233	0
1527940276.131907000	62.9794	148	0
1527940276.133351000	62.9808	104	1
1527940276.135301000	62.9828	92	0
1527940276.135976000	62.9834	230	0
1527940276.137319000	62.9848	101	1
1527940276.233270000	63.0807	386	1
1527940276.233364000	63.0808	256	1
1527940276.249971000	63.0974	87	0
1527940276.807409000	63.6549	255	0
1527940276.808111000	63.6556	148	0
1527940276.809361000	63.6568	104	1
1527940276.811612000	63.6591	92	0
1527940276.812336000	63.6598	143	0
1527940276.813352000	63.6608	101	1
1527940276.901845000	63.7493	390	1
1527940276.901936000	63.7494	256	1
1527940276.921947000	63.7694	87	0
1527940277.480441000	64.3279	233	0
1527940277.481102000	64.3286	148	0
1527940277.482407000	64.3299	104	1
1527940277.483900000	64.3314	92	0
1527940277.484701000	64.3322	254	0
1527940277.485379000	64.3328	101	1
1527940277.768609000	64.6161	387	1
1527940277.768699000	64.6161	255	1
1527940277.786448000	64.6339	87	0
1527940278.344641000	65.1921	360	0
1527940278.345454000	65.1929	148	0
1527940278.346537000	65.194	104	1
1527940278.349905000	65.1974	92	0
1527940278.350637000	65.1981	226	0
1527940278.351436000	65.1989	101	1
1527940278.540864000	65.3883	389	1
1527940278.540924000	65.3884	258	1
1527940278.559433000	65.4069	87	0
1527940278.739515000	65.587	235	0
1527940278.740158000	65.5876	148	0
1527940278.741607000	65.5891	104	1
1527940278.743626000	65.5911	92	0
1527940278.744356000	65.5918	313	0
1527940278.745462000	65.5929	101	1
1527940278.829559000	65.677	388	1
1527940278.829652000	65.6771	255	1
1527940278.845906000	65.6934	87	0
1527940279.207026000	66.0545	424	1
1527940279.207126000	66.0546	1412	1
1527940279.207170000	66.0546	1412	1
1527940279.207194000	66.0546	1412	1
1527940279.207221000	66.0547	249	1
1527940279.224460000	66.0719	87	0
1527940279.229168000	66.0766	87	0
1527940279.335712000	66.1832	412	0
1527940279.337510000	66.185	107	1
1527940279.341545000	66.189	80	0
1527940279.343569000	66.191	98	1
1527940279.407360000	66.2548	265	0
1527940279.408007000	66.2555	148	0
1527940279.409587000	66.257	101	1
1527940279.412430000	66.2599	92	0
1527940279.413152000	66.2606	190	0
1527940279.414508000	66.262	101	1
1527940279.443533000	66.291	390	1
1527940279.443622000	66.2911	251	1
1527940279.461364000	66.3088	87	0
1527940279.711029000	66.5585	235	0
1527940279.711719000	66.5592	148	0
1527940279.712537000	66.56	104	1
1527940279.716046000	66.5635	92	0
1527940279.716803000	66.5643	180	0
1527940279.717525000	66.565	101	1
1527940282.509800000	69.3573	387	1
1527940282.509896000	69.3573	256	1
1527940282.526986000	69.3744	87	0
1527940282.810136000	69.6576	782	1
1527940282.810233000	69.6577	1412	1
1527940282.810271000	69.6577	1412	1
1527940282.810305000	69.6578	1361	1
1527940282.828176000	69.6756	87	0
1527940282.932449000	69.7799	398	0
1527940282.933963000	69.7814	104	1
1527940282.937906000	69.7854	80	0
1527940282.939949000	69.7874	98	1
1527940283.075553000	69.923	245	0
1527940283.076225000	69.9237	148	0
1527940283.076909000	69.9244	101	1
1527940283.078738000	69.9262	92	0
1527940283.079536000	69.927	297	0
1527940283.080959000	69.9284	101	1
1527940283.233586000	70.081	390	1
1527940283.233648000	70.0811	259	1
1527940283.250299000	70.0977	87	0
1527940283.490296000	70.3377	279	0
1527940283.490930000	70.3384	148	0
1527940283.491986000	70.3394	104	1
1527940283.493274000	70.3407	92	0
1527940283.493945000	70.3414	253	0
1527940283.494920000	70.3424	101	1
1527940283.719586000	70.567	983	1
1527940283.719678000	70.5671	257	1
1527940283.737480000	70.5849	87	0
1527940284.305585000	71.153	372	0
1527940284.306224000	71.1537	148	0
1527940284.307980000	71.1554	104	1
1527940284.309413000	71.1569	92	0
1527940284.310144000	71.1576	322	0
1527940284.310964000	71.1584	101	1
1527940284.422517000	71.27	387	1
1527940284.422609000	71.2701	258	1
1527940284.440103000	71.2876	87	0
1527940284.990730000	71.8382	256	0
1527940284.991365000	71.8388	148	0
1527940284.993027000	71.8405	104	1
1527940284.993983000	71.8414	92	0
1527940284.995514000	71.843	339	0
1527940284.996066000	71.8435	101	1
1527940285.121598000	71.969	386	1
1527940285.121671000	71.9691	256	1
1527940285.137972000	71.9854	87	0
1527940285.695968000	72.5434	233	0
1527940285.696653000	72.5441	148	0
1527940285.698067000	72.5455	104	1
1527940285.700245000	72.5477	92	0
1527940285.700972000	72.5484	149	0
1527940285.702048000	72.5495	101	1
1527940285.744473000	72.5919	387	1
1527940285.744564000	72.592	257	1
1527940285.761405000	72.6089	87	0
1527940285.812729000	72.6602	303	1
1527940285.812831000	72.6603	1412	1
1527940285.812856000	72.6603	1412	1
1527940285.812878000	72.6603	1412	1
1527940285.812920000	72.6604	1412	1
1527940285.812956000	72.6604	1412	1
1527940285.812985000	72.6604	1412	1
1527940285.813034000	72.6605	1412	1
1527940285.813056000	72.6605	1412	1
1527940285.813078000	72.6605	1412	1
1527940285.813124000	72.6606	1412	1
1527940285.813160000	72.6606	1412	1
1527940285.813201000	72.6607	1412	1
1527940285.815078000	72.6625	1412	1
1527940285.815136000	72.6626	1412	1
1527940285.815172000	72.6626	953	1
1527940285.830487000	72.6779	100	0
1527940285.832088000	72.6795	101	1
1527940285.832942000	72.6804	87	0
1527940286.018749000	72.8662	396	0
1527940286.020132000	72.8676	101	1
1527940286.023890000	72.8713	80	0
1527940286.026127000	72.8736	98	1
1527940286.314639000	73.1621	348	0
1527940286.315344000	73.1628	148	0
1527940286.316199000	73.1637	101	1
1527940286.318470000	73.1659	92	0
1527940286.319251000	73.1667	85	0
1527940286.320077000	73.1675	101	1
1527940286.514273000	73.3617	390	1
1527940286.514357000	73.3618	255	1
1527940286.531369000	73.3788	87	0
1527940287.085513000	73.933	256	0
1527940287.086155000	73.9336	148	0
1527940287.087144000	73.9346	104	1
1527940287.090876000	73.9383	92	0
1527940287.091634000	73.9391	325	0
1527940287.092116000	73.9396	101	1
1527940288.595229000	75.4427	387	1
1527940288.595325000	75.4428	255	1
1527940288.612633000	75.4601	87	0
1527940288.796886000	75.6443	256	0
1527940288.797601000	75.6451	148	0
1527940288.798674000	75.6461	104	1
1527940288.802663000	75.6501	92	0
1527940288.803633000	75.6511	338	0
1527940288.804583000	75.652	101	1
1527940288.809145000	75.6566	368	1
1527940288.809222000	75.6567	1412	1
1527940288.809246000	75.6567	1412	1
1527940288.809274000	75.6567	1412	1
1527940288.809308000	75.6568	1412	1
1527940288.809334000	75.6568	555	1
1527940288.827439000	75.6749	87	0
1527940288.839470000	75.6869	323	1
1527940288.839560000	75.687	258	1
1527940288.855949000	75.7034	87	0
1527940289.039673000	75.8871	259	0
1527940289.040344000	75.8878	148	0
1527940289.041627000	75.8891	107	1
1527940289.044786000	75.8922	92	0
1527940289.045513000	75.893	155	0
1527940289.046686000	75.8941	101	1
1527940289.096754000	75.9442	514	1
1527940289.096846000	75.9443	256	1
1527940289.114578000	75.962	87	0
1527940289.298057000	76.1455	233	0
1527940289.298743000	76.1462	148	0
1527940289.299880000	76.1473	104	1
1527940289.301945000	76.1494	92	0
1527940289.302669000	76.1501	137	0
1527940289.303623000	76.1511	101	1
1527940289.313470000	76.1609	373	0
1527940289.315634000	76.1631	98	1
1527940289.320755000	76.1682	90	0
1527940289.322699000	76.1702	98	1
1527940289.510118000	76.3576	386	1
1527940289.510179000	76.3576	255	1
1527940289.526113000	76.3736	87	0
1527940289.708736000	76.5562	235	0
1527940289.709484000	76.5569	148	0
1527940289.710661000	76.5581	104	1
1527940289.712522000	76.56	92	0
1527940289.713254000	76.5607	283	0
1527940289.714663000	76.5621	101	1
1527940289.935802000	76.7833	390	1
1527940289.935865000	76.7833	313	1
1527940289.953767000	76.8012	87	0
1527940290.132165000	76.9796	301	0
1527940290.132810000	76.9803	148	0
1527940290.133707000	76.9812	104	1
1527940290.136170000	76.9836	92	0
1527940290.136896000	76.9843	241	0
1527940290.137651000	76.9851	101	1
1527940293.512308000	80.3598	848	1
1527940293.512392000	80.3598	1412	1
1527940293.512420000	80.3599	1412	1
1527940293.512458000	80.3599	1412	1
1527940293.512484000	80.3599	560	1
1527940293.530322000	80.3778	87	0
1527940293.655964000	80.5034	466	0
1527940293.657560000	80.505	101	1
1527940293.661756000	80.5092	80	0
1527940293.663537000	80.511	98	1
1527940293.713891000	80.5613	982	1
1527940293.713982000	80.5614	257	1
1527940293.730369000	80.5778	87	0
1527940293.923994000	80.7714	301	0
1527940293.924698000	80.7721	148	0
1527940293.925494000	80.7729	104	1
1527940293.928989000	80.7764	92	0
1527940293.929710000	80.7772	152	0
1527940293.930483000	80.7779	101	1
1527940293.996859000	80.8443	388	1
1527940293.996936000	80.8444	259	1
1527940294.017332000	80.8648	87	0
1527940294.258486000	81.1059	235	0
1527940294.259181000	81.1066	148	0
1527940294.260514000	81.108	104	1
1527940294.262930000	81.1104	92	0
1527940294.264516000	81.112	98	1
1527940294.265123000	81.1126	172	0
1527940294.266552000	81.114	98	1
1527940294.443411000	81.2909	391	1
1527940294.443494000	81.2909	260	1
1527940294.463586000	81.311	87	0
1527940294.653560000	81.501	233	0
1527940294.654225000	81.5017	148	0
1527940294.655591000	81.503	104	1
1527940294.658231000	81.5057	92	0
1527940294.658885000	81.5063	175	0
1527940294.659499000	81.5069	101	1
1527940294.783764000	81.6312	386	1
1527940294.783859000	81.6313	257	1
1527940294.800709000	81.6482	87	0
1527940295.034592000	81.882	363	0
1527940295.035283000	81.8827	148	0
1527940295.036613000	81.8841	104	1
1527940295.039031000	81.8865	92	0
1527940295.039826000	81.8873	335	0
1527940295.040554000	81.888	101	1
1527940295.204889000	82.0523	391	1
1527940295.204949000	82.0524	262	1
1527940295.221999000	82.0694	87	0
1527940295.400185000	82.2476	233	0
1527940295.400879000	82.2483	148	0
1527940295.401561000	82.249	104	1
1527940295.403765000	82.2512	92	0
1527940295.404492000	82.2519	259	0
1527940295.405561000	82.253	101	1
1527940295.533749000	82.3812	387	1
1527940295.533836000	82.3813	258	1
1527940295.549950000	82.3974	87	0
1527940295.731928000	82.5794	233	0
1527940295.732581000	82.58	148	0
1527940295.733581000	82.581	104	1
1527940295.735860000	82.5833	92	0
1527940295.736589000	82.584	181	0
1527940295.737562000	82.585	101	1
1527940295.948125000	82.7956	390	1
1527940295.948198000	82.7956	261	1
1527940295.964607000	82.8121	87	0
1527940296.241827000	83.0893	258	0
1527940296.242459000	83.0899	148	0
1527940296.243683000	83.0911	104	1
1527940296.244996000	83.0924	92	0
1527940296.245732000	83.0932	307	0
1527940296.246612000	83.0941	101	1
1527940296.445999000	83.2934	513	1
1527940296.446090000	83.2935	258	1
1527940296.462789000	83.3102	87	0
1527940296.646537000	83.494	256	0
1527940296.647182000	83.4946	148	0
1527940296.648632000	83.4961	104	1
1527940296.651547000	83.499	92	0
1527940296.652277000	83.4997	202	0
1527940296.653692000	83.5011	101	1
1527940296.859114000	83.7066	387	1
1527940296.859198000	83.7066	261	1
1527940296.876404000	83.7239	87	0
1527940297.060609000	83.9081	256	0
1527940297.061246000	83.9087	148	0
1527940297.062730000	83.9102	104	1
1527940297.068451000	83.9159	92	0
1527940297.069240000	83.9167	227	0
1527940297.070751000	83.9182	101	1
1527940297.516318000	84.3638	386	1
1527940297.516408000	84.3639	261	1
1527940297.533310000	84.3808	87	0
1527940297.724126000	84.5716	235	0
1527940297.724776000	84.5722	148	0
1527940297.725699000	84.5731	104	1
1527940297.729147000	84.5766	92	0
1527940297.729812000	84.5773	214	0
1527940297.730702000	84.5782	101	1
1527940297.822072000	84.6695	388	1
1527940297.822139000	84.6696	261	1
1527940297.838672000	84.6861	87	0
1527940298.022243000	84.8697	255	0
1527940298.022873000	84.8703	148	0
1527940298.023757000	84.8712	104	1
1527940298.025979000	84.8734	92	0
1527940298.026750000	84.8742	143	0
1527940298.027710000	84.8752	101	1
1527940298.149451000	84.9969	866	1
1527940298.149543000	84.997	260	1
1527940298.165759000	85.0132	87	0
1527940298.371772000	85.2192	279	0
1527940298.372454000	85.2199	148	0
1527940298.373799000	85.2213	104	1
1527940298.378781000	85.2262	92	0
1527940298.379640000	85.2271	132	0
1527940298.380735000	85.2282	101	1
1527940298.583266000	85.4307	980	1
1527940298.583330000	85.4308	260	1
1527940298.601802000	85.4493	87	0
1527940298.788102000	85.6356	326	0
1527940298.788746000	85.6362	148	0
1527940298.789835000	85.6373	104	1
1527940298.793729000	85.6412	92	0
1527940298.794476000	85.6419	113	0
1527940298.795772000	85.6432	101	1
1527940299.051468000	85.8989	390	1
1527940299.051561000	85.899	259	1
1527940299.069811000	85.9173	87	0
1527940299.251995000	86.0994	233	0
1527940299.252698000	86.1001	148	0
1527940299.253792000	86.1012	104	1
1527940299.255256000	86.1027	92	0
1527940299.255922000	86.1034	92	0
1527940299.256778000	86.1042	101	1
1527940299.295867000	86.1433	391	1
1527940299.295932000	86.1434	260	1
1527940299.313668000	86.1611	87	0
1527940299.510857000	86.3583	235	0
1527940299.511575000	86.359	148	0
1527940299.512808000	86.3603	104	1
1527940299.516515000	86.364	92	0
1527940299.517395000	86.3648	139	0
1527940299.518107000	86.3656	101	1
1527940299.711270000	86.5587	387	1
1527940299.711345000	86.5588	261	1
1527940299.726952000	86.5744	87	0
1527940299.911235000	86.7587	302	0
1527940299.911874000	86.7593	148	0
1527940299.912899000	86.7603	104	1
1527940299.915429000	86.7629	92	0
1527940299.916099000	86.7636	338	0
1527940299.916817000	86.7643	101	1
1527940300.120417000	86.9679	387	1
1527940300.120481000	86.9679	259	1
1527940300.136946000	86.9844	87	0
1527940300.322423000	87.1699	233	0
1527940300.323061000	87.1705	148	0
1527940300.323857000	87.1713	104	1
1527940300.327438000	87.1749	92	0
1527940300.328302000	87.1758	161	0
1527940300.328827000	87.1763	101	1
1527940300.578228000	87.4257	387	1
1527940300.578311000	87.4258	261	1
1527940300.594517000	87.442	87	0
1527940300.788515000	87.636	258	0
1527940300.789263000	87.6367	148	0
1527940300.789864000	87.6373	104	1
1527940300.792724000	87.6402	92	0
1527940300.793449000	87.6409	317	0
1527940300.794938000	87.6424	101	1
1527940300.882603000	87.7301	388	1
1527940300.882700000	87.7302	261	1
1527940300.898920000	87.7464	87	0
1527940301.087922000	87.9354	337	0
1527940301.088561000	87.936	148	0
1527940301.089962000	87.9374	104	1
1527940301.092926000	87.9404	92	0
1527940301.093696000	87.9411	226	0
1527940301.094951000	87.9424	101	1
1527940301.308431000	88.1559	386	1
1527940301.308495000	88.1559	258	1
1527940301.324495000	88.1719	87	0
1527940301.505769000	88.3532	233	0
1527940301.506432000	88.3539	148	0
1527940301.507918000	88.3554	104	1
1527940301.510389000	88.3578	92	0
1527940301.511087000	88.3585	334	0
1527940301.511906000	88.3594	101	1
1527940301.581314000	88.4288	513	1
1527940301.581374000	88.4288	261	1
1527940301.598100000	88.4456	87	0
1527940301.785231000	88.6327	256	0
1527940301.785876000	88.6333	148	0
1527940301.786984000	88.6344	104	1
1527940301.790454000	88.6379	92	0
1527940301.791181000	88.6386	249	0
1527940301.791922000	88.6394	101	1
1527940301.808766000	88.6562	387	1
1527940301.808853000	88.6563	259	1
1527940301.826384000	88.6738	87	0
1527940302.028565000	88.876	235	0
1527940302.029271000	88.8767	148	0
1527940302.029991000	88.8774	104	1
1527940302.035566000	88.883	92	0
1527940302.036281000	88.8837	203	0
1527940302.037102000	88.8846	101	1
1527940302.095476000	88.9429	387	1
1527940302.095572000	88.943	261	1
1527940302.113010000	88.9605	87	0
1527940302.295003000	89.1425	255	0
1527940302.295692000	89.1431	148	0
1527940302.297006000	89.1445	104	1
1527940302.301496000	89.1489	92	0
1527940302.302266000	89.1497	232	0
1527940302.302964000	89.1504	101	1
1527940302.752196000	89.5996	390	1
1527940302.752283000	89.5997	563	1
1527940302.769331000	89.6168	87	0
1527940302.949912000	89.7974	256	0
1527940302.950550000	89.798	148	0
1527940302.952003000	89.7995	104	1
1527940302.953233000	89.8007	92	0
1527940302.953957000	89.8014	149	0
1527940302.954990000	89.8024	101	1
1527940303.064884000	89.9123	866	1
1527940303.064963000	89.9124	260	1
1527940303.082125000	89.9296	87	0
1527940303.264792000	90.1122	235	0
1527940303.265424000	90.1129	148	0
1527940303.267073000	90.1145	104	1
1527940303.268551000	90.116	92	0
1527940303.269346000	90.1168	173	0
1527940303.270060000	90.1175	101	1
1527940303.417502000	90.265	981	1
1527940303.417594000	90.265	260	1
1527940303.434461000	90.2819	87	0
1527940303.619363000	90.4668	232	0
1527940303.620013000	90.4675	148	0
1527940303.621059000	90.4685	104	1
1527940303.623296000	90.4707	92	0
1527940303.624053000	90.4715	254	0
1527940303.625032000	90.4725	101	1
1527940303.862544000	90.71	385	1
1527940303.862640000	90.7101	261	1
1527940303.879744000	90.7272	87	0
1527940304.056739000	90.9042	304	0
1527940304.057425000	90.9049	148	0
1527940304.059095000	90.9065	104	1
1527940304.060748000	90.9082	92	0
1527940304.061481000	90.9089	321	0
1527940304.062051000	90.9095	101	1
1527940304.327606000	91.1751	390	1
1527940304.327780000	91.1752	259	1
1527940304.345113000	91.1926	87	0
1527940304.526056000	91.3735	302	0
1527940304.526729000	91.3742	148	0
1527940304.528112000	91.3756	104	1
1527940304.530507000	91.378	92	0
1527940304.531231000	91.3787	126	0
1527940304.532070000	91.3795	101	1
1527940304.554654000	91.4021	390	1
1527940304.554741000	91.4022	260	1
1527940304.570966000	91.4184	87	0
1527940304.751594000	91.599	230	0
1527940304.752295000	91.5997	148	0
1527940304.753102000	91.6006	104	1
1527940304.755464000	91.6029	92	0
1527940304.756291000	91.6037	165	0
1527940304.757131000	91.6046	101	1
1527940304.818363000	91.6658	387	1
1527940304.818453000	91.6659	258	1
1527940304.834951000	91.6824	87	0
1527940305.014530000	91.862	256	0
1527940305.015198000	91.8626	148	0
1527940305.016117000	91.8636	104	1
1527940305.018615000	91.8661	92	0
1527940305.019442000	91.8669	141	0
1527940305.020316000	91.8678	101	1
1527940305.082792000	91.9302	386	1
1527940305.082877000	91.9303	258	1
1527940305.100884000	91.9483	87	0
1527940305.283964000	92.1314	281	0
1527940305.284603000	92.1321	148	0
1527940305.286142000	92.1336	104	1
1527940305.291502000	92.139	92	0
1527940305.292165000	92.1396	263	0
1527940305.293119000	92.1406	101	1
1527940305.396866000	92.2443	387	1
1527940305.396959000	92.2444	258	1
1527940305.413286000	92.2607	87	0
1527940305.974256000	92.8217	256	0
1527940305.974938000	92.8224	148	0
1527940305.976180000	92.8236	104	1
1527940305.977206000	92.8247	92	0
1527940305.977953000	92.8254	291	0
1527940305.979250000	92.8267	101	1
1527940306.066760000	92.9142	387	1
1527940306.066833000	92.9143	260	1
1527940306.083831000	92.9313	87	0
1527940306.267805000	93.1153	232	0
1527940306.268436000	93.1159	148	0
1527940306.269187000	93.1166	104	1
1527940306.270962000	93.1184	92	0
1527940306.271693000	93.1191	216	0
1527940306.272227000	93.1197	101	1
1527940306.345322000	93.1928	508	1
1527940306.345417000	93.1929	258	1
1527940306.362890000	93.2103	87	0
1527940306.547725000	93.3952	340	0
1527940306.548372000	93.3958	148	0
1527940306.549216000	93.3967	104	1
1527940306.552158000	93.3996	92	0
1527940306.552886000	93.4003	233	0
1527940306.554286000	93.4017	101	1
1527940306.860619000	93.7081	388	1
1527940306.860687000	93.7081	260	1
1527940306.879290000	93.7267	87	0
1527940307.061555000	93.909	256	0
1527940307.062297000	93.9097	148	0
1527940307.063337000	93.9108	104	1
1527940307.064941000	93.9124	92	0
1527940307.065617000	93.9131	309	0
1527940307.066831000	93.9143	101	1
1527940307.081729000	93.9292	391	1
1527940307.081821000	93.9293	261	1
1527940307.098315000	93.9458	87	0
1527940307.281230000	94.1287	235	0
1527940307.281934000	94.1294	148	0
1527940307.285246000	94.1327	104	1
1527940307.285488000	94.1329	92	0
1527940307.286222000	94.1337	259	0
1527940307.287240000	94.1347	101	1
1527940307.378613000	94.2261	387	1
1527940307.378673000	94.2261	258	1
1527940307.395856000	94.2433	87	0
1527940307.580009000	94.4275	235	0
1527940307.580698000	94.4281	148	0
1527940307.582263000	94.4297	104	1
1527940307.585274000	94.4327	92	0
1527940307.585956000	94.4334	191	0
1527940307.587315000	94.4348	101	1
1527940307.843012000	94.6905	871	1
1527940307.843099000	94.6906	257	1
1527940307.857368000	94.7048	100	0
1527940307.859327000	94.7068	98	1
1527940307.861033000	94.7085	87	0
1527940308.040650000	94.8881	279	0
1527940308.041335000	94.8888	148	0
1527940308.042520000	94.89	104	1
1527940308.044444000	94.8919	92	0
1527940308.045167000	94.8926	113	0
1527940308.046299000	94.8937	101	1
1527940308.094662000	94.9421	980	1
1527940308.094751000	94.9422	258	1
1527940308.111950000	94.9594	87	0
1527940308.296717000	95.1442	236	0
1527940308.297415000	95.1449	148	0
1527940308.298301000	95.1458	104	1
1527940308.300135000	95.1476	92	0
1527940308.300937000	95.1484	199	0
1527940308.302388000	95.1498	101	1
1527940308.307404000	95.1549	389	1
1527940308.307454000	95.1549	261	1
1527940308.326473000	95.1739	87	0
1527940308.881931000	95.7294	256	0
1527940308.882581000	95.73	148	0
1527940308.883343000	95.7308	104	1
1527940308.886039000	95.7335	92	0
1527940308.886800000	95.7343	255	0
1527940308.887327000	95.7348	101	1
1527940308.987850000	95.8353	391	1
1527940308.987910000	95.8354	263	1
1527940309.004617000	95.8521	87	0
1527940309.194534000	96.042	232	0
1527940309.195236000	96.0427	148	0
1527940309.196384000	96.0438	104	1
1527940309.199702000	96.0472	92	0
1527940309.200415000	96.0479	318	0
1527940309.201345000	96.0488	101	1
1527940309.399819000	96.2473	385	1
1527940309.399911000	96.2474	261	1
1527940309.417349000	96.2648	87	0
1527940309.596430000	96.4439	283	0
1527940309.597071000	96.4445	148	0
1527940309.598454000	96.4459	104	1
1527940309.600157000	96.4476	92	0
1527940309.600885000	96.4483	283	0
1527940309.601349000	96.4488	101	1
1527940309.819773000	96.6672	393	1
1527940309.819835000	96.6673	262	1
1527940309.836378000	96.6838	87	0
1527940310.015581000	96.863	328	0
1527940310.016281000	96.8637	148	0
1527940310.017396000	96.8648	104	1
1527940310.019515000	96.867	92	0
1527940310.020329000	96.8678	206	0
1527940310.021410000	96.8689	101	1
1527940310.258924000	97.1064	392	1
1527940310.259020000	97.1065	260	1
1527940310.275454000	97.1229	87	0
1527940310.456381000	97.3038	235	0
1527940310.457029000	97.3045	148	0
1527940310.458447000	97.3059	104	1
1527940310.461325000	97.3088	92	0
1527940310.462114000	97.3096	323	0
1527940310.463434000	97.3109	101	1
1527940310.542559000	97.39	388	1
1527940310.542647000	97.3901	261	1
1527940310.559737000	97.4072	87	0
1527940310.742657000	97.5901	233	0
1527940310.743290000	97.5907	148	0
1527940310.744456000	97.5919	104	1
1527940310.748767000	97.5962	92	0
1527940310.749505000	97.597	210	0
1527940310.750441000	97.5979	101	1
1527940310.804869000	97.6523	512	1
1527940310.804931000	97.6524	259	1
1527940310.821901000	97.6694	87	0
1527940311.002930000	97.8504	302	0
1527940311.003579000	97.851	148	0
1527940311.004529000	97.852	104	1
1527940311.007403000	97.8549	92	0
1527940311.008129000	97.8556	211	0
1527940311.009541000	97.857	101	1
1527940311.089593000	97.937	390	1
1527940311.089686000	97.9371	258	1
1527940311.106691000	97.9541	87	0
1527940311.290499000	98.1379	233	0
1527940311.291219000	98.1387	148	0
1527940311.292465000	98.1399	104	1
1527940311.294249000	98.1417	92	0
1527940311.294989000	98.1424	207	0
1527940311.295468000	98.1429	101	1
1527940311.326710000	98.1742	92	0
1527940311.328546000	98.176	98	1
1527940311.423320000	98.2708	387	1
1527940311.423411000	98.2709	258	1
1527940311.440251000	98.2877	87	0
1527940311.622211000	98.4697	235	0
1527940311.622853000	98.4703	148	0
1527940311.624491000	98.4719	104	1
1527940311.626474000	98.4739	92	0
1527940311.627196000	98.4746	120	0
1527940311.628549000	98.476	101	1
1527940311.829312000	98.6768	388	1
1527940311.829404000	98.6769	263	1
1527940311.846724000	98.6942	87	0
1527940312.054767000	98.9022	360	0
1527940312.055406000	98.9029	148	0
1527940312.056605000	98.9041	104	1
1527940312.058592000	98.906	92	0
1527940312.059441000	98.9069	149	0
1527940312.060512000	98.908	101	1
1527940312.100432000	98.9479	866	1
1527940312.100523000	98.948	260	1
1527940312.118717000	98.9662	87	0
1527940312.305649000	99.1531	235	0
1527940312.306353000	99.1538	148	0
1527940312.307536000	99.155	104	1
1527940312.308302000	99.1558	92	0
1527940312.309301000	99.1568	186	0
1527940312.309798000	99.1572	101	1
1527940312.346095000	99.1935	981	1
1527940312.346174000	99.1936	258	1
1527940312.363002000	99.2105	87	0
1527940312.541791000	99.3892	232	0
1527940312.542422000	99.3899	148	0
1527940312.543576000	99.391	104	1
1527940312.547031000	99.3945	92	0
1527940312.547783000	99.3952	105	0
1527940312.548542000	99.396	101	1
1527940312.610316000	99.4578	386	1
1527940312.610409000	99.4579	260	1
1527940312.627142000	99.4746	87	0
1527940312.810473000	99.6579	258	0
1527940312.811108000	99.6586	148	0
1527940312.812580000	99.66	104	1
1527940312.815315000	99.6628	92	0
1527940312.816487000	99.6639	171	0
1527940312.816576000	99.664	98	1
1527940312.818644000	99.6661	98	1
1527940312.924094000	99.7715	392	1
1527940312.924155000	99.7716	261	1
1527940312.940951000	99.7884	87	0
1527940313.135984000	99.9834	256	0
1527940313.136683000	99.9841	148	0
1527940313.137657000	99.9851	104	1
1527940313.140215000	99.9877	92	0
1527940313.140957000	99.9884	169	0
1527940313.141564000	99.989	101	1
1527940313.169504000	100.017	256	0
1527940313.171631000	100.019	98	1
1527940313.382226000	100.23	386	1
1527940313.382290000	100.23	261	1
1527940313.404050000	100.252	87	0
1527940313.584677000	100.432	233	0
1527940313.585383000	100.433	148	0
1527940313.586597000	100.434	104	1
1527940313.590499000	100.438	92	0
1527940313.591280000	100.439	153	0
1527940313.592614000	100.44	101	1
1527940313.848085000	100.696	387	1
1527940313.848149000	100.696	259	1
1527940313.864564000	100.712	87	0
1527940314.056680000	100.904	258	0
1527940314.057358000	100.905	148	0
1527940314.058725000	100.906	104	1
1527940314.062248000	100.91	92	0
1527940314.063005000	100.91	146	0
1527940314.063611000	100.911	101	1
1527940314.408184000	101.256	388	1
1527940314.408248000	101.256	258	1
1527940314.427274000	101.275	87	0
1527940314.604218000	101.452	235	0
1527940314.604856000	101.452	148	0
1527940314.605690000	101.453	104	1
1527940314.607700000	101.455	92	0
1527940314.608445000	101.456	156	0
1527940314.609747000	101.457	101	1
1527940314.618171000	101.466	391	1
1527940314.618228000	101.466	260	1
1527940314.636454000	101.484	87	0
1527940314.813916000	101.661	305	0
1527940314.814565000	101.662	148	0
1527940314.815808000	101.663	104	1
1527940314.817579000	101.665	92	0
1527940314.818835000	101.666	85	0
1527940314.819671000	101.667	101	1
1527940315.142321000	101.99	388	1
1527940315.142469000	101.99	260	1
1527940315.161523000	102.009	87	0
1527940315.340681000	102.188	302	0
1527940315.341385000	102.189	148	0
1527940315.342706000	102.19	104	1
1527940315.344343000	102.192	92	0
1527940315.345059000	102.193	87	0
1527940315.345736000	102.193	101	1
1527940315.408616000	102.256	508	1
1527940315.408695000	102.256	258	1
1527940315.424880000	102.272	87	0
1527940315.609754000	102.457	233	0
1527940315.610397000	102.458	148	0
1527940315.611807000	102.459	104	1
1527940315.614435000	102.462	92	0
1527940315.615161000	102.463	216	0
1527940315.615715000	102.463	101	1
1527940315.676174000	102.524	390	1
1527940315.676233000	102.524	258	1
1527940315.693871000	102.541	87	0
1527940315.872621000	102.72	256	0
1527940315.873255000	102.721	148	0
1527940315.874748000	102.722	104	1
1527940315.876584000	102.724	92	0
1527940315.877392000	102.725	287	0
1527940315.878802000	102.726	101	1
1527940315.898819000	102.746	387	1
1527940315.898909000	102.746	260	1
1527940315.916811000	102.764	87	0
1527940316.125190000	102.973	279	0
1527940316.125820000	102.973	148	0
1527940316.126806000	102.974	104	1
1527940316.129244000	102.977	92	0
1527940316.129984000	102.977	172	0
1527940316.130753000	102.978	101	1
1527940316.313105000	103.161	391	1
1527940316.313195000	103.161	263	1
1527940316.330131000	103.178	87	0
1527940316.510282000	103.358	233	0
1527940316.510912000	103.358	148	0
1527940316.511945000	103.359	104	1
1527940316.514950000	103.362	92	0
1527940316.515731000	103.363	151	0
1527940316.516780000	103.364	101	1
1527940316.723223000	103.571	866	1
1527940316.723317000	103.571	263	1
1527940316.741529000	103.589	87	0
1527940316.920371000	103.768	256	0
1527940316.921017000	103.768	148	0
1527940316.921813000	103.769	104	1
1527940316.925207000	103.773	92	0
1527940316.925860000	103.773	85	0
1527940316.926795000	103.774	101	1
1527940317.014307000	103.862	980	1
1527940317.014384000	103.862	258	1
1527940317.035327000	103.883	87	0
1527940317.227865000	104.075	340	0
1527940317.228500000	104.076	148	0
1527940317.229812000	104.077	104	1
1527940317.232852000	104.08	92	0
1527940317.233587000	104.081	248	0
1527940317.234906000	104.082	101	1
1527940317.246984000	104.094	388	1
1527940317.247047000	104.094	258	1
1527940317.263871000	104.111	87	0
1527940317.442629000	104.29	233	0
[truncated: 176 more rows]
