# Supplementary material for: Method for multi-task learning fusion network traffic classification to address small sample labels
Source: Sci Rep. 2024 Jan 30;14:2518. doi: 10.1038/s41598-024-51933-8 (PMC10827795; doi:10.1038/s41598-024-51933-8)
Supplement: Supplementary file 2 — Supplementary Information 2. [file 41598_2024_51933_MOESM2_ESM.zip › QUIC Dataset/QUIC Dataset/pretraining/Google Doc/GoogleDoc-1167.txt]

1527763328.444731000	0	772	1
1527763328.459857000	0.015126	100	0
1527763328.470138000	0.0254071	98	1
1527763328.888350000	0.443619	322	0
1527763328.889705000	0.444974	1412	0
1527763328.891068000	0.446337	1412	0
1527763328.891666000	0.446935	104	1
1527763328.892583000	0.447852	1412	0
1527763328.893856000	0.449125	186	0
1527763328.895234000	0.450503	1412	0
1527763328.895642000	0.450911	104	1
1527763328.896622000	0.451891	1412	0
1527763328.897943000	0.453212	1412	0
1527763328.899236000	0.454505	188	0
1527763328.899640000	0.454909	104	1
1527763328.900622000	0.455891	717	0
1527763328.902005000	0.457274	1412	0
1527763328.903354000	0.458623	1412	0
1527763328.903572000	0.458841	104	1
1527763328.904739000	0.460008	693	0
1527763328.906051000	0.46132	1412	0
1527763328.907392000	0.462661	1412	0
1527763328.907633000	0.462902	104	1
1527763328.908804000	0.464073	1412	0
1527763328.910063000	0.465332	188	0
1527763328.911397000	0.466666	84	0
1527763328.911600000	0.466869	104	1
1527763328.912825000	0.468094	1189	0
1527763328.915642000	0.470911	98	1
1527763328.924624000	0.479893	1412	0
1527763328.926031000	0.4813	1412	0
1527763328.927352000	0.482621	1412	0
1527763328.927574000	0.482843	104	1
1527763328.928759000	0.484028	1412	0
1527763328.930054000	0.485323	1412	0
1527763328.931402000	0.486671	1412	0
1527763328.931642000	0.486911	104	1
1527763328.932825000	0.488094	1412	0
1527763328.934184000	0.489453	1412	0
1527763328.935526000	0.490795	1412	0
1527763328.935616000	0.490885	101	1
1527763328.936939000	0.492208	1412	0
1527763328.938292000	0.493561	1412	0
1527763328.938585000	0.493854	104	1
1527763328.939626000	0.494895	1412	0
1527763328.941002000	0.496271	710	0
1527763328.942357000	0.497626	1412	0
1527763328.942581000	0.49785	104	1
1527763328.943754000	0.499023	1412	0
1527763328.945047000	0.500316	1412	0
1527763328.946359000	0.501628	188	0
1527763328.946574000	0.501843	104	1
1527763328.947783000	0.503052	1412	0
1527763328.949041000	0.50431	153	0
1527763328.950516000	0.505785	1412	0
1527763328.950740000	0.506009	104	1
1527763328.951843000	0.507112	1412	0
1527763328.953266000	0.508535	1412	0
1527763328.954625000	0.509894	900	0
1527763328.954676000	0.509945	101	1
1527763328.956185000	0.511454	1412	0
1527763328.957517000	0.512786	1412	0
1527763328.957582000	0.512851	101	1
1527763328.958996000	0.514265	1412	0
1527763328.960289000	0.515558	778	0
1527763328.960645000	0.515914	104	1
1527763328.961627000	0.516896	235	0
1527763328.964645000	0.519914	98	1
1527763329.740287000	1.29556	329	1
1527763329.740377000	1.29565	1412	1
1527763329.740401000	1.29567	916	1
1527763329.741827000	1.2971	218	1
1527763329.759410000	1.31468	87	0
1527763329.886422000	1.44169	396	0
1527763329.889668000	1.44494	101	1
1527763329.890261000	1.44553	80	0
1527763329.892647000	1.44792	98	1
1527763330.056556000	1.61182	311	0
1527763330.057930000	1.6132	1412	0
1527763330.059273000	1.61454	1412	0
1527763330.059788000	1.61506	98	1
1527763330.060645000	1.61591	1412	0
1527763330.062023000	1.61729	180	0
1527763330.063391000	1.61866	107	1
1527763330.063463000	1.61873	1412	0
1527763330.064419000	1.61969	230	1
1527763330.064814000	1.62008	1412	0
1527763330.066151000	1.62142	1071	0
1527763330.067467000	1.62274	92	0
1527763330.067691000	1.62296	104	1
1527763330.068834000	1.6241	141	0
1527763330.091891000	1.64716	87	0
1527763330.141006000	1.69627	98	1
1527763330.238714000	1.79398	377	0
1527763330.240062000	1.79533	1115	0
1527763330.241500000	1.79677	92	0
1527763330.242911000	1.79818	194	0
1527763330.249094000	1.80436	110	1
1527763330.864017000	2.41929	485	1
1527763330.886634000	2.4419	87	0
1527763330.907330000	2.4626	303	0
1527763330.908664000	2.46393	360	0
1527763330.910004000	2.46527	340	0
1527763330.910889000	2.46616	107	1
1527763331.128099000	2.68337	375	1
1527763331.128188000	2.68346	144	1
1527763331.146260000	2.70153	87	0
1527763331.150373000	2.70564	87	0
1527763331.202173000	2.75744	1412	0
1527763331.203564000	2.75883	1412	0
1527763331.204932000	2.7602	1412	0
1527763331.206264000	2.76153	680	0
1527763331.211265000	2.76653	92	0
1527763331.212663000	2.76793	314	0
1527763331.214613000	2.76988	119	1
1527763331.223550000	2.77882	190	1
1527763331.223636000	2.7789	190	1
1527763331.241842000	2.79711	87	0
1527763331.334307000	2.88958	659	0
1527763331.335616000	2.89089	92	0
1527763331.336742000	2.89201	104	1
1527763331.336993000	2.89226	231	0
1527763331.341838000	2.89711	98	1
1527763332.021027000	3.5763	406	1
1527763332.040767000	3.59604	87	0
1527763332.380368000	3.93564	286	0
1527763332.381737000	3.93701	1412	0
1527763332.383118000	3.93839	998	0
1527763332.383542000	3.93881	101	1
1527763332.384493000	3.93976	92	0
1527763332.385843000	3.94111	203	0
1527763332.387791000	3.94306	107	1
1527763332.774714000	4.32998	306	1
1527763332.774810000	4.33008	1412	1
1527763332.774841000	4.33011	1412	1
1527763332.774877000	4.33015	1412	1
1527763332.774936000	4.3302	1412	1
1527763332.774959000	4.33023	1412	1
1527763332.774982000	4.33025	1412	1
1527763332.775030000	4.3303	1412	1
1527763332.775065000	4.33033	1412	1
1527763332.775106000	4.33037	1412	1
1527763332.775140000	4.33041	1412	1
1527763332.775177000	4.33045	1412	1
1527763332.775217000	4.33049	1412	1
1527763332.776822000	4.33209	1278	1
1527763332.791692000	4.34696	87	0
1527763332.795808000	4.35108	87	0
1527763333.168932000	4.7242	373	0
1527763333.171834000	4.7271	104	1
1527763333.172339000	4.72761	80	0
1527763333.174814000	4.73008	98	1
1527763334.345985000	5.90125	323	1
1527763334.346078000	5.90135	1412	1
1527763334.346101000	5.90137	988	1
1527763334.350102000	5.90537	224	1
1527763334.350183000	5.90545	1412	1
1527763334.350208000	5.90548	1412	1
1527763334.350230000	5.9055	767	1
1527763334.356558000	5.91183	165	1
1527763334.356801000	5.91207	101	1
1527763334.364790000	5.92006	87	0
1527763334.370521000	5.92579	87	0
1527763334.372655000	5.92792	104	0
1527763334.375670000	5.93094	104	1
1527763334.507714000	6.06298	398	0
1527763334.511712000	6.06698	80	0
1527763334.512781000	6.06805	101	1
1527763334.601318000	6.15659	539	0
1527763334.602714000	6.15798	304	0
1527763334.604048000	6.15932	243	0
1527763334.605854000	6.16112	104	1
1527763334.606994000	6.16226	101	1
1527763334.610202000	6.16547	251	1
1527763334.624193000	6.17946	87	0
1527763334.629755000	6.18502	87	0
1527763334.880990000	6.43626	846	0
1527763334.882393000	6.43766	1412	0
1527763334.883746000	6.43901	1412	0
1527763334.884058000	6.43933	107	1
1527763334.885110000	6.44038	1412	0
1527763334.886466000	6.44174	1412	0
1527763334.887127000	6.4424	101	1
1527763334.887804000	6.44307	1412	0
1527763334.889113000	6.44438	122	0
1527763334.889655000	6.44492	104	1
1527763334.890489000	6.44576	1412	0
1527763334.891833000	6.4471	1412	0
1527763334.892840000	6.44811	101	1
1527763334.893277000	6.44855	1412	0
1527763334.894604000	6.44987	188	0
1527763334.895886000	6.45115	101	1
1527763334.895962000	6.45123	1228	0
1527763334.899693000	6.45496	98	1
1527763334.916915000	6.47218	1412	0
1527763334.918253000	6.47352	1412	0
1527763334.919597000	6.47487	1412	0
1527763334.920914000	6.47618	198	0
1527763334.922319000	6.47759	84	0
1527763334.923693000	6.47896	1412	0
1527763334.925090000	6.48036	732	0
1527763334.925672000	6.48094	116	1
1527763334.926478000	6.48175	1412	0
1527763334.927829000	6.4831	1412	0
1527763334.929175000	6.48444	1412	0
1527763334.929660000	6.48493	104	1
1527763334.930484000	6.48575	180	0
1527763334.931844000	6.48711	791	0
1527763334.933038000	6.48831	98	1
1527763334.933261000	6.48853	1412	0
1527763334.934619000	6.48989	1412	0
1527763334.935839000	6.49111	101	1
1527763334.935961000	6.49123	1412	0
1527763334.937280000	6.49255	190	0
1527763334.938646000	6.49392	977	0
1527763334.938720000	6.49399	104	1
1527763334.940005000	6.49527	1412	0
1527763334.941352000	6.49662	1412	0
1527763334.941657000	6.49693	104	1
1527763334.942752000	6.49802	1412	0
1527763334.944071000	6.49934	188	0
1527763334.945447000	6.50072	1412	0
1527763334.945671000	6.50094	101	1
1527763334.946759000	6.50203	209	0
1527763334.948134000	6.5034	1412	0
1527763334.948917000	6.50419	101	1
1527763334.949476000	6.50475	1412	0
1527763334.950823000	6.50609	1412	0
1527763334.951678000	6.50695	104	1
1527763334.952163000	6.50743	1292	0
1527763334.953566000	6.50884	1412	0
1527763334.954664000	6.50993	101	1
1527763334.954905000	6.51017	1412	0
1527763334.956250000	6.51152	1412	0
1527763334.957592000	6.51286	1104	0
1527763334.957676000	6.51294	101	1
1527763334.958945000	6.51421	1412	0
1527763334.960293000	6.51556	1249	0
1527763334.960658000	6.51593	104	1
1527763334.961838000	6.51711	744	0
1527763334.963352000	6.51862	1412	0
1527763334.964693000	6.51996	1328	0
1527763334.964745000	6.52001	101	1
1527763334.966142000	6.52141	1412	0
1527763334.967490000	6.52276	1412	0
1527763334.968003000	6.52327	115	1
1527763334.968908000	6.52418	498	0
1527763334.971949000	6.52722	101	1
1527763334.990568000	6.54584	87	0
1527763336.312045000	7.86731	417	1
1527763336.312120000	7.86739	144	1
1527763336.330374000	7.88564	87	0
1527763336.386918000	7.94219	1412	0
1527763336.388255000	7.94352	1412	0
1527763336.389601000	7.94487	1412	0
1527763336.389793000	7.94506	110	1
1527763336.390951000	7.94622	768	0
1527763336.392380000	7.94765	92	0
1527763336.393735000	7.949	116	0
1527763336.393738000	7.94901	101	1
1527763336.396727000	7.952	98	1
1527763337.349903000	8.90517	856	1
1527763337.349991000	8.90526	294	1
1527763337.350974000	8.90624	314	1
1527763337.351034000	8.9063	1412	1
1527763337.351059000	8.90633	1412	1
1527763337.351081000	8.90635	979	1
1527763337.368015000	8.92328	87	0
1527763337.479825000	9.03509	381	1
1527763337.499140000	9.05441	87	0
1527763337.500728000	9.056	404	0
1527763337.503833000	9.0591	104	1
1527763337.508289000	9.06356	80	0
1527763337.510823000	9.06609	98	1
1527763337.537721000	9.09299	317	0
1527763337.539084000	9.09435	1400	0
1527763337.540517000	9.09579	513	0
1527763337.540878000	9.09615	104	1
1527763337.541960000	9.09723	592	0
1527763337.543365000	9.09863	635	0
1527763337.544702000	9.09997	467	0
1527763337.544865000	9.10013	104	1
1527763337.546113000	9.10138	697	0
1527763337.547454000	9.10272	484	0
1527763337.548838000	9.10411	101	1
1527763337.549894000	9.10516	835	0
1527763337.551299000	9.10657	649	0
1527763337.552702000	9.10797	519	0
1527763337.552832000	9.1081	104	1
1527763337.554048000	9.10932	439	0
1527763337.555400000	9.11067	701	0
1527763337.556739000	9.11201	616	0
1527763337.556880000	9.11215	104	1
1527763337.558082000	9.11335	558	0
1527763337.559427000	9.1147	654	0
1527763337.560766000	9.11603	583	0
1527763337.560841000	9.11611	101	1
1527763337.562113000	9.11738	689	0
1527763337.563813000	9.11908	101	1
1527763337.568264000	9.12353	102	0
1527763337.569615000	9.12488	90	0
1527763337.570805000	9.12607	101	1
1527763337.637563000	9.19283	285	0
1527763337.638946000	9.19422	103	0
1527763337.640837000	9.19611	101	1
1527763337.642590000	9.19786	198	0
1527763337.644835000	9.2001	98	1
1527763338.323174000	9.87844	485	1
1527763338.323247000	9.87852	94	1
1527763338.341679000	9.89695	87	0
1527763338.495901000	10.0512	259	0
1527763338.497234000	10.0525	367	0
1527763338.498859000	10.0541	104	1
1527763338.500935000	10.0562	241	0
1527763338.503838000	10.0591	98	1
1527763339.194632000	10.7499	485	1
1527763339.194720000	10.75	109	1
1527763339.213981000	10.7692	87	0
1527763339.218779000	10.774	87	0
1527763339.245681000	10.801	319	1
1527763339.246743000	10.802	475	1
1527763339.246779000	10.802	87	1
1527763339.263596000	10.8189	87	0
1527763339.536238000	11.0915	278	0
1527763339.537565000	11.0928	103	0
1527763339.538922000	11.0942	104	1
1527763339.539701000	11.095	92	0
1527763339.541200000	11.0965	198	0
1527763339.541952000	11.0972	101	1
1527763339.585402000	11.1407	245	0
1527763339.586766000	11.142	151	0
1527763339.587922000	11.1432	101	1
1527763339.588095000	11.1434	92	0
1527763339.589453000	11.1447	205	0
1527763339.590917000	11.1462	101	1
1527763339.600793000	11.1561	265	0
1527763339.602205000	11.1575	140	0
1527763339.603935000	11.1592	101	1
1527763339.604745000	11.16	92	0
1527763339.606093000	11.1614	99	0
1527763339.608234000	11.1635	101	1
1527763339.654212000	11.2095	521	1
1527763339.654345000	11.2096	263	1
1527763339.684815000	11.2401	87	0
1527763339.693109000	11.2484	87	0
1527763340.306354000	11.8616	422	1
1527763340.306480000	11.8617	1412	1
1527763340.306516000	11.8618	1412	1
1527763340.306557000	11.8618	1412	1
1527763340.306587000	11.8619	1412	1
1527763340.306625000	11.8619	1412	1
1527763340.306659000	11.8619	1412	1
1527763340.306693000	11.862	1412	1
1527763340.306730000	11.862	1412	1
1527763340.306754000	11.862	1412	1
1527763340.306789000	11.8621	1412	1
1527763340.306823000	11.8621	1412	1
1527763340.308051000	11.8633	1412	1
1527763340.308082000	11.8634	1412	1
1527763340.308133000	11.8634	1412	1
1527763340.308172000	11.8634	1412	1
1527763340.309973000	11.8652	1412	1
1527763340.310029000	11.8653	1412	1
1527763340.310075000	11.8653	1412	1
1527763340.310130000	11.8654	1412	1
1527763340.311959000	11.8672	1412	1
1527763340.311987000	11.8673	1412	1
1527763340.312031000	11.8673	1412	1
1527763340.313969000	11.8692	1412	1
1527763340.314015000	11.8693	1412	1
1527763340.314072000	11.8693	1412	1
1527763340.314096000	11.8694	1412	1
1527763340.315959000	11.8712	1412	1
1527763340.315989000	11.8713	1412	1
1527763340.316030000	11.8713	1412	1
1527763340.316084000	11.8714	1412	1
1527763340.317975000	11.8732	1412	1
1527763340.318005000	11.8733	1412	1
1527763340.318052000	11.8733	1412	1
1527763340.319995000	11.8753	761	1
1527763340.324247000	11.8795	100	0
1527763340.326969000	11.8822	98	1
1527763340.327507000	11.8828	87	0
1527763340.328869000	11.8841	242	0
1527763340.330202000	11.8855	146	0
1527763340.331871000	11.8871	87	0
1527763340.332020000	11.8873	107	1
1527763340.333934000	11.8892	102	0
1527763340.335279000	11.8905	97	0
1527763340.336971000	11.8922	101	1
1527763340.338763000	11.894	87	0
1527763340.488560000	12.0438	532	1
1527763340.489414000	12.0447	307	1
1527763340.505361000	12.0606	409	0
1527763340.507992000	12.0633	101	1
1527763340.513674000	12.0689	80	0
1527763340.515974000	12.0712	98	1
1527763340.557357000	12.1126	444	1
1527763340.575128000	12.1304	87	0
1527763340.583965000	12.1392	232	0
1527763340.585302000	12.1406	118	0
1527763340.586645000	12.1419	325	0
1527763340.587237000	12.1425	107	1
1527763340.588007000	12.1433	279	0
1527763340.590985000	12.1463	98	1
1527763340.594519000	12.1498	390	1
1527763340.594605000	12.1499	286	1
1527763340.597567000	12.1528	92	0
1527763340.598919000	12.1542	204	0
1527763340.599978000	12.1552	101	1
1527763340.600278000	12.1555	92	0
1527763340.601630000	12.1569	297	0
1527763340.602970000	12.1582	101	1
1527763340.614134000	12.1694	87	0
1527763340.717036000	12.2723	285	0
1527763340.718354000	12.2736	146	0
1527763340.719978000	12.2752	104	1
1527763340.721002000	12.2763	92	0
1527763340.722414000	12.2777	144	0
1527763340.723969000	12.2792	101	1
1527763340.727737000	12.283	604	0
1527763340.729091000	12.2844	801	0
1527763340.730412000	12.2857	92	0
1527763340.730989000	12.2863	104	1
1527763340.745170000	12.3004	335	0
1527763340.748002000	12.3033	98	1
1527763341.009658000	12.5649	575	1
1527763341.009730000	12.565	264	1
1527763341.029421000	12.5847	87	0
1527763341.177524000	12.7328	285	0
1527763341.178852000	12.7341	146	0
1527763341.180009000	12.7353	104	1
1527763341.182656000	12.7379	92	0
1527763341.184010000	12.7393	295	0
1527763341.185003000	12.7403	101	1
1527763341.446810000	13.0021	945	1
1527763341.446889000	13.0022	272	1
1527763341.465164000	13.0204	87	0
1527763341.621160000	13.1764	258	0
1527763341.622602000	13.1779	146	0
1527763341.624038000	13.1793	104	1
1527763341.630924000	13.1862	92	0
1527763341.632394000	13.1877	152	0
1527763341.634042000	13.1893	101	1
1527763341.902073000	13.4573	404	1
1527763341.902166000	13.4574	273	1
1527763341.931024000	13.4863	87	0
1527763341.935270000	13.4905	87	0
1527763342.017116000	13.5724	232	0
1527763342.018442000	13.5737	146	0
1527763342.020094000	13.5754	107	1
1527763342.021713000	13.577	92	0
1527763342.023117000	13.5784	257	0
1527763342.025184000	13.5805	101	1
1527763342.353849000	13.9091	479	1
1527763342.353924000	13.9092	265	1
1527763342.372815000	13.9281	87	0
1527763342.518238000	14.0735	280	0
1527763342.519567000	14.0748	146	0
1527763342.521096000	14.0764	104	1
1527763342.523418000	14.0787	92	0
1527763342.524763000	14.08	120	0
1527763342.526098000	14.0814	101	1
1527763342.781550000	14.3368	391	1
1527763342.781641000	14.3369	269	1
1527763342.806683000	14.362	87	0
1527763342.981698000	14.537	236	0
1527763342.983087000	14.5384	146	0
1527763342.984106000	14.5394	104	1
1527763342.986206000	14.5415	92	0
1527763342.987552000	14.5428	86	0
1527763342.989110000	14.5444	101	1
1527763343.208485000	14.7638	522	1
1527763343.208567000	14.7638	271	1
1527763343.230051000	14.7853	87	0
1527763343.396210000	14.9515	287	0
1527763343.397528000	14.9528	146	0
1527763343.399076000	14.9543	92	0
1527763343.399137000	14.9544	104	1
1527763343.400426000	14.9557	119	0
1527763343.402139000	14.9574	101	1
1527763343.526578000	15.0818	425	1
1527763343.526688000	15.082	261	1
1527763343.545151000	15.1004	87	0
1527763343.549246000	15.1045	87	0
1527763343.678354000	15.2336	235	0
1527763343.679687000	15.235	148	0
1527763343.681259000	15.2365	107	1
1527763343.682397000	15.2377	92	0
1527763343.683826000	15.2391	295	0
1527763343.685169000	15.2404	101	1
1527763343.942016000	15.4973	561	1
1527763343.942089000	15.4974	271	1
1527763343.960404000	15.5157	87	0
1527763344.051908000	15.6072	235	0
1527763344.053238000	15.6085	148	0
1527763344.055220000	15.6105	104	1
1527763344.055582000	15.6109	92	0
1527763344.056929000	15.6122	213	0
1527763344.058248000	15.6135	101	1
1527763347.800385000	19.3557	405	1
1527763347.800475000	19.3557	263	1
1527763347.818696000	19.374	87	0
1527763348.112618000	19.6679	256	0
1527763348.113946000	19.6692	148	0
1527763348.115408000	19.6707	104	1
1527763348.117956000	19.6732	92	0
1527763348.119313000	19.6746	213	0
1527763348.120447000	19.6757	101	1
1527763348.227659000	19.7829	390	1
1527763348.227751000	19.783	280	1
1527763348.251159000	19.8064	87	0
1527763348.410261000	19.9655	255	0
1527763348.411704000	19.967	148	0
1527763348.413529000	19.9688	104	1
1527763348.416826000	19.9721	92	0
1527763348.418132000	19.9734	119	0
1527763348.419434000	19.9747	101	1
1527763348.640671000	20.1959	576	1
1527763348.640738000	20.196	256	1
1527763348.659027000	20.2143	87	0
1527763348.758010000	20.3133	368	0
1527763348.759347000	20.3146	148	0
1527763348.760528000	20.3158	104	1
1527763348.763022000	20.3183	92	0
1527763348.764373000	20.3196	212	0
1527763348.765448000	20.3207	101	1
1527763351.718893000	23.2742	944	1
1527763351.718973000	23.2742	258	1
1527763351.737763000	23.293	87	0
1527763351.891330000	23.4466	258	0
1527763351.892788000	23.4481	148	0
1527763351.894492000	23.4498	104	1
1527763351.896435000	23.4517	92	0
1527763351.897785000	23.4531	131	0
1527763351.899418000	23.4547	101	1
1527763355.447493000	27.0028	381	1
1527763355.447579000	27.0028	1412	1
1527763355.447605000	27.0029	1412	1
1527763355.447647000	27.0029	1412	1
1527763355.447696000	27.003	251	1
1527763355.468240000	27.0235	87	0
1527763355.572262000	27.1275	413	0
1527763355.575013000	27.1303	101	1
1527763355.579642000	27.1349	80	0
1527763355.583179000	27.1384	98	1
1527763355.662992000	27.2183	479	1
1527763355.663147000	27.2184	268	1
1527763355.699075000	27.2543	479	1
1527763355.710202000	27.2655	87	0
1527763355.717630000	27.2729	87	0
1527763355.795514000	27.3508	287	0
1527763355.796858000	27.3521	148	0
1527763355.798073000	27.3533	107	1
1527763355.798113000	27.3534	92	0
1527763355.799544000	27.3548	268	0
1527763355.801021000	27.3563	101	1
1527763355.879597000	27.4349	388	1
1527763355.879658000	27.4349	258	1
1527763355.920088000	27.4754	388	1
1527763355.922790000	27.4781	87	0
1527763355.932841000	27.4881	87	0
1527763355.942635000	27.4979	87	0
1527763356.047516000	27.6028	283	0
1527763356.048847000	27.6041	148	0
1527763356.050060000	27.6053	110	1
1527763356.052632000	27.6079	92	0
1527763356.053984000	27.6093	259	0
1527763356.055046000	27.6103	101	1
1527763356.332693000	27.888	390	1
1527763356.332769000	27.888	267	1
1527763356.350315000	27.9056	87	0
1527763356.507510000	28.0628	255	0
1527763356.508847000	28.0641	148	0
1527763356.510104000	28.0654	104	1
1527763356.513043000	28.0683	92	0
1527763356.514400000	28.0697	166	0
1527763356.516069000	28.0713	101	1
1527763356.763614000	28.3189	516	1
1527763356.763692000	28.319	267	1
1527763356.782174000	28.3374	87	0
1527763356.933471000	28.4887	257	0
1527763356.934805000	28.4901	148	0
1527763356.936111000	28.4914	104	1
1527763356.937403000	28.4927	92	0
1527763356.938761000	28.494	232	0
1527763356.940104000	28.4954	101	1
1527763357.177664000	28.7329	423	1
1527763357.177726000	28.733	268	1
1527763357.195869000	28.7511	87	0
1527763357.351458000	28.9067	258	0
1527763357.352843000	28.9081	148	0
1527763357.354154000	28.9094	104	1
1527763357.356097000	28.9114	92	0
1527763357.357438000	28.9127	188	0
1527763357.359115000	28.9144	101	1
1527763357.471515000	29.0268	566	1
1527763357.471663000	29.0269	262	1
1527763357.490382000	29.0457	87	0
1527763357.590095000	29.1454	268	0
1527763357.591480000	29.1467	148	0
1527763357.593191000	29.1485	104	1
1527763357.594885000	29.1502	92	0
1527763357.596203000	29.1515	213	0
1527763357.597165000	29.1524	101	1
1527763357.727869000	29.2831	405	1
1527763357.727960000	29.2832	261	1
1527763357.746566000	29.3018	87	0
1527763357.750926000	29.3062	87	0
1527763357.903344000	29.4586	233	0
1527763357.904648000	29.4599	148	0
1527763357.906191000	29.4615	107	1
1527763357.907472000	29.4627	92	0
1527763357.908822000	29.4641	207	0
1527763357.910139000	29.4654	101	1
1527763358.144782000	29.7001	391	1
1527763358.144870000	29.7001	274	1
1527763358.163048000	29.7183	87	0
1527763358.268556000	29.8238	233	0
1527763358.269892000	29.8252	148	0
1527763358.271225000	29.8265	104	1
1527763358.273178000	29.8284	92	0
1527763358.274449000	29.8297	91	0
1527763358.276271000	29.8315	101	1
1527763358.564680000	30.1199	573	1
1527763358.564776000	30.12	267	1
1527763358.584089000	30.1394	87	0
1527763358.730846000	30.2861	258	0
1527763358.732303000	30.2876	148	0
1527763358.733206000	30.2885	104	1
1527763358.735013000	30.2903	92	0
1527763358.736372000	30.2916	283	0
1527763358.737195000	30.2925	101	1
1527763358.983725000	30.539	945	1
1527763358.983814000	30.5391	270	1
1527763359.003716000	30.559	87	0
1527763359.115696000	30.671	236	0
1527763359.117035000	30.6723	148	0
1527763359.118243000	30.6735	104	1
1527763359.120242000	30.6755	92	0
1527763359.121592000	30.6769	172	0
1527763359.123240000	30.6785	101	1
1527763359.415127000	30.9704	400	1
1527763359.415214000	30.9705	267	1
1527763359.432958000	30.9882	87	0
1527763359.439258000	30.9945	87	0
1527763359.586460000	31.1417	256	0
1527763359.587799000	31.1431	148	0
1527763359.589148000	31.1444	92	0
1527763359.589265000	31.1445	107	1
1527763359.590505000	31.1458	155	0
1527763359.592264000	31.1475	101	1
1527763359.828139000	31.3834	389	1
1527763359.828240000	31.3835	278	1
1527763359.846014000	31.4013	87	0
1527763359.952736000	31.508	367	0
1527763359.954000000	31.5093	148	0
1527763359.955358000	31.5106	104	1
1527763359.957229000	31.5125	92	0
1527763359.958581000	31.5138	187	0
1527763359.960344000	31.5156	101	1
1527763360.093618000	31.6489	478	1
1527763360.093705000	31.649	259	1
1527763360.111612000	31.6669	87	0
1527763360.261844000	31.8171	233	0
1527763360.263240000	31.8185	148	0
1527763360.264391000	31.8197	104	1
1527763360.266126000	31.8214	92	0
1527763360.267509000	31.8228	104	0
1527763360.269364000	31.8246	101	1
1527763360.303655000	31.8589	387	1
1527763360.303747000	31.859	259	1
1527763360.323819000	31.8791	87	0
1527763360.425574000	31.9808	258	0
1527763360.426899000	31.9822	148	0
1527763360.428305000	31.9836	104	1
1527763360.432236000	31.9875	92	0
1527763360.433576000	31.9888	92	0
1527763360.435514000	31.9908	101	1
1527763360.529571000	32.0848	521	1
1527763360.529643000	32.0849	264	1
1527763360.548552000	32.1038	87	0
1527763360.705990000	32.2613	235	0
1527763360.707320000	32.2626	148	0
1527763360.708314000	32.2636	104	1
1527763360.710956000	32.2662	92	0
1527763360.712362000	32.2676	112	0
1527763360.713299000	32.2686	101	1
1527763360.958249000	32.5135	423	1
1527763360.958338000	32.5136	270	1
1527763360.979961000	32.5352	87	0
1527763361.127565000	32.6828	284	0
1527763361.128891000	32.6842	148	0
1527763361.130337000	32.6856	104	1
1527763361.133191000	32.6885	92	0
1527763361.134551000	32.6898	292	0
1527763361.135316000	32.6906	101	1
1527763361.385072000	32.9403	565	1
1527763361.385163000	32.9404	271	1
1527763361.402926000	32.9582	87	0
1527763361.527820000	33.0831	308	0
1527763361.529164000	33.0844	148	0
1527763361.530350000	33.0856	104	1
1527763361.531974000	33.0872	92	0
1527763361.533423000	33.0887	169	0
1527763361.534336000	33.0896	101	1
1527763361.796923000	33.3522	388	1
1527763361.797006000	33.3523	270	1
1527763361.815720000	33.371	87	0
1527763361.910308000	33.4656	233	0
1527763361.911636000	33.4669	148	0
1527763361.913372000	33.4686	104	1
1527763361.915251000	33.4705	92	0
1527763361.916603000	33.4719	190	0
1527763361.917357000	33.4726	101	1
1527763362.285626000	33.8409	404	1
1527763362.285710000	33.841	276	1
1527763362.304123000	33.8594	87	0
1527763362.448733000	34.004	278	0
1527763362.450064000	34.0053	148	0
1527763362.451412000	34.0067	104	1
1527763362.453307000	34.0086	92	0
1527763362.454667000	34.0099	106	0
1527763362.456423000	34.0117	101	1
1527763362.542640000	34.0979	387	1
1527763362.542726000	34.098	264	1
1527763362.561041000	34.1163	87	0
1527763362.647566000	34.2028	233	0
1527763362.648898000	34.2042	148	0
1527763362.650415000	34.2057	104	1
1527763362.652849000	34.2081	92	0
1527763362.654209000	34.2095	196	0
1527763362.655407000	34.2107	101	1
1527763362.752934000	34.3082	577	1
1527763362.753020000	34.3083	265	1
1527763362.771103000	34.3264	87	0
1527763362.885479000	34.4407	264	0
1527763362.886794000	34.4421	148	0
1527763362.888445000	34.4437	104	1
1527763362.890417000	34.4457	92	0
1527763362.891787000	34.4471	318	0
1527763362.893449000	34.4487	101	1
1527763363.168144000	34.7234	943	1
1527763363.168222000	34.7235	267	1
1527763363.186253000	34.7415	87	0
1527763363.336010000	34.8913	233	0
1527763363.337343000	34.8926	148	0
1527763363.338452000	34.8937	104	1
1527763363.340457000	34.8957	92	0
1527763363.341813000	34.8971	261	0
1527763363.343444000	34.8987	101	1
1527763363.587073000	35.1423	403	1
1527763363.587134000	35.1424	270	1
1527763363.605857000	35.1611	87	0
1527763363.767097000	35.3224	258	0
1527763363.768423000	35.3237	148	0
1527763363.769495000	35.3248	104	1
1527763363.772209000	35.3275	92	0
1527763363.773529000	35.3288	145	0
1527763363.775508000	35.3308	101	1
1527763364.019075000	35.5743	480	1
1527763364.019149000	35.5744	266	1
1527763364.037677000	35.5929	87	0
1527763364.186424000	35.7417	236	0
1527763364.187735000	35.743	148	0
1527763364.189519000	35.7448	104	1
1527763364.191139000	35.7464	92	0
1527763364.192533000	35.7478	156	0
1527763364.193489000	35.7488	101	1
1527763364.441236000	35.9965	392	1
1527763364.441312000	35.9966	272	1
1527763364.459838000	36.0151	87	0
1527763364.544039000	36.0993	259	0
1527763364.545300000	36.1006	148	0
1527763364.546569000	36.1018	104	1
1527763364.555418000	36.1107	92	0
1527763364.556768000	36.112	187	0
1527763364.558788000	36.1141	101	1
1527763364.854986000	36.4103	522	1
1527763364.855065000	36.4103	263	1
1527763364.873771000	36.429	87	0
1527763365.065075000	36.6203	235	0
1527763365.066476000	36.6217	148	0
1527763365.067638000	36.6229	104	1
1527763365.070538000	36.6258	92	0
1527763365.071888000	36.6272	293	0
1527763365.073698000	36.629	101	1
1527763368.957497000	40.5128	423	1
1527763368.957571000	40.5128	266	1
1527763368.975963000	40.5312	87	0
1527763369.141367000	40.6966	391	0
1527763369.142753000	40.698	148	0
1527763369.144213000	40.6995	104	1
1527763369.145890000	40.7012	92	0
1527763369.147230000	40.7025	221	0
1527763369.148186000	40.7035	101	1
1527763369.166272000	40.7215	564	1
1527763369.166374000	40.7216	259	1
1527763369.183936000	40.7392	87	0
1527763369.341896000	40.8972	233	0
1527763369.343277000	40.8985	148	0
1527763369.345219000	40.9005	104	1
1527763369.345439000	40.9007	92	0
1527763369.346790000	40.9021	155	0
1527763369.348191000	40.9035	101	1
1527763369.623128000	41.1784	369	1
1527763369.623230000	41.1785	1412	1
1527763369.623268000	41.1785	1412	1
1527763369.623321000	41.1786	1412	1
1527763369.623345000	41.1786	1372	1
1527763369.655303000	41.2106	369	1
1527763369.662183000	41.2175	87	0
1527763369.697208000	41.2525	87	0
1527763369.786297000	41.3416	412	0
1527763369.789306000	41.3446	104	1
1527763369.789754000	41.345	80	0
1527763369.792299000	41.3476	98	1
1527763372.826014000	44.3813	403	1
1527763372.826102000	44.3814	261	1
1527763372.843902000	44.3992	87	0
1527763372.928552000	44.4838	307	0
1527763372.929877000	44.4851	148	0
1527763372.931429000	44.4867	104	1
1527763372.933477000	44.4887	92	0
1527763372.934840000	44.4901	91	0
1527763372.936425000	44.4917	101	1
1527763373.028639000	44.5839	577	1
1527763373.028713000	44.584	265	1
1527763373.047772000	44.603	87	0
1527763373.211038000	44.7663	285	0
1527763373.212438000	44.7677	148	0
1527763373.214111000	44.7694	92	0
1527763373.214504000	44.7698	107	1
1527763373.215469000	44.7707	184	0
1527763373.218424000	44.7737	98	1
1527763373.457116000	45.0124	945	1
1527763373.457210000	45.0125	275	1
1527763373.475358000	45.0306	87	0
1527763373.481644000	45.0369	87	0
1527763373.607050000	45.1623	280	0
1527763373.608516000	45.1638	158	0
1527763373.609529000	45.1648	107	1
1527763373.609966000	45.1652	271	0
1527763373.612442000	45.1677	98	1
1527763373.873590000	45.4289	404	1
1527763373.873647000	45.4289	270	1
1527763373.890912000	45.4462	87	0
1527763373.983621000	45.5389	233	0
1527763373.984946000	45.5402	148	0
1527763373.986464000	45.5417	104	1
1527763373.987878000	45.5431	92	0
1527763373.989293000	45.5446	334	0
1527763373.990505000	45.5458	101	1
1527763374.289772000	45.845	386	1
1527763374.289857000	45.8451	272	1
1527763374.308796000	45.8641	87	0
1527763374.497520000	46.0528	291	0
1527763374.498862000	46.0541	148	0
1527763374.500506000	46.0558	104	1
1527763374.502329000	46.0576	92	0
1527763374.503669000	46.0589	221	0
1527763374.504473000	46.0597	101	1
1527763374.705564000	46.2608	478	1
1527763374.705706000	46.261	272	1
1527763374.724390000	46.2797	87	0
1527763374.890250000	46.4455	233	0
1527763374.891559000	46.4468	148	0
1527763374.893528000	46.4488	104	1
1527763374.895618000	46.4509	92	0
1527763374.896951000	46.4522	94	0
1527763374.898517000	46.4538	101	1
1527763375.121965000	46.6772	390	1
1527763375.122059000	46.6773	267	1
1527763375.140274000	46.6955	87	0
1527763375.301233000	46.8565	232	0
1527763375.302589000	46.8579	148	0
1527763375.304620000	46.8599	104	1
1527763375.306245000	46.8615	92	0
1527763375.307577000	46.8628	311	0
1527763375.308531000	46.8638	101	1
1527763377.195102000	48.7504	498	1
1527763377.195210000	48.7505	1412	1
1527763377.195247000	48.7505	1412	1
1527763377.195276000	48.7505	1412	1
1527763377.195298000	48.7506	769	1
1527763377.212907000	48.7682	87	0
1527763377.295203000	48.8505	399	0
1527763377.298461000	48.8537	101	1
1527763377.303793000	48.8591	80	0
1527763377.306456000	48.8617	98	1
1527763377.398041000	48.9533	426	1
1527763377.398131000	48.9534	263	1
1527763377.418716000	48.974	87	0
1527763377.422877000	48.9781	87	0
1527763377.521385000	49.0767	256	0
1527763377.522837000	49.0781	148	0
1527763377.524479000	49.0797	107	1
1527763377.526537000	49.0818	92	0
1527763377.527932000	49.0832	277	0
1527763377.529468000	49.0847	101	1
1527763377.618713000	49.174	561	1
1527763377.618799000	49.1741	263	1
1527763377.637967000	49.1932	87	0
1527763377.795089000	49.3504	370	0
1527763377.796341000	49.3516	148	0
1527763377.797495000	49.3528	104	1
1527763377.799719000	49.355	92	0
1527763377.801062000	49.3563	143	0
1527763377.802492000	49.3578	101	1
1527763378.043216000	49.5985	387	1
1527763378.043383000	49.5987	275	1
1527763378.062000000	49.6173	87	0
1527763378.183377000	49.7386	235	0
1527763378.184709000	49.74	148	0
1527763378.186516000	49.7418	104	1
1527763378.188312000	49.7436	92	0
1527763378.189670000	49.7449	280	0
1527763378.190496000	49.7458	101	1
1527763378.458753000	50.014	403	1
1527763378.458845000	50.0141	278	1
1527763378.492824000	50.0481	87	0
1527763378.564795000	50.1201	256	0
1527763378.566109000	50.1214	148	0
1527763378.567539000	50.1228	104	1
1527763378.568959000	50.1242	92	0
1527763378.570298000	50.1256	176	0
1527763378.571523000	50.1268	101	1
1527763378.710915000	50.2662	387	1
1527763378.710998000	50.2663	263	1
1527763378.729232000	50.2845	87	0
1527763378.896344000	50.4516	233	0
1527763378.897676000	50.4529	148	0
1527763378.899538000	50.4548	104	1
1527763378.900409000	50.4557	92	0
1527763378.901766000	50.457	280	0
1527763378.903553000	50.4588	101	1
1527763379.121088000	50.6764	576	1
1527763379.121181000	50.6765	269	1
1527763379.139773000	50.695	87	0
1527763379.296566000	50.8518	256	0
1527763379.297897000	50.8532	148	0
1527763379.299647000	50.8549	104	1
1527763379.303114000	50.8584	92	0
1527763379.304534000	50.8598	189	0
1527763379.305559000	50.8608	101	1
1527763381.629172000	53.1844	945	1
1527763381.629244000	53.1845	262	1
1527763381.647619000	53.2029	87	0
1527763381.754764000	53.31	286	0
1527763381.756094000	53.3114	148	0
1527763381.757906000	53.3132	104	1
1527763381.760107000	53.3154	92	0
1527763381.761533000	53.3168	310	0
1527763381.762962000	53.3182	101	1
1527763381.847561000	53.4028	404	1
1527763381.847655000	53.4029	260	1
1527763381.866302000	53.4216	87	0
1527763381.999341000	53.5546	285	0
1527763382.000678000	53.5559	148	0
1527763382.001916000	53.5572	104	1
1527763382.004584000	53.5599	92	0
1527763382.005939000	53.5612	249	0
1527763382.006919000	53.5622	101	1
1527763382.074189000	53.6295	476	1
1527763382.074250000	53.6295	262	1
1527763382.093113000	53.6484	87	0
1527763382.270964000	53.8262	257	0
1527763382.272362000	53.8276	148	0
1527763382.273929000	53.8292	104	1
1527763382.275855000	53.8311	92	0
1527763382.277211000	53.8325	269	0
1527763382.278911000	53.8342	101	1
1527763382.497614000	54.0529	392	1
1527763382.497708000	54.053	270	1
1527763382.515106000	54.0704	87	0
1527763382.519934000	54.0752	87	0
1527763382.606957000	54.1622	258	0
1527763382.608219000	54.1635	148	0
1527763382.610040000	54.1653	107	1
1527763382.610733000	54.166	92	0
1527763382.612110000	54.1674	245	0
1527763382.614043000	54.1693	101	1
1527763382.717549000	54.2728	388	1
1527763382.717614000	54.2729	260	1
1527763382.735300000	54.2906	87	0
1527763382.831905000	54.3872	264	0
1527763382.833297000	54.3886	148	0
1527763382.834639000	54.3899	92	0
1527763382.834955000	54.3902	107	1
1527763382.836014000	54.3913	303	0
1527763382.838982000	54.3943	98	1
1527763382.946891000	54.5022	519	1
1527763382.946971000	54.5022	265	1
1527763382.968137000	54.5234	87	0
1527763383.153112000	54.7084	236	0
1527763383.154511000	54.7098	148	0
1527763383.155991000	54.7113	104	1
1527763383.157529000	54.7128	92	0
1527763383.158882000	54.7142	242	0
1527763383.159982000	54.7153	101	1
1527763383.389660000	54.9449	428	1
1527763383.389748000	54.945	274	1
1527763383.411341000	54.9666	87	0
1527763383.591755000	55.147	255	0
1527763383.593082000	55.1484	148	0
1527763383.594423000	55.1497	92	0
1527763383.594998000	55.1503	107	1
1527763383.595772000	55.151	231	0
1527763383.597996000	55.1533	98	1
1527763383.828477000	55.3837	560	1
1527763383.828563000	55.3838	278	1
1527763383.846853000	55.4021	87	0
1527763384.008735000	55.564	233	0
1527763384.010228000	55.5655	148	0
1527763384.012072000	55.5673	104	1
1527763384.012482000	55.5678	92	0
1527763384.013836000	55.5691	297	0
1527763384.015034000	55.5703	101	1
1527763384.254439000	55.8097	403	1
1527763384.254530000	55.8098	266	1
1527763384.273613000	55.8289	87	0
1527763384.432849000	55.9881	256	0
1527763384.434223000	55.9895	148	0
1527763384.436067000	55.9913	104	1
1527763384.438277000	55.9935	92	0
1527763384.439771000	55.995	265	0
1527763384.441052000	55.9963	101	1
1527763384.692482000	56.2478	390	1
1527763384.692584000	56.2479	272	1
1527763384.711049000	56.2663	87	0
1527763384.715499000	56.2708	87	0
1527763384.861601000	56.4169	235	0
1527763384.862984000	56.4183	148	0
1527763384.864070000	56.4193	107	1
1527763384.868126000	56.4234	92	0
1527763384.869618000	56.4249	269	0
1527763384.871107000	56.4264	101	1
1527763385.108446000	56.6637	574	1
1527763385.108540000	56.6638	274	1
1527763385.127314000	56.6826	87	0
1527763385.291791000	56.8471	370	0
1527763385.293188000	56.8485	148	0
1527763385.294099000	56.8494	104	1
1527763385.297361000	56.8526	92	0
1527763385.298713000	56.854	139	0
1527763385.300086000	56.8554	101	1
1527763385.547558000	57.1028	388	1
1527763385.547625000	57.1029	266	1
1527763385.568356000	57.1236	87	0
1527763385.660134000	57.2154	258	0
1527763385.661506000	57.2168	148	0
1527763385.663167000	57.2184	104	1
1527763385.664300000	57.2196	92	0
1527763385.665646000	57.2209	94	0
1527763385.667158000	57.2224	101	1
1527763389.476019000	61.0313	945	1
1527763389.476102000	61.0314	262	1
1527763389.509997000	61.0653	945	1
1527763389.513572000	61.0688	87	0
1527763389.528793000	61.0841	87	0
1527763389.551555000	61.1068	87	0
1527763389.624973000	61.1802	256	0
1527763389.626298000	61.1816	148	0
1527763389.627945000	61.1832	110	1
1527763389.630085000	61.1854	92	0
1527763389.631440000	61.1867	238	0
1527763389.632940000	61.1882	101	1
1527763389.691098000	61.2464	492	1
1527763389.691192000	61.2465	264	1
1527763389.708638000	61.2639	87	0
1527763389.879362000	61.4346	235	0
1527763389.880769000	61.436	148	0
1527763389.882054000	61.4373	104	1
1527763389.884660000	61.4399	92	0
1527763389.885998000	61.4413	155	0
1527763389.886958000	61.4422	101	1
1527763389.949197000	61.5045	392	1
1527763389.949285000	61.5046	256	1
1527763389.967680000	61.5229	87	0
1527763390.119482000	61.6748	259	0
1527763390.120826000	61.6761	148	0
1527763390.122052000	61.6773	104	1
1527763390.124285000	61.6796	92	0
1527763390.125637000	61.6809	206	0
1527763390.127045000	61.6823	101	1
1527763390.535426000	62.0907	371	1
1527763390.535534000	62.0908	1412	1
1527763390.535574000	62.0908	1412	1
1527763390.535605000	62.0909	1412	1
1527763390.535627000	62.0909	555	1
1527763390.555898000	62.1112	87	0
1527763390.560183000	62.1155	87	0
1527763390.633011000	62.1883	417	0
1527763390.636065000	62.1913	104	1
1527763390.640596000	62.1959	80	0
1527763390.643067000	62.1983	98	1
1527763394.141517000	65.6968	521	1
1527763394.141619000	65.6969	265	1
1527763394.160759000	65.716	87	0
1527763394.332545000	65.8878	352	0
1527763394.333883000	65.8892	148	0
1527763394.335410000	65.8907	104	1
1527763394.338080000	65.8933	92	0
1527763394.339413000	65.8947	136	0
1527763394.340423000	65.8957	101	1
1527763394.350361000	65.9056	422	1
1527763394.350435000	65.9057	264	1
1527763394.369296000	65.9246	87	0
1527763394.457419000	66.0127	287	0
1527763394.458725000	66.014	148	0
1527763394.460415000	66.0157	104	1
1527763394.462397000	66.0177	92	0
1527763394.463740000	66.019	128	0
1527763394.465418000	66.0207	101	1
1527763394.587842000	66.1431	560	1
1527763394.587934000	66.1432	265	1
1527763394.606981000	66.1623	87	0
1527763394.765157000	66.3204	235	0
1527763394.766530000	66.3218	148	0
1527763394.768507000	66.3238	104	1
1527763394.769369000	66.3246	92	0
1527763394.770723000	66.326	148	0
1527763394.772495000	66.3278	101	1
1527763394.999788000	66.5551	404	1
1527763394.999880000	66.5551	275	1
1527763395.018067000	66.5733	87	0
1527763395.023469000	66.5787	87	0
1527763395.137880000	66.6931	231	0
1527763395.139222000	66.6945	148	0
1527763395.140529000	66.6958	107	1
1527763395.141381000	66.6967	92	0
1527763395.142890000	66.6982	281	0
1527763395.144515000	66.6998	101	1
1527763395.291689000	66.847	389	1
1527763395.291780000	66.847	266	1
1527763395.310705000	66.866	87	0
1527763395.424268000	66.9795	258	0
1527763395.425598000	66.9809	148	0
1527763395.427554000	66.9828	104	1
1527763395.428866000	66.9841	92	0
1527763395.430148000	66.9854	168	0
1527763395.431458000	66.9867	101	1
1527763395.490103000	67.0454	578	1
1527763395.490179000	67.0454	263	1
1527763395.510605000	67.0659	87	0
1527763395.618667000	67.1739	232	0
1527763395.619986000	67.1753	148	0
1527763395.621488000	67.1768	104	1
1527763395.625845000	67.1811	92	0
1527763395.627205000	67.1825	324	0
1527763395.628485000	67.1838	101	1
1527763395.699100000	67.2544	385	1
1527763395.699167000	67.2544	262	1
1527763395.721797000	67.2771	87	0
1527763395.891520000	67.4468	235	0
1527763395.892988000	67.4483	148	0
1527763395.894577000	67.4498	104	1
1527763395.896535000	67.4518	92	0
1527763395.897958000	67.4532	305	0
1527763395.899561000	67.4548	101	1
1527763397.290323000	68.8456	924	1
1527763397.290491000	68.8458	1412	1
1527763397.290533000	68.8458	1412	1
1527763397.290600000	68.8459	1412	1
1527763397.290619000	68.8459	337	1
1527763397.310405000	68.8657	87	0
1527763397.317785000	68.8731	87	0
1527763397.395469000	68.9507	441	0
1527763397.398656000	68.9539	104	1
1527763397.404123000	68.9594	80	0
1527763397.406649000	68.9619	98	1
1527763398.918033000	70.4733	492	1
1527763398.918111000	70.4734	267	1
1527763398.935450000	70.4907	87	0
1527763399.107681000	70.663	349	0
1527763399.109026000	70.6643	148	0
1527763399.110690000	70.666	104	1
1527763399.112777000	70.668	92	0
1527763399.114129000	70.6694	152	0
1527763399.115678000	70.6709	101	1
1527763399.132935000	70.6882	387	1
1527763399.133002000	70.6883	266	1
1527763399.151976000	70.7072	87	0
1527763399.157150000	70.7124	87	0
1527763399.247505000	70.8028	235	0
1527763399.248833000	70.8041	148	0
1527763399.250714000	70.806	107	1
1527763399.251524000	70.8068	92	0
1527763399.252954000	70.8082	309	0
1527763399.254691000	70.81	101	1
1527763399.345077000	70.9003	387	1
1527763399.345165000	70.9004	265	1
1527763399.363393000	70.9187	87	0
1527763399.533749000	71.089	278	0
1527763399.535088000	71.0904	148	0
1527763399.536710000	71.092	104	1
1527763399.538547000	71.0938	92	0
1527763399.539910000	71.0952	221	0
1527763399.541696000	71.097	101	1
1527763399.757906000	71.3132	386	1
1527763399.757971000	71.3132	275	1
1527763399.775676000	71.3309	87	0
1527763399.929096000	71.4844	235	0
1527763399.930425000	71.4857	148	0
1527763399.931716000	71.487	104	1
1527763399.931750000	71.487	92	0
1527763399.933197000	71.4885	129	0
1527763399.934763000	71.49	101	1
1527763400.180724000	71.736	521	1
1527763400.180799000	71.7361	277	1
1527763400.198764000	71.754	87	0
1527763400.292459000	71.8477	338	1
1527763400.292566000	71.8478	1412	1
1527763400.292605000	71.8479	1412	1
1527763400.292638000	71.8479	1412	1
1527763400.292675000	71.8479	1412	1
1527763400.292724000	71.848	1412	1
1527763400.292749000	71.848	1412	1
1527763400.292783000	71.8481	1412	1
1527763400.292817000	71.8481	1412	1
1527763400.292859000	71.8481	1412	1
1527763400.292882000	71.8482	1412	1
1527763400.292927000	71.8482	1412	1
1527763400.292963000	71.8482	1412	1
1527763400.294824000	71.8501	1412	1
1527763400.294859000	71.8501	395	1
1527763400.313588000	71.8689	87	0
1527763400.317504000	71.8728	87	0
1527763400.370023000	71.9253	260	0
1527763400.371360000	71.9266	148	0
1527763400.372837000	71.9281	110	1
1527763400.373759000	71.929	92	0
1527763400.375054000	71.9303	235	0
1527763400.376813000	71.9321	101	1
1527763400.435967000	71.9912	383	0
1527763400.438814000	71.9941	98	1
1527763400.442187000	71.9975	80	0
1527763400.444815000	72.0001	98	1
1527763403.957700000	75.513	564	1
1527763403.957788000	75.5131	264	1
1527763403.976106000	75.5314	87	0
1527763404.085269000	75.6405	354	0
1527763404.086598000	75.6419	148	0
1527763404.087746000	75.643	104	1
1527763404.089559000	75.6448	92	0
1527763404.090913000	75.6462	252	0
1527763404.091751000	75.647	101	1
1527763404.210473000	75.7657	404	1
1527763404.210561000	75.7658	271	1
1527763404.228497000	75.7838	87	0
1527763404.315889000	75.8712	267	0
1527763404.317216000	75.8725	148	0
1527763404.318775000	75.874	104	1
1527763404.319808000	75.8751	92	0
1527763404.321162000	75.8764	129	0
1527763404.322763000	75.878	101	1
1527763404.420212000	75.9755	391	1
1527763404.420295000	75.9756	261	1
1527763404.438051000	75.9933	87	0
1527763404.536385000	76.0917	256	0
1527763404.537734000	76.093	148	0
1527763404.538857000	76.0941	104	1
1527763404.542199000	76.0975	92	0
1527763404.543561000	76.0988	110	0
1527763404.544819000	76.1001	101	1
1527763404.632373000	76.1876	577	1
1527763404.632448000	76.1877	260	1
1527763404.651194000	76.2065	87	0
1527763404.910029000	76.4653	231	0
1527763404.911355000	76.4666	148	0
1527763404.912798000	76.4681	104	1
1527763404.914436000	76.4697	92	0
1527763404.915917000	76.4712	333	0
1527763404.916786000	76.4721	101	1
1527763405.076989000	76.6323	385	1
1527763405.077075000	76.6323	267	1
1527763405.095053000	76.6503	87	0
1527763405.183957000	76.7392	232	0
1527763405.186300000	76.7416	148	0
1527763405.186828000	76.7421	104	1
1527763405.187981000	76.7432	92	0
1527763405.189319000	76.7446	194	0
1527763405.190815000	76.7461	101	1
1527763405.277200000	76.8325	940	1
1527763405.277285000	76.8326	267	1
1527763405.296033000	76.8513	87	0
1527763405.300147000	76.8554	87	0
1527763405.383146000	76.9384	255	0
1527763405.384482000	76.9398	148	0
1527763405.385831000	76.9411	107	1
1527763405.388394000	76.9437	92	0
1527763405.389748000	76.945	302	0
1527763405.390825000	76.9461	101	1
1527763405.488078000	77.0433	490	1
1527763405.488155000	77.0434	268	1
1527763405.506415000	77.0617	87	0
1527763405.617858000	77.1731	274	0
1527763405.619207000	77.1745	148	0
1527763405.620559000	77.1758	92	0
1527763405.620857000	77.1761	107	1
1527763405.621954000	77.1772	154	0
1527763405.624838000	77.1801	98	1
1527763405.897306000	77.4526	390	1
1527763405.897366000	77.4526	273	1
1527763405.915349000	77.4706	87	0
1527763406.001610000	77.5569	326	0
1527763406.002992000	77.5583	148	0
1527763406.004855000	77.5601	104	1
1527763406.006624000	77.5619	92	0
1527763406.007979000	77.5632	152	0
1527763406.008842000	77.5641	101	1
1527763406.308308000	77.8636	391	1
1527763406.308400000	77.8637	276	1
1527763406.328042000	77.8833	87	0
1527763406.427860000	77.9831	258	0
1527763406.429189000	77.9845	148	0
1527763406.430895000	77.9862	104	1
1527763406.432032000	77.9873	92	0
1527763406.433381000	77.9887	320	0
1527763406.434881000	77.9901	101	1
1527763406.714379000	78.2696	521	1
1527763406.714457000	78.2697	270	1
1527763406.732556000	78.2878	87	0
1527763406.879187000	78.4345	256	0
1527763406.880528000	78.4358	148	0
1527763406.881924000	78.4372	104	1
1527763406.883522000	78.4388	92	0
1527763406.884895000	78.4402	260	0
1527763406.885915000	78.4412	101	1
1527763407.179215000	78.7345	426	1
1527763407.179320000	78.7346	272	1
1527763407.199312000	78.7546	87	0
1527763407.286199000	78.8415	233	0
1527763407.287529000	78.8428	148	0
1527763407.288947000	78.8442	104	1
1527763407.291980000	78.8472	92	0
1527763407.293329000	78.8486	256	0
1527763407.294934000	78.8502	101	1
1527763407.433278000	78.9885	564	1
1527763407.433354000	78.9886	266	1
1527763407.454885000	79.0102	87	0
1527763407.461784000	79.0171	87	0
1527763407.546207000	79.1015	259	0
1527763407.547524000	79.1028	148	0
1527763407.548958000	79.1042	107	1
1527763407.555166000	79.1104	92	0
1527763407.556499000	79.1118	277	0
1527763407.557967000	79.1132	101	1
1527763407.655962000	79.2112	404	1
1527763407.656049000	79.2113	271	1
1527763407.685915000	79.2412	87	0
1527763407.761744000	79.317	239	0
1527763407.763158000	79.3184	148	0
1527763407.764969000	79.3202	104	1
1527763407.766690000	79.322	92	0
1527763407.768058000	79.3233	237	0
1527763407.768955000	79.3242	101	1
1527763407.895106000	79.4504	391	1
1527763407.895192000	79.4505	259	1
1527763407.913044000	79.4683	87	0
1527763407.918520000	79.4738	87	0
1527763408.002560000	79.5578	232	0
1527763408.003910000	79.5592	148	0
1527763408.005048000	79.5603	107	1
1527763408.008876000	79.5641	92	0
1527763408.010230000	79.5655	331	0
1527763408.012047000	79.5673	101	1
1527763410.644810000	82.2001	574	1
1527763410.644896000	82.2002	267	1
1527763410.663148000	82.2184	87	0
1527763410.750168000	82.3054	257	0
1527763410.751506000	82.3068	148	0
1527763410.753047000	82.3083	104	1
1527763410.754026000	82.3093	92	0
1527763410.755364000	82.3106	88	0
1527763410.756952000	82.3122	101	1
1527763410.951360000	82.5066	941	1
1527763410.951441000	82.5067	266	1
1527763410.970327000	82.5256	87	0
1527763411.078329000	82.6336	331	0
1527763411.079676000	82.6349	148	0
1527763411.081049000	82.6363	104	1
1527763411.081298000	82.6366	92	0
1527763411.082710000	82.638	86	0
1527763411.083946000	82.6392	101	1
1527763411.371497000	82.9268	491	1
1527763411.371598000	82.9269	269	1
1527763411.394287000	82.9496	87	0
1527763411.515483000	83.0708	289	0
1527763411.516794000	83.0721	148	0
1527763411.517979000	83.0732	104	1
1527763411.518213000	83.0735	92	0
1527763411.519578000	83.0748	120	0
1527763411.520977000	83.0762	101	1
1527763411.666442000	83.2217	390	1
1527763411.666540000	83.2218	261	1
1527763411.684278000	83.2395	87	0
1527763411.777051000	83.3323	235	0
1527763411.778379000	83.3336	148	0
1527763411.780009000	83.3353	104	1
1527763411.782907000	83.3382	92	0
1527763411.784260000	83.3395	157	0
1527763411.785989000	83.3413	101	1
1527763411.901843000	83.4571	388	1
1527763411.901919000	83.4572	270	1
1527763411.920250000	83.4755	87	0
1527763412.023547000	83.5788	233	0
1527763412.024888000	83.5802	148	0
1527763412.026009000	83.5813	104	1
1527763412.028735000	83.584	92	0
1527763412.030154000	83.5854	172	0
1527763412.030988000	83.5863	101	1
1527763412.320387000	83.8757	391	1
1527763412.320468000	83.8757	273	1
1527763412.337949000	83.8932	87	0
1527763412.435252000	83.9905	259	0
1527763412.436578000	83.9918	148	0
1527763412.438094000	83.9934	104	1
1527763412.439398000	83.9947	92	0
1527763412.440756000	83.996	277	0
1527763412.442046000	83.9973	101	1
1527763412.783222000	84.3385	521	1
1527763412.783315000	84.3386	275	1
1527763412.801912000	84.3572	87	0
1527763412.891947000	84.4472	233	0
1527763412.893281000	84.4485	148	0
1527763412.895059000	84.4503	104	1
1527763412.896703000	84.452	92	0
1527763412.898057000	84.4533	230	0
1527763412.899050000	84.4543	101	1
1527763413.202356000	84.7576	425	1
1527763413.202431000	84.7577	279	1
1527763413.220407000	84.7757	87	0
1527763413.339306000	84.8946	275	0
1527763413.340638000	84.8959	148	0
1527763413.342112000	84.8974	104	1
1527763413.342599000	84.8979	92	0
1527763413.343959000	84.8992	274	0
1527763413.345113000	84.9004	101	1
1527763413.523402000	85.0787	565	1
1527763413.523478000	85.0787	264	1
1527763413.543559000	85.0988	87	0
1527763413.650758000	85.206	350	0
1527763413.652145000	85.2074	148	0
1527763413.654105000	85.2094	104	1
1527763413.655270000	85.2105	92	0
1527763413.656680000	85.2119	204	0
1527763413.658078000	85.2133	101	1
1527763413.943854000	85.4991	402	1
1527763413.943940000	85.4992	278	1
1527763413.962910000	85.5182	87	0
1527763414.058805000	85.6141	235	0
1527763414.060136000	85.6154	148	0
1527763414.062164000	85.6174	104	1
1527763414.063776000	85.619	92	0
1527763414.065125000	85.6204	200	0
1527763414.066110000	85.6214	101	1
1527763414.361466000	85.9167	391	1
1527763414.361554000	85.9168	270	1
1527763414.379756000	85.935	87	0
1527763414.461545000	86.0168	278	0
1527763414.462939000	86.0182	148	0
1527763414.464244000	86.0195	104	1
1527763414.466450000	86.0217	92	0
1527763414.467804000	86.0231	272	0
1527763414.469230000	86.0245	101	1
1527763416.254555000	87.8098	554	1
1527763416.254659000	87.8099	1412	1
1527763416.254697000	87.81	1412	1
1527763416.254728000	87.81	1412	1
1527763416.254749000	87.81	262	1
1527763416.271193000	87.8265	100	0
1527763416.273861000	87.8291	98	1
1527763416.358922000	87.9142	418	0
1527763416.361939000	87.9172	98	1
1527763416.366022000	87.9213	80	0
1527763416.368879000	87.9241	98	1
1527763416.455859000	88.0111	945	1
1527763416.455949000	88.0112	268	1
1527763416.475327000	88.0306	87	0
1527763416.571536000	88.1268	233	0
1527763416.572973000	88.1282	148	0
1527763416.573855000	88.1291	104	1
1527763416.576075000	88.1313	92	0
1527763416.577426000	88.1327	121	0
1527763416.578846000	88.1341	101	1
1527763416.702947000	88.2582	490	1
1527763416.703029000	88.2583	267	1
1527763416.723222000	88.2785	87	0
1527763416.808024000	88.3633	233	0
1527763416.809340000	88.3646	148	0
1527763416.810895000	88.3662	104	1
1527763416.811820000	88.3671	92	0
1527763416.813173000	88.3684	222	0
1527763416.814869000	88.3701	101	1
1527763416.900361000	88.4556	391	1
1527763416.900456000	88.4557	266	1
1527763416.918565000	88.4738	87	0
1527763417.011695000	88.567	236	0
1527763417.013085000	88.5684	148	0
1527763417.014900000	88.5702	104	1
1527763417.016282000	88.5716	92	0
1527763417.017636000	88.5729	136	0
1527763417.018883000	88.5742	101	1
1527763417.199189000	88.7545	393	1
1527763417.199278000	88.7545	265	1
1527763417.219575000	88.7748	87	0
1527763417.318684000	88.874	331	0
1527763417.320015000	88.8753	148	0
1527763417.321908000	88.8772	104	1
1527763417.325539000	88.8808	92	0
1527763417.326896000	88.8822	283	0
1527763417.327931000	88.8832	101	1
1527763417.626121000	89.1814	518	1
1527763417.626213000	89.1815	279	1
1527763417.643778000	89.199	87	0
1527763417.735312000	89.2906	287	0
1527763417.736638000	89.2919	148	0
1527763417.737974000	89.2932	104	1
1527763417.741316000	89.2966	92	0
1527763417.742810000	89.2981	271	0
1527763417.744919000	89.3002	101	1
1527763418.045887000	89.6012	424	1
1527763418.045967000	89.6012	274	1
1527763418.064412000	89.6197	87	0
1527763418.170815000	89.7261	236	0
1527763418.172273000	89.7275	148	0
1527763418.173953000	89.7292	104	1
1527763418.177166000	89.7324	92	0
1527763418.178507000	89.7338	170	0
1527763418.179962000	89.7352	101	1
1527763418.475054000	90.0303	566	1
1527763418.475176000	90.0304	272	1
1527763418.493101000	90.0484	87	0
1527763418.591061000	90.1463	259	0
1527763418.592469000	90.1477	148	0
1527763418.594102000	90.1494	104	1
1527763418.595743000	90.151	92	0
1527763418.597095000	90.1524	113	0
1527763418.597968000	90.1532	101	1
1527763418.698678000	90.2539	387	1
1527763418.698759000	90.254	266	1
1527763418.716792000	90.2721	87	0
1527763418.721147000	90.2764	87	0
1527763418.803145000	90.3584	235	0
1527763418.804519000	90.3598	148	0
1527763418.806085000	90.3614	107	1
1527763418.810526000	90.3658	92	0
1527763418.811992000	90.3673	338	0
1527763418.812989000	90.3683	101	1
1527763418.923924000	90.4792	401	1
1527763418.924018000	90.4793	266	1
1527763418.941727000	90.497	87	0
1527763419.046780000	90.602	233	0
1527763419.048097000	90.6034	148	0
1527763419.050027000	90.6053	104	1
1527763419.052131000	90.6074	92	0
1527763419.053551000	90.6088	282	0
1527763419.055018000	90.6103	101	1
1527763419.147737000	90.703	387	1
1527763419.147800000	90.7031	265	1
1527763419.169254000	90.7245	87	0
1527763419.258242000	90.8135	275	0
1527763419.259519000	90.8148	148	0
1527763419.261010000	90.8163	104	1
1527763419.264537000	90.8198	92	0
1527763419.265886000	90.8212	235	0
1527763419.267018000	90.8223	101	1
1527763419.356529000	90.9118	576	1
1527763419.356624000	90.9119	270	1
1527763419.388155000	90.9434	576	1
1527763419.390214000	90.9455	87	0
1527763419.420441000	90.9757	87	0
1527763419.556421000	91.1117	352	0
1527763419.557766000	91.113	148	0
1527763419.559104000	91.1144	107	1
1527763419.572518000	91.1278	92	0
1527763419.573871000	91.1291	203	0
1527763419.575029000	91.1303	101	1
1527763419.594116000	91.1494	92	0
1527763419.597052000	91.1523	98	1
1527763419.780295000	91.3356	944	1
1527763419.780360000	91.3356	268	1
1527763419.799835000	91.3551	87	0
1527763419.894036000	91.4493	233	0
1527763419.895323000	91.4506	148	0
1527763419.897081000	91.4523	104	1
1527763419.900210000	91.4555	92	0
1527763419.901563000	91.4568	333	0
1527763419.903066000	91.4583	101	1
1527763423.925827000	95.4811	399	1
1527763423.925900000	95.4812	268	1
1527763423.946165000	95.5014	87	0
1527763423.951459000	95.5067	87	0
1527763424.081522000	95.6368	279	0
1527763424.082899000	95.6382	148	0
1527763424.084087000	95.6394	107	1
1527763424.086081000	95.6414	92	0
1527763424.087435000	95.6427	250	0
1527763424.089075000	95.6443	101	1
1527763424.135465000	95.6907	479	1
1527763424.135558000	95.6908	264	1
1527763424.154926000	95.7102	87	0
1527763424.272242000	95.8275	235	0
1527763424.273583000	95.8289	148	0
1527763424.275118000	95.8304	104	1
1527763424.277909000	95.8332	92	0
1527763424.279201000	95.8345	322	0
1527763424.281286000	95.8366	101	1
1527763424.376965000	95.9322	392	1
1527763424.377041000	95.9323	273	1
1527763424.394998000	95.9503	87	0
1527763424.509174000	96.0644	259	0
1527763424.510502000	96.0658	148	0
1527763424.512101000	96.0674	104	1
1527763424.514894000	96.0702	92	0
1527763424.516244000	96.0715	143	0
1527763424.517077000	96.0723	101	1
1527763424.805337000	96.3606	519	1
1527763424.805409000	96.3607	288	1
1527763424.824067000	96.3793	87	0
1527763424.938041000	96.4933	235	0
1527763424.939418000	96.4947	148	0
1527763424.941135000	96.4964	104	1
1527763424.943307000	96.4986	92	0
1527763424.944660000	96.4999	112	0
1527763424.946123000	96.5014	101	1
1527763425.275550000	96.8308	427	1
1527763425.275626000	96.8309	286	1
1527763425.295646000	96.8509	87	0
1527763425.417291000	96.9726	256	0
1527763425.418619000	96.9739	148	0
1527763425.420153000	96.9754	104	1
1527763425.421445000	96.9767	92	0
1527763425.422857000	96.9781	157	0
1527763425.424156000	96.9794	101	1
1527763425.688140000	97.2434	564	1
1527763425.688228000	97.2435	278	1
1527763425.707477000	97.2627	87	0
1527763425.814680000	97.3699	236	0
1527763425.816034000	97.3713	148	0
1527763425.817183000	97.3725	104	1
1527763425.818754000	97.374	92	0
1527763425.820150000	97.3754	240	0
1527763425.821195000	97.3765	101	1
1527763426.114270000	97.6695	392	1
1527763426.114343000	97.6696	274	1
1527763426.134148000	97.6894	87	0
1527763426.231100000	97.7864	329	0
1527763426.232493000	97.7878	148	0
1527763426.234293000	97.7896	104	1
1527763426.236987000	97.7923	92	0
1527763426.238332000	97.7936	167	0
1527763426.239210000	97.7945	101	1
1527763426.799237000	98.3545	400	1
1527763426.799314000	98.3546	286	1
1527763426.817454000	98.3727	87	0
1527763426.905071000	98.4603	291	0
1527763426.906401000	98.4617	148	0
1527763426.908258000	98.4635	104	1
1527763426.910030000	98.4653	92	0
1527763426.911383000	98.4667	295	0
1527763426.912250000	98.4675	101	1
1527763427.026976000	98.5822	389	1
1527763427.027063000	98.5823	270	1
1527763427.045177000	98.6004	87	0
1527763427.128161000	98.6834	235	0
1527763427.129512000	98.6848	148	0
1527763427.131258000	98.6865	104	1
1527763427.132901000	98.6882	92	0
1527763427.134332000	98.6896	87	0
1527763427.135247000	98.6905	101	1
1527763427.237430000	98.7927	578	1
1527763427.237497000	98.7928	263	1
1527763427.256514000	98.8118	87	0
1527763427.375305000	98.9306	259	0
1527763427.376707000	98.932	148	0
1527763427.378034000	98.9333	92	0
1527763427.378283000	98.9336	107	1
1527763427.379345000	98.9346	319	0
1527763427.382342000	98.9376	98	1
1527763427.397599000	98.9529	259	0
1527763427.400330000	98.9556	98	1
1527763429.556624000	101.112	944	1
1527763429.556708000	101.112	269	1
1527763429.576040000	101.131	87	0
1527763429.660951000	101.216	261	0
1527763429.662407000	101.218	148	0
1527763429.663874000	101.219	104	1
1527763429.666245000	101.222	92	0
1527763429.667600000	101.223	329	0
1527763429.668790000	101.224	101	1
1527763429.899250000	101.455	401	1
1527763429.899342000	101.455	264	1
1527763429.917764000	101.473	87	0
1527763430.009875000	101.565	277	0
1527763430.011134000	101.566	148	0
1527763430.012896000	101.568	104	1
1527763430.015778000	101.571	92	0
1527763430.017074000	101.572	236	0
1527763430.018884000	101.574	101	1
1527763430.340421000	101.896	480	1
1527763430.340506000	101.896	262	1
1527763430.359489000	101.915	87	0
1527763430.459030000	102.014	349	0
1527763430.460369000	102.016	148	0
1527763430.461918000	102.017	104	1
1527763430.464329000	102.02	92	0
1527763430.465687000	102.021	284	0
1527763430.466836000	102.022	101	1
1527763431.614041000	103.169	389	1
1527763431.614130000	103.169	268	1
1527763431.632211000	103.187	87	0
1527763431.636776000	103.192	87	0
1527763431.734017000	103.289	259	0
1527763431.735311000	103.291	148	0
1527763431.737112000	103.292	107	1
1527763431.738758000	103.294	92	0
1527763431.740174000	103.295	259	0
1527763431.741080000	103.296	101	1
1527763431.825841000	103.381	520	1
1527763431.825931000	103.381	267	1
1527763431.844522000	103.4	87	0
1527763431.936542000	103.492	255	0
1527763431.937854000	103.493	148	0
1527763431.939109000	103.494	104	1
1527763431.940112000	103.495	92	0
1527763431.941464000	103.497	208	0
1527763431.943100000	103.498	101	1
1527763432.124505000	103.68	421	1
1527763432.124567000	103.68	269	1
1527763432.157184000	103.712	421	1
1527763432.161502000	103.717	87	0
1527763432.173778000	103.729	87	0
1527763432.255098000	103.81	232	0
1527763432.256490000	103.812	148	0
1527763432.258173000	103.813	107	1
1527763432.260068000	103.815	92	0
1527763432.261409000	103.817	293	0
1527763432.263198000	103.818	101	1
1527763432.545354000	104.101	563	1
1527763432.545438000	104.101	261	1
1527763432.564701000	104.12	87	0
1527763432.664776000	104.22	263	0
1527763432.666053000	104.221	148	0
1527763432.667230000	104.222	104	1
1527763432.669647000	104.225	92	0
1527763432.670997000	104.226	239	0
1527763432.672147000	104.227	101	1
1527763436.319402000	107.875	369	1
1527763436.319506000	107.875	1412	1
1527763436.319546000	107.875	1412	1
1527763436.319581000	107.875	1412	1
1527763436.319612000	107.875	262	1
1527763436.338579000	107.894	87	0
1527763436.441997000	107.997	414	0
1527763436.445167000	108	101	1
1527763436.449110000	108.004	80	0
1527763436.452185000	108.007	98	1
1527763436.517547000	108.073	401	1
1527763436.517637000	108.073	261	1
1527763436.532703000	108.088	100	0
1527763436.535165000	108.09	98	1
1527763436.536338000	108.092	87	0
1527763436.649632000	108.205	233	0
1527763436.650965000	108.206	148	0
1527763436.652243000	108.208	104	1
1527763436.655036000	108.21	92	0
1527763436.656465000	108.212	292	0
1527763436.658164000	108.213	101	1
1527763436.779691000	108.335	391	1
1527763436.779781000	108.335	266	1
1527763436.797395000	108.353	87	0
1527763436.906661000	108.462	328	0
1527763436.907989000	108.463	148	0
1527763436.909255000	108.465	104	1
1527763436.911579000	108.467	92	0
1527763436.913047000	108.468	172	0
1527763436.914172000	108.469	101	1
1527763437.020059000	108.575	572	1
1527763437.020156000	108.575	267	1
1527763437.038680000	108.594	87	0
1527763437.149056000	108.704	265	0
1527763437.150381000	108.706	148	0
1527763437.152210000	108.707	104	1
1527763437.154904000	108.71	92	0
1527763437.156237000	108.712	283	0
1527763437.157202000	108.712	101	1
1527763437.242628000	108.798	387	1
1527763437.242690000	108.798	266	1
1527763437.260043000	108.815	87	0
1527763437.348727000	108.904	258	0
1527763437.350041000	108.905	148	0
1527763437.351282000	108.907	104	1
1527763437.352448000	108.908	92	0
1527763437.353807000	108.909	232	0
1527763437.355274000	108.911	101	1
1527763437.460466000	109.016	945	1
1527763437.460527000	109.016	259	1
1527763437.483038000	109.038	87	0
1527763437.574568000	109.13	236	0
1527763437.575919000	109.131	148	0
1527763437.577293000	109.133	104	1
1527763437.577563000	109.133	92	0
1527763437.578924000	109.134	316	0
1527763437.580192000	109.135	101	1
1527763440.852286000	112.408	493	1
1527763440.852381000	112.408	265	1
1527763440.870537000	112.426	87	0
1527763441.012714000	112.568	256	0
1527763441.014042000	112.569	148	0
1527763441.015277000	112.571	104	1
1527763441.017810000	112.573	92	0
1527763441.019131000	112.574	162	0
1527763441.020196000	112.575	101	1
1527763441.092472000	112.648	391	1
1527763441.092546000	112.648	263	1
1527763441.125287000	112.681	391	1
1527763441.142036000	112.697	87	0
1527763441.240158000	112.795	277	0
1527763441.241523000	112.797	148	0
1527763441.243293000	112.799	104	1
1527763441.247244000	112.803	92	0
1527763441.248586000	112.804	90	0
1527763441.250204000	112.805	101	1
1527763441.342527000	112.898	521	1
1527763441.342614000	112.898	268	1
1527763441.375243000	112.931	521	1
1527763441.376348000	112.932	87	0
1527763441.406417000	112.962	87	0
1527763441.471270000	113.027	349	0
1527763441.472757000	113.028	148	0
1527763441.474322000	113.03	107	1
1527763441.475058000	113.03	92	0
1527763441.476478000	113.032	151	0
1527763441.478255000	113.034	101	1
1527763441.583583000	113.139	426	1
1527763441.583638000	113.139	260	1
1527763441.602039000	113.157	87	0
1527763441.721063000	113.276	233	0
1527763441.722506000	113.278	148	0
1527763441.724323000	113.28	104	1
1527763441.726298000	113.282	92	0
1527763441.727657000	113.283	151	0
1527763441.729337000	113.285	101	1
1527763444.203611000	115.759	543	1
1527763444.203708000	115.759	1412	1
1527763444.203733000	115.759	1412	1
1527763444.203760000	115.759	1412	1
1527763444.203790000	115.759	563	1
1527763444.222888000	115.778	87	0
1527763444.303771000	115.859	396	0
1527763444.306977000	115.862	101	1
1527763444.309930000	115.865	80	0
1527763444.312989000	115.868	98	1
1527763444.406286000	115.962	389	1
1527763444.406362000	115.962	270	1
1527763444.425168000	115.98	87	0
1527763444.518375000	116.074	283	0
1527763444.519704000	116.075	148	0
1527763444.521030000	116.076	104	1
1527763444.524247000	116.08	92	0
1527763444.525585000	116.081	230	0
1527763444.526995000	116.082	101	1
1527763444.653965000	116.209	403	1
1527763444.654052000	116.209	269	1
1527763444.672685000	116.228	87	0
1527763444.781514000	116.337	235	0
1527763444.782912000	116.338	148	0
1527763444.784015000	116.339	104	1
1527763444.785168000	116.34	92	0
1527763444.786504000	116.342	140	0
1527763444.788008000	116.343	101	1
1527763444.873689000	116.429	388	1
1527763444.873785000	116.429	265	1
1527763444.892519000	116.448	87	0
1527763444.991064000	116.546	235	0
1527763444.992457000	116.548	148	0
1527763444.994035000	116.549	104	1
1527763444.996655000	116.552	92	0
1527763444.998019000	116.553	320	0
1527763444.999031000	116.554	101	1
1527763445.112211000	116.667	574	1
1527763445.112304000	116.668	270	1
1527763445.131720000	116.687	87	0
1527763445.227957000	116.783	235	0
1527763445.229269000	116.785	148	0
1527763445.231054000	116.786	104	1
1527763445.233398000	116.789	92	0
1527763445.234745000	116.79	255	0
