# Supplementary material for: Method for multi-task learning fusion network traffic classification to address small sample labels
Source: Sci Rep. 2024 Jan 30;14:2518. doi: 10.1038/s41598-024-51933-8 (PMC10827795; doi:10.1038/s41598-024-51933-8)
Supplement: Supplementary file 2 — Supplementary Information 2. [file 41598_2024_51933_MOESM2_ESM.zip › QUIC Dataset/QUIC Dataset/pretraining/Google Doc/GoogleDoc-1168.txt]

1527823573.631102000	0	354	1
1527823573.650688000	0.0195858	89	0
1527823573.913488000	0.282386	329	0
1527823573.914469000	0.283367	103	1
1527823573.914975000	0.283873	1412	0
1527823573.915372000	0.28427	100	1
1527823573.916484000	0.285382	1412	0
1527823573.917396000	0.286294	100	1
1527823573.917984000	0.286882	1412	0
1527823573.918411000	0.287309	100	1
1527823573.919369000	0.288267	184	0
1527823573.920391000	0.289289	100	1
1527823573.920797000	0.289695	1412	0
1527823573.921393000	0.290291	100	1
1527823573.922234000	0.291132	1412	0
1527823573.923389000	0.292287	100	1
1527823573.923722000	0.29262	1412	0
1527823573.924389000	0.293287	100	1
1527823573.925173000	0.294071	837	0
1527823573.926391000	0.295289	100	1
1527823573.926646000	0.295544	1412	0
1527823573.927411000	0.296309	100	1
1527823573.928079000	0.296977	1412	0
1527823573.928339000	0.297237	100	1
1527823573.929492000	0.29839	697	0
1527823573.930336000	0.299234	100	1
1527823573.930947000	0.299845	1412	0
1527823573.931391000	0.300289	100	1
1527823573.932369000	0.301267	1412	0
1527823573.933389000	0.302287	100	1
1527823573.933803000	0.302701	1412	0
1527823573.934390000	0.303288	100	1
1527823573.935238000	0.304136	1306	0
1527823573.936394000	0.305292	100	1
1527823573.936721000	0.305619	1412	0
1527823573.937389000	0.306287	100	1
1527823573.938167000	0.307065	1412	0
1527823573.939391000	0.308289	100	1
1527823573.939604000	0.308502	1412	0
1527823573.940392000	0.30929	100	1
1527823573.941045000	0.309943	1412	0
1527823573.941402000	0.3103	114	1
1527823573.942404000	0.311302	1412	0
1527823573.943391000	0.312289	100	1
1527823573.943933000	0.312831	193	0
1527823573.944391000	0.313289	100	1
1527823573.945373000	0.314271	1412	0
1527823573.946337000	0.315235	100	1
1527823573.946767000	0.315665	804	0
1527823573.947390000	0.316288	100	1
1527823573.948217000	0.317115	1412	0
1527823573.949392000	0.31829	100	1
1527823573.949696000	0.318594	1001	0
1527823573.950392000	0.31929	100	1
1527823573.951143000	0.320041	1412	0
1527823573.951309000	0.320207	100	1
1527823573.952575000	0.321473	1412	0
1527823573.953391000	0.322289	100	1
1527823573.954065000	0.322963	1412	0
1527823573.954324000	0.323222	100	1
1527823573.955504000	0.324402	1412	0
1527823573.956391000	0.325289	100	1
1527823573.956869000	0.325767	281	0
1527823573.957392000	0.32629	100	1
1527823573.958321000	0.327219	1412	0
1527823573.959392000	0.32829	100	1
1527823573.959748000	0.328646	1412	0
1527823573.960390000	0.329288	100	1
1527823573.961175000	0.330073	1412	0
1527823573.962337000	0.331235	100	1
1527823573.962666000	0.331564	1412	0
1527823573.963393000	0.332291	100	1
1527823573.964122000	0.33302	264	0
1527823573.964334000	0.333232	100	1
1527823573.965584000	0.334482	1412	0
1527823573.966392000	0.33529	100	1
1527823573.967020000	0.335918	1412	0
1527823573.967394000	0.336292	100	1
1527823573.968386000	0.337284	1412	0
1527823573.969389000	0.338287	100	1
1527823573.969799000	0.338697	194	0
1527823573.970345000	0.339243	114	1
1527823573.971247000	0.340145	793	0
1527823573.972394000	0.341292	100	1
1527823573.972718000	0.341616	1412	0
1527823573.973394000	0.342292	100	1
1527823573.974173000	0.343071	1412	0
1527823573.975395000	0.344293	100	1
1527823573.975667000	0.344565	1412	0
1527823573.976393000	0.345291	100	1
1527823573.977084000	0.345982	870	0
1527823573.977318000	0.346216	100	1
1527823574.000387000	0.369285	89	0
1527823574.737734000	1.10663	542	1
1527823574.737812000	1.10671	1412	1
1527823574.737835000	1.10673	918	1
1527823574.755346000	1.12424	218	1
1527823574.755874000	1.12477	89	0
1527823574.772793000	1.14169	89	0
1527823574.860015000	1.22891	467	0
1527823574.862085000	1.23098	81	0
1527823574.862759000	1.23166	109	1
1527823574.867814000	1.23671	100	1
1527823574.937739000	1.30664	312	0
1527823574.939209000	1.30811	1412	0
1527823574.940691000	1.30959	1412	0
1527823574.942038000	1.31094	106	1
1527823574.942120000	1.31102	1412	0
1527823574.943197000	1.31209	100	1
1527823574.943606000	1.3125	184	0
1527823574.945087000	1.31398	1412	0
1527823574.946527000	1.31542	1412	0
1527823574.947461000	1.31636	106	1
1527823574.947930000	1.31683	1074	0
1527823574.948368000	1.31727	100	1
1527823574.949339000	1.31824	93	0
1527823574.950378000	1.31928	100	1
1527823574.950773000	1.31967	296	0
1527823574.951418000	1.32032	100	1
1527823575.041762000	1.41066	215	1
1527823575.060069000	1.42897	89	0
1527823575.219673000	1.58857	377	0
1527823575.221135000	1.59003	1119	0
1527823575.223625000	1.59252	93	0
1527823575.225064000	1.59396	134	0
1527823575.225784000	1.59468	109	1
1527823575.228413000	1.59731	100	1
1527823575.456966000	1.82586	863	1
1527823575.458454000	1.82735	426	1
1527823575.476057000	1.84495	89	0
1527823575.490238000	1.85914	328	1
1527823575.509220000	1.87812	89	0
1527823575.528211000	1.89711	281	0
1527823575.529516000	1.89841	106	1
1527823575.529655000	1.89855	361	0
1527823575.531082000	1.89998	94	0
1527823575.531404000	1.9003	103	1
1527823575.707191000	2.07609	536	0
1527823575.708752000	2.07765	100	1
1527823575.787437000	2.15633	1412	0
1527823575.788856000	2.15775	240	0
1527823575.788978000	2.15788	100	1
1527823575.822417000	2.19131	245	1
1527823575.822521000	2.19142	145	1
1527823575.840889000	2.20979	89	0
1527823575.898818000	2.26772	1412	0
1527823575.900242000	2.26914	1412	0
1527823575.900603000	2.2695	106	1
1527823575.901422000	2.27032	100	1
1527823575.901702000	2.2706	1412	0
1527823575.902508000	2.27141	100	1
1527823575.903169000	2.27207	544	0
1527823575.903417000	2.27232	100	1
1527823575.904604000	2.2735	227	0
1527823575.909629000	2.27853	100	1
1527823575.933669000	2.30257	755	1
1527823575.933746000	2.30264	191	1
1527823575.953256000	2.32215	89	0
1527823576.048627000	2.41752	593	0
1527823576.049902000	2.4188	103	1
1527823576.050052000	2.41895	93	0
1527823576.050540000	2.41944	100	1
1527823576.051548000	2.42045	247	0
1527823576.052443000	2.42134	100	1
1527823577.098462000	3.46736	232	1
1527823577.100320000	3.46922	1397	1
1527823577.101624000	3.47052	1412	1
1527823577.101681000	3.47058	1412	1
1527823577.101701000	3.4706	267	1
1527823577.101757000	3.47065	844	1
1527823577.116250000	3.48515	89	0
1527823577.124710000	3.49361	89	0
1527823577.148676000	3.51757	486	0
1527823577.149902000	3.5188	106	1
1527823577.150114000	3.51901	340	0
1527823577.151508000	3.52041	100	1
1527823577.152817000	3.52171	1412	1
1527823577.152843000	3.52174	318	1
1527823577.172287000	3.54118	89	0
1527823577.443232000	3.81213	1057	0
1527823577.444550000	3.81345	259	0
1527823577.444653000	3.81355	103	1
1527823577.445534000	3.81443	100	1
1527823577.463653000	3.83255	333	0
1527823577.464679000	3.83358	100	1
1527823577.465185000	3.83408	1412	0
1527823577.466617000	3.83552	997	0
1527823577.466727000	3.83562	100	1
1527823577.467509000	3.83641	100	1
1527823577.468021000	3.83692	93	0
1527823577.468507000	3.8374	100	1
1527823577.469471000	3.83837	102	0
1527823577.470515000	3.83941	100	1
1527823577.609147000	3.97804	391	0
1527823577.609676000	3.97857	100	1
1527823577.610633000	3.97953	1412	0
1527823577.612067000	3.98096	1412	0
1527823577.612715000	3.98161	103	1
1527823577.613575000	3.98247	1412	0
1527823577.614536000	3.98343	100	1
1527823577.614980000	3.98388	298	0
1527823577.615517000	3.98441	100	1
1527823577.616414000	3.98531	268	0
1527823577.617536000	3.98643	100	1
1527823577.884583000	4.25348	550	1
1527823577.884682000	4.25358	1412	1
1527823577.884714000	4.25361	1412	1
1527823577.884751000	4.25365	1412	1
1527823577.884793000	4.25369	1412	1
1527823577.884827000	4.25372	1412	1
1527823577.884864000	4.25376	1412	1
1527823577.884905000	4.2538	1412	1
1527823577.884939000	4.25384	1412	1
1527823577.884975000	4.25387	1412	1
1527823577.885010000	4.25391	1412	1
1527823577.885043000	4.25394	1412	1
1527823577.885079000	4.25398	1412	1
1527823577.885123000	4.25402	1294	1
1527823577.902666000	4.27156	89	0
1527823577.906708000	4.27561	89	0
1527823578.154248000	4.52315	1342	1
1527823578.172782000	4.54168	396	0
1527823578.176008000	4.54491	81	0
1527823578.177274000	4.54617	103	1
1527823578.183383000	4.55228	89	0
1527823578.319230000	4.68813	424	0
1527823578.320419000	4.68932	103	1
1527823578.320677000	4.68957	302	0
1527823578.321194000	4.69009	100	1
1527823579.460232000	5.82913	334	1
1527823579.460341000	5.82924	1412	1
1527823579.460379000	5.82928	991	1
1527823579.463153000	5.83205	251	1
1527823579.479106000	5.848	89	0
1527823579.483062000	5.85196	89	0
1527823579.867742000	6.23664	397	0
1527823579.868663000	6.23756	106	1
1527823579.874410000	6.24331	81	0
1527823579.875080000	6.24398	100	1
1527823580.018148000	6.38705	545	0
1527823580.019549000	6.38845	398	0
1527823580.019631000	6.38853	100	1
1527823580.020507000	6.38941	117	1
1527823580.022980000	6.39188	251	1
1527823580.053052000	6.42195	89	0
1527823580.054498000	6.4234	89	0
1527823580.428374000	6.79727	833	0
1527823580.429648000	6.79855	106	1
1527823580.429815000	6.79871	1412	0
1527823580.430863000	6.79976	100	1
1527823580.431252000	6.80015	1412	0
1527823580.432655000	6.80155	100	1
1527823580.432685000	6.80158	1412	0
1527823580.433629000	6.80253	100	1
1527823580.434224000	6.80312	184	0
1527823580.434631000	6.80353	100	1
1527823580.435678000	6.80458	1412	0
1527823580.436885000	6.80578	100	1
1527823580.437111000	6.80601	1355	0
1527823580.437637000	6.80654	100	1
1527823580.438548000	6.80745	1412	0
1527823580.439992000	6.80889	1412	0
1527823580.441043000	6.80994	100	1
1527823580.441418000	6.81032	1412	0
1527823580.442487000	6.81138	100	1
1527823580.442819000	6.81172	192	0
1527823580.444346000	6.81324	1219	0
1527823580.444609000	6.81351	103	1
1527823580.445775000	6.81467	1412	0
1527823580.446463000	6.81536	100	1
1527823580.447208000	6.81611	1412	0
1527823580.448646000	6.81754	1412	0
1527823580.450045000	6.81894	192	0
1527823580.455884000	6.82478	109	1
1527823580.471217000	6.84011	97	0
1527823580.472679000	6.84158	1412	0
1527823580.474177000	6.84307	1412	0
1527823580.474989000	6.84389	100	1
1527823580.475642000	6.84454	1412	0
1527823580.476914000	6.84581	106	1
1527823580.477080000	6.84598	1412	0
1527823580.477625000	6.84652	100	1
1527823580.478503000	6.8474	843	0
1527823580.479634000	6.84853	100	1
1527823580.479950000	6.84885	1412	0
1527823580.480651000	6.84955	100	1
1527823580.481387000	6.85028	1412	0
1527823580.481650000	6.85055	100	1
1527823580.482826000	6.85172	1412	0
1527823580.483656000	6.85255	100	1
1527823580.484271000	6.85317	184	0
1527823580.484633000	6.85353	114	1
1527823580.485743000	6.85464	1412	0
1527823580.486634000	6.85553	100	1
1527823580.487144000	6.85604	324	0
1527823580.487622000	6.85652	100	1
1527823580.488621000	6.85752	1412	0
1527823580.490047000	6.85894	1412	0
1527823580.491478000	6.86038	1412	0
1527823580.492298000	6.8612	100	1
1527823580.492913000	6.86181	1412	0
1527823580.493618000	6.86252	106	1
1527823580.494359000	6.86326	297	0
1527823580.494614000	6.86351	100	1
1527823580.495823000	6.86472	1412	0
1527823580.496647000	6.86554	100	1
1527823580.497255000	6.86615	1412	0
1527823580.497617000	6.86651	100	1
1527823580.498692000	6.86759	1412	0
1527823580.499637000	6.86853	100	1
1527823580.500123000	6.86902	1310	0
1527823580.500619000	6.86952	100	1
1527823580.501555000	6.87045	1412	0
1527823580.502628000	6.87153	100	1
1527823580.503037000	6.87193	1412	0
1527823580.503622000	6.87252	100	1
1527823580.504473000	6.87337	1412	0
1527823580.505690000	6.87459	100	1
1527823580.505873000	6.87477	192	0
1527823580.506620000	6.87552	100	1
1527823580.507325000	6.87622	966	0
1527823580.507622000	6.87652	100	1
1527823580.508770000	6.87767	1412	0
1527823580.509620000	6.87852	100	1
1527823580.510203000	6.8791	1304	0
1527823580.510646000	6.87954	100	1
1527823580.511638000	6.88054	1412	0
1527823580.512625000	6.88152	100	1
1527823580.513124000	6.88202	1412	0
1527823580.513616000	6.88251	100	1
1527823580.514560000	6.88346	1412	0
1527823580.515993000	6.88489	1412	0
1527823580.517420000	6.88632	934	0
1527823580.517628000	6.88653	106	1
1527823580.518832000	6.88773	127	0
1527823580.519633000	6.88853	114	1
1527823580.538459000	6.90736	89	0
1527823581.833819000	8.20272	309	1
1527823581.833906000	8.2028	145	1
1527823581.872448000	8.24135	89	0
1527823581.917619000	8.28652	1412	0
1527823581.918720000	8.28762	106	1
1527823581.919067000	8.28796	1412	0
1527823581.919696000	8.28859	100	1
1527823581.920501000	8.2894	1412	0
1527823581.920695000	8.28959	100	1
1527823581.921919000	8.29082	713	0
1527823581.922818000	8.29172	100	1
1527823581.923389000	8.29229	93	0
1527823581.923694000	8.29259	100	1
1527823581.924826000	8.29372	120	0
1527823581.925697000	8.2946	100	1
1527823582.900612000	9.26951	980	1
1527823582.900694000	9.26959	295	1
1527823582.903370000	9.27227	304	1
1527823582.903427000	9.27232	1412	1
1527823582.903466000	9.27236	1412	1
1527823582.903519000	9.27242	982	1
1527823582.920108000	9.28901	89	0
1527823582.925473000	9.29437	89	0
1527823582.933707000	9.3026	89	0
1527823582.976784000	9.34568	406	1
1527823583.005216000	9.37411	89	0
1527823583.072239000	9.44114	396	0
1527823583.073793000	9.44269	103	1
1527823583.079308000	9.44821	81	0
1527823583.080116000	9.44901	100	1
1527823583.115311000	9.48421	339	0
1527823583.116247000	9.48514	100	1
1527823583.116782000	9.48568	1401	0
1527823583.117781000	9.48668	100	1
1527823583.118199000	9.4871	514	0
1527823583.118771000	9.48767	100	1
1527823583.119631000	9.48853	593	0
1527823583.119848000	9.48875	100	1
1527823583.121068000	9.48997	636	0
1527823583.121771000	9.49067	100	1
1527823583.122493000	9.49139	468	0
1527823583.122803000	9.4917	100	1
1527823583.123989000	9.49289	698	0
1527823583.124766000	9.49366	100	1
1527823583.125420000	9.49432	485	0
1527823583.125764000	9.49466	100	1
1527823583.126864000	9.49576	836	0
1527823583.127773000	9.49667	100	1
1527823583.128288000	9.49719	650	0
1527823583.128776000	9.49767	100	1
1527823583.129716000	9.49861	520	0
1527823583.130790000	9.49969	100	1
1527823583.131220000	9.50012	440	0
1527823583.131785000	9.50068	100	1
1527823583.132647000	9.50154	702	0
1527823583.132856000	9.50175	100	1
1527823583.134132000	9.50303	617	0
1527823583.134770000	9.50367	100	1
1527823583.135565000	9.50446	559	0
1527823583.135767000	9.50466	100	1
1527823583.137002000	9.5059	655	0
1527823583.137775000	9.50667	100	1
1527823583.138431000	9.50733	584	0
1527823583.138839000	9.50774	100	1
1527823583.139866000	9.50876	690	0
1527823583.140780000	9.50968	114	1
1527823583.158064000	9.52696	105	0
1527823583.158806000	9.5277	100	1
1527823583.159530000	9.52843	146	0
1527823583.160065000	9.52896	100	1
1527823583.167574000	9.53647	89	0
1527823583.176456000	9.54535	1412	1
1527823583.176529000	9.54543	1412	1
1527823583.176561000	9.54546	391	1
1527823583.176620000	9.54552	845	1
1527823583.200656000	9.56955	89	0
1527823583.217560000	9.58646	463	0
1527823583.218875000	9.58777	106	1
1527823583.219002000	9.5879	319	0
1527823583.221138000	9.59004	100	1
1527823583.371500000	9.7404	289	0
1527823583.372862000	9.74176	100	1
1527823583.372969000	9.74187	104	0
1527823583.373799000	9.7427	100	1
1527823583.375488000	9.74439	142	0
1527823583.375889000	9.74479	100	1
1527823584.576291000	10.9452	993	1
1527823584.576379000	10.9453	110	1
1527823584.595442000	10.9643	89	0
1527823584.609367000	10.9783	304	1
1527823584.612510000	10.9814	480	1
1527823584.612639000	10.9815	88	1
1527823584.627262000	10.9962	89	0
1527823584.632441000	11.0013	89	0
1527823584.752284000	11.1212	282	0
1527823584.753300000	11.1222	109	1
1527823584.753787000	11.1227	152	0
1527823584.754878000	11.1238	100	1
1527823584.756201000	11.1251	93	0
1527823584.756879000	11.1258	100	1
1527823584.757647000	11.1265	245	0
1527823584.758302000	11.1272	100	1
1527823584.837431000	11.2063	302	0
1527823584.838845000	11.2077	104	0
1527823584.841707000	11.2106	93	0
1527823584.843208000	11.2121	238	0
1527823584.846785000	11.2157	109	1
1527823584.880632000	11.2495	488	1
1527823584.880711000	11.2496	95	1
1527823584.905704000	11.2746	89	0
1527823584.995366000	11.3643	327	1
1527823584.995440000	11.3643	255	1
1527823584.998558000	11.3675	233	0
1527823584.999418000	11.3683	103	1
1527823585.000005000	11.3689	141	0
1527823585.000889000	11.3698	100	1
1527823585.004435000	11.3733	93	0
1527823585.004897000	11.3738	100	1
1527823585.005886000	11.3748	184	0
1527823585.006937000	11.3758	100	1
1527823585.014933000	11.3838	89	0
1527823585.026108000	11.395	251	0
1527823585.027207000	11.3961	103	1
1527823585.027556000	11.3965	367	0
1527823585.027875000	11.3968	100	1
1527823585.030603000	11.3995	214	0
1527823585.031114000	11.4	100	1
1527823585.645448000	12.0143	245	0
1527823585.646507000	12.0154	100	1
1527823585.646893000	12.0158	147	0
1527823585.648006000	12.0169	100	1
1527823585.649681000	12.0186	93	0
1527823585.649923000	12.0188	100	1
1527823585.651148000	12.02	324	0
1527823585.651931000	12.0208	100	1
1527823585.784771000	12.1537	361	1
1527823585.785858000	12.1548	297	1
1527823585.802238000	12.1711	89	0
1527823585.826692000	12.1956	377	1
1527823585.845508000	12.2144	89	0
1527823585.886122000	12.255	324	1
1527823585.886255000	12.2552	1412	1
1527823585.886297000	12.2552	1412	1
1527823585.886349000	12.2552	1412	1
1527823585.886384000	12.2553	1412	1
1527823585.886418000	12.2553	1412	1
1527823585.886455000	12.2554	1412	1
1527823585.886497000	12.2554	1412	1
1527823585.886548000	12.2554	1412	1
1527823585.886570000	12.2555	1412	1
1527823585.886616000	12.2555	1412	1
1527823585.886657000	12.2556	1412	1
1527823585.886697000	12.2556	1412	1
1527823585.886732000	12.2556	1412	1
1527823585.887946000	12.2568	1412	1
1527823585.887989000	12.2569	1412	1
1527823585.888024000	12.2569	1412	1
1527823585.888061000	12.257	1412	1
1527823585.888104000	12.257	1412	1
1527823585.888157000	12.2571	1412	1
1527823585.889937000	12.2588	1412	1
1527823585.889976000	12.2589	1412	1
1527823585.890011000	12.2589	1412	1
1527823585.890048000	12.2589	1412	1
1527823585.890085000	12.259	1412	1
1527823585.890142000	12.259	1412	1
1527823585.890166000	12.2591	1412	1
1527823585.892024000	12.2609	1412	1
1527823585.892068000	12.261	1412	1
1527823585.892125000	12.261	1412	1
1527823585.892149000	12.261	1412	1
1527823585.892185000	12.2611	1412	1
1527823585.892218000	12.2611	1412	1
1527823585.893954000	12.2629	1412	1
1527823585.893985000	12.2629	796	1
1527823585.905591000	12.2745	89	0
1527823585.908577000	12.2775	89	0
1527823585.912265000	12.2812	89	0
1527823585.913752000	12.2826	102	0
1527823585.913953000	12.2829	109	1
1527823585.915907000	12.2848	89	0
1527823585.924645000	12.2935	89	0
1527823585.956200000	12.3251	346	1
1527823585.956289000	12.3252	444	1
1527823585.968313000	12.3372	281	0
1527823585.969398000	12.3383	100	1
1527823585.969761000	12.3387	280	0
1527823585.969989000	12.3389	100	1
1527823585.971184000	12.3401	93	0
1527823585.971976000	12.3409	100	1
1527823585.972619000	12.3415	233	0
1527823585.973013000	12.3419	100	1
1527823585.975183000	12.3441	89	0
1527823586.054576000	12.4235	681	0
1527823586.055739000	12.4246	103	1
1527823586.056019000	12.4249	805	0
1527823586.056980000	12.4259	100	1
1527823586.057435000	12.4263	93	0
1527823586.058100000	12.427	100	1
1527823586.058877000	12.4278	242	0
1527823586.059991000	12.4289	100	1
1527823586.122783000	12.4917	385	0
1527823586.124143000	12.493	100	1
1527823586.129503000	12.4984	81	0
1527823586.130997000	12.4999	100	1
1527823586.133470000	12.5024	1412	1
1527823586.133526000	12.5024	407	1
1527823586.156070000	12.525	89	0
1527823586.164740000	12.5336	326	0
1527823586.165972000	12.5349	103	1
1527823586.166174000	12.5351	119	0
1527823586.166946000	12.5358	100	1
1527823586.169082000	12.538	93	0
1527823586.169974000	12.5389	100	1
1527823586.170546000	12.5394	240	0
1527823586.171958000	12.5409	100	1
1527823586.349989000	12.7189	743	0
1527823586.351230000	12.7201	100	1
1527823586.351356000	12.7203	231	0
1527823586.351955000	12.7209	100	1
1527823586.379034000	12.7479	274	0
1527823586.380088000	12.749	100	1
1527823586.380458000	12.7494	147	0
1527823586.381033000	12.7499	100	1
1527823586.384830000	12.7537	606	1
1527823586.385901000	12.7548	93	0
1527823586.387011000	12.7559	100	1
1527823586.387327000	12.7562	230	0
1527823586.388087000	12.757	100	1
1527823586.402004000	12.7709	102	0
1527823586.403077000	12.772	100	1
1527823586.517426000	12.8863	787	1
1527823586.517514000	12.8864	254	1
1527823586.522847000	12.8917	247	0
1527823586.523970000	12.8929	100	1
1527823586.524340000	12.8932	597	0
1527823586.524974000	12.8939	100	1
1527823586.536247000	12.9051	89	0
1527823586.680707000	13.0496	279	0
1527823586.682006000	13.0509	103	1
1527823586.682131000	13.051	147	0
1527823586.682988000	13.0519	100	1
1527823586.686508000	13.0554	93	0
1527823586.686987000	13.0559	100	1
1527823586.687985000	13.0569	328	0
1527823586.689051000	13.0579	100	1
1527823586.960068000	13.329	393	1
1527823586.960136000	13.329	260	1
1527823586.987419000	13.3563	89	0
1527823587.381136000	13.75	262	0
1527823587.382151000	13.751	103	1
1527823587.382644000	13.7515	147	0
1527823587.383036000	13.7519	100	1
1527823587.386242000	13.7551	93	0
1527823587.387111000	13.756	100	1
1527823587.387692000	13.7566	117	0
1527823587.388232000	13.7571	100	1
1527823587.458573000	13.8275	394	1
1527823587.458661000	13.8276	263	1
1527823587.477289000	13.8462	89	0
1527823587.869340000	14.2382	259	0
1527823587.870381000	14.2393	103	1
1527823587.870827000	14.2397	147	0
1527823587.871338000	14.2402	100	1
1527823587.874510000	14.2434	93	0
1527823587.875138000	14.244	100	1
1527823587.875973000	14.2449	239	0
1527823587.877062000	14.246	100	1
1527823587.952460000	14.3214	395	1
1527823587.952554000	14.3215	259	1
1527823587.979932000	14.3488	89	0
1527823588.275716000	14.6446	258	0
1527823588.276720000	14.6456	103	1
1527823588.277159000	14.6461	147	0
1527823588.278109000	14.647	100	1
1527823588.281464000	14.6504	93	0
1527823588.282111000	14.651	100	1
1527823588.283011000	14.6519	167	0
1527823588.284089000	14.653	100	1
1527823588.368318000	14.7372	394	1
1527823588.368413000	14.7373	256	1
1527823588.388147000	14.757	89	0
1527823588.579594000	14.9485	306	0
1527823588.580549000	14.9494	103	1
1527823588.581055000	14.95	147	0
1527823588.582176000	14.9511	100	1
1527823588.583967000	14.9529	93	0
1527823588.585169000	14.9541	100	1
1527823588.585409000	14.9543	137	0
1527823588.586105000	14.955	100	1
1527823588.886477000	15.2554	391	1
1527823588.886542000	15.2554	259	1
1527823588.906108000	15.275	89	0
1527823589.325351000	15.6942	255	0
1527823589.326384000	15.6953	103	1
1527823589.326831000	15.6957	147	0
1527823589.327155000	15.6961	100	1
1527823589.330479000	15.6994	93	0
1527823589.331218000	15.7001	100	1
1527823589.331944000	15.7008	286	0
1527823589.332417000	15.7013	100	1
1527823589.504308000	15.8732	388	1
1527823589.504361000	15.8733	260	1
1527823589.536052000	15.9049	89	0
1527823589.678279000	16.0472	278	0
1527823589.679278000	16.0482	103	1
1527823589.679789000	16.0487	149	0
1527823589.680162000	16.0491	100	1
1527823589.683019000	16.0519	93	0
1527823589.684236000	16.0531	100	1
1527823589.684464000	16.0534	295	0
1527823589.685167000	16.0541	100	1
1527823589.946691000	16.3156	395	1
1527823589.946776000	16.3157	257	1
1527823589.965673000	16.3346	89	0
1527823590.357303000	16.7262	256	0
1527823590.358310000	16.7272	103	1
1527823590.358815000	16.7277	149	0
1527823590.359184000	16.7281	100	1
1527823590.362021000	16.7309	93	0
1527823590.363251000	16.7321	100	1
1527823590.363530000	16.7324	315	0
1527823590.364196000	16.7331	100	1
1527823590.496697000	16.8656	390	1
1527823590.496770000	16.8657	263	1
1527823590.515556000	16.8845	89	0
1527823590.909150000	17.278	259	0
1527823590.910252000	17.2792	103	1
1527823590.910599000	17.2795	149	0
1527823590.911237000	17.2801	100	1
1527823590.913958000	17.2829	93	0
1527823590.914242000	17.2831	100	1
1527823590.915401000	17.2843	214	0
1527823590.916240000	17.2851	100	1
1527823591.066793000	17.4357	391	1
1527823591.066884000	17.4358	257	1
1527823591.084752000	17.4536	89	0
1527823591.476738000	17.8456	326	0
1527823591.477773000	17.8467	103	1
1527823591.478194000	17.8471	149	0
1527823591.479288000	17.8482	100	1
1527823591.481816000	17.8507	93	0
1527823591.482283000	17.8512	100	1
1527823591.483255000	17.8522	331	0
1527823591.484269000	17.8532	100	1
1527823591.637140000	18.006	389	1
1527823591.637235000	18.0061	259	1
1527823591.656105000	18.025	89	0
1527823591.661951000	18.0308	89	0
1527823592.048548000	18.4174	258	0
1527823592.049562000	18.4185	106	1
1527823592.049998000	18.4189	149	0
1527823592.050381000	18.4193	100	1
1527823592.053219000	18.4221	93	0
1527823592.054326000	18.4232	100	1
1527823592.054702000	18.4236	289	0
1527823592.055296000	18.4242	100	1
1527823592.120077000	18.489	990	1
1527823592.120162000	18.4891	259	1
1527823592.150160000	18.5191	89	0
1527823592.543893000	18.9128	233	0
1527823592.544891000	18.9138	103	1
1527823592.545312000	18.9142	149	0
1527823592.546344000	18.9152	100	1
1527823592.548522000	18.9174	93	0
1527823592.549397000	18.9183	100	1
1527823592.549958000	18.9189	212	0
1527823592.550425000	18.9193	100	1
1527823592.561387000	18.9303	526	1
1527823592.561476000	18.9304	258	1
1527823592.581493000	18.9504	89	0
1527823592.765197000	19.1341	259	0
1527823592.766366000	19.1353	103	1
1527823592.766660000	19.1356	149	0
1527823592.767413000	19.1363	100	1
1527823592.768216000	19.1371	93	0
1527823592.769402000	19.1383	100	1
1527823592.769669000	19.1386	306	0
1527823592.770335000	19.1392	100	1
1527823592.803375000	19.1723	259	0
1527823592.804412000	19.1733	100	1
1527823592.816484000	19.1854	850	1
1527823592.816566000	19.1855	256	1
1527823592.834545000	19.2034	89	0
1527823593.032341000	19.4012	258	0
1527823593.033383000	19.4023	103	1
1527823593.033880000	19.4028	149	0
1527823593.034349000	19.4032	100	1
1527823593.037839000	19.4067	93	0
1527823593.038429000	19.4073	100	1
1527823593.039252000	19.4081	174	0
1527823593.040359000	19.4093	100	1
1527823593.059484000	19.4284	391	1
1527823593.059573000	19.4285	257	1
1527823593.087693000	19.4566	89	0
1527823593.234206000	19.6031	267	0
1527823593.235412000	19.6043	103	1
1527823593.235652000	19.6045	149	0
1527823593.236377000	19.6053	100	1
1527823593.237083000	19.606	93	0
1527823593.237436000	19.6063	100	1
1527823593.238450000	19.6073	206	0
1527823593.239374000	19.6083	100	1
1527823593.369250000	19.7381	390	1
1527823593.369311000	19.7382	259	1
1527823593.389019000	19.7579	89	0
1527823593.540597000	19.9095	236	0
1527823593.541573000	19.9105	103	1
1527823593.542091000	19.911	149	0
1527823593.542382000	19.9113	100	1
1527823593.545549000	19.9144	93	0
1527823593.546405000	19.9153	100	1
1527823593.547006000	19.9159	141	0
1527823593.547658000	19.9166	100	1
1527823593.739745000	20.1086	392	1
1527823593.739834000	20.1087	256	1
1527823593.771583000	20.1405	89	0
1527823593.911566000	20.2805	260	0
1527823593.912576000	20.2815	103	1
1527823593.913086000	20.282	149	0
1527823593.913404000	20.2823	100	1
1527823593.916741000	20.2856	93	0
1527823593.917476000	20.2864	100	1
1527823593.918200000	20.2871	88	0
1527823593.918688000	20.2876	100	1
1527823594.563715000	20.9326	390	1
1527823594.563777000	20.9327	258	1
1527823594.582414000	20.9513	89	0
1527823594.974189000	21.3431	260	0
1527823594.975469000	21.3444	103	1
1527823594.975686000	21.3446	149	0
1527823594.976447000	21.3453	100	1
1527823594.979217000	21.3481	93	0
1527823594.979455000	21.3484	100	1
1527823594.980655000	21.3496	138	0
1527823594.981456000	21.3504	100	1
1527823595.085337000	21.4542	393	1
1527823595.085411000	21.4543	258	1
1527823595.104178000	21.4731	89	0
1527823595.247406000	21.6163	329	0
1527823595.248505000	21.6174	103	1
1527823595.248855000	21.6178	149	0
1527823595.249553000	21.6185	100	1
1527823595.252066000	21.621	93	0
1527823595.252563000	21.6215	100	1
1527823595.253549000	21.6224	278	0
1527823595.254483000	21.6234	100	1
1527823595.613351000	21.9822	395	1
1527823595.613419000	21.9823	256	1
1527823595.643224000	22.0121	89	0
1527823596.041611000	22.4105	258	0
1527823596.042585000	22.4115	103	1
1527823596.043209000	22.4121	149	0
1527823596.043556000	22.4125	100	1
1527823596.046519000	22.4154	93	0
1527823596.047602000	22.4165	100	1
1527823596.047955000	22.4169	178	0
1527823596.048525000	22.4174	100	1
1527823596.082812000	22.4517	395	1
1527823596.082879000	22.4518	262	1
1527823596.101571000	22.4705	89	0
1527823596.250853000	22.6198	275	0
1527823596.251844000	22.6207	103	1
1527823596.252228000	22.6211	149	0
1527823596.253530000	22.6224	100	1
1527823596.256295000	22.6252	93	0
1527823596.256524000	22.6254	100	1
1527823596.257762000	22.6267	213	0
1527823596.258523000	22.6274	100	1
1527823596.465998000	22.8349	393	1
1527823596.466058000	22.835	257	1
1527823596.485751000	22.8546	89	0
1527823596.633732000	23.0026	235	0
1527823596.634774000	23.0037	103	1
1527823596.635185000	23.0041	149	0
1527823596.635683000	23.0046	100	1
1527823596.638045000	23.0069	93	0
1527823596.638649000	23.0075	100	1
1527823596.639485000	23.0084	138	0
1527823596.640564000	23.0095	100	1
1527823596.806020000	23.1749	390	1
1527823596.806113000	23.175	257	1
1527823596.823961000	23.1929	89	0
1527823596.968645000	23.3375	255	0
1527823596.969677000	23.3386	103	1
1527823596.970150000	23.339	149	0
1527823596.970571000	23.3395	100	1
1527823596.973883000	23.3428	93	0
1527823596.974650000	23.3435	100	1
1527823596.975310000	23.3442	239	0
1527823596.975845000	23.3447	100	1
1527823600.892161000	27.2611	389	1
1527823600.892249000	27.2611	256	1
1527823600.910665000	27.2796	89	0
1527823601.323535000	27.6924	256	0
1527823601.324567000	27.6935	103	1
1527823601.324987000	27.6939	149	0
1527823601.325386000	27.6943	100	1
1527823601.328575000	27.6975	93	0
1527823601.329246000	27.6981	100	1
1527823601.330044000	27.6989	311	0
1527823601.330553000	27.6995	100	1
1527823601.349346000	27.7182	993	1
1527823601.349432000	27.7183	261	1
1527823601.368517000	27.7374	89	0
1527823601.516188000	27.8851	328	0
1527823601.517291000	27.8862	103	1
1527823601.517630000	27.8865	149	0
1527823601.518230000	27.8871	100	1
1527823601.520553000	27.8895	93	0
1527823601.521271000	27.8902	100	1
1527823601.521932000	27.8908	125	0
1527823601.522466000	27.8914	100	1
1527823601.648366000	28.0173	527	1
1527823601.648428000	28.0173	258	1
1527823601.667919000	28.0368	89	0
1527823602.057685000	28.4266	258	0
1527823602.059000000	28.4279	103	1
1527823602.059095000	28.428	149	0
1527823602.060293000	28.4292	100	1
1527823602.062041000	28.4309	93	0
1527823602.062291000	28.4312	100	1
1527823602.063612000	28.4325	341	0
1527823602.064271000	28.4332	100	1
1527823602.158600000	28.5275	850	1
1527823602.158772000	28.5277	257	1
1527823602.183605000	28.5525	89	0
1527823602.370380000	28.7393	261	0
1527823602.371322000	28.7402	103	1
1527823602.371912000	28.7408	149	0
1527823602.372273000	28.7412	100	1
1527823602.376033000	28.7449	93	0
1527823602.376294000	28.7452	100	1
1527823602.377496000	28.7464	142	0
1527823602.378284000	28.7472	100	1
1527823602.618561000	28.9875	393	1
1527823602.618653000	28.9876	259	1
1527823602.637025000	29.0059	89	0
1527823603.038616000	29.4075	256	0
1527823603.039648000	29.4085	103	1
1527823603.040060000	29.409	149	0
1527823603.040396000	29.4093	100	1
1527823603.041488000	29.4104	93	0
1527823603.042343000	29.4112	100	1
1527823603.044441000	29.4133	132	0
1527823603.045330000	29.4142	100	1
1527823603.241795000	29.6107	390	1
1527823603.241891000	29.6108	257	1
1527823603.260567000	29.6295	89	0
1527823603.408179000	29.7771	267	0
1527823603.409385000	29.7783	103	1
1527823603.409630000	29.7785	149	0
1527823603.410372000	29.7793	100	1
1527823603.412452000	29.7813	93	0
1527823603.413354000	29.7823	100	1
1527823603.414051000	29.7829	219	0
1527823603.414543000	29.7834	100	1
1527823607.164279000	33.5332	394	1
1527823607.164368000	33.5333	263	1
1527823607.182206000	33.5511	89	0
1527823607.352581000	33.7215	258	0
1527823607.353902000	33.7228	103	1
1527823607.354080000	33.723	149	0
1527823607.354622000	33.7235	100	1
1527823607.356946000	33.7258	93	0
1527823607.357553000	33.7265	100	1
1527823607.358385000	33.7273	294	0
1527823607.359125000	33.728	100	1
1527823607.396930000	33.7658	395	1
1527823607.397020000	33.7659	264	1
1527823607.415664000	33.7846	89	0
1527823607.560608000	33.9295	239	0
1527823607.561559000	33.9305	103	1
1527823607.562055000	33.931	149	0
1527823607.562541000	33.9314	100	1
1527823607.564980000	33.9339	93	0
1527823607.565541000	33.9344	100	1
1527823607.566419000	33.9353	237	0
1527823607.566800000	33.9357	100	1
1527823607.608603000	33.9775	393	1
1527823607.608665000	33.9776	260	1
1527823607.626950000	33.9958	89	0
1527823607.775856000	34.1448	235	0
1527823607.776879000	34.1458	103	1
1527823607.777246000	34.1461	149	0
1527823607.777623000	34.1465	100	1
1527823607.780497000	34.1494	93	0
1527823607.781648000	34.1505	100	1
1527823607.781937000	34.1508	248	0
1527823607.782552000	34.1514	100	1
1527823607.851505000	34.2204	394	1
1527823607.851592000	34.2205	262	1
1527823607.869310000	34.2382	89	0
1527823608.061282000	34.4302	259	0
1527823608.062454000	34.4314	103	1
1527823608.062767000	34.4317	149	0
1527823608.063590000	34.4325	100	1
1527823608.065629000	34.4345	93	0
1527823608.066580000	34.4355	100	1
1527823608.067069000	34.436	256	0
1527823608.067578000	34.4365	100	1
1527823608.260231000	34.6291	395	1
1527823608.260317000	34.6292	272	1
1527823608.290874000	34.6598	89	0
1527823608.686474000	35.0554	326	0
1527823608.687663000	35.0566	103	1
1527823608.687851000	35.0567	149	0
1527823608.688697000	35.0576	100	1
1527823608.691588000	35.0605	93	0
1527823608.692699000	35.0616	100	1
1527823608.693109000	35.062	217	0
1527823608.693618000	35.0625	100	1
1527823608.870989000	35.2399	389	1
1527823608.871085000	35.24	260	1
1527823608.898581000	35.2675	89	0
1527823609.296965000	35.6659	298	0
1527823609.298264000	35.6672	103	1
1527823609.298292000	35.6672	149	0
1527823609.299034000	35.6679	100	1
1527823609.301196000	35.6701	93	0
1527823609.301739000	35.6706	100	1
1527823609.302633000	35.6715	204	0
1527823609.303669000	35.6726	100	1
1527823609.485181000	35.8541	990	1
1527823609.485273000	35.8542	260	1
1527823609.504747000	35.8736	89	0
1527823609.651237000	36.0201	235	0
1527823609.652257000	36.0212	103	1
1527823609.652744000	36.0216	149	0
1527823609.653755000	36.0227	100	1
1527823609.655685000	36.0246	93	0
1527823609.656752000	36.0257	100	1
1527823609.657119000	36.026	194	0
1527823609.657673000	36.0266	100	1
1527823609.913613000	36.2825	390	1
1527823609.913695000	36.2826	264	1
1527823609.931007000	36.2999	89	0
1527823610.355362000	36.7243	258	0
1527823610.356417000	36.7253	103	1
1527823610.356802000	36.7257	149	0
1527823610.357730000	36.7266	100	1
1527823610.359941000	36.7288	93	0
1527823610.360720000	36.7296	100	1
1527823610.361405000	36.7303	246	0
1527823610.361986000	36.7309	100	1
1527823610.524238000	36.8931	524	1
1527823610.524329000	36.8932	259	1
1527823610.543606000	36.9125	89	0
1527823610.691188000	37.0601	233	0
1527823610.692195000	37.0611	103	1
1527823610.692639000	37.0615	149	0
1527823610.693812000	37.0627	100	1
1527823610.696800000	37.0657	93	0
1527823610.697807000	37.0667	100	1
1527823610.698279000	37.0672	265	0
1527823610.698794000	37.0677	100	1
1527823610.984343000	37.3532	849	1
1527823610.984430000	37.3533	262	1
1527823611.010678000	37.3796	89	0
1527823611.416881000	37.7858	255	0
1527823611.417935000	37.7868	103	1
1527823611.418367000	37.7873	149	0
1527823611.418846000	37.7877	100	1
1527823611.422322000	37.7912	93	0
1527823611.422865000	37.7918	100	1
1527823611.423828000	37.7927	220	0
1527823611.424783000	37.7937	100	1
1527823611.454023000	37.8229	392	1
1527823611.454114000	37.823	259	1
1527823611.474496000	37.8434	89	0
1527823611.876189000	38.2451	351	0
1527823611.877203000	38.2461	103	1
1527823611.877629000	38.2465	149	0
1527823611.877908000	38.2468	100	1
1527823611.880964000	38.2499	93	0
1527823611.881818000	38.2507	100	1
1527823611.882438000	38.2513	282	0
1527823611.882891000	38.2518	100	1
1527823611.895705000	38.2646	390	1
1527823611.895795000	38.2647	260	1
1527823611.914399000	38.2833	89	0
1527823612.106079000	38.475	262	0
1527823612.107099000	38.476	103	1
1527823612.107523000	38.4764	149	0
1527823612.107893000	38.4768	100	1
1527823612.111026000	38.4799	93	0
1527823612.111891000	38.4808	100	1
1527823612.112485000	38.4814	239	0
1527823612.112980000	38.4819	100	1
1527823612.146217000	38.5151	391	1
1527823612.146279000	38.5152	260	1
1527823612.167241000	38.5361	89	0
1527823612.309820000	38.6787	235	0
1527823612.310938000	38.6798	103	1
1527823612.311262000	38.6802	149	0
1527823612.311981000	38.6809	100	1
1527823612.315151000	38.684	93	0
1527823612.315848000	38.6847	100	1
1527823612.316617000	38.6855	262	0
1527823612.317059000	38.686	100	1
1527823612.397066000	38.766	391	1
1527823612.397151000	38.766	260	1
1527823612.414997000	38.7839	89	0
1527823612.816750000	39.1856	256	0
1527823612.817876000	39.1868	103	1
1527823612.818199000	39.1871	149	0
1527823612.818862000	39.1878	100	1
1527823612.821000000	39.1899	93	0
1527823612.821937000	39.1908	100	1
1527823612.822503000	39.1914	335	0
1527823612.823028000	39.1919	100	1
1527823612.855975000	39.2249	394	1
1527823612.856039000	39.2249	261	1
1527823612.874065000	39.243	89	0
1527823613.263912000	39.6328	265	0
1527823613.264915000	39.6338	103	1
1527823613.265339000	39.6342	149	0
1527823613.265881000	39.6348	100	1
1527823613.268945000	39.6378	93	0
1527823613.269959000	39.6389	100	1
1527823613.270467000	39.6394	122	0
1527823613.270959000	39.6399	100	1
1527823613.344072000	39.713	393	1
1527823613.344164000	39.7131	260	1
1527823613.363226000	39.7321	89	0
1527823613.510640000	39.8795	233	0
1527823613.511985000	39.8809	103	1
1527823613.512014000	39.8809	149	0
1527823613.512971000	39.8819	100	1
1527823613.514959000	39.8839	93	0
1527823613.515972000	39.8849	100	1
1527823613.516453000	39.8854	90	0
1527823613.516952000	39.8858	100	1
1527823613.558319000	39.9272	93	0
1527823613.558996000	39.9279	100	1
1527823613.744276000	40.1132	393	1
1527823613.744351000	40.1132	258	1
1527823613.762464000	40.1314	89	0
1527823614.155426000	40.5243	262	0
1527823614.156476000	40.5254	103	1
1527823614.156933000	40.5258	149	0
1527823614.158011000	40.5269	100	1
1527823614.160438000	40.5293	93	0
1527823614.161014000	40.5299	100	1
1527823614.161882000	40.5308	330	0
1527823614.162940000	40.5318	100	1
1527823614.357827000	40.7267	391	1
1527823614.357922000	40.7268	259	1
1527823614.376057000	40.745	89	0
1527823614.768665000	41.1376	233	0
1527823614.770023000	41.1389	149	0
1527823614.770119000	41.139	103	1
1527823614.771044000	41.1399	100	1
1527823614.773043000	41.1419	93	0
1527823614.774051000	41.1429	100	1
1527823614.774545000	41.1434	196	0
1527823614.775043000	41.1439	100	1
1527823614.824502000	41.1934	994	1
1527823614.824567000	41.1935	262	1
1527823614.844021000	41.2129	89	0
1527823615.238066000	41.607	255	0
1527823615.239133000	41.608	103	1
1527823615.239528000	41.6084	149	0
1527823615.240065000	41.609	100	1
1527823615.243196000	41.6121	93	0
1527823615.244073000	41.613	100	1
1527823615.244666000	41.6136	239	0
1527823615.245149000	41.614	100	1
1527823615.266199000	41.6351	389	1
1527823615.266291000	41.6352	261	1
1527823615.283748000	41.6526	89	0
1527823615.677323000	42.0462	328	0
1527823615.678376000	42.0473	103	1
1527823615.678805000	42.0477	149	0
1527823615.679170000	42.0481	100	1
1527823615.681662000	42.0506	93	0
1527823615.682094000	42.051	100	1
1527823615.683103000	42.052	272	0
1527823615.684029000	42.0529	100	1
1527823615.717092000	42.086	524	1
1527823615.717178000	42.0861	258	1
1527823615.735402000	42.1043	89	0
1527823616.130658000	42.4996	300	0
1527823616.131614000	42.5005	103	1
1527823616.132097000	42.501	149	0
1527823616.133121000	42.502	100	1
1527823616.133609000	42.5025	93	0
1527823616.134119000	42.503	100	1
1527823616.135047000	42.5039	132	0
1527823616.136054000	42.505	100	1
1527823616.816751000	43.1856	851	1
1527823616.816814000	43.1857	260	1
1527823616.845898000	43.2148	89	0
1527823616.994206000	43.3631	259	0
1527823616.995355000	43.3643	103	1
1527823616.995703000	43.3646	149	0
1527823616.996131000	43.365	100	1
1527823616.999139000	43.368	93	0
1527823617.000167000	43.3691	100	1
1527823617.000644000	43.3695	340	0
1527823617.001122000	43.37	100	1
1527823617.033224000	43.4021	391	1
1527823617.033316000	43.4022	260	1
1527823617.051584000	43.4205	89	0
1527823617.251408000	43.6203	233	0
1527823617.252377000	43.6213	103	1
1527823617.252922000	43.6218	149	0
1527823617.253165000	43.6221	100	1
1527823617.256639000	43.6255	93	0
1527823617.257109000	43.626	100	1
1527823617.258110000	43.627	324	0
1527823617.259112000	43.628	100	1
1527823617.454575000	43.8235	394	1
1527823617.454654000	43.8236	267	1
1527823617.484132000	43.853	89	0
1527823617.675195000	44.0441	236	0
1527823617.676148000	44.045	103	1
1527823617.676647000	44.0455	149	0
1527823617.677116000	44.046	100	1
1527823617.679507000	44.0484	93	0
1527823617.680130000	44.049	100	1
1527823617.680962000	44.0499	123	0
1527823617.681336000	44.0502	100	1
1527823617.885753000	44.2547	396	1
1527823617.885861000	44.2548	265	1
1527823617.903529000	44.2724	89	0
1527823618.050904000	44.4198	256	0
1527823618.052164000	44.4211	103	1
1527823618.052346000	44.4212	149	0
1527823618.053140000	44.422	100	1
1527823618.054596000	44.4235	93	0
1527823618.055139000	44.424	100	1
1527823618.056039000	44.4249	122	0
1527823618.056380000	44.4253	100	1
1527823618.307572000	44.6765	393	1
1527823618.307666000	44.6766	268	1
1527823618.325289000	44.6942	89	0
1527823618.515197000	44.8841	325	0
1527823618.516194000	44.8851	103	1
1527823618.516640000	44.8855	149	0
1527823618.517179000	44.8861	100	1
1527823618.520351000	44.8892	93	0
1527823618.521178000	44.8901	100	1
1527823618.521815000	44.8907	267	0
1527823618.522197000	44.8911	100	1
1527823618.592379000	44.9613	388	1
1527823618.592443000	44.9613	262	1
1527823618.612894000	44.9818	89	0
1527823619.005675000	45.3746	282	0
1527823619.006697000	45.3756	103	1
1527823619.007129000	45.376	149	0
1527823619.008252000	45.3771	100	1
1527823619.010324000	45.3792	93	0
1527823619.011250000	45.3801	100	1
1527823619.011816000	45.3807	168	0
1527823619.012292000	45.3812	100	1
1527823619.090663000	45.4596	393	1
1527823619.090742000	45.4596	269	1
1527823619.108276000	45.4772	89	0
1527823619.296762000	45.6657	235	0
1527823619.297764000	45.6667	103	1
1527823619.298226000	45.6671	149	0
1527823619.299255000	45.6682	100	1
1527823619.301085000	45.67	93	0
1527823619.302267000	45.6712	100	1
1527823619.302525000	45.6714	253	0
1527823619.303226000	45.6721	100	1
1527823619.509553000	45.8785	393	1
1527823619.509637000	45.8785	258	1
1527823619.528514000	45.8974	89	0
1527823619.710777000	46.0797	232	0
1527823619.711797000	46.0807	103	1
1527823619.712230000	46.0811	149	0
1527823619.713268000	46.0822	100	1
1527823619.715053000	46.084	93	0
1527823619.715280000	46.0842	100	1
1527823619.716525000	46.0854	290	0
1527823619.717245000	46.0861	100	1
1527823619.940855000	46.3098	393	1
1527823619.940932000	46.3098	266	1
1527823619.971771000	46.3407	89	0
1527823620.118096000	46.487	287	0
1527823620.119336000	46.4882	103	1
1527823620.119496000	46.4884	149	0
1527823620.120279000	46.4892	100	1
1527823620.122914000	46.4918	93	0
1527823620.123281000	46.4922	100	1
1527823620.124289000	46.4932	91	0
1527823620.125277000	46.4942	100	1
1527823620.458127000	46.827	992	1
1527823620.458210000	46.8271	270	1
1527823620.477143000	46.846	89	0
1527823620.627028000	46.9959	235	0
1527823620.628326000	46.9972	103	1
1527823620.628470000	46.9974	149	0
1527823620.629298000	46.9982	100	1
1527823620.632408000	47.0013	93	0
1527823620.633287000	47.0022	100	1
1527823620.633920000	47.0028	134	0
1527823620.634324000	47.0032	100	1
1527823620.786120000	47.155	528	1
1527823620.786215000	47.1551	261	1
1527823620.807258000	47.1762	89	0
1527823620.953470000	47.3224	259	0
1527823620.954432000	47.3233	103	1
1527823620.954925000	47.3238	149	0
1527823620.955321000	47.3242	100	1
1527823620.958315000	47.3272	93	0
1527823620.959328000	47.3282	100	1
1527823620.959778000	47.3287	165	0
1527823620.960310000	47.3292	100	1
1527823621.211401000	47.5803	853	1
1527823621.211486000	47.5804	262	1
1527823621.247694000	47.6166	89	0
1527823621.393916000	47.7628	235	0
1527823621.394871000	47.7638	103	1
1527823621.395365000	47.7643	149	0
1527823621.396415000	47.7653	100	1
1527823621.400264000	47.7692	93	0
1527823621.401366000	47.7703	100	1
1527823621.401728000	47.7706	166	0
1527823621.402329000	47.7712	100	1
1527823621.632616000	48.0015	391	1
1527823621.632709000	48.0016	265	1
1527823621.650445000	48.0193	89	0
1527823621.797487000	48.1664	232	0
1527823621.798411000	48.1673	103	1
1527823621.798936000	48.1678	149	0
1527823621.799376000	48.1683	100	1
1527823621.801781000	48.1707	93	0
1527823621.802365000	48.1713	100	1
1527823621.803358000	48.1723	225	0
1527823621.804377000	48.1733	100	1
1527823621.904825000	48.2737	389	1
1527823621.904902000	48.2738	266	1
1527823621.941675000	48.3106	89	0
1527823622.089003000	48.4579	351	0
1527823622.089940000	48.4588	103	1
1527823622.090433000	48.4593	149	0
1527823622.091455000	48.4604	100	1
1527823622.093887000	48.4628	93	0
1527823622.094452000	48.4633	100	1
1527823622.095317000	48.4642	198	0
1527823622.096391000	48.4653	100	1
1527823622.137567000	48.5065	391	1
1527823622.137652000	48.5065	258	1
1527823622.179121000	48.548	89	0
1527823622.571620000	48.9405	275	0
1527823622.572624000	48.9415	103	1
1527823622.573122000	48.942	149	0
1527823622.573643000	48.9425	100	1
1527823622.576865000	48.9458	93	0
1527823622.577479000	48.9464	100	1
1527823622.578277000	48.9472	226	0
1527823622.579418000	48.9483	100	1
1527823622.787747000	49.1566	390	1
1527823622.787838000	49.1567	262	1
1527823622.808979000	49.1779	89	0
1527823622.955702000	49.3246	258	0
1527823622.956734000	49.3256	103	1
1527823622.957143000	49.326	149	0
1527823622.957536000	49.3264	100	1
1527823622.961423000	49.3303	93	0
1527823622.962505000	49.3314	100	1
1527823622.962935000	49.3318	87	0
1527823622.963409000	49.3323	100	1
1527823623.197919000	49.5668	395	1
1527823623.197980000	49.5669	265	1
1527823623.217810000	49.5867	89	0
1527823623.360534000	49.7294	236	0
1527823623.361491000	49.7304	103	1
1527823623.361977000	49.7309	149	0
1527823623.362445000	49.7313	100	1
1527823623.364919000	49.7338	93	0
1527823623.365451000	49.7343	100	1
1527823623.366351000	49.7352	174	0
1527823623.367454000	49.7364	100	1
1527823623.516569000	49.8855	396	1
1527823623.516634000	49.8855	263	1
1527823623.536802000	49.9057	89	0
1527823623.681003000	50.0499	233	0
1527823623.682174000	50.0511	103	1
1527823623.682454000	50.0514	149	0
1527823623.683468000	50.0524	100	1
1527823623.688279000	50.0572	93	0
1527823623.688512000	50.0574	100	1
1527823623.689739000	50.0586	141	0
1527823623.690458000	50.0594	100	1
1527823623.727476000	50.0964	390	1
1527823623.727550000	50.0964	263	1
1527823623.748808000	50.1177	89	0
1527823624.144559000	50.5135	256	0
1527823624.145521000	50.5144	103	1
1527823624.146018000	50.5149	149	0
1527823624.146510000	50.5154	100	1
1527823624.149127000	50.518	93	0
1527823624.149512000	50.5184	100	1
1527823624.189154000	50.5581	289	0
1527823624.189994000	50.5589	100	1
1527823624.376949000	50.7458	394	1
1527823624.377010000	50.7459	267	1
1527823624.397443000	50.7663	89	0
1527823624.542535000	50.9114	328	0
1527823624.543516000	50.9124	103	1
1527823624.544047000	50.9129	149	0
1527823624.544517000	50.9134	100	1
1527823624.548215000	50.9171	93	0
1527823624.548596000	50.9175	100	1
1527823624.549625000	50.9185	154	0
1527823624.550526000	50.9194	100	1
1527823624.826699000	51.1956	394	1
1527823624.826772000	51.1957	264	1
1527823624.845748000	51.2146	89	0
1527823625.038002000	51.4069	281	0
1527823625.039030000	51.4079	103	1
1527823625.039441000	51.4083	149	0
1527823625.040560000	51.4095	100	1
1527823625.042304000	51.4112	93	0
1527823625.042562000	51.4115	100	1
1527823625.044206000	51.4131	263	0
1527823625.044877000	51.4138	100	1
1527823625.638242000	52.0071	994	1
1527823625.638306000	52.0072	283	1
1527823625.657777000	52.0267	89	0
1527823625.802508000	52.1714	233	0
1527823625.803691000	52.1726	103	1
1527823625.803948000	52.1728	149	0
1527823625.804669000	52.1736	100	1
1527823625.813506000	52.1824	93	0
1527823625.814592000	52.1835	100	1
1527823625.814971000	52.1839	301	0
1527823625.815706000	52.1846	100	1
1527823626.022314000	52.3912	526	1
1527823626.022376000	52.3913	259	1
1527823626.041067000	52.41	89	0
1527823626.184656000	52.5536	259	0
1527823626.185651000	52.5545	103	1
1527823626.186114000	52.555	149	0
1527823626.186613000	52.5555	100	1
1527823626.190023000	52.5589	93	0
1527823626.190689000	52.5596	100	1
1527823626.191490000	52.5604	222	0
1527823626.192623000	52.5615	100	1
1527823626.431048000	52.7999	855	1
1527823626.431142000	52.8	261	1
1527823626.450659000	52.8196	89	0
1527823626.593706000	52.9626	267	0
1527823626.594806000	52.9637	103	1
1527823626.595190000	52.9641	149	0
1527823626.595639000	52.9645	100	1
1527823626.598710000	52.9676	93	0
1527823626.599710000	52.9686	100	1
1527823626.600226000	52.9691	145	0
1527823626.600738000	52.9696	100	1
1527823626.843956000	53.2129	391	1
1527823626.844021000	53.2129	264	1
1527823626.861850000	53.2307	89	0
1527823627.011653000	53.3806	258	0
1527823627.012684000	53.3816	103	1
1527823627.013135000	53.382	149	0
1527823627.013659000	53.3826	100	1
1527823627.016008000	53.3849	93	0
1527823627.016736000	53.3856	100	1
1527823627.017446000	53.3863	194	0
1527823627.017910000	53.3868	100	1
1527823627.080544000	53.4494	395	1
1527823627.080636000	53.4495	262	1
1527823627.098291000	53.4672	89	0
1527823627.241079000	53.61	239	0
1527823627.241993000	53.6109	103	1
1527823627.242536000	53.6114	149	0
1527823627.243749000	53.6126	100	1
1527823627.244692000	53.6136	93	0
1527823627.245749000	53.6146	100	1
1527823627.247571000	53.6165	213	0
1527823627.248680000	53.6176	100	1
1527823627.511068000	53.88	390	1
1527823627.511140000	53.88	259	1
1527823627.544129000	53.913	89	0
1527823627.691738000	54.0606	235	0
1527823627.692880000	54.0618	103	1
1527823627.693230000	54.0621	149	0
1527823627.693829000	54.0627	100	1
1527823627.696582000	54.0655	93	0
1527823627.697789000	54.0667	100	1
1527823627.698023000	54.0669	245	0
1527823627.698688000	54.0676	100	1
1527823627.883039000	54.2519	390	1
1527823627.883131000	54.252	259	1
1527823627.900778000	54.2697	89	0
1527823628.051623000	54.4205	256	0
1527823628.052737000	54.4216	103	1
1527823628.053204000	54.4221	149	0
1527823628.053730000	54.4226	100	1
1527823628.056067000	54.425	93	0
1527823628.056815000	54.4257	100	1
1527823628.057507000	54.4264	336	0
1527823628.057994000	54.4269	100	1
1527823629.797669000	56.1666	371	1
1527823629.797766000	56.1667	1412	1
1527823629.797804000	56.1667	1412	1
1527823629.797839000	56.1667	1412	1
1527823629.797871000	56.1668	257	1
1527823629.818180000	56.1871	89	0
1527823629.947030000	56.3159	525	0
1527823629.947935000	56.3168	103	1
1527823629.953781000	56.3227	81	0
1527823629.954515000	56.3234	100	1
1527823629.997865000	56.3668	393	1
1527823629.997956000	56.3669	266	1
1527823630.015638000	56.3845	89	0
1527823630.161056000	56.53	256	0
1527823630.162017000	56.5309	103	1
1527823630.162556000	56.5315	149	0
1527823630.163421000	56.5323	100	1
1527823630.164433000	56.5333	93	0
1527823630.165436000	56.5343	100	1
1527823630.167313000	56.5362	151	0
1527823630.168445000	56.5373	100	1
1527823630.216747000	56.5856	390	1
1527823630.216831000	56.5857	266	1
1527823630.234741000	56.6036	89	0
1527823630.431983000	56.8009	233	0
1527823630.433080000	56.802	103	1
1527823630.433458000	56.8024	149	0
1527823630.434544000	56.8034	100	1
1527823630.436310000	56.8052	93	0
1527823630.437464000	56.8064	100	1
1527823630.437716000	56.8066	216	0
1527823630.438451000	56.8073	100	1
1527823630.446645000	56.8155	390	1
1527823630.446701000	56.8156	262	1
1527823630.466511000	56.8354	89	0
1527823630.612726000	56.9816	232	0
1527823630.613831000	56.9827	103	1
1527823630.614155000	56.9831	149	0
1527823630.614485000	56.9834	100	1
1527823630.617913000	56.9868	93	0
1527823630.618561000	56.9875	100	1
1527823630.619377000	56.9883	325	0
1527823630.620514000	56.9894	100	1
1527823630.680361000	57.0493	393	1
1527823630.680449000	57.0493	265	1
1527823630.701557000	57.0705	89	0
1527823630.844883000	57.2138	256	0
1527823630.845953000	57.2149	103	1
1527823630.846277000	57.2152	149	0
1527823630.846728000	57.2156	100	1
1527823630.849982000	57.2189	93	0
1527823630.850552000	57.2194	100	1
1527823630.851373000	57.2203	149	0
1527823630.852476000	57.2214	100	1
1527823631.104676000	57.4736	993	1
1527823631.104754000	57.4737	272	1
1527823631.124894000	57.4938	89	0
1527823631.522111000	57.891	328	0
1527823631.523168000	57.8921	103	1
1527823631.523566000	57.8925	149	0
1527823631.524589000	57.8935	100	1
1527823631.527058000	57.896	93	0
1527823631.527589000	57.8965	100	1
1527823631.528500000	57.8974	304	0
1527823631.529518000	57.8984	100	1
1527823631.713466000	58.0824	529	1
1527823631.713560000	58.0825	277	1
1527823631.732282000	58.1012	89	0
1527823631.877172000	58.2461	280	0
1527823631.878133000	58.247	103	1
1527823631.878587000	58.2475	149	0
1527823631.879610000	58.2485	100	1
1527823631.882147000	58.251	93	0
1527823631.882621000	58.2515	100	1
1527823631.883586000	58.2525	300	0
1527823631.884540000	58.2534	100	1
1527823634.851754000	61.2207	851	1
1527823634.851850000	61.2207	260	1
1527823634.871410000	61.2403	89	0
1527823635.268104000	61.637	256	0
1527823635.269161000	61.6381	103	1
1527823635.269552000	61.6384	149	0
1527823635.269935000	61.6388	100	1
1527823635.273271000	61.6422	93	0
1527823635.273830000	61.6427	100	1
1527823635.274730000	61.6436	102	0
1527823635.275729000	61.6446	100	1
1527823635.440109000	61.809	392	1
1527823635.440169000	61.8091	259	1
1527823635.458138000	61.827	89	0
1527823635.603610000	61.9725	265	0
1527823635.604843000	61.9737	103	1
1527823635.605063000	61.974	149	0
1527823635.605822000	61.9747	100	1
1527823635.608579000	61.9775	93	0
1527823635.609822000	61.9787	100	1
1527823635.610015000	61.9789	126	0
1527823635.610745000	61.9796	100	1
1527823635.882155000	62.2511	390	1
1527823635.882215000	62.2511	259	1
1527823635.903640000	62.2725	89	0
1527823635.910819000	62.2797	89	0
1527823636.053846000	62.4227	258	0
1527823636.054829000	62.4237	106	1
1527823636.055311000	62.4242	149	0
1527823636.055770000	62.4247	100	1
1527823636.058553000	62.4275	93	0
1527823636.058810000	62.4277	100	1
1527823636.059994000	62.4289	259	0
1527823636.060778000	62.4297	100	1
1527823636.340066000	62.709	394	1
1527823636.340141000	62.709	258	1
1527823636.358344000	62.7272	89	0
1527823636.506712000	62.8756	239	0
1527823636.507816000	62.8767	103	1
1527823636.508161000	62.8771	149	0
1527823636.508875000	62.8778	100	1
1527823636.511551000	62.8804	93	0
1527823636.511829000	62.8807	100	1
1527823636.513052000	62.8819	135	0
1527823636.513797000	62.8827	100	1
1527823639.852248000	66.2211	395	1
1527823639.852334000	66.2212	261	1
1527823639.888268000	66.2572	395	1
1527823639.894305000	66.2632	89	0
1527823639.906901000	66.2758	89	0
1527823640.066457000	66.4354	256	0
1527823640.067504000	66.4364	106	1
1527823640.067901000	66.4368	149	0
1527823640.068311000	66.4372	100	1
1527823640.071238000	66.4401	93	0
1527823640.072256000	66.4412	100	1
1527823640.072801000	66.4417	191	0
1527823640.073322000	66.4422	100	1
1527823640.080199000	66.4491	390	1
1527823640.080271000	66.4492	258	1
1527823640.111969000	66.4809	89	0
1527823640.118075000	66.487	89	0
1527823640.260709000	66.6296	235	0
1527823640.261756000	66.6307	106	1
1527823640.262146000	66.631	149	0
1527823640.263269000	66.6322	100	1
1527823640.265222000	66.6341	93	0
1527823640.266223000	66.6351	100	1
1527823640.266654000	66.6356	98	0
1527823640.267198000	66.6361	100	1
1527823640.332476000	66.7014	390	1
1527823640.332569000	66.7015	259	1
1527823640.362960000	66.7319	89	0
1527823640.513117000	66.882	305	0
1527823640.514245000	66.8831	103	1
1527823640.514565000	66.8835	149	0
1527823640.515251000	66.8841	100	1
1527823640.516499000	66.8854	93	0
1527823640.517250000	66.8861	100	1
1527823640.517936000	66.8868	146	0
1527823640.518421000	66.8873	100	1
1527823642.833457000	69.2024	372	1
1527823642.833558000	69.2025	1412	1
1527823642.833595000	69.2025	1412	1
1527823642.833624000	69.2025	1412	1
1527823642.833645000	69.2025	254	1
1527823642.852407000	69.2213	89	0
1527823642.864451000	69.2333	89	0
1527823642.975556000	69.3445	453	0
1527823642.976844000	69.3457	106	1
1527823642.982763000	69.3517	81	0
1527823642.983755000	69.3527	100	1
1527823643.534226000	69.9031	393	1
1527823643.534314000	69.9032	263	1
1527823643.553774000	69.9227	89	0
1527823643.703860000	70.0728	258	0
1527823643.704989000	70.0739	103	1
1527823643.705324000	70.0742	149	0
1527823643.705788000	70.0747	100	1
1527823643.706816000	70.0757	93	0
1527823643.707867000	70.0768	100	1
1527823643.708227000	70.0771	298	0
1527823643.708785000	70.0777	100	1
1527823643.764011000	70.1329	990	1
1527823643.764074000	70.133	258	1
1527823643.782847000	70.1517	89	0
1527823643.930830000	70.2997	258	0
1527823643.931839000	70.3007	103	1
1527823643.932263000	70.3012	149	0
1527823643.932788000	70.3017	100	1
1527823643.935495000	70.3044	93	0
1527823643.935898000	70.3048	100	1
1527823643.936864000	70.3058	195	0
1527823643.937811000	70.3067	100	1
1527823644.060258000	70.4292	528	1
1527823644.060320000	70.4292	262	1
1527823644.078230000	70.4471	89	0
1527823644.228668000	70.5976	233	0
1527823644.229834000	70.5987	103	1
1527823644.230131000	70.599	149	0
1527823644.230896000	70.5998	100	1
1527823644.231558000	70.6005	93	0
1527823644.231829000	70.6007	100	1
1527823644.234490000	70.6034	310	0
1527823644.234977000	70.6039	100	1
1527823644.514192000	70.8831	852	1
1527823644.514252000	70.8831	260	1
1527823644.533240000	70.9021	89	0
1527823644.681075000	71.05	326	0
1527823644.682161000	71.0511	103	1
1527823644.682566000	71.0515	149	0
1527823644.682925000	71.0518	100	1
1527823644.687066000	71.056	93	0
1527823644.687923000	71.0568	100	1
1527823644.688588000	71.0575	194	0
1527823644.689109000	71.058	100	1
1527823645.679660000	72.0486	394	1
1527823645.679758000	72.0487	257	1
1527823645.709654000	72.0786	89	0
1527823645.835471000	72.2044	305	1
1527823645.835574000	72.2045	1412	1
1527823645.835612000	72.2045	1412	1
1527823645.835646000	72.2045	1412	1
1527823645.835682000	72.2046	1412	1
1527823645.835704000	72.2046	1412	1
1527823645.835750000	72.2046	1412	1
1527823645.835788000	72.2047	1412	1
1527823645.835820000	72.2047	1412	1
1527823645.835854000	72.2048	1412	1
1527823645.835876000	72.2048	1412	1
1527823645.835921000	72.2048	1412	1
1527823645.835955000	72.2049	1412	1
1527823645.837162000	72.2061	1412	1
1527823645.837189000	72.2061	157	1
1527823645.853877000	72.2228	89	0
1527823645.855692000	72.2246	293	0
1527823645.856577000	72.2255	106	1
1527823645.857149000	72.226	89	0
1527823645.858586000	72.2275	149	0
1527823645.859105000	72.228	103	1
1527823645.861446000	72.2303	105	0
1527823645.862179000	72.2311	100	1
1527823645.862944000	72.2318	134	0
1527823645.864182000	72.2331	100	1
1527823646.019776000	72.3887	385	0
1527823646.021156000	72.3901	100	1
1527823646.026171000	72.3951	81	0
1527823646.027140000	72.396	100	1
1527823647.354288000	73.7232	390	1
1527823647.354354000	73.7233	257	1
1527823647.372742000	73.7416	89	0
1527823647.525234000	73.8941	291	0
1527823647.526082000	73.895	103	1
1527823647.526655000	73.8956	149	0
1527823647.527682000	73.8966	100	1
1527823647.529583000	73.8985	93	0
1527823647.530671000	73.8996	100	1
1527823647.531017000	73.8999	212	0
1527823647.531581000	73.9005	100	1
1527823648.945714000	75.3146	395	1
1527823648.945814000	75.3147	259	1
1527823648.963699000	75.3326	89	0
1527823649.140294000	75.5092	259	0
1527823649.141324000	75.5102	103	1
1527823649.141801000	75.5107	149	0
1527823649.142177000	75.5111	100	1
1527823649.145418000	75.5143	93	0
1527823649.146173000	75.5151	100	1
1527823649.146885000	75.5158	294	0
1527823649.147367000	75.5163	100	1
1527823649.196392000	75.5653	389	1
1527823649.196458000	75.5654	260	1
1527823649.230535000	75.5994	89	0
1527823649.380427000	75.7493	233	0
1527823649.381488000	75.7504	103	1
1527823649.381929000	75.7508	149	0
1527823649.383167000	75.7521	100	1
1527823649.386863000	75.7558	93	0
1527823649.387179000	75.7561	100	1
1527823649.388275000	75.7572	154	0
1527823649.389098000	75.758	100	1
1527823649.645460000	76.0144	394	1
1527823649.645522000	76.0144	264	1
1527823649.666897000	76.0358	89	0
1527823649.817676000	76.1866	256	0
1527823649.818766000	76.1877	103	1
1527823649.819121000	76.188	149	0
1527823649.820212000	76.1891	100	1
1527823649.822613000	76.1915	93	0
1527823649.823192000	76.1921	100	1
1527823649.824048000	76.1929	87	0
1527823649.825122000	76.194	100	1
1527823649.954427000	76.3233	394	1
1527823649.954498000	76.3234	261	1
1527823649.972484000	76.3414	89	0
1527823650.119730000	76.4886	303	0
1527823650.120667000	76.4896	103	1
1527823650.121184000	76.4901	149	0
1527823650.122211000	76.4911	100	1
1527823650.124782000	76.4937	93	0
1527823650.125209000	76.4941	100	1
1527823650.126184000	76.4951	186	0
1527823650.127143000	76.496	100	1
1527823650.176390000	76.5453	389	1
1527823650.176472000	76.5454	259	1
1527823650.195165000	76.5641	89	0
1527823650.343240000	76.7121	235	0
1527823650.344269000	76.7132	103	1
1527823650.344750000	76.7136	149	0
1527823650.345137000	76.714	100	1
1527823650.348144000	76.717	93	0
1527823650.349225000	76.7181	100	1
1527823650.349570000	76.7185	249	0
1527823650.350138000	76.719	100	1
1527823650.485234000	76.8541	390	1
1527823650.485314000	76.8542	259	1
1527823650.503743000	76.8726	89	0
1527823650.653097000	77.022	233	0
1527823650.654184000	77.0231	103	1
1527823650.654556000	77.0235	149	0
1527823650.655243000	77.0241	100	1
1527823650.658071000	77.027	93	0
1527823650.659239000	77.0281	100	1
1527823650.659530000	77.0284	293	0
1527823650.660172000	77.0291	100	1
1527823651.095682000	77.4646	990	1
1527823651.095773000	77.4647	262	1
1527823651.114099000	77.483	89	0
1527823651.260972000	77.6299	298	0
1527823651.262256000	77.6312	103	1
1527823651.262477000	77.6314	149	0
1527823651.263255000	77.6322	100	1
1527823651.265269000	77.6342	93	0
1527823651.266265000	77.6352	100	1
1527823651.266776000	77.6357	195	0
1527823651.267297000	77.6362	100	1
1527823652.652565000	79.0215	389	1
1527823652.652662000	79.0216	261	1
1527823652.680949000	79.0498	89	0
1527823652.827714000	79.1966	281	0
1527823652.828922000	79.1978	103	1
1527823652.829211000	79.1981	149	0
1527823652.829956000	79.1989	100	1
1527823652.832524000	79.2014	93	0
1527823652.832957000	79.2019	100	1
1527823652.833933000	79.2028	124	0
1527823652.835026000	79.2039	100	1
1527823652.863443000	79.2323	529	1
1527823652.863535000	79.2324	263	1
1527823652.882951000	79.2518	89	0
1527823653.273156000	79.6421	232	0
1527823653.274102000	79.643	103	1
1527823653.274612000	79.6435	149	0
1527823653.274891000	79.6438	100	1
1527823653.277526000	79.6464	93	0
1527823653.277922000	79.6468	100	1
1527823653.278986000	79.6479	313	0
1527823653.280028000	79.6489	100	1
1527823653.302857000	79.6718	852	1
1527823653.302948000	79.6718	260	1
1527823653.322269000	79.6912	89	0
1527823653.466447000	79.8353	328	0
1527823653.467373000	79.8363	103	1
1527823653.467913000	79.8368	149	0
1527823653.469013000	79.8379	100	1
1527823653.471914000	79.8408	93	0
1527823653.472994000	79.8419	100	1
1527823653.473408000	79.8423	191	0
1527823653.473933000	79.8428	100	1
1527823653.684513000	80.0534	395	1
1527823653.684610000	80.0535	262	1
1527823653.702969000	80.0719	89	0
1527823653.853774000	80.2227	284	0
1527823653.855051000	80.2239	103	1
1527823653.855229000	80.2241	149	0
1527823653.856017000	80.2249	100	1
1527823653.858683000	80.2276	93	0
1527823653.858946000	80.2278	100	1
1527823653.860119000	80.229	136	0
1527823653.860949000	80.2298	100	1
1527823654.363373000	80.7323	390	1
1527823654.363435000	80.7323	261	1
1527823654.381811000	80.7507	89	0
1527823654.535059000	80.904	233	0
1527823654.536218000	80.9051	103	1
1527823654.536502000	80.9054	149	0
1527823654.536989000	80.9059	100	1
1527823654.540553000	80.9095	93	0
1527823654.541071000	80.91	100	1
1527823654.542007000	80.9109	108	0
1527823654.542984000	80.9119	100	1
1527823654.714563000	81.0835	389	1
1527823654.714661000	81.0836	263	1
1527823654.734168000	81.1031	89	0
1527823654.882578000	81.2515	256	0
1527823654.883619000	81.2525	103	1
1527823654.884025000	81.2529	149	0
1527823654.885076000	81.254	100	1
1527823654.887499000	81.2564	93	0
1527823654.888016000	81.2569	100	1
1527823654.888971000	81.2579	249	0
1527823654.889995000	81.2589	100	1
1527823655.044240000	81.4131	389	1
1527823655.044307000	81.4132	263	1
1527823655.062231000	81.4311	89	0
1527823655.295243000	81.6641	265	0
1527823655.296166000	81.6651	103	1
1527823655.296761000	81.6657	149	0
1527823655.297097000	81.666	100	1
1527823655.299622000	81.6685	93	0
1527823655.300100000	81.669	100	1
1527823655.301057000	81.67	142	0
1527823655.302031000	81.6709	100	1
1527823655.774681000	82.1436	390	1
1527823655.774751000	82.1436	260	1
1527823655.795105000	82.164	89	0
1527823655.942129000	82.311	256	0
1527823655.943196000	82.3121	103	1
1527823655.943641000	82.3125	149	0
1527823655.944055000	82.313	100	1
1527823655.947035000	82.3159	93	0
1527823655.948138000	82.317	100	1
1527823655.948471000	82.3174	317	0
1527823655.949040000	82.3179	100	1
1527823656.064461000	82.4334	390	1
1527823656.064519000	82.4334	261	1
1527823656.091181000	82.4601	89	0
1527823656.240733000	82.6096	239	0
1527823656.241837000	82.6107	103	1
1527823656.242108000	82.611	149	0
1527823656.243206000	82.6121	100	1
1527823656.245711000	82.6146	93	0
1527823656.246151000	82.615	100	1
1527823656.247082000	82.616	300	0
1527823656.248074000	82.617	100	1
1527823656.476084000	82.845	390	1
1527823656.476168000	82.8451	263	1
1527823656.497064000	82.866	89	0
1527823656.898183000	83.2671	258	0
1527823656.899230000	83.2681	103	1
1527823656.899652000	83.2685	149	0
1527823656.900187000	83.2691	100	1
1527823656.903166000	83.2721	93	0
1527823656.904196000	83.2731	100	1
1527823656.904603000	83.2735	299	0
1527823656.905161000	83.2741	100	1
1527823656.986457000	83.3554	390	1
1527823656.986534000	83.3554	260	1
1527823657.014743000	83.3836	89	0
1527823657.160836000	83.5297	233	0
1527823657.162193000	83.5311	149	0
1527823657.162290000	83.5312	103	1
1527823657.163204000	83.5321	100	1
1527823657.166214000	83.5351	93	0
1527823657.167207000	83.5361	100	1
1527823657.167754000	83.5367	287	0
1527823657.168257000	83.5372	100	1
1527823657.195243000	83.5641	390	1
1527823657.195304000	83.5642	263	1
1527823657.215404000	83.5843	89	0
1527823657.358232000	83.7271	305	0
1527823657.359288000	83.7282	103	1
1527823657.359737000	83.7286	149	0
1527823657.360130000	83.729	100	1
1527823657.363038000	83.7319	93	0
1527823657.364214000	83.7331	100	1
1527823657.364442000	83.7333	237	0
1527823657.365150000	83.734	100	1
1527823657.404247000	83.7731	990	1
1527823657.404314000	83.7732	262	1
1527823657.422426000	83.7913	89	0
1527823657.571691000	83.9406	235	0
1527823657.572719000	83.9416	103	1
1527823657.573193000	83.9421	149	0
1527823657.574247000	83.9431	100	1
1527823657.576333000	83.9452	93	0
1527823657.577241000	83.9461	100	1
1527823657.577809000	83.9467	180	0
1527823657.578313000	83.9472	100	1
1527823657.894472000	84.2634	394	1
1527823657.894565000	84.2635	261	1
1527823657.913519000	84.2824	89	0
1527823658.057944000	84.4268	256	0
1527823658.059201000	84.4281	103	1
1527823658.059393000	84.4283	149	0
1527823658.060170000	84.4291	100	1
1527823658.063785000	84.4327	93	0
1527823658.064250000	84.4331	100	1
1527823658.065229000	84.4341	333	0
1527823658.066188000	84.4351	100	1
1527823658.328608000	84.6975	528	1
1527823658.328664000	84.6976	266	1
1527823658.357231000	84.7261	89	0
1527823658.768285000	85.1372	275	0
1527823658.769355000	85.1383	103	1
1527823658.769735000	85.1386	149	0
1527823658.770221000	85.1391	100	1
1527823658.773048000	85.1419	93	0
1527823658.774253000	85.1432	100	1
1527823658.774496000	85.1434	150	0
1527823658.775220000	85.1441	100	1
1527823659.334798000	85.7037	852	1
1527823659.334862000	85.7038	259	1
1527823659.355480000	85.7244	89	0
1527823659.750011000	86.1189	279	0
1527823659.751312000	86.1202	103	1
1527823659.751343000	86.1202	149	0
1527823659.752303000	86.1212	100	1
1527823659.754324000	86.1232	93	0
1527823659.755303000	86.1242	100	1
1527823659.755818000	86.1247	245	0
1527823659.756352000	86.1252	100	1
1527823659.765286000	86.1342	393	1
1527823659.765351000	86.1342	265	1
1527823659.793052000	86.1619	89	0
1527823659.943220000	86.3121	256	0
1527823659.944309000	86.3132	103	1
1527823659.944671000	86.3136	149	0
1527823659.945294000	86.3142	100	1
1527823659.952324000	86.3212	93	0
1527823659.953317000	86.3222	100	1
1527823659.953786000	86.3227	100	0
1527823659.954315000	86.3232	100	1
1527823659.984414000	86.3533	389	1
1527823659.984498000	86.3534	261	1
1527823660.004251000	86.3731	89	0
1527823660.146612000	86.5155	326	0
1527823660.147722000	86.5166	103	1
1527823660.148058000	86.517	149	0
1527823660.148404000	86.5173	100	1
1527823660.150568000	86.5195	93	0
1527823660.151351000	86.5202	100	1
1527823660.153480000	86.5224	216	0
1527823660.154315000	86.5232	100	1
1527823660.215444000	86.5843	390	1
1527823660.215520000	86.5844	261	1
1527823660.235233000	86.6041	89	0
1527823660.389076000	86.758	258	0
1527823660.390367000	86.7593	103	1
1527823660.390403000	86.7593	149	0
1527823660.391351000	86.7602	100	1
1527823660.394070000	86.763	93	0
1527823660.394337000	86.7632	100	1
1527823660.395546000	86.7644	268	0
1527823660.396320000	86.7652	100	1
1527823660.453886000	86.8228	388	1
1527823660.453978000	86.8229	265	1
1527823660.471339000	86.8402	89	0
1527823660.623635000	86.9925	235	0
1527823660.624604000	86.9935	103	1
1527823660.625078000	86.994	149	0
1527823660.625311000	86.9942	100	1
1527823660.629375000	86.9983	93	0
1527823660.630344000	86.9992	100	1
1527823660.630862000	86.9998	269	0
1527823660.631371000	87.0003	100	1
1527823660.679762000	87.0487	390	1
1527823660.679824000	87.0487	261	1
1527823660.699054000	87.068	89	0
1527823660.843152000	87.212	256	0
1527823660.844372000	87.2133	103	1
1527823660.844610000	87.2135	149	0
1527823660.845436000	87.2143	100	1
1527823660.848964000	87.2179	93	0
1527823660.849423000	87.2183	100	1
1527823660.850417000	87.2193	139	0
1527823660.851347000	87.2202	100	1
1527823660.952486000	87.3214	389	1
1527823660.952571000	87.3215	261	1
[truncated: 711 more rows]
