# Supplementary material for: Method for multi-task learning fusion network traffic classification to address small sample labels
Source: Sci Rep. 2024 Jan 30;14:2518. doi: 10.1038/s41598-024-51933-8 (PMC10827795; doi:10.1038/s41598-024-51933-8)
Supplement: Supplementary file 2 — Supplementary Information 2. [file 41598_2024_51933_MOESM2_ESM.zip › QUIC Dataset/QUIC Dataset/pretraining/Google Doc/GoogleDoc-1169.txt]

1527753876.302690000	0	300	1
1527753876.302719000	2.90871e-05	112	1
1527753876.322947000	0.020257	74	0
1527753876.324292000	0.0216019	74	0
1527753876.325759000	0.0230689	112	0
1527753876.525746000	0.223056	74	1
1527753876.697818000	0.395128	328	0
1527753876.699112000	0.396422	1294	0
1527753876.699146000	0.396456	74	1
1527753876.700545000	0.397855	1294	0
1527753876.701833000	0.399143	1294	0
1527753876.701856000	0.399166	74	1
1527753876.703176000	0.400486	1294	0
1527753876.704573000	0.401883	1294	0
1527753876.704592000	0.401902	74	1
1527753876.705921000	0.403231	1294	0
1527753876.707282000	0.404592	1294	0
1527753876.707305000	0.404615	74	1
1527753876.708607000	0.405917	591	0
1527753876.709945000	0.407255	1294	0
1527753876.709964000	0.407274	74	1
1527753876.711340000	0.40865	1294	0
1527753876.712620000	0.40993	1052	0
1527753876.712639000	0.409949	74	1
1527753876.713961000	0.411271	1294	0
1527753876.715404000	0.412714	1294	0
1527753876.715420000	0.41273	74	1
1527753876.716717000	0.414027	1294	0
1527753876.718032000	0.415342	992	0
1527753876.718052000	0.415362	74	1
1527753876.719434000	0.416744	1288	0
1527753876.741612000	0.438922	1294	0
1527753876.741633000	0.438943	74	1
1527753876.743009000	0.440319	1294	0
1527753876.744339000	0.441649	1294	0
1527753876.744360000	0.44167	74	1
1527753876.746369000	0.443679	1294	0
1527753876.747644000	0.444954	807	0
1527753876.747663000	0.444973	74	1
1527753876.749018000	0.446328	1294	0
1527753876.750396000	0.447706	1294	0
1527753876.750418000	0.447728	74	1
1527753876.751702000	0.449012	1294	0
1527753876.753025000	0.450335	1294	0
1527753876.753045000	0.450355	74	1
1527753876.754422000	0.451732	1294	0
1527753876.755811000	0.453121	1294	0
1527753876.755830000	0.45314	74	1
1527753876.757107000	0.454417	1294	0
1527753876.758501000	0.455811	1294	0
1527753876.758522000	0.455832	74	1
1527753876.759811000	0.457121	1294	0
1527753876.761145000	0.458455	788	0
1527753876.761162000	0.458472	74	1
1527753876.762523000	0.459833	1294	0
1527753876.763814000	0.461124	1294	0
1527753876.763834000	0.461144	74	1
1527753876.765200000	0.46251	1294	0
1527753876.766528000	0.463838	763	0
1527753876.766540000	0.46385	74	1
1527753876.767871000	0.465181	1294	0
1527753876.769200000	0.46651	496	0
1527753876.769211000	0.466521	74	1
1527753876.770559000	0.467869	1294	0
1527753876.771883000	0.469193	1294	0
1527753876.771895000	0.469205	74	1
1527753876.773237000	0.470547	1294	0
1527753876.774582000	0.471892	1294	0
1527753876.774595000	0.471905	74	1
1527753876.775938000	0.473248	392	0
1527753876.777310000	0.47462	1294	0
1527753876.777321000	0.474631	74	1
1527753876.778657000	0.475967	1294	0
1527753876.779998000	0.477308	1294	0
1527753876.780012000	0.477322	74	1
1527753876.781340000	0.47865	1294	0
1527753876.782660000	0.47997	412	0
1527753876.782672000	0.479982	74	1
1527753876.783993000	0.481303	202	0
1527753876.784206000	0.481516	112	1
1527753876.843327000	0.540637	74	0
1527753877.390280000	1.08759	1367	1
1527753877.390376000	1.08769	1434	1
1527753877.390381000	1.08769	896	1
1527753877.392534000	1.08984	224	1
1527753877.407350000	1.10466	74	0
1527753877.408681000	1.10599	74	0
1527753877.410025000	1.10733	74	0
1527753877.525292000	1.2226	421	0
1527753877.526870000	1.22418	104	0
1527753877.526895000	1.22421	74	1
1527753877.528240000	1.22555	112	0
1527753877.528369000	1.22568	112	1
1527753877.542377000	1.23969	74	0
1527753877.568960000	1.26627	280	0
1527753877.570314000	1.26762	1294	0
1527753877.570345000	1.26765	74	1
1527753877.571684000	1.26899	1294	0
1527753877.573028000	1.27034	1294	0
1527753877.573059000	1.27037	74	1
1527753877.574370000	1.27168	1294	0
1527753877.575766000	1.27308	1294	0
1527753877.575795000	1.2731	74	1
1527753877.577109000	1.27442	1294	0
1527753877.578435000	1.27574	773	0
1527753877.578457000	1.27577	74	1
1527753877.579755000	1.27707	134	0
1527753877.581092000	1.2784	151	0
1527753877.581110000	1.27842	74	1
1527753877.582429000	1.27974	112	0
1527753877.582648000	1.27996	112	1
1527753877.631063000	1.32837	221	1
1527753877.642273000	1.33958	74	0
1527753877.644984000	1.34229	74	0
1527753877.813259000	1.51057	425	0
1527753877.814595000	1.5119	1294	0
1527753877.814624000	1.51193	74	1
1527753877.815979000	1.51329	155	0
1527753877.817371000	1.51468	210	0
1527753877.817388000	1.5147	74	1
1527753877.818714000	1.51602	166	0
1527753877.820050000	1.51736	112	0
1527753877.820069000	1.51738	74	1
1527753877.822565000	1.51988	112	1
1527753877.838598000	1.53591	74	0
1527753879.369594000	3.0669	237	1
1527753879.383424000	3.08073	74	0
1527753879.766902000	3.46421	281	0
1527753879.768184000	3.46549	1294	0
1527753879.768211000	3.46552	74	1
1527753879.769549000	3.46686	1238	0
1527753879.770867000	3.46818	168	0
1527753879.770899000	3.46821	74	1
1527753879.772208000	3.46952	338	0
1527753879.773539000	3.47085	112	0
1527753879.773568000	3.47088	74	1
1527753879.775488000	3.4728	112	1
1527753879.789392000	3.4867	74	0
1527753880.352213000	4.04952	298	1
1527753880.352314000	4.04962	1434	1
1527753880.352319000	4.04963	1434	1
1527753880.352322000	4.04963	236	1
1527753880.352362000	4.04967	1434	1
1527753880.352368000	4.04968	1434	1
1527753880.352372000	4.04968	236	1
1527753880.352424000	4.04973	1434	1
1527753880.352431000	4.04974	1434	1
1527753880.352437000	4.04975	236	1
1527753880.352524000	4.04983	1434	1
1527753880.352528000	4.04984	1434	1
1527753880.352531000	4.04984	236	1
1527753880.367102000	4.06441	74	0
1527753880.367242000	4.06455	1434	1
1527753880.367247000	4.06456	1434	1
1527753880.367251000	4.06456	1434	1
1527753880.367255000	4.06456	1434	1
1527753880.367259000	4.06457	382	1
1527753880.368476000	4.06579	74	0
1527753880.369881000	4.06719	74	0
1527753880.371222000	4.06853	74	0
1527753880.372561000	4.06987	74	0
1527753880.373898000	4.07121	74	0
1527753880.375291000	4.0726	74	0
1527753880.376631000	4.07394	74	0
1527753880.377967000	4.07528	74	0
1527753880.379303000	4.07661	74	0
1527753880.394568000	4.09188	74	0
1527753880.395952000	4.09326	74	0
1527753880.397291000	4.0946	74	0
1527753880.398651000	4.09596	74	0
1527753880.495978000	4.19329	421	0
1527753880.499195000	4.19651	104	0
1527753880.499220000	4.19653	74	1
1527753880.500543000	4.19785	112	0
1527753880.500695000	4.198	112	1
1527753880.514880000	4.21219	74	0
1527753882.165372000	5.86268	330	1
1527753882.165453000	5.86276	1434	1
1527753882.165458000	5.86277	968	1
1527753882.168969000	5.86628	230	1
1527753882.169062000	5.86637	1434	1
1527753882.169066000	5.86638	1434	1
1527753882.169070000	5.86638	236	1
1527753882.169110000	5.86642	578	1
1527753882.181891000	5.8792	74	0
1527753882.182110000	5.87942	171	1
1527753882.183244000	5.88055	74	0
1527753882.184585000	5.8819	74	0
1527753882.186620000	5.88393	108	1
1527753882.187484000	5.88479	74	0
1527753882.188827000	5.88614	74	0
1527753882.190170000	5.88748	74	0
1527753882.191500000	5.88881	74	0
1527753882.192835000	5.89015	74	0
1527753882.198976000	5.89629	74	0
1527753882.206805000	5.90411	74	0
1527753882.516194000	6.2135	423	0
1527753882.520859000	6.21817	104	0
1527753882.520917000	6.21823	74	1
1527753882.522229000	6.21954	112	0
1527753882.522340000	6.21965	112	1
1527753882.527985000	6.2253	531	0
1527753882.529316000	6.22663	721	0
1527753882.529348000	6.22666	74	1
1527753882.532757000	6.23007	259	1
1527753882.537807000	6.23512	74	0
1527753882.548105000	6.24541	74	0
1527753882.929762000	6.62707	859	0
1527753882.931092000	6.6284	1294	0
1527753882.931126000	6.62844	74	1
1527753882.932435000	6.62975	1294	0
1527753882.933774000	6.63108	1294	0
1527753882.933806000	6.63112	74	1
1527753882.935187000	6.6325	1294	0
1527753882.936533000	6.63384	1294	0
1527753882.936568000	6.63388	74	1
1527753882.937863000	6.63517	1038	0
1527753882.973234000	6.67054	1294	0
1527753882.973296000	6.67061	74	1
1527753882.974751000	6.67206	1294	0
1527753882.976155000	6.67347	1294	0
1527753882.976186000	6.6735	74	1
1527753882.977501000	6.67481	1294	0
1527753882.978852000	6.67616	810	0
1527753882.978878000	6.67619	74	1
1527753882.980365000	6.67768	1294	0
1527753882.981707000	6.67902	1294	0
1527753882.981736000	6.67905	74	1
1527753882.983049000	6.68036	1294	0
1527753882.984473000	6.68178	789	0
1527753882.984506000	6.68182	74	1
1527753882.985856000	6.68317	278	0
1527753882.987229000	6.68454	1294	0
1527753882.987258000	6.68457	74	1
1527753882.988695000	6.686	957	0
1527753882.990042000	6.68735	1294	0
1527753882.990073000	6.68738	74	1
1527753882.991387000	6.6887	1294	0
1527753882.992727000	6.69004	1294	0
1527753882.992757000	6.69007	74	1
1527753882.994054000	6.69136	674	0
1527753882.995454000	6.69276	1294	0
1527753882.995484000	6.69279	74	1
1527753882.996800000	6.69411	1294	0
1527753882.998137000	6.69545	1294	0
1527753882.998164000	6.69547	74	1
1527753882.999464000	6.69677	761	0
1527753883.000818000	6.69813	1294	0
1527753883.000850000	6.69816	74	1
1527753883.002142000	6.69945	685	0
1527753883.003494000	6.7008	1294	0
1527753883.003520000	6.70083	74	1
1527753883.004880000	6.70219	1294	0
1527753883.006217000	6.70353	1294	0
1527753883.006246000	6.70356	74	1
1527753883.007538000	6.70485	614	0
1527753883.008895000	6.7062	1294	0
1527753883.008914000	6.70622	74	1
1527753883.010211000	6.70752	423	0
1527753883.011569000	6.70888	1294	0
1527753883.011593000	6.7089	74	1
1527753883.012911000	6.71022	1294	0
1527753883.014251000	6.71156	1294	0
1527753883.014285000	6.7116	74	1
1527753883.015631000	6.71294	816	0
1527753883.016983000	6.71429	1294	0
1527753883.017016000	6.71433	74	1
1527753883.018291000	6.7156	168	0
1527753883.019662000	6.71697	1294	0
1527753883.019694000	6.717	74	1
1527753883.021003000	6.71831	1294	0
1527753883.022340000	6.71965	1294	0
1527753883.022369000	6.71968	74	1
1527753883.023664000	6.72097	764	0
1527753883.039112000	6.73642	1294	0
1527753883.039171000	6.73648	74	1
1527753883.040472000	6.73778	1294	0
1527753883.041816000	6.73913	1294	0
1527753883.041842000	6.73915	74	1
1527753883.043152000	6.74046	1294	0
1527753883.044495000	6.74181	1294	0
1527753883.044514000	6.74182	74	1
1527753883.045905000	6.74322	1294	0
1527753883.047242000	6.74455	1294	0
1527753883.047261000	6.74457	74	1
1527753883.048582000	6.74589	1294	0
1527753883.049920000	6.74723	1294	0
1527753883.049942000	6.74725	74	1
1527753883.051229000	6.74854	137	0
1527753883.052100000	6.74941	112	1
1527753883.072068000	6.76938	74	0
1527753885.476595000	9.1739	517	1
1527753885.476642000	9.17395	311	1
1527753885.479262000	9.17657	322	1
1527753885.479370000	9.17668	1434	1
1527753885.479387000	9.1767	1434	1
1527753885.479391000	9.1767	236	1
1527753885.479440000	9.17675	790	1
1527753885.491857000	9.18917	74	0
1527753885.493201000	9.19051	74	0
1527753885.497382000	9.19469	74	0
1527753885.498708000	9.19602	74	0
1527753885.500042000	9.19735	74	0
1527753885.501381000	9.19869	74	0
1527753885.522072000	9.21938	390	1
1527753885.537508000	9.23482	74	0
1527753885.633130000	9.33044	423	0
1527753885.636989000	9.3343	306	0
1527753885.637026000	9.33434	74	1
1527753885.638354000	9.33566	134	0
1527753885.640435000	9.33774	104	0
1527753885.640468000	9.33778	74	1
1527753885.641800000	9.33911	112	0
1527753885.641927000	9.33924	112	1
1527753885.643248000	9.34056	264	0
1527753885.657377000	9.35469	74	0
1527753885.769109000	9.46642	282	0
1527753885.769165000	9.46648	74	1
1527753885.770467000	9.46778	1294	0
1527753885.771785000	9.46909	289	0
1527753885.771816000	9.46913	74	1
1527753885.773137000	9.47045	760	0
1527753885.774476000	9.47179	839	0
1527753885.774510000	9.47182	74	1
1527753885.775876000	9.47319	795	0
1527753885.777218000	9.47453	681	0
1527753885.777251000	9.47456	74	1
1527753885.778566000	9.47588	961	0
1527753885.779898000	9.47721	566	0
1527753885.779932000	9.47724	74	1
1527753885.781246000	9.47856	874	0
1527753885.782584000	9.47989	860	0
1527753885.782616000	9.47993	74	1
1527753885.783910000	9.48122	544	0
1527753885.785310000	9.48262	676	0
1527753885.785329000	9.48264	74	1
1527753885.786654000	9.48396	846	0
1527753885.810565000	9.50787	827	0
1527753885.810608000	9.50792	74	1
1527753885.811933000	9.50924	1294	0
1527753885.813263000	9.51057	521	0
1527753885.813278000	9.51059	74	1
1527753885.814609000	9.51192	954	0
1527753885.815998000	9.51331	560	0
1527753885.816014000	9.51332	74	1
1527753885.817329000	9.51464	112	0
1527753885.817436000	9.51475	112	1
1527753885.836782000	9.53409	74	0
1527753886.389599000	10.0869	406	1
1527753886.389642000	10.087	126	1
1527753886.404979000	10.1023	74	0
1527753886.406307000	10.1036	74	0
1527753886.435168000	10.1325	310	1
1527753886.450281000	10.1476	486	1
1527753886.455809000	10.1531	74	0
1527753886.466865000	10.1642	74	0
1527753886.656281000	10.3536	334	0
1527753886.657614000	10.3549	344	0
1527753886.657643000	10.355	74	1
1527753886.660587000	10.3579	218	0
1527753886.661928000	10.3592	246	0
1527753886.661951000	10.3593	74	1
1527753886.663290000	10.3606	112	0
1527753886.663424000	10.3607	112	1
1527753886.677752000	10.3751	74	0
1527753886.712142000	10.4095	281	0
1527753886.713465000	10.4108	242	0
1527753886.713490000	10.4108	74	1
1527753886.716305000	10.4136	198	0
1527753886.717644000	10.415	334	0
1527753886.717669000	10.415	74	1
1527753886.719059000	10.4164	112	0
1527753886.720889000	10.4182	112	1
1527753886.777340000	10.4746	74	0
1527753886.813369000	10.5107	284	0
1527753886.814699000	10.512	189	0
1527753886.814732000	10.512	74	1
1527753886.818209000	10.5155	152	0
1527753886.819553000	10.5169	272	0
1527753886.819581000	10.5169	74	1
1527753886.820947000	10.5183	112	0
1527753886.821167000	10.5185	112	1
1527753886.842533000	10.5398	74	0
1527753887.551665000	11.249	492	1
1527753887.551712000	11.249	111	1
1527753887.566491000	11.2638	74	0
1527753887.569577000	11.2669	74	0
1527753887.575710000	11.273	1374	1
1527753887.575792000	11.2731	274	1
1527753887.591356000	11.2887	74	0
1527753887.592708000	11.29	74	0
1527753887.661770000	11.3591	287	0
1527753887.663107000	11.3604	580	0
1527753887.663138000	11.3604	74	1
1527753887.665129000	11.3624	316	0
1527753887.666457000	11.3638	112	0
1527753887.666482000	11.3638	74	1
1527753887.666596000	11.3639	112	1
1527753887.682388000	11.3797	74	0
1527753888.327273000	12.0246	281	0
1527753888.328641000	12.026	328	0
1527753888.328674000	12.026	74	1
1527753888.330005000	12.0273	278	0
1527753888.331341000	12.0287	156	0
1527753888.331366000	12.0287	74	1
1527753888.332625000	12.0299	112	0
1527753888.332756000	12.0301	112	1
1527753888.346726000	12.044	74	0
1527753888.353930000	12.0512	377	1
1527753888.354045000	12.0514	1434	1
1527753888.354051000	12.0514	1434	1
1527753888.354055000	12.0514	236	1
1527753888.354132000	12.0514	1434	1
1527753888.354137000	12.0514	1434	1
1527753888.354140000	12.0515	236	1
1527753888.354192000	12.0515	1434	1
1527753888.354201000	12.0515	1434	1
1527753888.354204000	12.0515	236	1
1527753888.354266000	12.0516	1434	1
1527753888.354271000	12.0516	1434	1
1527753888.354274000	12.0516	236	1
1527753888.368672000	12.066	74	0
1527753888.369519000	12.0668	1434	1
1527753888.369526000	12.0668	1434	1
1527753888.369529000	12.0668	1434	1
1527753888.369533000	12.0668	1434	1
1527753888.369537000	12.0668	1434	1
1527753888.369541000	12.0669	1434	1
1527753888.369546000	12.0669	1434	1
1527753888.369557000	12.0669	1434	1
1527753888.369561000	12.0669	1434	1
1527753888.369564000	12.0669	1434	1
1527753888.369568000	12.0669	1000	1
1527753888.370292000	12.0676	74	0
1527753888.371633000	12.0689	74	0
1527753888.371825000	12.0691	1434	1
1527753888.371831000	12.0691	1434	1
1527753888.371835000	12.0691	236	1
1527753888.372971000	12.0703	74	0
1527753888.374308000	12.0716	74	0
1527753888.374826000	12.0721	1434	1
1527753888.374832000	12.0721	1434	1
1527753888.374836000	12.0721	1434	1
1527753888.374841000	12.0722	1434	1
1527753888.374845000	12.0722	1434	1
1527753888.374848000	12.0722	1434	1
1527753888.374859000	12.0722	1434	1
1527753888.374863000	12.0722	1434	1
1527753888.374866000	12.0722	1434	1
1527753888.374870000	12.0722	1434	1
1527753888.374873000	12.0722	1000	1
1527753888.375702000	12.073	74	0
1527753888.377061000	12.0744	74	0
1527753888.377174000	12.0745	1434	1
1527753888.377180000	12.0745	86	1
1527753888.378379000	12.0757	74	0
1527753888.379732000	12.077	74	0
1527753888.381069000	12.0784	74	0
1527753888.397772000	12.0951	74	0
1527753888.399093000	12.0964	74	0
1527753888.400431000	12.0977	74	0
1527753888.401834000	12.0991	74	0
1527753888.403176000	12.1005	74	0
1527753888.404515000	12.1018	74	0
1527753888.405707000	12.103	368	1
1527753888.405933000	12.1032	74	0
1527753888.406940000	12.1042	303	1
1527753888.407274000	12.1046	74	0
1527753888.408614000	12.1059	74	0
1527753888.409955000	12.1073	74	0
1527753888.411297000	12.1086	74	0
1527753888.412639000	12.1099	74	0
1527753888.413973000	12.1113	74	0
1527753888.415361000	12.1127	74	0
1527753888.416701000	12.114	74	0
1527753888.431386000	12.1287	383	1
1527753888.433459000	12.1308	74	0
1527753888.445523000	12.1428	74	0
1527753888.485331000	12.1826	333	1
1527753888.485410000	12.1827	463	1
1527753888.500772000	12.1981	74	0
1527753888.545906000	12.2432	284	0
1527753888.547243000	12.2446	248	0
1527753888.547294000	12.2446	74	1
1527753888.548601000	12.2459	281	0
1527753888.549945000	12.2473	369	0
1527753888.549964000	12.2473	74	1
1527753888.551281000	12.2486	337	0
1527753888.552615000	12.2499	186	0
1527753888.552629000	12.2499	74	1
1527753888.553953000	12.2513	112	0
1527753888.554078000	12.2514	112	1
1527753888.555350000	12.2527	206	0
1527753888.556689000	12.254	154	0
1527753888.556707000	12.254	74	1
1527753888.572043000	12.2694	74	0
1527753888.628685000	12.326	583	0
1527753888.630025000	12.3273	934	0
1527753888.630080000	12.3274	74	1
1527753888.631362000	12.3287	173	0
1527753888.645995000	12.3433	341	0
1527753888.646068000	12.3434	74	1
1527753888.647346000	12.3447	112	0
1527753888.648826000	12.3461	112	1
1527753888.663001000	12.3603	74	0
1527753888.703795000	12.4011	423	0
1527753888.708279000	12.4056	104	0
1527753888.708327000	12.4056	74	1
1527753888.709629000	12.4069	112	0
1527753888.709769000	12.4071	112	1
1527753888.763398000	12.4607	74	0
1527753888.789454000	12.4868	284	0
1527753888.790783000	12.4881	209	0
1527753888.790809000	12.4881	74	1
1527753888.794242000	12.4916	258	0
1527753888.795653000	12.493	271	0
1527753888.795678000	12.493	74	1
1527753888.797013000	12.4943	112	0
1527753888.797144000	12.4945	112	1
1527753888.811158000	12.5085	74	0
1527753888.951935000	12.6492	399	1
1527753888.952007000	12.6493	276	1
1527753888.966711000	12.664	74	0
1527753889.236103000	12.9334	284	0
1527753889.237441000	12.9348	280	0
1527753889.237472000	12.9348	74	1
1527753889.238801000	12.9361	250	0
1527753889.240137000	12.9374	147	0
1527753889.240161000	12.9375	74	1
1527753889.241403000	12.9387	112	0
1527753889.241567000	12.9389	112	1
1527753889.257405000	12.9547	74	0
1527753889.393710000	13.091	399	1
1527753889.393797000	13.0911	275	1
1527753889.407839000	13.1051	74	0
1527753889.409171000	13.1065	74	0
1527753889.542018000	13.2393	282	0
1527753889.543348000	13.2407	260	0
1527753889.543383000	13.2407	74	1
1527753889.545135000	13.2424	347	0
1527753889.585684000	13.283	319	0
1527753889.585710000	13.283	74	1
1527753889.586994000	13.2843	112	0
1527753889.587215000	13.2845	112	1
1527753889.601469000	13.2988	74	0
1527753889.914695000	13.612	396	1
1527753889.914783000	13.6121	274	1
1527753889.929897000	13.6272	74	0
1527753889.931184000	13.6285	74	0
1527753890.185583000	13.8829	284	0
1527753890.186899000	13.8842	223	0
1527753890.186943000	13.8843	74	1
1527753890.188978000	13.8863	344	0
1527753890.190251000	13.8876	336	0
1527753890.190275000	13.8876	74	1
1527753890.191678000	13.889	112	0
1527753890.191916000	13.8892	112	1
1527753890.207668000	13.905	74	0
1527753890.392441000	14.0898	543	1
1527753890.392508000	14.0898	272	1
1527753890.407803000	14.1051	74	0
1527753890.409135000	14.1064	74	0
1527753890.768858000	14.4662	284	0
1527753890.770175000	14.4675	271	0
1527753890.770205000	14.4675	74	1
1527753890.771817000	14.4691	229	0
1527753890.773197000	14.4705	229	0
1527753890.773219000	14.4705	74	1
1527753890.774534000	14.4718	112	0
1527753890.774742000	14.4721	112	1
1527753890.794582000	14.4919	74	0
1527753890.803342000	14.5007	409	1
1527753890.803423000	14.5007	275	1
1527753890.818661000	14.516	74	0
1527753890.819985000	14.5173	74	0
1527753891.076672000	14.774	284	0
1527753891.078007000	14.7753	331	0
1527753891.078041000	14.7754	74	1
1527753891.080039000	14.7773	140	0
1527753891.081321000	14.7786	334	0
1527753891.081346000	14.7787	74	1
1527753891.082746000	14.7801	112	0
1527753891.083008000	14.7803	112	1
1527753891.100171000	14.7975	74	0
1527753891.426492000	15.1238	397	1
1527753891.426576000	15.1239	274	1
1527753891.440512000	15.1378	74	0
1527753891.441911000	15.1392	74	0
1527753891.713190000	15.4105	284	0
1527753891.714565000	15.4119	324	0
1527753891.714598000	15.4119	74	1
1527753891.717503000	15.4148	155	0
1527753891.718854000	15.4162	206	0
1527753891.718873000	15.4162	74	1
1527753891.720171000	15.4175	112	0
1527753891.720395000	15.4177	112	1
1527753891.736154000	15.4335	74	0
1527753891.816900000	15.5142	400	1
1527753891.816986000	15.5143	271	1
1527753891.831598000	15.5289	74	0
1527753891.832938000	15.5302	74	0
1527753892.093374000	15.7907	282	0
1527753892.094696000	15.792	210	0
1527753892.094728000	15.792	74	1
1527753892.096892000	15.7942	285	0
1527753892.098174000	15.7955	265	0
1527753892.098198000	15.7955	74	1
1527753892.099589000	15.7969	112	0
1527753892.099833000	15.7971	112	1
1527753892.115395000	15.8127	74	0
1527753892.477999000	16.1753	396	1
1527753892.478085000	16.1754	274	1
1527753892.492610000	16.1899	74	0
1527753892.493950000	16.1913	74	0
1527753892.749293000	16.4466	285	0
1527753892.750656000	16.448	230	0
1527753892.750689000	16.448	74	1
1527753892.752431000	16.4497	132	0
1527753892.753812000	16.4511	175	0
1527753892.753836000	16.4511	74	1
1527753892.755179000	16.4525	112	0
1527753892.755454000	16.4528	112	1
1527753892.769435000	16.4667	74	0
1527753893.028557000	16.7259	1434	1
1527753893.028565000	16.7259	80	1
1527753893.028610000	16.7259	275	1
1527753893.043949000	16.7413	74	0
1527753893.048116000	16.7454	74	0
1527753893.315028000	17.0123	282	0
1527753893.316414000	17.0137	403	0
1527753893.316440000	17.0138	74	1
1527753893.318787000	17.0161	207	0
1527753893.320148000	17.0175	262	0
1527753893.320165000	17.0175	74	1
1527753893.321504000	17.0188	112	0
1527753893.321653000	17.019	112	1
1527753893.339936000	17.0372	74	0
1527753893.456990000	17.1543	399	1
1527753893.457068000	17.1544	279	1
1527753893.471653000	17.169	74	0
1527753893.476210000	17.1735	74	0
1527753893.575828000	17.2731	285	0
1527753893.577172000	17.2745	215	0
1527753893.577203000	17.2745	74	1
1527753893.579481000	17.2768	264	0
1527753893.580844000	17.2782	261	0
1527753893.580870000	17.2782	74	1
1527753893.582281000	17.2796	112	0
1527753893.582485000	17.2798	112	1
1527753893.598588000	17.2959	74	0
1527753893.807902000	17.5052	402	1
1527753893.807975000	17.5053	273	1
1527753893.822324000	17.5196	74	0
1527753893.823663000	17.521	74	0
1527753893.951381000	17.6487	285	0
1527753893.952714000	17.65	264	0
1527753893.952745000	17.6501	74	1
1527753893.954430000	17.6517	276	0
1527753893.955826000	17.6531	180	0
1527753893.955848000	17.6532	74	1
1527753893.957180000	17.6545	112	0
1527753893.957453000	17.6548	112	1
1527753893.971550000	17.6689	74	0
1527753895.139141000	18.8365	397	1
1527753895.139195000	18.8365	272	1
1527753895.154357000	18.8517	74	0
1527753895.155756000	18.8531	74	0
1527753895.311568000	19.0089	283	0
1527753895.312827000	19.0101	220	0
1527753895.312867000	19.0102	74	1
1527753895.315496000	19.0128	216	0
1527753895.316837000	19.0141	132	0
1527753895.316862000	19.0142	74	1
1527753895.318143000	19.0155	112	0
1527753895.318349000	19.0157	112	1
1527753895.335168000	19.0325	74	0
1527753895.399572000	19.0969	397	1
1527753895.399613000	19.0969	275	1
1527753895.414026000	19.1113	74	0
1527753895.423144000	19.1205	74	0
1527753895.688617000	19.3859	283	0
1527753895.689973000	19.3873	370	0
1527753895.690004000	19.3873	74	1
1527753895.691980000	19.3893	366	0
1527753895.693279000	19.3906	138	0
1527753895.693301000	19.3906	74	1
1527753895.694610000	19.3919	112	0
1527753895.694771000	19.3921	112	1
1527753895.709280000	19.4066	74	0
1527753896.067941000	19.7653	397	1
1527753896.068019000	19.7653	273	1
1527753896.082066000	19.7794	74	0
1527753896.083405000	19.7807	74	0
1527753896.338699000	20.036	283	0
1527753896.340087000	20.0374	385	0
1527753896.340119000	20.0374	74	1
1527753896.344546000	20.0419	262	0
1527753896.345929000	20.0432	337	0
1527753896.345945000	20.0433	74	1
1527753896.347372000	20.0447	112	0
1527753896.347640000	20.045	112	1
1527753896.362926000	20.0602	74	0
1527753896.520740000	20.2181	397	1
1527753896.520824000	20.2181	272	1
1527753896.535440000	20.2327	74	0
1527753896.536783000	20.2341	74	0
1527753896.791023000	20.4883	283	0
1527753896.792356000	20.4897	320	0
1527753896.792389000	20.4897	74	1
1527753896.795071000	20.4924	288	0
1527753896.796419000	20.4937	278	0
1527753896.796444000	20.4938	74	1
1527753896.797753000	20.4951	112	0
1527753896.797979000	20.4953	112	1
1527753896.813839000	20.5111	74	0
1527753900.590178000	24.2875	399	1
1527753900.590265000	24.2876	276	1
1527753900.604342000	24.3017	74	0
1527753900.605749000	24.3031	74	0
1527753900.744687000	24.442	283	0
1527753900.746010000	24.4433	258	0
1527753900.746046000	24.4434	74	1
1527753900.750536000	24.4478	256	0
1527753900.751892000	24.4492	193	0
1527753900.751919000	24.4492	74	1
1527753900.753182000	24.4505	112	0
1527753900.753302000	24.4506	112	1
1527753900.771842000	24.4692	74	0
1527753900.967518000	24.6648	541	1
1527753900.967575000	24.6649	275	1
1527753900.982328000	24.6796	74	0
1527753900.983673000	24.681	74	0
1527753901.243844000	24.9412	281	0
1527753901.245332000	24.9426	238	0
1527753901.245360000	24.9427	74	1
1527753901.247349000	24.9447	157	0
1527753901.248695000	24.946	298	0
1527753901.248719000	24.946	74	1
1527753901.249979000	24.9473	112	0
1527753901.250146000	24.9475	112	1
1527753901.266095000	24.9634	74	0
1527753901.747758000	25.4451	412	1
1527753901.747811000	25.4451	272	1
1527753901.762357000	25.4597	74	0
1527753901.763701000	25.461	74	0
1527753902.023785000	25.7211	281	0
1527753902.025181000	25.7225	291	0
1527753902.025207000	25.7225	74	1
1527753902.026917000	25.7242	207	0
1527753902.028204000	25.7255	115	0
1527753902.028229000	25.7255	74	1
1527753902.029548000	25.7269	112	0
1527753902.029683000	25.727	112	1
1527753902.045462000	25.7428	74	0
1527753902.268272000	25.9656	400	1
1527753902.268352000	25.9657	278	1
1527753902.282268000	25.9796	74	0
1527753902.283665000	25.981	74	0
1527753902.567050000	26.2644	284	0
1527753902.568432000	26.2657	285	0
1527753902.568458000	26.2658	74	1
1527753902.570602000	26.2679	364	0
1527753902.575179000	26.2725	263	0
1527753902.575201000	26.2725	74	1
1527753902.576488000	26.2738	112	0
1527753902.576658000	26.274	112	1
1527753902.594501000	26.2918	74	0
1527753902.607111000	26.3044	1434	1
1527753902.607119000	26.3044	82	1
1527753902.607183000	26.3045	274	1
1527753902.621718000	26.319	74	0
1527753902.622993000	26.3203	74	0
1527753902.732202000	26.4295	283	0
1527753902.733591000	26.4309	263	0
1527753902.733625000	26.4309	74	1
1527753902.735739000	26.433	288	0
1527753902.737148000	26.4345	140	0
1527753902.737173000	26.4345	74	1
1527753902.738453000	26.4358	112	0
1527753902.738584000	26.4359	112	1
1527753902.755118000	26.4524	74	0
1527753902.921011000	26.6183	396	1
1527753902.921058000	26.6184	273	1
1527753902.935260000	26.6326	74	0
1527753902.936641000	26.634	74	0
1527753903.095985000	26.7933	281	0
1527753903.097334000	26.7946	183	0
1527753903.097362000	26.7947	74	1
1527753903.212196000	26.9095	235	0
1527753903.213517000	26.9108	200	0
1527753903.213548000	26.9109	74	1
1527753903.214940000	26.9123	112	0
1527753903.215066000	26.9124	112	1
1527753903.222428000	26.9197	395	1
1527753903.222491000	26.9198	278	1
1527753903.228845000	26.9262	74	0
1527753903.237170000	26.9345	74	0
1527753903.239333000	26.9366	74	0
1527753903.354835000	27.0521	283	0
1527753903.356218000	27.0535	346	0
1527753903.356250000	27.0536	74	1
1527753903.360120000	27.0574	344	0
1527753903.361455000	27.0588	280	0
1527753903.361472000	27.0588	74	1
1527753903.362822000	27.0601	112	0
1527753903.363014000	27.0603	112	1
1527753903.378440000	27.0757	74	0
1527753903.525888000	27.2232	396	1
1527753903.525945000	27.2233	274	1
1527753903.541602000	27.2389	74	0
1527753903.542927000	27.2402	74	0
1527753903.824386000	27.5217	283	0
1527753903.825823000	27.5231	191	0
1527753903.825850000	27.5232	74	1
1527753903.828663000	27.526	303	0
1527753903.830004000	27.5273	281	0
1527753903.830027000	27.5273	74	1
1527753903.831270000	27.5286	112	0
1527753903.831459000	27.5288	112	1
1527753903.847807000	27.5451	74	0
1527753903.951423000	27.6487	397	1
1527753903.951478000	27.6488	272	1
1527753903.965475000	27.6628	74	0
1527753903.966820000	27.6641	74	0
1527753904.225671000	27.923	283	0
1527753904.227011000	27.9243	214	0
1527753904.227043000	27.9244	74	1
1527753904.229574000	27.9269	132	0
1527753904.230986000	27.9283	319	0
1527753904.231009000	27.9283	74	1
1527753904.232351000	27.9297	112	0
1527753904.232608000	27.9299	112	1
1527753904.252326000	27.9496	74	0
1527753904.482550000	28.1799	397	1
1527753904.482605000	28.1799	272	1
1527753904.498078000	28.1954	74	0
1527753904.503542000	28.2009	74	0
1527753904.763320000	28.4606	281	0
1527753904.764651000	28.462	251	0
1527753904.764683000	28.462	74	1
1527753904.766535000	28.4638	180	0
1527753904.767868000	28.4652	210	0
1527753904.767884000	28.4652	74	1
1527753904.769227000	28.4665	112	0
1527753904.769346000	28.4667	112	1
1527753904.783799000	28.4811	74	0
1527753904.961472000	28.6588	400	1
1527753904.961557000	28.6589	282	1
1527753904.975379000	28.6727	74	0
1527753904.979331000	28.6766	74	0
1527753905.115435000	28.8127	281	0
1527753905.116781000	28.8141	366	0
1527753905.116813000	28.8141	74	1
1527753905.119679000	28.817	158	0
1527753905.121027000	28.8183	308	0
1527753905.121046000	28.8184	74	1
1527753905.122388000	28.8197	112	0
1527753905.122637000	28.8199	112	1
1527753905.148042000	28.8454	74	0
1527753905.390878000	29.0882	396	1
1527753905.390945000	29.0883	275	1
1527753905.405235000	29.1025	74	0
1527753905.406625000	29.1039	74	0
1527753905.673189000	29.3705	281	0
1527753905.674578000	29.3719	216	0
1527753905.674614000	29.3719	74	1
1527753905.676682000	29.374	294	0
1527753905.678022000	29.3753	117	0
1527753905.678043000	29.3754	74	1
1527753905.679317000	29.3766	112	0
1527753905.679449000	29.3768	112	1
1527753905.696491000	29.3938	74	0
1527753905.710207000	29.4075	396	1
1527753905.710282000	29.4076	274	1
1527753905.724793000	29.4221	74	0
1527753905.726185000	29.4235	74	0
1527753905.865644000	29.563	284	0
1527753905.867040000	29.5643	220	0
1527753905.867071000	29.5644	74	1
1527753905.869026000	29.5663	279	0
1527753905.870369000	29.5677	329	0
1527753905.870397000	29.5677	74	1
1527753905.871741000	29.5691	112	0
1527753905.871874000	29.5692	112	1
1527753905.886686000	29.584	74	0
1527753906.074810000	29.7721	542	1
1527753906.074885000	29.7722	275	1
1527753906.090085000	29.7874	74	0
1527753906.091415000	29.7887	74	0
1527753906.352658000	30.05	283	0
1527753906.353985000	30.0513	185	0
1527753906.354008000	30.0513	74	1
1527753906.357090000	30.0544	128	0
1527753906.358435000	30.0557	156	0
1527753906.358474000	30.0558	74	1
1527753906.359793000	30.0571	112	0
1527753906.359993000	30.0573	112	1
1527753906.375554000	30.0729	74	0
1527753906.445525000	30.1428	412	1
1527753906.445581000	30.1429	273	1
1527753906.460343000	30.1577	74	0
1527753906.464951000	30.1623	74	0
1527753906.606286000	30.3036	280	0
1527753906.607666000	30.305	357	0
1527753906.607694000	30.305	74	1
1527753906.609544000	30.3069	121	0
1527753906.610889000	30.3082	256	0
1527753906.610908000	30.3082	74	1
1527753906.612184000	30.3095	112	0
1527753906.612296000	30.3096	112	1
1527753906.627801000	30.3251	74	0
1527753909.266982000	32.9643	398	1
1527753909.267037000	32.9643	272	1
1527753909.294579000	32.9919	74	0
1527753909.295976000	32.9933	74	0
1527753909.566639000	33.2639	281	0
1527753909.567982000	33.2653	409	0
1527753909.568015000	33.2653	74	1
1527753909.570232000	33.2675	222	0
1527753909.571627000	33.2689	182	0
1527753909.571649000	33.269	74	1
1527753909.572933000	33.2702	112	0
1527753909.573132000	33.2704	112	1
1527753909.587017000	33.2843	74	0
1527753909.735752000	33.4331	1434	1
1527753909.735761000	33.4331	81	1
1527753909.735839000	33.4331	274	1
1527753909.753077000	33.4504	74	0
1527753909.754404000	33.4517	74	0
1527753910.054705000	33.752	283	0
1527753910.056109000	33.7534	259	0
1527753910.056135000	33.7534	74	1
1527753910.058979000	33.7563	206	0
1527753910.060282000	33.7576	305	0
1527753910.060303000	33.7576	74	1
1527753910.061626000	33.7589	112	0
1527753910.061755000	33.7591	112	1
1527753910.080113000	33.7774	74	0
1527753910.163927000	33.8612	401	1
1527753910.163983000	33.8613	277	1
1527753910.178728000	33.876	74	0
1527753910.180141000	33.8775	74	0
1527753910.320940000	34.0182	283	0
1527753910.322214000	34.0195	260	0
1527753910.322243000	34.0196	74	1
1527753910.323655000	34.021	224	0
1527753910.325201000	34.0225	212	0
1527753910.325222000	34.0225	74	1
1527753910.326599000	34.0239	112	0
1527753910.326848000	34.0242	112	1
1527753910.343413000	34.0407	74	0
1527753910.480581000	34.1779	397	1
1527753910.480623000	34.1779	273	1
1527753910.496622000	34.1939	74	0
1527753910.497963000	34.1953	74	0
1527753910.762187000	34.4595	284	0
1527753910.763578000	34.4609	376	0
1527753910.763609000	34.4609	74	1
1527753910.765360000	34.4627	266	0
1527753910.766707000	34.464	303	0
1527753910.766731000	34.464	74	1
1527753910.768010000	34.4653	112	0
1527753910.768217000	34.4655	112	1
1527753910.784825000	34.4821	74	0
1527753911.019780000	34.7171	398	1
1527753911.019835000	34.7171	273	1
1527753911.045567000	34.7429	74	0
1527753911.046925000	34.7442	74	0
1527753911.160428000	34.8577	280	0
1527753911.161689000	34.859	224	0
1527753911.161722000	34.859	74	1
1527753911.165813000	34.8631	142	0
1527753911.167163000	34.8645	136	0
1527753911.167183000	34.8645	74	1
1527753911.168474000	34.8658	112	0
1527753911.168597000	34.8659	112	1
1527753911.185888000	34.8832	74	0
1527753911.310600000	35.0079	395	1
1527753911.310643000	35.008	275	1
1527753911.324229000	35.0215	74	0
1527753911.325753000	35.0231	74	0
1527753911.594610000	35.2919	281	0
1527753911.596006000	35.2933	386	0
1527753911.596038000	35.2933	74	1
1527753911.597346000	35.2947	279	0
1527753911.598679000	35.296	155	0
1527753911.598700000	35.296	74	1
1527753911.600015000	35.2973	112	0
1527753911.600120000	35.2974	112	1
1527753911.617845000	35.3152	74	0
1527753911.739874000	35.4372	400	1
1527753911.739962000	35.4373	278	1
1527753911.754431000	35.4517	74	0
1527753911.755821000	35.4531	74	0
1527753911.896022000	35.5933	281	0
1527753911.897344000	35.5947	424	0
1527753911.897375000	35.5947	74	1
1527753911.900018000	35.5973	336	0
1527753911.901356000	35.5987	122	0
1527753911.901377000	35.5987	74	1
1527753911.902719000	35.6	112	0
1527753911.902952000	35.6003	112	1
1527753911.919391000	35.6167	74	0
1527753912.135849000	35.8332	396	1
1527753912.135904000	35.8332	275	1
1527753912.151492000	35.8488	74	0
1527753912.152831000	35.8501	74	0
1527753912.423560000	36.1209	281	0
1527753912.424939000	36.1222	335	0
1527753912.424972000	36.1223	74	1
1527753912.427515000	36.1248	332	0
1527753912.428789000	36.1261	344	0
1527753912.428806000	36.1261	74	1
1527753912.430145000	36.1275	112	0
1527753912.430284000	36.1276	112	1
1527753912.446174000	36.1435	74	0
1527753912.575664000	36.273	395	1
1527753912.575750000	36.2731	273	1
1527753912.591111000	36.2884	74	0
1527753912.592454000	36.2898	74	0
1527753912.881541000	36.5789	280	0
1527753912.882870000	36.5802	381	0
1527753912.882904000	36.5802	74	1
1527753912.884455000	36.5818	192	0
1527753912.885859000	36.5832	207	0
1527753912.885880000	36.5832	74	1
1527753912.887138000	36.5844	112	0
1527753912.887355000	36.5847	112	1
1527753912.903537000	36.6008	74	0
1527753913.044914000	36.7422	399	1
1527753913.044970000	36.7423	280	1
1527753913.059644000	36.757	74	0
1527753913.060974000	36.7583	74	0
1527753913.308909000	37.0062	283	0
1527753913.310188000	37.0075	334	0
1527753913.310219000	37.0075	74	1
1527753913.312980000	37.0103	206	0
1527753913.314287000	37.0116	264	0
1527753913.314312000	37.0116	74	1
1527753913.315741000	37.0131	112	0
1527753913.316009000	37.0133	112	1
1527753913.335729000	37.033	74	0
1527753913.467994000	37.1653	538	1
1527753913.468082000	37.1654	277	1
1527753913.482743000	37.1801	74	0
1527753913.484075000	37.1814	74	0
1527753913.744594000	37.4419	281	0
1527753913.745980000	37.4433	220	0
1527753913.746013000	37.4433	74	1
1527753913.747833000	37.4451	217	0
1527753913.749184000	37.4465	255	0
1527753913.749208000	37.4465	74	1
1527753913.750534000	37.4478	112	0
1527753913.750681000	37.448	112	1
1527753913.764966000	37.4623	74	0
1527753913.889186000	37.5865	408	1
1527753913.889263000	37.5866	280	1
1527753913.903801000	37.6011	74	0
1527753913.905202000	37.6025	74	0
1527753914.168969000	37.8663	283	0
1527753914.170265000	37.8676	195	0
1527753914.170301000	37.8676	74	1
1527753914.172622000	37.8699	318	0
1527753914.174025000	37.8713	348	0
1527753914.174049000	37.8714	74	1
1527753914.175441000	37.8728	112	0
1527753914.175697000	37.873	112	1
1527753914.196895000	37.8942	74	0
1527753914.249707000	37.947	401	1
1527753914.249783000	37.9471	273	1
1527753914.264283000	37.9616	74	0
1527753914.265661000	37.963	74	0
1527753914.523902000	38.2212	281	0
1527753914.525343000	38.2227	387	0
1527753914.525380000	38.2227	74	1
1527753914.528113000	38.2254	153	0
1527753914.529523000	38.2268	326	0
1527753914.529551000	38.2269	74	1
1527753914.530832000	38.2281	112	0
1527753914.530974000	38.2283	112	1
1527753914.548644000	38.246	74	0
1527753914.730098000	38.4274	396	1
1527753914.730180000	38.4275	278	1
1527753914.745608000	38.4429	74	0
1527753914.746947000	38.4443	74	0
1527753914.860281000	38.5576	281	0
1527753914.861644000	38.559	195	0
1527753914.861680000	38.559	74	1
1527753914.863597000	38.5609	250	0
1527753914.864940000	38.5622	327	0
1527753914.864969000	38.5623	74	1
1527753914.866346000	38.5637	112	0
1527753914.866578000	38.5639	112	1
1527753914.882644000	38.58	74	0
1527753915.700361000	39.3977	1434	1
1527753915.700370000	39.3977	81	1
1527753915.700437000	39.3977	276	1
1527753915.715118000	39.4124	74	0
1527753915.716459000	39.4138	74	0
1527753915.986546000	39.6839	283	0
1527753915.987876000	39.6852	289	0
1527753915.987912000	39.6852	74	1
1527753915.989651000	39.687	272	0
1527753915.990988000	39.6883	217	0
1527753915.991010000	39.6883	74	1
1527753915.992283000	39.6896	112	0
1527753915.992481000	39.6898	112	1
1527753916.006659000	39.704	74	0
1527753916.129685000	39.827	399	1
1527753916.129767000	39.8271	274	1
1527753916.144223000	39.8415	74	0
1527753916.145678000	39.843	74	0
1527753916.416547000	40.1139	281	0
1527753916.417817000	40.1151	403	0
1527753916.417857000	40.1152	74	1
1527753916.420391000	40.1177	175	0
1527753916.421724000	40.119	105	0
1527753916.421748000	40.1191	74	1
1527753916.423094000	40.1204	112	0
1527753916.423329000	40.1206	112	1
1527753916.438508000	40.1358	74	0
1527753916.572372000	40.2697	395	1
1527753916.572450000	40.2698	278	1
1527753916.586166000	40.2835	74	0
1527753916.587500000	40.2848	74	0
1527753916.851149000	40.5485	281	0
1527753916.852426000	40.5497	361	0
1527753916.852462000	40.5498	74	1
1527753916.854146000	40.5515	242	0
1527753916.855549000	40.5529	356	0
1527753916.855573000	40.5529	74	1
1527753916.856823000	40.5541	112	0
1527753916.857033000	40.5543	112	1
1527753916.872446000	40.5698	74	0
1527753917.060392000	40.7577	395	1
1527753917.060478000	40.7578	273	1
1527753917.084135000	40.7814	74	0
1527753917.085536000	40.7828	74	0
1527753917.207117000	40.9044	281	0
1527753917.208458000	40.9058	305	0
1527753917.208496000	40.9058	74	1
1527753917.211459000	40.9088	363	0
1527753917.212794000	40.9101	216	0
1527753917.212821000	40.9101	74	1
1527753917.214162000	40.9115	112	0
1527753917.214435000	40.9117	112	1
1527753917.229768000	40.9271	74	0
1527753917.480664000	41.178	396	1
1527753917.480745000	41.1781	280	1
1527753917.495235000	41.1925	74	0
1527753917.496634000	41.1939	74	0
1527753917.605202000	41.3025	280	0
1527753917.606609000	41.3039	293	0
1527753917.606643000	41.304	74	1
1527753917.611347000	41.3087	285	0
1527753917.612687000	41.31	134	0
1527753917.612714000	41.31	74	1
1527753917.614053000	41.3114	112	0
1527753917.614300000	41.3116	112	1
1527753917.639847000	41.3372	74	0
1527753917.951651000	41.649	395	1
1527753917.951711000	41.649	274	1
1527753917.971538000	41.6688	74	0
1527753917.972869000	41.6702	74	0
1527753918.072185000	41.7695	281	0
1527753918.073547000	41.7709	318	0
1527753918.073577000	41.7709	74	1
1527753918.075635000	41.7729	258	0
1527753918.076921000	41.7742	350	0
1527753918.076943000	41.7743	74	1
1527753918.078338000	41.7756	112	0
1527753918.078588000	41.7759	112	1
1527753918.094454000	41.7918	74	0
1527753918.166355000	41.8637	396	1
1527753918.166432000	41.8637	276	1
1527753918.180488000	41.8778	74	0
1527753918.181820000	41.8791	74	0
1527753918.444856000	42.1422	280	0
1527753918.446382000	42.1437	262	0
1527753918.446427000	42.1437	74	1
1527753918.448709000	42.146	155	0
1527753918.450052000	42.1474	233	0
1527753918.450081000	42.1474	74	1
1527753918.451411000	42.1487	112	0
1527753918.451664000	42.149	112	1
1527753918.466544000	42.1639	74	0
1527753918.622026000	42.3193	398	1
1527753918.622081000	42.3194	275	1
1527753918.636422000	42.3337	74	0
1527753918.637766000	42.3351	74	0
1527753918.894978000	42.5923	281	0
1527753918.896372000	42.5937	397	0
1527753918.896405000	42.5937	74	1
1527753918.898314000	42.5956	186	0
1527753918.899662000	42.597	322	0
1527753918.899688000	42.597	74	1
1527753918.901020000	42.5983	112	0
1527753918.901167000	42.5985	112	1
1527753918.916367000	42.6137	74	0
1527753919.073345000	42.7707	542	1
1527753919.073399000	42.7707	278	1
1527753919.088175000	42.7855	74	0
1527753919.089531000	42.7868	74	0
1527753919.388999000	43.0863	283	0
1527753919.390378000	43.0877	219	0
1527753919.390413000	43.0877	74	1
1527753919.393445000	43.0908	120	0
1527753919.394787000	43.0921	216	0
1527753919.394807000	43.0921	74	1
1527753919.396150000	43.0935	112	0
1527753919.396301000	43.0936	112	1
1527753919.411631000	43.1089	74	0
1527753919.564050000	43.2614	413	1
1527753919.564091000	43.2614	277	1
1527753919.579713000	43.277	74	0
1527753919.581058000	43.2784	74	0
1527753919.692079000	43.3894	283	0
1527753919.693418000	43.3907	397	0
1527753919.693447000	43.3908	74	1
1527753919.696539000	43.3938	160	0
1527753919.697880000	43.3952	250	0
1527753919.697903000	43.3952	74	1
1527753919.699191000	43.3965	112	0
1527753919.699459000	43.3968	112	1
1527753919.714721000	43.412	74	0
1527753920.054007000	43.7513	397	1
1527753920.054069000	43.7514	277	1
1527753920.068486000	43.7658	74	0
1527753920.069826000	43.7671	74	0
1527753920.221213000	43.9185	281	0
1527753920.222614000	43.9199	426	0
1527753920.222641000	43.92	74	1
1527753920.224688000	43.922	254	0
1527753920.226107000	43.9234	312	0
1527753920.226130000	43.9234	74	1
1527753920.227471000	43.9248	112	0
1527753920.227741000	43.9251	112	1
1527753920.259408000	43.9567	74	0
1527753920.467241000	44.1646	395	1
1527753920.467322000	44.1646	274	1
1527753920.482205000	44.1795	74	0
1527753920.483530000	44.1808	74	0
1527753920.617275000	44.3146	281	0
1527753920.618596000	44.3159	388	0
1527753920.618630000	44.3159	74	1
1527753920.622059000	44.3194	340	0
1527753920.623464000	44.3208	144	0
1527753920.623499000	44.3208	74	1
1527753920.624771000	44.3221	112	0
1527753920.624891000	44.3222	112	1
1527753920.643341000	44.3407	74	0
1527753920.888252000	44.5856	396	1
1527753920.888331000	44.5856	278	1
1527753920.902846000	44.6002	74	0
1527753920.904184000	44.6015	74	0
1527753921.035751000	44.7331	283	0
1527753921.037038000	44.7343	384	0
1527753921.037072000	44.7344	74	1
1527753921.039470000	44.7368	250	0
1527753921.040742000	44.7381	271	0
1527753921.040757000	44.7381	74	1
1527753921.042177000	44.7395	112	0
1527753921.042410000	44.7397	112	1
1527753921.057778000	44.7551	74	0
1527753921.221999000	44.9193	1434	1
1527753921.222009000	44.9193	79	1
1527753921.222088000	44.9194	275	1
1527753921.237540000	44.9348	74	0
1527753921.238867000	44.9362	74	0
1527753921.500490000	45.1978	284	0
1527753921.501837000	45.1991	369	0
1527753921.501862000	45.1992	74	1
1527753921.504059000	45.2014	261	0
1527753921.505455000	45.2028	120	0
1527753921.505475000	45.2028	74	1
1527753921.506826000	45.2041	112	0
1527753921.507049000	45.2044	112	1
1527753921.523382000	45.2207	74	0
1527753921.665495000	45.3628	400	1
1527753921.665580000	45.3629	276	1
1527753921.679737000	45.377	74	0
1527753921.681078000	45.3784	74	0
1527753921.940364000	45.6377	284	0
1527753921.945110000	45.6424	283	0
1527753921.945136000	45.6424	74	1
1527753921.946846000	45.6442	292	0
1527753921.948176000	45.6455	297	0
1527753921.948191000	45.6455	74	1
1527753921.949515000	45.6468	112	0
1527753921.949713000	45.647	112	1
1527753921.965713000	45.663	74	0
1527753922.091415000	45.7887	401	1
1527753922.091460000	45.7888	280	1
1527753922.106753000	45.8041	74	0
1527753922.108955000	45.8063	74	0
1527753922.395721000	46.093	281	0
1527753922.397063000	46.0944	291	0
1527753922.397094000	46.0944	74	1
1527753922.400598000	46.0979	236	0
1527753922.401935000	46.0992	164	0
1527753922.401954000	46.0993	74	1
1527753922.403265000	46.1006	112	0
1527753922.403461000	46.1008	112	1
1527753922.419178000	46.1165	74	0
1527753922.510377000	46.2077	400	1
1527753922.510432000	46.2077	273	1
1527753922.525455000	46.2228	74	0
1527753922.526800000	46.2241	74	0
1527753922.806796000	46.5041	285	0
1527753922.808142000	46.5055	388	0
1527753922.808176000	46.5055	74	1
1527753922.811015000	46.5083	361	0
1527753922.812300000	46.5096	326	0
1527753922.812321000	46.5096	74	1
1527753922.813720000	46.511	112	0
1527753922.813979000	46.5113	112	1
1527753922.830040000	46.5273	74	0
1527753922.960255000	46.6576	398	1
1527753922.960340000	46.6576	275	1
1527753922.985879000	46.6832	74	0
1527753922.987160000	46.6845	74	0
1527753923.283653000	46.981	283	0
1527753923.284997000	46.9823	215	0
1527753923.285023000	46.9823	74	1
1527753923.287584000	46.9849	257	0
1527753923.288921000	46.9862	114	0
1527753923.288941000	46.9863	74	1
1527753923.290287000	46.9876	112	0
1527753923.290471000	46.9878	112	1
1527753923.315965000	47.0133	74	0
1527753923.325622000	47.0229	396	1
1527753923.325667000	47.023	277	1
1527753923.340865000	47.0382	74	0
1527753923.342192000	47.0395	74	0
1527753923.584211000	47.2815	281	0
1527753923.585594000	47.2829	397	0
1527753923.585626000	47.2829	74	1
1527753923.588965000	47.2863	125	0
1527753923.590301000	47.2876	251	0
1527753923.590332000	47.2876	74	1
1527753923.591663000	47.289	112	0
1527753923.591855000	47.2892	112	1
1527753923.607130000	47.3044	74	0
1527753923.786730000	47.484	395	1
1527753923.786799000	47.4841	280	1
1527753923.802932000	47.5002	74	0
1527753923.805448000	47.5028	74	0
1527753923.946063000	47.6434	281	0
1527753923.947399000	47.6447	350	0
1527753923.947429000	47.6447	74	1
1527753923.948760000	47.6461	221	0
1527753923.950100000	47.6474	209	0
1527753923.950126000	47.6474	74	1
1527753923.951436000	47.6487	112	0
1527753923.951702000	47.649	112	1
1527753923.971607000	47.6689	74	0
1527753928.774926000	52.4722	519	1
1527753928.775013000	52.4723	1434	1
1527753928.775018000	52.4723	1434	1
1527753928.775021000	52.4723	236	1
1527753928.775055000	52.4724	1385	1
1527753928.789491000	52.4868	74	0
1527753928.792525000	52.4898	74	0
1527753928.793883000	52.4912	74	0
1527753928.795261000	52.4926	74	0
1527753928.975947000	52.6733	344	1
1527753928.976022000	52.6733	274	1
1527753928.991009000	52.6883	74	0
1527753928.992334000	52.6896	74	0
1527753929.068134000	52.7654	422	0
1527753929.073772000	52.7711	104	0
1527753929.073804000	52.7711	74	1
1527753929.075184000	52.7725	112	0
1527753929.075367000	52.7727	112	1
1527753929.092373000	52.7897	74	0
1527753929.098689000	52.796	282	0
1527753929.100036000	52.7973	182	0
1527753929.100067000	52.7974	74	1
1527753929.101667000	52.799	158	0
1527753929.103011000	52.8003	235	0
1527753929.103035000	52.8003	74	1
1527753929.104291000	52.8016	112	0
1527753929.104494000	52.8018	112	1
1527753929.188066000	52.8854	74	0
1527753929.515831000	53.2131	400	1
1527753929.515887000	53.2132	278	1
1527753929.533199000	53.2305	74	0
1527753929.534539000	53.2318	74	0
1527753929.794831000	53.4921	281	0
1527753929.796210000	53.4935	178	0
1527753929.796245000	53.4936	74	1
1527753929.798778000	53.4961	166	0
1527753929.800099000	53.4974	233	0
1527753929.800117000	53.4974	74	1
1527753929.801468000	53.4988	112	0
1527753929.801611000	53.4989	112	1
1527753929.818394000	53.5157	74	0
1527753929.979235000	53.6765	398	1
1527753929.979312000	53.6766	275	1
1527753929.994542000	53.6919	74	0
1527753929.995993000	53.6933	74	0
1527753930.260528000	53.9578	280	0
1527753930.261881000	53.9592	283	0
1527753930.261913000	53.9592	74	1
1527753930.264173000	53.9615	344	0
1527753930.265558000	53.9629	117	0
1527753930.265582000	53.9629	74	1
1527753930.266932000	53.9642	112	0
1527753930.267168000	53.9645	112	1
1527753930.284780000	53.9821	74	0
1527753930.299565000	53.9969	393	1
1527753930.299606000	53.9969	275	1
1527753930.313931000	54.0112	74	0
1527753930.315322000	54.0126	74	0
1527753930.582099000	54.2794	284	0
1527753930.583428000	54.2807	249	0
1527753930.583463000	54.2808	74	1
1527753930.584757000	54.2821	208	0
1527753930.586179000	54.2835	353	0
1527753930.586203000	54.2835	74	1
1527753930.587565000	54.2849	112	0
1527753930.587824000	54.2851	112	1
1527753930.603581000	54.3009	74	0
1527753930.788025000	54.4853	1434	1
1527753930.788034000	54.4853	79	1
1527753930.788081000	54.4854	278	1
1527753930.803985000	54.5013	74	0
1527753930.834255000	54.5316	74	0
1527753931.069393000	54.7667	282	0
1527753931.070742000	54.7681	366	0
1527753931.070771000	54.7681	74	1
1527753931.072445000	54.7698	119	0
1527753931.073787000	54.7711	266	0
1527753931.073811000	54.7711	74	1
1527753931.075183000	54.7725	112	0
1527753931.075421000	54.7727	112	1
1527753931.089785000	54.7871	74	0
1527753931.481896000	55.1792	395	1
1527753931.481949000	55.1793	273	1
1527753931.497258000	55.1946	74	0
1527753931.499847000	55.1972	74	0
1527753931.757354000	55.4547	284	0
1527753931.758645000	55.456	422	0
1527753931.758675000	55.456	74	1
1527753931.760648000	55.458	119	0
1527753931.762051000	55.4594	355	0
1527753931.762075000	55.4594	74	1
1527753931.763413000	55.4607	112	0
1527753931.763684000	55.461	112	1
1527753931.807191000	55.5045	74	0
1527753932.165194000	55.8625	396	1
1527753932.165250000	55.8626	275	1
1527753932.181124000	55.8784	74	0
1527753932.182467000	55.8798	74	0
1527753932.441693000	56.139	282	0
1527753932.443004000	56.1403	321	0
1527753932.443029000	56.1403	74	1
1527753932.445397000	56.1427	308	0
1527753932.446738000	56.144	164	0
1527753932.446752000	56.1441	74	1
1527753932.448120000	56.1454	112	0
1527753932.448240000	56.1456	112	1
1527753932.463534000	56.1608	74	0
1527753932.499690000	56.197	395	1
1527753932.499731000	56.197	274	1
1527753932.514482000	56.2118	74	0
1527753932.515887000	56.2132	74	0
1527753932.776415000	56.4737	284	0
1527753932.777693000	56.475	348	0
1527753932.777718000	56.475	74	1
1527753932.779179000	56.4765	192	0
1527753932.780565000	56.4779	130	0
1527753932.780589000	56.4779	74	1
1527753932.781835000	56.4791	112	0
1527753932.782002000	56.4793	112	1
1527753932.796948000	56.4943	74	0
1527753933.355175000	57.0525	398	1
1527753933.355251000	57.0526	285	1
1527753933.369078000	57.0664	74	0
1527753933.370405000	57.0677	74	0
1527753933.502984000	57.2003	281	0
1527753933.504313000	57.2016	315	0
1527753933.504345000	57.2017	74	1
1527753933.507657000	57.205	304	0
1527753933.508989000	57.2063	179	0
1527753933.509009000	57.2063	74	1
1527753933.510405000	57.2077	112	0
1527753933.510640000	57.2079	112	1
1527753933.538072000	57.2354	74	0
1527753933.709155000	57.4065	398	1
1527753933.709211000	57.4065	276	1
1527753933.724947000	57.4223	74	0
1527753933.730751000	57.4281	74	0
1527753933.857693000	57.555	285	0
1527753933.859020000	57.5563	377	0
1527753933.859044000	57.5564	74	1
1527753933.861921000	57.5592	296	0
1527753933.863254000	57.5606	180	0
1527753933.863285000	57.5606	74	1
1527753933.864620000	57.5619	112	0
1527753933.864745000	57.5621	112	1
1527753933.882718000	57.58	74	0
1527753933.987091000	57.6844	397	1
1527753933.987174000	57.6845	275	1
1527753934.001030000	57.6983	74	0
1527753934.110914000	57.8082	284	0
1527753934.112290000	57.8096	341	0
1527753934.112326000	57.8096	74	1
1527753934.114524000	57.8118	305	0
1527753934.115983000	57.8133	126	0
1527753934.116006000	57.8133	74	1
1527753934.117363000	57.8147	112	0
1527753934.117571000	57.8149	112	1
1527753934.134411000	57.8317	74	0
1527753934.299170000	57.9965	397	1
1527753934.299226000	57.9965	275	1
1527753934.313479000	58.0108	74	0
1527753934.314799000	58.0121	74	0
1527753934.570805000	58.2681	283	0
1527753934.572146000	58.2695	175	0
1527753934.572175000	58.2695	74	1
1527753934.574144000	58.2715	161	0
1527753934.575548000	58.2729	235	0
1527753934.575573000	58.2729	74	1
1527753934.576836000	58.2741	112	0
1527753934.577014000	58.2743	112	1
1527753934.592178000	58.2895	74	0
1527753934.801576000	58.4989	538	1
1527753934.801658000	58.499	275	1
1527753934.816025000	58.5133	74	0
1527753934.817330000	58.5146	74	0
1527753934.957605000	58.6549	283	0
1527753934.958872000	58.6562	424	0
1527753934.958905000	58.6562	74	1
1527753934.960609000	58.6579	367	0
1527753934.961890000	58.6592	194	0
1527753934.961915000	58.6592	74	1
1527753934.963263000	58.6606	112	0
1527753934.963494000	58.6608	112	1
1527753934.978616000	58.6759	74	0
1527753935.202112000	58.8994	413	1
1527753935.202197000	58.8995	277	1
1527753935.216801000	58.9141	74	0
1527753935.218142000	58.9155	74	0
1527753935.477101000	59.1744	283	0
1527753935.478438000	59.1757	205	0
1527753935.478469000	59.1758	74	1
1527753935.480496000	59.1778	292	0
1527753935.481857000	59.1792	244	0
1527753935.481884000	59.1792	74	1
1527753935.483231000	59.1805	112	0
1527753935.483438000	59.1807	112	1
1527753935.498567000	59.1959	74	0
1527753935.645237000	59.3425	400	1
1527753935.645282000	59.3426	279	1
1527753935.660178000	59.3575	74	0
1527753935.661531000	59.3588	74	0
1527753935.776113000	59.4734	281	0
1527753935.777456000	59.4748	307	0
1527753935.777489000	59.4748	74	1
1527753935.779600000	59.4769	267	0
1527753935.780936000	59.4782	236	0
1527753935.780964000	59.4783	74	1
1527753935.782295000	59.4796	112	0
1527753935.782418000	59.4797	112	1
1527753935.802833000	59.5001	74	0
1527753936.113183000	59.8105	399	1
1527753936.113268000	59.8106	275	1
1527753936.129893000	59.8272	74	0
1527753936.131198000	59.8285	74	0
1527753936.239334000	59.9366	281	0
1527753936.240726000	59.938	213	0
1527753936.240751000	59.9381	74	1
1527753936.242347000	59.9397	366	0
1527753936.243742000	59.9411	343	0
1527753936.243765000	59.9411	74	1
1527753936.245002000	59.9423	112	0
1527753936.245129000	59.9424	112	1
1527753936.282847000	59.9802	74	0
1527753936.444369000	60.1417	1434	1
1527753936.444374000	60.1417	82	1
1527753936.444416000	60.1417	273	1
1527753936.459165000	60.1565	74	0
1527753936.464809000	60.1621	74	0
1527753936.562227000	60.2595	280	0
1527753936.563558000	60.2609	310	0
1527753936.563583000	60.2609	74	1
1527753936.565675000	60.263	206	0
1527753936.567012000	60.2643	176	0
1527753936.567026000	60.2643	74	1
1527753936.568374000	60.2657	112	0
1527753936.568596000	60.2659	112	1
1527753936.582461000	60.2798	74	0
1527753936.754212000	60.4515	397	1
1527753936.754267000	60.4516	274	1
1527753936.770216000	60.4675	74	0
1527753936.775350000	60.4727	74	0
1527753937.029912000	60.7272	281	0
1527753937.031191000	60.7285	328	0
1527753937.031222000	60.7285	74	1
1527753937.033886000	60.7312	239	0
1527753937.035256000	60.7326	146	0
1527753937.035279000	60.7326	74	1
1527753937.036656000	60.734	112	0
1527753937.036933000	60.7342	112	1
1527753937.052344000	60.7497	74	0
1527753937.294273000	60.9916	396	1
1527753937.294329000	60.9916	274	1
1527753937.309808000	61.0071	74	0
1527753937.311143000	61.0085	74	0
1527753937.446152000	61.1435	281	0
1527753937.447471000	61.1448	348	0
1527753937.447501000	61.1448	74	1
1527753937.448971000	61.1463	351	0
1527753937.450391000	61.1477	161	0
1527753937.450417000	61.1477	74	1
1527753937.451691000	61.149	112	0
1527753937.451912000	61.1492	112	1
1527753937.470482000	61.1678	74	0
1527753937.724197000	61.4215	396	1
1527753937.724279000	61.4216	274	1
1527753937.738915000	61.4362	74	0
1527753937.740195000	61.4375	74	0
1527753937.844665000	61.542	282	0
1527753937.846108000	61.5434	180	0
1527753937.846142000	61.5435	74	1
1527753937.848585000	61.5459	254	0
1527753937.849925000	61.5472	127	0
1527753937.849948000	61.5473	74	1
1527753937.851233000	61.5485	112	0
1527753937.851493000	61.5488	112	1
1527753937.867793000	61.5651	74	0
1527753938.166432000	61.8637	396	1
1527753938.166509000	61.8638	276	1
1527753938.182181000	61.8795	74	0
1527753938.184190000	61.8815	74	0
1527753938.323192000	62.0205	282	0
1527753938.324587000	62.0219	388	0
1527753938.324618000	62.0219	74	1
1527753938.326599000	62.0239	155	0
1527753938.328014000	62.0253	271	0
1527753938.328035000	62.0253	74	1
1527753938.329443000	62.0268	112	0
1527753938.329690000	62.027	112	1
1527753938.347313000	62.0446	74	0
1527753938.778429000	62.4757	400	1
1527753938.778508000	62.4758	281	1
1527753938.793493000	62.4908	74	0
1527753938.794816000	62.4921	74	0
1527753938.896314000	62.5936	284	0
1527753938.897645000	62.595	338	0
1527753938.897681000	62.595	74	1
1527753938.899679000	62.597	160	0
1527753938.901052000	62.5984	228	0
1527753938.901074000	62.5984	74	1
1527753938.902388000	62.5997	112	0
1527753938.902525000	62.5998	112	1
1527753938.917739000	62.615	74	0
1527753939.057386000	62.7547	399	1
1527753939.057441000	62.7548	276	1
1527753939.071595000	62.7689	74	0
1527753939.072936000	62.7702	74	0
1527753939.188985000	62.8863	284	0
1527753939.190386000	62.8877	352	0
1527753939.190417000	62.8877	74	1
1527753939.193182000	62.8905	267	0
1527753939.194499000	62.8918	286	0
1527753939.194516000	62.8918	74	1
1527753939.195988000	62.8933	112	0
1527753939.196231000	62.8935	112	1
1527753939.211835000	62.9091	74	0
1527753940.077661000	63.775	538	1
1527753940.077716000	63.775	277	1
1527753940.092161000	63.7895	74	0
1527753940.095073000	63.7924	74	0
1527753940.360045000	64.0574	282	0
1527753940.361368000	64.0587	193	0
1527753940.361400000	64.0587	74	1
1527753940.363612000	64.0609	288	0
1527753940.364947000	64.0623	334	0
1527753940.364962000	64.0623	74	1
1527753940.366359000	64.0637	112	0
1527753940.366469000	64.0638	112	1
1527753940.382448000	64.0798	74	0
1527753940.524326000	64.2216	411	1
1527753940.524383000	64.2217	284	1
1527753940.538987000	64.2363	74	0
1527753940.540277000	64.2376	74	0
1527753940.643557000	64.3409	282	0
1527753940.644821000	64.3421	304	0
1527753940.644848000	64.3422	74	1
1527753940.646590000	64.3439	191	0
1527753940.647933000	64.3452	336	0
1527753940.647959000	64.3453	74	1
1527753940.649238000	64.3465	112	0
1527753940.649456000	64.3468	112	1
1527753940.669402000	64.3667	74	0
1527753940.990408000	64.6877	396	1
1527753940.990474000	64.6878	274	1
1527753941.027786000	64.7251	74	0
1527753941.029127000	64.7264	74	0
1527753941.134831000	64.8321	282	0
1527753941.136264000	64.8336	257	0
1527753941.136292000	64.8336	74	1
1527753941.137718000	64.835	261	0
1527753941.139127000	64.8364	351	0
1527753941.139150000	64.8365	74	1
1527753941.140464000	64.8378	112	0
1527753941.140734000	64.838	112	1
1527753941.157699000	64.855	74	0
1527753941.349369000	65.0467	396	1
1527753941.349423000	65.0467	274	1
1527753941.364193000	65.0615	74	0
1527753941.365649000	65.063	74	0
1527753941.629724000	65.327	284	0
1527753941.631065000	65.3284	345	0
1527753941.631094000	65.3284	74	1
1527753941.632876000	65.3302	215	0
1527753941.634179000	65.3315	238	0
1527753941.634208000	65.3315	74	1
1527753941.635695000	65.333	112	0
1527753941.635934000	65.3332	112	1
1527753941.651173000	65.3485	74	0
1527753945.342219000	69.0395	378	1
1527753945.342327000	69.0396	1434	1
1527753945.342332000	69.0396	1434	1
1527753945.342335000	69.0396	236	1
1527753945.342385000	69.0397	1434	1
1527753945.342389000	69.0397	1141	1
1527753945.357167000	69.0545	74	0
1527753945.362128000	69.0594	74	0
1527753945.363465000	69.0608	74	0
1527753945.364796000	69.0621	74	0
1527753945.366180000	69.0635	74	0
1527753945.470957000	69.1683	420	0
1527753945.477064000	69.1744	104	0
1527753945.477118000	69.1744	74	1
1527753945.478429000	69.1757	112	0
1527753945.478577000	69.1759	112	1
1527753945.499361000	69.1967	74	0
1527753945.670574000	69.3679	1434	1
1527753945.670584000	69.3679	78	1
1527753945.670658000	69.368	274	1
1527753945.685443000	69.3828	74	0
1527753945.686828000	69.3841	74	0
1527753945.815245000	69.5126	283	0
1527753945.816627000	69.5139	240	0
1527753945.816658000	69.514	74	1
1527753945.818184000	69.5155	242	0
1527753945.819541000	69.5169	142	0
1527753945.819562000	69.5169	74	1
1527753945.820827000	69.5181	112	0
1527753945.820999000	69.5183	112	1
1527753945.837377000	69.5347	74	0
1527753945.908223000	69.6055	397	1
1527753945.908307000	69.6056	276	1
1527753945.923973000	69.6213	74	0
1527753946.028002000	69.7253	280	0
1527753946.029352000	69.7267	336	0
1527753946.029382000	69.7267	74	1
1527753946.031261000	69.7286	124	0
1527753946.032639000	69.7299	334	0
1527753946.032661000	69.73	74	1
1527753946.033948000	69.7313	112	0
1527753946.034170000	69.7315	112	1
1527753946.047776000	69.7451	74	0
1527753946.187192000	69.8845	399	1
1527753946.187268000	69.8846	273	1
1527753946.201571000	69.8989	74	0
1527753946.307411000	70.0047	281	0
1527753946.308738000	70.006	402	0
1527753946.308771000	70.0061	74	1
1527753946.310910000	70.0082	203	0
1527753946.312199000	70.0095	269	0
1527753946.312226000	70.0095	74	1
1527753946.313540000	70.0108	112	0
1527753946.313665000	70.011	112	1
1527753946.333893000	70.0312	74	0
1527753946.628146000	70.3255	399	1
1527753946.628233000	70.3255	279	1
1527753946.642476000	70.3398	74	0
1527753946.643741000	70.3411	74	0
1527753946.749633000	70.4469	281	0
1527753946.750964000	70.4483	411	0
1527753946.750998000	70.4483	74	1
1527753946.752978000	70.4503	363	0
1527753946.754255000	70.4516	224	0
1527753946.754277000	70.4516	74	1
1527753946.755736000	70.453	112	0
1527753946.755983000	70.4533	112	1
1527753946.772459000	70.4698	74	0
1527753946.903462000	70.6008	398	1
1527753946.903512000	70.6008	275	1
1527753946.918270000	70.6156	74	0
1527753946.919649000	70.617	74	0
1527753947.023210000	70.7205	284	0
1527753947.024527000	70.7218	222	0
1527753947.024551000	70.7219	74	1
1527753947.026230000	70.7235	164	0
1527753947.027634000	70.7249	320	0
1527753947.027659000	70.725	74	1
1527753947.028917000	70.7262	112	0
1527753947.029055000	70.7264	112	1
1527753947.043711000	70.741	74	0
1527753947.201611000	70.8989	400	1
1527753947.201685000	70.899	274	1
1527753947.219687000	70.917	74	0
1527753947.341158000	71.0385	283	0
1527753947.342503000	71.0398	242	0
1527753947.342534000	71.0398	74	1
1527753947.344900000	71.0422	115	0
1527753947.346289000	71.0436	359	0
1527753947.346315000	71.0436	74	1
1527753947.347715000	71.045	112	0
1527753947.347962000	71.0453	112	1
1527753947.363611000	71.0609	74	0
1527753947.585082000	71.2824	397	1
1527753947.585170000	71.2825	279	1
1527753947.599809000	71.2971	74	0
1527753947.601148000	71.2985	74	0
1527753947.711493000	71.4088	284	0
1527753947.712824000	71.4101	265	0
1527753947.712859000	71.4102	74	1
1527753947.714649000	71.412	270	0
1527753947.716044000	71.4134	259	0
1527753947.716069000	71.4134	74	1
1527753947.717339000	71.4146	112	0
1527753947.717505000	71.4148	112	1
1527753947.737321000	71.4346	74	0
1527753947.939579000	71.6369	541	1
1527753947.939660000	71.637	276	1
1527753947.955712000	71.653	74	0
1527753947.957099000	71.6544	74	0
1527753948.065402000	71.7627	284	0
1527753948.066776000	71.7641	375	0
1527753948.066809000	71.7641	74	1
1527753948.068768000	71.7661	241	0
1527753948.070110000	71.7674	125	0
1527753948.070134000	71.7674	74	1
1527753948.071438000	71.7687	112	0
1527753948.071698000	71.769	112	1
1527753948.097513000	71.7948	74	0
1527753948.344721000	72.042	391	1
1527753948.344809000	72.0421	1434	1
1527753948.344814000	72.0421	1434	1
1527753948.344818000	72.0421	236	1
1527753948.344875000	72.0422	1434	1
1527753948.344879000	72.0422	1434	1
1527753948.344882000	72.0422	236	1
1527753948.344936000	72.0422	1434	1
1527753948.344941000	72.0423	1434	1
1527753948.344944000	72.0423	236	1
1527753948.344998000	72.0423	1434	1
1527753948.345003000	72.0423	1434	1
1527753948.345005000	72.0423	236	1
1527753948.345059000	72.0424	1434	1
1527753948.345076000	72.0424	1434	1
1527753948.345079000	72.0424	236	1
1527753948.345114000	72.0424	1434	1
1527753948.345131000	72.0424	868	1
1527753948.345167000	72.0425	967	1
1527753948.360650000	72.058	74	0
1527753948.362046000	72.0594	74	0
1527753948.363382000	72.0607	74	0
1527753948.364788000	72.0621	74	0
1527753948.366175000	72.0635	74	0
1527753948.367525000	72.0648	74	0
1527753948.368808000	72.0661	74	0
1527753948.370175000	72.0675	74	0
1527753948.371532000	72.0688	74	0
1527753948.372872000	72.0702	74	0
1527753948.374178000	72.0715	74	0
1527753948.375594000	72.0729	74	0
1527753948.474463000	72.1718	329	1
1527753948.474508000	72.1718	275	1
1527753948.476867000	72.1742	421	0
1527753948.482528000	72.1798	104	0
1527753948.482558000	72.1799	74	1
1527753948.483897000	72.1812	112	0
1527753948.484130000	72.1814	112	1
1527753948.490177000	72.1875	74	0
1527753948.491550000	72.1889	74	0
1527753948.499144000	72.1965	74	0
1527753948.592708000	72.29	284	0
1527753948.594050000	72.2914	194	0
1527753948.594076000	72.2914	74	1
1527753948.596954000	72.2943	138	0
1527753948.598261000	72.2956	273	0
1527753948.598286000	72.2956	74	1
1527753948.599663000	72.297	112	0
1527753948.599934000	72.2972	112	1
1527753948.613993000	72.3113	74	0
1527753949.073935000	72.7712	396	1
1527753949.073975000	72.7713	276	1
1527753949.088430000	72.7857	74	0
1527753949.089775000	72.7871	74	0
1527753949.346619000	73.0439	285	0
1527753949.347941000	73.0453	218	0
1527753949.347971000	73.0453	74	1
1527753949.350220000	73.0475	331	0
1527753949.351561000	73.0489	291	0
1527753949.351592000	73.0489	74	1
1527753949.352916000	73.0502	112	0
1527753949.353052000	73.0504	112	1
1527753949.368209000	73.0655	74	0
1527753949.413790000	73.1111	402	1
1527753949.413863000	73.1112	283	1
1527753949.428710000	73.126	74	0
1527753949.430050000	73.1274	74	0
1527753949.536188000	73.2335	282	0
1527753949.537731000	73.235	244	0
1527753949.537762000	73.2351	74	1
1527753949.541557000	73.2389	214	0
1527753949.542899000	73.2402	327	0
1527753949.542923000	73.2402	74	1
1527753949.544205000	73.2415	112	0
1527753949.544333000	73.2416	112	1
1527753949.560429000	73.2577	74	0
1527753950.084081000	73.7814	1434	1
1527753950.084090000	73.7814	81	1
1527753950.084179000	73.7815	277	1
1527753950.099153000	73.7965	74	0
1527753950.100483000	73.7978	74	0
1527753950.207496000	73.9048	281	0
1527753950.208835000	73.9061	309	0
1527753950.208865000	73.9062	74	1
1527753950.211723000	73.909	311	0
1527753950.213054000	73.9104	104	0
1527753950.213080000	73.9104	74	1
1527753950.214425000	73.9117	112	0
1527753950.214606000	73.9119	112	1
1527753950.229666000	73.927	74	0
1527753950.595277000	74.2926	395	1
1527753950.595333000	74.2926	279	1
1527753950.611382000	74.3087	74	0
1527753950.612708000	74.31	74	0
1527753950.737522000	74.4348	284	0
1527753950.738915000	74.4362	324	0
1527753950.738942000	74.4363	74	1
1527753950.742474000	74.4398	300	0
1527753950.743752000	74.4411	259	0
1527753950.743767000	74.4411	74	1
1527753950.745186000	74.4425	112	0
1527753950.745441000	74.4428	112	1
1527753950.761513000	74.4588	74	0
1527753950.814922000	74.5122	396	1
1527753950.814980000	74.5123	275	1
1527753950.828961000	74.5263	74	0
1527753950.830263000	74.5276	74	0
1527753950.933000000	74.6303	284	0
1527753950.934296000	74.6316	191	0
1527753950.934321000	74.6316	74	1
1527753950.937877000	74.6352	240	0
1527753950.939169000	74.6365	343	0
1527753950.939182000	74.6365	74	1
1527753950.941462000	74.6388	112	0
1527753950.941730000	74.639	112	1
1527753950.971268000	74.6686	74	0
1527753951.053931000	74.7512	400	1
1527753951.053986000	74.7513	279	1
1527753951.070050000	74.7674	74	0
1527753951.179389000	74.8767	281	0
1527753951.180729000	74.878	425	0
1527753951.180755000	74.8781	74	1
1527753951.182054000	74.8794	315	0
1527753951.183400000	74.8807	245	0
1527753951.183416000	74.8807	74	1
1527753951.184737000	74.882	112	0
1527753951.184937000	74.8822	112	1
1527753951.207505000	74.9048	74	0
1527753951.733929000	75.4312	394	1
1527753951.733985000	75.4313	276	1
1527753951.750042000	75.4474	74	0
1527753951.751374000	75.4487	74	0
1527753951.882944000	75.5803	285	0
1527753951.884221000	75.5815	196	0
1527753951.884253000	75.5816	74	1
1527753951.887264000	75.5846	348	0
1527753951.888584000	75.5859	315	0
1527753951.888607000	75.5859	74	1
1527753951.890002000	75.5873	112	0
1527753951.890250000	75.5876	112	1
1527753951.907356000	75.6047	74	0
1527753951.964612000	75.6619	401	1
1527753951.964690000	75.662	275	1
1527753951.978897000	75.6762	74	0
1527753951.980183000	75.6775	74	0
1527753952.086035000	75.7833	284	0
1527753952.087376000	75.7847	189	0
1527753952.087407000	75.7847	74	1
1527753952.089466000	75.7868	357	0
1527753952.091182000	75.7885	156	0
1527753952.091206000	75.7885	74	1
1527753952.092628000	75.7899	112	0
1527753952.092892000	75.7902	112	1
1527753952.108557000	75.8059	74	0
1527753952.324983000	76.0223	397	1
1527753952.325068000	76.0224	276	1
1527753952.339676000	76.037	74	0
1527753952.341037000	76.0383	74	0
[truncated: 1,157 more rows]
