# Supplementary material for: Method for multi-task learning fusion network traffic classification to address small sample labels
Source: Sci Rep. 2024 Jan 30;14:2518. doi: 10.1038/s41598-024-51933-8 (PMC10827795; doi:10.1038/s41598-024-51933-8)
Supplement: Supplementary file 2 — Supplementary Information 2. [file 41598_2024_51933_MOESM2_ESM.zip › QUIC Dataset/QUIC Dataset/pretraining/Google Doc/GoogleDoc-117.txt]

1527932280.139670000	0	382	1
1527932280.156743000	0.0170732	87	0
1527932280.612607000	0.472937	331	0
1527932280.613295000	0.473625	1412	0
1527932280.614010000	0.47434	1412	0
1527932280.614702000	0.475032	1412	0
1527932280.615346000	0.475676	180	0
1527932280.616091000	0.476421	1412	0
1527932280.616821000	0.477151	1412	0
1527932280.617607000	0.477937	1412	0
1527932280.618261000	0.478591	188	0
1527932280.619024000	0.479354	1412	0
1527932280.619710000	0.48004	1412	0
1527932280.620403000	0.480733	1299	0
1527932280.623494000	0.483824	101	1
1527932280.623739000	0.484069	125	1
1527932280.626334000	0.486664	98	1
1527932280.666312000	0.526642	1412	0
1527932280.667060000	0.52739	1412	0
1527932280.667760000	0.52809	1412	0
1527932280.668418000	0.528748	198	0
1527932280.669130000	0.52946	1192	0
1527932280.669290000	0.52962	110	1
1527932280.669851000	0.530181	1412	0
1527932280.670544000	0.530874	1412	0
1527932280.671238000	0.531568	1412	0
1527932280.671924000	0.532254	1344	0
1527932280.672197000	0.532527	107	1
1527932280.672614000	0.532944	1412	0
1527932280.673272000	0.533602	253	0
1527932280.673987000	0.534317	1412	0
1527932280.674661000	0.534991	802	0
1527932280.675231000	0.535561	107	1
1527932280.675364000	0.535694	1412	0
1527932280.676045000	0.536375	1004	0
1527932280.676747000	0.537077	1412	0
1527932280.677490000	0.53782	1412	0
1527932280.678182000	0.538512	1412	0
1527932280.678249000	0.538579	107	1
1527932280.678835000	0.539165	188	0
1527932280.681211000	0.541541	101	1
1527932280.681970000	0.5423	1412	0
1527932280.682635000	0.542965	171	0
1527932280.683353000	0.543683	1412	0
1527932280.684042000	0.544372	1412	0
1527932280.684211000	0.544541	107	1
1527932280.684730000	0.54506	1412	0
1527932280.685387000	0.545717	188	0
1527932280.686106000	0.546436	1412	0
1527932280.686824000	0.547154	158	0
1527932280.687266000	0.547596	107	1
1527932280.688700000	0.54903	1412	0
1527932280.689394000	0.549724	1412	0
1527932280.690086000	0.550416	1412	0
1527932280.690759000	0.551089	896	0
1527932280.691213000	0.551543	107	1
1527932280.694232000	0.554562	1412	0
1527932280.694917000	0.555247	1412	0
1527932280.695608000	0.555938	1412	0
1527932280.696748000	0.557078	974	0
1527932280.702377000	0.562707	107	1
1527932281.091096000	0.951426	458	1
1527932281.091176000	0.951506	1412	1
1527932281.091203000	0.951533	906	1
1527932281.104174000	0.964504	231	1
1527932281.106985000	0.967315	87	0
1527932281.120142000	0.980472	87	0
1527932281.349412000	1.20974	166	1
1527932281.366025000	1.22636	87	0
1527932281.451345000	1.31168	398	0
1527932281.454594000	1.31492	80	0
1527932281.455275000	1.31561	101	1
1527932281.460259000	1.32059	98	1
1527932281.497748000	1.35808	505	0
1527932281.498439000	1.35877	1116	0
1527932281.500143000	1.36047	92	0
1527932281.500827000	1.36116	121	0
1527932281.502589000	1.36292	107	1
1527932281.517543000	1.37787	323	0
1527932281.518265000	1.3786	1412	0
1527932281.518936000	1.37927	1412	0
1527932281.519629000	1.37996	1412	0
1527932281.520288000	1.38062	180	0
1527932281.520398000	1.38073	107	1
1527932281.521034000	1.38136	1412	0
1527932281.521728000	1.38206	1412	0
1527932281.522406000	1.38274	1071	0
1527932281.523069000	1.3834	92	0
1527932281.523349000	1.38368	110	1
1527932281.523840000	1.38417	219	0
1527932281.526246000	1.38658	98	1
1527932282.062607000	1.92294	944	1
1527932282.062682000	1.92301	144	1
1527932282.079500000	1.93983	87	0
1527932282.120095000	1.98043	155	1
1527932282.120186000	1.98052	190	1
1527932282.136922000	1.99725	87	0
1527932282.162894000	2.02322	1412	0
1527932282.163570000	2.0239	1412	0
1527932282.164287000	2.02462	1412	0
1527932282.164956000	2.02529	588	0
1527932282.165625000	2.02596	92	0
1527932282.166320000	2.02665	283	0
1527932282.166339000	2.02667	116	1
1527932282.169314000	2.02964	98	1
1527932282.261067000	2.1214	600	0
1527932282.261721000	2.12205	92	0
1527932282.262408000	2.12274	107	0
1527932282.264322000	2.12465	104	1
1527932282.973392000	2.83372	343	1
1527932282.989079000	2.84941	87	0
1527932283.337872000	3.1982	278	0
1527932283.338575000	3.1989	1412	0
1527932283.339254000	3.19958	997	0
1527932283.339994000	3.20032	92	0
1527932283.340689000	3.20102	335	0
1527932283.341907000	3.20224	113	1
1527932284.122799000	3.98313	293	1
1527932284.122915000	3.98325	1412	1
1527932284.122954000	3.98328	1412	1
1527932284.123005000	3.98334	1412	1
1527932284.123028000	3.98336	1412	1
1527932284.123073000	3.9834	1412	1
1527932284.123109000	3.98344	1412	1
1527932284.123150000	3.98348	1412	1
1527932284.123183000	3.98351	1412	1
1527932284.123217000	3.98355	1412	1
1527932284.123240000	3.98357	1412	1
1527932284.123286000	3.98362	1412	1
1527932284.123320000	3.98365	1412	1
1527932284.123356000	3.98369	1271	1
1527932284.138981000	3.99931	87	0
1527932284.140558000	4.00089	87	0
1527932284.438349000	4.29868	398	0
1527932284.440670000	4.301	80	0
1527932284.445248000	4.30558	107	1
1527932286.091527000	5.95186	324	1
1527932286.091618000	5.95195	1412	1
1527932286.091655000	5.95199	981	1
1527932286.107883000	5.96821	87	0
1527932286.108804000	5.96913	165	1
1527932286.126161000	5.98649	87	0
1527932286.255149000	6.11548	395	0
1527932286.258238000	6.11857	104	1
1527932286.258438000	6.11877	80	0
1527932286.261361000	6.12169	98	1
1527932286.569755000	6.43009	546	0
1527932286.570412000	6.43074	376	0
1527932286.571855000	6.43219	115	1
1527932286.575294000	6.43562	265	1
1527932286.593531000	6.45386	87	0
1527932286.594196000	6.45453	87	0
1527932286.805792000	6.66612	961	0
1527932286.806465000	6.6668	1412	0
1527932286.807280000	6.66761	1412	0
1527932286.807983000	6.66831	1412	0
1527932286.808675000	6.66901	1412	0
1527932286.809365000	6.6697	1412	0
1527932286.809709000	6.67004	116	1
1527932286.810042000	6.67037	126	0
1527932286.812264000	6.67259	101	1
1527932286.859577000	6.71991	1412	0
1527932286.860260000	6.72059	1412	0
1527932286.860956000	6.72129	1412	0
1527932286.861608000	6.72194	198	0
1527932286.862276000	6.72261	107	1
1527932286.862337000	6.72267	1412	0
1527932286.863041000	6.72337	1412	0
1527932286.863737000	6.72407	1412	0
1527932286.864422000	6.72475	1335	0
1527932286.865117000	6.72545	1412	0
1527932286.865300000	6.72563	107	1
1527932286.865806000	6.72614	1412	0
1527932286.866494000	6.72682	1412	0
1527932286.867252000	6.72758	1412	0
1527932286.867933000	6.72826	832	0
1527932286.868251000	6.72858	110	1
1527932286.868617000	6.72895	775	0
1527932286.869505000	6.72984	1412	0
1527932286.870198000	6.73053	1412	0
1527932286.870889000	6.73122	1412	0
1527932286.871247000	6.73158	107	1
1527932286.871571000	6.7319	1087	0
1527932286.872268000	6.7326	1412	0
1527932286.872960000	6.73329	1412	0
1527932286.873647000	6.73398	1412	0
1527932286.874335000	6.73467	1412	0
1527932286.874731000	6.73506	110	1
1527932286.874993000	6.73532	317	0
1527932286.876993000	6.73732	1412	0
1527932286.877244000	6.73757	101	1
1527932286.877717000	6.73805	1412	0
1527932286.878416000	6.73875	1412	0
1527932286.879100000	6.73943	1292	0
1527932286.880254000	6.74058	104	1
1527932286.882426000	6.74276	1412	0
1527932286.883100000	6.74343	1412	0
1527932286.883792000	6.74412	1412	0
1527932286.884476000	6.74481	1114	0
1527932286.885242000	6.74557	1412	0
1527932286.885309000	6.74564	107	1
1527932286.885956000	6.74629	1240	0
1527932286.888260000	6.74859	101	1
1527932286.913421000	6.77375	755	0
1527932286.914504000	6.77483	1412	0
1527932286.915192000	6.77552	1331	0
1527932286.915907000	6.77624	1412	0
1527932286.916316000	6.77665	107	1
1527932286.916601000	6.77693	1412	0
1527932286.917331000	6.77766	345	0
1527932286.918013000	6.77834	100	0
1527932286.919288000	6.77962	104	1
1527932288.178792000	8.03912	294	1
1527932288.178878000	8.03921	144	1
1527932288.197923000	8.05825	87	0
1527932288.273148000	8.13348	1412	0
1527932288.273828000	8.13416	1412	0
1527932288.274510000	8.13484	1412	0
1527932288.275179000	8.13551	648	0
1527932288.275848000	8.13618	92	0
1527932288.276547000	8.13688	336	0
1527932288.278337000	8.13867	116	1
1527932289.287372000	9.1477	380	1
1527932289.287470000	9.1478	294	1
1527932289.292114000	9.15244	392	1
1527932289.292191000	9.15252	1412	1
1527932289.292216000	9.15255	1412	1
1527932289.292255000	9.15259	969	1
1527932289.304629000	9.16496	87	0
1527932289.311310000	9.17164	87	0
1527932289.344754000	9.20508	400	1
1527932289.361323000	9.22165	87	0
1527932289.409548000	9.26988	394	0
1527932289.412388000	9.27272	101	1
1527932289.416854000	9.27718	80	0
1527932289.419421000	9.27975	98	1
1527932289.436528000	9.29686	288	0
1527932289.437359000	9.29769	1400	0
1527932289.438040000	9.29837	513	0
1527932289.439387000	9.29972	104	1
1527932289.440370000	9.3007	592	0
1527932289.441411000	9.30174	635	0
1527932289.443157000	9.30349	467	0
1527932289.443465000	9.3038	104	1
1527932289.445991000	9.30632	697	0
1527932289.448174000	9.3085	484	0
1527932289.449413000	9.30974	101	1
1527932289.450043000	9.31037	835	0
1527932289.452432000	9.31276	649	0
1527932289.452788000	9.31312	98	1
1527932289.453733000	9.31406	519	0
1527932289.455801000	9.31613	439	0
1527932289.456385000	9.31672	104	1
1527932289.457683000	9.31801	701	0
1527932289.459426000	9.31976	626	0
1527932289.460392000	9.32072	101	1
1527932289.461655000	9.32199	558	0
1527932289.463067000	9.3234	654	0
1527932289.464396000	9.32473	101	1
1527932289.464432000	9.32476	583	0
1527932289.465355000	9.32569	689	0
1527932289.466493000	9.32682	277	0
1527932289.467292000	9.32762	103	0
1527932289.467444000	9.32777	104	1
1527932289.469892000	9.33022	167	0
1527932289.470491000	9.33082	101	1
1527932289.490325000	9.35066	102	0
1527932289.491004000	9.35133	158	0
1527932289.493508000	9.35384	101	1
1527932290.371637000	10.232	485	1
1527932290.371722000	10.2321	94	1
1527932290.388764000	10.2491	87	0
1527932290.491810000	10.3521	261	0
1527932290.492479000	10.3528	368	0
1527932290.494479000	10.3548	104	1
1527932290.495200000	10.3555	251	0
1527932290.497457000	10.3578	98	1
1527932290.979071000	10.8394	512	1
1527932290.979161000	10.8395	109	1
1527932290.986250000	10.8466	329	1
1527932290.991523000	10.8519	492	1
1527932290.991607000	10.8519	87	1
1527932290.995265000	10.8556	87	0
1527932291.002902000	10.8632	87	0
1527932291.010439000	10.8708	87	0
1527932291.100709000	10.961	283	0
1527932291.101381000	10.9617	151	0
1527932291.103502000	10.9638	110	1
1527932291.106315000	10.9666	92	0
1527932291.107078000	10.9674	177	0
1527932291.120570000	10.9809	101	1
1527932291.135190000	10.9955	92	0
1527932291.137573000	10.9979	98	1
1527932291.144548000	11.0049	245	0
1527932291.145221000	11.0056	140	0
1527932291.147524000	11.0079	101	1
1527932291.147832000	11.0082	92	0
1527932291.148578000	11.0089	140	0
1527932291.150555000	11.0109	101	1
1527932291.167723000	11.0281	274	0
1527932291.168385000	11.0287	103	0
1527932291.170512000	11.0308	101	1
1527932291.174878000	11.0352	92	0
1527932291.175565000	11.0359	147	0
1527932291.182514000	11.0428	101	1
1527932291.568025000	11.4284	392	1
1527932291.568112000	11.4284	255	1
1527932291.584560000	11.4449	87	0
1527932292.235609000	12.0959	1072	1
1527932292.235747000	12.0961	1412	1
1527932292.235774000	12.0961	1412	1
1527932292.235824000	12.0962	1412	1
1527932292.235854000	12.0962	1412	1
1527932292.235886000	12.0962	1412	1
1527932292.235925000	12.0963	1412	1
1527932292.235960000	12.0963	1412	1
1527932292.235998000	12.0963	1412	1
1527932292.236039000	12.0964	1412	1
1527932292.236093000	12.0964	1412	1
1527932292.236118000	12.0964	1412	1
1527932292.236165000	12.0965	1412	1
1527932292.236208000	12.0965	1412	1
1527932292.236251000	12.0966	1412	1
1527932292.236284000	12.0966	1412	1
1527932292.236321000	12.0967	1412	1
1527932292.236360000	12.0967	1412	1
1527932292.237614000	12.0979	1412	1
1527932292.237642000	12.098	1412	1
1527932292.237683000	12.098	1412	1
1527932292.237736000	12.0981	1412	1
1527932292.237773000	12.0981	1412	1
1527932292.237805000	12.0981	1412	1
1527932292.237843000	12.0982	1412	1
1527932292.237890000	12.0982	1412	1
1527932292.237927000	12.0983	1412	1
1527932292.237960000	12.0983	1412	1
1527932292.237997000	12.0983	1412	1
1527932292.238046000	12.0984	1412	1
1527932292.238071000	12.0984	1412	1
1527932292.238121000	12.0985	1412	1
1527932292.238146000	12.0985	1412	1
1527932292.239585000	12.0999	1412	1
1527932292.239629000	12.1	746	1
1527932292.252152000	12.1125	87	0
1527932292.255587000	12.1159	87	0
1527932292.257537000	12.1179	100	0
1527932292.260630000	12.121	107	1
1527932292.260657000	12.121	87	0
1527932292.377844000	12.2382	326	0
1527932292.378582000	12.2389	146	0
1527932292.380649000	12.241	106	1
1527932292.381736000	12.2421	92	0
1527932292.382462000	12.2428	101	0
1527932292.384569000	12.2449	103	1
1527932292.423862000	12.2842	474	1
1527932292.424930000	12.2853	297	1
1527932292.440708000	12.301	87	0
1527932292.450725000	12.3111	378	1
1527932292.467094000	12.3274	87	0
1527932292.487319000	12.3476	378	0
1527932292.490597000	12.3509	106	1
1527932292.493370000	12.3537	80	0
1527932292.495587000	12.3559	100	1
1527932292.534946000	12.3953	287	0
1527932292.535616000	12.3959	118	0
1527932292.537639000	12.398	103	1
1527932292.539416000	12.3997	395	1
1527932292.539484000	12.3998	448	1
1527932292.539550000	12.3999	92	0
1527932292.540243000	12.4006	266	0
1527932292.542607000	12.4029	103	1
1527932292.543923000	12.4043	255	0
1527932292.544611000	12.4049	279	0
1527932292.546566000	12.4069	103	1
1527932292.548000000	12.4083	92	0
1527932292.549034000	12.4094	234	0
1527932292.550663000	12.411	103	1
1527932292.557675000	12.418	87	0
1527932292.659188000	12.5195	599	0
1527932292.659881000	12.5202	802	0
1527932292.661697000	12.522	106	1
1527932292.663815000	12.5241	92	0
1527932292.664503000	12.5248	160	0
1527932292.670152000	12.5305	103	1
1527932292.719603000	12.5799	291	0
1527932292.720270000	12.5806	146	0
1527932292.722594000	12.5829	103	1
1527932292.723741000	12.5841	92	0
1527932292.724436000	12.5848	213	0
1527932292.729627000	12.59	103	1
1527932293.019910000	12.8802	392	1
1527932293.019986000	12.8803	259	1
1527932293.035886000	12.8962	87	0
1527932293.201410000	13.0617	256	0
1527932293.202019000	13.0623	146	0
1527932293.204680000	13.065	106	1
1527932293.205186000	13.0655	92	0
1527932293.205880000	13.0662	165	0
1527932293.207679000	13.068	103	1
1527932293.437413000	13.2977	459	1
1527932293.437494000	13.2978	263	1
1527932293.455199000	13.3155	87	0
1527932293.576079000	13.4364	235	0
1527932293.576679000	13.437	146	0
1527932293.578673000	13.439	106	1
1527932293.580916000	13.4412	92	0
1527932293.581610000	13.4419	257	0
1527932293.583658000	13.444	103	1
1527932293.876119000	13.7364	471	1
1527932293.876208000	13.7365	262	1
1527932293.892159000	13.7525	87	0
1527932293.994122000	13.8545	236	0
1527932293.994740000	13.8551	146	0
1527932293.996683000	13.857	106	1
1527932294.000391000	13.8607	92	0
1527932294.001082000	13.8614	121	0
1527932294.002661000	13.863	103	1
1527932294.087954000	13.9483	480	1
1527932294.088022000	13.9484	256	1
1527932294.104243000	13.9646	87	0
1527932294.225109000	14.0854	286	0
1527932294.225781000	14.0861	146	0
1527932294.228687000	14.089	106	1
1527932294.229439000	14.0898	92	0
1527932294.230131000	14.0905	265	0
1527932294.231657000	14.092	103	1
1527932294.357980000	14.2183	403	1
1527932294.358055000	14.2184	259	1
1527932294.375032000	14.2354	87	0
1527932294.512037000	14.3724	235	0
1527932294.512638000	14.373	146	0
1527932294.514705000	14.375	106	1
1527932294.520629000	14.381	92	0
1527932294.522014000	14.3823	122	0
1527932294.524724000	14.3851	103	1
1527932294.571901000	14.4322	491	1
1527932294.571977000	14.4323	256	1
1527932294.593471000	14.4538	87	0
1527932294.842314000	14.7026	265	0
1527932294.842989000	14.7033	146	0
1527932294.844703000	14.705	106	1
1527932294.848535000	14.7089	92	0
1527932294.849229000	14.7096	266	0
1527932294.850715000	14.711	103	1
1527932294.984145000	14.8445	416	1
1527932294.984234000	14.8446	262	1
1527932295.002090000	14.8624	87	0
1527932295.111535000	14.9719	328	0
1527932295.112203000	14.9725	148	0
1527932295.114743000	14.9751	106	1
1527932295.116630000	14.977	92	0
1527932295.117394000	14.9777	275	0
1527932295.119755000	14.9801	103	1
1527932295.372245000	15.2326	407	1
1527932295.372337000	15.2327	260	1
1527932295.388947000	15.2493	87	0
1527932295.508506000	15.3688	235	0
1527932295.509178000	15.3695	148	0
1527932295.511753000	15.3721	106	1
1527932295.513899000	15.3742	92	0
1527932295.514596000	15.3749	302	0
1527932295.516763000	15.3771	103	1
1527932295.875960000	15.7363	1096	1
1527932295.876037000	15.7364	265	1
1527932295.893039000	15.7534	87	0
1527932296.037127000	15.8975	260	0
1527932296.037806000	15.8981	148	0
1527932296.039776000	15.9001	106	1
1527932296.043476000	15.9038	92	0
1527932296.044748000	15.9051	149	0
1527932296.045798000	15.9061	103	1
1527932296.158293000	16.0186	507	1
1527932296.158354000	16.0187	371	1
1527932296.174810000	16.0351	87	0
1527932296.291271000	16.1516	275	0
1527932296.291874000	16.1522	148	0
1527932296.293863000	16.1542	106	1
1527932296.298559000	16.1589	92	0
1527932296.299259000	16.1596	211	0
1527932296.300920000	16.1613	103	1
1527932296.437080000	16.2974	393	1
1527932296.437166000	16.2975	251	1
1527932296.454454000	16.3148	87	0
1527932296.563456000	16.4238	258	0
1527932296.564072000	16.4244	148	0
1527932296.565869000	16.4262	106	1
1527932296.568871000	16.4292	92	0
1527932296.569623000	16.43	187	0
1527932296.571896000	16.4322	103	1
1527932300.104423000	19.9648	394	1
1527932300.104511000	19.9648	257	1
1527932300.119979000	19.9803	87	0
1527932300.228075000	20.0884	258	0
1527932300.228698000	20.089	148	0
1527932300.231279000	20.0916	106	1
1527932300.231631000	20.092	92	0
1527932300.232262000	20.0926	146	0
1527932300.234286000	20.0946	103	1
1527932300.503357000	20.3637	460	1
1527932300.503484000	20.3638	256	1
1527932300.523333000	20.3837	87	0
1527932300.642644000	20.503	231	0
1527932300.643283000	20.5036	148	0
1527932300.645305000	20.5056	106	1
1527932300.646828000	20.5072	92	0
1527932300.647545000	20.5079	206	0
1527932300.649229000	20.5096	103	1
1527932300.795908000	20.6562	468	1
1527932300.796003000	20.6563	262	1
1527932300.812292000	20.6726	87	0
1527932300.930115000	20.7904	277	0
1527932300.930728000	20.7911	148	0
1527932300.932575000	20.7929	92	0
1527932300.933263000	20.7936	129	0
1527932300.933313000	20.7936	109	1
1527932300.936396000	20.7967	100	1
1527932301.202479000	21.0628	478	1
1527932301.202564000	21.0629	256	1
1527932301.220900000	21.0812	87	0
1527932301.329463000	21.1898	304	0
1527932301.330111000	21.1904	148	0
1527932301.332285000	21.1926	106	1
1527932301.333802000	21.1941	92	0
1527932301.334576000	21.1949	86	0
1527932301.336284000	21.1966	103	1
1527932301.615163000	21.4755	403	1
1527932301.615220000	21.4756	260	1
1527932301.631816000	21.4921	87	0
1527932301.738811000	21.5991	235	0
1527932301.739415000	21.5997	148	0
1527932301.741367000	21.6017	106	1
1527932301.743358000	21.6037	92	0
1527932301.744117000	21.6044	99	0
1527932301.746381000	21.6067	103	1
1527932301.898737000	21.7591	491	1
1527932301.898799000	21.7591	257	1
1527932301.916004000	21.7763	87	0
1527932302.024058000	21.8844	258	0
1527932302.024715000	21.885	148	0
1527932302.027323000	21.8877	106	1
1527932302.031815000	21.8921	92	0
1527932302.032513000	21.8928	130	0
1527932302.034374000	21.8947	103	1
1527932302.407607000	22.2679	421	1
1527932302.407682000	22.268	261	1
1527932302.427667000	22.288	87	0
1527932302.532730000	22.3931	233	0
1527932302.533378000	22.3937	148	0
1527932302.535413000	22.3957	106	1
1527932302.536868000	22.3972	92	0
1527932302.537609000	22.3979	94	0
1527932302.539411000	22.3997	103	1
1527932302.846598000	22.7069	403	1
1527932302.846678000	22.707	256	1
1527932302.862872000	22.7232	87	0
1527932302.998157000	22.8585	263	0
1527932302.998809000	22.8591	148	0
1527932303.001409000	22.8617	106	1
1527932303.002856000	22.8632	92	0
1527932303.003536000	22.8639	338	0
1527932303.005366000	22.8657	103	1
1527932303.103191000	22.9635	390	1
1527932303.103280000	22.9636	257	1
1527932303.120176000	22.9805	87	0
1527932303.254093000	23.1144	256	0
1527932303.254730000	23.1151	148	0
1527932303.257460000	23.1178	106	1
1527932303.258544000	23.1189	92	0
1527932303.259262000	23.1196	161	0
1527932303.261375000	23.1217	103	1
1527932303.326761000	23.1871	1093	1
1527932303.326854000	23.1872	259	1
1527932303.343197000	23.2035	87	0
1527932303.449675000	23.31	268	0
1527932303.450339000	23.3107	148	0
1527932303.452462000	23.3128	106	1
1527932303.453677000	23.314	92	0
1527932303.454435000	23.3148	307	0
1527932303.456485000	23.3168	103	1
1527932304.312900000	24.1732	505	1
1527932304.312987000	24.1733	257	1
1527932304.329571000	24.1899	87	0
1527932304.428500000	24.2888	328	0
1527932304.429179000	24.2895	148	0
1527932304.431513000	24.2918	106	1
1527932304.432999000	24.2933	92	0
1527932304.433641000	24.294	328	0
1527932304.435532000	24.2959	103	1
1527932304.880091000	24.7404	390	1
1527932304.880157000	24.7405	257	1
1527932304.896932000	24.7573	87	0
1527932305.036029000	24.8964	258	0
1527932305.036706000	24.897	148	0
1527932305.038558000	24.8989	106	1
1527932305.040000000	24.9003	92	0
1527932305.040648000	24.901	302	0
1527932305.042545000	24.9029	103	1
1527932305.145887000	25.0062	394	1
1527932305.145977000	25.0063	257	1
1527932305.163358000	25.0237	87	0
1527932305.318813000	25.1791	237	0
1527932305.319418000	25.1797	148	0
1527932305.321582000	25.1819	106	1
1527932305.323355000	25.1837	92	0
1527932305.324062000	25.1844	319	0
1527932305.326556000	25.1869	103	1
1527932305.544725000	25.4051	435	1
1527932305.544824000	25.4052	1412	1
1527932305.544862000	25.4052	1412	1
1527932305.544915000	25.4052	1412	1
1527932305.544937000	25.4053	1362	1
1527932305.563953000	25.4243	87	0
1527932305.661154000	25.5215	431	0
1527932305.663597000	25.5239	103	1
1527932305.667878000	25.5282	80	0
1527932305.670619000	25.5309	100	1
1527932306.102112000	25.9624	469	1
1527932306.102208000	25.9625	258	1
1527932306.118647000	25.979	87	0
1527932306.235147000	26.0955	278	0
1527932306.235814000	26.0961	148	0
1527932306.237565000	26.0979	106	1
1527932306.239377000	26.0997	92	0
1527932306.240089000	26.1004	145	0
1527932306.242569000	26.1029	103	1
1527932306.324960000	26.1853	477	1
1527932306.325020000	26.1854	257	1
1527932306.341935000	26.2023	87	0
1527932306.451750000	26.3121	280	0
1527932306.452396000	26.3127	148	0
1527932306.454646000	26.315	106	1
1527932306.457016000	26.3173	92	0
1527932306.457665000	26.318	184	0
1527932306.459623000	26.32	103	1
1527932306.571043000	26.4314	402	1
1527932306.571142000	26.4315	259	1
1527932306.591297000	26.4516	87	0
1527932306.699895000	26.5602	232	0
1527932306.700499000	26.5608	148	0
1527932306.702661000	26.563	106	1
1527932306.703906000	26.5642	92	0
1527932306.704620000	26.5649	320	0
1527932306.706640000	26.567	103	1
1527932306.836944000	26.6973	490	1
1527932306.837021000	26.6974	257	1
1527932306.853103000	26.7134	87	0
1527932306.970483000	26.8308	279	0
1527932306.971159000	26.8315	148	0
1527932306.973607000	26.8339	106	1
1527932306.977094000	26.8374	92	0
1527932306.977804000	26.8381	288	0
1527932306.979593000	26.8399	103	1
1527932307.136149000	26.9965	389	1
1527932307.136224000	26.9966	257	1
1527932307.152222000	27.0126	87	0
1527932307.274229000	27.1346	256	0
1527932307.274916000	27.1352	148	0
1527932307.276616000	27.1369	106	1
1527932307.278602000	27.1389	92	0
1527932307.279341000	27.1397	298	0
1527932307.281682000	27.142	103	1
1527932307.527153000	27.3875	416	1
1527932307.527213000	27.3875	257	1
1527932307.543487000	27.4038	87	0
1527932307.654510000	27.5148	232	0
1527932307.655116000	27.5154	148	0
1527932307.657673000	27.518	106	1
1527932307.659049000	27.5194	92	0
1527932307.659707000	27.52	106	0
1527932307.661667000	27.522	103	1
1527932307.774802000	27.6351	405	1
1527932307.774896000	27.6352	256	1
1527932307.790918000	27.6512	87	0
1527932307.896255000	27.7566	236	0
1527932307.896931000	27.7573	148	0
1527932307.898661000	27.759	106	1
1527932307.900228000	27.7606	92	0
1527932307.900919000	27.7612	134	0
1527932307.902662000	27.763	103	1
1527932308.188610000	28.0489	391	1
1527932308.188713000	28.049	257	1
1527932308.205189000	28.0655	87	0
1527932308.305105000	28.1654	287	0
1527932308.305721000	28.1661	148	0
1527932308.307694000	28.168	106	1
1527932308.309629000	28.17	92	0
1527932308.310326000	28.1707	144	0
1527932308.312681000	28.173	103	1
1527932308.535140000	28.3955	1092	1
1527932308.535233000	28.3956	257	1
1527932308.551969000	28.4123	87	0
1527932308.653610000	28.5139	236	0
1527932308.654218000	28.5145	148	0
1527932308.656729000	28.5171	106	1
1527932308.658267000	28.5186	92	0
1527932308.658971000	28.5193	182	0
1527932308.660696000	28.521	103	1
1527932308.824833000	28.6852	504	1
1527932308.824901000	28.6852	256	1
1527932308.841356000	28.7017	87	0
1527932309.312282000	29.1726	288	0
1527932309.312930000	29.1733	148	0
1527932309.314727000	29.1751	106	1
1527932309.315996000	29.1763	92	0
1527932309.316758000	29.1771	159	0
1527932309.318773000	29.1791	103	1
1527932309.406194000	29.2665	393	1
1527932309.406254000	29.2666	260	1
1527932309.423011000	29.2833	87	0
1527932309.854792000	29.7151	303	0
1527932309.855460000	29.7158	148	0
1527932309.858595000	29.7189	92	0
1527932309.858721000	29.7191	103	1
1527932309.859308000	29.7196	143	0
1527932309.861790000	29.7221	106	1
1527932309.877376000	29.7377	392	1
1527932309.877463000	29.7378	259	1
1527932309.893645000	29.754	87	0
1527932310.329924000	30.1903	256	0
1527932310.330542000	30.1909	148	0
1527932310.332862000	30.1932	106	1
1527932310.336628000	30.197	92	0
1527932310.337385000	30.1977	158	0
1527932310.339819000	30.2001	103	1
1527932310.387203000	30.2475	436	1
1527932310.387291000	30.2476	1412	1
1527932310.387317000	30.2476	1412	1
1527932310.387358000	30.2477	1412	1
1527932310.387408000	30.2477	827	1
1527932310.399167000	30.2595	400	1
1527932310.399229000	30.2596	260	1
1527932310.405865000	30.2662	87	0
1527932310.415831000	30.2762	87	0
1527932310.820587000	30.6809	377	0
1527932310.823816000	30.6841	106	1
1527932310.827246000	30.6876	80	0
1527932310.829826000	30.6902	100	1
1527932310.856460000	30.7168	287	0
1527932310.857189000	30.7175	148	0
1527932310.858827000	30.7192	103	1
1527932310.860042000	30.7204	92	0
1527932310.860734000	30.7211	99	0
1527932310.862841000	30.7232	103	1
1527932310.878069000	30.7384	483	1
1527932310.878151000	30.7385	501	1
1527932310.894803000	30.7551	87	0
1527932311.331483000	31.1918	279	0
1527932311.332099000	31.1924	148	0
1527932311.334851000	31.1952	106	1
1527932311.335885000	31.1962	92	0
1527932311.336630000	31.197	330	0
1527932311.338907000	31.1992	103	1
1527932311.345195000	31.2055	406	1
1527932311.345246000	31.2056	371	1
1527932311.361407000	31.2217	87	0
1527932311.830225000	31.6906	278	0
1527932311.830842000	31.6912	148	0
1527932311.832887000	31.6932	106	1
1527932311.835885000	31.6962	92	0
1527932311.836506000	31.6968	97	0
1527932311.838937000	31.6993	103	1
1527932311.956150000	31.8165	491	1
1527932311.956213000	31.8165	256	1
1527932311.974215000	31.8345	87	0
1527932312.437161000	32.2975	304	0
1527932312.437827000	32.2982	148	0
1527932312.439920000	32.3003	106	1
1527932312.442509000	32.3028	92	0
1527932312.443203000	32.3035	261	0
1527932312.444901000	32.3052	103	1
1527932312.577763000	32.4381	419	1
1527932312.577854000	32.4382	258	1
1527932312.594630000	32.455	87	0
1527932313.038993000	32.8993	258	0
1527932313.039618000	32.8999	148	0
1527932313.041934000	32.9023	106	1
1527932313.042990000	32.9033	92	0
1527932313.043717000	32.904	255	0
1527932313.046016000	32.9063	103	1
1527932313.215324000	33.0757	407	1
1527932313.215406000	33.0757	261	1
1527932313.232997000	33.0933	87	0
1527932313.665279000	33.5256	233	0
1527932313.665901000	33.5262	148	0
1527932313.668048000	33.5284	106	1
1527932313.670258000	33.5306	92	0
1527932313.671538000	33.5319	228	0
1527932313.673053000	33.5334	103	1
1527932313.813541000	33.6739	390	1
1527932313.813631000	33.674	259	1
1527932313.834932000	33.6953	87	0
1527932313.845733000	33.7061	87	0
1527932314.296377000	34.1567	258	0
1527932314.297047000	34.1574	148	0
1527932314.299025000	34.1594	109	1
1527932314.302528000	34.1629	92	0
1527932314.303166000	34.1635	142	0
1527932314.305076000	34.1654	103	1
1527932314.364225000	34.2246	1091	1
1527932314.364283000	34.2246	258	1
1527932314.382551000	34.2429	87	0
1527932314.565353000	34.4257	263	0
1527932314.565982000	34.4263	148	0
1527932314.568140000	34.4285	106	1
1527932314.569154000	34.4295	92	0
1527932314.569921000	34.4303	142	0
1527932314.572099000	34.4324	103	1
1527932314.721734000	34.5821	504	1
1527932314.721808000	34.5821	260	1
1527932314.742282000	34.6026	87	0
1527932314.851091000	34.7114	236	0
1527932314.851803000	34.7121	148	0
1527932314.854271000	34.7146	106	1
1527932314.855092000	34.7154	92	0
1527932314.855769000	34.7161	327	0
1527932314.858061000	34.7184	103	1
1527932315.245391000	35.1057	392	1
1527932315.245451000	35.1058	258	1
1527932315.262389000	35.1227	87	0
1527932315.399651000	35.26	288	0
1527932315.400299000	35.2606	148	0
1527932315.402162000	35.2625	106	1
1527932315.405269000	35.2656	92	0
1527932315.405972000	35.2663	204	0
1527932315.408138000	35.2685	103	1
1527932316.121902000	35.9822	389	1
1527932316.121968000	35.9823	258	1
1527932316.138726000	35.9991	87	0
1527932316.597654000	36.458	329	0
1527932316.598312000	36.4586	148	0
1527932316.600239000	36.4606	106	1
1527932316.602617000	36.4629	92	0
1527932316.603378000	36.4637	318	0
1527932316.605212000	36.4655	103	1
1527932316.637251000	36.4976	394	1
1527932316.637334000	36.4977	260	1
1527932316.658561000	36.5189	87	0
1527932316.670134000	36.5305	87	0
1527932316.883547000	36.7439	387	1
1527932316.883629000	36.744	1412	1
1527932316.883654000	36.744	1412	1
1527932316.883700000	36.744	1412	1
1527932316.883721000	36.7441	1109	1
1527932316.900354000	36.7607	87	0
1527932316.904947000	36.7653	87	0
1527932317.098190000	36.9585	258	0
1527932317.098812000	36.9591	148	0
1527932317.101191000	36.9615	109	1
1527932317.103398000	36.9637	92	0
1527932317.104085000	36.9644	90	0
1527932317.106263000	36.9666	103	1
1527932317.251619000	37.1119	390	1
1527932317.251683000	37.112	260	1
1527932317.268234000	37.1286	87	0
1527932317.324743000	37.1851	395	0
1527932317.327259000	37.1876	103	1
1527932317.332610000	37.1929	80	0
1527932317.335247000	37.1956	100	1
1527932317.713651000	37.574	285	0
1527932317.714281000	37.5746	148	0
1527932317.716220000	37.5766	103	1
1527932317.718543000	37.5789	92	0
1527932317.719236000	37.5796	224	0
1527932317.721303000	37.5816	103	1
1527932317.768361000	37.6287	558	1
1527932317.768427000	37.6288	259	1
1527932317.784663000	37.645	87	0
1527932318.228085000	38.0884	279	0
1527932318.228708000	38.089	148	0
1527932318.230812000	38.0911	92	0
1527932318.231249000	38.0916	109	1
1527932318.231596000	38.0919	197	0
1527932318.234294000	38.0946	100	1
1527932318.390374000	38.2507	401	1
1527932318.390448000	38.2508	259	1
1527932318.406622000	38.267	87	0
1527932318.518298000	38.3786	281	0
1527932318.518960000	38.3793	148	0
1527932318.521343000	38.3817	106	1
1527932318.523295000	38.3836	92	0
1527932318.524001000	38.3843	329	0
1527932318.526312000	38.3866	103	1
1527932318.884434000	38.7448	496	1
1527932318.884501000	38.7448	257	1
1527932318.900870000	38.7612	87	0
1527932319.014852000	38.8752	304	0
1527932319.017293000	38.8776	103	1
1527932319.028321000	38.8887	148	0
1527932319.028921000	38.8893	92	0
1527932319.029631000	38.89	233	0
1527932319.031348000	38.8917	106	1
1527932319.205890000	39.0662	419	1
1527932319.205951000	39.0663	258	1
1527932319.223071000	39.0834	87	0
1527932319.760572000	39.6209	233	0
1527932319.761176000	39.6215	148	0
1527932319.763342000	39.6237	106	1
1527932319.765027000	39.6254	92	0
1527932319.765670000	39.626	151	0
1527932319.767411000	39.6277	103	1
1527932319.921623000	39.782	406	1
1527932319.921682000	39.782	262	1
1527932319.938031000	39.7984	87	0
1527932320.394641000	40.255	256	0
1527932320.395315000	40.2556	148	0
1527932320.397371000	40.2577	106	1
1527932320.398715000	40.259	92	0
1527932320.399404000	40.2597	151	0
1527932320.401373000	40.2617	103	1
1527932320.905060000	40.7654	389	1
1527932320.905146000	40.7655	258	1
1527932320.921615000	40.7819	87	0
1527932321.373922000	41.2343	258	0
1527932321.374523000	41.2349	148	0
1527932321.376520000	41.2369	106	1
1527932321.381202000	41.2415	92	0
1527932321.382012000	41.2423	237	0
1527932321.384475000	41.2448	103	1
1527932321.583670000	41.444	1096	1
1527932321.583760000	41.4441	261	1
1527932321.600212000	41.4605	87	0
1527932321.679653000	41.54	417	1
1527932321.679736000	41.5401	1412	1
1527932321.679760000	41.5401	1412	1
1527932321.679796000	41.5401	1412	1
1527932321.679829000	41.5402	1412	1
1527932321.679864000	41.5402	317	1
1527932321.696391000	41.5567	87	0
1527932322.054237000	41.9146	284	0
1527932322.054854000	41.9152	148	0
1527932322.057456000	41.9178	109	1
1527932322.058567000	41.9189	92	0
1527932322.059261000	41.9196	217	0
1527932322.061480000	41.9218	103	1
1527932322.119415000	41.9797	384	0
1527932322.122544000	41.9829	100	1
1527932322.128459000	41.9888	80	0
1527932322.131521000	41.9919	100	1
1527932322.230768000	42.0911	390	1
1527932322.230831000	42.0912	259	1
1527932322.247520000	42.1079	87	0
1527932322.682916000	42.5432	335	0
1527932322.683513000	42.5438	148	0
1527932322.685504000	42.5458	106	1
1527932322.687590000	42.5479	92	0
1527932322.688331000	42.5487	90	0
1527932322.690557000	42.5509	103	1
1527932322.710553000	42.5709	389	1
1527932322.710616000	42.5709	259	1
1527932322.727665000	42.588	87	0
1527932323.156392000	43.0167	258	0
1527932323.157070000	43.0174	148	0
1527932323.159620000	43.02	106	1
1527932323.160575000	43.0209	92	0
1527932323.161358000	43.0217	315	0
1527932323.163586000	43.0239	103	1
1527932323.176528000	43.0369	390	1
1527932323.176593000	43.0369	257	1
1527932323.194567000	43.0549	87	0
1527932323.666858000	43.5272	236	0
1527932323.667489000	43.5278	148	0
1527932323.669712000	43.53	106	1
1527932323.670679000	43.531	92	0
1527932323.671447000	43.5318	292	0
1527932323.673599000	43.5339	103	1
1527932323.737104000	43.5974	392	1
1527932323.737180000	43.5975	261	1
1527932323.753597000	43.6139	87	0
1527932324.209878000	44.0702	263	0
1527932324.210498000	44.0708	148	0
1527932324.212579000	44.0729	106	1
1527932324.216802000	44.0771	92	0
1527932324.217519000	44.0778	264	0
1527932324.219643000	44.08	103	1
1527932324.406113000	44.2664	460	1
1527932324.406204000	44.2665	260	1
1527932324.422430000	44.2828	87	0
1527932324.863982000	44.7243	275	0
1527932324.864603000	44.7249	148	0
1527932324.866630000	44.727	106	1
1527932324.867959000	44.7283	92	0
1527932324.868634000	44.729	137	0
1527932324.870661000	44.731	103	1
1527932324.896684000	44.757	556	1
1527932324.896751000	44.7571	260	1
1527932324.910363000	44.7707	100	0
1527932324.912348000	44.7727	87	0
1527932324.913652000	44.774	103	1
1527932325.365681000	45.226	282	0
1527932325.366338000	45.2267	148	0
1527932325.368662000	45.229	103	1
1527932325.371675000	45.232	92	0
1527932325.372439000	45.2328	202	0
1527932325.374660000	45.235	103	1
1527932325.563981000	45.4243	403	1
1527932325.564042000	45.4244	262	1
1527932325.580449000	45.4408	87	0
1527932326.019460000	45.8798	301	0
1527932326.020060000	45.8804	148	0
1527932326.022634000	45.883	92	0
1527932326.022886000	45.8832	109	1
1527932326.023387000	45.8837	270	0
1527932326.025689000	45.886	100	1
1527932326.096907000	45.9572	491	1
1527932326.097002000	45.9573	260	1
1527932326.115079000	45.9754	87	0
1527932326.539279000	46.3996	281	0
1527932326.539879000	46.4002	148	0
1527932326.541750000	46.4021	106	1
1527932326.542632000	46.403	92	0
1527932326.543327000	46.4037	281	0
1527932326.545752000	46.4061	103	1
1527932326.600636000	46.461	390	1
1527932326.600743000	46.4611	261	1
1527932326.619360000	46.4797	87	0
1527932326.721534000	46.5819	235	0
1527932326.722154000	46.5825	148	0
1527932326.724759000	46.5851	106	1
1527932326.725301000	46.5856	92	0
1527932326.725994000	46.5863	130	0
1527932326.727769000	46.5881	103	1
1527932326.872037000	46.7324	421	1
1527932326.872128000	46.7325	257	1
1527932326.888503000	46.7488	87	0
1527932327.001682000	46.862	236	0
1527932327.002341000	46.8627	148	0
1527932327.004801000	46.8651	106	1
1527932327.005885000	46.8662	92	0
1527932327.006576000	46.8669	90	0
1527932327.008767000	46.8691	103	1
1527932327.298039000	47.1584	404	1
1527932327.298128000	47.1585	260	1
1527932327.314666000	47.175	87	0
1527932327.741012000	47.6013	259	0
1527932327.741686000	47.602	148	0
1527932327.743787000	47.6041	106	1
1527932327.744420000	47.6048	92	0
1527932327.745116000	47.6054	316	0
1527932327.746843000	47.6072	103	1
1527932327.812227000	47.6726	394	1
1527932327.812287000	47.6726	258	1
1527932327.829010000	47.6893	87	0
1527932328.260875000	48.1212	286	0
1527932328.261482000	48.1218	148	0
1527932328.263894000	48.1242	106	1
1527932328.264607000	48.1249	92	0
1527932328.265310000	48.1256	338	0
1527932328.266903000	48.1272	103	1
1527932328.309044000	48.1694	1096	1
1527932328.309135000	48.1695	262	1
1527932328.325516000	48.1858	87	0
1527932328.431911000	48.2922	235	0
1527932328.432574000	48.2929	148	0
1527932328.434915000	48.2952	106	1
1527932328.436033000	48.2964	92	0
1527932328.436855000	48.2972	201	0
1527932328.438918000	48.2992	103	1
1527932328.582164000	48.4425	503	1
1527932328.582253000	48.4426	258	1
1527932328.602536000	48.4629	87	0
1527932328.733819000	48.5941	236	0
1527932328.734422000	48.5948	148	0
1527932328.736547000	48.5969	92	0
1527932328.736842000	48.5972	109	1
1527932328.737326000	48.5977	187	0
1527932328.739856000	48.6002	100	1
1527932329.052433000	48.9128	391	1
1527932329.052521000	48.9129	258	1
1527932329.069179000	48.9295	87	0
1527932329.180240000	49.0406	258	0
1527932329.180853000	49.0412	148	0
1527932329.182970000	49.0433	106	1
1527932329.185209000	49.0455	92	0
1527932329.185906000	49.0462	140	0
1527932329.187945000	49.0483	103	1
1527932329.343218000	49.2035	390	1
1527932329.343301000	49.2036	260	1
1527932329.360413000	49.2207	87	0
1527932329.469888000	49.3302	337	0
1527932329.470489000	49.3308	148	0
1527932329.472975000	49.3333	106	1
1527932329.474071000	49.3344	92	0
1527932329.474724000	49.3351	114	0
1527932329.476948000	49.3373	103	1
1527932329.853364000	49.7137	394	1
1527932329.853427000	49.7138	261	1
1527932329.869955000	49.7303	87	0
1527932330.308438000	50.1688	256	0
1527932330.309060000	50.1694	148	0
1527932330.310946000	50.1713	106	1
1527932330.313633000	50.174	92	0
1527932330.314328000	50.1747	176	0
1527932330.316011000	50.1763	103	1
1527932330.352065000	50.2124	455	1
1527932330.352139000	50.2125	258	1
1527932330.368635000	50.229	87	0
1527932330.805504000	50.6658	236	0
1527932330.806134000	50.6665	148	0
1527932330.808068000	50.6684	106	1
1527932330.809990000	50.6703	92	0
1527932330.810636000	50.671	196	0
1527932330.813026000	50.6734	103	1
1527932331.010335000	50.8707	557	1
1527932331.010410000	50.8707	258	1
1527932331.027968000	50.8883	87	0
1527932331.205916000	51.0662	302	0
1527932331.206524000	51.0669	148	0
1527932331.209061000	51.0694	106	1
1527932331.210541000	51.0709	92	0
1527932331.211263000	51.0716	284	0
1527932331.213057000	51.0734	103	1
1527932331.430560000	51.2909	506	1
1527932331.430649000	51.291	260	1
1527932331.446944000	51.3073	87	0
1527932331.880273000	51.7406	258	0
1527932331.880874000	51.7412	148	0
1527932331.883040000	51.7434	106	1
1527932331.885334000	51.7457	92	0
1527932331.886062000	51.7464	237	0
1527932331.888098000	51.7484	103	1
1527932332.041417000	51.9017	391	1
1527932332.041479000	51.9018	262	1
1527932332.059406000	51.9197	87	0
1527932332.490075000	52.3504	258	0
1527932332.490670000	52.351	148	0
1527932332.493160000	52.3535	106	1
1527932332.500411000	52.3607	92	0
1527932332.501093000	52.3614	154	0
1527932332.503144000	52.3635	103	1
1527932332.700441000	52.5608	421	1
1527932332.700535000	52.5609	625	1
1527932332.721235000	52.5816	87	0
1527932333.207144000	53.0675	349	0
1527932333.207830000	53.0682	148	0
1527932333.210106000	53.0704	106	1
1527932333.213300000	53.0736	92	0
1527932333.213998000	53.0743	231	0
1527932333.216160000	53.0765	103	1
1527932336.054905000	55.9152	384	1
1527932336.054987000	55.9153	1412	1
1527932336.055012000	55.9153	1412	1
1527932336.055047000	55.9154	1412	1
1527932336.055092000	55.9154	549	1
1527932336.073086000	55.9334	87	0
1527932336.260507000	56.1208	327	1
1527932336.260597000	56.1209	263	1
1527932336.277635000	56.138	87	0
1527932336.494950000	56.3553	412	0
1527932336.497679000	56.358	106	1
1527932336.500178000	56.3605	80	0
1527932336.502689000	56.363	100	1
1527932336.702910000	56.5632	243	0
1527932336.703518000	56.5638	148	0
1527932336.705700000	56.566	103	1
1527932336.706919000	56.5672	92	0
1527932336.707621000	56.568	126	0
1527932336.709673000	56.57	103	1
1527932336.775024000	56.6354	393	1
1527932336.775108000	56.6354	266	1
1527932336.793836000	56.6542	87	0
1527932336.904685000	56.765	263	0
1527932336.905340000	56.7657	148	0
1527932336.907716000	56.768	106	1
1527932336.908798000	56.7691	92	0
1527932336.909495000	56.7698	299	0
1527932336.911691000	56.772	103	1
1527932337.091256000	56.9516	1096	1
1527932337.091345000	56.9517	262	1
1527932337.107604000	56.9679	87	0
1527932337.545869000	57.4062	258	0
1527932337.546593000	57.4069	148	0
1527932337.548735000	57.4091	106	1
1527932337.551502000	57.4118	92	0
1527932337.552140000	57.4125	155	0
1527932337.554735000	57.4151	103	1
1527932337.715984000	57.5763	507	1
1527932337.716081000	57.5764	271	1
1527932337.733959000	57.5943	87	0
1527932337.951685000	57.812	233	0
1527932337.952344000	57.8127	148	0
1527932337.954775000	57.8151	106	1
1527932337.955458000	57.8158	92	0
1527932337.956153000	57.8165	167	0
1527932337.957765000	57.8181	103	1
1527932338.180479000	58.0408	393	1
1527932338.180575000	58.0409	269	1
1527932338.198629000	58.059	87	0
1527932338.657970000	58.5183	256	0
1527932338.658589000	58.5189	148	0
1527932338.660896000	58.5212	106	1
1527932338.661295000	58.5216	92	0
1527932338.661988000	58.5223	153	0
1527932338.663786000	58.5241	103	1
1527932338.812190000	58.6725	458	1
1527932338.812279000	58.6726	272	1
1527932338.829394000	58.6897	87	0
1527932339.281343000	59.1417	360	0
1527932339.281948000	59.1423	148	0
1527932339.283831000	59.1442	106	1
1527932339.284127000	59.1445	92	0
1527932339.284859000	59.1452	191	0
1527932339.286888000	59.1472	103	1
1527932339.448299000	59.3086	561	1
1527932339.448394000	59.3087	755	1
1527932339.464022000	59.3244	87	0
1527932339.900809000	59.7611	233	0
1527932339.901412000	59.7617	148	0
1527932339.903931000	59.7643	106	1
1527932339.905701000	59.766	92	0
1527932339.906389000	59.7667	107	0
1527932339.908933000	59.7693	103	1
1527932340.079255000	59.9396	507	1
1527932340.079348000	59.9397	273	1
1527932340.096340000	59.9567	87	0
1527932340.545378000	60.4057	258	0
1527932340.546051000	60.4064	148	0
1527932340.547994000	60.4083	106	1
1527932340.548973000	60.4093	92	0
1527932340.549674000	60.41	176	0
1527932340.551959000	60.4123	103	1
1527932340.709871000	60.5702	395	1
1527932340.709952000	60.5703	275	1
1527932340.727311000	60.5876	87	0
1527932341.181925000	61.0423	304	0
1527932341.182571000	61.0429	148	0
1527932341.184952000	61.0453	106	1
1527932341.186864000	61.0472	92	0
1527932341.187550000	61.0479	320	0
1527932341.189945000	61.0503	103	1
1527932341.330613000	61.1909	421	1
1527932341.330692000	61.191	274	1
1527932341.347268000	61.2076	87	0
1527932341.747241000	61.6076	317	1
1527932341.747335000	61.6077	1412	1
1527932341.747359000	61.6077	1412	1
1527932341.747386000	61.6077	1412	1
1527932341.747405000	61.6077	546	1
1527932341.763025000	61.6234	87	0
1527932341.766706000	61.627	87	0
1527932341.787377000	61.6477	256	0
1527932341.787994000	61.6483	148	0
1527932341.789954000	61.6503	112	1
1527932341.791001000	61.6513	92	0
1527932341.791657000	61.652	182	0
1527932341.794035000	61.6544	103	1
1527932341.958635000	61.819	389	1
1527932341.958718000	61.819	263	1
1527932341.976513000	61.8368	87	0
1527932342.220205000	62.0805	397	0
1527932342.223069000	62.0834	103	1
1527932342.229405000	62.0897	80	0
1527932342.232046000	62.0924	100	1
1527932342.408709000	62.269	333	0
1527932342.409365000	62.2697	148	0
1527932342.412026000	62.2724	103	1
1527932342.413041000	62.2734	92	0
1527932342.413796000	62.2741	328	0
1527932342.416080000	62.2764	103	1
1527932342.610375000	62.4707	392	1
1527932342.610435000	62.4708	377	1
1527932342.626932000	62.4873	87	0
1527932343.069087000	62.9294	258	0
1527932343.069726000	62.9301	148	0
1527932343.072062000	62.9324	106	1
1527932343.073254000	62.9336	92	0
1527932343.073939000	62.9343	172	0
1527932343.076121000	62.9365	103	1
1527932346.509448000	66.3698	1095	1
1527932346.509512000	66.3698	262	1
1527932346.526576000	66.3869	87	0
1527932346.980452000	66.8408	256	0
1527932346.981113000	66.8414	148	0
1527932346.983678000	66.844	106	1
1527932346.985007000	66.8453	92	0
1527932346.985731000	66.8461	290	0
1527932346.987672000	66.848	103	1
1527932347.137030000	66.9974	506	1
1527932347.137092000	66.9974	264	1
1527932347.155825000	67.0162	87	0
1527932347.593610000	67.4539	287	0
1527932347.594213000	67.4545	148	0
1527932347.595760000	67.4561	92	0
1527932347.596519000	67.4568	88	0
1527932347.596777000	67.4571	112	1
1527932347.753105000	67.6134	391	1
1527932347.753166000	67.6135	262	1
1527932347.769709000	67.63	87	0
1527932348.203283000	68.0636	255	0
1527932348.203912000	68.0642	148	0
1527932348.205721000	68.0661	106	1
1527932348.206552000	68.0669	92	0
1527932348.207312000	68.0676	155	0
1527932348.208734000	68.0691	103	1
1527932348.304031000	68.1644	388	1
1527932348.304090000	68.1644	377	1
1527932348.320736000	68.1811	87	0
1527932348.752257000	68.6126	233	0
1527932348.752877000	68.6132	148	0
1527932348.754828000	68.6152	106	1
1527932348.756426000	68.6168	92	0
1527932348.757184000	68.6175	225	0
1527932348.758754000	68.6191	103	1
1527932348.863109000	68.7234	458	1
1527932348.863170000	68.7235	260	1
1527932348.878992000	68.7393	87	0
1527932349.229530000	69.0899	470	1
1527932349.229628000	69.09	1412	1
1527932349.229664000	69.09	1412	1
1527932349.229693000	69.09	1353	1
1527932349.245530000	69.1059	87	0
1527932349.308642000	69.169	258	0
1527932349.309310000	69.1696	148	0
1527932349.311481000	69.1718	92	0
1527932349.311757000	69.1721	112	1
1527932349.312202000	69.1725	326	0
1527932349.314775000	69.1751	100	1
1527932349.361298000	69.2216	506	1
1527932349.361384000	69.2217	259	1
1527932349.378861000	69.2392	87	0
1527932349.665973000	69.5263	445	0
1527932349.668859000	69.5292	103	1
1527932349.673289000	69.5336	80	0
1527932349.675855000	69.5362	100	1
1527932349.825700000	69.686	275	0
1527932349.826373000	69.6867	148	0
1527932349.828555000	69.6889	92	0
1527932349.828793000	69.6891	106	1
1527932349.829270000	69.6896	99	0
1527932349.831847000	69.6922	100	1
1527932349.866527000	69.7269	393	1
1527932349.866594000	69.7269	263	1
1527932349.896387000	69.7567	87	0
1527932349.905877000	69.7662	87	0
1527932350.350218000	70.2105	302	0
1527932350.350823000	70.2112	148	0
1527932350.352827000	70.2132	109	1
1527932350.356014000	70.2163	92	0
1527932350.356731000	70.2171	229	0
1527932350.358881000	70.2192	103	1
1527932350.544209000	70.4045	420	1
1527932350.544300000	70.4046	261	1
1527932350.560725000	70.4211	87	0
1527932350.673573000	70.5339	258	0
1527932350.674260000	70.5346	148	0
1527932350.676935000	70.5373	106	1
1527932350.679534000	70.5399	92	0
1527932350.680259000	70.5406	253	0
1527932350.681902000	70.5422	103	1
1527932350.981362000	70.8417	390	1
1527932350.981429000	70.8418	262	1
1527932350.998378000	70.8587	87	0
1527932351.161004000	71.0213	258	0
1527932351.161671000	71.022	148	0
1527932351.163863000	71.0242	106	1
1527932351.164339000	71.0247	92	0
1527932351.165031000	71.0254	215	0
1527932351.166926000	71.0273	103	1
1527932351.252760000	71.1131	404	1
1527932351.252850000	71.1132	260	1
1527932351.269127000	71.1295	87	0
1527932351.411178000	71.2715	233	0
1527932351.411780000	71.2721	148	0
1527932351.413988000	71.2743	106	1
1527932351.414638000	71.275	92	0
1527932351.415360000	71.2757	86	0
1527932351.416948000	71.2773	103	1
1527932351.515207000	71.3755	390	1
1527932351.515294000	71.3756	262	1
1527932351.534164000	71.3945	87	0
1527932351.972970000	71.8333	324	0
1527932351.973626000	71.834	148	0
1527932351.976005000	71.8363	106	1
1527932351.976661000	71.837	92	0
1527932351.977421000	71.8378	138	0
1527932351.978976000	71.8393	103	1
1527932352.232184000	72.0925	1072	1
1527932352.232303000	72.0926	1412	1
1527932352.232339000	72.0927	1412	1
1527932352.232368000	72.0927	1412	1
1527932352.232410000	72.0927	1412	1
1527932352.232432000	72.0928	1412	1
1527932352.232470000	72.0928	1412	1
1527932352.232506000	72.0928	1412	1
1527932352.232556000	72.0929	1412	1
1527932352.232592000	72.0929	1412	1
1527932352.232625000	72.093	1412	1
1527932352.232660000	72.093	1412	1
1527932352.232684000	72.093	1412	1
1527932352.232729000	72.0931	1412	1
1527932352.232764000	72.0931	1412	1
1527932352.232796000	72.0931	678	1
1527932352.234635000	72.095	440	1
1527932352.234683000	72.095	503	1
1527932352.248951000	72.1093	87	0
1527932352.251785000	72.1121	87	0
1527932352.265972000	72.1263	87	0
1527932352.690658000	72.551	397	0
1527932352.694040000	72.5544	109	1
1527932352.697253000	72.5576	80	0
1527932352.699979000	72.5603	100	1
1527932352.718509000	72.5788	271	0
1527932352.719159000	72.5795	148	0
1527932352.720971000	72.5813	103	1
1527932352.725316000	72.5856	92	0
1527932352.726067000	72.5864	225	0
1527932352.728045000	72.5884	103	1
1527932352.918237000	72.7786	389	1
1527932352.918327000	72.7787	259	1
1527932352.935012000	72.7953	87	0
1527932353.383932000	73.2443	258	0
1527932353.384600000	73.2449	148	0
1527932353.385734000	73.2461	92	0
1527932353.386501000	73.2468	236	0
1527932353.387014000	73.2473	112	1
1527932353.447195000	73.3075	391	1
1527932353.447260000	73.3076	260	1
1527932353.464199000	73.3245	87	0
1527932353.900604000	73.7609	233	0
1527932353.901205000	73.7615	148	0
1527932353.903031000	73.7634	106	1
1527932353.904340000	73.7647	92	0
1527932353.905034000	73.7654	124	0
1527932353.907067000	73.7674	103	1
1527932354.098303000	73.9586	389	1
1527932354.098365000	73.9587	263	1
1527932354.114348000	73.9747	87	0
1527932354.556114000	74.4164	259	0
1527932354.556835000	74.4172	148	0
1527932354.559072000	74.4194	106	1
1527932354.559869000	74.4202	92	0
1527932354.560563000	74.4209	194	0
1527932354.563070000	74.4234	103	1
1527932355.179411000	75.0397	392	1
1527932355.179503000	75.0398	259	1
1527932355.196439000	75.0568	87	0
1527932355.628521000	75.4889	329	0
1527932355.629186000	75.4895	148	0
1527932355.631138000	75.4915	106	1
1527932355.631828000	75.4922	92	0
1527932355.632503000	75.4928	132	0
1527932355.634190000	75.4945	103	1
1527932355.716363000	75.5767	456	1
1527932355.716458000	75.5768	259	1
1527932355.732623000	75.593	87	0
1527932355.738059000	75.5984	87	0
1527932356.165502000	76.0258	259	0
1527932356.166135000	76.0265	148	0
1527932356.168307000	76.0286	109	1
1527932356.170190000	76.0305	92	0
1527932356.170911000	76.0312	244	0
1527932356.173221000	76.0336	103	1
1527932356.337621000	76.198	557	1
1527932356.337683000	76.198	263	1
1527932356.356642000	76.217	87	0
1527932356.787864000	76.6482	269	0
1527932356.788461000	76.6488	148	0
1527932356.790641000	76.651	92	0
1527932356.791259000	76.6516	109	1
1527932356.791312000	76.6516	340	0
1527932356.794258000	76.6546	100	1
1527932356.816369000	76.6767	509	1
1527932356.816466000	76.6768	259	1
1527932356.832717000	76.693	87	0
1527932356.965997000	76.8263	279	0
1527932356.966679000	76.827	148	0
1527932356.969266000	76.8296	106	1
1527932356.970362000	76.8307	92	0
1527932356.971128000	76.8315	187	0
1527932356.973262000	76.8336	103	1
1527932357.272479000	77.1328	389	1
1527932357.272568000	77.1329	259	1
1527932357.289642000	77.15	87	0
1527932357.742470000	77.6028	282	0
1527932357.743078000	77.6034	148	0
1527932357.745267000	77.6056	106	1
1527932357.746488000	77.6068	92	0
1527932357.747254000	77.6076	151	0
1527932357.749257000	77.6096	103	1
1527932357.828803000	77.6891	421	1
1527932357.828869000	77.6892	262	1
1527932357.845108000	77.7054	87	0
1527932357.979058000	77.8394	236	0
1527932357.979671000	77.84	148	0
1527932357.982357000	77.8427	106	1
1527932357.985299000	77.8456	92	0
1527932357.986053000	77.8464	318	0
1527932357.988333000	77.8487	103	1
1527932358.305463000	78.1658	405	1
1527932358.305550000	78.1659	259	1
1527932358.322991000	78.1833	87	0
1527932358.439659000	78.3	256	0
1527932358.440274000	78.3006	148	0
1527932358.442308000	78.3026	106	1
1527932358.443530000	78.3039	92	0
1527932358.444216000	78.3045	118	0
1527932358.446359000	78.3067	103	1
1527932358.622427000	78.4828	390	1
1527932358.622493000	78.4828	259	1
1527932358.640556000	78.5009	87	0
1527932358.751146000	78.6115	326	0
1527932358.751762000	78.6121	148	0
1527932358.754407000	78.6147	106	1
1527932358.755182000	78.6155	92	0
1527932358.755880000	78.6162	244	0
1527932358.758364000	78.6187	103	1
1527932358.867685000	78.728	390	1
1527932358.867760000	78.7281	259	1
1527932358.884584000	78.7449	87	0
1527932358.892030000	78.7524	87	0
1527932359.013258000	78.8736	258	0
1527932359.013899000	78.8742	148	0
1527932359.016412000	78.8767	109	1
1527932359.017257000	78.8776	92	0
1527932359.017955000	78.8783	133	0
1527932359.020381000	78.8807	103	1
1527932359.244702000	79.105	1095	1
1527932359.244768000	79.1051	260	1
1527932359.262373000	79.1227	87	0
1527932359.371803000	79.2321	235	0
1527932359.372418000	79.2327	148	0
1527932359.374430000	79.2348	106	1
1527932359.375506000	79.2358	92	0
1527932359.376199000	79.2365	104	0
1527932359.378401000	79.2387	103	1
1527932359.607717000	79.468	503	1
1527932359.607812000	79.4681	259	1
1527932359.625362000	79.4857	87	0
1527932359.730734000	79.5911	263	0
1527932359.731386000	79.5917	148	0
1527932359.733375000	79.5937	106	1
1527932359.734504000	79.5948	92	0
1527932359.735256000	79.5956	247	0
1527932359.737425000	79.5978	103	1
1527932360.085851000	79.9462	394	1
1527932360.085950000	79.9463	261	1
1527932360.102523000	79.9629	87	0
1527932360.248017000	80.1083	259	0
1527932360.248641000	80.109	148	0
1527932360.250070000	80.1104	92	0
1527932360.250419000	80.1107	109	1
1527932360.250751000	80.1111	209	0
1527932360.253469000	80.1138	100	1
1527932360.591607000	80.4519	391	1
1527932360.591672000	80.452	259	1
1527932360.608679000	80.469	87	0
1527932360.765861000	80.6262	233	0
1527932360.766543000	80.6269	148	0
1527932360.768499000	80.6288	106	1
1527932360.771496000	80.6318	92	0
1527932360.772203000	80.6325	288	0
1527932360.774525000	80.6349	103	1
1527932362.080880000	81.9412	390	1
1527932362.080951000	81.9413	259	1
1527932362.099127000	81.9595	87	0
1527932362.204660000	82.065	258	0
1527932362.205306000	82.0656	148	0
1527932362.207099000	82.0674	106	1
1527932362.209401000	82.0697	92	0
1527932362.210097000	82.0704	173	0
1527932362.212180000	82.0725	103	1
1527932362.347482000	82.2078	455	1
1527932362.347576000	82.2079	259	1
1527932362.364279000	82.2246	87	0
1527932362.479443000	82.3398	302	0
1527932362.480074000	82.3404	148	0
1527932362.482200000	82.3425	106	1
1527932362.482747000	82.3431	92	0
1527932362.483482000	82.3438	306	0
1527932362.485168000	82.3455	103	1
1527932362.713357000	82.5737	555	1
1527932362.713417000	82.5737	262	1
1527932362.732128000	82.5925	87	0
1527932362.846131000	82.7065	235	0
1527932362.846862000	82.7072	148	0
1527932362.849209000	82.7095	106	1
1527932362.850817000	82.7111	92	0
1527932362.851445000	82.7118	163	0
1527932362.853186000	82.7135	103	1
1527932363.158528000	83.0189	506	1
1527932363.158620000	83.019	259	1
1527932363.175894000	83.0362	87	0
1527932363.282444000	83.1428	256	0
1527932363.283056000	83.1434	148	0
1527932363.285222000	83.1456	106	1
1527932363.288612000	83.1489	92	0
1527932363.289308000	83.1496	176	0
1527932363.291233000	83.1516	103	1
1527932364.737931000	84.5983	390	1
1527932364.737997000	84.5983	262	1
1527932364.755644000	84.616	87	0
1527932364.864415000	84.7247	334	0
1527932364.865028000	84.7254	148	0
1527932364.867318000	84.7276	106	1
1527932364.868501000	84.7288	92	0
1527932364.869194000	84.7295	251	0
1527932364.871326000	84.7317	103	1
1527932368.226905000	88.0872	415	1
1527932368.227000000	88.0873	260	1
1527932368.245336000	88.1057	87	0
1527932368.359967000	88.2203	281	0
1527932368.360586000	88.2209	148	0
1527932368.362515000	88.2228	106	1
1527932368.363742000	88.2241	92	0
1527932368.364471000	88.2248	185	0
1527932368.366497000	88.2268	103	1
1527932368.412236000	88.2726	407	1
1527932368.412329000	88.2727	273	1
1527932368.429072000	88.2894	87	0
1527932368.561396000	88.4217	233	0
1527932368.562009000	88.4223	148	0
1527932368.564546000	88.4249	106	1
1527932368.565946000	88.4263	92	0
1527932368.566649000	88.427	194	0
1527932368.568455000	88.4288	103	1
1527932369.005636000	88.866	390	1
1527932369.005733000	88.8661	259	1
1527932369.023471000	88.8838	87	0
1527932369.129338000	88.9897	256	0
1527932369.129964000	88.9903	148	0
1527932369.132571000	88.9929	106	1
1527932369.132578000	88.9929	92	0
1527932369.133347000	88.9937	176	0
1527932369.135571000	88.9959	103	1
1527932369.352149000	89.2125	394	1
1527932369.352242000	89.2126	262	1
1527932369.369137000	89.2295	87	0
1527932369.375536000	89.2359	87	0
1527932369.481706000	89.342	324	0
1527932369.482448000	89.3428	148	0
1527932369.484578000	89.3449	109	1
1527932369.486007000	89.3463	92	0
1527932369.486732000	89.3471	224	0
1527932369.488514000	89.3488	103	1
1527932372.694148000	92.5545	1091	1
1527932372.694239000	92.5546	259	1
1527932372.710439000	92.5708	87	0
1527932372.905556000	92.7659	256	0
1527932372.906170000	92.7665	148	0
1527932372.908728000	92.7691	92	0
1527932372.908748000	92.7691	106	1
1527932372.909518000	92.7698	307	0
1527932372.911700000	92.772	103	1
1527932373.112193000	92.9725	503	1
1527932373.112263000	92.9726	273	1
1527932373.128282000	92.9886	87	0
1527932373.310404000	93.1707	259	0
1527932373.311093000	93.1714	148	0
1527932373.313754000	93.1741	106	1
1527932373.314965000	93.1753	92	0
1527932373.315662000	93.176	319	0
1527932373.317758000	93.1781	103	1
1527932373.549969000	93.4103	391	1
1527932373.550054000	93.4104	262	1
1527932373.568953000	93.4293	87	0
1527932373.695916000	93.5562	261	0
1527932373.696598000	93.5569	148	0
1527932373.698803000	93.5591	106	1
1527932373.700018000	93.5603	92	0
1527932373.700747000	93.5611	149	0
1527932373.702770000	93.5631	103	1
1527932373.994237000	93.8546	390	1
1527932373.994299000	93.8546	262	1
1527932374.011402000	93.8717	87	0
1527932374.122991000	93.9833	258	0
1527932374.123612000	93.9839	148	0
1527932374.125850000	93.9862	106	1
1527932374.127557000	93.9879	92	0
1527932374.128320000	93.9887	198	0
1527932374.129790000	93.9901	103	1
1527932374.456056000	94.3164	391	1
1527932374.456120000	94.3165	259	1
1527932374.472653000	94.333	87	0
1527932374.579183000	94.4395	235	0
1527932374.579791000	94.4401	148	0
1527932374.581866000	94.4422	106	1
1527932374.583648000	94.444	92	0
1527932374.584395000	94.4447	115	0
1527932374.586860000	94.4472	103	1
1527932374.864383000	94.7247	456	1
1527932374.864455000	94.7248	259	1
1527932374.880839000	94.7412	87	0
1527932374.991283000	94.8516	233	0
1527932374.991883000	94.8522	148	0
1527932374.993826000	94.8542	106	1
1527932374.995846000	94.8562	92	0
1527932374.996606000	94.8569	338	0
1527932374.998880000	94.8592	103	1
1527932375.131431000	94.9918	555	1
1527932375.131527000	94.9919	262	1
1527932375.148234000	95.0086	87	0
1527932375.573660000	95.434	326	0
1527932375.574300000	95.4346	148	0
1527932375.576356000	95.4367	92	0
1527932375.576947000	95.4373	109	1
1527932375.577197000	95.4375	309	0
1527932375.579908000	95.4402	100	1
1527932375.795302000	95.6556	506	1
1527932375.795384000	95.6557	259	1
1527932375.812901000	95.6732	87	0
1527932375.942303000	95.8026	235	0
1527932375.942918000	95.8032	148	0
1527932375.944936000	95.8053	106	1
1527932375.945611000	95.8059	92	0
1527932375.947132000	95.8075	276	0
1527932375.947857000	95.8082	103	1
1527932376.261457000	96.1218	394	1
1527932376.261524000	96.1219	261	1
1527932376.289155000	96.1495	87	0
1527932376.396067000	96.2564	255	0
1527932376.396739000	96.2571	148	0
1527932376.398994000	96.2593	106	1
1527932376.399424000	96.2598	92	0
1527932376.400490000	96.2608	261	0
1527932376.401989000	96.2623	103	1
1527932376.484104000	96.3444	415	1
1527932376.484170000	96.3445	259	1
1527932376.500647000	96.361	87	0
1527932376.607684000	96.468	311	0
1527932376.608350000	96.4687	148	0
1527932376.610998000	96.4713	106	1
1527932376.613794000	96.4741	92	0
1527932376.614486000	96.4748	110	0
1527932376.616994000	96.4773	103	1
1527932377.072963000	96.9333	402	1
1527932377.073054000	96.9334	259	1
1527932377.089211000	96.9495	87	0
1527932377.198355000	97.0587	281	0
1527932377.199028000	97.0594	148	0
1527932377.201076000	97.0614	106	1
1527932377.202422000	97.0628	92	0
1527932377.203115000	97.0634	115	0
1527932377.205003000	97.0653	103	1
1527932377.360500000	97.2208	390	1
1527932377.360569000	97.2209	259	1
1527932377.378470000	97.2388	87	0
1527932377.486642000	97.347	235	0
1527932377.487329000	97.3477	148	0
1527932377.490043000	97.3504	106	1
1527932377.494885000	97.3552	92	0
1527932377.495587000	97.3559	278	0
1527932377.498011000	97.3583	103	1
1527932377.708199000	97.5685	391	1
1527932377.708296000	97.5686	259	1
1527932377.725028000	97.5854	87	0
1527932377.828730000	97.6891	235	0
1527932377.829407000	97.6897	148	0
1527932377.832030000	97.6924	106	1
1527932377.832430000	97.6928	92	0
1527932377.833124000	97.6935	97	0
1527932377.834999000	97.6953	103	1
1527932378.035949000	97.8963	1091	1
1527932378.036045000	97.8964	259	1
1527932378.053453000	97.9138	87	0
1527932378.180731000	98.0411	259	0
1527932378.181405000	98.0417	148	0
1527932378.184022000	98.0444	106	1
1527932378.184495000	98.0448	92	0
1527932378.185195000	98.0455	118	0
1527932378.187058000	98.0474	103	1
1527932378.443461000	98.3038	508	1
1527932378.443528000	98.3039	262	1
1527932378.470643000	98.331	87	0
1527932378.578522000	98.4389	324	0
1527932378.579205000	98.4395	148	0
1527932378.581117000	98.4414	106	1
1527932378.582974000	98.4433	92	0
1527932378.583645000	98.444	310	0
1527932378.586087000	98.4464	103	1
1527932378.976165000	98.8365	392	1
1527932378.976261000	98.8366	260	1
1527932378.992216000	98.8525	87	0
1527932379.103814000	98.9641	259	0
1527932379.104423000	98.9648	148	0
1527932379.107124000	98.9675	106	1
1527932379.108658000	98.969	92	0
1527932379.109408000	98.9697	121	0
1527932379.111110000	98.9714	103	1
1527932379.448629000	99.309	391	1
1527932379.448713000	99.309	260	1
1527932379.465457000	99.3258	87	0
1527932379.580270000	99.4406	233	0
1527932379.580887000	99.4412	148	0
1527932379.583078000	99.4434	106	1
1527932379.584467000	99.4448	92	0
1527932379.585116000	99.4454	246	0
1527932379.587146000	99.4475	103	1
1527932379.925154000	99.7855	389	1
1527932379.925232000	99.7856	259	1
1527932379.944551000	99.8049	87	0
1527932380.059431000	99.9198	286	0
1527932380.060043000	99.9204	148	0
1527932380.062198000	99.9225	106	1
1527932380.063336000	99.9237	92	0
1527932380.064025000	99.9244	85	0
1527932380.066167000	99.9265	103	1
1527932380.130975000	99.9913	455	1
1527932380.131036000	99.9914	260	1
1527932380.146845000	100.007	87	0
1527932380.280039000	100.14	233	0
1527932380.280648000	100.141	148	0
1527932380.283202000	100.144	106	1
1527932380.285486000	100.146	92	0
1527932380.286341000	100.147	146	0
1527932380.288205000	100.149	103	1
1527932380.785628000	100.646	556	1
1527932380.785719000	100.646	259	1
1527932380.802699000	100.663	87	0
1527932380.941772000	100.802	235	0
1527932380.942449000	100.803	148	0
1527932380.944166000	100.804	106	1
1527932380.946070000	100.806	92	0
1527932380.946898000	100.807	268	0
1527932380.949166000	100.809	103	1
1527932381.372617000	101.233	503	1
1527932381.372708000	101.233	262	1
1527932381.389973000	101.25	87	0
1527932381.523238000	101.384	259	0
1527932381.523868000	101.384	148	0
1527932381.526272000	101.387	106	1
1527932381.528790000	101.389	92	0
1527932381.529483000	101.39	103	0
1527932381.531247000	101.392	103	1
1527932382.065706000	101.926	391	1
1527932382.065776000	101.926	260	1
1527932382.087734000	101.948	87	0
1527932382.229057000	102.089	329	0
1527932382.229670000	102.09	148	0
1527932382.232221000	102.093	106	1
1527932382.233706000	102.094	92	0
1527932382.234411000	102.095	323	0
1527932382.236238000	102.097	103	1
1527932382.579621000	102.44	418	1
1527932382.579687000	102.44	262	1
1527932382.596000000	102.456	87	0
1527932382.723852000	102.584	232	0
1527932382.724502000	102.585	148	0
1527932382.726342000	102.587	106	1
1527932382.727853000	102.588	92	0
1527932382.728611000	102.589	220	0
1527932382.730324000	102.591	103	1
1527932382.953516000	102.814	405	1
1527932382.953596000	102.814	259	1
1527932382.970063000	102.83	87	0
1527932383.099184000	102.96	259	0
1527932383.099849000	102.96	148	0
1527932383.102277000	102.963	106	1
1527932383.103005000	102.963	92	0
1527932383.103657000	102.964	303	0
1527932383.105343000	102.966	103	1
1527932383.239332000	103.1	391	1
1527932383.239416000	103.1	259	1
1527932383.256333000	103.117	87	0
1527932383.365041000	103.225	310	0
1527932383.365649000	103.226	148	0
1527932383.368378000	103.229	106	1
1527932383.369131000	103.229	92	0
1527932383.369796000	103.23	317	0
1527932383.372380000	103.233	103	1
1527932384.041790000	103.902	389	1
1527932384.041867000	103.902	262	1
1527932384.058644000	103.919	87	0
1527932384.513660000	104.374	281	0
1527932384.514264000	104.375	148	0
1527932384.516463000	104.377	106	1
1527932384.521137000	104.381	92	0
1527932384.521794000	104.382	160	0
1527932384.523434000	104.384	103	1
1527932384.641567000	104.502	1091	1
1527932384.641655000	104.502	259	1
1527932384.657877000	104.518	87	0
1527932384.770860000	104.631	236	0
1527932384.771472000	104.632	148	0
1527932384.773477000	104.634	106	1
1527932384.774899000	104.635	92	0
1527932384.776280000	104.637	86	0
1527932384.777359000	104.638	103	1
1527932385.198867000	105.059	505	1
1527932385.198929000	105.059	260	1
1527932385.216002000	105.076	87	0
1527932385.350679000	105.211	256	0
1527932385.351340000	105.212	148	0
1527932385.353505000	105.214	106	1
1527932385.353739000	105.214	92	0
1527932385.354448000	105.215	147	0
1527932385.356492000	105.217	103	1
1527932385.622812000	105.483	390	1
1527932385.622863000	105.483	259	1
1527932385.639097000	105.499	87	0
1527932385.648046000	105.508	87	0
1527932385.764067000	105.624	326	0
1527932385.764676000	105.625	148	0
1527932385.767515000	105.628	109	1
1527932385.768589000	105.629	92	0
1527932385.769288000	105.63	236	0
1527932385.771495000	105.632	103	1
1527932385.989777000	105.85	394	1
1527932385.989867000	105.85	261	1
1527932386.006939000	105.867	87	0
1527932386.446940000	106.307	258	0
1527932386.447945000	106.308	148	0
1527932386.449474000	106.31	106	1
1527932386.450508000	106.311	92	0
1527932386.451131000	106.311	205	0
1527932386.453538000	106.314	103	1
1527932386.637027000	106.497	393	1
1527932386.637121000	106.497	260	1
1527932386.653121000	106.513	87	0
1527932386.757753000	106.618	236	0
1527932386.758419000	106.619	148	0
1527932386.760552000	106.621	106	1
1527932386.762059000	106.622	92	0
1527932386.762723000	106.623	322	0
1527932386.764575000	106.625	103	1
1527932387.001797000	106.862	456	1
1527932387.001895000	106.862	261	1
1527932387.018009000	106.878	100	0
1527932387.020526000	106.881	100	1
1527932387.128851000	106.989	286	0
1527932387.129506000	106.99	148	0
1527932387.131546000	106.992	103	1
1527932387.133583000	106.994	92	0
1527932387.134275000	106.995	116	0
1527932387.136516000	106.997	103	1
1527932387.418910000	107.279	556	1
1527932387.418977000	107.279	260	1
1527932387.435580000	107.296	87	0
1527932387.980610000	107.841	236	0
1527932387.981269000	107.842	148	0
1527932387.983573000	107.844	106	1
1527932387.984282000	107.845	92	0
1527932387.985040000	107.845	189	0
1527932387.986623000	107.847	103	1
1527932387.992505000	107.853	504	1
1527932387.992584000	107.853	259	1
1527932388.009335000	107.87	87	0
1527932388.450353000	108.311	258	0
1527932388.450974000	108.311	148	0
1527932388.453689000	108.314	106	1
1527932388.454805000	108.315	92	0
1527932388.457639000	108.318	100	1
1527932388.467697000	108.328	129	0
1527932388.470676000	108.331	100	1
1527932388.609824000	108.47	395	1
1527932388.609889000	108.47	263	1
1527932388.626959000	108.487	87	0
1527932388.632640000	108.493	87	0
1527932388.766142000	108.626	233	0
1527932388.767409000	108.628	148	0
1527932388.768592000	108.629	109	1
1527932388.770527000	108.631	92	0
1527932388.771227000	108.632	289	0
1527932388.773625000	108.634	103	1
1527932388.975755000	108.836	416	1
1527932388.975856000	108.836	259	1
1527932388.992307000	108.853	87	0
1527932389.134559000	108.995	325	0
1527932389.135162000	108.995	148	0
1527932389.137698000	108.998	106	1
1527932389.139976000	109	92	0
1527932389.140694000	109.001	158	0
1527932389.142681000	109.003	103	1
1527932389.484938000	109.345	405	1
1527932389.485032000	109.345	259	1
1527932389.501444000	109.362	87	0
1527932389.639206000	109.5	236	0
1527932389.639949000	109.5	148	0
1527932389.641687000	109.502	106	1
1527932389.647144000	109.507	92	0
1527932389.647845000	109.508	235	0
1527932389.649691000	109.51	103	1
1527932390.232105000	110.092	392	1
1527932390.232194000	110.093	261	1
1527932390.248834000	110.109	87	0
1527932390.371031000	110.231	255	0
1527932390.371633000	110.232	148	0
1527932390.373771000	110.234	106	1
1527932390.375813000	110.236	92	0
1527932390.376626000	110.237	307	0
1527932390.378729000	110.239	103	1
1527932390.488883000	110.349	388	1
1527932390.488979000	110.349	259	1
1527932390.504772000	110.365	87	0
1527932390.949896000	110.81	311	0
1527932390.950501000	110.811	148	0
1527932390.952744000	110.813	106	1
1527932390.954039000	110.814	92	0
1527932390.954674000	110.815	90	0
1527932390.956769000	110.817	103	1
1527932390.967131000	110.827	1090	1
1527932390.967219000	110.828	261	1
1527932390.984103000	110.844	87	0
1527932391.097377000	110.958	281	0
1527932391.097997000	110.958	148	0
1527932391.099747000	110.96	106	1
1527932391.101073000	110.961	92	0
1527932391.101769000	110.962	255	0
1527932391.103746000	110.964	103	1
1527932391.307189000	111.168	508	1
1527932391.307255000	111.168	262	1
1527932391.324259000	111.185	87	0
[truncated: 98 more rows]
