# Supplementary material for: Method for multi-task learning fusion network traffic classification to address small sample labels
Source: Sci Rep. 2024 Jan 30;14:2518. doi: 10.1038/s41598-024-51933-8 (PMC10827795; doi:10.1038/s41598-024-51933-8)
Supplement: Supplementary file 2 — Supplementary Information 2. [file 41598_2024_51933_MOESM2_ESM.zip › QUIC Dataset/QUIC Dataset/pretraining/Google Doc/GoogleDoc-1170.txt]

1527923768.490841000	0	362	1
1527923768.490885000	4.41074e-05	112	1
1527923768.506227000	0.0153861	74	0
1527923768.506893000	0.016052	74	0
1527923768.507572000	0.016731	112	0
1527923768.705674000	0.214833	328	0
1527923768.705727000	0.214886	74	1
1527923768.706450000	0.215609	1294	0
1527923768.707131000	0.21629	1294	0
1527923768.707147000	0.216306	74	1
1527923768.707808000	0.216967	1294	0
1527923768.708785000	0.217944	1294	0
1527923768.708801000	0.21796	74	1
1527923768.709460000	0.218619	1294	0
1527923768.710400000	0.219559	1294	0
1527923768.710418000	0.219577	74	1
1527923768.711077000	0.220236	1294	0
1527923768.711738000	0.220897	753	0
1527923768.711752000	0.220911	74	1
1527923768.712498000	0.221657	1294	0
1527923768.713181000	0.22234	1294	0
1527923768.713197000	0.222356	74	1
1527923768.713848000	0.223007	1187	0
1527923768.740623000	0.249782	1294	0
1527923768.740680000	0.249839	74	1
1527923768.741314000	0.250473	1294	0
1527923768.741993000	0.251152	1294	0
1527923768.742005000	0.251164	74	1
1527923768.742669000	0.251828	1294	0
1527923768.743345000	0.252504	820	0
1527923768.743367000	0.252526	74	1
1527923768.744023000	0.253182	1294	0
1527923768.744701000	0.25386	1294	0
1527923768.744719000	0.253878	74	1
1527923768.745376000	0.254535	1294	0
1527923768.746123000	0.255282	1294	0
1527923768.746147000	0.255306	74	1
1527923768.746808000	0.255967	1294	0
1527923768.747484000	0.256643	1294	0
1527923768.747504000	0.256663	74	1
1527923768.748161000	0.25732	1294	0
1527923768.748836000	0.257995	1294	0
1527923768.748859000	0.258018	74	1
1527923768.749510000	0.258669	1294	0
1527923768.750203000	0.259362	1294	0
1527923768.750219000	0.259378	74	1
1527923768.750941000	0.2601	1294	0
1527923768.751618000	0.260777	1294	0
1527923768.751634000	0.260793	74	1
1527923768.752295000	0.261454	1294	0
1527923768.752979000	0.262138	1294	0
1527923768.752997000	0.262156	74	1
1527923768.753630000	0.262789	696	0
1527923768.754321000	0.26348	1294	0
1527923768.754346000	0.263505	74	1
1527923768.754993000	0.264152	1294	0
1527923768.755731000	0.26489	1294	0
1527923768.755749000	0.264908	74	1
1527923768.756417000	0.265576	1294	0
1527923768.757084000	0.266243	1082	0
1527923768.757102000	0.266261	74	1
1527923768.757760000	0.266919	1294	0
1527923768.774042000	0.283201	1294	0
1527923768.774102000	0.283261	74	1
1527923768.774733000	0.283892	1294	0
1527923768.775411000	0.28457	1294	0
1527923768.775429000	0.284588	74	1
1527923768.776151000	0.28531	1294	0
1527923768.776829000	0.285988	1294	0
1527923768.776850000	0.286009	74	1
1527923768.777506000	0.286665	1294	0
1527923768.778234000	0.287393	1294	0
1527923768.778250000	0.287409	74	1
1527923768.778902000	0.288061	861	0
1527923768.779814000	0.288973	112	1
1527923768.837248000	0.346407	74	0
1527923769.219686000	0.728845	1195	1
1527923769.219768000	0.728927	1434	1
1527923769.219781000	0.72894	886	1
1527923769.225738000	0.734897	223	1
1527923769.236645000	0.745804	74	0
1527923769.237307000	0.746466	74	0
1527923769.239244000	0.748403	74	0
1527923769.248907000	0.758066	74	0
1527923769.424462000	0.933621	420	0
1527923769.425122000	0.934281	104	0
1527923769.425144000	0.934303	74	1
1527923769.425882000	0.935041	112	0
1527923769.426011000	0.93517	112	1
1527923769.439892000	0.949051	74	0
1527923769.479373000	0.988532	222	1
1527923769.500683000	1.00984	74	0
1527923769.595909000	1.10507	280	0
1527923769.596666000	1.10583	1294	0
1527923769.596694000	1.10585	74	1
1527923769.597306000	1.10647	1294	0
1527923769.597985000	1.10714	1294	0
1527923769.597999000	1.10716	74	1
1527923769.598717000	1.10788	1294	0
1527923769.599402000	1.10856	1294	0
1527923769.599416000	1.10858	74	1
1527923769.600076000	1.10924	1294	0
1527923769.600741000	1.1099	825	0
1527923769.600756000	1.10992	74	1
1527923769.601401000	1.11056	295	0
1527923769.602248000	1.11141	263	0
1527923769.602267000	1.11143	74	1
1527923769.602841000	1.112	112	1
1527923769.616274000	1.12543	74	0
1527923769.686274000	1.19543	426	0
1527923769.686974000	1.19613	1246	0
1527923769.687002000	1.19616	74	1
1527923769.690357000	1.19952	153	0
1527923769.691074000	1.20023	196	0
1527923769.691097000	1.20026	74	1
1527923769.691770000	1.20093	112	0
1527923769.691893000	1.20105	112	1
1527923769.711075000	1.22023	74	0
1527923771.224901000	2.73406	237	1
1527923771.240891000	2.75005	74	0
1527923771.584011000	3.09317	278	0
1527923771.584707000	3.09387	1294	0
1527923771.584738000	3.0939	74	1
1527923771.585407000	3.09457	1209	0
1527923771.601283000	3.11044	212	0
1527923771.601332000	3.11049	74	1
1527923771.601985000	3.11114	277	0
1527923771.602656000	3.11181	112	0
1527923771.602673000	3.11183	74	1
1527923771.603013000	3.11217	112	1
1527923771.616663000	3.12582	74	0
1527923772.295173000	3.80433	298	1
1527923772.295268000	3.80443	1434	1
1527923772.295273000	3.80443	1434	1
1527923772.295276000	3.80444	236	1
1527923772.295330000	3.80449	1434	1
1527923772.295337000	3.8045	1434	1
1527923772.295340000	3.8045	236	1
1527923772.295394000	3.80455	1434	1
1527923772.295401000	3.80456	1434	1
1527923772.295404000	3.80456	236	1
1527923772.295479000	3.80464	1434	1
1527923772.295483000	3.80464	1434	1
1527923772.295486000	3.80465	236	1
1527923772.308601000	3.81776	74	0
1527923772.308783000	3.81794	1434	1
1527923772.308791000	3.81795	1434	1
1527923772.308795000	3.81795	1434	1
1527923772.308799000	3.81796	1434	1
1527923772.308802000	3.81796	376	1
1527923772.310072000	3.81923	74	0
1527923772.310745000	3.8199	74	0
1527923772.311417000	3.82058	74	0
1527923772.312091000	3.82125	74	0
1527923772.312762000	3.82192	74	0
1527923772.313436000	3.8226	74	0
1527923772.314108000	3.82327	74	0
1527923772.314784000	3.82394	74	0
1527923772.315458000	3.82462	74	0
1527923772.324056000	3.83321	74	0
1527923772.327391000	3.83655	74	0
1527923772.328048000	3.83721	74	0
1527923772.328721000	3.83788	74	0
1527923772.457512000	3.96667	422	0
1527923772.458137000	3.9673	104	0
1527923772.458160000	3.96732	74	1
1527923772.458816000	3.96798	112	0
1527923772.458983000	3.96814	112	1
1527923772.474586000	3.98375	74	0
1527923774.378310000	5.88747	331	1
1527923774.378393000	5.88755	1434	1
1527923774.378398000	5.88756	961	1
1527923774.382275000	5.89143	229	1
1527923774.382366000	5.89153	1434	1
1527923774.382370000	5.89153	1434	1
1527923774.382374000	5.89153	236	1
1527923774.382413000	5.89157	569	1
1527923774.392547000	5.90171	74	0
1527923774.393211000	5.90237	74	0
1527923774.393885000	5.90304	74	0
1527923774.398619000	5.90778	74	0
1527923774.399277000	5.90844	74	0
1527923774.399948000	5.90911	74	0
1527923774.400618000	5.90978	74	0
1527923774.403367000	5.91253	171	1
1527923774.412727000	5.92189	108	1
1527923774.417424000	5.92658	74	0
1527923774.426107000	5.93527	74	0
1527923774.497056000	6.00622	419	0
1527923774.500429000	6.00959	104	0
1527923774.500481000	6.00964	74	1
1527923774.501120000	6.01028	112	0
1527923774.501520000	6.01068	112	1
1527923774.519440000	6.0286	74	0
1527923774.814167000	6.32333	510	0
1527923774.814807000	6.32397	380	0
1527923774.814838000	6.324	74	1
1527923774.815502000	6.32466	309	0
1527923774.815836000	6.325	112	1
1527923774.840546000	6.3497	74	0
1527923774.863505000	6.37266	256	1
1527923774.877384000	6.38654	74	0
1527923775.188809000	6.69797	858	0
1527923775.190000000	6.69916	1294	0
1527923775.190035000	6.69919	74	1
1527923775.190695000	6.69985	1294	0
1527923775.191380000	6.70054	1294	0
1527923775.191398000	6.70056	74	1
1527923775.192039000	6.7012	759	0
1527923775.192729000	6.70189	1294	0
1527923775.192747000	6.70191	74	1
1527923775.193402000	6.70256	1294	0
1527923775.194067000	6.70323	464	0
1527923775.194083000	6.70324	74	1
1527923775.194752000	6.70391	1294	0
1527923775.195428000	6.70459	1294	0
1527923775.195454000	6.70461	74	1
1527923775.196167000	6.70533	1294	0
1527923775.196837000	6.706	721	0
1527923775.196850000	6.70601	74	1
1527923775.197522000	6.70668	1294	0
1527923775.198171000	6.70733	225	0
1527923775.198190000	6.70735	74	1
1527923775.198876000	6.70803	1294	0
1527923775.199552000	6.70871	1294	0
1527923775.199582000	6.70874	74	1
1527923775.200226000	6.70939	1294	0
1527923775.200889000	6.71005	948	0
1527923775.200909000	6.71007	74	1
1527923775.213970000	6.72313	1294	0
1527923775.214622000	6.72378	890	0
1527923775.214646000	6.72381	74	1
1527923775.215338000	6.7245	1294	0
1527923775.216165000	6.72532	1294	0
1527923775.216182000	6.72534	74	1
1527923775.216845000	6.726	1294	0
1527923775.217509000	6.72667	809	0
1527923775.217533000	6.72669	74	1
1527923775.218188000	6.72735	932	0
1527923775.218872000	6.72803	1294	0
1527923775.218898000	6.72806	74	1
1527923775.219547000	6.72871	1294	0
1527923775.220221000	6.72938	1294	0
1527923775.220238000	6.7294	74	1
1527923775.220898000	6.73006	1294	0
1527923775.221546000	6.73071	445	0
1527923775.221564000	6.73072	74	1
1527923775.222243000	6.7314	1294	0
1527923775.222922000	6.73208	1294	0
1527923775.222940000	6.7321	74	1
1527923775.223595000	6.73275	1294	0
1527923775.224255000	6.73341	720	0
1527923775.224268000	6.73343	74	1
1527923775.224949000	6.73411	1294	0
1527923775.225650000	6.73481	509	0
1527923775.225677000	6.73484	74	1
1527923775.226352000	6.73551	1294	0
1527923775.227025000	6.73618	1294	0
1527923775.227047000	6.73621	74	1
1527923775.227704000	6.73686	1294	0
1527923775.228370000	6.73753	964	0
1527923775.228384000	6.73754	74	1
1527923775.229053000	6.73821	1294	0
1527923775.229695000	6.73885	217	0
1527923775.229704000	6.73886	74	1
1527923775.230401000	6.73956	1294	0
1527923775.231075000	6.74023	1294	0
1527923775.231092000	6.74025	74	1
1527923775.231749000	6.74091	1294	0
1527923775.232405000	6.74156	656	0
1527923775.232422000	6.74158	74	1
1527923775.233091000	6.74225	1097	0
1527923775.233768000	6.74293	1294	0
1527923775.233782000	6.74294	74	1
1527923775.234443000	6.7436	1294	0
1527923775.235112000	6.74427	1092	0
1527923775.235127000	6.74429	74	1
1527923775.235858000	6.74502	1294	0
1527923775.236547000	6.74571	1294	0
1527923775.236569000	6.74573	74	1
1527923775.237196000	6.74636	371	0
1527923775.240045000	6.7492	74	1
1527923775.252398000	6.76156	1294	0
1527923775.253067000	6.76223	1294	0
1527923775.253100000	6.76226	74	1
1527923775.253752000	6.76291	873	0
1527923775.254322000	6.76348	112	1
1527923775.269589000	6.77875	74	0
1527923777.750166000	9.25933	513	1
1527923777.750245000	9.2594	311	1
1527923777.752867000	9.26203	341	1
1527923777.752962000	9.26212	1434	1
1527923777.752966000	9.26213	1434	1
1527923777.752972000	9.26213	236	1
1527923777.753039000	9.2622	780	1
1527923777.765883000	9.27504	74	0
1527923777.766547000	9.27571	74	0
1527923777.770008000	9.27917	74	0
1527923777.770666000	9.27982	74	0
1527923777.771338000	9.2805	74	0
1527923777.772007000	9.28117	74	0
1527923777.793028000	9.30219	386	1
1527923777.806832000	9.31599	74	0
1527923777.936975000	9.44613	424	0
1527923777.945048000	9.45421	104	0
1527923777.945107000	9.45427	74	1
1527923777.945892000	9.45505	112	0
1527923777.946086000	9.45525	112	1
1527923777.947334000	9.45649	322	0
1527923777.948013000	9.45717	251	0
1527923777.948035000	9.45719	74	1
1527923777.953757000	9.46292	119	0
1527923777.971114000	9.48027	74	0
1527923778.068008000	9.57717	282	0
1527923778.068042000	9.5772	74	1
1527923778.069632000	9.57879	1294	0
1527923778.070291000	9.57945	477	0
1527923778.070309000	9.57947	74	1
1527923778.071046000	9.58021	713	0
1527923778.071734000	9.58089	867	0
1527923778.071748000	9.58091	74	1
1527923778.072848000	9.58201	671	0
1527923778.074794000	9.58395	580	0
1527923778.074809000	9.58397	74	1
1527923778.076767000	9.58593	849	0
1527923778.078079000	9.58724	537	0
1527923778.078097000	9.58726	74	1
1527923778.080901000	9.59006	1038	0
1527923778.081574000	9.59073	808	0
1527923778.081588000	9.59075	74	1
1527923778.083214000	9.59237	748	0
1527923778.085063000	9.59422	557	0
1527923778.085079000	9.59424	74	1
1527923778.087217000	9.59638	774	0
1527923778.088152000	9.59731	745	0
1527923778.088168000	9.59733	74	1
1527923778.090240000	9.5994	711	0
1527923778.091082000	9.60024	912	0
1527923778.091097000	9.60026	74	1
1527923778.092695000	9.60185	658	0
1527923778.093377000	9.60254	955	0
1527923778.093392000	9.60255	74	1
1527923778.103839000	9.613	275	0
1527923778.104508000	9.61367	108	0
1527923778.104522000	9.61368	74	1
1527923778.105212000	9.61437	112	0
1527923778.105334000	9.61449	112	1
1527923778.120040000	9.6292	74	0
1527923778.769491000	10.2787	491	1
1527923778.769565000	10.2787	126	1
1527923778.777308000	10.2865	306	1
1527923778.783353000	10.2925	74	0
1527923778.784013000	10.2932	74	0
1527923778.786070000	10.2952	541	1
1527923778.791300000	10.3005	74	0
1527923778.799901000	10.3091	74	0
1527923779.064776000	10.5739	334	0
1527923779.065428000	10.5746	214	0
1527923779.065452000	10.5746	74	1
1527923779.071368000	10.5805	243	0
1527923779.072025000	10.5812	244	0
1527923779.072048000	10.5812	74	1
1527923779.072722000	10.5819	112	0
1527923779.076737000	10.5859	112	1
1527923779.090325000	10.5995	74	0
1527923779.109955000	10.6191	283	0
1527923779.110613000	10.6198	256	0
1527923779.110643000	10.6198	74	1
1527923779.113907000	10.6231	249	0
1527923779.114567000	10.6237	296	0
1527923779.114591000	10.6237	74	1
1527923779.115261000	10.6244	112	0
1527923779.115380000	10.6245	112	1
1527923779.168593000	10.6778	74	0
1527923779.426153000	10.9353	283	0
1527923779.426820000	10.936	360	0
1527923779.426841000	10.936	74	1
1527923779.432119000	10.9413	293	0
1527923779.432777000	10.9419	131	0
1527923779.432800000	10.942	74	1
1527923779.433475000	10.9426	112	0
1527923779.433610000	10.9428	112	1
1527923779.447519000	10.9567	74	0
1527923779.836308000	11.3455	490	1
1527923779.836381000	11.3455	111	1
1527923779.850604000	11.3598	74	0
1527923779.851262000	11.3604	74	0
1527923780.000690000	11.5098	1199	1
1527923780.000769000	11.5099	274	1
1527923780.015022000	11.5242	74	0
1527923780.015738000	11.5249	74	0
1527923780.131160000	11.6403	284	0
1527923780.131906000	11.6411	517	0
1527923780.131934000	11.6411	74	1
1527923780.135900000	11.6451	179	0
1527923780.136573000	11.6457	112	0
1527923780.136604000	11.6458	74	1
1527923780.136716000	11.6459	112	1
1527923780.151183000	11.6603	74	0
1527923780.640120000	12.1493	374	1
1527923780.640227000	12.1494	1434	1
1527923780.640232000	12.1494	1434	1
1527923780.640236000	12.1494	236	1
1527923780.640300000	12.1495	1434	1
1527923780.640305000	12.1495	1434	1
1527923780.640308000	12.1495	236	1
1527923780.640360000	12.1495	1434	1
1527923780.640366000	12.1495	1434	1
1527923780.640372000	12.1495	236	1
1527923780.640431000	12.1496	1434	1
1527923780.640437000	12.1496	1434	1
1527923780.640440000	12.1496	236	1
1527923780.657480000	12.1666	74	0
1527923780.657712000	12.1669	1434	1
1527923780.657718000	12.1669	1434	1
1527923780.657721000	12.1669	1434	1
1527923780.657725000	12.1669	1434	1
1527923780.657728000	12.1669	1434	1
1527923780.657731000	12.1669	1434	1
1527923780.657736000	12.1669	1434	1
1527923780.657739000	12.1669	1434	1
1527923780.657742000	12.1669	1434	1
1527923780.657754000	12.1669	1434	1
1527923780.657758000	12.1669	1000	1
1527923780.660254000	12.1694	74	0
1527923780.660991000	12.1702	74	0
1527923780.661172000	12.1703	1434	1
1527923780.661179000	12.1703	1434	1
1527923780.661184000	12.1703	236	1
1527923780.661742000	12.1709	74	0
1527923780.662866000	12.172	74	0
1527923780.663008000	12.1722	1434	1
1527923780.663014000	12.1722	1434	1
1527923780.663019000	12.1722	1434	1
1527923780.663024000	12.1722	1434	1
1527923780.663029000	12.1722	1434	1
1527923780.663034000	12.1722	1434	1
1527923780.663040000	12.1722	1434	1
1527923780.663044000	12.1722	1434	1
1527923780.663049000	12.1722	1434	1
1527923780.663054000	12.1722	1434	1
1527923780.663064000	12.1722	1000	1
1527923780.663627000	12.1728	74	0
1527923780.664358000	12.1735	74	0
1527923780.664529000	12.1737	918	1
1527923780.671540000	12.1807	280	0
1527923780.672201000	12.1814	206	0
1527923780.672216000	12.1814	74	1
1527923780.674046000	12.1832	74	0
1527923780.674666000	12.1838	74	0
1527923780.675459000	12.1846	74	0
1527923780.676199000	12.1854	74	0
1527923780.676830000	12.186	74	0
1527923780.678173000	12.1873	260	0
1527923780.678837000	12.188	318	0
1527923780.678863000	12.188	74	1
1527923780.679482000	12.1886	112	0
1527923780.679633000	12.1888	112	1
1527923780.680191000	12.1894	74	0
1527923780.681456000	12.1906	74	0
1527923780.682195000	12.1914	74	0
1527923780.683058000	12.1922	74	0
1527923780.683789000	12.1929	74	0
1527923780.684471000	12.1936	74	0
1527923780.712790000	12.2219	74	0
1527923780.713499000	12.2227	74	0
1527923780.917253000	12.4264	362	1
1527923780.917365000	12.4265	298	1
1527923780.940701000	12.4499	74	0
1527923780.964513000	12.4737	381	1
1527923780.991228000	12.5004	421	0
1527923781.001619000	12.5108	104	0
1527923781.001681000	12.5108	74	1
1527923781.002308000	12.5115	112	0
1527923781.002456000	12.5116	112	1
1527923781.015468000	12.5246	396	1
1527923781.015534000	12.5247	272	1
1527923781.029338000	12.5385	74	0
1527923781.196713000	12.7059	583	0
1527923781.197400000	12.7066	901	0
1527923781.197423000	12.7066	74	1
1527923781.199207000	12.7084	258	0
1527923781.199886000	12.709	183	0
1527923781.199909000	12.7091	74	1
1527923781.200585000	12.7097	112	0
1527923781.200726000	12.7099	112	1
1527923781.209658000	12.7188	279	0
1527923781.210374000	12.7195	269	0
1527923781.210397000	12.7196	74	1
1527923781.217658000	12.7268	366	0
1527923781.218366000	12.7275	199	0
1527923781.218392000	12.7276	74	1
1527923781.219067000	12.7282	112	0
1527923781.219249000	12.7284	112	1
1527923781.242118000	12.7513	283	0
1527923781.242783000	12.7519	408	0
1527923781.242810000	12.752	74	1
1527923781.249834000	12.759	304	0
1527923781.250494000	12.7597	117	0
1527923781.250522000	12.7597	74	1
1527923781.251193000	12.7604	112	0
1527923781.251314000	12.7605	112	1
1527923781.325675000	12.8348	74	0
1527923781.334103000	12.8433	280	0
1527923781.334797000	12.844	391	0
1527923781.334822000	12.844	74	1
1527923781.342220000	12.8514	336	0
1527923781.342892000	12.8521	162	0
1527923781.342910000	12.8521	74	1
1527923781.343591000	12.8528	112	0
1527923781.343746000	12.8529	112	1
1527923781.358762000	12.8679	74	0
1527923781.419764000	12.9289	396	1
1527923781.419810000	12.929	273	1
1527923781.433836000	12.943	74	0
1527923781.750283000	13.2594	281	0
1527923781.750950000	13.2601	354	0
1527923781.750979000	13.2601	74	1
1527923781.756552000	13.2657	122	0
1527923781.757187000	13.2663	108	0
1527923781.757210000	13.2664	74	1
1527923781.757901000	13.2671	112	0
1527923781.758043000	13.2672	112	1
1527923781.771729000	13.2809	74	0
1527923781.856754000	13.3659	395	1
1527923781.856837000	13.366	271	1
1527923781.870646000	13.3798	74	0
1527923781.871294000	13.3805	74	0
1527923782.163437000	13.6726	283	0
1527923782.164023000	13.6732	171	0
1527923782.164047000	13.6732	74	1
1527923782.169311000	13.6785	247	0
1527923782.169912000	13.6791	330	0
1527923782.169942000	13.6791	74	1
1527923782.170625000	13.6798	112	0
1527923782.170767000	13.6799	112	1
1527923782.193824000	13.703	74	0
1527923782.345637000	13.8548	532	1
1527923782.345717000	13.8549	271	1
1527923782.359206000	13.8684	74	0
1527923782.359894000	13.8691	74	0
1527923782.651862000	14.161	283	0
1527923782.652516000	14.1617	290	0
1527923782.652545000	14.1617	74	1
1527923782.657296000	14.1665	336	0
1527923782.657927000	14.1671	216	0
1527923782.657944000	14.1671	74	1
1527923782.658606000	14.1678	112	0
1527923782.658740000	14.1679	112	1
1527923782.677235000	14.1864	74	0
1527923782.827733000	14.3369	404	1
1527923782.827817000	14.337	271	1
1527923782.841521000	14.3507	74	0
1527923782.842194000	14.3514	74	0
1527923783.135674000	14.6448	281	0
1527923783.136292000	14.6455	302	0
1527923783.136313000	14.6455	74	1
1527923783.145195000	14.6544	307	0
1527923783.146082000	14.6552	287	0
1527923783.146109000	14.6553	74	1
1527923783.146708000	14.6559	112	0
1527923783.146852000	14.656	112	1
1527923783.160835000	14.67	74	0
1527923783.207953000	14.7171	507	1
1527923783.208009000	14.7172	265	1
1527923783.222630000	14.7318	74	0
1527923783.223305000	14.7325	74	0
1527923783.355089000	14.8642	281	0
1527923783.355849000	14.865	253	0
1527923783.355871000	14.865	74	1
1527923783.361825000	14.871	199	0
1527923783.362496000	14.8717	282	0
1527923783.362533000	14.8717	74	1
1527923783.363183000	14.8723	112	0
1527923783.363310000	14.8725	112	1
1527923783.376821000	14.886	74	0
1527923783.539268000	15.0484	455	1
1527923783.539330000	15.0485	325	1
1527923783.552643000	15.0618	74	0
1527923783.557675000	15.0668	74	0
1527923783.683653000	15.1928	280	0
1527923783.684297000	15.1935	328	0
1527923783.684321000	15.1935	74	1
1527923783.691061000	15.2002	170	0
1527923783.691722000	15.2009	167	0
1527923783.691754000	15.2009	74	1
1527923783.692422000	15.2016	112	0
1527923783.692548000	15.2017	112	1
1527923783.707493000	15.2167	74	0
1527923783.870759000	15.3799	391	1
1527923783.870847000	15.38	265	1
1527923783.884409000	15.3936	74	0
1527923783.885018000	15.3942	74	0
1527923784.192161000	15.7013	283	0
1527923784.192761000	15.7019	322	0
1527923784.192787000	15.7019	74	1
1527923784.198657000	15.7078	279	0
1527923784.199367000	15.7085	318	0
1527923784.199392000	15.7086	74	1
1527923784.200040000	15.7092	112	0
1527923784.200188000	15.7093	112	1
1527923784.216413000	15.7256	74	0
1527923785.296165000	16.8053	1267	1
1527923785.296253000	16.8054	274	1
1527923785.310832000	16.82	74	0
1527923785.311602000	16.8208	74	0
1527923785.605691000	17.1149	281	0
1527923785.606301000	17.1155	325	0
1527923785.606320000	17.1155	74	1
1527923785.611406000	17.1206	213	0
1527923785.612085000	17.1212	247	0
1527923785.612106000	17.1213	74	1
1527923785.612711000	17.1219	112	0
1527923785.612846000	17.122	112	1
1527923785.626458000	17.1356	74	0
1527923785.828623000	17.3378	391	1
1527923785.828711000	17.3379	273	1
1527923785.842240000	17.3514	74	0
1527923785.842913000	17.3521	74	0
1527923785.998320000	17.5075	281	0
1527923785.998991000	17.5082	320	0
1527923785.999011000	17.5082	74	1
1527923786.005204000	17.5144	142	0
1527923786.005914000	17.5151	317	0
1527923786.005938000	17.5151	74	1
1527923786.006580000	17.5157	112	0
1527923786.006714000	17.5159	112	1
1527923786.021898000	17.5311	74	0
1527923786.228586000	17.7377	391	1
1527923786.228674000	17.7378	272	1
1527923786.252578000	17.7617	74	0
1527923786.253327000	17.7625	74	0
1527923786.556139000	18.0653	283	0
1527923786.556790000	18.0659	197	0
1527923786.556815000	18.066	74	1
1527923786.563532000	18.0727	352	0
1527923786.564284000	18.0734	144	0
1527923786.564318000	18.0735	74	1
1527923786.564917000	18.0741	112	0
1527923786.565076000	18.0742	112	1
1527923786.580325000	18.0895	74	0
1527923786.670537000	18.1797	392	1
1527923786.670591000	18.1798	273	1
1527923786.684541000	18.1937	74	0
1527923786.685276000	18.1944	74	0
1527923786.977503000	18.4867	283	0
1527923786.978201000	18.4874	326	0
1527923786.978223000	18.4874	74	1
1527923786.983521000	18.4927	170	0
1527923786.984253000	18.4934	138	0
1527923786.984277000	18.4934	74	1
1527923786.984885000	18.494	112	0
1527923786.985022000	18.4942	112	1
1527923786.999990000	18.5091	74	0
1527923787.153058000	18.6622	395	1
1527923787.153145000	18.6623	276	1
1527923787.168114000	18.6773	74	0
1527923787.168784000	18.6779	74	0
1527923787.328935000	18.8381	283	0
1527923787.329610000	18.8388	183	0
1527923787.329634000	18.8388	74	1
1527923787.334394000	18.8436	163	0
1527923787.335121000	18.8443	143	0
1527923787.335147000	18.8443	74	1
1527923787.335856000	18.845	112	0
1527923787.335999000	18.8452	112	1
1527923787.350163000	18.8593	74	0
1527923787.690890000	19.2	397	1
1527923787.690976000	19.2001	272	1
1527923787.704478000	19.2136	74	0
1527923787.705175000	19.2143	74	0
1527923788.004540000	19.5137	284	0
1527923788.005187000	19.5143	248	0
1527923788.005208000	19.5144	74	1
1527923788.011377000	19.5205	295	0
1527923788.012052000	19.5212	193	0
1527923788.012070000	19.5212	74	1
1527923788.012725000	19.5219	112	0
1527923788.012872000	19.522	112	1
1527923788.017303000	19.5265	394	1
1527923788.017349000	19.5265	272	1
1527923788.028137000	19.5373	74	0
1527923788.031633000	19.5408	74	0
1527923788.032318000	19.5415	74	0
1527923788.328413000	19.8376	281	0
1527923788.329015000	19.8382	187	0
1527923788.329034000	19.8382	74	1
1527923788.340017000	19.8492	232	0
1527923788.340691000	19.8499	159	0
1527923788.340718000	19.8499	74	1
1527923788.341319000	19.8505	112	0
1527923788.341489000	19.8506	112	1
1527923788.356540000	19.8657	74	0
1527923789.576223000	21.0854	535	1
1527923789.576286000	21.0854	273	1
1527923789.590628000	21.0998	74	0
1527923789.591358000	21.1005	74	0
1527923789.907772000	21.4169	283	0
1527923789.908429000	21.4176	205	0
1527923789.908461000	21.4176	74	1
1527923789.914829000	21.424	265	0
1527923789.915563000	21.4247	192	0
1527923789.915593000	21.4248	74	1
1527923789.916265000	21.4254	112	0
1527923789.916458000	21.4256	112	1
1527923789.931410000	21.4406	74	0
1527923790.096554000	21.6057	404	1
1527923790.096610000	21.6058	272	1
1527923790.110451000	21.6196	74	0
1527923790.111179000	21.6203	74	0
1527923790.429450000	21.9386	283	0
1527923790.430119000	21.9393	313	0
1527923790.430141000	21.9393	74	1
1527923790.435642000	21.9448	347	0
1527923790.436320000	21.9455	143	0
1527923790.436342000	21.9455	74	1
1527923790.437065000	21.9462	112	0
1527923790.437197000	21.9464	112	1
1527923790.454028000	21.9632	74	0
1527923790.576031000	22.0852	505	1
1527923790.576085000	22.0852	272	1
1527923790.590410000	22.0996	74	0
1527923790.591141000	22.1003	74	0
1527923790.893041000	22.4022	281	0
1527923790.893706000	22.4029	388	0
1527923790.893725000	22.4029	74	1
1527923790.899583000	22.4087	289	0
1527923790.900284000	22.4094	335	0
1527923790.900308000	22.4095	74	1
1527923790.900911000	22.4101	112	0
1527923790.901108000	22.4103	112	1
1527923790.923829000	22.433	74	0
1527923792.409116000	23.9183	392	1
1527923792.409172000	23.9183	272	1
1527923792.432967000	23.9421	74	0
1527923792.433625000	23.9428	74	0
1527923792.745066000	24.2542	283	0
1527923792.745743000	24.2549	425	0
1527923792.745782000	24.2549	74	1
1527923792.752159000	24.2613	332	0
1527923792.752841000	24.262	307	0
1527923792.752867000	24.262	74	1
1527923792.753535000	24.2627	112	0
1527923792.753665000	24.2628	112	1
1527923792.767780000	24.2769	74	0
1527923792.948876000	24.458	452	1
1527923792.948931000	24.4581	273	1
1527923792.976621000	24.4858	74	0
1527923792.977293000	24.4865	74	0
1527923793.359944000	24.8691	283	0
1527923793.360586000	24.8697	338	0
1527923793.360612000	24.8698	74	1
1527923793.366700000	24.8759	330	0
1527923793.367447000	24.8766	189	0
1527923793.367475000	24.8766	74	1
1527923793.368070000	24.8772	112	0
1527923793.368226000	24.8774	112	1
1527923793.384153000	24.8933	74	0
1527923793.447555000	24.9567	396	1
1527923793.447600000	24.9568	275	1
1527923793.470456000	24.9796	74	0
1527923793.471116000	24.9803	74	0
1527923793.760369000	25.2695	281	0
1527923793.761090000	25.2702	380	0
1527923793.761111000	25.2703	74	1
1527923793.768130000	25.2773	141	0
1527923793.768811000	25.278	143	0
1527923793.768826000	25.278	74	1
1527923793.770155000	25.2793	112	0
1527923793.770310000	25.2795	112	1
1527923793.785233000	25.2944	74	0
1527923794.022934000	25.5321	1262	1
1527923794.022980000	25.5321	273	1
1527923794.036836000	25.546	74	0
1527923794.037536000	25.5467	74	0
1527923794.327272000	25.8364	281	0
1527923794.327900000	25.8371	195	0
1527923794.327922000	25.8371	74	1
1527923794.333856000	25.843	192	0
1527923794.334559000	25.8437	240	0
1527923794.334579000	25.8437	74	1
1527923794.335227000	25.8444	112	0
1527923794.335384000	25.8445	112	1
1527923794.350790000	25.8599	74	0
1527923794.453976000	25.9631	391	1
1527923794.454060000	25.9632	272	1
1527923794.468851000	25.978	74	0
1527923794.469568000	25.9787	74	0
1527923794.592566000	26.1017	280	0
1527923794.593158000	26.1023	365	0
1527923794.593180000	26.1023	74	1
1527923794.598259000	26.1074	322	0
1527923794.598881000	26.108	283	0
1527923794.598901000	26.1081	74	1
1527923794.599573000	26.1087	112	0
1527923794.599702000	26.1089	112	1
1527923794.614553000	26.1237	74	0
1527923794.766900000	26.2761	391	1
1527923794.766955000	26.2761	272	1
1527923794.780585000	26.2897	74	0
1527923794.781305000	26.2905	74	0
1527923795.087272000	26.5964	283	0
1527923795.087877000	26.597	385	0
1527923795.087906000	26.5971	74	1
1527923795.093643000	26.6028	239	0
1527923795.094393000	26.6036	282	0
1527923795.094416000	26.6036	74	1
1527923795.095018000	26.6042	112	0
1527923795.095159000	26.6043	112	1
1527923795.109611000	26.6188	74	0
1527923795.288123000	26.7973	392	1
1527923795.288183000	26.7973	273	1
1527923795.302420000	26.8116	74	0
1527923795.303175000	26.8123	74	0
1527923795.610132000	27.1193	281	0
1527923795.610788000	27.1199	181	0
1527923795.610825000	27.12	74	1
1527923795.619561000	27.1287	187	0
1527923795.620243000	27.1294	260	0
1527923795.620267000	27.1294	74	1
1527923795.621621000	27.1308	112	0
1527923795.621741000	27.1309	112	1
1527923795.635852000	27.145	74	0
1527923795.809332000	27.3185	392	1
1527923795.809381000	27.3185	275	1
1527923795.835811000	27.345	74	0
1527923795.837602000	27.3468	74	0
1527923796.150095000	27.6593	283	0
1527923796.150771000	27.6599	416	0
1527923796.150792000	27.66	74	1
1527923796.153673000	27.6628	244	0
1527923796.154421000	27.6636	205	0
1527923796.154447000	27.6636	74	1
1527923796.155795000	27.665	112	0
1527923796.155944000	27.6651	112	1
1527923796.172454000	27.6816	74	0
1527923796.530013000	28.0392	396	1
1527923796.530069000	28.0392	272	1
1527923796.544449000	28.0536	74	0
1527923796.545128000	28.0543	74	0
1527923796.838722000	28.3479	283	0
1527923796.839367000	28.3485	324	0
1527923796.839407000	28.3486	74	1
1527923796.844243000	28.3534	358	0
1527923796.844860000	28.354	216	0
1527923796.844883000	28.354	74	1
1527923796.845598000	28.3548	112	0
1527923796.845741000	28.3549	112	1
1527923796.861502000	28.3707	74	0
1527923797.011994000	28.5212	392	1
1527923797.012049000	28.5212	273	1
1527923797.027724000	28.5369	74	0
1527923797.028414000	28.5376	74	0
1527923797.320212000	28.8294	284	0
1527923797.320805000	28.83	321	0
1527923797.320827000	28.83	74	1
1527923797.327521000	28.8367	297	0
1527923797.328269000	28.8374	318	0
1527923797.328294000	28.8375	74	1
1527923797.328887000	28.838	112	0
1527923797.329032000	28.8382	112	1
1527923797.342025000	28.8512	74	0
1527923797.423872000	28.933	536	1
1527923797.423927000	28.9331	274	1
1527923797.439837000	28.949	74	0
1527923797.440686000	28.9498	74	0
1527923797.743413000	29.2526	281	0
1527923797.744065000	29.2532	378	0
1527923797.744101000	29.2533	74	1
1527923797.751112000	29.2603	226	0
1527923797.751808000	29.261	212	0
1527923797.751831000	29.261	74	1
1527923797.752513000	29.2617	112	0
1527923797.752630000	29.2618	112	1
1527923797.772764000	29.2819	74	0
1527923797.925548000	29.4347	408	1
1527923797.925598000	29.4348	267	1
1527923797.939815000	29.449	74	0
1527923797.945193000	29.4544	74	0
1527923798.232885000	29.742	283	0
1527923798.233588000	29.7427	339	0
1527923798.233617000	29.7428	74	1
1527923798.240684000	29.7498	252	0
1527923798.241410000	29.7506	206	0
1527923798.241436000	29.7506	74	1
1527923798.242044000	29.7512	112	0
1527923798.242182000	29.7513	112	1
1527923798.263748000	29.7729	74	0
1527923798.410235000	29.9194	508	1
1527923798.410323000	29.9195	387	1
1527923798.425156000	29.9343	74	0
1527923798.425847000	29.935	74	0
1527923798.730832000	30.24	281	0
1527923798.731472000	30.2406	190	0
1527923798.731492000	30.2407	74	1
1527923798.738117000	30.2473	164	0
1527923798.738819000	30.248	111	0
1527923798.738845000	30.248	74	1
1527923798.739517000	30.2487	112	0
1527923798.739628000	30.2488	112	1
1527923798.758235000	30.2674	74	0
1527923798.891038000	30.4002	452	1
1527923798.891117000	30.4003	267	1
1527923798.904747000	30.4139	74	0
1527923798.905473000	30.4146	74	0
1527923799.196565000	30.7057	283	0
1527923799.197159000	30.7063	366	0
1527923799.197181000	30.7063	74	1
1527923799.202651000	30.7118	180	0
1527923799.203330000	30.7125	207	0
1527923799.203351000	30.7125	74	1
1527923799.203955000	30.7131	112	0
1527923799.204096000	30.7133	112	1
1527923799.220244000	30.7294	74	0
1527923799.682191000	31.1913	393	1
1527923799.682235000	31.1914	272	1
1527923799.695301000	31.2045	74	0
1527923799.696532000	31.2057	74	0
1527923799.862291000	31.3715	281	0
1527923799.862956000	31.3721	409	0
1527923799.862978000	31.3721	74	1
1527923799.869484000	31.3786	214	0
1527923799.870155000	31.3793	154	0
1527923799.870168000	31.3793	74	1
1527923799.870829000	31.38	112	0
1527923799.870982000	31.3801	112	1
1527923799.884284000	31.3934	74	0
1527923800.164105000	31.6733	391	1
1527923800.164189000	31.6733	272	1
1527923800.178648000	31.6878	74	0
1527923800.179325000	31.6885	74	0
1527923800.302771000	31.8119	283	0
1527923800.303456000	31.8126	416	0
1527923800.303486000	31.8126	74	1
1527923800.311361000	31.8205	332	0
1527923800.312717000	31.8219	246	0
1527923800.312744000	31.8219	74	1
1527923800.313392000	31.8226	112	0
1527923800.313535000	31.8227	112	1
1527923800.328094000	31.8373	74	0
1527923800.438073000	31.9472	1263	1
1527923800.438123000	31.9473	272	1
1527923800.453891000	31.9631	74	0
1527923800.454627000	31.9638	74	0
1527923800.765747000	32.2749	281	0
1527923800.766405000	32.2756	373	0
1527923800.766428000	32.2756	74	1
1527923800.772574000	32.2817	333	0
1527923800.773253000	32.2824	158	0
1527923800.773268000	32.2824	74	1
1527923800.773949000	32.2831	112	0
1527923800.774085000	32.2832	112	1
1527923800.790980000	32.3001	74	0
1527923800.944286000	32.4534	395	1
1527923800.944335000	32.4535	273	1
1527923800.958609000	32.4678	74	0
1527923800.959282000	32.4684	74	0
1527923801.209676000	32.7188	306	1
1527923801.209784000	32.7189	1434	1
1527923801.209789000	32.7189	1434	1
1527923801.209792000	32.719	236	1
1527923801.209840000	32.719	1374	1
1527923801.223400000	32.7326	74	0
1527923801.226551000	32.7357	74	0
1527923801.227289000	32.7364	74	0
1527923801.227923000	32.7371	74	0
1527923801.264367000	32.7735	281	0
1527923801.264975000	32.7741	188	0
1527923801.264995000	32.7742	74	1
1527923801.271638000	32.7808	299	0
1527923801.272329000	32.7815	330	0
1527923801.272355000	32.7815	74	1
1527923801.272952000	32.7821	112	0
1527923801.273104000	32.7823	112	1
1527923801.346895000	32.8561	74	0
1527923801.446507000	32.9557	394	1
1527923801.446585000	32.9557	327	1
1527923801.460286000	32.9694	74	0
1527923801.465581000	32.9747	74	0
1527923801.496332000	33.0055	421	0
1527923801.504733000	33.0139	104	0
1527923801.504775000	33.0139	74	1
1527923801.505540000	33.0147	112	0
1527923801.505659000	33.0148	112	1
1527923801.568989000	33.0781	74	0
1527923801.752549000	33.2617	284	0
1527923801.753210000	33.2624	308	0
1527923801.753232000	33.2624	74	1
1527923801.759037000	33.2682	316	0
1527923801.759691000	33.2689	179	0
1527923801.759724000	33.2689	74	1
1527923801.760390000	33.2695	112	0
1527923801.760532000	33.2697	112	1
1527923801.791561000	33.3007	74	0
1527923801.936423000	33.4456	397	1
1527923801.936507000	33.4457	447	1
1527923801.951420000	33.4606	74	0
1527923801.952153000	33.4613	74	0
1527923802.257124000	33.7663	283	0
1527923802.257738000	33.7669	350	0
1527923802.257762000	33.7669	74	1
1527923802.264267000	33.7734	140	0
1527923802.264944000	33.7741	164	0
1527923802.264974000	33.7741	74	1
1527923802.265682000	33.7748	112	0
1527923802.265817000	33.775	112	1
1527923802.279755000	33.7889	74	0
1527923802.372209000	33.8814	392	1
1527923802.372253000	33.8814	267	1
1527923802.385846000	33.895	74	0
1527923802.386580000	33.8957	74	0
1527923802.580247000	34.0894	280	0
1527923802.580905000	34.0901	346	0
1527923802.580931000	34.0901	74	1
1527923802.585713000	34.0949	357	0
1527923802.586451000	34.0956	213	0
1527923802.586479000	34.0956	74	1
1527923802.587075000	34.0962	112	0
1527923802.587207000	34.0964	112	1
1527923802.601923000	34.1111	74	0
1527923806.018412000	37.5276	391	1
1527923806.018500000	37.5277	267	1
1527923806.032004000	37.5412	74	0
1527923806.032720000	37.5419	74	0
1527923806.341850000	37.851	281	0
1527923806.342545000	37.8517	357	0
1527923806.342577000	37.8517	74	1
1527923806.347927000	37.8571	337	0
1527923806.348626000	37.8578	137	0
1527923806.348651000	37.8578	74	1
1527923806.349326000	37.8585	112	0
1527923806.349461000	37.8586	112	1
1527923806.365311000	37.8745	74	0
1527923806.441769000	37.9509	536	1
1527923806.441826000	37.951	507	1
1527923806.458459000	37.9676	74	0
1527923806.459130000	37.9683	74	0
1527923806.609522000	38.1187	281	0
1527923806.610136000	38.1193	327	0
1527923806.610165000	38.1193	74	1
1527923806.613074000	38.1222	247	0
1527923806.613800000	38.123	263	0
1527923806.613825000	38.123	74	1
1527923806.614427000	38.1236	112	0
1527923806.614583000	38.1237	112	1
1527923806.629538000	38.1387	74	0
1527923809.516053000	41.0252	381	1
1527923809.516156000	41.0253	1434	1
1527923809.516160000	41.0253	1434	1
1527923809.516164000	41.0253	236	1
1527923809.516196000	41.0254	1374	1
1527923809.530657000	41.0398	74	0
1527923809.531331000	41.0405	74	0
1527923809.532061000	41.0412	74	0
1527923809.532741000	41.0419	74	0
1527923809.533412000	41.0426	74	0
1527923809.717453000	41.2266	440	1
1527923809.717497000	41.2267	275	1
1527923809.732099000	41.2413	74	0
1527923809.736358000	41.2455	74	0
1527923809.804277000	41.3134	421	0
1527923809.813112000	41.3223	104	0
1527923809.813180000	41.3223	74	1
1527923809.813799000	41.323	112	0
1527923809.814110000	41.3233	112	1
1527923809.827533000	41.3367	74	0
1527923810.020212000	41.5294	280	0
1527923810.020798000	41.53	349	0
1527923810.020826000	41.53	74	1
1527923810.029874000	41.539	339	0
1527923810.031221000	41.5404	197	0
1527923810.031244000	41.5404	74	1
1527923810.031924000	41.5411	112	0
1527923810.032037000	41.5412	112	1
1527923810.047671000	41.5568	74	0
1527923810.194773000	41.7039	391	1
1527923810.194821000	41.704	275	1
1527923810.211302000	41.7205	74	0
1527923810.212043000	41.7212	74	0
1527923810.510704000	42.0199	281	0
1527923810.511308000	42.0205	379	0
1527923810.511338000	42.0205	74	1
1527923810.517478000	42.0266	192	0
1527923810.518202000	42.0274	146	0
1527923810.518227000	42.0274	74	1
1527923810.519569000	42.0287	112	0
1527923810.519711000	42.0289	112	1
1527923810.533598000	42.0428	74	0
1527923810.645782000	42.1549	454	1
1527923810.645868000	42.155	274	1
1527923810.662269000	42.1714	74	0
1527923810.662992000	42.1722	74	0
1527923810.968268000	42.4774	283	0
1527923810.968938000	42.4781	351	0
1527923810.968961000	42.4781	74	1
1527923810.974663000	42.4838	355	0
1527923810.975303000	42.4845	154	0
1527923810.975328000	42.4845	74	1
1527923810.976063000	42.4852	112	0
1527923810.976234000	42.4854	112	1
1527923810.992218000	42.5014	74	0
1527923811.111661000	42.6208	396	1
1527923811.111716000	42.6209	278	1
1527923811.127149000	42.6363	74	0
1527923811.127822000	42.637	74	0
1527923811.443833000	42.953	283	0
1527923811.444448000	42.9536	241	0
1527923811.444482000	42.9536	74	1
1527923811.449738000	42.9589	140	0
1527923811.450357000	42.9595	224	0
1527923811.450379000	42.9595	74	1
1527923811.451061000	42.9602	112	0
1527923811.451176000	42.9603	112	1
1527923811.465313000	42.9745	74	0
1527923811.569369000	43.0785	1264	1
1527923811.569418000	43.0786	273	1
1527923811.593648000	43.1028	74	0
1527923811.594309000	43.1035	74	0
1527923811.925635000	43.4348	283	0
1527923811.926229000	43.4354	192	0
1527923811.926252000	43.4354	74	1
1527923811.932456000	43.4416	202	0
1527923811.933131000	43.4423	147	0
1527923811.933156000	43.4423	74	1
1527923811.934440000	43.4436	112	0
1527923811.934591000	43.4438	112	1
1527923811.948022000	43.4572	74	0
1527923812.095710000	43.6049	393	1
1527923812.095796000	43.605	275	1
1527923812.109557000	43.6187	74	0
1527923812.110231000	43.6194	74	0
1527923812.417966000	43.9271	281	0
1527923812.418620000	43.9278	249	0
1527923812.418642000	43.9278	74	1
1527923812.423844000	43.933	267	0
1527923812.424567000	43.9337	259	0
1527923812.424596000	43.9338	74	1
1527923812.425206000	43.9344	112	0
1527923812.425363000	43.9345	112	1
1527923812.439372000	43.9485	74	0
1527923812.528667000	44.0378	394	1
1527923812.528755000	44.0379	276	1
1527923812.542694000	44.0519	74	0
1527923812.543373000	44.0525	74	0
1527923812.850942000	44.3601	283	0
1527923812.851626000	44.3608	395	0
1527923812.851646000	44.3608	74	1
1527923812.858340000	44.3675	324	0
1527923812.859011000	44.3682	343	0
1527923812.859036000	44.3682	74	1
1527923812.859637000	44.3688	112	0
1527923812.859761000	44.3689	112	1
1527923812.880782000	44.3899	74	0
1527923813.064830000	44.574	393	1
1527923813.064887000	44.574	278	1
1527923813.078679000	44.5878	74	0
1527923813.079348000	44.5885	74	0
1527923813.377272000	44.8864	281	0
1527923813.377880000	44.887	196	0
1527923813.377904000	44.8871	74	1
1527923813.384217000	44.8934	188	0
1527923813.385627000	44.8948	247	0
1527923813.385645000	44.8948	74	1
1527923813.386318000	44.8955	112	0
1527923813.386446000	44.8956	112	1
1527923813.400350000	44.9095	74	0
1527923813.563840000	45.073	392	1
1527923813.563927000	45.0731	276	1
1527923813.577846000	45.087	74	0
1527923813.578491000	45.0877	74	0
1527923813.739521000	45.2487	283	0
1527923813.740181000	45.2493	267	0
1527923813.740208000	45.2494	74	1
1527923813.745775000	45.2549	330	0
1527923813.746442000	45.2556	246	0
1527923813.746466000	45.2556	74	1
1527923813.747133000	45.2563	112	0
1527923813.747263000	45.2564	112	1
1527923813.761448000	45.2706	74	0
1527923814.025848000	45.535	397	1
1527923814.025932000	45.5351	277	1
1527923814.041273000	45.5504	74	0
1527923814.048846000	45.558	74	0
1527923814.340949000	45.8501	283	0
1527923814.341576000	45.8507	348	0
1527923814.341598000	45.8508	74	1
1527923814.346052000	45.8552	327	0
1527923814.346734000	45.8559	202	0
1527923814.346760000	45.8559	74	1
1527923814.347360000	45.8565	112	0
1527923814.347502000	45.8567	112	1
1527923814.382014000	45.8912	74	0
1527923814.443847000	45.953	393	1
1527923814.443927000	45.9531	278	1
1527923814.457781000	45.9669	74	0
1527923814.458451000	45.9676	74	0
1527923814.791821000	46.301	280	0
1527923814.792462000	46.3016	332	0
1527923814.792484000	46.3016	74	1
1527923814.798624000	46.3078	213	0
1527923814.799366000	46.3085	210	0
1527923814.799398000	46.3086	74	1
1527923814.799988000	46.3091	112	0
1527923814.800140000	46.3093	112	1
1527923814.813746000	46.3229	74	0
1527923814.925936000	46.4351	531	1
1527923814.925992000	46.4352	278	1
1527923814.939021000	46.4482	74	0
1527923814.940164000	46.4493	74	0
1527923815.227858000	46.737	284	0
1527923815.228456000	46.7376	185	0
1527923815.228479000	46.7376	74	1
1527923815.235285000	46.7444	167	0
1527923815.236710000	46.7459	287	0
1527923815.236733000	46.7459	74	1
1527923815.237334000	46.7465	112	0
1527923815.237493000	46.7467	112	1
1527923815.250547000	46.7597	74	0
1527923815.398135000	46.9073	405	1
1527923815.398213000	46.9074	278	1
1527923815.433491000	46.9427	74	0
1527923815.434211000	46.9434	74	0
1527923815.729759000	47.2389	283	0
1527923815.730370000	47.2395	308	0
1527923815.730398000	47.2396	74	1
1527923815.735844000	47.245	330	0
1527923815.736545000	47.2457	133	0
1527923815.736566000	47.2457	74	1
1527923815.737189000	47.2463	112	0
1527923815.737336000	47.2465	112	1
1527923815.751172000	47.2603	74	0
1527923815.894311000	47.4035	508	1
1527923815.894388000	47.4035	279	1
1527923815.909397000	47.4186	74	0
1527923815.910057000	47.4192	74	0
1527923816.217900000	47.7271	281	0
1527923816.218554000	47.7277	184	0
1527923816.218577000	47.7277	74	1
1527923816.224092000	47.7333	197	0
1527923816.224765000	47.7339	155	0
1527923816.224791000	47.734	74	1
1527923816.225504000	47.7347	112	0
1527923816.225638000	47.7348	112	1
1527923816.241431000	47.7506	74	0
1527923816.370861000	47.88	391	1
1527923816.370938000	47.8801	278	1
1527923816.384811000	47.894	74	0
1527923816.385542000	47.8947	74	0
1527923816.676317000	48.1855	283	0
1527923816.676907000	48.1861	271	0
1527923816.676929000	48.1861	74	1
1527923816.683240000	48.1924	338	0
1527923816.683837000	48.193	197	0
1527923816.683868000	48.193	74	1
1527923816.684536000	48.1937	112	0
1527923816.684686000	48.1938	112	1
1527923816.698730000	48.2079	74	0
1527923816.712715000	48.2219	456	1
1527923816.712757000	48.2219	272	1
1527923816.727104000	48.2363	74	0
1527923816.727779000	48.2369	74	0
1527923817.037342000	48.5465	281	0
1527923817.037954000	48.5471	229	0
1527923817.037990000	48.5471	74	1
1527923817.043633000	48.5528	138	0
1527923817.044952000	48.5541	322	0
1527923817.044970000	48.5541	74	1
1527923817.045672000	48.5548	112	0
1527923817.045806000	48.555	112	1
1527923817.060305000	48.5695	74	0
1527923817.295432000	48.8046	392	1
1527923817.295555000	48.8047	276	1
1527923817.309690000	48.8188	74	0
1527923817.310423000	48.8196	74	0
1527923817.604392000	49.1136	281	0
1527923817.604981000	49.1141	318	0
1527923817.605004000	49.1142	74	1
1527923817.610610000	49.1198	224	0
1527923817.611960000	49.1211	243	0
1527923817.611979000	49.1211	74	1
1527923817.612641000	49.1218	112	0
1527923817.612788000	49.1219	112	1
1527923817.626428000	49.1356	74	0
1527923817.777935000	49.2871	1263	1
1527923817.778015000	49.2872	277	1
1527923817.792670000	49.3018	74	0
1527923817.793342000	49.3025	74	0
1527923817.914665000	49.4238	280	0
1527923817.915322000	49.4245	410	0
1527923817.915344000	49.4245	74	1
1527923817.921076000	49.4302	234	0
1527923817.921815000	49.431	152	0
1527923817.921840000	49.431	74	1
1527923817.922565000	49.4317	112	0
1527923817.922758000	49.4319	112	1
1527923817.937149000	49.4463	74	0
1527923818.216874000	49.726	395	1
1527923818.216948000	49.7261	278	1
1527923818.231885000	49.741	74	0
1527923818.232571000	49.7417	74	0
1527923818.431592000	49.9408	281	0
1527923818.432182000	49.9413	409	0
1527923818.432216000	49.9414	74	1
1527923818.444590000	49.9537	293	0
1527923818.445263000	49.9544	164	0
1527923818.445290000	49.9544	74	1
1527923818.445930000	49.9551	112	0
1527923818.446073000	49.9552	112	1
1527923818.503397000	50.0126	74	0
1527923818.680081000	50.1892	392	1
1527923818.680128000	50.1893	277	1
1527923818.694461000	50.2036	74	0
1527923818.695131000	50.2043	74	0
1527923818.844014000	50.3532	281	0
1527923818.845071000	50.3542	374	0
1527923818.845101000	50.3543	74	1
1527923818.849966000	50.3591	290	0
1527923818.851427000	50.3606	348	0
1527923818.851452000	50.3606	74	1
1527923818.852054000	50.3612	112	0
1527923818.852204000	50.3614	112	1
1527923818.868542000	50.3777	74	0
1527923818.996075000	50.5052	395	1
1527923818.996163000	50.5053	273	1
1527923819.016052000	50.5252	74	0
1527923819.016724000	50.5259	74	0
1527923819.144147000	50.6533	280	0
1527923819.144834000	50.654	297	0
1527923819.144864000	50.654	74	1
1527923819.150260000	50.6594	137	0
1527923819.151001000	50.6602	346	0
1527923819.151025000	50.6602	74	1
1527923819.151625000	50.6608	112	0
1527923819.151758000	50.6609	112	1
1527923819.167463000	50.6766	74	0
1527923819.416184000	50.9253	395	1
1527923819.416244000	50.9254	579	1
1527923819.429651000	50.9388	74	0
1527923819.430532000	50.9397	74	0
1527923819.553683000	51.0628	280	0
1527923819.554351000	51.0635	408	0
1527923819.554372000	51.0635	74	1
1527923819.559019000	51.0682	230	0
1527923819.559700000	51.0689	279	0
1527923819.559725000	51.0689	74	1
1527923819.560316000	51.0695	112	0
1527923819.560464000	51.0696	112	1
1527923819.575285000	51.0844	74	0
1527923819.866194000	51.3754	395	1
1527923819.866236000	51.3754	269	1
1527923819.880151000	51.3893	74	0
1527923819.880789000	51.3899	74	0
1527923820.015786000	51.5249	283	0
1527923820.016450000	51.5256	419	0
1527923820.016471000	51.5256	74	1
1527923820.023071000	51.5322	262	0
1527923820.023795000	51.533	356	0
1527923820.023822000	51.533	74	1
1527923820.024431000	51.5336	112	0
1527923820.024582000	51.5337	112	1
1527923820.040007000	51.5492	74	0
1527923823.986819000	55.496	537	1
1527923823.986894000	55.4961	277	1
1527923824.001809000	55.511	74	0
1527923824.002527000	55.5117	74	0
1527923824.139398000	55.6486	283	0
1527923824.139995000	55.6492	238	0
1527923824.140022000	55.6492	74	1
1527923824.145640000	55.6548	296	0
1527923824.146330000	55.6555	349	0
1527923824.146353000	55.6555	74	1
1527923824.146956000	55.6561	112	0
1527923824.147070000	55.6562	112	1
1527923824.178904000	55.6881	74	0
1527923824.362019000	55.8712	519	1
1527923824.362074000	55.8712	274	1
1527923824.385990000	55.8951	74	0
1527923824.386724000	55.8959	74	0
1527923824.525924000	56.0351	281	0
1527923824.526658000	56.0358	372	0
1527923824.526678000	56.0358	74	1
1527923824.534262000	56.0434	342	0
1527923824.534951000	56.0441	210	0
1527923824.534976000	56.0441	74	1
1527923824.535678000	56.0448	112	0
1527923824.535847000	56.045	112	1
1527923824.549193000	56.0584	74	0
1527923824.816143000	56.3253	373	1
1527923824.816246000	56.3254	1434	1
1527923824.816251000	56.3254	1434	1
1527923824.816255000	56.3254	236	1
1527923824.816304000	56.3255	1434	1
1527923824.816320000	56.3255	318	1
1527923824.832587000	56.3417	74	0
1527923824.833185000	56.3423	74	0
1527923824.833868000	56.343	74	0
1527923824.834653000	56.3438	74	0
1527923824.840968000	56.3501	74	0
1527923824.972724000	56.4819	420	0
1527923824.982219000	56.4914	104	0
1527923824.982249000	56.4914	74	1
1527923824.982854000	56.492	112	0
1527923824.983076000	56.4922	112	1
1527923824.997145000	56.5063	74	0
1527923828.135485000	59.6446	452	1
1527923828.135536000	59.6447	273	1
1527923828.155601000	59.6648	74	0
1527923828.156326000	59.6655	74	0
1527923828.274639000	59.7838	281	0
1527923828.275251000	59.7844	361	0
1527923828.275289000	59.7844	74	1
1527923828.282092000	59.7913	261	0
1527923828.282786000	59.7919	235	0
1527923828.282809000	59.792	74	1
1527923828.283468000	59.7926	112	0
1527923828.283813000	59.793	112	1
1527923828.304215000	59.8134	74	0
1527923828.397863000	59.907	395	1
1527923828.397947000	59.9071	305	1
1527923828.412600000	59.9218	74	0
1527923828.432051000	59.9412	74	0
1527923828.547361000	60.0565	283	0
1527923828.547969000	60.0571	261	0
1527923828.547991000	60.0572	74	1
1527923828.553858000	60.063	300	0
1527923828.554639000	60.0638	339	0
1527923828.554662000	60.0638	74	1
1527923828.555265000	60.0644	112	0
1527923828.555409000	60.0646	112	1
1527923828.569281000	60.0784	74	0
1527923828.841464000	60.3506	1264	1
1527923828.841513000	60.3507	277	1
1527923828.856842000	60.366	74	0
1527923828.862466000	60.3716	74	0
1527923828.977676000	60.4868	283	0
1527923828.978285000	60.4874	295	0
1527923828.978304000	60.4875	74	1
1527923828.984716000	60.4939	147	0
1527923828.985508000	60.4947	111	0
1527923828.985529000	60.4947	74	1
1527923828.986145000	60.4953	112	0
1527923828.986301000	60.4955	112	1
1527923829.000951000	60.5101	74	0
1527923829.200271000	60.7094	393	1
1527923829.200337000	60.7095	274	1
1527923829.214251000	60.7234	74	0
1527923829.214880000	60.724	74	0
1527923829.337126000	60.8463	281	0
1527923829.337720000	60.8469	284	0
1527923829.337742000	60.8469	74	1
1527923829.346112000	60.8553	282	0
1527923829.346842000	60.856	266	0
1527923829.346873000	60.856	74	1
1527923829.347476000	60.8566	112	0
1527923829.347646000	60.8568	112	1
1527923829.366744000	60.8759	74	0
1527923832.612743000	64.1219	392	1
1527923832.612795000	64.122	274	1
1527923832.628078000	64.1372	74	0
1527923832.628750000	64.1379	74	0
1527923832.750652000	64.2598	281	0
1527923832.751384000	64.2605	311	0
1527923832.751408000	64.2606	74	1
1527923832.758402000	64.2676	305	0
1527923832.759189000	64.2683	153	0
1527923832.759216000	64.2684	74	1
1527923832.759818000	64.269	112	0
1527923832.759942000	64.2691	112	1
1527923832.779704000	64.2889	74	0
1527923832.918641000	64.4278	396	1
1527923832.918686000	64.4278	301	1
1527923832.933456000	64.4426	74	0
1527923832.943178000	64.4523	74	0
1527923833.259266000	64.7684	283	0
1527923833.259896000	64.7691	388	0
1527923833.259929000	64.7691	74	1
1527923833.266008000	64.7752	283	0
1527923833.266622000	64.7758	177	0
1527923833.266639000	64.7758	74	1
1527923833.267317000	64.7765	112	0
1527923833.267460000	64.7766	112	1
1527923833.285714000	64.7949	74	0
1527923833.292635000	64.8018	395	1
1527923833.292688000	64.8018	275	1
1527923833.307198000	64.8164	74	0
1527923833.307878000	64.817	74	0
1527923833.449483000	64.9586	281	0
1527923833.450205000	64.9594	389	0
1527923833.450223000	64.9594	74	1
1527923833.457684000	64.9668	309	0
1527923833.458356000	64.9675	225	0
1527923833.458383000	64.9675	74	1
1527923833.459043000	64.9682	112	0
1527923833.459182000	64.9683	112	1
1527923833.473852000	64.983	74	0
1527923833.589699000	65.0989	392	1
1527923833.589766000	65.0989	277	1
1527923833.604097000	65.1133	74	0
1527923833.612722000	65.1219	74	0
1527923833.754387000	65.2635	281	0
1527923833.755044000	65.2642	210	0
1527923833.755073000	65.2642	74	1
1527923833.761330000	65.2705	140	0
1527923833.762015000	65.2712	198	0
1527923833.762041000	65.2712	74	1
1527923833.762652000	65.2718	112	0
1527923833.762784000	65.2719	112	1
1527923833.777778000	65.2869	74	0
1527923833.885121000	65.3943	392	1
1527923833.885202000	65.3944	275	1
1527923833.908630000	65.4178	74	0
1527923834.041107000	65.5503	283	0
1527923834.041780000	65.5509	329	0
1527923834.041801000	65.551	74	1
1527923834.048046000	65.5572	133	0
1527923834.048812000	65.558	266	0
1527923834.048845000	65.558	74	1
1527923834.049440000	65.5586	112	0
1527923834.049585000	65.5587	112	1
1527923834.062622000	65.5718	74	0
1527923834.248728000	65.7579	536	1
1527923834.248779000	65.7579	276	1
1527923834.263227000	65.7724	74	0
1527923834.396461000	65.9056	281	0
1527923834.397114000	65.9063	230	0
1527923834.397138000	65.9063	74	1
1527923834.402410000	65.9116	195	0
1527923834.403822000	65.913	196	0
1527923834.403849000	65.913	74	1
1527923834.404457000	65.9136	112	0
1527923834.404621000	65.9138	112	1
1527923834.423782000	65.9329	74	0
1527923834.534978000	66.0441	519	1
1527923834.535028000	66.0442	274	1
1527923834.548687000	66.0578	74	0
1527923834.690243000	66.1994	281	0
1527923834.690905000	66.2001	219	0
1527923834.690926000	66.2001	74	1
1527923834.698284000	66.2074	273	0
1527923834.698893000	66.2081	113	0
1527923834.698918000	66.2081	74	1
1527923834.699576000	66.2087	112	0
1527923834.699691000	66.2089	112	1
1527923834.712782000	66.2219	74	0
1527923835.022986000	66.5321	396	1
1527923835.023071000	66.5322	237	1
1527923835.036882000	66.546	74	0
1527923835.037610000	66.5468	74	0
1527923835.170180000	66.6793	283	0
1527923835.170776000	66.6799	364	0
1527923835.170797000	66.68	74	1
1527923835.177595000	66.6868	180	0
1527923835.178269000	66.6874	223	0
1527923835.178294000	66.6875	74	1
1527923835.178909000	66.6881	112	0
1527923835.179027000	66.6882	112	1
1527923835.193360000	66.7025	74	0
1527923835.555719000	67.0649	452	1
1527923835.555786000	67.0649	276	1
1527923835.569935000	67.0791	74	0
1527923835.570651000	67.0798	74	0
1527923835.717092000	67.2263	283	0
1527923835.717688000	67.2268	368	0
1527923835.717710000	67.2269	74	1
1527923835.724274000	67.2334	151	0
1527923835.725078000	67.2342	198	0
1527923835.725108000	67.2343	74	1
1527923835.725763000	67.2349	112	0
1527923835.725914000	67.2351	112	1
1527923835.741147000	67.2503	74	0
1527923835.876853000	67.386	393	1
1527923835.876909000	67.3861	274	1
1527923835.891872000	67.401	74	0
1527923835.892535000	67.4017	74	0
1527923836.010085000	67.5192	281	0
1527923836.010742000	67.5199	381	0
1527923836.010761000	67.5199	74	1
1527923836.023165000	67.5323	152	0
1527923836.023844000	67.533	185	0
1527923836.023869000	67.533	74	1
1527923836.024470000	67.5336	112	0
1527923836.024626000	67.5338	112	1
1527923836.038500000	67.5477	74	0
1527923836.316262000	67.8254	1266	1
1527923836.316340000	67.8255	278	1
1527923836.332027000	67.8412	74	0
1527923836.332652000	67.8418	74	0
1527923836.468507000	67.9777	281	0
1527923836.469102000	67.9783	382	0
1527923836.469124000	67.9783	74	1
1527923836.474527000	67.9837	140	0
1527923836.475262000	67.9844	325	0
1527923836.475287000	67.9844	74	1
1527923836.475948000	67.9851	112	0
1527923836.476069000	67.9852	112	1
1527923836.489932000	67.9991	74	0
1527923836.596576000	68.1057	396	1
1527923836.596663000	68.1058	273	1
1527923836.610536000	68.1197	74	0
1527923836.611271000	68.1204	74	0
1527923836.736898000	68.2461	281	0
1527923836.737556000	68.2467	248	0
1527923836.737578000	68.2467	74	1
1527923836.742998000	68.2522	136	0
1527923836.743684000	68.2528	275	0
1527923836.743713000	68.2529	74	1
1527923836.744379000	68.2535	112	0
1527923836.744516000	68.2537	112	1
1527923836.758421000	68.2676	74	0
1527923836.826653000	68.3358	392	1
1527923836.826776000	68.3359	275	1
1527923836.840466000	68.3496	74	0
1527923836.992183000	68.5013	281	0
1527923836.992789000	68.5019	402	0
1527923836.992816000	68.502	74	1
1527923836.998557000	68.5077	147	0
1527923836.999308000	68.5085	321	0
1527923836.999334000	68.5085	74	1
1527923836.999930000	68.5091	112	0
1527923837.000145000	68.5093	112	1
1527923837.015558000	68.5247	74	0
1527923837.272509000	68.7817	391	1
1527923837.272580000	68.7817	276	1
1527923837.289063000	68.7982	74	0
1527923837.289714000	68.7989	74	0
1527923837.423879000	68.933	281	0
1527923837.424554000	68.9337	381	0
1527923837.424586000	68.9337	74	1
1527923837.435006000	68.9442	191	0
1527923837.435759000	68.9449	218	0
1527923837.435789000	68.9449	74	1
1527923837.436394000	68.9456	112	0
1527923837.436564000	68.9457	112	1
1527923837.465567000	68.9747	74	0
1527923837.616858000	69.126	391	1
1527923837.616946000	69.1261	273	1
1527923837.629280000	69.1384	306	1
1527923837.629352000	69.1385	1434	1
1527923837.629362000	69.1385	1434	1
1527923837.629366000	69.1385	236	1
1527923837.629415000	69.1386	1434	1
1527923837.629419000	69.1386	851	1
1527923837.639840000	69.149	74	0
1527923837.647696000	69.1569	74	0
1527923837.648379000	69.1575	74	0
1527923837.649113000	69.1583	74	0
1527923837.649727000	69.1589	74	0
1527923837.650399000	69.1596	74	0
1527923837.652098000	69.1613	74	0
1527923837.757171000	69.2663	421	0
1527923837.766656000	69.2758	104	0
1527923837.766694000	69.2759	74	1
1527923837.767400000	69.2766	112	0
1527923837.767536000	69.2767	112	1
1527923837.782701000	69.2919	74	0
1527923837.783513000	69.2927	283	0
1527923837.784124000	69.2933	360	0
1527923837.784147000	69.2933	74	1
1527923837.790612000	69.2998	306	0
1527923837.791345000	69.3005	322	0
1527923837.791369000	69.3005	74	1
1527923837.792014000	69.3012	112	0
1527923837.792122000	69.3013	112	1
1527923837.846784000	69.3559	74	0
1527923838.061849000	69.571	396	1
1527923838.061887000	69.571	275	1
1527923838.075494000	69.5847	74	0
1527923838.076168000	69.5853	74	0
1527923838.205617000	69.7148	283	0
1527923838.206222000	69.7154	360	0
1527923838.206244000	69.7154	74	1
1527923838.213752000	69.7229	181	0
1527923838.214433000	69.7236	203	0
1527923838.214459000	69.7236	74	1
1527923838.215061000	69.7242	112	0
1527923838.215201000	69.7244	112	1
1527923838.236031000	69.7452	74	0
1527923838.489034000	69.9982	392	1
1527923838.489085000	69.9982	274	1
1527923838.503340000	70.0125	74	0
1527923838.504009000	70.0132	74	0
1527923838.629244000	70.1384	283	0
1527923838.629891000	70.1391	420	0
1527923838.629917000	70.1391	74	1
1527923838.635847000	70.145	345	0
1527923838.637842000	70.147	123	0
1527923838.637865000	70.147	74	1
1527923838.638502000	70.1477	112	0
1527923838.638652000	70.1478	112	1
1527923838.661043000	70.1702	74	0
1527923838.780310000	70.2895	536	1
1527923838.780392000	70.2896	276	1
1527923838.799654000	70.3088	74	0
1527923838.800324000	70.3095	74	0
1527923838.933186000	70.4423	283	0
1527923838.933826000	70.443	262	0
1527923838.933851000	70.443	74	1
1527923838.940225000	70.4494	125	0
1527923838.940963000	70.4501	304	0
1527923838.940997000	70.4502	74	1
1527923838.941661000	70.4508	112	0
1527923838.941880000	70.451	112	1
1527923838.967028000	70.4762	74	0
1527923839.130868000	70.64	516	1
1527923839.130955000	70.6401	276	1
1527923839.145169000	70.6543	74	0
1527923839.280902000	70.7901	283	0
1527923839.281311000	70.7905	398	0
1527923839.281333000	70.7905	74	1
1527923839.286654000	70.7958	278	0
1527923839.287280000	70.7964	358	0
1527923839.287306000	70.7965	74	1
1527923839.287960000	70.7971	112	0
1527923839.288081000	70.7972	112	1
1527923839.302346000	70.8115	74	0
1527923839.369853000	70.879	393	1
1527923839.369939000	70.8791	276	1
1527923839.383705000	70.8929	74	0
1527923839.582237000	71.0914	284	0
1527923839.582830000	71.092	415	0
1527923839.582859000	71.092	74	1
1527923839.589364000	71.0985	183	0
1527923839.590034000	71.0992	147	0
1527923839.590062000	71.0992	74	1
1527923839.590660000	71.0998	112	0
1527923839.590799000	71.1	112	1
1527923839.604567000	71.1137	74	0
1527923839.742595000	71.2518	456	1
1527923839.742678000	71.2518	274	1
1527923839.756518000	71.2657	74	0
1527923839.757198000	71.2664	74	0
1527923839.872561000	71.3817	281	0
1527923839.873151000	71.3823	351	0
1527923839.873175000	71.3823	74	1
1527923839.879148000	71.3883	295	0
1527923839.879752000	71.3889	355	0
1527923839.879779000	71.3889	74	1
1527923839.880456000	71.3896	112	0
1527923839.880599000	71.3898	112	1
1527923839.894702000	71.4039	74	0
1527923840.011967000	71.5211	392	1
1527923840.012015000	71.5212	274	1
1527923840.027510000	71.5367	74	0
1527923840.028186000	71.5373	74	0
1527923840.146038000	71.6552	283	0
1527923840.146646000	71.6558	400	0
1527923840.146668000	71.6558	74	1
1527923840.151557000	71.6607	222	0
1527923840.152237000	71.6614	136	0
1527923840.152261000	71.6614	74	1
1527923840.153540000	71.6627	112	0
1527923840.153702000	71.6629	112	1
1527923840.176384000	71.6855	74	0
1527923840.281342000	71.7905	1264	1
1527923840.281389000	71.7905	274	1
1527923840.297118000	71.8063	74	0
1527923840.441478000	71.9506	283	0
1527923840.442115000	71.9513	182	0
1527923840.442142000	71.9513	74	1
1527923840.447337000	71.9565	280	0
1527923840.448066000	71.9572	215	0
1527923840.448091000	71.9573	74	1
1527923840.448697000	71.9579	112	0
1527923840.448829000	71.958	112	1
1527923840.467798000	71.977	74	0
1527923840.632589000	72.1417	375	1
1527923840.632747000	72.1419	1434	1
1527923840.632752000	72.1419	1434	1
1527923840.632757000	72.1419	236	1
1527923840.632823000	72.142	1434	1
1527923840.632828000	72.142	1434	1
1527923840.632831000	72.142	236	1
1527923840.632881000	72.142	1434	1
1527923840.632887000	72.142	1434	1
1527923840.632889000	72.142	236	1
1527923840.632951000	72.1421	1434	1
1527923840.632955000	72.1421	1434	1
1527923840.632958000	72.1421	236	1
1527923840.633010000	72.1422	1434	1
1527923840.633014000	72.1422	1434	1
1527923840.633017000	72.1422	236	1
1527923840.633076000	72.1422	1434	1
1527923840.633080000	72.1422	868	1
1527923840.633130000	72.1423	1434	1
1527923840.633133000	72.1423	218	1
1527923840.650510000	72.1597	74	0
1527923840.651169000	72.1603	74	0
1527923840.651841000	72.161	74	0
1527923840.652512000	72.1617	74	0
1527923840.653182000	72.1623	74	0
1527923840.653851000	72.163	74	0
1527923840.654524000	72.1637	74	0
1527923840.655193000	72.1644	74	0
1527923840.785278000	72.2944	329	1
1527923840.785346000	72.2945	269	1
1527923840.801013000	72.3102	74	0
1527923840.923548000	72.4327	283	0
1527923840.924208000	72.4334	314	0
1527923840.924224000	72.4334	74	1
1527923840.929857000	72.439	298	0
1527923840.931321000	72.4405	292	0
1527923840.931347000	72.4405	74	1
1527923840.931941000	72.4411	112	0
1527923840.932053000	72.4412	112	1
1527923840.940839000	72.45	420	0
1527923840.949944000	72.4591	104	0
1527923840.949979000	72.4591	74	1
1527923840.954003000	72.4632	74	0
1527923841.006902000	72.5161	396	1
1527923841.006990000	72.5161	393	1
1527923841.022202000	72.5314	74	0
1527923841.307958000	72.8171	283	0
1527923841.308601000	72.8178	196	0
1527923841.308627000	72.8178	74	1
1527923841.314400000	72.8236	261	0
1527923841.315129000	72.8243	236	0
1527923841.315154000	72.8243	74	1
1527923841.315821000	72.825	112	0
1527923841.315969000	72.8251	112	1
1527923841.331452000	72.8406	74	0
1527923841.711758000	73.2209	397	1
1527923841.711993000	73.2212	273	1
1527923841.725893000	73.2351	74	0
1527923841.726554000	73.2357	74	0
1527923841.864363000	73.3735	285	0
1527923841.865011000	73.3742	414	0
1527923841.865041000	73.3742	74	1
1527923841.871191000	73.3804	336	0
1527923841.871958000	73.3811	134	0
1527923841.871979000	73.3811	74	1
1527923841.872660000	73.3818	112	0
1527923841.872774000	73.3819	112	1
1527923841.886223000	73.3954	74	0
1527923841.917536000	73.4267	394	1
1527923841.917611000	73.4268	274	1
1527923841.931791000	73.441	74	0
1527923841.932464000	73.4416	74	0
1527923842.281074000	73.7902	281	0
1527923842.281630000	73.7908	400	0
1527923842.281646000	73.7908	74	1
1527923842.287581000	73.7967	331	0
1527923842.288313000	73.7975	341	0
1527923842.288336000	73.7975	74	1
1527923842.288939000	73.7981	112	0
1527923842.289092000	73.7983	112	1
1527923842.303095000	73.8123	74	0
1527923842.364417000	73.8736	396	1
1527923842.364474000	73.8736	281	1
1527923842.378549000	73.8877	74	0
1527923842.379216000	73.8884	74	0
1527923842.506810000	74.016	283	0
1527923842.507400000	74.0166	241	0
1527923842.507424000	74.0166	74	1
1527923842.513182000	74.0223	264	0
1527923842.513843000	74.023	151	0
1527923842.513867000	74.023	74	1
1527923842.514498000	74.0237	112	0
1527923842.514634000	74.0238	112	1
1527923842.539678000	74.0488	74	0
1527923842.662544000	74.1717	536	1
1527923842.662588000	74.1717	278	1
1527923842.676761000	74.1859	74	0
1527923842.677429000	74.1866	74	0
1527923842.806447000	74.3156	280	0
1527923842.807116000	74.3163	358	0
1527923842.807139000	74.3163	74	1
1527923842.812679000	74.3218	118	0
1527923842.813414000	74.3226	172	0
1527923842.813440000	74.3226	74	1
1527923842.814040000	74.3232	112	0
1527923842.814178000	74.3233	112	1
1527923842.833034000	74.3422	74	0
1527923843.144220000	74.6534	519	1
1527923843.144299000	74.6535	277	1
1527923843.159494000	74.6687	74	0
1527923843.160168000	74.6693	74	0
1527923843.446095000	74.9553	281	0
1527923843.446755000	74.9559	382	0
1527923843.446784000	74.9559	74	1
1527923843.452143000	74.9613	193	0
1527923843.452892000	74.9621	292	0
1527923843.452920000	74.9621	74	1
1527923843.453601000	74.9628	112	0
1527923843.453710000	74.9629	112	1
1527923843.469880000	74.979	392	1
1527923843.469957000	74.9791	278	1
1527923843.483648000	74.9928	74	0
1527923843.484376000	74.9935	74	0
1527923843.493480000	75.0026	74	0
1527923843.609862000	75.119	283	0
1527923843.610553000	75.1197	263	0
1527923843.610575000	75.1197	74	1
1527923843.615324000	75.1245	329	0
1527923843.615993000	75.1252	128	0
1527923843.616017000	75.1252	74	1
1527923843.616708000	75.1259	112	0
1527923843.616863000	75.126	112	1
1527923843.630836000	75.14	74	0
1527923843.770175000	75.2793	455	1
1527923843.770251000	75.2794	276	1
1527923843.784219000	75.2934	74	0
1527923843.784847000	75.294	74	0
1527923843.903063000	75.4122	283	0
1527923843.903722000	75.4129	362	0
1527923843.903750000	75.4129	74	1
1527923843.911336000	75.4205	204	0
1527923843.912081000	75.4212	311	0
1527923843.912111000	75.4213	74	1
1527923843.912759000	75.4219	112	0
1527923843.912923000	75.4221	112	1
1527923843.927139000	75.4363	74	0
1527923844.211574000	75.7207	1267	1
1527923844.211624000	75.7208	280	1
1527923844.225634000	75.7348	74	0
1527923844.226307000	75.7355	74	0
1527923844.349694000	75.8589	281	0
1527923844.350310000	75.8595	313	0
1527923844.350348000	75.8595	74	1
1527923844.359274000	75.8684	362	0
1527923844.360097000	75.8693	294	0
1527923844.360122000	75.8693	74	1
1527923844.360764000	75.8699	112	0
1527923844.360917000	75.8701	112	1
1527923844.374730000	75.8839	74	0
1527923844.584668000	76.0938	392	1
1527923844.584743000	76.0939	278	1
1527923844.598125000	76.1073	74	0
1527923844.598801000	76.108	74	0
1527923844.734741000	76.2439	281	0
1527923844.735390000	76.2445	348	0
1527923844.735411000	76.2446	74	1
1527923844.740533000	76.2497	115	0
1527923844.741211000	76.2504	303	0
1527923844.741236000	76.2504	74	1
1527923844.741853000	76.251	112	0
1527923844.741963000	76.2511	112	1
1527923844.765840000	76.275	74	0
1527923845.083653000	76.5928	392	1
1527923845.083729000	76.5929	276	1
1527923845.099850000	76.609	74	0
1527923845.106748000	76.6159	74	0
1527923845.418480000	76.9276	283	0
1527923845.419084000	76.9282	401	0
1527923845.419110000	76.9283	74	1
1527923845.425419000	76.9346	357	0
1527923845.426202000	76.9354	168	0
1527923845.426229000	76.9354	74	1
1527923845.426830000	76.936	112	0
1527923845.426995000	76.9362	112	1
1527923845.440190000	76.9493	74	0
1527923845.513324000	77.0225	392	1
1527923845.513379000	77.0225	281	1
1527923845.531355000	77.0405	74	0
1527923845.532040000	77.0412	74	0
1527923845.669107000	77.1783	281	0
1527923845.669766000	77.1789	283	0
1527923845.669812000	77.179	74	1
1527923845.676147000	77.1853	195	0
1527923845.676844000	77.186	277	0
1527923845.676873000	77.186	74	1
1527923845.677524000	77.1867	112	0
1527923845.677688000	77.1868	112	1
1527923845.692010000	77.2012	74	0
1527923845.744645000	77.2538	392	1
1527923845.744690000	77.2538	277	1
1527923845.759594000	77.2688	74	0
1527923845.763666000	77.2728	74	0
1527923845.888709000	77.3979	284	0
1527923845.889350000	77.3985	237	0
1527923845.889380000	77.3985	74	1
1527923845.896150000	77.4053	123	0
1527923845.896844000	77.406	330	0
1527923845.896874000	77.406	74	1
1527923845.897508000	77.4067	112	0
1527923845.897642000	77.4068	112	1
1527923845.911049000	77.4202	74	0
1527923846.215688000	77.7248	397	1
1527923846.215777000	77.7249	581	1
1527923846.229666000	77.7388	74	0
1527923846.231889000	77.741	74	0
1527923846.351569000	77.8607	284	0
1527923846.352182000	77.8613	273	0
1527923846.352215000	77.8614	74	1
1527923846.359526000	77.8687	157	0
1527923846.360152000	77.8693	112	0
1527923846.360177000	77.8693	74	1
1527923846.360850000	77.87	112	0
1527923846.360991000	77.8702	112	1
1527923846.376534000	77.8857	74	0
1527923846.664276000	78.1734	396	1
1527923846.664320000	78.1735	395	1
1527923846.678880000	78.188	74	0
1527923846.683391000	78.1926	74	0
1527923847.002724000	78.5119	281	0
1527923847.003314000	78.5125	209	0
1527923847.003335000	78.5125	74	1
1527923847.008700000	78.5179	228	0
1527923847.010051000	78.5192	300	0
1527923847.010069000	78.5192	74	1
1527923847.010738000	78.5199	112	0
[truncated: 1,231 more rows]
