# Supplementary material for: Method for multi-task learning fusion network traffic classification to address small sample labels
Source: Sci Rep. 2024 Jan 30;14:2518. doi: 10.1038/s41598-024-51933-8 (PMC10827795; doi:10.1038/s41598-024-51933-8)
Supplement: Supplementary file 2 — Supplementary Information 2. [file 41598_2024_51933_MOESM2_ESM.zip › QUIC Dataset/QUIC Dataset/pretraining/Google Doc/GoogleDoc-1171.txt]

1527788276.476625000	0	295	1
1527788276.504773000	0.0281479	87	0
1527788276.715155000	0.23853	387	0
1527788276.716264000	0.239639	103	1
1527788276.751229000	0.274604	1412	0
1527788276.751859000	0.275234	100	1
1527788276.752739000	0.276114	1412	0
1527788276.753868000	0.277243	100	1
1527788276.754116000	0.277491	1412	0
1527788276.754886000	0.278261	100	1
1527788276.755500000	0.278875	182	0
1527788276.755865000	0.27924	100	1
1527788276.757024000	0.280399	1412	0
1527788276.757865000	0.28124	100	1
1527788276.758377000	0.281752	1412	0
1527788276.758864000	0.282239	100	1
1527788276.759775000	0.28315	1412	0
1527788276.760864000	0.284239	100	1
1527788276.761140000	0.284515	184	0
1527788276.761864000	0.285239	100	1
1527788276.762586000	0.285961	1412	0
1527788276.762835000	0.28621	100	1
1527788276.764016000	0.287391	1412	0
1527788276.764837000	0.288212	100	1
1527788276.765364000	0.288739	1412	0
1527788276.765865000	0.28924	100	1
1527788276.766830000	0.290205	1412	0
1527788276.767847000	0.291222	100	1
1527788276.768217000	0.291592	1412	0
1527788276.768868000	0.292243	100	1
1527788276.769667000	0.293042	1412	0
1527788276.769886000	0.293261	100	1
1527788276.771029000	0.294404	1412	0
1527788276.771865000	0.29524	100	1
1527788276.772425000	0.2958	1412	0
1527788276.772852000	0.296227	100	1
1527788276.787153000	0.310528	1412	0
1527788276.787837000	0.311212	100	1
1527788276.790495000	0.31387	1412	0
1527788276.790831000	0.314206	100	1
1527788276.793368000	0.316743	1412	0
1527788276.793851000	0.317226	114	1
1527788276.795578000	0.318953	1412	0
1527788276.795831000	0.319206	100	1
1527788276.798872000	0.322247	1412	0
1527788276.799838000	0.323213	100	1
1527788276.800414000	0.323789	1412	0
1527788276.800836000	0.324211	100	1
1527788276.802355000	0.32573	1412	0
1527788276.802845000	0.32622	100	1
1527788276.805009000	0.328384	1412	0
1527788276.805837000	0.329212	100	1
1527788276.807074000	0.330449	1412	0
1527788276.807832000	0.331207	100	1
1527788276.810488000	0.333863	87	0
1527788276.820782000	0.344157	1412	0
1527788276.821940000	0.345315	103	1
1527788276.823636000	0.347011	1412	0
1527788276.823902000	0.347277	100	1
1527788276.826399000	0.349774	1412	0
1527788276.829400000	0.352775	1412	0
1527788276.831036000	0.354411	1412	0
1527788276.832910000	0.356285	1412	0
1527788276.834079000	0.357454	100	1
1527788276.835244000	0.358619	1412	0
1527788276.836893000	0.360268	1412	0
1527788276.839305000	0.36268	1412	0
1527788276.842849000	0.366224	1412	0
1527788276.844404000	0.367779	109	1
1527788276.844821000	0.368196	1412	0
1527788276.846850000	0.370225	109	1
1527788276.847247000	0.370622	1412	0
1527788276.847827000	0.371202	100	1
1527788276.850184000	0.373559	1412	0
1527788276.850844000	0.374219	100	1
1527788276.851985000	0.37536	1104	0
1527788276.852832000	0.376207	100	1
1527788277.269040000	0.792415	318	1
1527788277.269149000	0.792524	1412	1
1527788277.269185000	0.79256	916	1
1527788277.279713000	0.803088	819	1
1527788277.288032000	0.811407	87	0
1527788277.297704000	0.821079	87	0
1527788277.343337000	0.866712	318	1
1527788277.363905000	0.88728	87	0
1527788277.413191000	0.936566	396	0
1527788277.415908000	0.939283	109	1
1527788277.420172000	0.943547	79	0
1527788277.420871000	0.944246	100	1
1527788277.455511000	0.978886	318	0
1527788277.456880000	0.980255	100	1
1527788277.457011000	0.980386	1412	0
1527788277.457863000	0.981238	100	1
1527788277.458421000	0.981796	1412	0
1527788277.458867000	0.982242	100	1
1527788277.459827000	0.983202	1412	0
1527788277.460888000	0.984263	100	1
1527788277.461227000	0.984602	1412	0
1527788277.461861000	0.985236	100	1
1527788277.462633000	0.986008	1412	0
1527788277.462869000	0.986244	100	1
1527788277.464088000	0.987463	1163	0
1527788277.464980000	0.988355	100	1
1527788277.469045000	0.99242	91	0
1527788277.469892000	0.993267	100	1
1527788277.470474000	0.993849	279	0
1527788277.470951000	0.994326	100	1
1527788277.582255000	1.10563	217	1
1527788277.598862000	1.12224	87	0
1527788277.700330000	1.22371	400	0
1527788277.701744000	1.22512	1115	0
1527788277.701897000	1.22527	103	1
1527788277.703812000	1.22719	91	0
1527788277.704896000	1.22827	103	1
1527788277.705239000	1.22861	266	0
1527788277.705876000	1.22925	100	1
1527788278.153033000	1.67641	766	1
1527788278.153881000	1.67726	742	1
1527788278.170735000	1.69411	87	0
1527788278.340619000	1.86399	544	0
1527788278.342010000	1.86539	959	0
1527788278.343393000	1.86677	237	0
1527788278.382073000	1.90545	544	0
1527788278.411054000	1.93443	112	1
1527788278.416842000	1.94022	372	0
1527788278.421355000	1.94473	100	1
1527788278.422234000	1.94561	395	1
1527788278.444602000	1.96798	87	0
1527788278.463914000	1.98729	256	0
1527788278.464997000	1.98837	103	1
1527788278.465349000	1.98872	359	0
1527788278.466807000	1.99018	322	0
1527788278.467002000	1.99038	103	1
1527788278.601714000	2.12509	280	1
1527788278.601789000	2.12516	144	1
1527788278.619003000	2.14238	87	0
1527788278.631513000	2.15489	155	1
1527788278.631591000	2.15497	190	1
1527788278.649975000	2.17335	87	0
1527788278.670250000	2.19362	1412	0
1527788278.671368000	2.19474	106	1
1527788278.671662000	2.19504	1412	0
1527788278.672036000	2.19541	100	1
1527788278.673060000	2.19643	1412	0
1527788278.673928000	2.1973	100	1
1527788278.674474000	2.19785	715	0
1527788278.674926000	2.1983	100	1
1527788278.675817000	2.19919	91	0
1527788278.676924000	2.2003	100	1
1527788278.677275000	2.20065	254	0
1527788278.710537000	2.23391	100	1
1527788278.762590000	2.28596	604	0
1527788278.763960000	2.28733	100	1
1527788278.763962000	2.28734	186	0
1527788278.764937000	2.28831	100	1
1527788279.547212000	3.07059	418	1
1527788279.564562000	3.08794	87	0
1527788279.566815000	3.09019	1263	1
1527788279.572866000	3.09624	1412	1
1527788279.572942000	3.09632	1412	1
1527788279.572963000	3.09634	270	1
1527788279.573034000	3.09641	843	1
1527788279.585716000	3.10909	87	0
1527788279.589311000	3.11269	100	0
1527788279.590004000	3.11338	106	1
1527788279.613600000	3.13698	518	0
1527788279.737964000	3.26134	100	1
1527788279.743449000	3.26682	495	0
1527788279.746048000	3.26942	100	1
1527788279.906898000	3.43027	1412	0
1527788279.908260000	3.43164	100	1
1527788279.908289000	3.43166	1412	0
1527788279.908999000	3.43237	100	1
1527788279.909712000	3.43309	1412	0
1527788279.909995000	3.43337	100	1
1527788279.911092000	3.43447	662	0
1527788279.912002000	3.43538	100	1
1527788279.912474000	3.43585	213	0
1527788279.913025000	3.4364	100	1
1527788279.913871000	3.43725	248	0
1527788279.915298000	3.43867	1412	0
1527788279.915570000	3.43895	100	1
1527788279.915995000	3.43937	100	1
1527788279.916742000	3.44012	995	0
1527788279.917000000	3.44038	100	1
1527788279.918114000	3.44149	91	0
1527788279.919004000	3.44238	100	1
1527788279.920373000	3.44375	311	0
1527788279.921013000	3.44439	100	1
1527788280.279959000	3.80333	1412	1
1527788280.280017000	3.80339	339	1
1527788280.297412000	3.82079	87	0
1527788280.343318000	3.86669	460	1
1527788280.343426000	3.8668	1412	1
1527788280.343464000	3.86684	1412	1
1527788280.343517000	3.86689	1412	1
1527788280.343540000	3.86691	1412	1
1527788280.343577000	3.86695	1412	1
1527788280.343612000	3.86699	1412	1
1527788280.343648000	3.86702	1412	1
1527788280.343688000	3.86706	1412	1
1527788280.343741000	3.86712	1412	1
1527788280.343763000	3.86714	1412	1
1527788280.343800000	3.86718	1412	1
1527788280.345044000	3.86842	1412	1
1527788280.345089000	3.86846	1280	1
1527788280.360812000	3.88419	87	0
1527788280.363071000	3.88645	87	0
1527788280.367295000	3.89067	87	0
1527788280.483639000	4.00701	276	0
1527788280.484974000	4.00835	791	0
1527788280.486558000	4.00993	203	0
1527788280.493903000	4.01728	118	1
1527788280.549367000	4.07274	379	0
1527788280.550464000	4.07384	100	1
1527788280.550744000	4.07412	79	0
1527788280.551434000	4.07481	100	1
1527788281.043268000	4.56664	1341	1
1527788281.063189000	4.58656	87	0
1527788281.198070000	4.72145	376	0
1527788281.199381000	4.72276	218	0
1527788281.200509000	4.72388	106	1
1527788282.273145000	5.79652	334	1
1527788282.273228000	5.7966	1412	1
1527788282.273252000	5.79663	988	1
1527788282.273631000	5.79701	224	1
1527788282.273670000	5.79704	1412	1
1527788282.273707000	5.79708	1412	1
1527788282.273734000	5.79711	767	1
1527788282.287253000	5.81063	251	1
1527788282.292354000	5.81573	87	0
1527788282.304594000	5.82797	87	0
1527788282.305012000	5.82839	120	1
1527788282.320270000	5.84365	93	0
1527788282.321091000	5.84447	100	1
1527788282.323108000	5.84648	87	0
1527788282.405592000	5.92897	511	0
1527788282.407131000	5.93051	103	1
1527788282.407686000	5.93106	79	0
1527788282.412178000	5.93555	100	1
1527788282.474494000	5.99787	593	0
1527788282.475950000	5.99933	305	0
1527788282.477399000	6.00077	210	0
1527788282.530864000	6.05424	106	1
1527788282.532241000	6.05562	101	1
1527788282.537497000	6.06087	582	0
1527788282.538705000	6.06208	254	1
1527788282.539067000	6.06244	100	1
1527788282.552379000	6.07575	87	0
1527788282.566756000	6.09013	87	0
1527788282.939407000	6.46278	851	0
1527788282.940801000	6.46418	1412	0
1527788282.942198000	6.46557	1412	0
1527788282.943714000	6.46709	1412	0
1527788282.945090000	6.46847	176	0
1527788282.946574000	6.46995	1412	0
1527788282.947979000	6.47135	1352	0
1527788282.949381000	6.47276	1412	0
1527788282.950749000	6.47412	1412	0
1527788282.952156000	6.47553	1412	0
1527788282.953541000	6.47692	184	0
1527788282.954905000	6.47828	1222	0
1527788282.956422000	6.4798	1412	0
1527788282.957761000	6.48114	1412	0
1527788282.959153000	6.48253	1412	0
1527788282.960586000	6.48396	186	0
1527788282.965419000	6.48879	1412	0
1527788282.967747000	6.49112	1412	0
1527788282.969112000	6.49249	1412	0
1527788282.971946000	6.49532	1412	0
1527788282.974168000	6.49754	1412	0
1527788283.034233000	6.55761	1412	0
1527788283.094556000	6.61793	1412	0
1527788283.239001000	6.76238	106	1
1527788283.239388000	6.76276	127	1
1527788283.239565000	6.76294	127	1
1527788283.240117000	6.76349	103	1
1527788283.253678000	6.77705	1222	0
1527788283.254129000	6.7775	100	1
1527788283.256917000	6.78029	1412	0
1527788283.258128000	6.7815	100	1
1527788283.258962000	6.78234	1412	0
1527788283.259185000	6.78256	100	1
1527788283.261502000	6.78488	1412	0
1527788283.262115000	6.78549	100	1
1527788283.263850000	6.78723	1412	0
1527788283.264150000	6.78752	100	1
1527788283.266097000	6.78947	1412	0
1527788283.269309000	6.79268	1412	0
1527788283.270698000	6.79407	1412	0
1527788283.271229000	6.7946	106	1
1527788283.272926000	6.7963	1412	0
1527788283.275133000	6.79851	100	1
1527788283.275174000	6.79855	1412	0
1527788283.276121000	6.7995	100	1
1527788283.291530000	6.8149	1412	0
1527788283.292903000	6.81628	1412	0
1527788283.294300000	6.81768	1412	0
1527788283.295699000	6.81907	1412	0
1527788283.297199000	6.82057	1412	0
1527788283.298603000	6.82198	1412	0
1527788283.300036000	6.82341	1412	0
1527788283.301398000	6.82477	1412	0
1527788283.302799000	6.82617	1412	0
1527788283.304196000	6.82757	1412	0
1527788283.305677000	6.82905	1412	0
1527788283.307085000	6.83046	377	0
1527788283.384227000	6.9076	127	1
1527788283.385187000	6.90856	103	1
1527788283.385302000	6.90868	1401	0
1527788283.386130000	6.90951	100	1
1527788284.713703000	8.23708	309	1
1527788284.713778000	8.23715	144	1
1527788284.731072000	8.25445	87	0
1527788284.736744000	8.26012	87	0
1527788284.787596000	8.31097	1412	0
1527788284.788451000	8.31183	106	1
1527788284.789011000	8.31239	1412	0
1527788284.789194000	8.31257	100	1
1527788284.790415000	8.31379	1412	0
1527788284.791234000	8.31461	100	1
1527788284.791791000	8.31517	571	0
1527788284.792194000	8.31557	100	1
1527788284.793183000	8.31656	232	0
1527788284.794196000	8.31757	100	1
1527788285.772581000	9.29596	982	1
1527788285.772659000	9.29603	294	1
1527788285.775181000	9.29856	304	1
1527788285.775276000	9.29865	1412	1
1527788285.775302000	9.29868	1412	1
1527788285.775344000	9.29872	979	1
1527788285.791013000	9.31439	87	0
1527788285.793886000	9.31726	87	0
1527788285.882984000	9.40636	402	1
1527788285.883532000	9.40691	402	0
1527788285.884248000	9.40762	100	1
1527788285.889226000	9.4126	79	0
1527788285.890270000	9.41365	100	1
1527788285.900387000	9.42376	87	0
1527788285.992985000	9.51636	344	0
1527788285.994356000	9.51773	102	0
1527788285.994500000	9.51787	103	1
1527788285.995257000	9.51863	100	1
1527788285.995952000	9.51933	165	0
1527788285.996350000	9.51973	100	1
1527788286.068711000	9.59209	330	0
1527788286.069715000	9.59309	100	1
1527788286.070150000	9.59352	1399	0
1527788286.071288000	9.59466	100	1
1527788286.071580000	9.59495	512	0
1527788286.072255000	9.59563	100	1
1527788286.072989000	9.59636	591	0
1527788286.073254000	9.59663	100	1
1527788286.074380000	9.59775	634	0
1527788286.075263000	9.59864	100	1
1527788286.075774000	9.59915	466	0
1527788286.076253000	9.59963	100	1
1527788286.077234000	9.60061	696	0
1527788286.078253000	9.60163	100	1
1527788286.078629000	9.602	483	0
1527788286.079251000	9.60263	100	1
1527788286.080032000	9.60341	834	0
1527788286.080251000	9.60363	100	1
1527788286.081426000	9.6048	648	0
1527788286.082255000	9.60563	100	1
1527788286.082817000	9.60619	518	0
1527788286.083252000	9.60663	100	1
1527788286.084212000	9.60759	438	0
1527788286.085263000	9.60864	100	1
1527788286.085612000	9.60899	700	0
1527788286.086253000	9.60963	100	1
1527788286.087123000	9.6105	615	0
1527788286.087306000	9.61068	100	1
1527788286.088523000	9.6119	557	0
1527788286.089264000	9.61264	114	1
1527788286.089921000	9.6133	653	0
1527788286.090254000	9.61363	100	1
1527788286.091311000	9.61469	582	0
1527788286.092257000	9.61563	100	1
1527788286.092711000	9.61609	688	0
1527788286.093252000	9.61663	100	1
1527788286.095704000	9.61908	91	0
1527788286.096268000	9.61964	100	1
1527788286.097250000	9.62063	175	0
1527788286.098263000	9.62164	100	1
1527788286.111618000	9.63499	87	0
1527788286.234187000	9.75756	1412	1
1527788286.234226000	9.7576	991	1
1527788286.234289000	9.75766	844	1
1527788286.252552000	9.77593	87	0
1527788286.274480000	9.79786	543	0
1527788286.275504000	9.79888	106	1
1527788286.835284000	10.3587	1412	1
1527788286.835327000	10.3587	280	1
1527788286.835389000	10.3588	94	1
1527788286.853366000	10.3767	87	0
1527788287.110325000	10.6337	312	0
1527788287.111358000	10.6347	103	1
1527788287.111718000	10.6351	367	0
1527788287.112314000	10.6357	100	1
1527788287.113770000	10.6371	232	0
1527788287.114314000	10.6377	100	1
1527788287.622846000	11.1462	477	1
1527788287.622920000	11.1463	109	1
1527788287.624175000	11.1476	304	1
1527788287.624846000	11.1482	480	1
1527788287.624899000	11.1483	87	1
1527788287.640038000	11.1634	87	0
1527788287.645042000	11.1684	87	0
1527788287.731393000	11.2548	313	0
1527788287.732772000	11.2561	150	0
1527788287.732854000	11.2562	106	1
1527788287.733350000	11.2567	100	1
1527788287.734668000	11.258	91	0
1527788287.735753000	11.2591	100	1
1527788287.736133000	11.2595	185	0
1527788287.736560000	11.2599	100	1
1527788287.908441000	11.4318	243	0
1527788287.909423000	11.4328	100	1
1527788287.909848000	11.4332	140	0
1527788287.910362000	11.4337	100	1
1527788287.912871000	11.4362	91	0
1527788287.914341000	11.4377	172	0
1527788287.914442000	11.4378	100	1
1527788287.915371000	11.4387	100	1
1527788287.930212000	11.4536	245	0
1527788287.931414000	11.4548	100	1
1527788287.931613000	11.455	102	0
1527788287.932375000	11.4557	100	1
1527788287.933458000	11.4568	91	0
1527788287.934376000	11.4578	100	1
1527788287.934858000	11.4582	285	0
1527788287.935366000	11.4587	100	1
1527788288.103631000	11.627	394	1
1527788288.103719000	11.6271	257	1
1527788288.120908000	11.6443	87	0
1527788288.715923000	12.2393	373	1
1527788288.716059000	12.2394	1412	1
1527788288.716086000	12.2395	1412	1
1527788288.716123000	12.2395	1412	1
1527788288.716153000	12.2395	1412	1
1527788288.716189000	12.2396	1412	1
1527788288.716217000	12.2396	1412	1
1527788288.716279000	12.2397	1412	1
1527788288.716315000	12.2397	1412	1
1527788288.716348000	12.2397	1412	1
1527788288.716384000	12.2398	1412	1
1527788288.716434000	12.2398	1412	1
1527788288.716457000	12.2398	1412	1
1527788288.718509000	12.2419	1412	1
1527788288.718568000	12.2419	1412	1
1527788288.718634000	12.242	1412	1
1527788288.718697000	12.2421	1412	1
1527788288.720527000	12.2439	1412	1
1527788288.720590000	12.244	1412	1
1527788288.720649000	12.244	1412	1
1527788288.722510000	12.2459	1412	1
1527788288.722570000	12.2459	1412	1
1527788288.722634000	12.246	1412	1
1527788288.722679000	12.2461	1412	1
1527788288.724502000	12.2479	1412	1
1527788288.724562000	12.2479	1412	1
1527788288.724599000	12.248	1412	1
1527788288.733633000	12.257	87	0
1527788288.733825000	12.2572	1412	1
1527788288.733850000	12.2572	1412	1
1527788288.735501000	12.2589	1412	1
1527788288.735560000	12.2589	1412	1
1527788288.735598000	12.259	1412	1
1527788288.735660000	12.259	1412	1
1527788288.737512000	12.2609	1412	1
1527788288.737549000	12.2609	792	1
1527788288.737733000	12.2611	87	0
1527788288.740662000	12.264	87	0
1527788288.746476000	12.2699	87	0
1527788288.751970000	12.2753	87	0
1527788288.756257000	12.2796	87	0
1527788288.759189000	12.2826	87	0
1527788288.923674000	12.447	258	0
1527788288.924581000	12.448	118	1
1527788288.925103000	12.4485	145	0
1527788288.925454000	12.4488	100	1
1527788288.926488000	12.4499	91	0
1527788288.927506000	12.4509	100	1
1527788288.927959000	12.4513	292	0
1527788288.928456000	12.4518	100	1
1527788288.967803000	12.4912	362	1
1527788288.968389000	12.4918	296	1
1527788288.986523000	12.5099	87	0
1527788289.006702000	12.5301	377	1
1527788289.023854000	12.5472	87	0
1527788289.052676000	12.5761	372	0
1527788289.054452000	12.5778	106	1
1527788289.055944000	12.5793	393	1
1527788289.056006000	12.5794	443	1
1527788289.058664000	12.582	79	0
1527788289.059693000	12.5831	100	1
1527788289.075443000	12.5988	87	0
1527788289.078802000	12.6022	255	0
1527788289.079762000	12.6031	103	1
1527788289.080212000	12.6036	117	0
1527788289.080442000	12.6038	100	1
1527788289.081614000	12.605	236	0
1527788289.082501000	12.6059	100	1
1527788289.083009000	12.6064	277	0
1527788289.083428000	12.6068	100	1
1527788289.084395000	12.6078	91	0
1527788289.085459000	12.6088	100	1
1527788289.085790000	12.6092	91	0
1527788289.087318000	12.6107	162	0
1527788289.087632000	12.611	100	1
1527788289.088430000	12.6118	100	1
1527788289.088719000	12.6121	321	0
1527788289.090449000	12.6138	100	1
1527788289.178988000	12.7024	1412	1
1527788289.179033000	12.7024	603	1
1527788289.198183000	12.7216	87	0
1527788289.206038000	12.7294	555	0
1527788289.207434000	12.7308	802	0
1527788289.207575000	12.731	103	1
1527788289.208830000	12.7322	91	0
1527788289.209477000	12.7329	103	1
1527788289.210228000	12.7336	187	0
1527788289.211460000	12.7348	100	1
1527788289.223418000	12.7468	390	0
1527788289.224472000	12.7478	100	1
1527788289.224811000	12.7482	145	0
1527788289.225479000	12.7489	100	1
1527788289.228265000	12.7516	102	0
1527788289.228457000	12.7518	100	1
1527788289.229695000	12.7531	294	0
1527788289.230454000	12.7538	100	1
1527788289.315209000	12.8386	895	0
1527788289.316626000	12.84	100	1
1527788289.372493000	12.8959	471	1
1527788289.389446000	12.9128	87	0
1527788289.509342000	13.0327	542	0
1527788289.510701000	13.0341	103	1
1527788290.238930000	13.7623	795	1
1527788290.238991000	13.7624	254	1
1527788290.258063000	13.7814	87	0
1527788290.540917000	14.0643	310	0
1527788290.542006000	14.0654	103	1
1527788290.542274000	14.0656	145	0
1527788290.542562000	14.0659	100	1
1527788290.543716000	14.0671	91	0
1527788290.544572000	14.0679	100	1
1527788290.545117000	14.0685	188	0
1527788290.545591000	14.069	100	1
1527788290.557093000	14.0805	393	1
1527788290.557156000	14.0805	256	1
1527788290.577758000	14.1011	87	0
1527788290.678257000	14.2016	256	0
1527788290.679598000	14.203	145	0
1527788290.679619000	14.203	103	1
1527788290.680583000	14.204	100	1
1527788290.681333000	14.2047	91	0
1527788290.681491000	14.2049	100	1
1527788290.682735000	14.2061	88	0
1527788290.683511000	14.2069	100	1
1527788290.857049000	14.3804	390	1
1527788290.857108000	14.3805	254	1
1527788290.874574000	14.3979	87	0
1527788291.002846000	14.5262	232	0
1527788291.003849000	14.5272	103	1
1527788291.004291000	14.5277	145	0
1527788291.004669000	14.528	100	1
1527788291.006808000	14.5302	91	0
1527788291.007518000	14.5309	100	1
1527788291.008241000	14.5316	195	0
1527788291.008657000	14.532	100	1
1527788291.298134000	14.8215	393	1
1527788291.298227000	14.8216	255	1
1527788291.316392000	14.8398	87	0
1527788291.425705000	14.9491	234	0
1527788291.426625000	14.95	103	1
1527788291.427165000	14.9505	145	0
1527788291.427538000	14.9509	100	1
1527788291.428558000	14.9519	91	0
1527788291.429537000	14.9529	100	1
1527788291.430016000	14.9534	205	0
1527788291.430535000	14.9539	100	1
1527788291.737081000	15.2605	395	1
1527788291.737155000	15.2605	262	1
1527788291.754397000	15.2778	87	0
1527788291.869227000	15.3926	256	0
1527788291.870259000	15.3936	103	1
1527788291.870635000	15.394	145	0
1527788291.871656000	15.395	100	1
1527788291.873063000	15.3964	91	0
1527788291.873647000	15.397	100	1
1527788291.874477000	15.3979	295	0
1527788291.875582000	15.399	100	1
1527788292.023906000	15.5473	390	1
1527788292.023973000	15.5473	254	1
1527788292.052286000	15.5757	87	0
1527788292.179064000	15.7024	255	0
1527788292.180032000	15.7034	103	1
1527788292.180485000	15.7039	145	0
1527788292.181670000	15.705	100	1
1527788292.183174000	15.7065	91	0
1527788292.183665000	15.707	100	1
1527788292.184586000	15.708	301	0
1527788292.185599000	15.709	100	1
1527788292.408023000	15.9314	483	1
1527788292.408117000	15.9315	253	1
1527788292.429672000	15.953	87	0
1527788292.557526000	16.0809	235	0
1527788292.558637000	16.082	103	1
1527788292.558896000	16.0823	147	0
1527788292.559618000	16.083	100	1
1527788292.572194000	16.0956	91	0
1527788292.572699000	16.0961	100	1
1527788292.573619000	16.097	128	0
1527788292.574621000	16.098	100	1
1527788292.586588000	16.11	235	0
1527788292.587620000	16.111	100	1
1527788292.797544000	16.3209	391	1
1527788292.797637000	16.321	259	1
1527788292.816892000	16.3403	87	0
1527788292.825691000	16.3491	87	0
1527788292.945692000	16.4691	258	0
1527788292.946642000	16.47	106	1
1527788292.947187000	16.4706	147	0
1527788292.947643000	16.471	100	1
1527788292.952571000	16.4759	91	0
1527788292.953713000	16.4771	100	1
1527788292.955447000	16.4788	112	0
1527788292.955919000	16.4793	100	1
1527788293.358009000	16.8814	435	1
1527788293.358071000	16.8814	255	1
1527788293.374909000	16.8983	87	0
1527788293.474877000	16.9983	232	0
1527788293.476260000	16.9996	147	0
1527788293.476318000	16.9997	103	1
1527788293.476793000	17.0002	100	1
1527788293.479043000	17.0024	91	0
1527788293.479742000	17.0031	100	1
1527788293.480467000	17.0038	86	0
1527788293.480935000	17.0043	100	1
1527788293.648108000	17.1715	389	1
1527788293.648196000	17.1716	256	1
1527788293.666494000	17.1899	87	0
1527788293.796446000	17.3198	255	0
1527788293.797712000	17.3211	103	1
1527788293.797793000	17.3212	147	0
1527788293.798761000	17.3221	100	1
1527788293.799253000	17.3226	91	0
1527788293.799756000	17.3231	100	1
1527788293.800647000	17.324	105	0
1527788293.801691000	17.3251	100	1
1527788294.138103000	17.6615	1055	1
1527788294.138165000	17.6615	261	1
1527788294.155723000	17.6791	87	0
1527788294.271540000	17.7949	392	0
1527788294.272780000	17.7962	103	1
1527788294.272928000	17.7963	147	0
1527788294.273763000	17.7971	100	1
1527788294.275375000	17.7987	91	0
1527788294.275760000	17.7991	100	1
1527788294.276826000	17.8002	171	0
1527788294.277718000	17.8011	100	1
1527788294.638202000	18.1616	403	1
1527788294.638265000	18.1616	256	1
1527788294.655795000	18.1792	87	0
1527788294.761460000	18.2848	257	0
1527788294.762780000	18.2862	147	0
1527788294.762831000	18.2862	103	1
1527788294.763762000	18.2871	100	1
1527788294.764260000	18.2876	91	0
1527788294.764761000	18.2881	100	1
1527788294.765664000	18.289	181	0
1527788294.766751000	18.2901	100	1
1527788295.180135000	18.7035	778	1
1527788295.180195000	18.7036	256	1
1527788295.197910000	18.7213	87	0
1527788295.324632000	18.848	282	0
1527788295.325805000	18.8492	103	1
1527788295.326092000	18.8495	147	0
1527788295.326778000	18.8502	100	1
1527788295.328502000	18.8519	91	0
1527788295.329791000	18.8532	100	1
1527788295.329838000	18.8532	123	0
1527788295.330779000	18.8542	100	1
1527788295.457916000	18.9813	389	1
1527788295.458005000	18.9814	255	1
1527788295.475113000	18.9985	87	0
1527788295.609440000	19.1328	231	0
1527788295.610343000	19.1337	103	1
1527788295.610857000	19.1342	147	0
1527788295.611821000	19.1352	100	1
1527788295.612259000	19.1356	91	0
1527788295.612810000	19.1362	100	1
1527788295.613661000	19.137	292	0
1527788295.614798000	19.1382	100	1
1527788295.889434000	19.4128	393	1
1527788295.889526000	19.4129	260	1
1527788295.907509000	19.4309	87	0
1527788296.089958000	19.6133	255	0
1527788296.090894000	19.6143	103	1
1527788296.091381000	19.6148	147	0
1527788296.091802000	19.6152	100	1
1527788296.094042000	19.6174	91	0
1527788296.094853000	19.6182	100	1
1527788296.095474000	19.6188	294	0
1527788296.095966000	19.6193	100	1
1527788296.373255000	19.8966	393	1
1527788296.373343000	19.8967	257	1
1527788296.392256000	19.9156	87	0
1527788296.398652000	19.922	87	0
1527788296.494344000	20.0177	285	0
1527788296.495387000	20.0188	106	1
1527788296.495733000	20.0191	147	0
1527788296.496914000	20.0203	100	1
1527788296.502019000	20.0254	91	0
1527788296.502877000	20.0263	100	1
1527788296.503433000	20.0268	222	0
1527788296.503834000	20.0272	100	1
1527788296.612116000	20.1355	389	1
1527788296.612202000	20.1356	260	1
1527788296.646969000	20.1703	389	1
1527788296.648494000	20.1719	87	0
1527788296.654957000	20.1783	87	0
1527788296.671471000	20.1948	87	0
1527788296.897518000	20.4209	258	0
1527788296.898466000	20.4218	109	1
1527788296.898921000	20.4223	147	0
1527788296.899851000	20.4232	100	1
1527788296.901274000	20.4246	91	0
1527788296.901942000	20.4253	100	1
1527788296.902676000	20.4261	174	0
1527788296.903873000	20.4272	100	1
1527788297.103196000	20.6266	390	1
1527788297.103272000	20.6266	257	1
1527788297.120409000	20.6438	87	0
1527788297.410582000	20.934	232	0
1527788297.411518000	20.9349	103	1
1527788297.411999000	20.9354	147	0
1527788297.412907000	20.9363	100	1
1527788297.415363000	20.9387	91	0
1527788297.415900000	20.9393	100	1
1527788297.416844000	20.9402	169	0
1527788297.417899000	20.9413	100	1
1527788298.373059000	21.8964	665	1
1527788298.373156000	21.8965	217	1
1527788298.390531000	21.9139	87	0
1527788298.413686000	21.9371	87	0
1527788298.514074000	22.0374	473	0
1527788298.515244000	22.0386	106	1
1527788298.515453000	22.0388	100	0
1527788298.516236000	22.0396	100	1
1527788298.516993000	22.0404	292	0
1527788298.518153000	22.0415	100	1
1527788298.547440000	22.0708	1055	1
1527788298.547503000	22.0709	255	1
1527788298.565191000	22.0886	87	0
1527788298.829578000	22.353	285	0
1527788298.830511000	22.3539	103	1
1527788298.830986000	22.3544	147	0
1527788298.831209000	22.3546	100	1
1527788298.833265000	22.3566	91	0
1527788298.834144000	22.3575	100	1
1527788298.834698000	22.3581	229	0
1527788298.835151000	22.3585	100	1
1527788298.980777000	22.5042	790	1
1527788298.980863000	22.5042	263	1
1527788298.999060000	22.5224	87	0
1527788299.280465000	22.8038	234	0
1527788299.281712000	22.8051	147	0
1527788299.281922000	22.8053	103	1
1527788299.282168000	22.8055	100	1
1527788299.284839000	22.8082	91	0
1527788299.285263000	22.8086	100	1
1527788299.286290000	22.8097	109	0
1527788299.287194000	22.8106	100	1
1527788299.436868000	22.9602	394	1
1527788299.436944000	22.9603	258	1
1527788299.454754000	22.9781	87	0
1527788299.585094000	23.1085	234	0
1527788299.586214000	23.1096	103	1
1527788299.586496000	23.1099	147	0
1527788299.587279000	23.1107	100	1
1527788299.589232000	23.1126	91	0
1527788299.590277000	23.1137	100	1
1527788299.590659000	23.114	152	0
1527788299.591203000	23.1146	100	1
1527788299.874806000	23.3982	395	1
1527788299.874897000	23.3983	260	1
1527788299.896698000	23.4201	87	0
1527788300.168047000	23.6914	255	0
1527788300.169269000	23.6926	103	1
1527788300.169382000	23.6928	147	0
1527788300.170328000	23.6937	100	1
1527788300.170788000	23.6942	91	0
1527788300.171310000	23.6947	100	1
1527788300.172242000	23.6956	139	0
1527788300.173242000	23.6966	100	1
1527788300.208788000	23.7322	393	1
1527788300.208849000	23.7322	256	1
1527788300.229137000	23.7525	87	0
1527788300.498960000	24.0223	392	0
1527788300.500320000	24.0237	147	0
1527788300.500370000	24.0237	103	1
1527788300.501332000	24.0247	100	1
1527788300.502126000	24.0255	91	0
1527788300.503348000	24.0267	100	1
1527788300.503462000	24.0268	194	0
1527788300.504268000	24.0276	100	1
1527788300.711679000	24.2351	393	1
1527788300.711741000	24.2351	257	1
1527788300.730560000	24.2539	87	0
1527788300.863342000	24.3867	256	0
1527788300.864396000	24.3878	103	1
1527788300.864759000	24.3881	147	0
1527788300.865273000	24.3886	100	1
1527788300.867127000	24.3905	91	0
1527788300.868348000	24.3917	100	1
1527788300.868555000	24.3919	117	0
1527788300.869304000	24.3927	100	1
1527788301.093496000	24.6169	390	1
1527788301.093561000	24.6169	257	1
1527788301.110153000	24.6335	87	0
1527788301.225114000	24.7485	282	0
1527788301.226383000	24.7498	103	1
1527788301.226601000	24.75	147	0
1527788301.227371000	24.7507	100	1
1527788301.228821000	24.7522	91	0
1527788301.229371000	24.7527	100	1
1527788301.260715000	24.7841	327	0
1527788301.261399000	24.7848	100	1
1527788301.604908000	25.1283	389	1
1527788301.605002000	25.1284	256	1
1527788301.623141000	25.1465	87	0
1527788301.886531000	25.4099	258	0
1527788301.887531000	25.4109	103	1
1527788301.888021000	25.4114	147	0
1527788301.888424000	25.4118	100	1
1527788301.889387000	25.4128	91	0
1527788301.890413000	25.4138	100	1
1527788301.890762000	25.4141	293	0
1527788301.891326000	25.4147	100	1
1527788301.947143000	25.4705	529	1
1527788301.947222000	25.4706	262	1
1527788301.964832000	25.4882	87	0
1527788302.062572000	25.5859	235	0
1527788302.063591000	25.587	103	1
1527788302.063980000	25.5874	147	0
1527788302.064347000	25.5877	100	1
1527788302.071240000	25.5946	91	0
1527788302.072426000	25.5958	100	1
1527788302.072667000	25.596	189	0
1527788302.073333000	25.5967	100	1
1527788302.160477000	25.6839	391	1
1527788302.160539000	25.6839	255	1
1527788302.179542000	25.7029	87	0
1527788302.182739000	25.7061	87	0
1527788302.300217000	25.8236	289	0
1527788302.301396000	25.8248	106	1
1527788302.301604000	25.825	147	0
1527788302.302437000	25.8258	100	1
1527788302.302994000	25.8264	91	0
1527788302.303433000	25.8268	100	1
1527788302.304393000	25.8278	268	0
1527788302.305369000	25.8287	100	1
1527788302.595609000	26.119	391	1
1527788302.595674000	26.119	257	1
1527788302.614041000	26.1374	87	0
1527788302.730764000	26.2541	255	0
1527788302.731880000	26.2553	103	1
1527788302.732132000	26.2555	147	0
1527788302.732596000	26.256	100	1
1527788302.734824000	26.2582	91	0
1527788302.735462000	26.2588	100	1
1527788302.736352000	26.2597	288	0
1527788302.737393000	26.2608	100	1
1527788303.013334000	26.5367	389	1
1527788303.013441000	26.5368	262	1
1527788303.030466000	26.5538	87	0
1527788303.130799000	26.6542	235	0
1527788303.131847000	26.6552	103	1
1527788303.132270000	26.6556	147	0
1527788303.133486000	26.6569	100	1
1527788303.134173000	26.6575	91	0
1527788303.134433000	26.6578	100	1
1527788303.135578000	26.659	161	0
1527788303.136447000	26.6598	100	1
1527788303.690104000	27.2135	1053	1
1527788303.690199000	27.2136	258	1
1527788303.717958000	27.2413	87	0
1527788303.843752000	27.3671	258	0
1527788303.844705000	27.3681	103	1
1527788303.845217000	27.3686	147	0
1527788303.845714000	27.3691	100	1
1527788303.852942000	27.3763	91	0
1527788303.853457000	27.3768	100	1
1527788303.879594000	27.403	143	0
1527788303.880458000	27.4038	100	1
1527788304.301838000	27.8252	795	1
1527788304.301931000	27.8253	255	1
1527788304.319975000	27.8433	87	0
1527788304.435748000	27.9591	234	0
1527788304.436625000	27.96	103	1
1527788304.437274000	27.9606	147	0
1527788304.438561000	27.9619	100	1
1527788304.440297000	27.9637	91	0
1527788304.440525000	27.9639	100	1
1527788304.441730000	27.9651	125	0
1527788304.442486000	27.9659	100	1
1527788305.261106000	28.7845	391	1
1527788305.261204000	28.7846	255	1
1527788305.280808000	28.8042	87	0
1527788305.374220000	28.8976	256	0
1527788305.375100000	28.8985	103	1
1527788305.375599000	28.899	147	0
1527788305.376613000	28.9	100	1
1527788305.377959000	28.9013	91	0
1527788305.378611000	28.902	100	1
1527788305.379360000	28.9027	160	0
1527788305.379804000	28.9032	100	1
1527788306.560228000	30.0836	393	1
1527788306.560323000	30.0837	259	1
1527788306.577656000	30.101	87	0
1527788306.846729000	30.3701	285	0
1527788306.847810000	30.3712	103	1
1527788306.848193000	30.3716	147	0
1527788306.848625000	30.372	100	1
1527788306.851353000	30.3747	91	0
1527788306.851623000	30.375	100	1
1527788306.852733000	30.3761	216	0
1527788306.853626000	30.377	100	1
1527788307.017996000	30.5414	391	1
1527788307.018083000	30.5415	262	1
1527788307.032726000	30.5561	100	0
1527788307.033729000	30.5571	100	1
1527788307.150326000	30.6737	235	0
1527788307.151258000	30.6746	100	1
1527788307.151690000	30.6751	147	0
1527788307.152711000	30.6761	100	1
1527788307.154066000	30.6774	91	0
1527788307.154704000	30.6781	100	1
1527788307.155477000	30.6789	122	0
1527788307.156638000	30.68	100	1
1527788307.455928000	30.9793	394	1
1527788307.456022000	30.9794	258	1
1527788307.473757000	30.9971	87	0
1527788307.742963000	31.2663	258	0
1527788307.743991000	31.2674	103	1
1527788307.744374000	31.2677	147	0
1527788307.744900000	31.2683	100	1
1527788307.747120000	31.2705	91	0
1527788307.747739000	31.2711	100	1
1527788307.748557000	31.2719	216	0
1527788307.749671000	31.273	100	1
1527788307.973049000	31.4964	395	1
1527788307.973144000	31.4965	256	1
1527788307.990159000	31.5135	87	0
1527788308.090082000	31.6135	392	0
1527788308.091038000	31.6144	103	1
1527788308.091500000	31.6149	147	0
1527788308.092776000	31.6162	100	1
1527788308.093591000	31.617	91	0
1527788308.094761000	31.6181	100	1
1527788308.094997000	31.6184	116	0
1527788308.095688000	31.6191	100	1
1527788308.312932000	31.8363	394	1
1527788308.312996000	31.8364	257	1
1527788308.330496000	31.8539	87	0
1527788308.615375000	32.1388	231	0
1527788308.616341000	32.1397	103	1
1527788308.616815000	32.1402	147	0
1527788308.617706000	32.1411	100	1
1527788308.622764000	32.1461	91	0
1527788308.623763000	32.1471	100	1
1527788308.624282000	32.1477	191	0
1527788308.624804000	32.1482	100	1
1527788308.773309000	32.2967	523	1
1527788308.773400000	32.2968	257	1
1527788308.790188000	32.3136	87	0
1527788309.068137000	32.5915	256	0
1527788309.069274000	32.5926	103	1
1527788309.069485000	32.5929	147	0
1527788309.069750000	32.5931	100	1
1527788309.072551000	32.5959	91	0
1527788309.072738000	32.5961	100	1
1527788309.073963000	32.5973	310	0
1527788309.074927000	32.5983	100	1
1527788309.154234000	32.6776	394	1
1527788309.154299000	32.6777	260	1
1527788309.177822000	32.7012	87	0
1527788309.289927000	32.8133	282	0
1527788309.290948000	32.8143	103	1
1527788309.291330000	32.8147	147	0
1527788309.291781000	32.8152	100	1
1527788309.294605000	32.818	91	0
1527788309.295773000	32.8191	100	1
1527788309.296028000	32.8194	95	0
1527788309.296751000	32.8201	100	1
1527788309.432854000	32.9562	388	1
1527788309.432944000	32.9563	256	1
1527788309.450448000	32.9738	87	0
1527788309.601207000	33.1246	232	0
1527788309.602282000	33.1257	103	1
1527788309.602546000	33.1259	147	0
1527788309.602884000	33.1263	100	1
1527788309.604909000	33.1283	91	0
1527788309.605803000	33.1292	100	1
1527788309.606397000	33.1298	184	0
1527788309.606867000	33.1302	100	1
1527788309.784341000	33.3077	390	1
1527788309.784413000	33.3078	256	1
1527788309.802467000	33.3258	87	0
1527788309.806644000	33.33	87	0
1527788309.948467000	33.4718	259	0
1527788309.949365000	33.4727	106	1
1527788309.949855000	33.4732	147	0
1527788309.950813000	33.4742	100	1
1527788309.952577000	33.476	91	0
1527788309.952836000	33.4762	100	1
1527788309.953944000	33.4773	135	0
1527788309.954805000	33.4782	100	1
1527788310.212624000	33.736	1057	1
1527788310.212719000	33.7361	261	1
1527788310.231166000	33.7545	87	0
1527788310.330343000	33.8537	289	0
1527788310.331256000	33.8546	103	1
1527788310.331746000	33.8551	147	0
1527788310.332871000	33.8562	100	1
1527788310.334683000	33.8581	91	0
1527788310.335846000	33.8592	100	1
1527788310.336062000	33.8594	183	0
1527788310.336828000	33.8602	100	1
1527788310.557296000	34.0807	792	1
1527788310.557393000	34.0808	257	1
1527788310.579708000	34.1031	87	0
1527788310.735281000	34.2587	258	0
1527788310.736404000	34.2598	103	1
1527788310.736744000	34.2601	147	0
1527788310.737880000	34.2613	100	1
1527788310.740740000	34.2641	91	0
1527788310.741873000	34.2652	100	1
1527788310.742203000	34.2656	302	0
1527788310.742827000	34.2662	100	1
1527788310.833270000	34.3566	391	1
1527788310.833337000	34.3567	257	1
1527788310.850960000	34.3743	87	0
1527788311.060363000	34.5837	235	0
1527788311.061371000	34.5847	103	1
1527788311.061746000	34.5851	147	0
1527788311.062933000	34.5863	100	1
1527788311.063408000	34.5868	91	0
1527788311.063885000	34.5873	100	1
1527788311.066268000	34.5896	274	0
1527788311.066840000	34.5902	100	1
1527788311.249002000	34.7724	391	1
1527788311.249067000	34.7724	258	1
1527788311.266452000	34.7898	87	0
1527788311.366929000	34.8903	235	0
1527788311.367871000	34.8912	103	1
1527788311.368368000	34.8917	147	0
1527788311.368894000	34.8923	100	1
1527788311.371030000	34.8944	91	0
1527788311.371964000	34.8953	100	1
1527788311.372463000	34.8958	177	0
1527788311.372925000	34.8963	100	1
1527788311.706331000	35.2297	394	1
1527788311.706419000	35.2298	259	1
1527788311.723566000	35.2469	87	0
1527788312.026977000	35.5504	256	0
1527788312.027981000	35.5514	103	1
1527788312.028422000	35.5518	147	0
1527788312.028910000	35.5523	100	1
1527788312.045719000	35.5691	102	0
1527788312.046985000	35.5704	100	1
1527788312.047206000	35.5706	288	0
1527788312.047902000	35.5713	100	1
1527788312.157323000	35.6807	390	1
1527788312.157382000	35.6808	257	1
1527788312.185413000	35.7088	87	0
1527788312.316955000	35.8403	235	0
1527788312.318361000	35.8417	147	0
1527788312.318488000	35.8419	103	1
1527788312.318942000	35.8423	100	1
1527788312.321344000	35.8447	91	0
1527788312.321921000	35.8453	100	1
1527788312.322775000	35.8461	151	0
1527788312.323920000	35.8473	100	1
1527788312.530237000	36.0536	395	1
1527788312.530334000	36.0537	256	1
1527788312.547633000	36.071	87	0
1527788312.643999000	36.1674	285	0
1527788312.644952000	36.1683	103	1
1527788312.645464000	36.1688	147	0
1527788312.645955000	36.1693	100	1
1527788312.647478000	36.1709	91	0
1527788312.648019000	36.1714	100	1
1527788312.648850000	36.1722	139	0
1527788312.649959000	36.1733	100	1
1527788313.596536000	37.1199	391	1
1527788313.596601000	37.12	260	1
1527788313.613372000	37.1367	87	0
1527788313.717192000	37.2406	258	0
1527788313.718174000	37.2415	103	1
1527788313.718664000	37.242	147	0
1527788313.719835000	37.2432	100	1
1527788313.721154000	37.2445	91	0
1527788313.721840000	37.2452	100	1
1527788313.722566000	37.2459	172	0
1527788313.723086000	37.2465	100	1
1527788313.826189000	37.3496	527	1
1527788313.826275000	37.3497	258	1
1527788313.844146000	37.3675	87	0
1527788313.948830000	37.4722	234	0
1527788313.949865000	37.4732	103	1
1527788313.950284000	37.4737	147	0
1527788313.950811000	37.4742	100	1
1527788313.953029000	37.4764	91	0
1527788313.953856000	37.4772	100	1
1527788313.954456000	37.4778	188	0
1527788313.954917000	37.4783	100	1
1527788314.173227000	37.6966	390	1
1527788314.173288000	37.6967	259	1
1527788314.191672000	37.715	87	0
1527788314.454565000	37.9779	392	0
1527788314.455875000	37.9792	103	1
1527788314.455892000	37.9793	147	0
1527788314.456922000	37.9803	100	1
1527788314.457899000	37.9813	91	0
1527788314.458920000	37.9823	100	1
1527788314.459346000	37.9827	110	0
1527788314.459873000	37.9832	100	1
1527788314.855491000	38.3789	394	1
1527788314.855554000	38.3789	257	1
1527788314.876745000	38.4001	87	0
1527788314.879886000	38.4033	87	0
1527788315.009603000	38.533	256	0
1527788315.010949000	38.5343	147	0
1527788315.010988000	38.5344	106	1
1527788315.011952000	38.5353	100	1
1527788315.024181000	38.5476	91	0
1527788315.024886000	38.5483	100	1
1527788315.025661000	38.549	180	0
1527788315.026245000	38.5496	100	1
1527788315.045922000	38.5693	256	0
1527788315.046954000	38.5703	100	1
1527788315.227424000	38.7508	394	1
1527788315.227513000	38.7509	260	1
1527788315.244944000	38.7683	87	0
1527788315.350751000	38.8741	234	0
1527788315.351929000	38.8753	103	1
1527788315.352158000	38.8755	147	0
1527788315.352979000	38.8764	100	1
1527788315.354951000	38.8783	91	0
1527788315.355998000	38.8794	100	1
1527788315.356493000	38.8799	157	0
1527788315.356957000	38.8803	100	1
1527788315.648658000	39.172	1053	1
1527788315.648735000	39.1721	257	1
1527788315.665822000	39.1892	87	0
1527788315.759542000	39.2829	307	0
1527788315.760474000	39.2838	103	1
1527788315.760957000	39.2843	147	0
1527788315.761998000	39.2854	100	1
1527788315.762348000	39.2857	91	0
1527788315.762997000	39.2864	100	1
1527788315.763744000	39.2871	158	0
1527788315.764928000	39.2883	100	1
1527788316.011530000	39.5349	789	1
1527788316.011618000	39.535	258	1
1527788316.028736000	39.5521	87	0
1527788316.153759000	39.6771	231	0
1527788316.154973000	39.6783	103	1
1527788316.155167000	39.6785	147	0
1527788316.156018000	39.6794	100	1
1527788316.160257000	39.6836	91	0
1527788316.161017000	39.6844	100	1
1527788316.161688000	39.6851	191	0
1527788316.162165000	39.6855	100	1
1527788316.870530000	40.3939	389	1
1527788316.870616000	40.394	256	1
1527788316.888603000	40.412	87	0
1527788317.001028000	40.5244	256	0
1527788317.002016000	40.5254	103	1
1527788317.002445000	40.5258	147	0
1527788317.002995000	40.5264	100	1
1527788317.005421000	40.5288	91	0
1527788317.006074000	40.5294	100	1
1527788317.006908000	40.5303	290	0
1527788317.008004000	40.5314	100	1
1527788317.288714000	40.8121	389	1
1527788317.288786000	40.8122	260	1
1527788317.308074000	40.8314	87	0
1527788317.407700000	40.9311	289	0
1527788317.409072000	40.9324	147	0
1527788317.409139000	40.9325	103	1
1527788317.410094000	40.9335	100	1
1527788317.410490000	40.9339	91	0
1527788317.411090000	40.9345	100	1
1527788317.411897000	40.9353	203	0
1527788317.413023000	40.9364	100	1
1527788317.557213000	41.0806	392	1
1527788317.557278000	41.0807	256	1
1527788317.584130000	41.1075	87	0
1527788317.711024000	41.2344	256	0
1527788317.712044000	41.2354	103	1
1527788317.712485000	41.2359	147	0
1527788317.713020000	41.2364	100	1
1527788317.715948000	41.2393	91	0
1527788317.717016000	41.2404	100	1
1527788317.717441000	41.2408	238	0
1527788317.718019000	41.2414	100	1
1527788317.978250000	41.5016	389	1
1527788317.978326000	41.5017	258	1
1527788317.996676000	41.5201	87	0
1527788318.126297000	41.6497	234	0
1527788318.127276000	41.6507	103	1
1527788318.127713000	41.6511	147	0
1527788318.128076000	41.6515	100	1
1527788318.129750000	41.6531	91	0
1527788318.130131000	41.6535	100	1
1527788318.131238000	41.6546	307	0
1527788318.132060000	41.6554	100	1
1527788318.628715000	42.1521	390	1
1527788318.628809000	42.1522	260	1
1527788318.645951000	42.1693	87	0
1527788318.929759000	42.4531	258	0
1527788318.930763000	42.4541	103	1
1527788318.931155000	42.4545	147	0
1527788318.932191000	42.4556	100	1
1527788318.933509000	42.4569	91	0
1527788318.934189000	42.4576	100	1
1527788318.934915000	42.4583	143	0
1527788318.935425000	42.4588	100	1
1527788319.058722000	42.5821	394	1
1527788319.058809000	42.5822	256	1
1527788319.086638000	42.61	87	0
1527788319.285821000	42.8092	235	0
1527788319.287197000	42.8106	103	1
1527788319.287284000	42.8107	147	0
1527788319.288202000	42.8116	100	1
1527788319.289424000	42.8128	91	0
1527788319.290196000	42.8136	100	1
1527788319.290776000	42.8142	221	0
1527788319.291236000	42.8146	100	1
1527788319.607309000	43.1307	528	1
1527788319.607406000	43.1308	259	1
1527788319.625572000	43.1489	87	0
1527788319.741378000	43.2648	285	0
1527788319.742445000	43.2658	103	1
1527788319.742779000	43.2662	147	0
1527788319.743221000	43.2666	100	1
1527788319.745910000	43.2693	91	0
1527788319.746143000	43.2695	100	1
1527788319.747451000	43.2708	275	0
1527788319.748134000	43.2715	100	1
1527788319.871380000	43.3948	390	1
1527788319.871466000	43.3948	259	1
1527788319.889056000	43.4124	87	0
1527788320.004034000	43.5274	232	0
1527788320.005191000	43.5286	103	1
1527788320.005444000	43.5288	147	0
1527788320.006240000	43.5296	100	1
1527788320.008018000	43.5314	91	0
1527788320.009257000	43.5326	100	1
1527788320.009451000	43.5328	299	0
1527788320.010170000	43.5335	100	1
1527788320.112217000	43.6356	390	1
1527788320.112308000	43.6357	256	1
1527788320.129906000	43.6533	87	0
1527788320.247483000	43.7709	232	0
1527788320.248313000	43.7717	103	1
1527788320.249216000	43.7726	147	0
1527788320.250254000	43.7736	100	1
1527788320.250608000	43.774	91	0
1527788320.251251000	43.7746	100	1
1527788320.252088000	43.7755	227	0
1527788320.253177000	43.7766	100	1
1527788320.990084000	44.5135	393	1
1527788320.990170000	44.5135	257	1
1527788321.007991000	44.5314	87	0
1527788321.104413000	44.6278	258	0
1527788321.105236000	44.6286	103	1
1527788321.105782000	44.6292	147	0
1527788321.106225000	44.6296	100	1
1527788321.108114000	44.6315	91	0
1527788321.109321000	44.6327	100	1
1527788321.109569000	44.6329	318	0
1527788321.110227000	44.6336	100	1
1527788321.382144000	44.9055	1034	1
1527788321.382247000	44.9056	1412	1
1527788321.382284000	44.9057	1412	1
1527788321.382313000	44.9057	1412	1
1527788321.382335000	44.9057	1412	1
1527788321.382372000	44.9057	331	1
1527788321.398929000	44.9223	87	0
1527788321.401747000	44.9251	87	0
1527788321.490156000	45.0135	499	0
1527788321.491336000	45.0147	106	1
1527788321.496043000	45.0194	79	0
1527788321.496552000	45.0199	100	1
1527788322.415940000	45.9393	788	1
1527788322.416030000	45.9394	257	1
1527788322.443270000	45.9666	87	0
1527788322.444824000	45.9682	87	0
1527788322.583499000	46.1069	304	0
1527788322.584456000	46.1078	106	1
1527788322.584875000	46.1083	147	0
1527788322.585338000	46.1087	100	1
1527788322.586326000	46.1097	91	0
1527788322.587321000	46.1107	100	1
1527788322.587730000	46.1111	291	0
1527788322.588364000	46.1117	100	1
1527788322.785191000	46.3086	390	1
1527788322.785283000	46.3087	257	1
1527788322.803745000	46.3271	87	0
1527788322.808170000	46.3315	87	0
1527788322.922926000	46.4463	310	0
1527788322.923869000	46.4472	106	1
1527788322.924348000	46.4477	147	0
1527788322.925407000	46.4488	100	1
1527788322.928760000	46.4521	91	0
1527788322.929408000	46.4528	100	1
1527788322.930236000	46.4536	93	0
1527788322.931338000	46.4547	100	1
1527788323.174750000	46.6981	395	1
1527788323.174812000	46.6982	261	1
1527788323.191743000	46.7151	87	0
1527788323.318950000	46.8423	232	0
1527788323.319992000	46.8434	103	1
1527788323.320363000	46.8437	147	0
1527788323.321430000	46.8448	100	1
1527788323.323382000	46.8468	91	0
1527788323.324429000	46.8478	100	1
1527788323.324757000	46.8481	206	0
1527788323.325338000	46.8487	100	1
1527788323.555313000	47.0787	394	1
1527788323.555418000	47.0788	260	1
1527788323.572624000	47.096	87	0
1527788323.675994000	47.1994	310	0
1527788323.677020000	47.2004	103	1
1527788323.677428000	47.2008	147	0
1527788323.678451000	47.2018	100	1
1527788323.680693000	47.2041	91	0
1527788323.681371000	47.2047	100	1
1527788323.682194000	47.2056	238	0
1527788323.682673000	47.206	100	1
1527788324.008873000	47.5322	389	1
1527788324.008965000	47.5323	256	1
1527788324.038700000	47.5621	87	0
1527788324.141618000	47.665	232	0
1527788324.142633000	47.666	103	1
1527788324.143045000	47.6664	147	0
1527788324.143438000	47.6668	100	1
1527788324.146453000	47.6698	91	0
1527788324.147477000	47.6709	100	1
1527788324.147908000	47.6713	263	0
1527788324.148415000	47.6718	100	1
1527788324.285483000	47.8089	394	1
1527788324.285575000	47.8089	262	1
1527788324.303157000	47.8265	87	0
1527788324.307961000	47.8313	87	0
1527788324.575727000	48.0991	234	0
1527788324.576748000	48.1001	106	1
1527788324.577165000	48.1005	147	0
1527788324.577667000	48.101	100	1
1527788324.580722000	48.1041	91	0
1527788324.581502000	48.1049	100	1
1527788324.582153000	48.1055	243	0
1527788324.582651000	48.106	100	1
1527788324.815812000	48.3392	394	1
1527788324.815902000	48.3393	265	1
1527788324.834051000	48.3574	87	0
1527788324.938183000	48.4616	256	0
1527788324.939503000	48.4629	147	0
1527788324.939598000	48.463	103	1
1527788324.940525000	48.4639	100	1
1527788324.947151000	48.4705	91	0
1527788324.947519000	48.4709	100	1
1527788324.949780000	48.4732	318	0
1527788324.950439000	48.4738	100	1
1527788325.359118000	48.8825	527	1
1527788325.359194000	48.8826	256	1
1527788325.376705000	48.9001	87	0
1527788325.471576000	48.995	235	0
1527788325.472585000	48.996	103	1
1527788325.473012000	48.9964	147	0
1527788325.473475000	48.9969	100	1
1527788325.475008000	48.9984	91	0
1527788325.475550000	48.9989	100	1
1527788325.476474000	48.9998	244	0
1527788325.477484000	49.0009	100	1
1527788325.569058000	49.0924	391	1
1527788325.569145000	49.0925	257	1
1527788325.587026000	49.1104	87	0
1527788325.704321000	49.2277	285	0
1527788325.705520000	49.2289	103	1
1527788325.705730000	49.2291	147	0
1527788325.706569000	49.2299	100	1
1527788325.713114000	49.2365	91	0
1527788325.713567000	49.2369	100	1
1527788325.714536000	49.2379	136	0
1527788325.715487000	49.2389	100	1
1527788325.792863000	49.3162	394	1
1527788325.792920000	49.3163	258	1
1527788325.809497000	49.3329	87	0
1527788325.910793000	49.4342	234	0
1527788325.911635000	49.435	103	1
1527788325.912272000	49.4356	147	0
1527788325.912602000	49.436	100	1
1527788325.914239000	49.4376	91	0
1527788325.914500000	49.4379	100	1
1527788325.915663000	49.439	138	0
1527788325.916508000	49.4399	100	1
1527788329.447458000	52.9708	1056	1
1527788329.447547000	52.9709	266	1
1527788329.465798000	52.9892	87	0
1527788329.594801000	53.1182	259	0
1527788329.595992000	53.1194	103	1
1527788329.596202000	53.1196	147	0
1527788329.596924000	53.1203	100	1
1527788329.598365000	53.1217	91	0
1527788329.598988000	53.1224	100	1
1527788329.599747000	53.1231	256	0
1527788329.600976000	53.1244	100	1
1527788329.691388000	53.2148	791	1
1527788329.691475000	53.2148	265	1
1527788329.709204000	53.2326	87	0
1527788329.831491000	53.3549	255	0
1527788329.832395000	53.3558	103	1
1527788329.832955000	53.3563	147	0
1527788329.833929000	53.3573	100	1
1527788329.835002000	53.3584	91	0
1527788329.835918000	53.3593	100	1
1527788329.836479000	53.3599	293	0
1527788329.836910000	53.3603	100	1
1527788329.914216000	53.4376	388	1
1527788329.914277000	53.4377	265	1
1527788329.933418000	53.4568	87	0
1527788329.936506000	53.4599	87	0
1527788330.054812000	53.5782	304	0
1527788330.055955000	53.5793	106	1
1527788330.056212000	53.5796	147	0
1527788330.056924000	53.5803	100	1
1527788330.061183000	53.5846	91	0
1527788330.062068000	53.5854	100	1
1527788330.062564000	53.5859	280	0
1527788330.063123000	53.5865	100	1
1527788330.127097000	53.6505	394	1
1527788330.127178000	53.6506	263	1
1527788330.144362000	53.6677	87	0
1527788330.275354000	53.7987	273	0
1527788330.276368000	53.7997	103	1
1527788330.276817000	53.8002	147	0
1527788330.277959000	53.8013	100	1
1527788330.281391000	53.8048	91	0
1527788330.281962000	53.8053	100	1
1527788330.282803000	53.8062	158	0
1527788330.283377000	53.8068	100	1
1527788330.540923000	54.0643	392	1
1527788330.541012000	54.0644	272	1
1527788330.558374000	54.0817	87	0
1527788330.694257000	54.2176	301	0
1527788330.695237000	54.2186	103	1
1527788330.695663000	54.219	147	0
1527788330.695971000	54.2193	100	1
1527788330.698426000	54.2218	91	0
1527788330.699201000	54.2226	100	1
1527788330.699864000	54.2232	290	0
1527788330.701042000	54.2244	100	1
1527788330.955428000	54.4788	392	1
1527788330.955502000	54.4789	273	1
1527788330.973549000	54.4969	87	0
1527788331.072971000	54.5963	254	0
1527788331.074015000	54.5974	103	1
1527788331.074390000	54.5978	147	0
1527788331.075002000	54.5984	100	1
1527788331.077047000	54.6004	91	0
1527788331.078228000	54.6016	100	1
1527788331.078457000	54.6018	93	0
1527788331.079145000	54.6025	100	1
1527788331.198802000	54.7222	391	1
1527788331.198961000	54.7223	269	1
1527788331.216488000	54.7399	87	0
1527788331.321557000	54.8449	258	0
1527788331.322504000	54.8459	103	1
1527788331.322967000	54.8463	147	0
1527788331.324014000	54.8474	100	1
1527788331.325700000	54.8491	91	0
1527788331.326006000	54.8494	100	1
1527788331.327187000	54.8506	135	0
1527788331.328015000	54.8514	100	1
1527788331.415412000	54.9388	392	1
1527788331.415501000	54.9389	264	1
1527788331.433131000	54.9565	87	0
1527788331.534366000	55.0577	234	0
1527788331.535616000	55.059	103	1
1527788331.535828000	55.0592	147	0
1527788331.536107000	55.0595	100	1
1527788331.538874000	55.0622	91	0
1527788331.539075000	55.0624	100	1
1527788331.540300000	55.0637	133	0
1527788331.541023000	55.0644	100	1
1527788331.645948000	55.1693	527	1
1527788331.646036000	55.1694	267	1
1527788331.663352000	55.1867	87	0
1527788331.795298000	55.3187	313	0
1527788331.796279000	55.3197	103	1
1527788331.796775000	55.3202	147	0
1527788331.797043000	55.3204	100	1
1527788331.799682000	55.3231	91	0
1527788331.800036000	55.3234	100	1
1527788331.801107000	55.3245	122	0
1527788331.802034000	55.3254	100	1
1527788331.879799000	55.4032	394	1
1527788331.879877000	55.4033	268	1
1527788331.896966000	55.4203	87	0
1527788332.018445000	55.5418	232	0
1527788332.019352000	55.5427	103	1
1527788332.019852000	55.5432	147	0
1527788332.020145000	55.5435	100	1
1527788332.021567000	55.5449	91	0
1527788332.022119000	55.5455	100	1
1527788332.053650000	55.577	250	0
1527788332.054355000	55.5777	100	1
1527788332.095312000	55.6187	390	1
1527788332.095388000	55.6188	269	1
1527788332.113511000	55.6369	87	0
1527788332.213582000	55.737	234	0
1527788332.214516000	55.7379	103	1
1527788332.214986000	55.7384	147	0
1527788332.216058000	55.7394	100	1
1527788332.218607000	55.742	91	0
1527788332.219078000	55.7425	100	1
1527788332.220053000	55.7434	266	0
1527788332.221075000	55.7445	100	1
1527788332.311025000	55.8344	1057	1
1527788332.311115000	55.8345	265	1
1527788332.329684000	55.8531	87	0
1527788332.469972000	55.9933	234	0
1527788332.471091000	55.9945	103	1
1527788332.471418000	55.9948	147	0
1527788332.472063000	55.9954	100	1
1527788332.473900000	55.9973	91	0
1527788332.474074000	55.9974	100	1
1527788332.475331000	55.9987	276	0
1527788332.476093000	55.9995	100	1
1527788332.492809000	56.0162	234	0
1527788332.493090000	56.0165	100	1
1527788332.729166000	56.2525	793	1
1527788332.729243000	56.2526	277	1
1527788332.746639000	56.27	87	0
1527788332.860108000	56.3835	255	0
1527788332.861135000	56.3845	103	1
1527788332.861521000	56.3849	147	0
1527788332.862087000	56.3855	100	1
1527788332.864987000	56.3884	91	0
1527788332.865117000	56.3885	100	1
1527788332.866523000	56.3899	308	0
1527788332.867090000	56.3905	100	1
1527788332.952516000	56.4759	389	1
1527788332.952585000	56.476	269	1
1527788332.970537000	56.4939	87	0
1527788333.093018000	56.6164	261	0
1527788333.094163000	56.6175	103	1
1527788333.094423000	56.6178	147	0
1527788333.095119000	56.6185	100	1
1527788333.097497000	56.6209	91	0
1527788333.098107000	56.6215	100	1
1527788333.098929000	56.6223	264	0
1527788333.099342000	56.6227	100	1
1527788333.603669000	57.127	393	1
1527788333.603730000	57.1271	278	1
1527788333.620978000	57.1444	87	0
1527788333.818437000	57.3418	255	0
1527788333.819420000	57.3428	103	1
1527788333.819917000	57.3433	147	0
1527788333.820461000	57.3438	100	1
1527788333.823889000	57.3473	91	0
1527788333.824156000	57.3475	100	1
1527788333.825337000	57.3487	284	0
1527788333.826166000	57.3495	100	1
1527788335.782081000	59.3055	371	1
1527788335.782175000	59.3056	1412	1
1527788335.782201000	59.3056	1412	1
1527788335.782242000	59.3056	1412	1
1527788335.782264000	59.3056	554	1
1527788335.801388000	59.3248	87	0
1527788335.893377000	59.4168	414	0
1527788335.894313000	59.4177	103	1
1527788335.899169000	59.4225	79	0
1527788335.899900000	59.4233	100	1
1527788335.983263000	59.5066	394	1
1527788335.983324000	59.5067	262	1
1527788336.000971000	59.5243	87	0
1527788336.159753000	59.6831	302	0
1527788336.160971000	59.6843	103	1
1527788336.161219000	59.6846	147	0
1527788336.161955000	59.6853	100	1
1527788336.163183000	59.6866	91	0
1527788336.163951000	59.6873	100	1
1527788336.164592000	59.688	137	0
1527788336.165042000	59.6884	100	1
1527788336.396002000	59.9194	392	1
1527788336.396078000	59.9195	259	1
1527788336.413279000	59.9367	87	0
1527788336.536429000	60.0598	274	0
1527788336.537432000	60.0608	103	1
1527788336.537791000	60.0612	147	0
1527788336.538976000	60.0624	100	1
1527788336.539232000	60.0626	91	0
1527788336.539975000	60.0633	100	1
1527788336.540639000	60.064	299	0
1527788336.541106000	60.0645	100	1
1527788336.810535000	60.3339	393	1
1527788336.810603000	60.334	258	1
1527788336.829808000	60.3532	87	0
1527788336.938164000	60.4615	304	0
1527788336.939175000	60.4625	103	1
1527788336.939569000	60.4629	147	0
1527788336.939962000	60.4633	100	1
1527788336.942101000	60.4655	91	0
1527788336.942996000	60.4664	100	1
1527788336.943537000	60.4669	187	0
1527788336.943993000	60.4674	100	1
1527788337.230631000	60.754	528	1
1527788337.230705000	60.7541	261	1
1527788337.249171000	60.7725	87	0
1527788337.369239000	60.8926	258	0
1527788337.370269000	60.8936	103	1
1527788337.370672000	60.894	147	0
1527788337.371056000	60.8944	100	1
1527788337.378113000	60.9015	91	0
1527788337.379020000	60.9024	100	1
1527788337.379609000	60.903	272	0
1527788337.380114000	60.9035	100	1
1527788337.461057000	60.9844	391	1
1527788337.461151000	60.9845	259	1
1527788337.479903000	61.0033	87	0
1527788337.594427000	61.1178	262	0
1527788337.595269000	61.1186	103	1
1527788337.595797000	61.1192	147	0
1527788337.597038000	61.1204	100	1
1527788337.599139000	61.1225	91	0
1527788337.600034000	61.1234	100	1
1527788337.600562000	61.1239	89	0
1527788337.601033000	61.1244	100	1
1527788337.811607000	61.335	391	1
1527788337.811671000	61.335	258	1
1527788337.828441000	61.3518	87	0
1527788337.926841000	61.4502	256	0
1527788337.928014000	61.4514	103	1
1527788337.928292000	61.4517	147	0
1527788337.929058000	61.4524	100	1
1527788337.932020000	61.4554	91	0
1527788337.933053000	61.4564	100	1
1527788337.933453000	61.4568	286	0
1527788337.934002000	61.4574	100	1
1527788338.079295000	61.6027	1052	1
1527788338.079358000	61.6027	261	1
1527788338.098344000	61.6217	87	0
1527788338.206574000	61.7299	288	0
1527788338.207441000	61.7308	103	1
1527788338.207997000	61.7314	147	0
1527788338.209069000	61.7324	100	1
1527788338.209739000	61.7331	91	0
1527788338.210026000	61.7334	100	1
1527788338.211093000	61.7345	238	0
1527788338.212002000	61.7354	100	1
1527788338.430356000	61.9537	402	1
1527788338.430418000	61.9538	261	1
1527788338.457639000	61.981	87	0
1527788338.885147000	62.4085	255	0
1527788338.886178000	62.4096	103	1
1527788338.886655000	62.41	147	0
1527788338.887185000	62.4106	100	1
1527788338.889691000	62.4131	91	0
1527788338.890129000	62.4135	100	1
1527788338.891833000	62.4152	160	0
1527788338.892360000	62.4157	100	1
1527788338.982510000	62.5059	777	1
1527788338.982603000	62.506	262	1
1527788339.000255000	62.5236	87	0
1527788339.127525000	62.6509	234	0
1527788339.128527000	62.6519	103	1
1527788339.128938000	62.6523	147	0
1527788339.130142000	62.6535	100	1
1527788339.132466000	62.6558	91	0
1527788339.133121000	62.6565	100	1
1527788339.133900000	62.6573	317	0
1527788339.135070000	62.6584	100	1
1527788339.210448000	62.7338	390	1
1527788339.210515000	62.7339	261	1
1527788339.226308000	62.7497	87	0
1527788339.328631000	62.852	234	0
1527788339.329520000	62.8529	103	1
1527788339.330057000	62.8534	147	0
1527788339.331137000	62.8545	100	1
1527788339.333408000	62.8568	91	0
1527788339.334133000	62.8575	100	1
1527788339.334783000	62.8582	107	0
1527788339.335321000	62.8587	100	1
1527788339.581339000	63.1047	395	1
1527788339.581457000	63.1048	260	1
1527788339.598286000	63.1217	87	0
1527788339.702789000	63.2262	256	0
1527788339.704175000	63.2276	147	0
1527788339.704194000	63.2276	103	1
1527788339.705156000	63.2285	100	1
1527788339.706958000	63.2303	91	0
1527788339.708153000	63.2315	100	1
1527788339.708395000	63.2318	269	0
1527788339.709079000	63.2325	100	1
1527788339.821453000	63.3448	390	1
1527788339.821546000	63.3449	261	1
1527788339.842364000	63.3657	87	0
1527788339.845425000	63.3688	87	0
1527788339.964859000	63.4882	261	0
1527788339.966129000	63.4895	106	1
1527788339.966339000	63.4897	147	0
1527788339.967099000	63.4905	100	1
1527788339.969097000	63.4925	91	0
1527788339.970130000	63.4935	100	1
1527788339.970521000	63.4939	263	0
1527788339.971117000	63.4945	100	1
1527788340.144062000	63.6674	394	1
1527788340.144171000	63.6675	264	1
1527788340.161905000	63.6853	87	0
1527788340.275140000	63.7985	234	0
1527788340.276118000	63.7995	103	1
1527788340.276627000	63.8	147	0
1527788340.277116000	63.8005	100	1
1527788340.281309000	63.8047	91	0
1527788340.282706000	63.8061	269	0
1527788340.283351000	63.8067	103	1
1527788340.450264000	63.9736	395	1
1527788340.450355000	63.9737	263	1
1527788340.468166000	63.9915	87	0
1527788340.569747000	64.0931	232	0
1527788340.570565000	64.0939	103	1
1527788340.571186000	64.0946	147	0
1527788340.572218000	64.0956	100	1
1527788340.572618000	64.096	91	0
1527788340.573204000	64.0966	100	1
1527788340.574017000	64.0974	145	0
1527788340.575138000	64.0985	100	1
1527788340.820597000	64.344	390	1
1527788340.820689000	64.3441	261	1
1527788340.838212000	64.3616	87	0
1527788340.956766000	64.4801	259	0
1527788340.958153000	64.4815	147	0
1527788340.958238000	64.4816	103	1
1527788340.959219000	64.4826	100	1
1527788340.962199000	64.4856	91	0
1527788340.963227000	64.4866	100	1
1527788340.963629000	64.487	152	0
1527788340.964177000	64.4876	100	1
1527788341.160764000	64.6841	391	1
1527788341.160848000	64.6842	263	1
1527788341.178023000	64.7014	87	0
1527788341.302288000	64.8257	305	0
1527788341.303313000	64.8267	103	1
1527788341.303750000	64.8271	147	0
1527788341.304170000	64.8275	100	1
1527788341.306098000	64.8295	91	0
1527788341.307249000	64.8306	100	1
1527788341.307621000	64.831	129	0
1527788341.308193000	64.8316	100	1
1527788341.583635000	65.107	528	1
1527788341.583721000	65.1071	267	1
1527788341.601138000	65.1245	87	0
1527788341.723814000	65.2472	298	0
1527788341.724835000	65.2482	103	1
1527788341.725252000	65.2486	147	0
1527788341.726271000	65.2496	100	1
1527788341.728070000	65.2514	91	0
1527788341.729292000	65.2527	100	1
1527788341.729497000	65.2529	269	0
1527788341.730227000	65.2536	100	1
1527788341.890295000	65.4137	390	1
1527788341.890354000	65.4137	260	1
1527788341.909346000	65.4327	87	0
1527788342.015657000	65.539	280	0
1527788342.016470000	65.5398	103	1
1527788342.017139000	65.5405	147	0
1527788342.018290000	65.5417	100	1
1527788342.019233000	65.5426	91	0
1527788342.020293000	65.5437	100	1
1527788342.020705000	65.5441	95	0
1527788342.021242000	65.5446	100	1
1527788342.250381000	65.7738	1056	1
1527788342.250452000	65.7738	262	1
1527788342.268180000	65.7916	87	0
1527788342.377065000	65.9004	257	0
1527788342.378336000	65.9017	103	1
1527788342.378405000	65.9018	147	0
1527788342.379326000	65.9027	100	1
1527788342.383836000	65.9072	91	0
1527788342.384329000	65.9077	100	1
1527788342.385291000	65.9087	155	0
1527788342.386246000	65.9096	100	1
1527788342.663531000	66.1869	406	1
1527788342.663620000	66.187	261	1
1527788342.681169000	66.2045	87	0
1527788342.824111000	66.3475	284	0
1527788342.825309000	66.3487	103	1
1527788342.825512000	66.3489	147	0
1527788342.826291000	66.3497	100	1
1527788342.983064000	66.5064	102	0
1527788342.984308000	66.5077	100	1
1527788342.984465000	66.5078	275	0
1527788342.985264000	66.5086	100	1
1527788343.183609000	66.707	782	1
1527788343.183669000	66.707	272	1
1527788343.202473000	66.7258	87	0
1527788343.302157000	66.8255	232	0
1527788343.303310000	66.8267	103	1
1527788343.303592000	66.827	147	0
1527788343.304300000	66.8277	100	1
1527788343.304983000	66.8284	91	0
1527788343.305380000	66.8288	100	1
1527788343.306840000	66.8302	335	0
1527788343.307311000	66.8307	100	1
1527788343.395697000	66.9191	394	1
1527788343.395759000	66.9191	260	1
1527788343.414361000	66.9377	87	0
1527788343.511734000	67.0351	288	0
1527788343.512569000	67.0359	103	1
1527788343.513161000	67.0365	147	0
1527788343.514376000	67.0378	100	1
1527788343.516073000	67.0394	91	0
1527788343.516331000	67.0397	100	1
1527788343.517558000	67.0409	195	0
1527788343.518338000	67.0417	100	1
1527788345.705405000	69.2288	371	1
1527788345.705499000	69.2289	1412	1
1527788345.705523000	69.2289	1412	1
1527788345.705550000	69.2289	1412	1
1527788345.705583000	69.229	1050	1
1527788345.724249000	69.2476	87	0
1527788345.809701000	69.3331	413	0
1527788345.810563000	69.3339	103	1
1527788345.813759000	69.3371	79	0
1527788345.814442000	69.3378	100	1
1527788348.711516000	72.2349	373	1
1527788348.711629000	72.235	1412	1
1527788348.711653000	72.235	1412	1
1527788348.711676000	72.2351	1412	1
1527788348.711699000	72.2351	1412	1
1527788348.711739000	72.2351	1412	1
1527788348.711790000	72.2352	1412	1
1527788348.711821000	72.2352	1412	1
1527788348.711857000	72.2352	1412	1
1527788348.711891000	72.2353	1412	1
1527788348.711926000	72.2353	1412	1
1527788348.711967000	72.2353	1412	1
1527788348.712021000	72.2354	1412	1
1527788348.713615000	72.237	1412	1
1527788348.713651000	72.237	143	1
1527788348.729140000	72.2525	87	0
1527788348.733326000	72.2567	87	0
1527788348.894949000	72.4183	396	0
1527788348.895730000	72.4191	106	1
1527788348.896418000	72.4198	390	1
1527788348.896482000	72.4199	260	1
1527788348.902431000	72.4258	79	0
1527788348.903629000	72.427	100	1
1527788348.915171000	72.4385	87	0
1527788349.035458000	72.5588	261	0
1527788349.036625000	72.56	103	1
1527788349.036926000	72.5603	147	0
1527788349.037601000	72.561	100	1
1527788349.038318000	72.5617	91	0
1527788349.038597000	72.562	100	1
1527788349.039725000	72.5631	289	0
1527788349.040620000	72.564	100	1
1527788349.147887000	72.6713	395	1
1527788349.147979000	72.6714	264	1
1527788349.165188000	72.6886	87	0
1527788349.285302000	72.8087	235	0
1527788349.286687000	72.8101	147	0
1527788349.286779000	72.8102	103	1
1527788349.287706000	72.8111	100	1
1527788349.288628000	72.812	91	0
1527788349.289704000	72.8131	100	1
1527788349.290033000	72.8134	116	0
1527788349.290611000	72.814	100	1
1527788349.388038000	72.9114	391	1
1527788349.388130000	72.9115	262	1
1527788349.404769000	72.9281	87	0
1527788349.655438000	73.1788	258	0
1527788349.656694000	73.1801	103	1
1527788349.656911000	73.1803	147	0
1527788349.657729000	73.1811	100	1
1527788349.658793000	73.1822	91	0
1527788349.659726000	73.1831	100	1
1527788349.660316000	73.1837	164	0
1527788349.660782000	73.1842	100	1
1527788349.797773000	73.3211	529	1
1527788349.797861000	73.3212	265	1
1527788349.816292000	73.3397	87	0
1527788349.945144000	73.4685	302	0
1527788349.946158000	73.4695	103	1
1527788349.946611000	73.47	147	0
1527788349.947742000	73.4711	100	1
1527788349.949713000	73.4731	91	0
1527788349.950763000	73.4741	100	1
1527788349.951083000	73.4745	174	0
1527788349.951655000	73.475	100	1
1527788350.218137000	73.7415	392	1
1527788350.218200000	73.7416	258	1
1527788350.235030000	73.7584	87	0
1527788350.504639000	74.028	234	0
1527788350.505728000	74.0291	103	1
1527788350.505983000	74.0294	147	0
1527788350.506792000	74.0302	100	1
1527788350.508473000	74.0318	91	0
1527788350.508733000	74.0321	100	1
1527788350.509896000	74.0333	100	0
1527788350.510704000	74.0341	100	1
1527788350.660172000	74.1835	1052	1
1527788350.660272000	74.1836	264	1
1527788350.678969000	74.2023	87	0
1527788350.944798000	74.4682	298	0
1527788350.945767000	74.4691	103	1
1527788350.946203000	74.4696	147	0
1527788350.946710000	74.4701	100	1
1527788350.947884000	74.4713	91	0
1527788350.948726000	74.4721	100	1
1527788350.949348000	74.4727	318	0
1527788350.949859000	74.4732	100	1
1527788351.078086000	74.6015	402	1
1527788351.078153000	74.6015	265	1
1527788351.096649000	74.62	87	0
1527788351.193023000	74.7164	280	0
1527788351.193887000	74.7173	103	1
1527788351.194439000	74.7178	147	0
1527788351.194726000	74.7181	100	1
1527788351.196446000	74.7198	91	0
1527788351.196734000	74.7201	100	1
1527788351.197869000	74.7212	138	0
1527788351.198746000	74.7221	100	1
1527788351.408259000	74.9316	782	1
1527788351.408359000	74.9317	263	1
1527788351.423546000	74.9469	100	0
1527788351.424763000	74.9481	100	1
1527788351.425447000	74.9488	87	0
1527788351.529718000	75.0531	255	0
1527788351.530775000	75.0542	103	1
1527788351.531129000	75.0545	147	0
1527788351.531764000	75.0551	100	1
1527788351.533252000	75.0566	91	0
1527788351.533783000	75.0572	100	1
1527788351.534660000	75.058	301	0
1527788351.535770000	75.0591	100	1
1527788351.846123000	75.3695	393	1
1527788351.846207000	75.3696	266	1
1527788351.864194000	75.3876	87	0
1527788351.972468000	75.4958	286	0
1527788351.973396000	75.4968	103	1
1527788351.973853000	75.4972	147	0
1527788351.974806000	75.4982	100	1
1527788351.975746000	75.4991	91	0
1527788351.976802000	75.5002	100	1
1527788351.977258000	75.5006	194	0
1527788351.977772000	75.5011	100	1
1527788352.253274000	75.7766	391	1
1527788352.253350000	75.7767	265	1
1527788352.271345000	75.7947	87	0
1527788352.367541000	75.8909	288	0
1527788352.368820000	75.8922	103	1
1527788352.368954000	75.8923	147	0
1527788352.369795000	75.8932	100	1
1527788352.374989000	75.8984	91	0
1527788352.375820000	75.8992	100	1
1527788352.378798000	75.9022	215	0
1527788352.379812000	75.9032	100	1
1527788352.486709000	76.0101	394	1
1527788352.486783000	76.0102	261	1
1527788352.503491000	76.0269	87	0
1527788352.613171000	76.1365	235	0
1527788352.614215000	76.1376	103	1
1527788352.614576000	76.138	147	0
1527788352.614804000	76.1382	100	1
1527788352.619275000	76.1427	91	0
1527788352.619826000	76.1432	100	1
1527788352.620695000	76.1441	278	0
1527788352.621813000	76.1452	100	1
1527788352.749096000	76.2725	391	1
1527788352.749187000	76.2726	263	1
1527788352.766701000	76.2901	87	0
1527788352.864564000	76.3879	256	0
1527788352.865900000	76.3893	103	1
1527788352.865915000	76.3893	147	0
1527788352.866891000	76.3903	100	1
1527788352.868313000	76.3917	91	0
1527788352.868887000	76.3923	100	1
1527788352.869725000	76.3931	311	0
1527788352.870846000	76.3942	100	1
1527788353.081524000	76.6049	389	1
1527788353.081588000	76.605	264	1
1527788353.098059000	76.6214	87	0
[truncated: 964 more rows]
