# Supplementary material for: Method for multi-task learning fusion network traffic classification to address small sample labels
Source: Sci Rep. 2024 Jan 30;14:2518. doi: 10.1038/s41598-024-51933-8 (PMC10827795; doi:10.1038/s41598-024-51933-8)
Supplement: Supplementary file 2 — Supplementary Information 2. [file 41598_2024_51933_MOESM2_ESM.zip › QUIC Dataset/QUIC Dataset/pretraining/Google Doc/GoogleDoc-1172.txt]

1527804434.318178000	0	900	1
1527804434.335234000	0.017056	87	0
1527804434.748693000	0.430515	371	0
1527804434.750097000	0.431919	1412	0
1527804434.750195000	0.432017	103	1
1527804434.751599000	0.433421	1412	0
1527804434.752183000	0.434005	103	1
1527804434.753001000	0.434823	1412	0
1527804434.754372000	0.436194	180	0
1527804434.755184000	0.437006	103	1
1527804434.755849000	0.437671	1412	0
1527804434.757179000	0.439001	100	1
1527804434.757318000	0.43914	1412	0
1527804434.758803000	0.440625	1412	0
1527804434.759182000	0.441004	103	1
1527804434.760160000	0.441982	188	0
1527804434.761638000	0.44346	721	0
1527804434.762181000	0.444003	103	1
1527804434.763041000	0.444863	1412	0
1527804434.764502000	0.446324	1412	0
1527804434.765184000	0.447006	103	1
1527804434.765855000	0.447677	693	0
1527804434.767160000	0.448982	100	1
1527804434.767415000	0.449237	1412	0
1527804434.768850000	0.450672	1412	0
1527804434.769121000	0.450943	103	1
1527804434.770274000	0.452096	1412	0
1527804434.771704000	0.453526	188	0
1527804434.772183000	0.454005	103	1
1527804434.773153000	0.454975	1187	0
1527804434.775182000	0.457004	100	1
1527804434.781278000	0.4631	1412	0
1527804434.782719000	0.464541	1412	0
1527804434.783120000	0.464942	103	1
1527804434.784168000	0.46599	1412	0
1527804434.785582000	0.467404	188	0
1527804434.786123000	0.467945	103	1
1527804434.787099000	0.468921	1412	0
1527804434.788538000	0.47036	1412	0
1527804434.789118000	0.47094	103	1
1527804434.790027000	0.471849	1412	0
1527804434.791430000	0.473252	173	0
1527804434.792123000	0.473945	103	1
1527804434.792888000	0.47471	1412	0
1527804434.794130000	0.475952	100	1
1527804434.794316000	0.476138	1412	0
1527804434.795744000	0.477566	1412	0
1527804434.796118000	0.47794	103	1
1527804434.797213000	0.479035	1412	0
1527804434.798653000	0.480475	1412	0
1527804434.799118000	0.48094	103	1
1527804434.800078000	0.4819	1412	0
1527804434.801479000	0.483301	286	0
1527804434.802118000	0.48394	103	1
1527804434.802904000	0.484726	289	0
1527804434.804126000	0.485948	114	1
1527804434.804359000	0.486181	1412	0
1527804434.805787000	0.487609	1412	0
1527804434.806132000	0.487954	103	1
1527804434.807261000	0.489083	1412	0
1527804434.808670000	0.490492	188	0
1527804434.809118000	0.49094	103	1
1527804434.810123000	0.491945	1412	0
1527804434.811521000	0.493343	163	0
1527804434.812126000	0.493948	103	1
1527804434.812974000	0.494796	1412	0
1527804434.814162000	0.495984	100	1
1527804434.814402000	0.496224	1412	0
1527804434.815848000	0.49767	1412	0
1527804434.816157000	0.497979	103	1
1527804434.817269000	0.499091	198	0
1527804434.818696000	0.500518	794	0
1527804434.819143000	0.500965	103	1
1527804434.820137000	0.501959	1412	0
1527804434.821569000	0.503391	1412	0
1527804434.822992000	0.504814	1412	0
1527804434.824154000	0.505976	106	1
1527804434.824387000	0.506209	188	0
1527804434.825824000	0.507646	673	0
1527804434.827294000	0.509116	280	0
1527804434.844150000	0.525972	106	1
1527804434.847332000	0.529154	87	0
1527804435.337185000	1.01901	478	1
1527804435.337267000	1.01909	1412	1
1527804435.337291000	1.01911	918	1
1527804435.356176000	1.038	87	0
1527804435.416001000	1.09782	260	1
1527804435.447036000	1.12886	87	0
1527804435.520224000	1.20205	300	0
1527804435.521658000	1.20348	1412	0
1527804435.522185000	1.20401	106	1
1527804435.523123000	1.20495	1412	0
1527804435.524558000	1.20638	1412	0
1527804435.525165000	1.20699	103	1
1527804435.525963000	1.20779	1412	0
1527804435.527164000	1.20899	100	1
1527804435.527476000	1.2093	1412	0
1527804435.528907000	1.21073	1169	0
1527804435.529164000	1.21099	103	1
1527804435.530279000	1.2121	92	0
1527804435.531710000	1.21353	110	0
1527804435.532330000	1.21415	103	1
1527804435.533142000	1.21496	373	0
1527804435.534554000	1.21638	80	0
1527804435.535161000	1.21698	103	1
1527804435.647419000	1.32924	217	1
1527804435.665220000	1.34704	87	0
1527804435.762802000	1.44462	377	0
1527804435.764244000	1.44607	1115	0
1527804435.764826000	1.44665	103	1
1527804435.767197000	1.44902	100	1
1527804435.769857000	1.45168	92	0
1527804435.771161000	1.45298	100	1
1527804435.771288000	1.45311	185	0
1527804435.773164000	1.45499	100	1
1527804435.989051000	1.67087	596	1
1527804436.012657000	1.69448	87	0
1527804436.021224000	1.70305	755	1
1527804436.036748000	1.71857	329	1
1527804436.038719000	1.72054	87	0
1527804436.054316000	1.73614	87	0
1527804436.075273000	1.7571	345	0
1527804436.076760000	1.75858	378	0
1527804436.077754000	1.75958	109	1
1527804436.079197000	1.76102	100	1
1527804436.216600000	1.89842	281	1
1527804436.216687000	1.89851	145	1
1527804436.233747000	1.91557	87	0
1527804436.272120000	1.95394	156	1
1527804436.272203000	1.95403	191	1
1527804436.273921000	1.95574	1412	0
1527804436.275312000	1.95713	101	0
1527804436.276245000	1.95807	103	1
1527804436.276835000	1.95866	333	0
1527804436.289497000	1.97132	87	0
1527804436.290948000	1.97277	1412	0
1527804436.292375000	1.9742	1412	0
1527804436.293801000	1.97562	1412	0
1527804436.295206000	1.97703	539	0
1527804436.296683000	1.97851	178	0
1527804436.305510000	1.98733	370	0
1527804436.339559000	2.02138	156	1
1527804436.344716000	2.02654	124	1
1527804436.356681000	2.0385	87	0
1527804436.382446000	2.06427	685	0
1527804436.383836000	2.06566	92	0
1527804436.385271000	2.06709	178	0
1527804436.386348000	2.06817	106	1
1527804436.388273000	2.0701	100	1
1527804437.163007000	2.84483	406	1
1527804437.180427000	2.86225	87	0
1527804437.200256000	2.88208	1264	1
1527804437.218097000	2.89992	87	0
1527804437.350038000	3.03186	1412	1
1527804437.350112000	3.03193	1412	1
1527804437.350143000	3.03197	268	1
1527804437.350201000	3.03202	844	1
1527804437.368806000	3.05063	87	0
1527804437.390590000	3.07241	485	0
1527804437.392001000	3.07382	200	0
1527804437.392652000	3.07447	106	1
1527804437.416678000	3.0985	1412	1
1527804437.416738000	3.09856	343	1
1527804437.434086000	3.11591	87	0
1527804437.556347000	3.23817	251	0
1527804437.557791000	3.23961	1412	0
1527804437.558305000	3.24013	106	1
1527804437.559231000	3.24105	995	0
1527804437.560635000	3.24246	92	0
1527804437.562063000	3.24389	151	0
1527804437.563830000	3.24565	100	1
1527804437.566587000	3.24841	103	1
1527804437.582565000	3.26439	1412	0
1527804437.583989000	3.26581	1412	0
1527804437.585405000	3.26723	754	0
1527804437.585712000	3.26753	100	1
1527804437.586880000	3.2687	205	0
1527804437.588321000	3.27014	106	1
1527804437.755918000	3.43774	390	0
1527804437.757303000	3.43913	100	1
1527804437.757475000	3.4393	905	0
1527804437.759282000	3.4411	100	1
1527804438.348474000	4.0303	527	1
1527804438.348586000	4.03041	1412	1
1527804438.348610000	4.03043	1412	1
1527804438.348634000	4.03046	1412	1
1527804438.348670000	4.03049	1412	1
1527804438.348698000	4.03052	1412	1
1527804438.348748000	4.03057	1412	1
1527804438.348780000	4.0306	1412	1
1527804438.348816000	4.03064	1412	1
1527804438.348863000	4.03068	1412	1
1527804438.348887000	4.03071	1412	1
1527804438.348923000	4.03075	1412	1
1527804438.348952000	4.03077	1412	1
1527804438.348974000	4.0308	1294	1
1527804438.366457000	4.04828	87	0
1527804438.369216000	4.05104	87	0
1527804438.400880000	4.0827	1343	1
1527804438.419067000	4.10089	87	0
1527804438.568930000	4.25075	455	0
1527804438.576827000	4.25865	103	1
1527804438.697901000	4.37972	374	0
1527804438.700821000	4.38264	80	0
1527804438.703635000	4.38546	103	1
1527804440.231341000	5.91316	333	1
1527804440.231434000	5.91326	1412	1
1527804440.231471000	5.91329	991	1
1527804440.245839000	5.92766	252	1
1527804440.249311000	5.93113	87	0
1527804440.264821000	5.94664	87	0
1527804440.400477000	6.0823	399	0
1527804440.404322000	6.08614	80	0
1527804440.406543000	6.08837	109	1
1527804440.419645000	6.10147	604	0
1527804440.421056000	6.10288	309	0
1527804440.421543000	6.10336	103	1
1527804440.422349000	6.10417	102	1
1527804440.422501000	6.10432	231	0
1527804440.424807000	6.10663	100	1
1527804440.426874000	6.1087	252	1
1527804440.440314000	6.12214	87	0
1527804440.444661000	6.12648	87	0
1527804440.635306000	6.31713	891	0
1527804440.636730000	6.31855	1412	0
1527804440.638167000	6.31999	1412	0
1527804440.638292000	6.32011	109	1
1527804440.639609000	6.32143	100	1
1527804440.639614000	6.32144	1412	0
1527804440.641015000	6.32284	180	0
1527804440.641789000	6.32361	100	1
1527804440.642534000	6.32436	1412	0
1527804440.643961000	6.32578	1357	0
1527804440.644542000	6.32636	106	1
1527804440.670646000	6.35247	1412	0
1527804440.672067000	6.35389	1412	0
1527804440.672554000	6.35438	103	1
1527804440.673520000	6.35534	1412	0
1527804440.674920000	6.35674	198	0
1527804440.676445000	6.35827	1412	0
1527804440.677875000	6.3597	1412	0
1527804440.679311000	6.36113	1412	0
1527804440.680731000	6.36255	1336	0
1527804440.682164000	6.36399	1412	0
1527804440.683596000	6.36542	731	0
1527804440.685018000	6.36684	1412	0
1527804440.686505000	6.36833	1412	0
1527804440.687938000	6.36976	1412	0
1527804440.689139000	6.37096	127	1
1527804440.689326000	6.37115	188	0
1527804440.690545000	6.37237	103	1
1527804440.690770000	6.37259	740	0
1527804440.692218000	6.37404	1412	0
1527804440.692614000	6.37444	103	1
1527804440.693643000	6.37547	1412	0
1527804440.695083000	6.3769	1412	0
1527804440.695547000	6.37737	103	1
1527804440.696528000	6.37835	188	0
1527804440.697975000	6.3798	979	0
1527804440.698590000	6.38041	103	1
1527804440.699410000	6.38123	1412	0
1527804440.700844000	6.38267	1412	0
1527804440.701552000	6.38337	103	1
1527804440.702265000	6.38409	1412	0
1527804440.703554000	6.38538	100	1
1527804440.703658000	6.38548	188	0
1527804440.705116000	6.38694	1412	0
1527804440.705532000	6.38735	103	1
1527804440.706620000	6.38844	209	0
1527804440.708088000	6.38991	1412	0
1527804440.708541000	6.39036	103	1
1527804440.709519000	6.39134	1412	0
1527804440.710942000	6.39276	1412	0
1527804440.711540000	6.39336	103	1
1527804440.712333000	6.39416	188	0
1527804440.713547000	6.39537	100	1
1527804440.713782000	6.3956	1187	0
1527804440.715219000	6.39704	1412	0
1527804440.715537000	6.39736	103	1
1527804440.716699000	6.39852	1412	0
1527804440.718133000	6.39996	1412	0
1527804440.719525000	6.40135	188	0
1527804440.720968000	6.40279	996	0
1527804440.722184000	6.40401	100	1
1527804440.722403000	6.40423	1412	0
1527804440.723583000	6.40541	109	1
1527804440.723829000	6.40565	1250	0
1527804440.725256000	6.40708	743	0
1527804440.725699000	6.40752	117	1
1527804440.727027000	6.40885	1412	0
1527804440.728455000	6.41028	1329	0
1527804440.728613000	6.41043	103	1
1527804440.729885000	6.41171	1412	0
1527804440.731312000	6.41313	1412	0
1527804440.731574000	6.4134	100	1
1527804440.732710000	6.41453	344	0
1527804440.733551000	6.41537	103	1
1527804440.734132000	6.41595	319	0
1527804440.737920000	6.41974	100	1
1527804440.754307000	6.43613	87	0
1527804441.989190000	7.67101	309	1
1527804441.989264000	7.67109	145	1
1527804442.007636000	7.68946	87	0
1527804442.063188000	7.74501	1412	0
1527804442.064609000	7.74643	1412	0
1527804442.064831000	7.74665	106	1
1527804442.066127000	7.74795	1412	0
1527804442.066616000	7.74844	103	1
1527804442.067530000	7.74935	570	0
1527804442.068938000	7.75076	92	0
1527804442.069608000	7.75143	103	1
1527804442.070370000	7.75219	251	0
1527804442.071610000	7.75343	100	1
1527804443.198597000	8.88042	983	1
1527804443.198676000	8.8805	295	1
1527804443.201838000	8.88366	302	1
1527804443.201924000	8.88375	1412	1
1527804443.201962000	8.88378	1412	1
1527804443.201989000	8.88381	982	1
1527804443.216957000	8.89878	87	0
1527804443.222911000	8.90473	87	0
1527804443.276236000	8.95806	400	1
1527804443.293313000	8.97514	396	0
1527804443.294707000	8.97653	100	1
1527804443.297355000	8.97918	87	0
1527804443.298903000	8.98073	80	0
1527804443.300711000	8.98253	103	1
1527804443.310783000	8.9926	277	0
1527804443.312221000	8.99404	1400	0
1527804443.312702000	8.99452	103	1
1527804443.313655000	8.99548	513	0
1527804443.315084000	8.99691	592	0
1527804443.315700000	8.99752	103	1
1527804443.316618000	8.99844	635	0
1527804443.318047000	8.99987	477	0
1527804443.318692000	9.00051	103	1
1527804443.319480000	9.0013	697	0
1527804443.320904000	9.00273	484	0
1527804443.321695000	9.00352	103	1
1527804443.322327000	9.00415	835	0
1527804443.323684000	9.00551	100	1
1527804443.323753000	9.00558	649	0
1527804443.325171000	9.00699	519	0
1527804443.325695000	9.00752	103	1
1527804443.326652000	9.00847	439	0
1527804443.328092000	9.00991	701	0
1527804443.328692000	9.01051	103	1
1527804443.329514000	9.01134	616	0
1527804443.330687000	9.01251	100	1
1527804443.330938000	9.01276	558	0
1527804443.332370000	9.01419	654	0
1527804443.332688000	9.01451	103	1
1527804443.333788000	9.01561	583	0
1527804443.335220000	9.01704	689	0
1527804443.335695000	9.01752	103	1
1527804443.338244000	9.02007	92	0
1527804443.339677000	9.0215	217	0
1527804443.339702000	9.02152	100	1
1527804443.341710000	9.02353	100	1
1527804443.359792000	9.04161	309	0
1527804443.361200000	9.04302	103	0
1527804443.361707000	9.04353	103	1
1527804443.364017000	9.04584	313	0
1527804443.365729000	9.04755	100	1
1527804443.543443000	9.22527	1412	1
1527804443.543484000	9.22531	1412	1
1527804443.543508000	9.22533	418	1
1527804443.543567000	9.22539	844	1
1527804443.561518000	9.24334	87	0
1527804443.573280000	9.2551	87	0
1527804443.575757000	9.25758	1412	1
1527804443.593033000	9.27486	87	0
1527804443.594467000	9.27629	554	0
1527804443.596794000	9.27862	109	1
1527804444.221131000	9.90295	1002	1
1527804444.221208000	9.90303	95	1
1527804444.240258000	9.92208	87	0
1527804444.307311000	9.98913	334	0
1527804444.308772000	9.99059	367	0
1527804444.308790000	9.99061	103	1
1527804444.310752000	9.99257	100	1
1527804444.311130000	9.99295	261	0
1527804444.312753000	9.99458	100	1
1527804444.795834000	10.4777	474	1
1527804444.795923000	10.4777	110	1
1527804444.799723000	10.4815	302	1
1527804444.801659000	10.4835	476	1
1527804444.801719000	10.4835	88	1
1527804444.814465000	10.4963	87	0
1527804444.819824000	10.5016	87	0
1527804444.900582000	10.5824	288	0
1527804444.901993000	10.5838	151	0
1527804444.902797000	10.5846	109	1
1527804444.904835000	10.5867	92	0
1527804444.906378000	10.5882	140	0
1527804444.906983000	10.5888	103	1
1527804444.938963000	10.6208	268	0
1527804444.940373000	10.6222	140	0
1527804444.940794000	10.6226	103	1
1527804444.941824000	10.6236	233	0
1527804444.943243000	10.6251	103	0
1527804444.943786000	10.6256	103	1
1527804444.944665000	10.6265	92	0
1527804444.946146000	10.628	92	0
1527804444.946790000	10.6286	103	1
1527804444.947580000	10.6294	298	0
1527804444.948784000	10.6306	100	1
1527804444.949003000	10.6308	236	0
1527804444.951021000	10.6328	100	1
1527804445.582417000	11.2642	392	1
1527804445.582492000	11.2643	256	1
1527804445.599686000	11.2815	87	0
1527804446.063195000	11.745	370	1
1527804446.063330000	11.7452	1412	1
1527804446.063354000	11.7452	1412	1
1527804446.063378000	11.7452	1412	1
1527804446.063401000	11.7452	1412	1
1527804446.063446000	11.7453	1412	1
1527804446.063474000	11.7453	1412	1
1527804446.063513000	11.7453	1412	1
1527804446.063565000	11.7454	1412	1
1527804446.063588000	11.7454	1412	1
1527804446.063623000	11.7454	1412	1
1527804446.063652000	11.7455	1412	1
1527804446.063676000	11.7455	1412	1
1527804446.063715000	11.7455	1412	1
1527804446.063760000	11.7456	1412	1
1527804446.063793000	11.7456	1412	1
1527804446.063831000	11.7457	1412	1
1527804446.063879000	11.7457	1412	1
1527804446.063901000	11.7457	1412	1
1527804446.063923000	11.7457	1412	1
1527804446.063966000	11.7458	1412	1
1527804446.064000000	11.7458	1412	1
1527804446.064038000	11.7459	1412	1
1527804446.064070000	11.7459	1412	1
1527804446.064105000	11.7459	1412	1
1527804446.064127000	11.7459	1412	1
1527804446.065955000	11.7478	1412	1
1527804446.065997000	11.7478	1412	1
1527804446.066055000	11.7479	1412	1
1527804446.066115000	11.7479	1412	1
1527804446.066151000	11.748	1412	1
1527804446.066215000	11.748	1412	1
1527804446.066251000	11.7481	1412	1
1527804446.066312000	11.7481	1412	1
1527804446.066362000	11.7482	794	1
1527804446.081264000	11.7631	100	0
1527804446.082933000	11.7648	103	1
1527804446.083370000	11.7652	87	0
1527804446.085270000	11.7671	87	0
1527804446.089645000	11.7715	87	0
1527804446.212352000	11.8942	438	0
1527804446.213955000	11.8958	109	1
1527804446.218111000	11.8999	80	0
1527804446.219960000	11.9018	100	1
1527804446.380053000	12.0619	289	0
1527804446.381463000	12.0633	146	0
1527804446.381869000	12.0637	103	1
1527804446.385154000	12.067	92	0
1527804446.386701000	12.0685	336	0
1527804446.388907000	12.0707	103	1
1527804446.438269000	12.1201	360	1
1527804446.439354000	12.1212	295	1
1527804446.454850000	12.1367	87	0
1527804446.476073000	12.1579	377	1
1527804446.493620000	12.1754	87	0
1527804446.524268000	12.2061	255	0
1527804446.525734000	12.2076	118	0
1527804446.525936000	12.2078	109	1
1527804446.529411000	12.2112	92	0
1527804446.530835000	12.2127	238	0
1527804446.531886000	12.2137	103	1
1527804446.532577000	12.2144	392	1
1527804446.532627000	12.2144	450	1
1527804446.552019000	12.2338	87	0
1527804446.619726000	12.3015	233	0
1527804446.621145000	12.303	279	0
1527804446.621893000	12.3037	106	1
1527804446.622582000	12.3044	92	0
1527804446.623901000	12.3057	100	1
1527804446.624021000	12.3058	178	0
1527804446.625886000	12.3077	100	1
1527804446.635685000	12.3175	1412	1
1527804446.635742000	12.3176	412	1
1527804446.648972000	12.3308	291	0
1527804446.650385000	12.3322	146	0
1527804446.650932000	12.3328	103	1
1527804446.652939000	12.3348	102	0
1527804446.654399000	12.3362	94	0
1527804446.655139000	12.337	103	1
1527804446.682750000	12.3646	568	0
1527804446.684173000	12.366	802	0
1527804446.684914000	12.3667	103	1
1527804446.685606000	12.3674	92	0
1527804446.686895000	12.3687	100	1
1527804446.687109000	12.3689	253	0
1527804446.688887000	12.3707	100	1
1527804446.852400000	12.5342	904	1
1527804446.852491000	12.5343	256	1
1527804446.870922000	12.5527	87	0
1527804446.967967000	12.6498	235	0
1527804446.969347000	12.6512	146	0
1527804446.969905000	12.6517	106	1
1527804446.972922000	12.6547	92	0
1527804446.974321000	12.6561	332	0
1527804446.974891000	12.6567	103	1
1527804447.224272000	12.9061	764	0
1527804447.225608000	12.9074	175	0
1527804447.226125000	12.9079	103	1
1527804447.238605000	12.9204	472	1
1527804447.256671000	12.9385	87	0
1527804447.311181000	12.993	402	1
1527804447.311276000	12.9931	256	1
1527804447.328899000	13.0107	87	0
1527804447.406224000	13.088	608	0
1527804447.408112000	13.0899	106	1
1527804447.418684000	13.1005	361	0
1527804447.420097000	13.1019	146	0
1527804447.420958000	13.1028	103	1
1527804447.422430000	13.1043	92	0
1527804447.423901000	13.1057	250	0
1527804447.424004000	13.1058	100	1
1527804447.426010000	13.1078	100	1
1527804447.583291000	13.2651	394	1
1527804447.583397000	13.2652	255	1
1527804447.601315000	13.2831	87	0
1527804447.706021000	13.3878	236	0
1527804447.707554000	13.3894	146	0
1527804447.708002000	13.3898	106	1
1527804447.709313000	13.3911	92	0
1527804447.710744000	13.3926	119	0
1527804447.710966000	13.3928	103	1
1527804447.896656000	13.5785	392	1
1527804447.896737000	13.5786	260	1
1527804447.914013000	13.5958	87	0
1527804448.279335000	13.9612	277	0
1527804448.280814000	13.9626	146	0
1527804448.281067000	13.9629	106	1
1527804448.283422000	13.9652	92	0
1527804448.284841000	13.9667	274	0
1527804448.285004000	13.9668	103	1
1527804448.531571000	14.2134	393	1
1527804448.531646000	14.2135	262	1
1527804448.549668000	14.2315	87	0
1527804448.635390000	14.3172	279	0
1527804448.636938000	14.3188	146	0
1527804448.637037000	14.3189	103	1
1527804448.639051000	14.3209	92	0
1527804448.639109000	14.3209	100	1
1527804448.640562000	14.3224	166	0
1527804448.641024000	14.3228	103	1
1527804448.895734000	14.5776	391	1
1527804448.895829000	14.5777	257	1
1527804448.912750000	14.5946	87	0
1527804449.016568000	14.6984	255	0
1527804449.018090000	14.6999	146	0
1527804449.018148000	14.7	103	1
1527804449.020117000	14.7019	100	1
1527804449.021077000	14.7029	92	0
1527804449.022549000	14.7044	308	0
1527804449.023017000	14.7048	103	1
1527804449.193515000	14.8753	391	1
1527804449.193595000	14.8754	258	1
1527804449.212385000	14.8942	87	0
1527804449.286438000	14.9683	233	0
1527804449.287894000	14.9697	148	0
1527804449.288163000	14.97	106	1
1527804449.291359000	14.9732	92	0
1527804449.292851000	14.9747	332	0
1527804449.293114000	14.9749	103	1
1527804449.628474000	15.3103	388	1
1527804449.628568000	15.3104	255	1
1527804449.657646000	15.3395	87	0
1527804449.778265000	15.4601	304	0
1527804449.779685000	15.4615	148	0
1527804449.780097000	15.4619	106	1
1527804449.782329000	15.4642	92	0
1527804449.783818000	15.4656	249	0
1527804449.784288000	15.4661	103	1
1527804449.848596000	15.5304	389	1
1527804449.848687000	15.5305	257	1
1527804449.866146000	15.548	87	0
1527804449.960127000	15.6419	233	0
1527804449.961594000	15.6434	148	0
1527804449.962102000	15.6439	106	1
1527804449.963870000	15.6457	92	0
1527804449.965153000	15.647	100	1
1527804449.965258000	15.6471	179	0
1527804449.967169000	15.649	100	1
1527804450.098340000	15.7802	388	1
1527804450.098413000	15.7802	256	1
1527804450.116074000	15.7979	87	0
1527804450.198970000	15.8808	233	0
1527804450.200329000	15.8822	148	0
1527804450.201191000	15.883	106	1
1527804450.203095000	15.8849	92	0
1527804450.204520000	15.8863	124	0
1527804450.205073000	15.8869	103	1
1527804450.538498000	16.2203	388	1
1527804450.538593000	16.2204	260	1
1527804450.556163000	16.238	87	0
1527804450.655840000	16.3377	262	0
1527804450.657331000	16.3392	148	0
1527804450.658131000	16.34	106	1
1527804450.660316000	16.3421	92	0
1527804450.661749000	16.3436	168	0
1527804450.662224000	16.344	103	1
1527804450.880296000	16.5621	993	1
1527804450.880391000	16.5622	260	1
1527804450.898686000	16.5805	87	0
1527804450.997894000	16.6797	235	0
1527804450.999306000	16.6811	148	0
1527804451.000154000	16.682	106	1
1527804451.002401000	16.6842	92	0
1527804451.003830000	16.6857	215	0
1527804451.004242000	16.6861	103	1
1527804451.373813000	17.0556	906	1
1527804451.373878000	17.0557	260	1
1527804451.391197000	17.073	87	0
1527804451.500233000	17.1821	259	0
1527804451.501695000	17.1835	148	0
1527804451.502203000	17.184	106	1
1527804451.506320000	17.1881	92	0
1527804451.507775000	17.1896	198	0
1527804451.508254000	17.1901	103	1
1527804451.608251000	17.2901	390	1
1527804451.608332000	17.2902	260	1
1527804451.625932000	17.3078	87	0
1527804451.719587000	17.4014	263	0
1527804451.721008000	17.4028	148	0
1527804451.721289000	17.4031	106	1
1527804451.722418000	17.4042	92	0
1527804451.723884000	17.4057	113	0
1527804451.724357000	17.4062	103	1
1527804451.957658000	17.6395	465	1
1527804451.957752000	17.6396	260	1
1527804451.975417000	17.6572	87	0
1527804452.068615000	17.7504	235	0
1527804452.070038000	17.7519	148	0
1527804452.070223000	17.752	106	1
1527804452.073247000	17.7551	92	0
1527804452.074677000	17.7565	205	0
1527804452.075400000	17.7572	103	1
1527804452.411481000	18.0933	388	1
1527804452.411557000	18.0934	262	1
1527804452.428112000	18.1099	87	0
1527804452.535509000	18.2173	259	0
1527804452.537005000	18.2188	148	0
1527804452.537266000	18.2191	106	1
1527804452.539571000	18.2214	92	0
1527804452.541005000	18.2228	217	0
1527804452.541225000	18.223	103	1
1527804452.919852000	18.6017	389	1
1527804452.919951000	18.6018	262	1
1527804452.938862000	18.6207	87	0
1527804453.035996000	18.7178	360	0
1527804453.037433000	18.7193	148	0
1527804453.038275000	18.7201	106	1
1527804453.040516000	18.7223	92	0
1527804453.042005000	18.7238	177	0
1527804453.042539000	18.7244	103	1
1527804453.201864000	18.8837	392	1
1527804453.201943000	18.8838	260	1
1527804453.221620000	18.9034	87	0
1527804453.319811000	19.0016	233	0
1527804453.321246000	19.0031	148	0
1527804453.321324000	19.0031	103	1
1527804453.323360000	19.0052	100	1
1527804453.323535000	19.0054	92	0
1527804453.324971000	19.0068	247	0
1527804453.325458000	19.0073	103	1
1527804453.628835000	19.3107	388	1
1527804453.628927000	19.3107	258	1
1527804453.645828000	19.3277	87	0
1527804453.749608000	19.4314	301	0
1527804453.751005000	19.4328	148	0
1527804453.751310000	19.4331	106	1
1527804453.755200000	19.437	92	0
1527804453.756682000	19.4385	259	0
1527804453.757299000	19.4391	103	1
1527804454.050877000	19.7327	393	1
1527804454.050964000	19.7328	264	1
1527804454.070001000	19.7518	87	0
1527804454.171273000	19.8531	256	0
1527804454.172682000	19.8545	148	0
1527804454.173341000	19.8552	106	1
1527804454.175812000	19.8576	92	0
1527804454.177332000	19.8592	144	0
1527804454.177420000	19.8592	100	1
1527804454.179344000	19.8612	100	1
1527804454.467701000	20.1495	392	1
1527804454.467790000	20.1496	262	1
1527804454.485497000	20.1673	87	0
1527804454.585563000	20.2674	281	0
1527804454.587031000	20.2689	148	0
1527804454.587359000	20.2692	106	1
1527804454.590698000	20.2725	92	0
1527804454.592190000	20.274	199	0
1527804454.592435000	20.2743	103	1
1527804454.759601000	20.4414	393	1
1527804454.759666000	20.4415	257	1
1527804454.776933000	20.4588	87	0
1527804454.869117000	20.5509	232	0
1527804454.870490000	20.5523	148	0
1527804454.871398000	20.5532	106	1
1527804454.873351000	20.5552	92	0
1527804454.874841000	20.5567	252	0
1527804454.875345000	20.5572	103	1
1527804454.982591000	20.6644	391	1
1527804454.982675000	20.6645	256	1
1527804454.999832000	20.6817	87	0
1527804455.086291000	20.7681	281	0
1527804455.087717000	20.7695	148	0
1527804455.088397000	20.7702	106	1
1527804455.090185000	20.772	92	0
1527804455.091389000	20.7732	100	1
1527804455.091645000	20.7735	303	0
1527804455.093396000	20.7752	100	1
1527804455.220743000	20.9026	996	1
1527804455.220835000	20.9027	261	1
1527804455.241111000	20.9229	87	0
1527804455.354953000	21.0368	258	0
1527804455.356423000	21.0382	103	1
1527804455.356468000	21.0383	148	0
1527804455.358391000	21.0402	100	1
1527804455.359158000	21.041	92	0
1527804455.360389000	21.0422	100	1
1527804455.360658000	21.0425	236	0
1527804455.362399000	21.0442	100	1
1527804455.587800000	21.2696	909	1
1527804455.587893000	21.2697	258	1
1527804455.606226000	21.288	87	0
1527804455.689148000	21.371	233	0
1527804455.690546000	21.3724	148	0
1527804455.691434000	21.3733	106	1
1527804455.692830000	21.3747	92	0
1527804455.694263000	21.3761	132	0
1527804455.694444000	21.3763	103	1
1527804455.886601000	21.5684	467	1
1527804455.886688000	21.5685	259	1
1527804455.904783000	21.5866	87	0
1527804456.004927000	21.6867	240	0
1527804456.006375000	21.6882	148	0
1527804456.006450000	21.6883	103	1
1527804456.008494000	21.6903	100	1
1527804456.009678000	21.6915	92	0
1527804456.011120000	21.6929	326	0
1527804456.011560000	21.6934	103	1
1527804456.245150000	21.927	390	1
1527804456.245223000	21.927	258	1
1527804456.262523000	21.9443	87	0
1527804456.363854000	22.0457	255	0
1527804456.365277000	22.0471	148	0
1527804456.365546000	22.0474	106	1
1527804456.367527000	22.0493	92	0
1527804456.369015000	22.0508	197	0
1527804456.369499000	22.0513	103	1
1527804456.521658000	22.2035	386	1
1527804456.521751000	22.2036	258	1
1527804456.539145000	22.221	87	0
1527804456.633641000	22.3155	235	0
1527804456.635069000	22.3169	148	0
1527804456.635468000	22.3173	106	1
1527804456.636857000	22.3187	92	0
1527804456.638289000	22.3201	122	0
1527804456.638534000	22.3204	103	1
1527804457.362418000	23.0442	388	1
1527804457.362484000	23.0443	261	1
1527804457.380055000	23.0619	87	0
1527804457.485561000	23.1674	286	0
1527804457.487099000	23.1689	148	0
1527804457.487504000	23.1693	106	1
1527804457.665361000	23.3472	92	0
1527804457.666970000	23.3488	102	0
1527804457.667570000	23.3494	103	1
1527804457.851749000	23.5336	389	1
1527804457.851840000	23.5337	257	1
1527804457.869711000	23.5515	87	0
1527804457.969258000	23.6511	235	0
1527804457.970625000	23.6524	148	0
1527804457.971640000	23.6535	106	1
1527804457.974315000	23.6561	92	0
1527804457.975605000	23.6574	100	1
1527804457.975775000	23.6576	335	0
1527804457.977616000	23.6594	100	1
1527804458.071856000	23.7537	389	1
1527804458.071925000	23.7537	262	1
1527804458.089085000	23.7709	87	0
1527804458.185709000	23.8675	233	0
1527804458.187188000	23.869	148	0
1527804458.187557000	23.8694	106	1
1527804458.189798000	23.8716	92	0
1527804458.191224000	23.873	117	0
1527804458.191781000	23.8736	103	1
1527804458.385199000	24.067	388	1
1527804458.385263000	24.0671	258	1
1527804458.402371000	24.0842	87	0
1527804458.497445000	24.1793	383	0
1527804458.498849000	24.1807	148	0
1527804458.499604000	24.1814	106	1
1527804458.500321000	24.1821	92	0
1527804458.501639000	24.1835	100	1
1527804458.501718000	24.1835	293	0
1527804458.503653000	24.1855	100	1
1527804458.878580000	24.5604	389	1
1527804458.878662000	24.5605	261	1
1527804458.896194000	24.578	87	0
1527804459.022160000	24.704	235	0
1527804459.023576000	24.7054	148	0
1527804459.023615000	24.7054	103	1
1527804459.025578000	24.7074	100	1
1527804459.025922000	24.7077	92	0
1527804459.027415000	24.7092	276	0
1527804459.027770000	24.7096	103	1
1527804459.184801000	24.8666	392	1
1527804459.184863000	24.8667	257	1
1527804459.202601000	24.8844	87	0
1527804459.288878000	24.9707	275	0
1527804459.290331000	24.9722	148	0
1527804459.290629000	24.9725	106	1
1527804459.293045000	24.9749	92	0
1527804459.294476000	24.9763	183	0
1527804459.294707000	24.9765	103	1
1527804459.478175000	25.16	388	1
1527804459.478271000	25.1601	258	1
1527804459.496673000	25.1785	87	0
1527804459.599182000	25.281	281	0
1527804459.600596000	25.2824	148	0
1527804459.600648000	25.2825	103	1
1527804459.602630000	25.2845	100	1
1527804459.603488000	25.2853	92	0
1527804459.604929000	25.2868	285	0
1527804459.605626000	25.2874	103	1
1527804459.898527000	25.5803	995	1
1527804459.898589000	25.5804	260	1
1527804459.916707000	25.5985	87	0
1527804460.003389000	25.6852	255	0
1527804460.004827000	25.6866	148	0
1527804460.005689000	25.6875	106	1
1527804460.008310000	25.6901	92	0
1527804460.009699000	25.6915	231	0
1527804460.009758000	25.6916	100	1
1527804460.011705000	25.6935	100	1
1527804460.198226000	25.88	908	1
1527804460.198300000	25.8801	258	1
1527804460.216552000	25.8984	87	0
1527804460.298105000	25.9799	236	0
1527804460.299603000	25.9814	148	0
1527804460.299690000	25.9815	103	1
1527804460.301744000	25.9836	100	1
1527804460.302355000	25.9842	92	0
1527804460.303740000	25.9856	100	1
1527804460.303773000	25.9856	173	0
1527804460.305747000	25.9876	100	1
1527804461.470971000	27.1528	390	1
1527804461.471036000	27.1529	260	1
1527804461.488302000	27.1701	87	0
1527804461.573328000	27.2552	304	0
1527804461.574769000	27.2566	148	0
1527804461.575129000	27.257	106	1
1527804461.577151000	27.259	92	0
1527804461.578587000	27.2604	151	0
1527804461.579135000	27.261	103	1
1527804464.891653000	30.5735	446	1
1527804464.891756000	30.5736	1412	1
1527804464.891795000	30.5736	1412	1
1527804464.891847000	30.5737	1412	1
1527804464.891870000	30.5737	1377	1
1527804464.909390000	30.5912	87	0
1527804464.990510000	30.6723	416	0
1527804464.992368000	30.6742	103	1
1527804464.996367000	30.6782	80	0
1527804464.998368000	30.6802	100	1
1527804465.095849000	30.7777	391	1
1527804465.095937000	30.7778	261	1
1527804465.112547000	30.7944	87	0
1527804465.196328000	30.8781	235	0
1527804465.197723000	30.8795	148	0
1527804465.198397000	30.8802	106	1
1527804465.200214000	30.882	92	0
1527804465.201655000	30.8835	310	0
1527804465.202343000	30.8842	103	1
1527804465.764568000	31.4464	389	1
1527804465.764656000	31.4465	260	1
1527804465.781766000	31.4636	87	0
1527804465.877554000	31.5594	256	0
1527804465.878973000	31.5608	148	0
1527804465.879426000	31.5612	106	1
1527804465.882259000	31.5641	92	0
1527804465.883765000	31.5656	333	0
1527804465.884394000	31.5662	103	1
1527804465.972915000	31.6547	388	1
1527804465.972981000	31.6548	261	1
1527804465.990092000	31.6719	87	0
1527804466.076424000	31.7582	232	0
1527804466.077933000	31.7598	148	0
1527804466.078425000	31.7602	106	1
1527804466.080418000	31.7622	92	0
1527804466.081858000	31.7637	126	0
1527804466.082398000	31.7642	103	1
1527804466.212552000	31.8944	387	1
1527804466.212617000	31.8944	257	1
1527804466.230366000	31.9122	87	0
1527804466.319697000	32.0015	263	0
1527804466.321108000	32.0029	148	0
1527804466.321499000	32.0033	106	1
1527804466.324233000	32.0061	92	0
1527804466.325668000	32.0075	327	0
1527804466.326420000	32.0082	103	1
1527804467.351501000	33.0333	389	1
1527804467.351589000	33.0334	260	1
1527804467.368851000	33.0507	87	0
1527804467.451941000	33.1338	259	0
1527804467.453348000	33.1352	148	0
1527804467.453886000	33.1357	106	1
1527804467.456161000	33.138	92	0
1527804467.457599000	33.1394	123	0
1527804467.458071000	33.1399	103	1
1527804467.625275000	33.3071	390	1
1527804467.625366000	33.3072	258	1
1527804467.642950000	33.3248	87	0
1527804467.723385000	33.4052	360	0
1527804467.724863000	33.4067	148	0
1527804467.724924000	33.4067	103	1
1527804467.726956000	33.4088	100	1
1527804467.728303000	33.4101	92	0
1527804467.729932000	33.4118	107	0
1527804467.729979000	33.4118	100	1
1527804467.731971000	33.4138	100	1
1527804468.300359000	33.9822	392	1
1527804468.300456000	33.9823	257	1
1527804468.318476000	34.0003	87	0
1527804468.438683000	34.1205	258	0
1527804468.440097000	34.1219	148	0
1527804468.441033000	34.1229	106	1
1527804468.443612000	34.1254	92	0
1527804468.444984000	34.1268	96	0
1527804468.445022000	34.1268	100	1
1527804468.447009000	34.1288	100	1
1527804468.551362000	34.2332	393	1
1527804468.551460000	34.2333	262	1
1527804468.569107000	34.2509	87	0
1527804468.673711000	34.3555	275	0
1527804468.675143000	34.357	148	0
1527804468.676023000	34.3578	106	1
1527804468.678325000	34.3601	92	0
1527804468.679799000	34.3616	164	0
1527804468.680038000	34.3619	103	1
1527804469.162244000	34.8441	994	1
1527804469.162328000	34.8442	259	1
1527804469.181736000	34.8636	87	0
1527804469.292746000	34.9746	258	0
1527804469.294171000	34.976	148	0
1527804469.295067000	34.9769	106	1
1527804469.297830000	34.9797	92	0
1527804469.299266000	34.9811	203	0
1527804469.299981000	34.9818	103	1
1527804469.513562000	35.1954	909	1
1527804469.513639000	35.1955	260	1
1527804469.533570000	35.2154	87	0
1527804469.622853000	35.3047	278	0
1527804469.624284000	35.3061	148	0
1527804469.625091000	35.3069	106	1
1527804469.626942000	35.3088	92	0
1527804469.628326000	35.3101	280	0
1527804469.628983000	35.3108	103	1
1527804469.921373000	35.6032	391	1
1527804469.921455000	35.6033	265	1
1527804469.940164000	35.622	87	0
1527804470.026539000	35.7084	233	0
1527804470.027962000	35.7098	148	0
1527804470.028061000	35.7099	103	1
1527804470.030095000	35.7119	92	0
1527804470.030120000	35.7119	100	1
1527804470.031627000	35.7134	339	0
1527804470.032075000	35.7139	103	1
1527804470.282723000	35.9645	465	1
1527804470.282816000	35.9646	261	1
1527804470.302000000	35.9838	87	0
1527804470.397115000	36.0789	305	0
1527804470.398599000	36.0804	148	0
1527804470.399041000	36.0809	106	1
1527804470.402024000	36.0838	92	0
1527804470.403403000	36.0852	139	0
1527804470.404018000	36.0858	103	1
1527804470.703922000	36.3857	389	1
1527804470.704007000	36.3858	257	1
1527804470.721812000	36.4036	87	0
1527804470.801702000	36.4835	235	0
1527804470.803058000	36.4849	148	0
1527804470.804142000	36.486	106	1
1527804470.806325000	36.4881	92	0
1527804470.807813000	36.4896	158	0
1527804470.808060000	36.4899	103	1
1527804471.159040000	36.8409	392	1
1527804471.159138000	36.841	261	1
1527804471.177273000	36.8591	87	0
1527804471.270695000	36.9525	235	0
1527804471.272108000	36.9539	148	0
1527804471.272146000	36.954	103	1
1527804471.274085000	36.9559	100	1
1527804471.274917000	36.9567	92	0
1527804471.276083000	36.9579	100	1
1527804471.276414000	36.9582	245	0
1527804471.278092000	36.9599	100	1
1527804471.417583000	37.0994	388	1
1527804471.417657000	37.0995	262	1
1527804471.435771000	37.1176	87	0
1527804471.447314000	37.1291	87	0
1527804471.586583000	37.2684	263	0
1527804471.587996000	37.2698	148	0
1527804471.588253000	37.2701	109	1
1527804471.590276000	37.2721	92	0
1527804471.591708000	37.2735	136	0
1527804471.592207000	37.274	103	1
1527804471.650025000	37.3318	389	1
1527804471.650093000	37.3319	257	1
1527804471.667706000	37.3495	87	0
1527804471.934497000	37.6163	235	0
1527804471.935922000	37.6177	148	0
1527804471.936157000	37.618	106	1
1527804471.938322000	37.6201	92	0
1527804471.939784000	37.6216	308	0
1527804471.940267000	37.6221	103	1
1527804472.799923000	38.4817	388	1
1527804472.800022000	38.4818	261	1
1527804472.818191000	38.5	87	0
1527804472.912218000	38.594	258	0
1527804472.913633000	38.5955	148	0
1527804472.914238000	38.5961	106	1
1527804472.918492000	38.6003	92	0
1527804472.919930000	38.6018	270	0
1527804472.920170000	38.602	103	1
1527804473.068577000	38.7504	389	1
1527804473.068640000	38.7505	257	1
1527804473.086256000	38.7681	87	0
1527804473.187885000	38.8697	235	0
1527804473.189253000	38.8711	148	0
1527804473.190217000	38.872	106	1
1527804473.193123000	38.8749	92	0
1527804473.194557000	38.8764	126	0
1527804473.195184000	38.877	103	1
1527804473.377727000	39.0595	388	1
1527804473.377823000	39.0596	262	1
1527804473.394674000	39.0765	87	0
1527804473.499737000	39.1816	283	0
1527804473.501139000	39.183	148	0
1527804473.501250000	39.1831	103	1
1527804473.503292000	39.1851	100	1
1527804473.503584000	39.1854	92	0
1527804473.505093000	39.1869	145	0
1527804473.505346000	39.1872	103	1
1527804473.863864000	39.5457	391	1
1527804473.863940000	39.5458	263	1
1527804473.881940000	39.5638	87	0
1527804473.982491000	39.6643	233	0
1527804473.983918000	39.6657	148	0
1527804473.984245000	39.6661	106	1
1527804473.985294000	39.6671	92	0
1527804473.986859000	39.6687	292	0
1527804473.987309000	39.6691	103	1
1527804475.013746000	40.6956	995	1
1527804475.013809000	40.6956	259	1
1527804475.032619000	40.7144	87	0
1527804475.103177000	40.785	380	0
1527804475.104658000	40.7865	148	0
1527804475.105112000	40.7869	106	1
1527804475.106142000	40.788	92	0
1527804475.107589000	40.7894	220	0
1527804475.108094000	40.7899	103	1
1527804475.232650000	40.9145	907	1
1527804475.232741000	40.9146	258	1
1527804475.249894000	40.9317	87	0
1527804475.340175000	41.022	298	0
1527804475.341629000	41.0235	148	0
1527804475.342124000	41.0239	106	1
1527804475.344108000	41.0259	92	0
1527804475.345604000	41.0274	336	0
1527804475.346134000	41.028	103	1
1527804475.505343000	41.1872	391	1
1527804475.505403000	41.1872	260	1
1527804475.522410000	41.2042	87	0
1527804475.617498000	41.2993	256	0
1527804475.618913000	41.3007	148	0
1527804475.619165000	41.301	106	1
1527804475.621433000	41.3033	92	0
1527804475.622904000	41.3047	117	0
1527804475.623143000	41.305	103	1
1527804475.712389000	41.3942	465	1
1527804475.712483000	41.3943	258	1
1527804475.729615000	41.4114	87	0
1527804475.819230000	41.5011	233	0
1527804475.820712000	41.5025	148	0
1527804475.821139000	41.503	106	1
1527804475.824078000	41.5059	92	0
1527804475.825511000	41.5073	148	0
1527804475.826127000	41.5079	103	1
1527804476.143675000	41.8255	388	1
1527804476.143768000	41.8256	261	1
1527804476.161367000	41.8432	87	0
1527804476.266974000	41.9488	255	0
1527804476.268333000	41.9502	148	0
1527804476.269272000	41.9511	106	1
1527804476.271323000	41.9531	92	0
1527804476.272775000	41.9546	263	0
1527804476.273242000	41.9551	103	1
1527804476.428994000	42.1108	387	1
1527804476.429062000	42.1109	260	1
1527804476.445902000	42.1277	87	0
1527804476.553135000	42.235	260	0
1527804476.554563000	42.2364	148	0
1527804476.555257000	42.2371	106	1
1527804476.556056000	42.2379	92	0
1527804476.557548000	42.2394	258	0
1527804476.558164000	42.24	103	1
1527804476.899650000	42.5815	394	1
1527804476.899715000	42.5815	262	1
1527804476.917249000	42.5991	87	0
1527804477.014518000	42.6963	278	0
1527804477.015987000	42.6978	148	0
1527804477.016241000	42.6981	106	1
1527804477.018230000	42.7001	92	0
1527804477.019661000	42.7015	150	0
1527804477.020195000	42.702	103	1
1527804477.159706000	42.8415	387	1
1527804477.159771000	42.8416	258	1
1527804477.177828000	42.8597	87	0
1527804477.269481000	42.9513	233	0
1527804477.270943000	42.9528	148	0
1527804477.271289000	42.9531	106	1
1527804477.273265000	42.9551	92	0
1527804477.274702000	42.9565	256	0
1527804477.275201000	42.957	103	1
1527804477.449843000	43.1317	388	1
1527804477.449928000	43.1318	259	1
1527804477.466926000	43.1487	87	0
1527804477.586362000	43.2682	258	0
1527804477.587851000	43.2697	148	0
1527804477.588245000	43.2701	106	1
1527804477.590222000	43.272	92	0
1527804477.591662000	43.2735	252	0
1527804477.592227000	43.274	103	1
1527804483.206064000	48.8879	393	1
1527804483.206136000	48.888	257	1
1527804483.223029000	48.9049	87	0
1527804483.325708000	49.0075	258	0
1527804483.327254000	49.0091	148	0
1527804483.327475000	49.0093	106	1
1527804483.329587000	49.0114	92	0
1527804483.331029000	49.0129	317	0
1527804483.331542000	49.0134	103	1
1527804483.621090000	49.3029	386	1
1527804483.621203000	49.303	263	1
1527804483.637929000	49.3198	87	0
1527804483.739389000	49.4212	256	0
1527804483.740850000	49.4227	148	0
1527804483.741385000	49.4232	106	1
1527804483.743235000	49.4251	92	0
1527804483.744658000	49.4265	99	0
1527804483.745389000	49.4272	103	1
1527804483.837407000	49.5192	392	1
1527804483.837472000	49.5193	261	1
1527804483.854254000	49.5361	87	0
1527804483.933624000	49.6154	233	0
1527804483.935054000	49.6169	148	0
1527804483.935397000	49.6172	106	1
1527804483.937024000	49.6188	92	0
1527804483.938404000	49.6202	330	0
1527804483.938443000	49.6203	100	1
1527804483.940430000	49.6223	100	1
1527804484.718837000	50.4007	990	1
1527804484.718903000	50.4007	260	1
1527804484.733592000	50.4154	100	0
1527804484.735451000	50.4173	100	1
1527804484.736119000	50.4179	87	0
1527804484.842105000	50.5239	284	0
1527804484.843462000	50.5253	103	1
1527804484.843603000	50.5254	148	0
1527804484.845530000	50.5274	100	1
1527804484.846813000	50.5286	92	0
1527804484.848227000	50.53	95	0
1527804484.848679000	50.5305	103	1
1527804484.939044000	50.6209	905	1
1527804484.939128000	50.6209	260	1
1527804484.956806000	50.6386	87	0
1527804485.051499000	50.7333	235	0
1527804485.052895000	50.7347	148	0
1527804485.053465000	50.7353	106	1
1527804485.055758000	50.7376	92	0
1527804485.057245000	50.7391	148	0
1527804485.057704000	50.7395	103	1
1527804485.148026000	50.8298	389	1
1527804485.148093000	50.8299	261	1
1527804485.166327000	50.8481	87	0
1527804485.287847000	50.9697	358	0
1527804485.289321000	50.9711	148	0
1527804485.289581000	50.9714	106	1
1527804485.292771000	50.9746	92	0
1527804485.294205000	50.976	212	0
1527804485.294668000	50.9765	103	1
1527804485.410952000	51.0928	468	1
1527804485.411039000	51.0929	259	1
1527804485.428294000	51.1101	87	0
1527804485.503043000	51.1849	256	0
1527804485.504416000	51.1862	148	0
1527804485.504533000	51.1864	103	1
1527804485.506566000	51.1884	100	1
1527804485.507107000	51.1889	92	0
1527804485.508530000	51.1904	222	0
1527804485.508577000	51.1904	100	1
1527804485.510573000	51.1924	100	1
1527804485.672860000	51.3547	391	1
1527804485.672922000	51.3547	260	1
1527804485.690952000	51.3728	87	0
1527804485.768239000	51.4501	277	0
1527804485.769598000	51.4514	148	0
1527804485.770586000	51.4524	106	1
1527804485.771555000	51.4534	92	0
1527804485.773048000	51.4549	140	0
1527804485.773497000	51.4553	103	1
1527804485.992963000	51.6748	392	1
1527804485.993026000	51.6748	258	1
1527804486.009894000	51.6917	87	0
1527804486.107806000	51.7896	255	0
1527804486.109230000	51.7911	148	0
1527804486.109578000	51.7914	106	1
1527804486.110674000	51.7925	92	0
1527804486.112107000	51.7939	160	0
1527804486.112601000	51.7944	103	1
1527804486.364996000	52.0468	387	1
1527804486.365088000	52.0469	258	1
1527804486.382673000	52.0645	87	0
1527804486.478902000	52.1607	280	0
1527804486.480252000	52.1621	148	0
1527804486.480539000	52.1624	106	1
1527804486.482563000	52.1644	92	0
1527804486.484057000	52.1659	270	0
1527804486.484586000	52.1664	103	1
1527804489.960202000	55.642	388	1
1527804489.960271000	55.6421	257	1
1527804489.977153000	55.659	87	0
1527804490.096880000	55.7787	258	0
1527804490.098312000	55.7801	148	0
1527804490.098551000	55.7804	106	1
1527804490.100715000	55.7825	92	0
1527804490.102147000	55.784	162	0
1527804490.102607000	55.7844	103	1
1527804490.410789000	56.0926	389	1
1527804490.410882000	56.0927	261	1
1527804490.431543000	56.1134	87	0
1527804490.517722000	56.1995	302	0
1527804490.519145000	56.201	148	0
1527804490.519575000	56.2014	106	1
1527804490.521826000	56.2036	92	0
1527804490.523324000	56.2051	275	0
1527804490.523769000	56.2056	103	1
1527804490.753024000	56.4348	388	1
1527804490.753115000	56.4349	259	1
1527804490.771622000	56.4534	87	0
1527804490.860148000	56.542	235	0
1527804490.861563000	56.5434	148	0
1527804490.861657000	56.5435	103	1
1527804490.862934000	56.5448	92	0
1527804490.863651000	56.5455	103	1
1527804490.864381000	56.5462	209	0
1527804490.865568000	56.5474	100	1
1527804491.011951000	56.6938	392	1
1527804491.012046000	56.6939	257	1
1527804491.030651000	56.7125	87	0
1527804491.155854000	56.8377	235	0
1527804491.157349000	56.8392	148	0
1527804491.157602000	56.8394	106	1
1527804491.159889000	56.8417	92	0
1527804491.161320000	56.8431	208	0
1527804491.161783000	56.8436	103	1
1527804491.394966000	57.0768	389	1
1527804491.395030000	57.0769	259	1
1527804491.411592000	57.0934	87	0
1527804491.491300000	57.1731	260	0
1527804491.492663000	57.1745	148	0
1527804491.493707000	57.1755	106	1
1527804491.496246000	57.1781	92	0
1527804491.497676000	57.1795	109	0
1527804491.497704000	57.1795	100	1
1527804491.499693000	57.1815	100	1
1527804491.644831000	57.3267	992	1
1527804491.644928000	57.3268	259	1
1527804491.662687000	57.3445	87	0
1527804491.888713000	57.5705	233	0
1527804491.890188000	57.572	148	0
1527804491.890649000	57.5725	106	1
1527804491.892568000	57.5744	92	0
1527804491.894007000	57.5758	317	0
1527804491.894617000	57.5764	103	1
1527804492.258326000	57.9401	908	1
1527804492.258402000	57.9402	268	1
1527804492.276667000	57.9585	87	0
1527804492.360718000	58.0425	256	0
1527804492.362133000	58.044	148	0
1527804492.362691000	58.0445	106	1
1527804492.365328000	58.0472	92	0
1527804492.366735000	58.0486	100	1
1527804492.366926000	58.0487	294	0
1527804492.368743000	58.0506	100	1
1527804492.668908000	58.3507	388	1
1527804492.669000000	58.3508	258	1
1527804492.685991000	58.3678	87	0
1527804492.785704000	58.4675	233	0
1527804492.787193000	58.469	148	0
1527804492.787691000	58.4695	106	1
1527804492.791122000	58.4729	92	0
1527804492.792558000	58.4744	184	0
1527804492.792788000	58.4746	103	1
1527804495.855619000	61.5374	446	1
1527804495.855714000	61.5375	1412	1
1527804495.855751000	61.5376	1412	1
1527804495.855793000	61.5376	1412	1
1527804495.855825000	61.5376	256	1
1527804495.874347000	61.5562	87	0
1527804495.884924000	61.5667	87	0
1527804495.950687000	61.6325	412	0
1527804495.952464000	61.6343	106	1
1527804495.957922000	61.6397	80	0
1527804495.959456000	61.6413	100	1
1527804496.056388000	61.7382	391	1
1527804496.056464000	61.7383	260	1
1527804496.074975000	61.7568	87	0
1527804496.161386000	61.8432	388	0
1527804496.162794000	61.8446	148	0
1527804496.163522000	61.8453	106	1
1527804496.165523000	61.8473	92	0
1527804496.167134000	61.849	312	0
1527804496.167602000	61.8494	103	1
1527804496.263639000	61.9455	388	1
1527804496.263723000	61.9455	257	1
1527804496.281528000	61.9634	87	0
1527804496.381950000	62.0638	298	0
1527804496.383332000	62.0652	148	0
1527804496.383611000	62.0654	106	1
1527804496.385586000	62.0674	92	0
1527804496.387200000	62.069	311	0
1527804496.387641000	62.0695	103	1
1527804496.513247000	62.1951	392	1
1527804496.513323000	62.1951	261	1
1527804496.531188000	62.213	87	0
1527804496.614510000	62.2963	256	0
1527804496.615995000	62.2978	148	0
1527804496.616507000	62.2983	106	1
1527804496.619377000	62.3012	92	0
1527804496.620875000	62.3027	337	0
1527804496.621485000	62.3033	103	1
1527804497.146487000	62.8283	390	1
1527804497.146586000	62.8284	259	1
1527804497.164186000	62.846	87	0
1527804497.234046000	62.9159	255	0
1527804497.235420000	62.9172	148	0
1527804497.235685000	62.9175	106	1
1527804497.237727000	62.9195	92	0
1527804497.239162000	62.921	238	0
1527804497.239625000	62.9214	103	1
1527804497.457842000	63.1397	388	1
1527804497.457902000	63.1397	257	1
1527804497.476006000	63.1578	87	0
1527804497.563613000	63.2454	256	0
1527804497.565052000	63.2469	148	0
1527804497.565547000	63.2474	106	1
1527804497.567744000	63.2496	92	0
1527804497.569179000	63.251	135	0
1527804497.569652000	63.2515	103	1
1527804497.843247000	63.5251	388	1
1527804497.843309000	63.5251	261	1
1527804497.860050000	63.5419	87	0
1527804497.962923000	63.6447	232	0
1527804497.964356000	63.6462	148	0
1527804497.964614000	63.6464	106	1
1527804497.966899000	63.6487	92	0
1527804497.968327000	63.6501	219	0
1527804497.968572000	63.6504	103	1
1527804499.327289000	65.0091	387	1
1527804499.327385000	65.0092	259	1
1527804499.344551000	65.0264	87	0
1527804499.463398000	65.1452	304	0
1527804499.464809000	65.1466	148	0
1527804499.465667000	65.1475	106	1
1527804499.468135000	65.15	92	0
1527804499.469562000	65.1514	148	0
1527804499.469714000	65.1515	103	1
1527804499.607548000	65.2894	393	1
1527804499.607610000	65.2894	263	1
1527804499.627329000	65.3092	87	0
1527804499.740574000	65.4224	233	0
1527804499.741998000	65.4238	148	0
1527804499.742767000	65.4246	106	1
1527804499.746222000	65.428	92	0
1527804499.747711000	65.4295	108	0
1527804499.747750000	65.4296	100	1
1527804499.749753000	65.4316	100	1
1527804500.087110000	65.7689	992	1
1527804500.087202000	65.769	259	1
1527804500.105129000	65.787	87	0
1527804500.195882000	65.8777	235	0
1527804500.197364000	65.8792	148	0
1527804500.197692000	65.8795	106	1
1527804500.199699000	65.8815	92	0
1527804500.201138000	65.883	310	0
1527804500.201686000	65.8835	103	1
1527804500.467553000	66.1494	908	1
1527804500.467639000	66.1495	258	1
1527804500.485646000	66.1675	87	0
1527804500.579362000	66.2612	262	0
1527804500.580780000	66.2626	148	0
1527804500.580850000	66.2627	103	1
1527804500.582795000	66.2646	100	1
1527804500.583435000	66.2653	92	0
1527804500.584797000	66.2666	100	1
1527804500.584824000	66.2666	137	0
1527804500.586804000	66.2686	100	1
1527804500.687009000	66.3688	389	1
1527804500.687075000	66.3689	259	1
1527804500.705308000	66.3871	87	0
1527804500.782508000	66.4643	232	0
1527804500.783926000	66.4657	148	0
1527804500.784833000	66.4667	106	1
1527804500.786943000	66.4688	92	0
1527804500.788366000	66.4702	223	0
1527804500.788886000	66.4707	103	1
1527804500.957986000	66.6398	464	1
1527804500.958051000	66.6399	259	1
1527804500.977243000	66.6591	87	0
1527804501.088304000	66.7701	233	0
1527804501.089699000	66.7715	148	0
1527804501.089795000	66.7716	103	1
1527804501.091603000	66.7734	92	0
1527804501.091787000	66.7736	103	1
1527804501.093079000	66.7749	263	0
1527804501.094852000	66.7767	100	1
1527804501.295431000	66.9773	392	1
1527804501.295493000	66.9773	266	1
1527804501.316650000	66.9985	87	0
1527804501.399433000	67.0813	258	0
1527804501.400845000	67.0827	148	0
1527804501.400894000	67.0827	103	1
1527804501.402814000	67.0846	100	1
1527804501.403871000	67.0857	92	0
1527804501.405322000	67.0871	178	0
1527804501.406043000	67.0879	103	1
1527804501.573316000	67.2551	392	1
1527804501.573429000	67.2553	260	1
1527804501.591338000	67.2732	87	0
1527804501.662564000	67.3444	232	0
1527804501.663987000	67.3458	148	0
1527804501.664882000	67.3467	106	1
1527804501.665680000	67.3475	92	0
1527804501.667245000	67.3491	265	0
1527804501.667773000	67.3496	103	1
1527804501.784336000	67.4662	387	1
1527804501.784398000	67.4662	260	1
1527804501.801736000	67.4836	87	0
1527804501.890427000	67.5722	233	0
1527804501.891802000	67.5736	148	0
1527804501.892898000	67.5747	106	1
1527804501.894328000	67.5762	92	0
1527804501.895743000	67.5776	310	0
1527804501.895855000	67.5777	100	1
1527804501.897826000	67.5796	100	1
1527804502.084188000	67.766	392	1
1527804502.084283000	67.7661	262	1
1527804502.103213000	67.785	87	0
1527804502.177829000	67.8597	386	0
1527804502.179193000	67.861	148	0
1527804502.179898000	67.8617	106	1
1527804502.181653000	67.8635	92	0
1527804502.183086000	67.8649	132	0
1527804502.183798000	67.8656	103	1
1527804502.509136000	68.191	392	1
1527804502.509196000	68.191	264	1
1527804502.537738000	68.2196	87	0
1527804502.627532000	68.3094	300	0
1527804502.628942000	68.3108	148	0
1527804502.629846000	68.3117	106	1
1527804502.630558000	68.3124	92	0
1527804502.631848000	68.3137	100	1
1527804502.631992000	68.3138	211	0
1527804502.633849000	68.3157	100	1
1527804502.803867000	68.4857	392	1
1527804502.803954000	68.4858	265	1
1527804502.820686000	68.5025	87	0
1527804502.923104000	68.6049	255	0
1527804502.924533000	68.6064	148	0
1527804502.924886000	68.6067	106	1
1527804502.927325000	68.6091	92	0
1527804502.928761000	68.6106	206	0
1527804502.928967000	68.6108	103	1
1527804503.031008000	68.7128	387	1
1527804503.031101000	68.7129	262	1
1527804503.049264000	68.7311	87	0
1527804503.068125000	68.7499	87	0
1527804503.150308000	68.8321	255	0
1527804503.151796000	68.8336	148	0
1527804503.152041000	68.8339	109	1
1527804503.154796000	68.8366	92	0
1527804503.156328000	68.8382	295	0
1527804503.156876000	68.8387	103	1
1527804503.248590000	68.9304	388	1
1527804503.248652000	68.9305	264	1
1527804503.265366000	68.9472	87	0
1527804503.366337000	69.0482	258	0
1527804503.367813000	69.0496	148	0
1527804503.367916000	69.0497	103	1
1527804503.369956000	69.0518	100	1
1527804503.370328000	69.0522	92	0
1527804503.371818000	69.0536	238	0
1527804503.372033000	69.0539	103	1
1527804503.723767000	69.4056	996	1
1527804503.723829000	69.4057	270	1
1527804503.741819000	69.4236	87	0
1527804503.816595000	69.4984	233	0
1527804503.817967000	69.4998	148	0
1527804503.818031000	69.4999	103	1
1527804503.819988000	69.5018	100	1
1527804503.822014000	69.5038	92	0
1527804503.823514000	69.5053	113	0
1527804503.823990000	69.5058	103	1
1527804504.150103000	69.8319	908	1
1527804504.150168000	69.832	259	1
1527804504.169085000	69.8509	87	0
1527804504.256782000	69.9386	279	0
1527804504.258199000	69.94	148	0
1527804504.258939000	69.9408	106	1
1527804504.261022000	69.9428	92	0
1527804504.262463000	69.9443	210	0
1527804504.263011000	69.9448	103	1
1527804504.369080000	70.0509	465	1
1527804504.369146000	70.051	270	1
1527804504.386578000	70.0684	87	0
1527804504.459333000	70.1412	256	0
1527804504.460795000	70.1426	148	0
1527804504.461054000	70.1429	106	1
1527804504.463125000	70.1449	92	0
1527804504.464549000	70.1464	108	0
1527804504.464996000	70.1468	103	1
1527804504.670330000	70.3522	388	1
1527804504.670423000	70.3522	262	1
1527804504.688333000	70.3702	87	0
1527804504.778929000	70.4608	232	0
1527804504.780332000	70.4622	148	0
1527804504.780980000	70.4628	106	1
1527804504.782376000	70.4642	92	0
1527804504.783868000	70.4657	293	0
1527804504.784107000	70.4659	103	1
1527804505.921814000	71.6036	386	1
1527804505.921901000	71.6037	260	1
1527804505.940727000	71.6225	87	0
1527804506.025936000	71.7078	262	0
1527804506.027320000	71.7091	103	1
1527804506.027348000	71.7092	148	0
1527804506.029321000	71.7111	100	1
1527804506.029652000	71.7115	92	0
1527804506.031157000	71.713	142	0
1527804506.031367000	71.7132	103	1
1527804506.054694000	71.7365	371	1
1527804506.054775000	71.7366	1412	1
1527804506.054812000	71.7366	1412	1
1527804506.054840000	71.7367	1412	1
1527804506.054886000	71.7367	1412	1
1527804506.054908000	71.7367	1412	1
1527804506.054966000	71.7368	1412	1
1527804506.054989000	71.7368	1412	1
1527804506.055025000	71.7368	1412	1
1527804506.055059000	71.7369	1412	1
1527804506.055094000	71.7369	1412	1
1527804506.055130000	71.737	1412	1
1527804506.055163000	71.737	1412	1
1527804506.055199000	71.737	1412	1
1527804506.055234000	71.7371	151	1
1527804506.072204000	71.754	87	0
1527804506.075047000	71.7569	87	0
1527804506.149336000	71.8312	388	0
1527804506.151338000	71.8332	106	1
1527804506.154553000	71.8364	80	0
1527804506.156247000	71.8381	100	1
1527804506.362601000	72.0444	391	1
1527804506.362691000	72.0445	263	1
1527804506.379143000	72.061	87	0
1527804506.473114000	72.1549	258	0
1527804506.474602000	72.1564	148	0
1527804506.475340000	72.1572	106	1
1527804506.477184000	72.159	92	0
1527804506.478685000	72.1605	300	0
1527804506.479248000	72.1611	103	1
1527804506.754561000	72.4364	389	1
1527804506.754640000	72.4365	263	1
1527804506.773334000	72.4552	87	0
1527804506.866435000	72.5483	233	0
1527804506.867848000	72.5497	148	0
1527804506.868290000	72.5501	106	1
1527804506.870058000	72.5519	92	0
1527804506.871358000	72.5532	100	1
1527804506.871574000	72.5534	195	0
1527804506.873361000	72.5552	100	1
1527804507.072020000	72.7538	392	1
1527804507.072094000	72.7539	264	1
1527804507.089708000	72.7715	87	0
1527804507.183946000	72.8658	235	0
1527804507.185334000	72.8672	148	0
1527804507.185397000	72.8672	103	1
1527804507.187353000	72.8692	100	1
1527804507.188801000	72.8706	92	0
1527804507.190233000	72.8721	117	0
1527804507.190448000	72.8723	103	1
1527804507.547076000	73.2289	392	1
1527804507.547153000	73.229	265	1
1527804507.577992000	73.2598	87	0
1527804507.659505000	73.3413	412	0
1527804507.660953000	73.3428	148	0
1527804507.661357000	73.3432	106	1
1527804507.663500000	73.3453	92	0
1527804507.664925000	73.3467	91	0
1527804507.665415000	73.3472	103	1
1527804507.770682000	73.4525	393	1
1527804507.770776000	73.4526	261	1
1527804507.789670000	73.4715	87	0
1527804507.892931000	73.5748	275	0
1527804507.894336000	73.5762	148	0
1527804507.894407000	73.5762	103	1
1527804507.896379000	73.5782	100	1
1527804507.897925000	73.5797	92	0
1527804507.899334000	73.5812	305	0
1527804507.899379000	73.5812	100	1
1527804507.901380000	73.5832	100	1
1527804508.010660000	73.6925	388	1
1527804508.010759000	73.6926	263	1
1527804508.028844000	73.7107	87	0
1527804508.135728000	73.8175	258	0
1527804508.137272000	73.8191	148	0
1527804508.137533000	73.8194	106	1
1527804508.140264000	73.8221	92	0
1527804508.141707000	73.8235	332	0
1527804508.142354000	73.8242	103	1
1527804508.299885000	73.9817	993	1
1527804508.299979000	73.9818	261	1
1527804508.317888000	73.9997	87	0
1527804508.408527000	74.0903	278	0
1527804508.409951000	74.0918	148	0
1527804508.410393000	74.0922	106	1
1527804508.413068000	74.0949	92	0
1527804508.414389000	74.0962	100	1
1527804508.414435000	74.0963	91	0
1527804508.416396000	74.0982	100	1
1527804508.740575000	74.4224	909	1
1527804508.740636000	74.4225	262	1
1527804508.758758000	74.4406	87	0
1527804508.863163000	74.545	235	0
1527804508.864571000	74.5464	148	0
1527804508.865460000	74.5473	106	1
1527804508.867485000	74.5493	92	0
1527804508.868968000	74.5508	286	0
1527804508.869410000	74.5512	103	1
1527804508.971993000	74.6538	466	1
1527804508.972071000	74.6539	261	1
1527804508.990173000	74.672	87	0
1527804509.083591000	74.7654	233	0
1527804509.085048000	74.7669	148	0
1527804509.085418000	74.7672	106	1
1527804509.088676000	74.7705	92	0
1527804509.090104000	74.7719	146	0
1527804509.090738000	74.7726	103	1
1527804509.282244000	74.9641	388	1
1527804509.282321000	74.9641	265	1
1527804509.300880000	74.9827	87	0
1527804509.397839000	75.0797	304	0
1527804509.399263000	75.0811	148	0
1527804509.399508000	75.0813	106	1
1527804509.402760000	75.0846	92	0
1527804509.404195000	75.086	280	0
1527804509.404446000	75.0863	103	1
1527804509.751651000	75.4335	392	1
1527804509.751730000	75.4336	259	1
1527804509.770824000	75.4526	87	0
1527804509.865953000	75.5478	235	0
1527804509.867369000	75.5492	148	0
1527804509.867617000	75.5494	106	1
1527804509.869502000	75.5513	92	0
1527804509.871005000	75.5528	229	0
1527804509.871481000	75.5533	103	1
1527804510.020721000	75.7025	392	1
1527804510.020820000	75.7026	260	1
1527804510.038763000	75.7206	87	0
1527804510.133524000	75.8153	232	0
1527804510.134991000	75.8168	148	0
1527804510.135481000	75.8173	106	1
1527804510.137516000	75.8193	92	0
1527804510.138974000	75.8208	123	0
1527804510.139458000	75.8213	103	1
1527804510.712244000	76.3941	390	1
1527804510.712314000	76.3941	263	1
1527804510.729907000	76.4117	87	0
1527804510.819771000	76.5016	260	0
1527804510.821198000	76.503	148	0
1527804510.821532000	76.5034	106	1
1527804510.824137000	76.506	92	0
1527804510.825555000	76.5074	116	0
1527804510.825628000	76.5075	100	1
1527804510.827588000	76.5094	100	1
1527804511.186784000	76.8686	387	1
1527804511.186848000	76.8687	260	1
1527804511.204249000	76.8861	87	0
1527804511.275553000	76.9574	233	0
1527804511.277036000	76.9589	148	0
1527804511.277558000	76.9594	106	1
1527804511.280942000	76.9628	92	0
1527804511.282326000	76.9641	106	0
1527804511.282564000	76.9644	103	1
1527804511.406726000	77.0885	387	1
1527804511.406791000	77.0886	261	1
1527804511.424531000	77.1064	87	0
1527804511.512744000	77.1946	259	0
1527804511.514162000	77.196	148	0
1527804511.514583000	77.1964	106	1
1527804511.516405000	77.1982	92	0
1527804511.517877000	77.1997	184	0
1527804511.518548000	77.2004	103	1
1527804511.647063000	77.3289	390	1
1527804511.647126000	77.3289	262	1
1527804511.665024000	77.3468	87	0
1527804511.758844000	77.4407	233	0
1527804511.760268000	77.4421	148	0
1527804511.760765000	77.4426	106	1
1527804511.762226000	77.444	92	0
1527804511.763609000	77.4454	204	0
1527804511.763688000	77.4455	100	1
1527804511.765640000	77.4475	100	1
1527804511.978020000	77.6598	387	1
1527804511.978107000	77.6599	260	1
1527804511.996054000	77.6779	87	0
1527804512.076645000	77.7585	233	0
1527804512.078073000	77.7599	148	0
1527804512.078646000	77.7605	106	1
1527804512.080190000	77.762	92	0
1527804512.081628000	77.7635	261	0
1527804512.081680000	77.7635	100	1
1527804512.083668000	77.7655	100	1
1527804512.428125000	78.1099	387	1
1527804512.428181000	78.11	259	1
1527804512.445346000	78.1272	87	0
1527804512.553260000	78.2351	258	0
1527804512.554658000	78.2365	148	0
1527804512.554714000	78.2365	103	1
1527804512.556598000	78.2384	92	0
1527804512.556640000	78.2385	100	1
1527804512.558038000	78.2399	258	0
1527804512.558586000	78.2404	103	1
1527804512.988323000	78.6701	993	1
1527804512.988385000	78.6702	263	1
1527804513.006518000	78.6883	87	0
1527804513.104179000	78.786	385	0
1527804513.105673000	78.7875	148	0
1527804513.106731000	78.7886	106	1
1527804513.107224000	78.789	92	0
1527804513.108655000	78.7905	127	0
1527804513.108732000	78.7906	100	1
1527804513.110722000	78.7925	100	1
1527804513.296990000	78.9788	399	1
1527804513.297056000	78.9789	259	1
1527804513.315701000	78.9975	87	0
1527804513.387085000	79.0689	301	0
1527804513.388513000	79.0703	148	0
1527804513.388771000	79.0706	106	1
1527804513.390563000	79.0724	92	0
1527804513.391994000	79.0738	212	0
1527804513.392645000	79.0745	103	1
1527804513.928650000	79.6105	899	1
1527804513.928752000	79.6106	261	1
1527804513.946420000	79.6282	87	0
1527804514.065652000	79.7475	258	0
1527804514.067128000	79.749	148	0
1527804514.067695000	79.7495	106	1
1527804514.069949000	79.7518	92	0
1527804514.071332000	79.7532	295	0
1527804514.071803000	79.7536	103	1
1527804514.149324000	79.8311	465	1
1527804514.149413000	79.8312	259	1
1527804514.167414000	79.8492	87	0
1527804514.250148000	79.932	257	0
1527804514.251568000	79.9334	148	0
1527804514.251854000	79.9337	106	1
1527804514.253171000	79.935	92	0
1527804514.254602000	79.9364	210	0
1527804514.254846000	79.9367	103	1
1527804514.399149000	80.081	388	1
1527804514.399234000	80.0811	263	1
1527804514.425931000	80.1078	87	0
1527804514.525717000	80.2075	256	0
1527804514.527201000	80.209	148	0
1527804514.527740000	80.2096	106	1
1527804514.528595000	80.2104	92	0
1527804514.530076000	80.2119	242	0
1527804514.530710000	80.2125	103	1
1527804515.519815000	81.2016	391	1
1527804515.519902000	81.2017	264	1
1527804515.537612000	81.2194	87	0
1527804515.624012000	81.3058	258	0
1527804515.625375000	81.3072	148	0
1527804515.625798000	81.3076	106	1
1527804515.628172000	81.31	92	0
1527804515.629606000	81.3114	128	0
1527804515.629926000	81.3117	103	1
1527804515.770177000	81.452	389	1
1527804515.770272000	81.4521	263	1
1527804515.787280000	81.4691	87	0
1527804515.887779000	81.5696	279	0
1527804515.889169000	81.571	148	0
1527804515.889816000	81.5716	106	1
1527804515.892872000	81.5747	92	0
1527804515.894315000	81.5761	135	0
1527804515.894800000	81.5766	103	1
1527804516.019318000	81.7011	392	1
1527804516.019404000	81.7012	266	1
1527804516.036925000	81.7187	87	0
1527804516.141683000	81.8235	232	0
1527804516.143098000	81.8249	148	0
1527804516.143904000	81.8257	106	1
1527804516.145021000	81.8268	92	0
1527804516.146588000	81.8284	327	0
1527804516.146828000	81.8286	103	1
1527804516.242839000	81.9247	387	1
1527804516.242932000	81.9248	261	1
1527804516.260597000	81.9424	87	0
1527804516.394147000	82.076	255	0
1527804516.395564000	82.0774	148	0
1527804516.395859000	82.0777	106	1
1527804516.398047000	82.0799	92	0
1527804516.399488000	82.0813	272	0
1527804516.399986000	82.0818	103	1
1527804516.486071000	82.1679	387	1
1527804516.486148000	82.168	261	1
1527804516.504750000	82.1866	87	0
1527804516.603411000	82.2852	240	0
1527804516.604885000	82.2867	148	0
1527804516.604977000	82.2868	103	1
1527804516.606912000	82.2887	92	0
1527804516.606928000	82.2888	100	1
1527804516.608481000	82.2903	187	0
1527804516.608964000	82.2908	103	1
1527804516.693038000	82.3749	392	1
1527804516.693131000	82.375	260	1
1527804516.711100000	82.3929	87	0
1527804516.786816000	82.4686	233	0
1527804516.788242000	82.4701	148	0
1527804516.788930000	82.4708	106	1
1527804516.790839000	82.4727	92	0
1527804516.792329000	82.4742	121	0
1527804516.792833000	82.4747	103	1
1527804517.084212000	82.766	388	1
1527804517.084278000	82.7661	260	1
1527804517.104382000	82.7862	87	0
1527804517.190438000	82.8723	233	0
1527804517.191904000	82.8737	148	0
1527804517.191974000	82.8738	103	1
1527804517.193940000	82.8758	100	1
1527804517.194688000	82.8765	92	0
1527804517.195943000	82.8778	100	1
1527804517.196191000	82.878	258	0
1527804517.197948000	82.8798	100	1
1527804517.505213000	83.187	992	1
1527804517.505274000	83.1871	260	1
1527804517.524941000	83.2068	87	0
1527804517.617683000	83.2995	258	0
1527804517.619037000	83.3009	148	0
1527804517.619986000	83.3018	106	1
1527804517.620942000	83.3028	92	0
1527804517.622907000	83.3047	284	0
1527804517.622954000	83.3048	100	1
1527804517.624977000	83.3068	100	1
1527804517.724307000	83.4061	401	1
1527804517.724373000	83.4062	264	1
1527804517.743913000	83.4257	87	0
1527804517.859254000	83.5411	235	0
1527804517.860663000	83.5425	148	0
1527804517.860936000	83.5428	106	1
1527804517.862811000	83.5446	92	0
1527804517.864298000	83.5461	109	0
1527804517.864901000	83.5467	103	1
1527804517.983449000	83.6653	389	1
1527804517.983545000	83.6654	260	1
1527804518.001491000	83.6833	87	0
1527804518.094302000	83.7761	235	0
1527804518.095731000	83.7776	148	0
1527804518.095976000	83.7778	106	1
1527804518.098498000	83.7803	92	0
1527804518.099930000	83.7818	131	0
1527804518.099971000	83.7818	100	1
1527804518.101999000	83.7838	100	1
1527804518.373216000	84.055	894	1
1527804518.373308000	84.0551	260	1
1527804518.390741000	84.0726	87	0
1527804518.514436000	84.1963	411	0
1527804518.515893000	84.1977	148	0
1527804518.515986000	84.1978	103	1
1527804518.517908000	84.1997	92	0
1527804518.518006000	84.1998	100	1
1527804518.519333000	84.2012	273	0
1527804518.519931000	84.2018	103	1
1527804518.784448000	84.4663	469	1
1527804518.784515000	84.4663	265	1
1527804518.811276000	84.4931	87	0
1527804518.928835000	84.6107	277	0
1527804518.930251000	84.6121	148	0
1527804518.931064000	84.6129	106	1
1527804518.931692000	84.6135	92	0
1527804518.933057000	84.6149	100	1
1527804518.933074000	84.6149	336	0
1527804518.935052000	84.6169	100	1
1527804519.035326000	84.7171	389	1
1527804519.035424000	84.7172	260	1
1527804519.053577000	84.7354	87	0
1527804519.133201000	84.815	256	0
1527804519.134629000	84.8165	148	0
1527804519.134976000	84.8168	106	1
1527804519.137374000	84.8192	92	0
1527804519.138842000	84.8207	316	0
1527804519.139078000	84.8209	103	1
1527804519.364408000	85.0462	392	1
1527804519.364504000	85.0463	262	1
1527804519.391930000	85.0738	87	0
1527804519.483401000	85.1652	278	0
1527804519.484874000	85.1667	148	0
1527804519.485128000	85.1669	106	1
1527804519.487329000	85.1692	92	0
1527804519.488781000	85.1706	328	0
1527804519.489016000	85.1708	103	1
1527804519.736252000	85.4181	387	1
1527804519.736349000	85.4182	260	1
1527804519.753621000	85.4354	87	0
1527804519.837686000	85.5195	233	0
1527804519.839073000	85.5209	148	0
1527804519.840111000	85.5219	106	1
1527804519.843670000	85.5255	92	0
1527804519.845072000	85.5269	267	0
1527804519.845123000	85.5269	100	1
1527804519.847110000	85.5289	100	1
1527804519.995299000	85.6771	391	1
1527804519.995375000	85.6772	259	1
1527804520.012859000	85.6947	87	0
1527804520.090388000	85.7722	233	0
1527804520.091861000	85.7737	148	0
1527804520.092112000	85.7739	106	1
1527804520.093310000	85.7751	92	0
1527804520.094744000	85.7766	249	0
1527804520.095219000	85.777	103	1
1527804520.255663000	85.9375	392	1
1527804520.255735000	85.9376	263	1
1527804520.273103000	85.9549	87	0
1527804520.359725000	86.0415	302	0
1527804520.361103000	86.0429	148	0
1527804520.361167000	86.043	103	1
1527804520.362930000	86.0448	92	0
1527804520.363165000	86.045	103	1
1527804520.364330000	86.0462	162	0
1527804520.366130000	86.048	100	1
1527804521.576696000	87.2585	388	1
1527804521.576761000	87.2586	259	1
1527804521.593988000	87.2758	87	0
1527804521.672028000	87.3539	258	0
1527804521.673415000	87.3552	148	0
1527804521.674209000	87.356	106	1
1527804521.676186000	87.358	92	0
1527804521.677686000	87.3595	104	0
1527804521.678142000	87.36	103	1
1527804522.747397000	88.4292	389	1
1527804522.747461000	88.4293	259	1
1527804522.765417000	88.4472	87	0
1527804522.863443000	88.5453	258	0
1527804522.864842000	88.5467	148	0
1527804522.864891000	88.5467	103	1
1527804522.866356000	88.5482	92	0
1527804522.866865000	88.5487	103	1
1527804522.867775000	88.5496	195	0
1527804522.869801000	88.5516	100	1
1527804523.076353000	88.7582	996	1
1527804523.076448000	88.7583	260	1
1527804523.096169000	88.778	87	0
1527804523.182249000	88.8641	237	0
1527804523.183672000	88.8655	148	0
1527804523.183919000	88.8657	106	1
1527804523.186910000	88.8687	92	0
1527804523.188358000	88.8702	316	0
1527804523.188825000	88.8706	103	1
1527804523.445567000	89.1274	400	1
1527804523.445673000	89.1275	262	1
1527804523.463991000	89.1458	87	0
1527804523.550528000	89.2324	255	0
1527804523.551880000	89.2337	148	0
1527804523.552923000	89.2347	106	1
1527804523.557324000	89.2391	92	0
1527804523.558881000	89.2407	308	0
1527804523.558920000	89.2407	100	1
1527804523.560898000	89.2427	100	1
1527804523.925212000	89.607	387	1
[truncated: 499 more rows]
