# Supplementary material for: Method for multi-task learning fusion network traffic classification to address small sample labels
Source: Sci Rep. 2024 Jan 30;14:2518. doi: 10.1038/s41598-024-51933-8 (PMC10827795; doi:10.1038/s41598-024-51933-8)
Supplement: Supplementary file 2 — Supplementary Information 2. [file 41598_2024_51933_MOESM2_ESM.zip › QUIC Dataset/QUIC Dataset/pretraining/Google Doc/GoogleDoc-1173.txt]

1527786677.395587000	0	295	1
1527786677.477445000	0.0818579	87	0
1527786677.636349000	0.240762	302	0
1527786677.637760000	0.242173	1412	0
1527786677.638488000	0.242901	103	1
1527786677.639215000	0.243628	1412	0
1527786677.640620000	0.245033	1412	0
1527786677.641042000	0.245455	106	1
1527786677.641984000	0.246397	176	0
1527786677.643028000	0.247441	100	1
1527786677.643408000	0.247821	1412	0
1527786677.644017000	0.24843	100	1
1527786677.644806000	0.249219	1412	0
1527786677.645017000	0.24943	100	1
1527786677.646205000	0.250618	1412	0
1527786677.647018000	0.251431	100	1
1527786677.647588000	0.252001	823	0
1527786677.648017000	0.25243	100	1
1527786677.649047000	0.25346	1412	0
1527786677.650018000	0.254431	100	1
1527786677.650451000	0.254864	1412	0
1527786677.651017000	0.25543	100	1
1527786677.654702000	0.259115	1412	0
1527786677.655018000	0.259431	100	1
1527786677.657529000	0.261942	1412	0
1527786677.658024000	0.262437	100	1
1527786677.660406000	0.264819	1412	0
1527786677.661018000	0.265431	100	1
1527786677.705119000	0.309532	1412	0
1527786677.706112000	0.310525	100	1
1527786677.744009000	0.348422	1412	0
1527786677.745111000	0.349524	100	1
1527786677.759819000	0.364232	1412	0
1527786677.760076000	0.364489	100	1
1527786677.764035000	0.368448	1412	0
1527786677.765114000	0.369527	100	1
1527786677.766893000	0.371306	1412	0
1527786677.768058000	0.372471	100	1
1527786677.771135000	0.375548	1412	0
1527786677.772111000	0.376524	100	1
1527786677.775436000	0.379849	1412	0
1527786677.776058000	0.380471	100	1
1527786677.776838000	0.381251	1412	0
1527786677.777072000	0.381485	114	1
1527786677.781092000	0.385505	1412	0
1527786677.782113000	0.386526	100	1
1527786677.783917000	0.38833	1412	0
1527786677.785112000	0.389525	100	1
1527786677.788277000	0.39269	1412	0
1527786677.789115000	0.393528	100	1
1527786677.801356000	0.405769	1412	0
1527786677.802117000	0.40653	100	1
1527786677.804165000	0.408578	1412	0
1527786677.805115000	0.409528	100	1
1527786677.808464000	0.412877	1412	0
1527786677.809114000	0.413527	100	1
1527786677.811356000	0.415769	1412	0
1527786677.812113000	0.416526	100	1
1527786677.814132000	0.418545	1412	0
1527786677.815104000	0.419517	100	1
1527786677.818435000	0.422848	1412	0
1527786677.819115000	0.423528	100	1
1527786677.822744000	0.427157	1412	0
1527786677.823116000	0.427529	100	1
1527786677.825509000	0.429922	1412	0
1527786677.826115000	0.430528	100	1
1527786677.828429000	0.432842	1412	0
1527786677.829117000	0.43353	100	1
1527786677.831278000	0.435691	1412	0
1527786677.832062000	0.436475	100	1
1527786677.836901000	0.441314	1412	0
1527786677.838116000	0.442529	100	1
1527786677.838413000	0.442826	1412	0
1527786677.839118000	0.443531	100	1
1527786677.905434000	0.509847	1412	0
1527786677.906122000	0.510535	100	1
1527786677.908386000	0.512799	1412	0
1527786677.909121000	0.513534	100	1
1527786677.924023000	0.528436	244	0
1527786677.925124000	0.529537	100	1
1527786678.740591000	1.345	330	1
1527786678.740687000	1.3451	1412	1
1527786678.740724000	1.34514	916	1
1527786678.747218000	1.35163	218	1
1527786678.758440000	1.36285	87	0
1527786678.765552000	1.36997	87	0
1527786678.876792000	1.4812	396	0
1527786678.878442000	1.48286	106	1
1527786678.881055000	1.48547	79	0
1527786678.882113000	1.48653	100	1
1527786678.926774000	1.53119	242	0
1527786678.928119000	1.53253	100	1
1527786678.928266000	1.53268	1412	0
1527786678.929096000	1.53351	100	1
1527786678.929670000	1.53408	1412	0
1527786678.930095000	1.53451	100	1
1527786678.931070000	1.53548	1412	0
1527786678.932101000	1.53651	100	1
1527786678.932434000	1.53685	176	0
1527786678.933105000	1.53752	100	1
1527786678.933860000	1.53827	1412	0
1527786678.934094000	1.53851	100	1
1527786678.935261000	1.53967	1412	0
1527786678.936104000	1.54052	100	1
1527786678.936708000	1.54112	1068	0
1527786678.937314000	1.54173	100	1
1527786678.938132000	1.54255	91	0
1527786678.939116000	1.54353	100	1
1527786678.939534000	1.54395	198	0
1527786678.940157000	1.54457	100	1
1527786678.991969000	1.59638	216	1
1527786679.126764000	1.73118	87	0
1527786679.240101000	1.84451	382	0
1527786679.241502000	1.84592	1114	0
1527786679.241601000	1.84601	103	1
1527786679.243223000	1.84764	100	1
1527786679.245720000	1.85013	91	0
1527786679.246129000	1.85054	100	1
1527786679.247118000	1.85153	288	0
1527786679.248155000	1.85257	100	1
1527786679.391260000	1.99567	1021	1
1527786679.396656000	2.00107	454	1
1527786679.399312000	2.00373	363	1
1527786679.428928000	2.03334	87	0
1527786679.453713000	2.05813	280	0
1527786679.456540000	2.06095	580	0
1527786679.468426000	2.07284	103	1
1527786679.469942000	2.07436	100	1
1527786679.645887000	2.2503	493	0
1527786679.647357000	2.25177	100	1
1527786679.662626000	2.26704	475	0
1527786679.663161000	2.26757	100	1
1527786679.664018000	2.26843	959	0
1527786679.665149000	2.26956	100	1
1527786679.665394000	2.26981	209	0
1527786679.666138000	2.27055	100	1
1527786679.745916000	2.35033	280	1
1527786679.745988000	2.3504	144	1
1527786679.764963000	2.36938	87	0
1527786679.796388000	2.4008	155	1
1527786679.796472000	2.40089	190	1
1527786679.814343000	2.41876	87	0
1527786679.823246000	2.42766	1412	0
1527786679.824245000	2.42866	106	1
1527786679.824655000	2.42907	1412	0
1527786679.825170000	2.42958	100	1
1527786679.826057000	2.43047	1412	0
1527786679.827169000	2.43158	100	1
1527786679.827430000	2.43184	640	0
1527786679.828151000	2.43256	100	1
1527786679.828873000	2.43329	202	0
1527786679.829398000	2.43381	100	1
1527786679.905679000	2.51009	648	0
1527786679.906772000	2.51118	100	1
1527786679.907067000	2.51148	91	0
1527786679.908180000	2.51259	100	1
1527786679.908588000	2.513	256	0
1527786679.909260000	2.51367	100	1
1527786680.678550000	3.28296	405	1
1527786680.685346000	3.28976	1412	1
1527786680.685421000	3.28983	1412	1
1527786680.685440000	3.28985	202	1
1527786680.685498000	3.28991	843	1
1527786680.693147000	3.29756	1412	1
1527786680.693290000	3.2977	279	1
1527786680.697047000	3.30146	87	0
1527786680.705049000	3.30946	87	0
1527786680.715337000	3.31975	87	0
1527786680.727340000	3.33175	543	0
1527786680.728801000	3.33321	109	1
1527786680.978486000	3.5829	1340	1
1527786680.998535000	3.60295	87	0
1527786681.057902000	3.66232	254	0
1527786681.058876000	3.66329	103	1
1527786681.059406000	3.66382	1412	0
1527786681.060252000	3.66466	100	1
1527786681.060820000	3.66523	996	0
1527786681.061231000	3.66564	100	1
1527786681.062166000	3.66658	91	0
1527786681.063573000	3.66799	212	0
1527786681.063846000	3.66826	100	1
1527786681.069257000	3.67367	100	1
1527786681.071745000	3.67616	329	0
1527786681.073228000	3.67764	1412	0
1527786681.073282000	3.6777	100	1
1527786681.074652000	3.67906	1412	0
1527786681.076052000	3.68046	1412	0
1527786681.077244000	3.68166	106	1
1527786681.077416000	3.68183	184	0
1527786681.078815000	3.68323	100	1
1527786681.078949000	3.68336	387	0
1527786681.080222000	3.68463	100	1
1527786681.179166000	3.78358	1250	0
1527786681.180556000	3.78497	100	1
1527786681.742103000	4.34652	526	1
1527786681.742220000	4.34663	1412	1
1527786681.742268000	4.34668	1412	1
1527786681.742290000	4.3467	1412	1
1527786681.742326000	4.34674	1412	1
1527786681.742374000	4.34679	1412	1
1527786681.742396000	4.34681	1412	1
1527786681.742447000	4.34686	1412	1
1527786681.742475000	4.34689	1412	1
1527786681.742512000	4.34693	1412	1
1527786681.742545000	4.34696	1412	1
1527786681.744279000	4.34869	1412	1
1527786681.744322000	4.34874	1412	1
1527786681.746290000	4.3507	1280	1
1527786681.759422000	4.36384	87	0
1527786681.762088000	4.3665	87	0
1527786681.765991000	4.3704	87	0
1527786681.910338000	4.51475	400	0
1527786681.913451000	4.51786	79	0
1527786681.917366000	4.52178	112	1
1527786681.975256000	4.57967	1392	1
1527786681.995527000	4.59994	87	0
1527786682.138308000	4.74272	354	0
1527786682.139507000	4.74392	103	1
1527786682.139712000	4.74413	399	0
1527786682.140490000	4.7449	100	1
1527786683.337494000	5.94191	333	1
1527786683.337587000	5.942	1412	1
1527786683.337624000	5.94204	988	1
1527786683.340776000	5.94519	251	1
1527786683.354526000	5.95894	87	0
1527786683.356928000	5.96134	87	0
1527786683.371960000	5.97637	87	0
1527786683.533000000	6.13741	646	0
1527786683.534372000	6.13879	303	0
1527786683.534458000	6.13887	109	1
1527786683.535051000	6.13946	117	1
1527786683.535789000	6.1402	221	0
1527786683.536501000	6.14091	100	1
1527786683.539595000	6.14401	252	1
1527786683.553841000	6.15825	87	0
1527786683.557814000	6.16223	87	0
1527786683.678968000	6.28338	396	0
1527786683.680015000	6.28443	106	1
1527786683.682514000	6.28693	79	0
1527786683.683619000	6.28803	100	1
1527786683.986601000	6.59101	860	0
1527786683.987992000	6.59241	1412	0
1527786683.988185000	6.5926	100	1
1527786683.989475000	6.59389	1412	0
1527786683.989854000	6.59427	100	1
1527786683.990531000	6.59494	100	1
1527786683.990896000	6.59531	1412	0
1527786683.991538000	6.59595	100	1
1527786683.992242000	6.59666	176	0
1527786683.992539000	6.59695	100	1
1527786683.993672000	6.59808	1412	0
1527786683.994551000	6.59896	100	1
1527786683.997914000	6.60233	1351	0
1527786683.999380000	6.60379	1412	0
1527786683.999749000	6.60416	100	1
1527786684.000838000	6.60525	1412	0
1527786684.001549000	6.60596	103	1
1527786684.002241000	6.60665	1412	0
1527786684.002524000	6.60694	100	1
1527786684.003635000	6.60805	1412	0
1527786684.005041000	6.60945	1412	0
1527786684.006036000	6.61045	100	1
1527786684.007903000	6.61232	100	1
1527786684.020279000	6.62469	1412	0
1527786684.020660000	6.62507	100	1
1527786684.026402000	6.63082	1412	0
1527786684.029572000	6.63399	100	1
1527786684.030021000	6.63443	1412	0
1527786684.030522000	6.63494	100	1
1527786684.034170000	6.63858	1412	0
1527786684.034534000	6.63895	100	1
1527786684.036211000	6.64062	1412	0
1527786684.036527000	6.64094	100	1
1527786684.040394000	6.64481	1412	0
1527786684.041539000	6.64595	100	1
1527786684.043279000	6.64769	1412	0
1527786684.043580000	6.64799	114	1
1527786684.046465000	6.65088	1412	0
1527786684.047559000	6.65197	100	1
1527786684.049053000	6.65347	1412	0
1527786684.049535000	6.65395	100	1
1527786684.053014000	6.65743	1412	0
1527786684.053534000	6.65795	100	1
1527786684.056193000	6.66061	1412	0
1527786684.056604000	6.66102	100	1
1527786684.060234000	6.66465	1412	0
1527786684.062563000	6.66698	100	1
1527786684.063003000	6.66742	1412	0
1527786684.063526000	6.66794	100	1
1527786684.066421000	6.67083	1412	0
1527786684.067543000	6.67196	100	1
1527786684.069666000	6.67408	1412	0
1527786684.070534000	6.67495	100	1
1527786684.072813000	6.67723	1412	0
1527786684.073548000	6.67796	100	1
1527786684.076395000	6.68081	1412	0
1527786684.077979000	6.68239	1412	0
1527786684.078551000	6.68296	103	1
1527786684.082457000	6.68687	1412	0
1527786684.083551000	6.68796	100	1
1527786684.084809000	6.68922	1412	0
1527786684.085536000	6.68995	100	1
1527786684.088902000	6.69332	1412	0
1527786684.089129000	6.69354	113	1
1527786684.091696000	6.69611	1412	0
1527786684.092542000	6.69695	100	1
1527786684.094884000	6.6993	1412	0
1527786684.095707000	6.70012	100	1
1527786684.098141000	6.70255	1412	0
1527786684.098624000	6.70304	100	1
1527786684.100496000	6.70491	1412	0
1527786684.101530000	6.70594	100	1
1527786684.103713000	6.70813	1412	0
1527786684.104551000	6.70896	100	1
1527786684.106312000	6.71073	1412	0
1527786684.107576000	6.71199	100	1
1527786684.108788000	6.7132	1412	0
1527786684.110006000	6.71442	100	1
1527786684.112665000	6.71708	1412	0
1527786684.113547000	6.71796	100	1
1527786684.115643000	6.72006	623	0
1527786684.118775000	6.72319	100	1
1527786685.273006000	7.87742	430	1
1527786685.273101000	7.87751	144	1
1527786685.292534000	7.89695	87	0
1527786685.347293000	7.95171	1412	0
1527786685.348241000	7.95265	103	1
1527786685.348757000	7.95317	1412	0
1527786685.349606000	7.95402	100	1
1527786685.350160000	7.95457	1412	0
1527786685.350593000	7.95501	100	1
1527786685.351535000	7.95595	526	0
1527786685.352695000	7.95711	100	1
1527786685.352913000	7.95733	91	0
1527786685.353594000	7.95801	100	1
1527786685.354307000	7.95872	131	0
1527786685.354765000	7.95918	100	1
1527786686.397976000	9.00239	858	1
1527786686.398067000	9.00248	294	1
1527786686.400523000	9.00494	460	1
1527786686.400605000	9.00502	1412	1
1527786686.400632000	9.00504	1412	1
1527786686.400672000	9.00508	979	1
1527786686.417040000	9.02145	87	0
1527786686.487501000	9.09191	382	1
1527786686.504719000	9.10913	87	0
1527786686.602077000	9.20649	395	0
1527786686.602980000	9.20739	106	1
1527786686.608484000	9.2129	79	0
1527786686.609093000	9.21351	100	1
1527786686.632220000	9.23663	359	0
1527786686.633190000	9.2376	100	1
1527786686.633651000	9.23806	1399	0
1527786686.634666000	9.23908	100	1
1527786686.635028000	9.23944	512	0
1527786686.635657000	9.24007	100	1
1527786686.636430000	9.24084	591	0
1527786686.636654000	9.24107	100	1
1527786686.637829000	9.24224	634	0
1527786686.638670000	9.24308	100	1
1527786686.639278000	9.24369	466	0
1527786686.639655000	9.24407	100	1
1527786686.640687000	9.2451	696	0
1527786686.641668000	9.24608	100	1
1527786686.642135000	9.24655	483	0
1527786686.642675000	9.24709	100	1
1527786686.643546000	9.24796	834	0
1527786686.644678000	9.24909	100	1
1527786686.644935000	9.24935	648	0
1527786686.645658000	9.25007	100	1
1527786686.646327000	9.25074	518	0
1527786686.646656000	9.25107	100	1
1527786686.647722000	9.25214	438	0
1527786686.648670000	9.25308	100	1
1527786686.649175000	9.25359	700	0
1527786686.649657000	9.25407	100	1
1527786686.650572000	9.25499	615	0
1527786686.651669000	9.25608	100	1
1527786686.651960000	9.25637	557	0
1527786686.652659000	9.25707	100	1
1527786686.653367000	9.25778	653	0
1527786686.653677000	9.25809	100	1
1527786686.654758000	9.25917	582	0
1527786686.655669000	9.26008	100	1
1527786686.656155000	9.26057	688	0
1527786686.656666000	9.26108	114	1
1527786686.660524000	9.26494	91	0
1527786686.661698000	9.26611	100	1
1527786686.667810000	9.27222	255	0
1527786686.668680000	9.27309	100	1
1527786686.686506000	9.29092	380	0
1527786686.687695000	9.29211	100	1
1527786686.691487000	9.2959	102	0
1527786686.692687000	9.2971	100	1
1527786686.692906000	9.29732	241	0
1527786686.693727000	9.29814	100	1
1527786686.696988000	9.3014	87	0
1527786686.789603000	9.39402	1412	1
1527786686.789677000	9.39409	1412	1
1527786686.789709000	9.39412	344	1
1527786686.789767000	9.39418	844	1
1527786686.808347000	9.41276	87	0
1527786686.811651000	9.41606	87	0
1527786686.832439000	9.43685	624	0
1527786686.833691000	9.4381	109	1
1527786687.375433000	9.97985	1002	1
1527786687.375506000	9.97992	94	1
1527786687.413779000	10.0182	1002	1
1527786687.452800000	10.0572	94	1
1527786687.467914000	10.0723	87	0
1527786687.520209000	10.1246	87	0
1527786687.549434000	10.1538	87	0
1527786687.753604000	10.358	258	0
1527786687.754755000	10.3592	109	1
1527786687.755014000	10.3594	366	0
1527786687.755721000	10.3601	100	1
1527786687.759058000	10.3635	172	0
1527786687.759737000	10.3642	100	1
1527786688.271265000	10.8757	473	1
1527786688.271343000	10.8758	109	1
1527786688.276999000	10.8814	303	1
1527786688.282070000	10.8865	478	1
1527786688.282143000	10.8866	87	1
1527786688.341845000	10.9463	87	0
1527786688.463921000	11.0683	266	0
1527786688.464839000	11.0693	103	1
1527786688.465314000	11.0697	102	0
1527786688.465765000	11.0702	100	1
1527786688.471069000	11.0755	91	0
1527786688.471787000	11.0762	100	1
1527786688.472459000	11.0769	310	0
1527786688.472961000	11.0774	100	1
1527786688.481113000	11.0855	238	0
1527786688.482197000	11.0866	100	1
1527786688.482488000	11.0869	150	0
1527786688.482760000	11.0872	100	1
1527786688.488255000	11.0927	91	0
1527786688.488798000	11.0932	100	1
1527786688.489622000	11.094	236	0
1527786688.491576000	11.096	100	1
1527786688.643648000	11.2481	243	0
1527786688.644808000	11.2492	100	1
1527786688.645055000	11.2495	140	0
1527786688.645964000	11.2504	100	1
1527786688.652229000	11.2566	91	0
1527786688.653621000	11.258	197	0
1527786688.655968000	11.2604	103	1
1527786688.720329000	11.3247	232	0
1527786688.723088000	11.3275	100	1
1527786688.723690000	11.3281	392	1
1527786688.723753000	11.3282	253	1
1527786688.760896000	11.3653	87	0
1527786689.313872000	11.9183	372	1
1527786689.313997000	11.9184	1412	1
1527786689.314036000	11.9184	1412	1
1527786689.314069000	11.9185	1412	1
1527786689.314105000	11.9185	1412	1
1527786689.314127000	11.9185	1412	1
1527786689.314168000	11.9186	1412	1
1527786689.314207000	11.9186	1412	1
1527786689.314258000	11.9187	1412	1
1527786689.314294000	11.9187	1412	1
1527786689.314341000	11.9188	1412	1
1527786689.315826000	11.9202	1412	1
1527786689.317815000	11.9222	1412	1
1527786689.319813000	11.9242	1412	1
1527786689.321813000	11.9262	1412	1
1527786689.323812000	11.9282	1412	1
1527786689.325820000	11.9302	1412	1
1527786689.327826000	11.9322	1412	1
1527786689.329814000	11.9342	1412	1
1527786689.347455000	11.9519	87	0
1527786689.347688000	11.9521	1412	1
1527786689.351760000	11.9562	87	0
1527786689.351945000	11.9564	1412	1
1527786689.353157000	11.9576	100	0
1527786689.353338000	11.9578	1412	1
1527786689.355910000	11.9603	1412	1
1527786689.357907000	11.9623	1412	1
1527786689.357968000	11.9624	1412	1
1527786689.360927000	11.9653	1412	1
1527786689.362911000	11.9673	1412	1
1527786689.362974000	11.9674	1412	1
1527786689.365910000	11.9703	1412	1
1527786689.367908000	11.9723	1412	1
1527786689.367945000	11.9724	1412	1
1527786689.370907000	11.9753	1412	1
1527786689.372908000	11.9773	1412	1
1527786689.372967000	11.9774	1412	1
1527786689.375909000	11.9803	276	1
1527786689.405228000	12.0096	87	0
1527786689.408021000	12.0124	87	0
1527786689.626605000	12.231	255	0
1527786689.627923000	12.2323	145	0
1527786689.628014000	12.2324	106	1
1527786689.628918000	12.2333	100	1
1527786689.631158000	12.2356	91	0
1527786689.631915000	12.2363	100	1
1527786689.632640000	12.2371	142	0
1527786689.633121000	12.2375	100	1
1527786689.675625000	12.28	360	1
1527786689.677868000	12.2823	295	1
1527786689.693102000	12.2975	87	0
1527786689.731531000	12.3359	396	0
1527786689.732865000	12.3373	103	1
1527786689.735846000	12.3403	79	0
1527786689.736855000	12.3413	100	1
1527786689.738670000	12.3431	443	1
1527786689.756296000	12.3607	87	0
1527786689.796563000	12.401	326	1
1527786689.796652000	12.4011	449	1
1527786689.807969000	12.4124	255	0
1527786689.808859000	12.4133	103	1
1527786689.809430000	12.4138	117	0
1527786689.809947000	12.4144	100	1
1527786689.810836000	12.4152	232	0
1527786689.811856000	12.4163	100	1
1527786689.812229000	12.4166	279	0
1527786689.812907000	12.4173	100	1
1527786689.813619000	12.418	91	0
1527786689.813859000	12.4183	100	1
1527786689.815021000	12.4194	172	0
1527786689.815853000	12.4203	100	1
1527786689.816407000	12.4208	102	0
1527786689.816843000	12.4213	100	1
1527786689.817811000	12.4222	201	0
1527786689.818849000	12.4233	100	1
1527786689.927942000	12.5324	1412	1
1527786689.928004000	12.5324	408	1
1527786689.944363000	12.5488	636	0
1527786689.945452000	12.5499	100	1
1527786689.945778000	12.5502	804	0
1527786689.946883000	12.5513	100	1
1527786689.947153000	12.5516	91	0
1527786689.947850000	12.5523	100	1
1527786689.948614000	12.553	187	0
1527786689.949079000	12.5535	100	1
1527786689.993702000	12.5981	362	0
1527786689.994873000	12.5993	100	1
1527786689.997962000	12.6024	145	0
1527786689.998869000	12.6033	100	1
1527786689.999414000	12.6038	91	0
1527786690.000819000	12.6052	116	0
1527786690.001871000	12.6063	103	1
1527786690.062909000	12.6673	389	0
1527786690.064127000	12.6685	100	1
1527786690.064319000	12.6687	591	0
1527786690.064867000	12.6693	100	1
1527786690.103484000	12.7079	666	1
1527786690.120516000	12.7249	87	0
1527786690.248313000	12.8527	547	0
1527786690.248885000	12.8533	103	1
1527786690.252782000	12.8572	791	1
1527786690.252853000	12.8573	255	1
1527786690.270790000	12.8752	87	0
1527786690.625565000	13.23	268	0
1527786690.626947000	13.2314	145	0
1527786690.627040000	13.2315	103	1
1527786690.627980000	13.2324	100	1
1527786690.629988000	13.2344	91	0
1527786690.630965000	13.2354	100	1
1527786690.631468000	13.2359	112	0
1527786690.632004000	13.2364	100	1
1527786690.707331000	13.3117	393	1
1527786690.707391000	13.3118	254	1
1527786690.724942000	13.3294	87	0
1527786690.838388000	13.4428	254	0
1527786690.839234000	13.4436	103	1
1527786690.839810000	13.4442	145	0
1527786690.840969000	13.4454	100	1
1527786690.842382000	13.4468	91	0
1527786690.842978000	13.4474	100	1
1527786690.843845000	13.4483	219	0
1527786690.844919000	13.4493	100	1
1527786692.303990000	14.9084	369	1
1527786692.304081000	14.9085	1412	1
1527786692.304118000	14.9085	1412	1
1527786692.304152000	14.9086	1412	1
1527786692.304188000	14.9086	1412	1
1527786692.304206000	14.9086	329	1
1527786692.322416000	14.9268	87	0
1527786692.352683000	14.9571	325	1
1527786692.352772000	14.9572	257	1
1527786692.369348000	14.9738	87	0
1527786692.586597000	15.191	255	0
1527786692.587894000	15.1923	106	1
1527786692.587939000	15.1924	145	0
1527786692.588878000	15.1933	100	1
1527786692.590121000	15.1945	91	0
1527786692.590878000	15.1953	100	1
1527786692.591528000	15.1959	251	0
1527786692.591971000	15.1964	100	1
1527786692.612818000	15.2172	387	0
1527786692.613886000	15.2183	100	1
1527786692.618988000	15.2234	79	0
1527786692.619811000	15.2242	100	1
1527786693.758122000	16.3625	393	1
1527786693.758207000	16.3626	256	1
1527786693.776425000	16.3808	87	0
1527786693.891654000	16.4961	278	0
1527786693.892699000	16.4971	103	1
1527786693.893011000	16.4974	145	0
1527786693.893475000	16.4979	100	1
1527786693.895789000	16.5002	91	0
1527786693.896549000	16.501	100	1
1527786693.897220000	16.5016	270	0
1527786693.897699000	16.5021	100	1
1527786694.007864000	16.6123	389	1
1527786694.007923000	16.6123	256	1
1527786694.026459000	16.6309	87	0
1527786694.374566000	16.979	232	0
1527786694.375571000	16.98	103	1
1527786694.375986000	16.9804	145	0
1527786694.376531000	16.9809	100	1
1527786694.379679000	16.9841	91	0
1527786694.380579000	16.985	100	1
1527786694.381114000	16.9855	339	0
1527786694.381632000	16.986	100	1
1527786694.437575000	17.042	389	1
1527786694.437634000	17.042	255	1
1527786694.455290000	17.0597	87	0
1527786694.577949000	17.1824	234	0
1527786694.578782000	17.1832	103	1
1527786694.579520000	17.1839	145	0
1527786694.580589000	17.185	100	1
1527786694.581887000	17.1863	91	0
1527786694.582586000	17.187	100	1
1527786694.583300000	17.1877	300	0
1527786694.583777000	17.1882	100	1
1527786695.067095000	17.6715	389	1
1527786695.067192000	17.6716	256	1
1527786695.084541000	17.689	87	0
1527786695.212946000	17.8174	258	0
1527786695.213824000	17.8182	103	1
1527786695.214396000	17.8188	147	0
1527786695.215624000	17.82	100	1
1527786695.219203000	17.8236	91	0
1527786695.219621000	17.824	100	1
1527786695.220941000	17.8254	155	0
1527786695.221559000	17.826	100	1
1527786695.485682000	18.0901	391	1
1527786695.485760000	18.0902	254	1
1527786695.505393000	18.1098	87	0
1527786695.866548000	18.471	326	0
1527786695.867610000	18.472	103	1
1527786695.867943000	18.4724	147	0
1527786695.868683000	18.4731	100	1
1527786695.869401000	18.4738	91	0
1527786695.869629000	18.474	100	1
1527786695.870807000	18.4752	290	0
1527786695.871595000	18.476	100	1
1527786695.957810000	18.5622	392	1
1527786695.957906000	18.5623	259	1
1527786695.986208000	18.5906	87	0
1527786696.100641000	18.7051	351	0
1527786696.101679000	18.7061	103	1
1527786696.101999000	18.7064	147	0
1527786696.102615000	18.707	100	1
1527786696.104696000	18.7091	91	0
1527786696.105674000	18.7101	100	1
1527786696.106173000	18.7106	107	0
1527786696.106654000	18.7111	100	1
1527786696.213700000	18.8181	388	1
1527786696.213764000	18.8182	255	1
1527786696.230612000	18.835	87	0
1527786696.362668000	18.9671	231	0
1527786696.363633000	18.968	103	1
1527786696.364093000	18.9685	147	0
1527786696.364623000	18.969	100	1
1527786696.367120000	18.9715	91	0
1527786696.367687000	18.9721	100	1
1527786696.368607000	18.973	199	0
1527786696.369621000	18.974	100	1
1527786696.790444000	19.3949	989	1
1527786696.790521000	19.3949	257	1
1527786696.809366000	19.4138	87	0
1527786696.934699000	19.5391	299	0
1527786696.935650000	19.5401	103	1
1527786696.936041000	19.5405	147	0
1527786696.936646000	19.5411	100	1
1527786696.939379000	19.5438	91	0
1527786696.939640000	19.5441	100	1
1527786696.940817000	19.5452	149	0
1527786696.941670000	19.5461	100	1
1527786697.174965000	19.7794	585	1
1527786697.175061000	19.7795	259	1
1527786697.192399000	19.7968	87	0
1527786697.364741000	19.9692	234	0
1527786697.365780000	19.9702	103	1
1527786697.366172000	19.9706	147	0
1527786697.366670000	19.9711	100	1
1527786697.377940000	19.9824	91	0
1527786697.378755000	19.9832	100	1
1527786697.379447000	19.9839	247	0
1527786697.379980000	19.9844	100	1
1527786697.419211000	20.0236	234	0
1527786697.419697000	20.0241	100	1
1527786697.465170000	20.0696	793	1
1527786697.465260000	20.0697	261	1
1527786697.500806000	20.1052	793	1
1527786697.516796000	20.1212	87	0
1527786697.535247000	20.1397	87	0
1527786697.624431000	20.2288	268	0
1527786697.625746000	20.2302	106	1
1527786697.625784000	20.2302	147	0
1527786697.626747000	20.2312	100	1
1527786697.629743000	20.2342	91	0
1527786697.630765000	20.2352	100	1
1527786697.631245000	20.2357	278	0
1527786697.631809000	20.2362	100	1
1527786698.017938000	20.6224	393	1
1527786698.018005000	20.6224	255	1
1527786698.034938000	20.6394	87	0
1527786698.208538000	20.813	255	0
1527786698.209772000	20.8142	103	1
1527786698.209944000	20.8144	147	0
1527786698.210707000	20.8151	100	1
1527786698.215062000	20.8195	91	0
1527786698.215723000	20.8201	100	1
1527786698.216481000	20.8209	165	0
1527786698.217039000	20.8215	100	1
1527786699.194908000	21.7993	388	1
1527786699.194991000	21.7994	255	1
1527786699.238657000	21.8431	388	1
1527786699.279621000	21.884	87	0
1527786699.378644000	21.9831	255	0
1527786699.379709000	21.9841	103	1
1527786699.380057000	21.9845	147	0
1527786699.380573000	21.985	100	1
1527786699.381942000	21.9864	91	0
1527786699.382654000	21.9871	100	1
1527786699.383405000	21.9878	322	0
1527786699.384577000	21.989	100	1
1527786699.536332000	22.1407	389	1
1527786699.536393000	22.1408	259	1
1527786699.583696000	22.1881	389	1
1527786699.593936000	22.1983	87	0
1527786699.658099000	22.2625	87	0
1527786699.774246000	22.3787	255	0
1527786699.775259000	22.3797	106	1
1527786699.775637000	22.38	147	0
1527786699.776689000	22.3811	100	1
1527786699.781531000	22.3859	91	0
1527786699.782668000	22.3871	100	1
1527786699.782938000	22.3874	265	0
1527786699.783588000	22.388	100	1
1527786699.853047000	22.4575	255	0
1527786699.853675000	22.4581	100	1
1527786699.913997000	22.5184	147	0
1527786699.914696000	22.5191	100	1
1527786700.094994000	22.6994	389	1
1527786700.095082000	22.6995	255	1
1527786700.161690000	22.7661	389	1
1527786700.228703000	22.8331	255	1
1527786700.296484000	22.9009	87	0
1527786700.375843000	22.9803	87	0
1527786700.483336000	23.0877	87	0
1527786700.568978000	23.1734	234	0
1527786700.569947000	23.1744	109	1
1527786700.570367000	23.1748	147	0
1527786700.570779000	23.1752	100	1
1527786700.577494000	23.1819	91	0
1527786700.578661000	23.1831	100	1
1527786700.581681000	23.1861	314	0
1527786700.582725000	23.1871	100	1
1527786700.725082000	23.3295	392	1
1527786700.725141000	23.3296	257	1
1527786700.736534000	23.3409	234	0
1527786700.737655000	23.3421	100	1
1527786700.758134000	23.3625	87	0
1527786700.894412000	23.4988	280	0
1527786700.895741000	23.5002	147	0
1527786700.895796000	23.5002	103	1
1527786700.896747000	23.5012	100	1
1527786700.897222000	23.5016	91	0
1527786700.897745000	23.5022	100	1
1527786700.898679000	23.5031	312	0
1527786700.899662000	23.5041	100	1
1527786701.140843000	23.7453	393	1
1527786701.140908000	23.7453	256	1
1527786701.259617000	23.864	87	0
1527786701.464763000	24.0692	232	0
1527786701.465793000	24.0702	103	1
1527786701.466207000	24.0706	147	0
1527786701.466698000	24.0711	100	1
1527786701.471942000	24.0764	91	0
1527786701.472759000	24.0772	100	1
1527786701.473358000	24.0778	228	0
1527786701.473836000	24.0782	100	1
1527786701.563128000	24.1675	393	1
1527786701.563186000	24.1676	260	1
1527786701.711380000	24.3158	87	0
1527786701.782515000	24.3869	255	0
1527786701.783756000	24.3882	103	1
1527786701.783921000	24.3883	147	0
1527786701.784799000	24.3892	100	1
1527786701.785928000	24.3903	91	0
1527786701.786800000	24.3912	100	1
1527786701.787328000	24.3917	100	0
1527786701.787814000	24.3922	100	1
1527786702.683943000	25.2884	392	1
1527786702.684034000	25.2884	259	1
1527786702.703391000	25.3078	87	0
1527786702.829167000	25.4336	255	0
1527786702.830212000	25.4346	103	1
1527786702.830581000	25.435	147	0
1527786702.831645000	25.4361	100	1
1527786702.833235000	25.4376	91	0
1527786702.833567000	25.438	100	1
1527786702.834740000	25.4392	147	0
1527786702.835568000	25.44	100	1
1527786703.013004000	25.6174	389	1
1527786703.013066000	25.6175	260	1
1527786703.031488000	25.6359	87	0
1527786703.149374000	25.7538	301	0
1527786703.150677000	25.7551	103	1
1527786703.150726000	25.7551	147	0
1527786703.151660000	25.7561	100	1
1527786703.154236000	25.7586	91	0
1527786703.154659000	25.7591	100	1
1527786703.155632000	25.76	263	0
1527786703.156591000	25.761	100	1
1527786703.458908000	26.0633	990	1
1527786703.458968000	26.0634	260	1
1527786703.477479000	26.0819	87	0
1527786703.628365000	26.2328	352	0
1527786703.629690000	26.2341	147	0
1527786703.629794000	26.2342	103	1
1527786703.630691000	26.2351	100	1
1527786703.632431000	26.2368	91	0
1527786703.632666000	26.2371	100	1
1527786703.633866000	26.2383	252	0
1527786703.634612000	26.239	100	1
1527786704.043244000	26.6477	586	1
1527786704.043328000	26.6477	258	1
1527786704.060470000	26.6649	87	0
1527786704.186109000	26.7905	255	0
1527786704.187109000	26.7915	103	1
1527786704.187511000	26.7919	147	0
1527786704.187725000	26.7921	100	1
1527786704.190025000	26.7944	91	0
1527786704.190641000	26.7951	100	1
1527786704.191447000	26.7959	107	0
1527786704.191891000	26.7963	100	1
1527786704.319952000	26.9244	788	1
1527786704.320046000	26.9245	257	1
1527786704.337512000	26.9419	87	0
1527786704.509837000	27.1142	274	0
1527786704.510796000	27.1152	103	1
1527786704.511259000	27.1157	147	0
1527786704.511669000	27.1161	100	1
1527786704.513987000	27.1184	91	0
1527786704.514669000	27.1191	100	1
1527786704.515416000	27.1198	246	0
1527786704.515844000	27.1203	100	1
1527786706.660790000	29.2652	388	1
1527786706.660889000	29.2653	257	1
1527786706.677857000	29.2823	87	0
1527786706.802197000	29.4066	257	0
1527786706.803199000	29.4076	103	1
1527786706.803615000	29.408	147	0
1527786706.804192000	29.4086	100	1
1527786706.807194000	29.4116	91	0
1527786706.808287000	29.4127	100	1
1527786706.808611000	29.413	205	0
1527786706.809194000	29.4136	100	1
1527786707.147386000	29.7518	394	1
1527786707.147481000	29.7519	255	1
1527786707.166985000	29.7714	87	0
1527786707.524165000	30.1286	271	0
1527786707.525240000	30.1297	103	1
1527786707.525569000	30.13	147	0
1527786707.526235000	30.1306	100	1
1527786707.527356000	30.1318	91	0
1527786707.528225000	30.1326	100	1
1527786707.528830000	30.1332	316	0
1527786707.529210000	30.1336	100	1
1527786707.607462000	30.2119	391	1
1527786707.607545000	30.212	260	1
1527786707.624787000	30.2292	87	0
1527786707.738113000	30.3425	257	0
1527786707.739268000	30.3437	103	1
1527786707.739576000	30.344	147	0
1527786707.740225000	30.3446	100	1
1527786707.744879000	30.3493	91	0
1527786707.745311000	30.3497	100	1
1527786707.746293000	30.3507	309	0
1527786707.747244000	30.3517	100	1
1527786707.991605000	30.596	389	1
1527786707.991669000	30.5961	258	1
1527786708.009245000	30.6137	87	0
1527786708.192499000	30.7969	231	0
1527786708.193377000	30.7978	103	1
1527786708.193946000	30.7984	147	0
1527786708.194261000	30.7987	100	1
1527786708.195315000	30.7997	91	0
1527786708.196337000	30.8008	100	1
1527786708.196778000	30.8012	113	0
1527786708.197246000	30.8017	100	1
1527786708.583489000	31.1879	388	1
1527786708.583581000	31.188	255	1
1527786708.601495000	31.2059	87	0
1527786708.721979000	31.3264	255	0
1527786708.723359000	31.3278	147	0
1527786708.723418000	31.3278	103	1
1527786708.724369000	31.3288	100	1
1527786708.725604000	31.33	91	0
1527786708.726382000	31.3308	100	1
1527786708.727047000	31.3315	294	0
1527786708.727531000	31.3319	100	1
1527786708.903666000	31.5081	389	1
1527786708.903753000	31.5082	255	1
1527786708.921094000	31.5255	87	0
1527786709.280330000	31.8847	234	0
1527786709.281331000	31.8857	103	1
1527786709.281722000	31.8861	147	0
1527786709.282313000	31.8867	100	1
1527786709.285830000	31.8902	91	0
1527786709.286319000	31.8907	100	1
1527786709.287257000	31.8917	284	0
1527786709.288318000	31.8927	100	1
1527786709.505558000	32.11	393	1
1527786709.505653000	32.1101	257	1
1527786709.574484000	32.1789	393	1
1527786709.631401000	32.2358	87	0
1527786709.762043000	32.3665	280	0
1527786709.763410000	32.3678	147	0
1527786709.763469000	32.3679	103	1
1527786709.764429000	32.3688	100	1
1527786709.770618000	32.375	91	0
1527786709.771427000	32.3758	100	1
1527786709.771961000	32.3764	91	0
1527786709.772410000	32.3768	100	1
1527786709.823465000	32.4279	280	0
1527786709.824364000	32.4288	100	1
1527786710.025886000	32.6303	390	1
1527786710.025973000	32.6304	255	1
1527786710.099462000	32.7039	390	1
1527786710.173463000	32.7779	255	1
1527786710.254579000	32.859	87	0
1527786710.375607000	32.98	87	0
1527786710.443037000	33.0475	232	0
1527786710.443882000	33.0483	106	1
1527786710.444446000	33.0489	147	0
1527786710.445468000	33.0499	100	1
1527786710.450171000	33.0546	91	0
1527786710.450403000	33.0548	100	1
1527786710.451572000	33.056	129	0
1527786710.452405000	33.0568	100	1
1527786710.469726000	33.0741	87	0
1527786710.538418000	33.1428	232	0
1527786710.539472000	33.1439	103	1
1527786710.567176000	33.1716	147	0
1527786710.567414000	33.1718	100	1
1527786711.717700000	34.3221	392	1
1527786711.717769000	34.3222	259	1
1527786711.736355000	34.3408	87	0
1527786712.108224000	34.7126	257	0
1527786712.109213000	34.7136	103	1
1527786712.109710000	34.7141	147	0
1527786712.110746000	34.7152	100	1
1527786712.111410000	34.7158	91	0
1527786712.111674000	34.7161	100	1
1527786712.112761000	34.7172	178	0
1527786712.113674000	34.7181	100	1
1527786712.273963000	34.8784	991	1
1527786712.274051000	34.8785	255	1
1527786712.291734000	34.8961	87	0
1527786712.402079000	35.0065	231	0
1527786712.403202000	35.0076	103	1
1527786712.403483000	35.0079	147	0
1527786712.404773000	35.0092	100	1
1527786712.406408000	35.0108	91	0
1527786712.406761000	35.0112	100	1
1527786712.407798000	35.0122	181	0
1527786712.408734000	35.0131	100	1
1527786712.523138000	35.1276	388	1
1527786712.523230000	35.1276	257	1
1527786712.540642000	35.1451	87	0
1527786712.664973000	35.2694	232	0
1527786712.666029000	35.2704	103	1
1527786712.666439000	35.2709	147	0
1527786712.666803000	35.2712	100	1
1527786712.668493000	35.2729	91	0
1527786712.668747000	35.2732	100	1
1527786712.669926000	35.2743	136	0
1527786712.670784000	35.2752	100	1
1527786712.847294000	35.4517	587	1
1527786712.847395000	35.4518	258	1
1527786712.865540000	35.47	87	0
1527786712.998629000	35.603	326	0
1527786712.999726000	35.6041	103	1
1527786712.999999000	35.6044	147	0
1527786713.000793000	35.6052	100	1
1527786713.001442000	35.6059	91	0
1527786713.001791000	35.6062	100	1
1527786713.002779000	35.6072	282	0
1527786713.003722000	35.6081	100	1
1527786713.240969000	35.8454	789	1
1527786713.241029000	35.8454	255	1
1527786713.256192000	35.8606	100	0
1527786713.256829000	35.8612	100	1
1527786713.258997000	35.8634	87	0
1527786713.611575000	36.216	352	0
1527786713.612795000	36.2172	103	1
1527786713.612980000	36.2174	147	0
1527786713.613767000	36.2182	100	1
1527786713.614825000	36.2192	91	0
1527786713.615767000	36.2202	100	1
1527786713.616235000	36.2206	95	0
1527786713.616749000	36.2212	100	1
1527786713.709096000	36.3135	393	1
1527786713.709185000	36.3136	260	1
1527786713.728338000	36.3328	87	0
1527786713.849403000	36.4538	297	0
1527786713.850416000	36.4548	103	1
1527786713.850809000	36.4552	147	0
1527786713.851842000	36.4563	100	1
1527786713.854220000	36.4586	91	0
1527786713.854842000	36.4593	100	1
1527786713.855650000	36.4601	229	0
1527786713.856774000	36.4612	100	1
1527786714.030133000	36.6345	389	1
1527786714.030206000	36.6346	257	1
1527786714.047993000	36.6524	87	0
1527786714.174386000	36.7788	231	0
1527786714.175362000	36.7798	103	1
1527786714.175841000	36.7803	147	0
1527786714.176883000	36.7813	100	1
1527786714.179206000	36.7836	91	0
1527786714.179868000	36.7843	100	1
1527786714.180695000	36.7851	164	0
1527786714.181794000	36.7862	100	1
1527786714.442891000	37.0473	388	1
1527786714.442954000	37.0474	257	1
1527786714.459517000	37.0639	87	0
1527786714.584873000	37.1893	234	0
1527786714.585864000	37.1903	103	1
1527786714.586355000	37.1908	147	0
1527786714.586808000	37.1912	100	1
1527786714.588667000	37.1931	91	0
1527786714.589883000	37.1943	100	1
1527786714.590098000	37.1945	208	0
1527786714.590809000	37.1952	100	1
1527786714.894386000	37.4988	390	1
1527786714.894479000	37.4989	259	1
1527786714.911202000	37.5156	87	0
1527786715.067675000	37.6721	290	0
1527786715.068873000	37.6733	103	1
1527786715.069208000	37.6736	147	0
1527786715.069913000	37.6743	100	1
1527786715.073295000	37.6777	91	0
1527786715.073909000	37.6783	100	1
1527786715.074712000	37.6791	267	0
1527786715.075878000	37.6803	100	1
1527786715.561509000	38.1659	388	1
1527786715.561600000	38.166	258	1
1527786715.579757000	38.1842	87	0
1527786715.709275000	38.3137	255	0
1527786715.710266000	38.3147	103	1
1527786715.710765000	38.3152	147	0
1527786715.711949000	38.3164	100	1
1527786715.713241000	38.3177	91	0
1527786715.713948000	38.3184	100	1
1527786715.714642000	38.3191	102	0
1527786715.715097000	38.3195	100	1
1527786715.884257000	38.4887	389	1
1527786715.884319000	38.4887	259	1
1527786715.901568000	38.506	87	0
1527786716.269951000	38.8744	232	0
1527786716.270994000	38.8754	103	1
1527786716.271370000	38.8758	147	0
1527786716.271909000	38.8763	100	1
1527786716.280729000	38.8851	91	0
1527786716.281974000	38.8864	100	1
1527786716.282160000	38.8866	273	0
1527786716.282926000	38.8873	100	1
1527786716.458016000	39.0624	392	1
1527786716.458102000	39.0625	257	1
1527786716.475290000	39.0797	87	0
1527786716.589632000	39.194	234	0
1527786716.590961000	39.1954	147	0
1527786716.591046000	39.1955	103	1
1527786716.591987000	39.1964	100	1
1527786716.593412000	39.1978	91	0
1527786716.593966000	39.1984	100	1
1527786716.594880000	39.1993	211	0
1527786716.595929000	39.2003	100	1
1527786717.447395000	40.0518	394	1
1527786717.447459000	40.0519	256	1
1527786717.465825000	40.0702	87	0
1527786717.585740000	40.1902	258	0
1527786717.586791000	40.1912	103	1
1527786717.587213000	40.1916	147	0
1527786717.587786000	40.1922	100	1
1527786717.588958000	40.1934	91	0
1527786717.589851000	40.1943	100	1
1527786717.590428000	40.1948	326	0
1527786717.590878000	40.1953	100	1
1527786717.745295000	40.3497	991	1
1527786717.745387000	40.3498	257	1
1527786717.762951000	40.3674	87	0
1527786717.880916000	40.4853	277	0
1527786717.881861000	40.4863	103	1
1527786717.882390000	40.4868	147	0
1527786717.882776000	40.4872	100	1
1527786717.884404000	40.4888	91	0
1527786717.884867000	40.4893	100	1
1527786717.885835000	40.4902	294	0
1527786717.886801000	40.4912	100	1
1527786719.388845000	41.9933	388	1
1527786719.388910000	41.9933	256	1
1527786719.428510000	42.0329	87	0
1527786719.769280000	42.3737	257	0
1527786719.770333000	42.3747	103	1
1527786719.770690000	42.3751	147	0
1527786719.771282000	42.3757	100	1
1527786719.774943000	42.3794	91	0
1527786719.775369000	42.3798	100	1
1527786719.776348000	42.3808	141	0
1527786719.777306000	42.3817	100	1
1527786719.806383000	42.4108	389	1
1527786719.806461000	42.4109	257	1
1527786719.824497000	42.4289	87	0
1527786719.952748000	42.5572	231	0
1527786719.953578000	42.558	103	1
1527786719.954174000	42.5586	147	0
1527786719.955383000	42.5598	100	1
1527786719.956590000	42.561	91	0
1527786719.957378000	42.5618	100	1
1527786719.957946000	42.5624	164	0
1527786719.958430000	42.5628	100	1
1527786720.356096000	42.9605	586	1
1527786720.356158000	42.9606	259	1
1527786720.411449000	43.0159	586	1
1527786720.467402000	43.0718	259	1
1527786720.500341000	43.1048	87	0
1527786720.607889000	43.2123	87	0
1527786720.820203000	43.4246	255	0
1527786720.821381000	43.4258	106	1
1527786720.821587000	43.426	147	0
1527786720.822361000	43.4268	100	1
1527786720.828735000	43.4331	91	0
1527786720.829434000	43.4338	100	1
1527786720.830132000	43.4345	109	0
1527786720.830645000	43.4351	100	1
1527786720.848512000	43.4529	787	1
1527786720.848589000	43.453	260	1
1527786720.886530000	43.4909	255	0
1527786720.887425000	43.4918	100	1
1527786720.917989000	43.5224	147	0
1527786720.918437000	43.5229	100	1
1527786720.956457000	43.5609	787	1
1527786720.963942000	43.5684	87	0
1527786721.105548000	43.71	87	0
1527786721.195655000	43.8001	304	0
1527786721.196646000	43.8011	106	1
1527786721.196995000	43.8014	147	0
1527786721.197370000	43.8018	100	1
1527786721.201352000	43.8058	91	0
1527786721.202451000	43.8069	100	1
1527786721.205601000	43.81	91	0
1527786721.206389000	43.8108	100	1
1527786721.266192000	43.8706	304	0
1527786721.266411000	43.8708	100	1
1527786721.530811000	44.1352	390	1
1527786721.530885000	44.1353	257	1
1527786721.548991000	44.1534	87	0
1527786721.770942000	44.3754	375	0
1527786721.771941000	44.3764	103	1
1527786721.772352000	44.3768	147	0
1527786721.773487000	44.3779	100	1
1527786721.777968000	44.3824	91	0
1527786721.778486000	44.3829	100	1
1527786721.779463000	44.3839	145	0
1527786721.780414000	44.3848	100	1
1527786722.148821000	44.7532	388	1
1527786722.148914000	44.7533	256	1
1527786722.166255000	44.7707	87	0
1527786722.297006000	44.9014	273	0
1527786722.298027000	44.9024	103	1
1527786722.298503000	44.9029	147	0
1527786722.299515000	44.9039	100	1
1527786722.305667000	44.9101	91	0
1527786722.306506000	44.9109	100	1
1527786722.307034000	44.9114	313	0
1527786722.307576000	44.912	100	1
1527786722.379285000	44.9837	388	1
1527786722.379371000	44.9838	257	1
1527786722.435709000	45.0401	87	0
1527786722.560863000	45.1653	232	0
1527786722.561890000	45.1663	103	1
1527786722.562269000	45.1667	147	0
1527786722.562587000	45.167	100	1
1527786722.565227000	45.1696	91	0
1527786722.565486000	45.1699	100	1
1527786722.566658000	45.1711	194	0
1527786722.567460000	45.1719	100	1
1527786722.608559000	45.213	389	1
1527786722.608628000	45.213	259	1
1527786722.625999000	45.2304	87	0
1527786722.751036000	45.3554	258	0
1527786722.751923000	45.3563	103	1
1527786722.752448000	45.3569	147	0
1527786722.753454000	45.3579	100	1
1527786722.755731000	45.3601	91	0
1527786722.756466000	45.3609	100	1
1527786722.757155000	45.3616	211	0
1527786722.757616000	45.362	100	1
1527786722.960788000	45.5652	390	1
1527786722.960853000	45.5653	256	1
1527786722.978519000	45.5829	87	0
1527786723.147701000	45.7521	268	0
1527786723.148646000	45.7531	103	1
1527786723.149182000	45.7536	147	0
1527786723.149558000	45.754	100	1
1527786723.155526000	45.7599	91	0
1527786723.156562000	45.761	100	1
1527786723.158412000	45.7628	230	0
1527786723.159506000	45.7639	100	1
1527786723.378925000	45.9833	388	1
1527786723.379019000	45.9834	256	1
1527786723.396214000	46.0006	87	0
1527786723.518139000	46.1226	232	0
1527786723.519141000	46.1236	103	1
1527786723.519565000	46.124	147	0
1527786723.520501000	46.1249	100	1
1527786723.523100000	46.1275	91	0
1527786723.523504000	46.1279	100	1
1527786723.524528000	46.1289	258	0
1527786723.525518000	46.1299	100	1
1527786723.730036000	46.3344	392	1
1527786723.730096000	46.3345	260	1
1527786723.747465000	46.3519	87	0
1527786723.903411000	46.5078	257	0
1527786723.904561000	46.509	103	1
1527786723.904825000	46.5092	147	0
1527786723.905609000	46.51	100	1
1527786723.909406000	46.5138	91	0
1527786723.910610000	46.515	100	1
1527786723.911168000	46.5156	283	0
1527786723.911670000	46.5161	100	1
1527786724.148823000	46.7532	393	1
1527786724.148880000	46.7533	256	1
1527786724.166909000	46.7713	87	0
1527786724.280645000	46.8851	230	0
1527786724.281617000	46.886	103	1
1527786724.282051000	46.8865	147	0
1527786724.282550000	46.887	100	1
1527786724.285111000	46.8895	91	0
1527786724.285560000	46.89	100	1
1527786724.286543000	46.891	229	0
1527786724.287558000	46.892	100	1
1527786724.482049000	47.0865	991	1
1527786724.482139000	47.0866	258	1
1527786724.499223000	47.1036	87	0
1527786724.633569000	47.238	230	0
1527786724.634580000	47.239	103	1
1527786724.634949000	47.2394	147	0
1527786724.635648000	47.2401	100	1
1527786724.638568000	47.243	91	0
1527786724.639649000	47.2441	100	1
1527786724.639947000	47.2444	218	0
1527786724.640581000	47.245	100	1
1527786725.298973000	47.9034	390	1
1527786725.299064000	47.9035	257	1
1527786725.316858000	47.9213	87	0
1527786725.442349000	48.0468	254	0
1527786725.443665000	48.0481	103	1
1527786725.443829000	48.0482	147	0
1527786725.444701000	48.0491	100	1
1527786725.445633000	48.05	91	0
1527786725.446743000	48.0512	100	1
1527786725.447041000	48.0515	186	0
1527786725.447628000	48.052	100	1
1527786725.619506000	48.2239	583	1
1527786725.619569000	48.224	257	1
1527786725.636774000	48.2412	87	0
1527786725.772208000	48.3766	277	0
1527786725.773147000	48.3776	103	1
1527786725.773635000	48.378	147	0
1527786725.774735000	48.3791	100	1
1527786725.774951000	48.3794	91	0
1527786725.775732000	48.3801	100	1
1527786725.776425000	48.3808	270	0
1527786725.776995000	48.3814	100	1
1527786726.101034000	48.7054	787	1
1527786726.101126000	48.7055	257	1
1527786726.119494000	48.7239	87	0
1527786726.239355000	48.8438	234	0
1527786726.240723000	48.8451	147	0
1527786726.240784000	48.8452	103	1
1527786726.241743000	48.8462	100	1
1527786726.243141000	48.8476	91	0
1527786726.243739000	48.8482	100	1
1527786726.244548000	48.849	282	0
1527786726.245674000	48.8501	100	1
1527786726.338744000	48.9432	389	1
1527786726.338806000	48.9432	256	1
1527786726.355728000	48.9601	87	0
1527786726.480383000	49.0848	235	0
1527786726.481218000	49.0856	103	1
1527786726.481743000	49.0862	147	0
1527786726.482755000	49.0872	100	1
1527786726.485293000	49.0897	91	0
1527786726.485772000	49.0902	100	1
1527786726.486723000	49.0911	178	0
1527786726.487688000	49.0921	100	1
1527786726.738229000	49.3426	394	1
1527786726.738326000	49.3427	259	1
1527786726.755568000	49.36	87	0
1527786726.875597000	49.48	254	0
1527786726.876722000	49.4811	103	1
1527786726.876947000	49.4814	147	0
1527786726.877778000	49.4822	100	1
1527786726.880164000	49.4846	91	0
1527786726.880778000	49.4852	100	1
1527786726.881598000	49.486	248	0
1527786726.882695000	49.4871	100	1
1527786727.532096000	50.1365	388	1
1527786727.532194000	50.1366	258	1
1527786727.549424000	50.1538	87	0
1527786727.898180000	50.5026	324	0
1527786727.899195000	50.5036	103	1
1527786727.899642000	50.5041	147	0
1527786727.900840000	50.5053	100	1
1527786727.901354000	50.5058	91	0
1527786727.901832000	50.5062	100	1
1527786727.902751000	50.5072	90	0
1527786727.903767000	50.5082	100	1
1527786728.050832000	50.6552	389	1
1527786728.050916000	50.6553	259	1
1527786728.068649000	50.6731	87	0
1527786728.190626000	50.795	350	0
1527786728.191867000	50.7963	103	1
1527786728.191980000	50.7964	147	0
1527786728.192781000	50.7972	100	1
1527786728.194719000	50.7991	91	0
1527786728.195852000	50.8003	100	1
1527786728.196149000	50.8006	179	0
1527786728.196780000	50.8012	100	1
1527786728.471261000	51.0757	387	1
1527786728.471343000	51.0758	256	1
1527786728.489610000	51.094	87	0
1527786728.492934000	51.0973	87	0
1527786728.615590000	51.22	274	0
1527786728.616825000	51.2212	106	1
1527786728.616945000	51.2214	147	0
1527786728.617877000	51.2223	100	1
1527786728.619681000	51.2241	91	0
1527786728.620877000	51.2253	100	1
1527786728.621115000	51.2255	260	0
1527786728.621786000	51.2262	100	1
1527786728.920254000	51.5247	388	1
1527786728.920346000	51.5248	259	1
1527786728.936875000	51.5413	87	0
1527786729.064906000	51.6693	257	0
1527786729.065985000	51.6704	103	1
1527786729.066273000	51.6707	147	0
1527786729.066821000	51.6712	100	1
1527786729.069764000	51.6742	91	0
1527786729.070920000	51.6753	100	1
1527786729.071190000	51.6756	183	0
1527786729.071828000	51.6762	100	1
1527786729.361248000	51.9657	393	1
1527786729.361305000	51.9657	260	1
1527786729.378167000	51.9826	87	0
1527786729.742993000	52.3474	254	0
1527786729.743925000	52.3483	103	1
1527786729.744466000	52.3489	147	0
1527786729.744864000	52.3493	100	1
1527786729.747468000	52.3519	91	0
1527786729.747940000	52.3524	100	1
1527786729.748916000	52.3533	169	0
1527786729.749873000	52.3543	100	1
1527786729.795908000	52.4003	388	1
1527786729.795991000	52.4004	258	1
1527786729.813572000	52.418	87	0
1527786729.938564000	52.543	270	0
1527786729.939932000	52.5443	147	0
1527786729.939985000	52.5444	103	1
1527786729.940956000	52.5454	100	1
1527786729.943094000	52.5475	91	0
1527786729.943960000	52.5484	100	1
1527786729.944577000	52.549	191	0
1527786729.945111000	52.5495	100	1
1527786730.326361000	52.9308	390	1
1527786730.326422000	52.9308	260	1
1527786730.343549000	52.948	87	0
1527786730.480962000	53.0854	234	0
1527786730.481906000	53.0863	103	1
1527786730.482439000	53.0869	147	0
1527786730.482911000	53.0873	100	1
1527786730.485309000	53.0897	91	0
1527786730.485967000	53.0904	100	1
1527786730.486742000	53.0912	239	0
1527786730.487918000	53.0923	100	1
1527786730.767157000	53.3716	995	1
1527786730.767220000	53.3716	256	1
1527786730.785914000	53.3903	87	0
1527786730.974862000	53.5793	254	0
1527786730.975948000	53.5804	103	1
1527786730.976215000	53.5806	147	0
1527786730.976942000	53.5814	100	1
1527786730.980529000	53.5849	91	0
1527786730.980970000	53.5854	100	1
1527786730.981925000	53.5863	278	0
1527786730.983009000	53.5874	100	1
1527786730.993366000	53.5978	388	1
1527786730.993425000	53.5978	260	1
1527786731.007816000	53.6122	254	0
1527786731.008969000	53.6134	100	1
1527786731.029965000	53.6344	388	1
1527786731.035910000	53.6403	147	0
1527786731.036966000	53.6414	100	1
1527786731.060291000	53.6647	87	0
1527786731.132504000	53.7369	87	0
1527786731.223751000	53.8282	232	0
1527786731.224991000	53.8294	106	1
1527786731.225105000	53.8295	147	0
1527786731.225973000	53.8304	100	1
1527786731.230862000	53.8353	91	0
1527786731.231971000	53.8364	100	1
1527786731.232263000	53.8367	112	0
1527786731.232942000	53.8374	100	1
1527786731.328178000	53.9326	587	1
1527786731.328275000	53.9327	257	1
1527786731.390006000	53.9944	587	1
1527786731.397669000	54.0021	87	0
1527786731.443395000	54.0478	87	0
1527786731.529339000	54.1338	234	0
1527786731.530358000	54.1348	106	1
1527786731.530725000	54.1351	147	0
1527786731.530999000	54.1354	100	1
1527786731.535034000	54.1394	91	0
1527786731.536026000	54.1404	100	1
1527786731.536493000	54.1409	330	0
1527786731.537049000	54.1415	100	1
1527786731.828745000	54.4332	792	1
1527786731.828833000	54.4332	258	1
1527786731.899039000	54.5035	87	0
1527786732.042215000	54.6466	255	0
1527786732.043216000	54.6476	103	1
1527786732.043632000	54.648	147	0
1527786732.044173000	54.6486	100	1
1527786732.050776000	54.6552	91	0
1527786732.051018000	54.6554	100	1
1527786732.052181000	54.6566	255	0
1527786732.053005000	54.6574	100	1
1527786732.580495000	55.1849	389	1
1527786732.580618000	55.185	260	1
1527786732.632787000	55.2372	87	0
1527786733.052235000	55.6566	276	0
1527786733.053235000	55.6576	103	1
1527786733.053647000	55.6581	147	0
1527786733.054154000	55.6586	100	1
1527786733.054983000	55.6594	91	0
1527786733.056098000	55.6605	100	1
1527786733.056433000	55.6608	174	0
1527786733.057101000	55.6615	100	1
1527786733.250386000	55.8548	390	1
1527786733.250483000	55.8549	259	1
1527786733.268196000	55.8726	87	0
1527786733.396385000	56.0008	231	0
1527786733.397450000	56.0019	103	1
1527786733.397791000	56.0022	147	0
1527786733.398176000	56.0026	100	1
1527786733.400515000	56.0049	91	0
1527786733.401153000	56.0056	100	1
1527786733.401948000	56.0064	231	0
1527786733.403090000	56.0075	100	1
1527786733.675398000	56.2798	387	1
1527786733.675478000	56.2799	257	1
1527786733.693665000	56.2981	87	0
1527786734.037312000	56.6417	257	0
1527786734.038335000	56.6427	103	1
1527786734.038774000	56.6432	147	0
1527786734.039132000	56.6435	100	1
1527786734.041108000	56.6455	91	0
1527786734.042202000	56.6466	100	1
1527786734.042537000	56.647	326	0
1527786734.043111000	56.6475	100	1
1527786734.083449000	56.6879	394	1
1527786734.083544000	56.688	261	1
1527786734.100709000	56.7051	87	0
1527786734.226225000	56.8306	254	0
1527786734.227146000	56.8316	103	1
1527786734.227700000	56.8321	147	0
1527786734.228125000	56.8325	100	1
1527786734.232654000	56.8371	91	0
1527786734.233221000	56.8376	100	1
1527786734.234050000	56.8385	171	0
1527786734.235139000	56.8396	100	1
1527786735.542068000	58.1465	388	1
1527786735.542166000	58.1466	256	1
1527786735.558733000	58.1631	87	0
1527786735.908429000	58.5128	303	0
1527786735.909451000	58.5139	103	1
1527786735.909847000	58.5143	147	0
1527786735.910226000	58.5146	100	1
1527786735.912730000	58.5171	91	0
1527786735.913237000	58.5177	100	1
1527786735.914157000	58.5186	145	0
1527786735.915228000	58.5196	100	1
1527786735.980484000	58.5849	389	1
1527786735.980574000	58.585	257	1
1527786735.998949000	58.6034	87	0
1527786736.121822000	58.7262	393	0
1527786736.122637000	58.7271	103	1
1527786736.123234000	58.7276	147	0
1527786736.124313000	58.7287	100	1
1527786736.125504000	58.7299	91	0
1527786736.126312000	58.7307	100	1
1527786736.126907000	58.7313	125	0
1527786736.127385000	58.7318	100	1
1527786736.351551000	58.956	392	1
1527786736.351651000	58.9561	260	1
1527786736.369040000	58.9735	87	0
1527786736.505735000	59.1101	234	0
1527786736.506718000	59.1111	103	1
1527786736.507140000	59.1116	147	0
1527786736.508343000	59.1128	100	1
1527786736.511291000	59.1157	91	0
1527786736.512330000	59.1167	100	1
1527786736.513152000	59.1176	279	0
1527786736.514264000	59.1187	100	1
1527786736.783835000	59.3882	390	1
1527786736.783923000	59.3883	258	1
1527786736.800841000	59.4053	87	0
1527786736.927966000	59.5324	254	0
1527786736.929401000	59.5338	147	0
1527786736.929402000	59.5338	103	1
1527786736.930359000	59.5348	100	1
1527786736.931702000	59.5361	91	0
1527786736.932355000	59.5368	100	1
1527786736.933098000	59.5375	99	0
1527786736.933593000	59.538	100	1
1527786737.035396000	59.6398	989	1
1527786737.035482000	59.6399	260	1
1527786737.054183000	59.6586	87	0
1527786737.165625000	59.77	234	0
1527786737.166644000	59.7711	103	1
1527786737.167039000	59.7715	147	0
1527786737.167294000	59.7717	100	1
1527786737.169999000	59.7744	91	0
1527786737.170317000	59.7747	100	1
1527786737.171479000	59.7759	177	0
1527786737.172302000	59.7767	100	1
1527786738.342498000	60.9469	394	1
1527786738.342585000	60.947	256	1
1527786738.360423000	60.9648	87	0
1527786738.492847000	61.0973	293	0
1527786738.493992000	61.0984	103	1
1527786738.494248000	61.0987	147	0
1527786738.494949000	61.0994	100	1
1527786738.497465000	61.1019	91	0
1527786738.498002000	61.1024	100	1
1527786738.501952000	61.1064	177	0
1527786738.502970000	61.1074	100	1
1527786738.691371000	61.2958	585	1
1527786738.691461000	61.2959	256	1
1527786738.709814000	61.3142	87	0
1527786738.841182000	61.4456	255	0
1527786738.842098000	61.4465	103	1
1527786738.842650000	61.4471	147	0
1527786738.843011000	61.4474	100	1
1527786738.844635000	61.449	91	0
1527786738.844981000	61.4494	100	1
1527786738.846013000	61.4504	316	0
1527786738.846982000	61.4514	100	1
1527786739.111258000	61.7157	792	1
1527786739.111359000	61.7158	263	1
1527786739.128636000	61.733	87	0
1527786739.269389000	61.8738	232	0
1527786739.270341000	61.8748	103	1
1527786739.270813000	61.8752	147	0
1527786739.271134000	61.8755	100	1
1527786739.273003000	61.8774	91	0
1527786739.274054000	61.8785	100	1
1527786739.274403000	61.8788	217	0
1527786739.275565000	61.88	100	1
1527786739.494420000	62.0988	389	1
1527786739.494487000	62.0989	256	1
1527786739.512006000	62.1164	87	0
1527786739.873216000	62.4776	255	0
1527786739.874308000	62.4787	103	1
1527786739.874646000	62.4791	147	0
1527786739.875040000	62.4795	100	1
1527786739.877941000	62.4824	91	0
1527786739.879075000	62.4835	100	1
1527786739.879517000	62.4839	286	0
1527786739.880021000	62.4844	100	1
1527786740.144555000	62.749	389	1
1527786740.144604000	62.749	256	1
1527786740.162626000	62.767	87	0
1527786740.301725000	62.9061	231	0
1527786740.302733000	62.9071	103	1
1527786740.303116000	62.9075	147	0
1527786740.304100000	62.9085	100	1
1527786740.307948000	62.9124	91	0
1527786740.309137000	62.9136	100	1
1527786740.309448000	62.9139	131	0
1527786740.310105000	62.9145	100	1
1527786740.378577000	62.983	391	1
1527786740.378659000	62.9831	257	1
1527786740.396376000	63.0008	87	0
1527786740.519938000	63.1244	259	0
1527786740.521125000	63.1255	103	1
1527786740.521329000	63.1257	147	0
1527786740.522075000	63.1265	100	1
1527786740.524212000	63.1286	91	0
1527786740.525185000	63.1296	100	1
1527786740.525646000	63.1301	319	0
1527786740.526232000	63.1306	100	1
1527786740.587127000	63.1915	391	1
1527786740.587197000	63.1916	260	1
1527786740.610842000	63.2153	87	0
1527786740.954775000	63.5592	254	0
1527786740.956154000	63.5606	147	0
1527786740.956248000	63.5607	103	1
1527786740.957195000	63.5616	100	1
1527786740.957492000	63.5619	91	0
1527786740.958103000	63.5625	100	1
1527786740.958968000	63.5634	319	0
1527786740.960115000	63.5645	100	1
1527786741.070665000	63.6751	391	1
1527786741.070735000	63.6751	261	1
1527786741.087585000	63.692	87	0
1527786741.246974000	63.8514	231	0
1527786741.248198000	63.8526	103	1
1527786741.248498000	63.8529	147	0
1527786741.249191000	63.8536	100	1
1527786741.250692000	63.8551	91	0
1527786741.251191000	63.8556	100	1
1527786741.252103000	63.8565	307	0
1527786741.253122000	63.8575	100	1
1527786742.041355000	64.6458	388	1
1527786742.041429000	64.6458	257	1
1527786742.058880000	64.6633	87	0
1527786742.453663000	65.0581	258	0
1527786742.454651000	65.0591	103	1
1527786742.455042000	65.0595	147	0
1527786742.455275000	65.0597	100	1
1527786742.461242000	65.0657	91	0
1527786742.462222000	65.0666	100	1
1527786742.462660000	65.0671	219	0
1527786742.463390000	65.0678	100	1
1527786742.465527000	65.0699	258	0
1527786742.466192000	65.0706	100	1
1527786742.511386000	65.1158	393	1
1527786742.511478000	65.1159	259	1
1527786742.529758000	65.1342	87	0
1527786742.660900000	65.2653	258	0
1527786742.661793000	65.2662	103	1
1527786742.662279000	65.2667	147	0
1527786742.663212000	65.2676	100	1
1527786742.666507000	65.2709	91	0
1527786742.667206000	65.2716	100	1
1527786742.667913000	65.2723	203	0
1527786742.668373000	65.2728	100	1
1527786743.226846000	65.8313	391	1
1527786743.226936000	65.8313	257	1
1527786743.244956000	65.8494	87	0
1527786743.249410000	65.8538	87	0
1527786743.420293000	66.0247	303	0
1527786743.421291000	66.0257	106	1
1527786743.421681000	66.0261	147	0
1527786743.422237000	66.0266	100	1
1527786743.428829000	66.0332	91	0
1527786743.429314000	66.0337	100	1
1527786743.430231000	66.0346	92	0
1527786743.431251000	66.0357	100	1
1527786743.451386000	66.0558	994	1
1527786743.451474000	66.0559	258	1
1527786743.487344000	66.0918	994	1
1527786743.503297000	66.1077	303	0
1527786743.504321000	66.1087	100	1
1527786743.523330000	66.1277	258	1
1527786743.581789000	66.1862	147	0
1527786743.582348000	66.1868	100	1
1527786743.630584000	66.235	87	0
1527786743.642013000	66.2464	87	0
1527786743.707268000	66.3117	87	0
1527786743.741766000	66.3462	393	0
1527786743.742671000	66.3471	109	1
1527786743.743173000	66.3476	147	0
1527786743.744274000	66.3487	100	1
1527786743.744573000	66.349	91	0
1527786743.745267000	66.3497	100	1
1527786743.745977000	66.3504	296	0
1527786743.746395000	66.3508	100	1
1527786743.753170000	66.3576	387	1
1527786743.753256000	66.3577	257	1
1527786743.770574000	66.375	87	0
1527786744.175571000	66.78	255	0
1527786744.176591000	66.781	103	1
1527786744.176949000	66.7814	147	0
1527786744.177338000	66.7818	100	1
1527786744.178334000	66.7827	91	0
1527786744.179357000	66.7838	100	1
1527786744.179829000	66.7842	206	0
1527786744.180315000	66.7847	100	1
1527786744.289673000	66.8941	584	1
1527786744.289760000	66.8942	261	1
1527786744.307237000	66.9116	87	0
1527786744.429356000	67.0338	232	0
1527786744.430294000	67.0347	103	1
1527786744.430781000	67.0352	147	0
1527786744.431296000	67.0357	100	1
1527786744.434354000	67.0388	91	0
1527786744.435372000	67.0398	100	1
1527786744.435849000	67.0403	160	0
1527786744.436338000	67.0408	100	1
1527786744.650840000	67.2553	792	1
1527786744.650904000	67.2553	260	1
1527786744.669112000	67.2735	87	0
1527786744.805818000	67.4102	291	0
1527786744.806881000	67.4113	103	1
1527786744.807224000	67.4116	147	0
1527786744.808408000	67.4128	100	1
1527786744.810372000	67.4148	91	0
1527786744.811396000	67.4158	100	1
1527786744.811815000	67.4162	219	0
1527786744.812350000	67.4168	100	1
1527786745.242817000	67.8472	389	1
1527786745.242878000	67.8473	261	1
1527786745.260229000	67.8646	87	0
1527786745.393171000	67.9976	234	0
1527786745.394390000	67.9988	103	1
1527786745.394580000	67.999	147	0
1527786745.395430000	67.9998	100	1
1527786745.397370000	68.0018	91	0
1527786745.398426000	68.0028	100	1
1527786745.398851000	68.0033	255	0
1527786745.399364000	68.0038	100	1
1527786745.471825000	68.0762	389	1
1527786745.471887000	68.0763	259	1
1527786745.489695000	68.0941	87	0
1527786745.603239000	68.2077	234	0
1527786745.604394000	68.2088	103	1
1527786745.604654000	68.2091	147	0
1527786745.605448000	68.2099	100	1
1527786745.607049000	68.2115	91	0
1527786745.607460000	68.2119	100	1
1527786745.608577000	68.213	154	0
1527786745.609376000	68.2138	100	1
1527786745.684133000	68.2885	390	1
1527786745.684193000	68.2886	261	1
1527786745.703808000	68.3082	87	0
1527786745.836653000	68.4411	254	0
1527786745.837680000	68.4421	103	1
1527786745.838030000	68.4424	147	0
1527786745.838363000	68.4428	100	1
1527786745.839451000	68.4439	91	0
1527786745.840474000	68.4449	100	1
1527786745.840864000	68.4453	172	0
1527786745.841392000	68.4458	100	1
1527786745.934755000	68.5392	392	1
1527786745.934820000	68.5392	262	1
1527786745.951642000	68.5561	87	0
1527786746.118373000	68.7228	235	0
1527786746.119394000	68.7238	103	1
1527786746.119876000	68.7243	147	0
1527786746.120393000	68.7248	100	1
1527786746.124451000	68.7289	91	0
1527786746.125472000	68.7299	100	1
1527786746.125906000	68.7303	102	0
1527786746.126411000	68.7308	100	1
1527786746.303855000	68.9083	372	1
1527786746.303946000	68.9084	1412	1
1527786746.303988000	68.9084	1412	1
1527786746.304016000	68.9084	1144	1
1527786746.322847000	68.9273	87	0
1527786746.434570000	69.039	391	0
1527786746.435648000	69.0401	103	1
1527786746.440267000	69.0447	79	0
1527786746.441595000	69.046	100	1
1527786746.443519000	69.0479	394	1
1527786746.443595000	69.048	261	1
1527786746.461247000	69.0657	87	0
1527786746.627102000	69.2315	254	0
1527786746.627990000	69.2324	103	1
1527786746.628561000	69.233	147	0
1527786746.629413000	69.2338	100	1
1527786746.631143000	69.2356	91	0
1527786746.631496000	69.2359	100	1
1527786746.632522000	69.2369	279	0
1527786746.633429000	69.2378	100	1
1527786746.950150000	69.5546	388	1
1527786746.950210000	69.5546	260	1
1527786746.967288000	69.5717	87	0
1527786747.103508000	69.7079	255	0
1527786747.104474000	69.7089	103	1
1527786747.104925000	69.7093	147	0
1527786747.105452000	69.7099	100	1
1527786747.108466000	69.7129	91	0
1527786747.109528000	69.7139	100	1
1527786747.109948000	69.7144	280	0
1527786747.110439000	69.7149	100	1
1527786747.515169000	70.1196	392	1
1527786747.515261000	70.1197	259	1
1527786747.533102000	70.1375	87	0
1527786747.664167000	70.2686	232	0
1527786747.665021000	70.2694	103	1
1527786747.665538000	70.27	147	0
1527786747.666557000	70.271	100	1
1527786747.667956000	70.2724	91	0
1527786747.668557000	70.273	100	1
1527786747.669472000	70.2739	169	0
1527786747.670490000	70.2749	100	1
1527786748.159147000	70.7636	990	1
1527786748.159225000	70.7636	260	1
1527786748.177641000	70.7821	87	0
1527786748.307699000	70.9121	280	0
1527786748.308724000	70.9131	103	1
1527786748.309226000	70.9136	147	0
1527786748.309610000	70.914	100	1
1527786748.313636000	70.918	91	0
1527786748.314594000	70.919	100	1
1527786748.315095000	70.9195	86	0
1527786748.315573000	70.92	100	1
1527786748.427620000	71.032	393	1
1527786748.427687000	71.0321	258	1
1527786748.445314000	71.0497	87	0
1527786748.575849000	71.1803	281	0
1527786748.576872000	71.1813	103	1
1527786748.577261000	71.1817	147	0
1527786748.577796000	71.1822	100	1
1527786748.579265000	71.1837	91	0
1527786748.579610000	71.184	100	1
1527786748.580628000	71.185	275	0
1527786748.581544000	71.186	100	1
1527786748.732506000	71.3369	586	1
1527786748.732597000	71.337	259	1
1527786748.750936000	71.3553	87	0
1527786748.879770000	71.4842	420	0
1527786748.881003000	71.4854	103	1
1527786748.881172000	71.4856	147	0
1527786748.881569000	71.486	100	1
1527786748.883471000	71.4879	91	0
1527786748.884633000	71.489	100	1
1527786748.884899000	71.4893	305	0
1527786748.885624000	71.49	100	1
1527786749.067698000	71.6721	790	1
1527786749.067788000	71.6722	258	1
1527786749.086421000	71.6908	87	0
1527786749.094752000	71.6992	87	0
1527786749.238270000	71.8427	234	0
1527786749.239179000	71.8436	106	1
1527786749.239700000	71.8441	147	0
1527786749.240589000	71.845	100	1
1527786749.243782000	71.8482	91	0
1527786749.244660000	71.8491	100	1
1527786749.245213000	71.8496	153	0
1527786749.245738000	71.8502	100	1
1527786749.305023000	71.9094	371	1
1527786749.305132000	71.9095	1412	1
1527786749.305169000	71.9096	1412	1
1527786749.305198000	71.9096	1412	1
1527786749.305241000	71.9097	1412	1
1527786749.305263000	71.9097	1412	1
1527786749.305316000	71.9097	1412	1
1527786749.305350000	71.9098	1412	1
1527786749.305388000	71.9098	1412	1
1527786749.305425000	71.9098	1412	1
1527786749.305477000	71.9099	1412	1
1527786749.305513000	71.9099	1412	1
1527786749.306666000	71.9111	1412	1
1527786749.306730000	71.9111	1412	1
1527786749.308666000	71.9131	135	1
1527786749.322646000	71.9271	87	0
1527786749.325877000	71.9303	87	0
1527786749.330122000	71.9345	87	0
1527786749.485954000	72.0904	376	0
1527786749.486963000	72.0914	109	1
1527786749.487850000	72.0923	389	1
1527786749.487909000	72.0923	259	1
1527786749.490424000	72.0948	79	0
1527786749.491600000	72.096	100	1
1527786749.504450000	72.1089	87	0
1527786749.631477000	72.2359	266	0
1527786749.632700000	72.2371	103	1
1527786749.632904000	72.2373	147	0
1527786749.633593000	72.238	100	1
1527786749.635864000	72.2403	91	0
1527786749.636668000	72.2411	100	1
1527786749.637349000	72.2418	185	0
1527786749.637796000	72.2422	100	1
1527786749.978271000	72.5827	389	1
1527786749.978352000	72.5828	258	1
1527786749.997951000	72.6024	87	0
1527786750.113143000	72.7176	255	0
1527786750.114167000	72.7186	103	1
1527786750.114551000	72.719	147	0
1527786750.115720000	72.7201	100	1
1527786750.116675000	72.7211	91	0
1527786750.117698000	72.7221	100	1
1527786750.118106000	72.7225	194	0
1527786750.118626000	72.723	100	1
1527786750.256819000	72.8612	388	1
1527786750.256907000	72.8613	261	1
1527786750.274089000	72.8785	87	0
1527786750.405952000	73.0104	232	0
1527786750.406883000	73.0113	103	1
1527786750.407380000	73.0118	147	0
1527786750.407734000	73.0121	100	1
1527786750.410144000	73.0146	91	0
1527786750.410717000	73.0151	100	1
1527786750.411576000	73.016	215	0
1527786750.412647000	73.0171	100	1
1527786750.506780000	73.1112	389	1
1527786750.506877000	73.1113	258	1
1527786750.523869000	73.1283	87	0
1527786750.650433000	73.2548	234	0
1527786750.651675000	73.2561	103	1
1527786750.651739000	73.2562	147	0
1527786750.652744000	73.2572	100	1
1527786750.655587000	73.26	91	0
1527786750.656670000	73.2611	100	1
1527786750.656960000	73.2614	151	0
1527786750.657702000	73.2621	100	1
1527786750.728850000	73.3333	390	1
1527786750.728914000	73.3333	259	1
1527786750.748045000	73.3525	87	0
1527786750.916120000	73.5205	257	0
1527786750.916989000	73.5214	103	1
1527786750.917549000	73.522	147	0
1527786750.918745000	73.5232	100	1
1527786750.926894000	73.5313	91	0
1527786750.927744000	73.5322	100	1
1527786750.928326000	73.5327	218	0
1527786750.928803000	73.5332	100	1
1527786751.242887000	73.8473	390	1
1527786751.242937000	73.8474	258	1
1527786751.270186000	73.8746	87	0
1527786751.395824000	74.0002	232	0
1527786751.396787000	74.0012	103	1
1527786751.397276000	74.0017	147	0
1527786751.397694000	74.0021	100	1
1527786751.399581000	74.004	91	0
1527786751.400761000	74.0052	100	1
1527786751.400957000	74.0054	268	0
1527786751.401700000	74.0061	100	1
1527786751.459754000	74.0642	389	1
1527786751.459830000	74.0642	258	1
1527786751.477408000	74.0818	87	0
1527786751.610796000	74.2152	258	0
1527786751.611711000	74.2161	103	1
1527786751.612274000	74.2167	147	0
1527786751.612706000	74.2171	100	1
1527786751.614348000	74.2188	91	0
1527786751.614785000	74.2192	100	1
1527786751.615761000	74.2202	136	0
1527786751.616719000	74.2211	100	1
1527786751.971114000	74.5755	391	1
1527786751.971180000	74.5756	258	1
1527786751.988300000	74.5927	87	0
1527786752.100575000	74.705	255	0
1527786752.101839000	74.7063	103	1
1527786752.101993000	74.7064	147	0
1527786752.102819000	74.7072	100	1
1527786752.104297000	74.7087	91	0
1527786752.104811000	74.7092	100	1
1527786752.105701000	74.7101	207	0
1527786752.106745000	74.7112	100	1
1527786752.300152000	74.9046	993	1
1527786752.300245000	74.9047	261	1
1527786752.335852000	74.9403	993	1
1527786752.371902000	74.9763	261	1
1527786752.459568000	75.064	87	0
1527786752.542804000	75.1472	87	0
1527786752.579438000	75.1839	235	0
1527786752.580346000	75.1848	106	1
1527786752.580817000	75.1852	147	0
1527786752.581839000	75.1863	100	1
1527786752.585046000	75.1895	91	0
1527786752.585837000	75.1902	100	1
1527786752.589387000	75.1938	198	0
1527786752.589890000	75.1943	100	1
1527786752.632207000	75.2366	235	0
1527786752.632793000	75.2372	100	1
1527786752.637836000	75.2422	147	0
1527786752.638778000	75.2432	100	1
1527786752.760248000	75.3647	395	1
1527786752.760308000	75.3647	264	1
1527786752.778123000	75.3825	87	0
1527786752.913955000	75.5184	278	0
1527786752.914953000	75.5194	103	1
1527786752.915385000	75.5198	147	0
1527786752.915782000	75.5202	100	1
1527786752.919702000	75.5241	91	0
1527786752.920858000	75.5253	100	1
1527786752.921107000	75.5255	235	0
1527786752.921792000	75.5262	100	1
1527786753.476944000	76.0814	586	1
1527786753.477038000	76.0815	258	1
1527786753.496364000	76.1008	87	0
1527786753.864439000	76.4689	303	0
1527786753.865401000	76.4698	103	1
1527786753.865838000	76.4703	147	0
[truncated: 928 more rows]
