# Supplementary material for: Method for multi-task learning fusion network traffic classification to address small sample labels
Source: Sci Rep. 2024 Jan 30;14:2518. doi: 10.1038/s41598-024-51933-8 (PMC10827795; doi:10.1038/s41598-024-51933-8)
Supplement: Supplementary file 2 — Supplementary Information 2. [file 41598_2024_51933_MOESM2_ESM.zip › QUIC Dataset/QUIC Dataset/pretraining/Google Doc/GoogleDoc-1174.txt]

1527817729.598800000	0	295	1
1527817729.628584000	0.029784	89	0
1527817730.103715000	0.504915	300	0
1527817730.105172000	0.506372	1412	0
1527817730.106735000	0.507935	1412	0
1527817730.108178000	0.509378	1412	0
1527817730.109578000	0.510778	180	0
1527817730.111043000	0.512243	1412	0
1527817730.112472000	0.513672	1412	0
1527817730.113898000	0.515098	1412	0
1527817730.115325000	0.516525	791	0
1527817730.116819000	0.518019	1412	0
1527817730.118263000	0.519463	1412	0
1527817730.119683000	0.520883	694	0
1527817730.121133000	0.522333	1412	0
1527817730.122563000	0.523763	1412	0
1527817730.123999000	0.525199	1412	0
1527817730.125168000	0.526368	103	1
1527817730.125401000	0.526601	188	0
1527817730.125475000	0.526675	127	1
1527817730.125771000	0.526971	112	1
1527817730.147124000	0.548324	1205	0
1527817730.148554000	0.549754	1412	0
1527817730.149990000	0.55119	1412	0
1527817730.151424000	0.552624	1412	0
1527817730.152822000	0.554022	188	0
1527817730.154285000	0.555485	1412	0
1527817730.155721000	0.556921	1412	0
1527817730.157212000	0.558412	1412	0
1527817730.157795000	0.558995	121	1
1527817730.158639000	0.559839	173	0
1527817730.159799000	0.560999	100	1
1527817730.160105000	0.561305	1412	0
1527817730.160780000	0.56198	100	1
1527817730.161537000	0.562737	1412	0
1527817730.161773000	0.562973	100	1
1527817730.162941000	0.564141	303	0
1527817730.164403000	0.565603	1412	0
1527817730.165834000	0.567034	1412	0
1527817730.167322000	0.568522	1412	0
1527817730.168721000	0.569921	188	0
1527817730.170185000	0.571385	1412	0
1527817730.171585000	0.572785	170	0
1527817730.173121000	0.574321	1412	0
1527817730.174558000	0.575758	1412	0
1527817730.176017000	0.577217	1412	0
1527817730.177448000	0.578648	1412	0
1527817730.178848000	0.580048	259	0
1527817730.180311000	0.581511	1412	0
1527817730.181742000	0.582942	1412	0
1527817730.183179000	0.584379	1412	0
1527817730.184578000	0.585778	190	0
1527817730.186068000	0.587268	792	0
1527817730.187516000	0.588716	1412	0
1527817730.188948000	0.590148	1412	0
1527817730.190381000	0.591581	1412	0
1527817730.191801000	0.593001	965	0
1527817730.231715000	0.632915	127	1
1527817730.231925000	0.633125	127	1
1527817730.233903000	0.635103	100	1
1527817730.628896000	1.0301	315	1
1527817730.628988000	1.03019	1412	1
1527817730.629024000	1.03022	916	1
1527817730.636151000	1.03735	818	1
1527817730.655148000	1.05635	89	0
1527817730.656617000	1.05782	89	0
1527817730.732936000	1.13414	374	0
1527817730.734058000	1.13526	106	1
1527817730.735762000	1.13696	80	0
1527817730.736815000	1.13802	100	1
1527817731.011703000	1.4129	215	1
1527817731.031191000	1.43239	89	0
1527817731.036566000	1.43777	438	0
1527817731.037476000	1.43868	103	1
1527817731.038018000	1.43922	1412	0
1527817731.038827000	1.44003	100	1
1527817731.039455000	1.44065	1412	0
1527817731.039823000	1.44102	100	1
1527817731.040889000	1.44209	1412	0
1527817731.041826000	1.44303	100	1
1527817731.042321000	1.44352	1412	0
1527817731.042840000	1.44404	100	1
1527817731.043755000	1.44496	1412	0
1527817731.044826000	1.44603	100	1
1527817731.045183000	1.44638	1169	0
1527817731.045824000	1.44702	100	1
1527817731.046636000	1.44784	92	0
1527817731.046824000	1.44802	100	1
1527817731.048078000	1.44928	292	0
1527817731.048834000	1.45003	100	1
1527817731.137687000	1.53889	392	0
1527817731.139124000	1.54032	1115	0
1527817731.140586000	1.54179	92	0
1527817731.142021000	1.54322	99	0
1527817731.210360000	1.61156	380	0
1527817731.280644000	1.68184	1115	0
1527817731.355301000	1.7565	100	1
1527817731.355849000	1.75705	112	1
1527817731.369792000	1.77099	92	0
1527817731.370872000	1.77207	100	1
1527817731.599573000	2.00077	571	1
1527817731.600262000	2.00146	831	1
1527817731.618252000	2.01945	89	0
1527817731.925514000	2.32671	369	1
1527817731.945656000	2.34686	89	0
1527817731.965365000	2.36656	303	0
1527817731.966852000	2.36805	549	0
1527817731.969073000	2.37027	109	1
1527817731.992047000	2.39325	310	1
1527817731.992122000	2.39332	144	1
1527817732.010644000	2.41184	89	0
1527817732.017911000	2.41911	1412	0
1527817732.019305000	2.42051	238	0
1527817732.035620000	2.43682	366	0
1527817732.066918000	2.46812	1412	0
1527817732.068342000	2.46954	1412	0
1527817732.069771000	2.47097	1412	0
1527817732.071181000	2.47238	524	0
1527817732.072128000	2.47333	121	1
1527817732.072636000	2.47384	174	0
1527817732.081045000	2.48224	100	1
1527817732.108756000	2.50996	258	1
1527817732.108878000	2.51008	190	1
1527817732.126760000	2.52796	89	0
1527817732.255627000	2.65683	592	0
1527817732.257091000	2.65829	92	0
1527817732.257234000	2.65843	103	1
1527817732.257892000	2.65909	100	1
1527817732.258549000	2.65975	288	0
1527817732.259041000	2.66024	100	1
1527817732.900235000	3.30143	418	1
1527817732.919735000	3.32094	89	0
1527817732.944983000	3.34618	1263	1
1527817732.945970000	3.34717	1412	1
1527817732.946013000	3.34721	1412	1
1527817732.946039000	3.34724	245	1
1527817732.946105000	3.34731	844	1
1527817732.967565000	3.36877	89	0
1527817732.974219000	3.37542	89	0
1527817732.999584000	3.40078	527	0
1527817733.000575000	3.40178	109	1
1527817733.001022000	3.40222	254	0
1527817733.001957000	3.40316	100	1
1527817733.039490000	3.44069	333	0
1527817733.040582000	3.44178	100	1
1527817733.041020000	3.44222	1412	0
1527817733.042468000	3.44367	998	0
1527817733.042960000	3.44416	103	1
1527817733.043855000	3.44506	92	0
1527817733.044939000	3.44614	100	1
1527817733.081666000	3.48287	137	0
1527817733.197839000	3.59904	100	1
1527817733.217202000	3.6184	82	0
1527817733.219323000	3.62052	100	1
1527817733.302664000	3.70386	1412	1
1527817733.302719000	3.70392	341	1
1527817733.322816000	3.72402	89	0
1527817733.366158000	3.76736	332	0
1527817733.367610000	3.76881	1412	0
1527817733.369044000	3.77024	1412	0
1527817733.370476000	3.77168	1412	0
1527817733.371871000	3.77307	188	0
1527817733.373309000	3.77451	399	0
1527817733.394172000	3.79537	103	1
1527817733.394964000	3.79616	112	1
1527817733.668572000	4.06977	374	0
1527817733.669994000	4.07119	806	0
1527817733.689791000	4.09099	103	1
1527817733.694672000	4.09587	525	1
1527817733.694767000	4.09597	1412	1
1527817733.694792000	4.09599	1412	1
1527817733.694834000	4.09603	1412	1
1527817733.694868000	4.09607	1412	1
1527817733.694905000	4.09611	1412	1
1527817733.694946000	4.09615	1412	1
1527817733.694984000	4.09618	1412	1
1527817733.695021000	4.09622	1412	1
1527817733.695049000	4.09625	1412	1
1527817733.695086000	4.09629	1412	1
1527817733.695120000	4.09632	1412	1
1527817733.695155000	4.09635	1412	1
1527817733.697049000	4.09825	1281	1
1527817733.712510000	4.11371	89	0
1527817733.716772000	4.11797	89	0
1527817733.993475000	4.39468	400	0
1527817733.996052000	4.39725	80	0
1527817733.996635000	4.39784	109	1
1527817734.235071000	4.63627	1388	1
1527817734.255154000	4.65635	89	0
1527817734.462787000	4.86399	616	0
1527817734.465463000	4.86666	103	1
1527817735.534159000	5.93536	331	1
1527817735.534321000	5.93552	1412	1
1527817735.534347000	5.93555	989	1
1527817735.534751000	5.93595	223	1
1527817735.534790000	5.93599	1412	1
1527817735.534827000	5.93603	1412	1
1527817735.534854000	5.93605	768	1
1527817735.541418000	5.94262	101	1
1527817735.553698000	5.9549	89	0
1527817735.555111000	5.95631	94	0
1527817735.556058000	5.95726	103	1
1527817735.557966000	5.95917	89	0
1527817735.613148000	6.01435	251	1
1527817735.633033000	6.03423	89	0
1527817735.799621000	6.20082	529	0
1527817735.801032000	6.20223	304	0
1527817735.802457000	6.20366	220	0
1527817735.845960000	6.24716	529	0
1527817735.891706000	6.29291	304	0
1527817735.925796000	6.327	417	0
1527817735.928414000	6.32961	80	0
1527817736.122746000	6.52395	124	1
1527817736.126359000	6.52756	101	1
1527817736.128735000	6.52994	82	0
1527817736.129053000	6.53025	100	1
1527817736.130033000	6.53123	252	1
1527817736.130199000	6.5314	529	0
1527817736.131120000	6.53232	100	1
1527817736.144271000	6.54547	89	0
1527817736.150709000	6.55191	89	0
1527817736.666020000	7.06722	918	0
1527817736.667256000	7.06846	106	1
1527817736.667475000	7.06868	1412	0
1527817736.668904000	7.0701	1412	0
1527817736.669363000	7.07056	100	1
1527817736.670335000	7.07154	1412	0
1527817736.671086000	7.07229	103	1
1527817736.671809000	7.07301	180	0
1527817736.672085000	7.07329	100	1
1527817736.673259000	7.07446	1412	0
1527817736.674691000	7.07589	1351	0
1527817736.675104000	7.0763	103	1
1527817736.676174000	7.07737	1412	0
1527817736.677114000	7.07831	100	1
1527817736.677609000	7.07881	1412	0
1527817736.678080000	7.07928	100	1
1527817736.679059000	7.08026	1412	0
1527817736.680083000	7.08128	100	1
1527817736.680444000	7.08164	188	0
1527817736.681072000	7.08227	100	1
1527817736.681910000	7.08311	1218	0
1527817736.683077000	7.08428	100	1
1527817736.683337000	7.08454	1412	0
1527817736.684175000	7.08538	100	1
1527817736.684775000	7.08598	1412	0
1527817736.685064000	7.08626	100	1
1527817736.686266000	7.08747	1412	0
1527817736.687071000	7.08827	100	1
1527817736.687698000	7.0889	1412	0
1527817736.688116000	7.08932	100	1
1527817736.689117000	7.09032	848	0
1527817736.696731000	7.09793	1412	0
1527817736.698034000	7.09923	100	1
1527817736.698172000	7.09937	1412	0
1527817736.699611000	7.10081	1412	0
1527817736.701030000	7.10223	855	0
1527817736.702476000	7.10368	1412	0
1527817736.703912000	7.10511	1412	0
1527817736.704587000	7.10579	103	1
1527817736.705343000	7.10654	1412	0
1527817736.706842000	7.10804	188	0
1527817736.708111000	7.10931	115	1
1527817736.709334000	7.11053	983	0
1527817736.710790000	7.11199	1412	0
1527817736.712219000	7.11342	1412	0
1527817736.713655000	7.11486	1412	0
1527817736.715065000	7.11627	188	0
1527817736.716588000	7.11779	1412	0
1527817736.717992000	7.11919	186	0
1527817736.718392000	7.11959	118	1
1527817736.719459000	7.12066	1412	0
1527817736.720087000	7.12129	114	1
1527817736.720894000	7.12209	1412	0
1527817736.721121000	7.12232	100	1
1527817736.722330000	7.12353	1412	0
1527817736.723766000	7.12497	1306	0
1527817736.725202000	7.1264	1412	0
1527817736.725464000	7.12666	100	1
1527817736.726093000	7.12729	103	1
1527817736.726745000	7.12794	1412	0
1527817736.727184000	7.12838	100	1
1527817736.728187000	7.12939	1412	0
1527817736.729084000	7.13028	100	1
1527817736.729619000	7.13082	1412	0
1527817736.730071000	7.13127	100	1
1527817736.731055000	7.13226	1412	0
1527817736.732089000	7.13329	100	1
1527817736.732472000	7.13367	960	0
1527817736.733073000	7.13427	100	1
1527817736.733919000	7.13512	1412	0
1527817736.734150000	7.13535	100	1
1527817736.735354000	7.13655	1412	0
1527817736.736841000	7.13804	1412	0
1527817736.738284000	7.13948	1412	0
1527817736.739701000	7.1409	944	0
1527817736.741114000	7.14231	244	0
1527817736.742178000	7.14338	100	1
1527817736.743423000	7.14462	109	1
1527817736.760718000	7.16192	89	0
1527817738.971455000	9.37266	428	1
1527817738.971543000	9.37274	144	1
1527817738.989308000	9.39051	89	0
1527817739.048394000	9.44959	1412	0
1527817739.049825000	9.45103	1412	0
1527817739.051253000	9.45245	1412	0
1527817739.052663000	9.45386	543	0
1527817739.054093000	9.45529	106	1
1527817739.054116000	9.45532	92	0
1527817739.055212000	9.45641	109	1
1527817739.055539000	9.45674	116	0
1527817739.059600000	9.4608	100	1
1527817740.057728000	10.4589	859	1
1527817740.057814000	10.459	294	1
1527817740.059594000	10.4608	325	1
1527817740.059670000	10.4609	1412	1
1527817740.059696000	10.4609	1412	1
1527817740.059717000	10.4609	979	1
1527817740.076968000	10.4782	89	0
1527817740.083798000	10.485	89	0
1527817740.111794000	10.513	400	1
1527817740.130155000	10.5314	89	0
1527817740.204213000	10.6054	307	0
1527817740.205284000	10.6065	103	1
1527817740.205683000	10.6069	1400	0
1527817740.207059000	10.6083	100	1
1527817740.207159000	10.6084	513	0
1527817740.207858000	10.6091	100	1
1527817740.208657000	10.6099	592	0
1527817740.208854000	10.6101	100	1
1527817740.210095000	10.6113	635	0
1527817740.210862000	10.6121	100	1
1527817740.211523000	10.6127	467	0
1527817740.211855000	10.6131	100	1
1527817740.212957000	10.6142	697	0
1527817740.213865000	10.6151	100	1
1527817740.214387000	10.6156	484	0
1527817740.214856000	10.6161	100	1
1527817740.215882000	10.6171	835	0
1527817740.216858000	10.6181	100	1
1527817740.217310000	10.6185	649	0
1527817740.217856000	10.6191	100	1
1527817740.218740000	10.6199	519	0
1527817740.218918000	10.6201	100	1
1527817740.220170000	10.6214	439	0
1527817740.220866000	10.6221	100	1
1527817740.223760000	10.625	701	0
1527817740.224877000	10.6261	100	1
1527817740.227349000	10.6285	616	0
1527817740.227875000	10.6291	100	1
1527817740.232217000	10.6334	1130	0
1527817740.232882000	10.6341	100	1
1527817740.234383000	10.6356	321	0
1527817740.235246000	10.6364	100	1
1527817740.235859000	10.6371	103	0
1527817740.236873000	10.6381	100	1
1527817740.237323000	10.6385	1190	0
1527817740.237895000	10.6391	100	1
1527817740.238729000	10.6399	220	0
1527817740.239916000	10.6411	100	1
1527817740.240155000	10.6414	92	0
1527817740.240873000	10.6421	114	1
1527817740.241593000	10.6428	260	0
1527817740.242039000	10.6432	100	1
1527817740.259848000	10.661	89	0
1527817740.368137000	10.7693	372	0
1527817740.368880000	10.7701	103	1
1527817740.370155000	10.7714	80	0
1527817740.370879000	10.7721	100	1
1527817740.401341000	10.8025	1412	1
1527817740.401416000	10.8026	1412	1
1527817740.401436000	10.8026	452	1
1527817740.401499000	10.8027	844	1
1527817740.420502000	10.8217	89	0
1527817740.445049000	10.8462	484	0
1527817740.445893000	10.8471	103	1
1527817740.446535000	10.8477	91	0
1527817740.447324000	10.8485	100	1
1527817740.996697000	11.3979	986	1
1527817740.996786000	11.398	254	1
1527817741.015147000	11.4163	89	0
1527817741.027618000	11.4288	417	1
1527817741.027700000	11.4289	94	1
1527817741.045939000	11.4471	89	0
1527817741.200137000	11.6013	303	0
1527817741.201088000	11.6023	106	1
1527817741.201584000	11.6028	366	0
1527817741.201913000	11.6031	100	1
1527817741.203539000	11.6047	105	0
1527817741.203936000	11.6051	100	1
1527817741.575622000	11.9768	347	0
1527817741.577097000	11.9783	146	0
1527817741.579154000	11.9804	92	0
1527817741.580592000	11.9818	211	0
1527817741.594135000	11.9953	109	1
1527817742.203444000	12.6046	397	1
1527817742.203525000	12.6047	109	1
1527817742.209374000	12.6106	302	1
1527817742.211840000	12.613	477	1
1527817742.211906000	12.6131	87	1
1527817742.221991000	12.6232	89	0
1527817742.230326000	12.6315	89	0
1527817742.236826000	12.638	89	0
1527817742.361027000	12.7622	256	0
1527817742.362464000	12.7637	151	0
1527817742.364347000	12.7655	109	1
1527817742.364985000	12.7662	100	1
1527817742.368022000	12.7692	92	0
1527817742.369007000	12.7702	100	1
1527817742.369547000	12.7707	340	0
1527817742.370160000	12.7714	100	1
1527817742.492945000	12.8941	247	0
1527817742.494370000	12.8956	141	0
1527817742.495195000	12.8964	103	1
1527817742.497046000	12.8982	92	0
1527817742.497996000	12.8992	100	1
1527817742.498473000	12.8997	150	0
1527817742.498996000	12.9002	100	1
1527817742.756749000	13.1579	247	0
1527817742.758167000	13.1594	103	0
1527817742.758247000	13.1594	100	1
1527817742.759010000	13.1602	100	1
1527817742.760428000	13.1616	92	0
1527817742.761010000	13.1622	100	1
1527817742.761872000	13.1631	165	0
1527817742.762367000	13.1636	100	1
1527817742.973929000	13.3751	371	1
1527817742.974066000	13.3753	1412	1
1527817742.974105000	13.3753	1412	1
1527817742.974136000	13.3753	1412	1
1527817742.974180000	13.3754	1412	1
1527817742.974209000	13.3754	1412	1
1527817742.974254000	13.3755	1412	1
1527817742.974289000	13.3755	1412	1
1527817742.974332000	13.3755	1412	1
1527817742.974374000	13.3756	1412	1
1527817742.974408000	13.3756	1412	1
1527817742.974447000	13.3756	1412	1
1527817742.974496000	13.3757	1412	1
1527817742.974521000	13.3757	1412	1
1527817742.976121000	13.3773	1412	1
1527817742.976162000	13.3774	1412	1
1527817742.976225000	13.3774	1412	1
1527817742.976291000	13.3775	1412	1
1527817742.976315000	13.3775	1412	1
1527817742.976348000	13.3775	1412	1
1527817742.978141000	13.3793	1412	1
1527817742.978210000	13.3794	1412	1
1527817742.978251000	13.3795	1412	1
1527817742.978312000	13.3795	1412	1
1527817742.978336000	13.3795	1412	1
1527817742.978383000	13.3796	1412	1
1527817742.978417000	13.3796	1412	1
1527817742.980119000	13.3813	1412	1
1527817742.980162000	13.3814	1412	1
1527817742.980229000	13.3814	1412	1
1527817742.980270000	13.3815	1412	1
1527817742.980323000	13.3815	1412	1
1527817742.980354000	13.3816	1412	1
1527817742.982123000	13.3833	1412	1
1527817742.982183000	13.3834	275	1
1527817742.990951000	13.3922	89	0
1527817742.995440000	13.3966	89	0
1527817742.998952000	13.4002	89	0
1527817743.001873000	13.4031	89	0
1527817743.004753000	13.406	89	0
1527817743.049112000	13.4503	387	1
1527817743.049945000	13.4511	294	1
1527817743.066550000	13.4678	89	0
1527817743.091319000	13.4925	376	1
1527817743.109713000	13.5109	89	0
1527817743.169184000	13.5704	279	0
1527817743.170411000	13.5716	106	1
1527817743.170632000	13.5718	118	0
1527817743.172075000	13.5733	233	0
1527817743.172194000	13.5734	100	1
1527817743.173506000	13.5747	279	0
1527817743.174054000	13.5753	100	1
1527817743.174926000	13.5761	92	0
1527817743.175132000	13.5763	100	1
1527817743.176060000	13.5773	100	1
1527817743.176424000	13.5776	92	0
1527817743.177048000	13.5782	100	1
1527817743.177923000	13.5791	87	0
1527817743.178408000	13.5796	100	1
1527817743.179370000	13.5806	338	0
1527817743.180070000	13.5813	100	1
1527817743.180801000	13.582	380	0
1527817743.181490000	13.5827	100	1
1527817743.182221000	13.5834	80	0
1527817743.183055000	13.5843	100	1
1527817743.294663000	13.6959	1412	1
1527817743.294704000	13.6959	407	1
1527817743.313328000	13.7145	89	0
1527817743.532985000	13.9342	920	1
1527817743.533077000	13.9343	441	1
1527817743.553740000	13.9549	89	0
1527817743.778071000	14.1793	606	0
1527817743.779486000	14.1807	801	0
1527817743.779606000	14.1808	106	1
1527817743.780923000	14.1821	92	0
1527817743.781093000	14.1823	100	1
1527817743.782091000	14.1833	100	1
1527817743.795482000	14.1967	324	0
1527817743.797476000	14.1987	100	1
1527817743.988751000	14.39	1003	0
1527817743.990359000	14.3916	100	1
1527817744.015219000	14.4164	471	1
1527817744.032345000	14.4335	89	0
1527817744.372500000	14.7737	323	0
1527817744.373436000	14.7746	103	1
1527817744.373956000	14.7752	146	0
1527817744.374380000	14.7756	100	1
1527817744.375606000	14.7768	92	0
1527817744.376101000	14.7773	100	1
1527817744.377099000	14.7783	135	0
1527817744.378108000	14.7793	100	1
1527817744.519303000	14.9205	393	1
1527817744.519365000	14.9206	270	1
1527817744.538311000	14.9395	89	0
1527817744.695744000	15.0969	337	0
1527817744.696789000	15.098	103	1
1527817744.697185000	15.0984	146	0
1527817744.698210000	15.0994	100	1
1527817744.699374000	15.1006	92	0
1527817744.700226000	15.1014	100	1
1527817744.700815000	15.102	262	0
1527817744.701295000	15.1025	100	1
1527817744.911212000	15.3124	248	0
1527817744.912491000	15.3137	100	1
1527817744.912670000	15.3139	570	0
1527817744.913392000	15.3146	100	1
1527817744.954181000	15.3554	392	1
1527817744.954244000	15.3554	263	1
1527817744.974643000	15.3758	89	0
1527817744.986170000	15.3874	89	0
1527817745.154939000	15.5561	255	0
1527817745.156192000	15.5574	106	1
1527817745.156413000	15.5576	146	0
1527817745.157175000	15.5584	100	1
1527817745.158875000	15.5601	92	0
1527817745.159148000	15.5603	100	1
1527817745.160333000	15.5615	90	0
1527817745.161147000	15.5623	100	1
1527817745.392680000	15.7939	390	1
1527817745.392747000	15.7939	260	1
1527817745.410697000	15.8119	89	0
1527817745.539964000	15.9412	233	0
1527817745.541225000	15.9424	103	1
1527817745.541417000	15.9426	146	0
1527817745.542271000	15.9435	100	1
1527817745.545468000	15.9467	92	0
1527817745.546260000	15.9475	100	1
1527817745.547001000	15.9482	110	0
1527817745.548171000	15.9494	100	1
1527817745.761704000	16.1629	391	1
1527817745.761798000	16.163	259	1
1527817745.780246000	16.1814	89	0
1527817745.897476000	16.2987	258	0
1527817745.898470000	16.2997	103	1
1527817745.898958000	16.3002	146	0
1527817745.899312000	16.3005	100	1
1527817745.901771000	16.303	92	0
1527817745.902274000	16.3035	100	1
1527817745.903230000	16.3044	247	0
1527817745.904205000	16.3054	100	1
1527817746.210517000	16.6117	393	1
1527817746.210604000	16.6118	261	1
1527817746.227958000	16.6292	89	0
1527817746.537464000	16.9387	258	0
1527817746.538505000	16.9397	103	1
1527817746.538912000	16.9401	146	0
1527817746.539467000	16.9407	100	1
1527817746.541224000	16.9424	92	0
1527817746.542316000	16.9435	100	1
1527817746.542677000	16.9439	97	0
1527817746.543229000	16.9444	100	1
1527817746.639400000	17.0406	392	1
1527817746.639486000	17.0407	253	1
1527817746.657720000	17.0589	89	0
1527817746.956112000	17.3573	233	0
1527817746.957296000	17.3585	103	1
1527817746.957503000	17.3587	146	0
1527817746.958307000	17.3595	100	1
1527817746.960794000	17.362	92	0
1527817746.961336000	17.3625	100	1
1527817746.962265000	17.3635	299	0
1527817746.963267000	17.3645	100	1
1527817747.180951000	17.5822	388	1
1527817747.181043000	17.5822	260	1
1527817747.199172000	17.6004	89	0
1527817747.330363000	17.7316	262	0
1527817747.331401000	17.7326	103	1
1527817747.331869000	17.7331	148	0
1527817747.332292000	17.7335	100	1
1527817747.334331000	17.7355	92	0
1527817747.335354000	17.7366	100	1
1527817747.335936000	17.7371	223	0
1527817747.336443000	17.7376	100	1
1527817747.437289000	17.8385	388	1
1527817747.437376000	17.8386	259	1
1527817747.454858000	17.8561	89	0
1527817747.617454000	18.0187	236	0
1527817747.618404000	18.0196	103	1
1527817747.618928000	18.0201	148	0
1527817747.619336000	18.0205	100	1
1527817747.623208000	18.0244	92	0
1527817747.624402000	18.0256	100	1
1527817747.624670000	18.0259	130	0
1527817747.625279000	18.0265	100	1
1527817747.859292000	18.2605	387	1
1527817747.859358000	18.2606	261	1
1527817747.879953000	18.2812	89	0
1527817748.390121000	18.7913	255	0
1527817748.391440000	18.7926	103	1
1527817748.391471000	18.7927	148	0
1527817748.392415000	18.7936	100	1
1527817748.392998000	18.7942	92	0
1527817748.393417000	18.7946	100	1
1527817748.394387000	18.7956	168	0
1527817748.395379000	18.7966	100	1
1527817748.517376000	18.9186	992	1
1527817748.517474000	18.9187	274	1
1527817748.546948000	18.9481	89	0
1527817748.670461000	19.0717	279	0
1527817748.671487000	19.0727	103	1
1527817748.671962000	19.0732	148	0
1527817748.672485000	19.0737	100	1
1527817748.676348000	19.0775	92	0
1527817748.677438000	19.0786	100	1
1527817748.677812000	19.079	243	0
1527817748.678395000	19.0796	100	1
1527817748.847740000	19.2489	984	1
1527817748.847832000	19.249	257	1
1527817748.871877000	19.2731	89	0
1527817749.017979000	19.4192	256	0
1527817749.019149000	19.4203	103	1
1527817749.019375000	19.4206	148	0
1527817749.020470000	19.4217	100	1
1527817749.022127000	19.4233	92	0
1527817749.022385000	19.4236	100	1
1527817749.023522000	19.4247	220	0
1527817749.024387000	19.4256	100	1
1527817749.317201000	19.7184	392	1
1527817749.317275000	19.7185	264	1
1527817749.336340000	19.7375	89	0
1527817749.642594000	20.0438	254	0
1527817749.643611000	20.0448	103	1
1527817749.644038000	20.0452	148	0
1527817749.644400000	20.0456	100	1
1527817749.646675000	20.0479	92	0
1527817749.647407000	20.0486	100	1
1527817749.648142000	20.0493	322	0
1527817749.648648000	20.0498	100	1
1527817749.762089000	20.1633	391	1
1527817749.762185000	20.1634	262	1
1527817749.780574000	20.1818	89	0
1527817749.942340000	20.3435	232	0
1527817749.943440000	20.3446	103	1
1527817749.943796000	20.345	148	0
1527817749.944419000	20.3456	100	1
1527817749.947043000	20.3482	92	0
1527817749.947431000	20.3486	100	1
1527817749.948475000	20.3497	91	0
1527817749.949429000	20.3506	100	1
1527817750.185200000	20.5864	386	1
1527817750.185288000	20.5865	261	1
1527817750.203186000	20.6044	89	0
1527817750.365529000	20.7667	343	0
1527817750.366536000	20.7677	103	1
1527817750.367027000	20.7682	148	0
1527817750.367448000	20.7686	100	1
1527817750.368461000	20.7697	92	0
1527817750.369468000	20.7707	100	1
1527817750.369897000	20.7711	294	0
1527817750.370744000	20.7719	100	1
1527817750.655765000	21.057	387	1
1527817750.655854000	21.0571	264	1
1527817750.675378000	21.0766	89	0
1527817750.827853000	21.2291	334	0
1527817750.828866000	21.2301	103	1
1527817750.829294000	21.2305	148	0
1527817750.829718000	21.2309	100	1
1527817750.831515000	21.2327	92	0
1527817750.832493000	21.2337	100	1
1527817750.832992000	21.2342	250	0
1527817750.833499000	21.2347	100	1
1527817751.103111000	21.5043	387	1
1527817751.103173000	21.5044	264	1
1527817751.124506000	21.5257	89	0
1527817751.253781000	21.655	259	0
1527817751.254825000	21.656	103	1
1527817751.255226000	21.6564	148	0
1527817751.255595000	21.6568	100	1
1527817751.257404000	21.6586	92	0
1527817751.258529000	21.6597	100	1
1527817751.258868000	21.6601	335	0
1527817751.259493000	21.6607	100	1
1527817751.538261000	21.9395	393	1
1527817751.538327000	21.9395	263	1
1527817751.556007000	21.9572	89	0
1527817751.996686000	22.3979	259	0
1527817751.997617000	22.3988	103	1
1527817751.998143000	22.3993	148	0
1527817751.998550000	22.3997	100	1
1527817752.000874000	22.4021	92	0
1527817752.001549000	22.4027	100	1
1527817752.002329000	22.4035	184	0
1527817752.002722000	22.4039	100	1
1527817752.017985000	22.4192	392	1
1527817752.018060000	22.4193	268	1
1527817752.036568000	22.4378	89	0
1527817752.142088000	22.5433	258	0
1527817752.143094000	22.5443	103	1
1527817752.143479000	22.5447	148	0
1527817752.144594000	22.5458	100	1
1527817752.145981000	22.5472	92	0
1527817752.146575000	22.5478	100	1
1527817752.147421000	22.5486	252	0
1527817752.148561000	22.5498	100	1
1527817752.254374000	22.6556	392	1
1527817752.254470000	22.6557	260	1
1527817752.288651000	22.6899	392	1
1527817752.307622000	22.7088	89	0
1527817752.311864000	22.7131	89	0
1527817752.323569000	22.7248	89	0
1527817752.619824000	23.021	235	0
1527817752.620823000	23.022	109	1
1527817752.621287000	23.0225	148	0
1527817752.621599000	23.0228	100	1
1527817752.625114000	23.0263	92	0
1527817752.625608000	23.0268	100	1
1527817752.626723000	23.0279	312	0
1527817752.627590000	23.0288	100	1
1527817752.735552000	23.1368	389	1
1527817752.735631000	23.1368	260	1
1527817752.755072000	23.1563	89	0
1527817752.761102000	23.1623	89	0
1527817752.863571000	23.2648	232	0
1527817752.864775000	23.266	106	1
1527817752.865014000	23.2662	148	0
1527817752.865581000	23.2668	100	1
1527817752.867374000	23.2686	92	0
1527817752.867585000	23.2688	100	1
1527817752.868839000	23.27	252	0
1527817752.869585000	23.2708	100	1
1527817752.950879000	23.3521	992	1
1527817752.950993000	23.3522	265	1
1527817752.969088000	23.3703	89	0
1527817753.111958000	23.5132	258	0
1527817753.112995000	23.5142	103	1
1527817753.113397000	23.5146	148	0
1527817753.113931000	23.5151	100	1
1527817753.114827000	23.516	92	0
1527817753.115686000	23.5169	100	1
1527817753.116321000	23.5175	136	0
1527817753.116825000	23.518	100	1
1527817753.188226000	23.5894	987	1
1527817753.188312000	23.5895	258	1
1527817753.207108000	23.6083	89	0
1527817753.507891000	23.9091	236	0
1527817753.508916000	23.9101	103	1
1527817753.509335000	23.9105	148	0
1527817753.509714000	23.9109	100	1
1527817753.511902000	23.9131	92	0
1527817753.512708000	23.9139	100	1
1527817753.513372000	23.9146	311	0
1527817753.513835000	23.915	100	1
1527817753.602020000	24.0032	391	1
1527817753.602107000	24.0033	266	1
1527817753.619202000	24.0204	89	0
1527817753.937310000	24.3385	237	0
1527817753.938334000	24.3395	103	1
1527817753.938715000	24.3399	148	0
1527817753.939742000	24.3409	100	1
1527817753.941062000	24.3423	92	0
1527817753.941735000	24.3429	100	1
1527817753.942473000	24.3437	248	0
1527817753.943667000	24.3449	100	1
1527817754.037995000	24.4392	391	1
1527817754.038051000	24.4393	259	1
1527817754.055737000	24.4569	89	0
1527817754.187844000	24.589	256	0
1527817754.188754000	24.59	103	1
1527817754.189306000	24.5905	148	0
1527817754.189783000	24.591	100	1
1527817754.192420000	24.5936	92	0
1527817754.192687000	24.5939	100	1
1527817754.193886000	24.5951	250	0
1527817754.194677000	24.5959	100	1
1527817754.436146000	24.8373	392	1
1527817754.436220000	24.8374	262	1
1527817754.454108000	24.8553	89	0
1527817754.784494000	25.1857	280	0
1527817754.785730000	25.1869	103	1
1527817754.786041000	25.1872	148	0
1527817754.786781000	25.188	100	1
1527817754.787470000	25.1887	92	0
1527817754.787731000	25.1889	100	1
1527817754.788907000	25.1901	162	0
1527817754.789750000	25.191	100	1
1527817754.859895000	25.2611	388	1
1527817754.859954000	25.2612	259	1
1527817754.900799000	25.302	388	1
1527817754.902719000	25.3039	89	0
1527817754.918150000	25.3194	89	0
1527817755.206501000	25.6077	256	0
1527817755.207740000	25.6089	106	1
1527817755.207948000	25.6091	148	0
1527817755.208723000	25.6099	100	1
1527817755.209372000	25.6106	92	0
1527817755.209716000	25.6109	100	1
1527817755.210804000	25.612	97	0
1527817755.211736000	25.6129	100	1
1527817755.351190000	25.7524	387	1
1527817755.351255000	25.7525	263	1
1527817755.369141000	25.7703	89	0
1527817755.509225000	25.9104	254	0
1527817755.510189000	25.9114	103	1
1527817755.510736000	25.9119	148	0
1527817755.511842000	25.913	100	1
1527817755.513266000	25.9145	92	0
1527817755.513836000	25.915	100	1
1527817755.514710000	25.9159	163	0
1527817755.515758000	25.917	100	1
1527817755.814616000	26.2158	387	1
1527817755.814730000	26.2159	266	1
1527817755.833969000	26.2352	89	0
1527817756.173061000	26.5743	258	0
1527817756.174068000	26.5753	103	1
1527817756.174501000	26.5757	148	0
1527817756.174849000	26.576	100	1
1527817756.175990000	26.5772	92	0
1527817756.176798000	26.578	100	1
1527817756.177431000	26.5786	253	0
1527817756.177968000	26.5792	100	1
1527817756.343846000	26.745	393	1
1527817756.343934000	26.7451	261	1
1527817756.361651000	26.7629	89	0
1527817756.465167000	26.8664	323	0
1527817756.466342000	26.8675	103	1
1527817756.466664000	26.8679	148	0
1527817756.466897000	26.8681	100	1
1527817756.468695000	26.8699	92	0
1527817756.469798000	26.871	100	1
1527817756.470161000	26.8714	111	0
1527817756.470792000	26.872	100	1
1527817756.802265000	27.2035	388	1
1527817756.802359000	27.2036	265	1
1527817756.821033000	27.2222	89	0
1527817757.125828000	27.527	357	0
1527817757.126858000	27.5281	103	1
1527817757.127260000	27.5285	148	0
1527817757.127838000	27.529	100	1
1527817757.129876000	27.5311	92	0
1527817757.130836000	27.532	100	1
1527817757.131402000	27.5326	237	0
1527817757.131825000	27.533	100	1
1527817757.258398000	27.6596	386	1
1527817757.258481000	27.6597	261	1
1527817757.279079000	27.6803	89	0
1527817757.599706000	28.0009	235	0
1527817757.600874000	28.0021	103	1
1527817757.601148000	28.0023	148	0
1527817757.601866000	28.0031	100	1
1527817757.603547000	28.0047	92	0
1527817757.603852000	28.0051	100	1
1527817757.605014000	28.0062	167	0
1527817757.605904000	28.0071	100	1
1527817757.707370000	28.1086	392	1
1527817757.707465000	28.1087	263	1
1527817757.724930000	28.1261	89	0
1527817758.039157000	28.4404	256	0
1527817758.040165000	28.4414	103	1
1527817758.040596000	28.4418	148	0
1527817758.040907000	28.4421	100	1
1527817758.042578000	28.4438	92	0
1527817758.042897000	28.4441	100	1
1527817758.044043000	28.4452	111	0
1527817758.044897000	28.4461	100	1
1527817758.153291000	28.5545	988	1
1527817758.153389000	28.5546	261	1
1527817758.171840000	28.573	89	0
1527817758.304206000	28.7054	258	0
1527817758.305444000	28.7066	103	1
1527817758.305764000	28.707	148	0
1527817758.306926000	28.7081	100	1
1527817758.307168000	28.7084	92	0
1527817758.307937000	28.7091	100	1
1527817758.308610000	28.7098	265	0
1527817758.309051000	28.7103	100	1
1527817758.399951000	28.8012	983	1
1527817758.400007000	28.8012	263	1
1527817758.427527000	28.8287	89	0
1527817758.731755000	29.133	235	0
1527817758.732969000	29.1342	103	1
1527817758.733209000	29.1344	148	0
1527817758.733933000	29.1351	100	1
1527817758.734955000	29.1362	92	0
1527817758.736007000	29.1372	100	1
1527817758.736457000	29.1377	213	0
1527817758.736948000	29.1381	100	1
1527817759.067633000	29.4688	392	1
1527817759.067726000	29.4689	265	1
1527817759.086645000	29.4878	89	0
1527817759.235742000	29.6369	258	0
1527817759.237003000	29.6382	103	1
1527817759.237254000	29.6385	148	0
1527817759.238040000	29.6392	100	1
1527817759.239109000	29.6403	92	0
1527817759.239965000	29.6412	100	1
1527817759.240547000	29.6417	134	0
1527817759.240979000	29.6422	100	1
1527817759.514379000	29.9156	391	1
1527817759.514472000	29.9157	268	1
1527817759.530463000	29.9317	102	0
1527817759.531067000	29.9323	100	1
1527817759.532897000	29.9341	89	0
1527817759.658602000	30.0598	233	0
1527817759.659600000	30.0608	103	1
1527817759.660025000	30.0612	148	0
1527817759.661018000	30.0622	100	1
1527817759.662130000	30.0633	92	0
1527817759.663001000	30.0642	100	1
1527817759.663642000	30.0648	240	0
1527817759.664065000	30.0653	100	1
1527817759.766458000	30.1677	390	1
1527817759.766557000	30.1678	259	1
1527817759.793821000	30.195	89	0
1527817759.799964000	30.2012	89	0
1527817759.951004000	30.3522	237	0
1527817759.951995000	30.3532	106	1
1527817759.952465000	30.3537	148	0
1527817759.953018000	30.3542	100	1
1527817759.953951000	30.3552	92	0
1527817759.955078000	30.3563	100	1
1527817759.955400000	30.3566	309	0
1527817759.956009000	30.3572	100	1
1527817760.609084000	31.0103	391	1
1527817760.609175000	31.0104	258	1
1527817760.627840000	31.029	89	0
1527817760.772511000	31.1737	262	0
1527817760.773485000	31.1747	103	1
1527817760.774039000	31.1752	148	0
1527817760.775129000	31.1763	100	1
1527817760.776101000	31.1773	92	0
1527817760.777123000	31.1783	100	1
1527817760.777502000	31.1787	143	0
1527817760.778041000	31.1792	100	1
1527817760.844525000	31.2457	388	1
1527817760.844617000	31.2458	261	1
1527817760.864122000	31.2653	89	0
1527817761.156001000	31.5572	258	0
1527817761.157093000	31.5583	103	1
1527817761.157457000	31.5587	148	0
1527817761.158149000	31.5593	100	1
1527817761.160107000	31.5613	92	0
1527817761.161147000	31.5623	100	1
1527817761.163008000	31.5642	325	0
1527817761.164078000	31.5653	100	1
1527817761.284607000	31.6858	388	1
1527817761.284673000	31.6859	263	1
1527817761.304136000	31.7053	89	0
1527817761.434872000	31.8361	282	0
1527817761.436116000	31.8373	103	1
1527817761.436366000	31.8376	148	0
1527817761.437176000	31.8384	100	1
1527817761.439443000	31.8406	92	0
1527817761.440172000	31.8414	100	1
1527817761.443471000	31.8447	160	0
1527817761.444076000	31.8453	100	1
1527817761.606631000	32.0078	392	1
1527817761.606774000	32.008	260	1
1527817761.644121000	32.0453	392	1
1527817761.646471000	32.0477	89	0
1527817761.661638000	32.0628	89	0
1527817761.951033000	32.3522	236	0
1527817761.952134000	32.3533	106	1
1527817761.952473000	32.3537	148	0
1527817761.953121000	32.3543	100	1
1527817761.954448000	32.3556	92	0
1527817761.955194000	32.3564	100	1
1527817761.955950000	32.3572	111	0
1527817761.957129000	32.3583	100	1
1527817762.040698000	32.4419	390	1
1527817762.040795000	32.442	258	1
1527817762.060067000	32.4613	89	0
1527817762.377776000	32.779	278	0
1527817762.378746000	32.7799	103	1
1527817762.379233000	32.7804	148	0
1527817762.380130000	32.7813	100	1
1527817762.381823000	32.783	92	0
1527817762.382131000	32.7833	100	1
1527817762.383276000	32.7845	268	0
1527817762.384137000	32.7853	100	1
1527817762.522386000	32.9236	388	1
1527817762.522474000	32.9237	263	1
1527817762.540501000	32.9417	89	0
1527817762.683243000	33.0844	235	0
1527817762.684208000	33.0854	103	1
1527817762.684688000	33.0859	148	0
1527817762.685144000	33.0863	100	1
1527817762.686173000	33.0874	92	0
1527817762.687154000	33.0884	100	1
1527817762.726081000	33.1273	250	0
1527817762.727184000	33.1284	100	1
1527817762.923821000	33.325	392	1
1527817762.923897000	33.3251	264	1
1527817762.942282000	33.3435	89	0
1527817763.072663000	33.4739	346	0
1527817763.073686000	33.4749	103	1
1527817763.074175000	33.4754	148	0
1527817763.075260000	33.4765	100	1
1527817763.077333000	33.4785	92	0
1527817763.078256000	33.4795	100	1
1527817763.078870000	33.4801	322	0
1527817763.079363000	33.4806	100	1
1527817763.333510000	33.7347	990	1
1527817763.333583000	33.7348	260	1
1527817763.351375000	33.7526	89	0
1527817763.518754000	33.92	337	0
1527817763.519913000	33.9211	103	1
1527817763.520248000	33.9214	148	0
1527817763.521286000	33.9225	100	1
1527817763.523233000	33.9244	92	0
1527817763.524209000	33.9254	100	1
1527817763.524696000	33.9259	190	0
1527817763.525193000	33.9264	100	1
1527817763.747697000	34.1489	983	1
1527817763.747762000	34.149	264	1
1527817763.765998000	34.1672	89	0
1527817764.061920000	34.4631	258	0
1527817764.063304000	34.4645	148	0
1527817764.063368000	34.4646	103	1
1527817764.064317000	34.4655	100	1
1527817764.066572000	34.4678	92	0
1527817764.067233000	34.4684	100	1
1527817764.105781000	34.507	302	0
1527817764.106423000	34.5076	100	1
1527817764.223966000	34.6252	393	1
1527817764.224032000	34.6252	261	1
1527817764.242213000	34.6434	89	0
1527817764.570810000	34.972	237	0
1527817764.571811000	34.973	103	1
1527817764.572266000	34.9735	148	0
1527817764.573346000	34.9745	100	1
1527817764.574684000	34.9759	92	0
1527817764.575339000	34.9765	100	1
1527817764.576189000	34.9774	283	0
1527817764.577274000	34.9785	100	1
1527817764.977615000	35.3788	390	1
1527817764.977707000	35.3789	258	1
1527817764.996798000	35.398	89	0
1527817765.009255000	35.4105	89	0
1527817765.138031000	35.5392	279	0
1527817765.139444000	35.5406	106	1
1527817765.139462000	35.5407	148	0
1527817765.140378000	35.5416	100	1
1527817765.155129000	35.5563	92	0
1527817765.156370000	35.5576	100	1
1527817765.156686000	35.5579	196	0
1527817765.157298000	35.5585	100	1
1527817765.187437000	35.5886	388	1
1527817765.187497000	35.5887	260	1
1527817765.218693000	35.6199	89	0
1527817765.223262000	35.6245	89	0
1527817765.342722000	35.7439	236	0
1527817765.343641000	35.7448	106	1
1527817765.344178000	35.7454	148	0
1527817765.345386000	35.7466	100	1
1527817765.345659000	35.7469	92	0
1527817765.346383000	35.7476	100	1
1527817765.386367000	35.7876	131	0
1527817765.387326000	35.7885	100	1
1527817765.687662000	36.0889	392	1
1527817765.687727000	36.0889	259	1
1527817765.707138000	36.1083	89	0
1527817765.887875000	36.2891	233	0
1527817765.888914000	36.2901	103	1
1527817765.889328000	36.2905	148	0
1527817765.890423000	36.2916	100	1
1527817765.891569000	36.2928	92	0
1527817765.892416000	36.2936	100	1
1527817765.893049000	36.2942	196	0
1527817765.893517000	36.2947	100	1
1527817766.097633000	36.4988	391	1
1527817766.097723000	36.4989	257	1
1527817766.114843000	36.516	89	0
1527817766.265822000	36.667	262	0
1527817766.266844000	36.668	103	1
1527817766.267263000	36.6685	148	0
1527817766.268450000	36.6697	100	1
1527817766.269393000	36.6706	92	0
1527817766.270439000	36.6716	100	1
1527817766.270831000	36.672	225	0
1527817766.271362000	36.6726	100	1
1527817769.774315000	40.1755	370	1
1527817769.774400000	40.1756	1412	1
1527817769.774426000	40.1756	1412	1
1527817769.774467000	40.1757	1412	1
1527817769.774518000	40.1757	553	1
1527817769.790653000	40.1919	102	0
1527817769.790953000	40.1922	100	1
1527817769.793709000	40.1949	89	0
1527817769.975466000	40.3767	321	1
1527817769.975557000	40.3768	264	1
1527817769.998583000	40.3998	89	0
1527817770.103587000	40.5048	412	0
1527817770.104447000	40.5056	106	1
1527817770.107598000	40.5088	239	0
1527817770.108404000	40.5096	100	1
1527817770.109109000	40.5103	148	0
1527817770.109960000	40.5112	100	1
1527817770.110537000	40.5117	80	0
1527817770.110950000	40.5122	100	1
1527817770.111969000	40.5132	92	0
1527817770.112952000	40.5142	100	1
1527817770.113405000	40.5146	200	0
1527817770.113952000	40.5152	100	1
1527817770.191142000	40.5923	393	1
1527817770.191218000	40.5924	263	1
1527817770.208456000	40.6097	89	0
1527817770.326464000	40.7277	282	0
1527817770.327419000	40.7286	103	1
1527817770.327910000	40.7291	148	0
1527817770.328983000	40.7302	100	1
1527817770.329945000	40.7311	92	0
1527817770.330980000	40.7322	100	1
1527817770.331372000	40.7326	284	0
1527817770.331966000	40.7332	100	1
1527817770.479869000	40.8811	393	1
1527817770.479944000	40.8811	262	1
1527817770.499156000	40.9004	89	0
1527817770.665475000	41.0667	235	0
1527817770.666439000	41.0676	103	1
1527817770.667042000	41.0682	148	0
1527817770.668095000	41.0693	100	1
1527817770.669257000	41.0705	92	0
1527817770.670088000	41.0713	100	1
1527817770.670705000	41.0719	306	0
1527817770.671192000	41.0724	100	1
1527817770.897604000	41.2988	393	1
1527817770.897657000	41.2989	264	1
1527817770.916862000	41.3181	89	0
1527817771.216998000	41.6182	280	0
1527817771.218045000	41.6192	103	1
1527817771.218441000	41.6196	148	0
1527817771.219021000	41.6202	100	1
1527817771.220628000	41.6218	92	0
1527817771.221015000	41.6222	100	1
1527817771.222094000	41.6233	130	0
1527817771.223048000	41.6242	100	1
1527817771.382613000	41.7838	993	1
1527817771.382692000	41.7839	265	1
1527817771.401587000	41.8028	89	0
1527817771.515242000	41.9164	235	0
1527817771.516262000	41.9175	103	1
1527817771.516743000	41.9179	148	0
1527817771.517124000	41.9183	100	1
1527817771.519787000	41.921	92	0
1527817771.520061000	41.9213	100	1
1527817771.521247000	41.9224	178	0
1527817771.522054000	41.9233	100	1
1527817771.800719000	42.2019	986	1
1527817771.800783000	42.202	267	1
1527817771.819586000	42.2208	89	0
1527817771.939142000	42.3403	323	0
1527817771.940089000	42.3413	103	1
1527817771.940584000	42.3418	148	0
1527817771.941064000	42.3423	100	1
1527817771.942497000	42.3437	92	0
1527817771.943081000	42.3443	100	1
1527817771.943946000	42.3451	328	0
1527817771.945087000	42.3463	100	1
1527817772.270597000	42.6718	388	1
1527817772.270666000	42.6719	265	1
1527817772.294716000	42.6959	89	0
1527817772.297335000	42.6985	89	0
1527817772.612199000	43.0134	358	0
1527817772.613250000	43.0145	106	1
1527817772.613708000	43.0149	148	0
1527817772.614115000	43.0153	100	1
1527817772.615774000	43.017	92	0
1527817772.616187000	43.0174	100	1
1527817772.617166000	43.0184	232	0
1527817772.618103000	43.0193	100	1
1527817772.683454000	43.0847	391	1
1527817772.683543000	43.0847	271	1
1527817772.701871000	43.1031	89	0
1527817773.001875000	43.4031	258	0
1527817773.003157000	43.4044	103	1
1527817773.003239000	43.4044	148	0
1527817773.004214000	43.4054	100	1
1527817773.006324000	43.4075	92	0
1527817773.007224000	43.4084	100	1
1527817773.007863000	43.4091	272	0
1527817773.008417000	43.4096	100	1
1527817773.112493000	43.5137	388	1
1527817773.112582000	43.5138	271	1
1527817773.132790000	43.534	89	0
1527817773.443716000	43.8449	258	0
1527817773.444602000	43.8458	103	1
1527817773.445162000	43.8464	148	0
1527817773.446149000	43.8473	100	1
1527817773.447333000	43.8485	92	0
1527817773.448144000	43.8493	100	1
1527817773.448779000	43.85	300	0
1527817773.449154000	43.8504	100	1
1527817773.527869000	43.9291	392	1
1527817773.527963000	43.9292	266	1
1527817773.557041000	43.9582	89	0
1527817773.686018000	44.0872	235	0
1527817773.687191000	44.0884	103	1
1527817773.687388000	44.0886	148	0
1527817773.688274000	44.0895	100	1
1527817773.690856000	44.0921	92	0
1527817773.691183000	44.0924	100	1
1527817773.692372000	44.0936	258	0
1527817773.693184000	44.0944	100	1
1527817773.771890000	44.1731	389	1
1527817773.771971000	44.1732	264	1
1527817773.789643000	44.1908	89	0
1527817773.923206000	44.3244	233	0
1527817773.924219000	44.3254	103	1
1527817773.924656000	44.3259	148	0
1527817773.925202000	44.3264	100	1
1527817773.927996000	44.3292	92	0
1527817773.928229000	44.3294	100	1
1527817773.929458000	44.3307	236	0
1527817773.930192000	44.3314	100	1
1527817774.071776000	44.473	392	1
1527817774.071854000	44.4731	260	1
1527817774.091040000	44.4922	89	0
1527817774.402072000	44.8033	258	0
1527817774.403248000	44.8044	103	1
1527817774.403474000	44.8047	148	0
1527817774.404337000	44.8055	100	1
1527817774.406243000	44.8074	92	0
1527817774.407294000	44.8085	100	1
1527817774.407710000	44.8089	180	0
1527817774.408234000	44.8094	100	1
1527817774.472976000	44.8742	392	1
1527817774.473069000	44.8743	270	1
1527817774.492148000	44.8933	89	0
1527817774.612831000	45.014	236	0
1527817774.614279000	45.0155	148	0
1527817774.614379000	45.0156	103	1
1527817774.615304000	45.0165	100	1
1527817774.617505000	45.0187	92	0
1527817774.618302000	45.0195	100	1
1527817774.619022000	45.0202	256	0
1527817774.619476000	45.0207	100	1
1527817774.691384000	45.0926	390	1
1527817774.691446000	45.0926	263	1
1527817774.709416000	45.1106	89	0
1527817775.029377000	45.4306	255	0
1527817775.030466000	45.4317	103	1
1527817775.030857000	45.4321	148	0
1527817775.031246000	45.4324	100	1
1527817775.039813000	45.441	92	0
1527817775.040255000	45.4415	100	1
1527817775.041322000	45.4425	115	0
1527817775.042245000	45.4434	100	1
1527817775.101944000	45.5031	389	1
1527817775.102043000	45.5032	268	1
1527817775.121525000	45.5227	89	0
1527817775.237952000	45.6392	235	0
1527817775.239319000	45.6405	148	0
1527817775.239399000	45.6406	103	1
1527817775.240343000	45.6415	100	1
1527817775.242258000	45.6435	92	0
1527817775.243372000	45.6446	100	1
1527817775.243706000	45.6449	118	0
1527817775.244248000	45.6454	100	1
1527817775.314307000	45.7155	994	1
1527817775.314387000	45.7156	262	1
1527817775.335779000	45.737	89	0
1527817775.640084000	46.0413	236	0
1527817775.641304000	46.0425	103	1
1527817775.641525000	46.0427	148	0
1527817775.642280000	46.0435	100	1
1527817775.645838000	46.047	92	0
1527817775.646286000	46.0475	100	1
1527817775.647304000	46.0485	152	0
1527817775.648276000	46.0495	100	1
1527817775.732643000	46.1338	985	1
1527817775.732721000	46.1339	269	1
1527817775.751891000	46.1531	89	0
1527817775.895826000	46.297	284	0
1527817775.896830000	46.298	103	1
1527817775.897271000	46.2985	148	0
1527817775.898300000	46.2995	100	1
1527817775.901968000	46.3032	92	0
1527817775.902296000	46.3035	100	1
1527817775.903404000	46.3046	129	0
1527817775.904320000	46.3055	100	1
1527817775.950605000	46.3518	394	1
1527817775.950682000	46.3519	261	1
1527817775.970663000	46.3719	89	0
1527817776.086379000	46.4876	256	0
1527817776.087411000	46.4886	103	1
1527817776.087891000	46.4891	148	0
1527817776.088297000	46.4895	100	1
1527817776.089981000	46.4912	92	0
1527817776.090388000	46.4916	100	1
1527817776.091384000	46.4926	285	0
1527817776.092319000	46.4935	100	1
1527817776.167820000	46.569	391	1
1527817776.167887000	46.5691	258	1
1527817776.185377000	46.5866	89	0
1527817776.346005000	46.7472	257	0
1527817776.347383000	46.7486	148	0
1527817776.347488000	46.7487	103	1
1527817776.348412000	46.7496	100	1
1527817776.352046000	46.7532	92	0
1527817776.352420000	46.7536	100	1
1527817776.353457000	46.7547	113	0
1527817776.354335000	46.7555	100	1
1527817776.695326000	47.0965	392	1
1527817776.695401000	47.0966	266	1
1527817776.714726000	47.1159	89	0
1527817776.833683000	47.2349	235	0
1527817776.834707000	47.2359	103	1
1527817776.835124000	47.2363	148	0
1527817776.835411000	47.2366	100	1
1527817776.837990000	47.2392	92	0
1527817776.838447000	47.2396	100	1
1527817776.840828000	47.242	134	0
1527817776.841353000	47.2426	100	1
1527817777.096108000	47.4973	388	1
1527817777.096186000	47.4974	268	1
1527817777.114395000	47.5156	89	0
1527817777.224807000	47.626	346	0
1527817777.225805000	47.627	103	1
1527817777.226310000	47.6275	148	0
1527817777.227371000	47.6286	100	1
1527817777.230588000	47.6318	92	0
1527817777.231460000	47.6327	100	1
1527817777.232047000	47.6332	171	0
1527817777.232581000	47.6338	100	1
1527817777.332635000	47.7338	392	1
1527817777.332709000	47.7339	264	1
1527817777.353985000	47.7552	89	0
1527817777.356096000	47.7573	89	0
1527817777.654286000	48.0555	337	0
1527817777.655436000	48.0566	106	1
1527817777.655720000	48.0569	148	0
1527817777.656478000	48.0577	100	1
1527817777.659220000	48.0604	92	0
1527817777.659458000	48.0607	100	1
1527817777.660689000	48.0619	119	0
1527817777.661398000	48.0626	100	1
1527817777.771295000	48.1725	393	1
1527817777.771387000	48.1726	272	1
1527817777.790020000	48.1912	89	0
1527817777.963368000	48.3646	236	0
1527817777.964424000	48.3656	103	1
1527817777.964819000	48.366	148	0
1527817777.965406000	48.3666	100	1
1527817777.966308000	48.3675	92	0
1527817777.967411000	48.3686	100	1
1527817777.969181000	48.3704	197	0
1527817777.969655000	48.3709	100	1
1527817778.183898000	48.5851	389	1
1527817778.183995000	48.5852	268	1
1527817778.201394000	48.6026	89	0
1527817778.533610000	48.9348	278	0
1527817778.534526000	48.9357	103	1
1527817778.535071000	48.9363	148	0
1527817778.535440000	48.9366	100	1
1527817778.538115000	48.9393	92	0
1527817778.538442000	48.9396	100	1
1527817778.539584000	48.9408	212	0
1527817778.540442000	48.9416	100	1
1527817778.554310000	48.9555	391	1
1527817778.554382000	48.9556	263	1
1527817778.572871000	48.9741	89	0
1527817778.687140000	49.0883	233	0
1527817778.688485000	49.0897	103	1
1527817778.688585000	49.0898	148	0
1527817778.689452000	49.0907	100	1
1527817778.691053000	49.0923	92	0
1527817778.691448000	49.0926	100	1
1527817778.692515000	49.0937	331	0
1527817778.693471000	49.0947	100	1
1527817778.786755000	49.188	387	1
1527817778.786831000	49.188	266	1
1527817778.806217000	49.2074	89	0
1527817778.948616000	49.3498	233	0
1527817778.949476000	49.3507	103	1
1527817778.950067000	49.3513	148	0
1527817778.950459000	49.3517	100	1
1527817778.968897000	49.3701	104	0
1527817778.969476000	49.3707	100	1
1527817778.970355000	49.3716	273	0
1527817778.971490000	49.3727	100	1
1527817779.218218000	49.6194	988	1
1527817779.218316000	49.6195	266	1
1527817779.237467000	49.6387	89	0
1527817779.386278000	49.7875	256	0
1527817779.387532000	49.7887	103	1
1527817779.387720000	49.7889	148	0
1527817779.388502000	49.7897	100	1
1527817779.390116000	49.7913	92	0
1527817779.390506000	49.7917	100	1
1527817779.391600000	49.7928	306	0
1527817779.392517000	49.7937	100	1
1527817779.662900000	50.0641	986	1
1527817779.662941000	50.0641	270	1
1527817779.682427000	50.0836	89	0
1527817779.807747000	50.2089	239	0
1527817779.808631000	50.2098	103	1
1527817779.809190000	50.2104	148	0
1527817779.809513000	50.2107	100	1
1527817779.811888000	50.2131	92	0
1527817779.812508000	50.2137	100	1
1527817779.813790000	50.215	300	0
1527817779.814510000	50.2157	100	1
1527817780.082170000	50.4834	389	1
1527817780.082247000	50.4834	272	1
1527817780.100269000	50.5015	89	0
1527817780.236873000	50.6381	256	0
1527817780.237755000	50.639	103	1
1527817780.238316000	50.6395	148	0
1527817780.238532000	50.6397	100	1
1527817780.241055000	50.6423	92	0
1527817780.241534000	50.6427	100	1
1527817780.242525000	50.6437	178	0
1527817780.243558000	50.6448	100	1
1527817780.493980000	50.8952	391	1
1527817780.494060000	50.8953	265	1
1527817780.514323000	50.9155	89	0
1527817780.636533000	51.0377	233	0
1527817780.637578000	51.0388	103	1
1527817780.637987000	51.0392	148	0
1527817780.638581000	51.0398	100	1
1527817780.640973000	51.0422	92	0
1527817780.641579000	51.0428	100	1
1527817780.642433000	51.0436	260	0
1527817780.642905000	51.0441	100	1
1527817780.951351000	51.3526	387	1
1527817780.951420000	51.3526	270	1
1527817780.969164000	51.3704	89	0
1527817781.137495000	51.5387	260	0
1527817781.138677000	51.5399	103	1
1527817781.138931000	51.5401	148	0
1527817781.139678000	51.5409	100	1
1527817781.142269000	51.5435	92	0
1527817781.142673000	51.5439	100	1
1527817781.143651000	51.5449	187	0
1527817781.144607000	51.5458	100	1
1527817781.364079000	51.7653	387	1
1527817781.364177000	51.7654	264	1
1527817781.382064000	51.7833	89	0
1527817781.494977000	51.8962	280	0
1527817781.496068000	51.8973	103	1
1527817781.496464000	51.8977	148	0
1527817781.497625000	51.8988	100	1
1527817781.500121000	51.9013	92	0
1527817781.500620000	51.9018	100	1
1527817781.501609000	51.9028	224	0
1527817781.502611000	51.9038	100	1
1527817781.801776000	52.203	391	1
1527817781.801874000	52.2031	268	1
1527817781.819907000	52.2211	89	0
1527817782.014575000	52.4158	256	0
1527817782.015666000	52.4169	103	1
1527817782.016077000	52.4173	148	0
1527817782.016643000	52.4178	100	1
1527817782.020090000	52.4213	92	0
1527817782.020664000	52.4219	100	1
1527817782.021571000	52.4228	306	0
1527817782.022649000	52.4238	100	1
1527817782.220660000	52.6219	391	1
1527817782.220752000	52.622	269	1
1527817782.238266000	52.6395	89	0
1527817782.361492000	52.7627	255	0
1527817782.362752000	52.764	103	1
1527817782.362978000	52.7642	148	0
1527817782.363672000	52.7649	100	1
1527817782.365459000	52.7667	92	0
1527817782.365664000	52.7669	100	1
1527817782.368328000	52.7695	134	0
1527817782.368686000	52.7699	100	1
1527817782.632950000	53.0342	390	1
1527817782.633017000	53.0342	267	1
1527817782.653227000	53.0544	89	0
1527817782.817232000	53.2184	235	0
1527817782.818207000	53.2194	103	1
1527817782.818690000	53.2199	148	0
1527817782.819788000	53.221	100	1
1527817782.820363000	53.2216	92	0
1527817782.820783000	53.222	100	1
1527817782.821751000	53.223	187	0
1527817782.822709000	53.2239	100	1
1527817783.059323000	53.4605	392	1
1527817783.059393000	53.4606	266	1
1527817783.077278000	53.4785	89	0
1527817783.287059000	53.6883	1066	1
1527817783.287119000	53.6883	217	1
1527817783.305817000	53.707	89	0
1527817783.398431000	53.7996	516	0
1527817783.399737000	53.8009	106	1
1527817783.399776000	53.801	111	0
1527817783.400805000	53.802	100	1
1527817783.401308000	53.8025	183	0
1527817783.401766000	53.803	100	1
1527817783.411787000	53.813	383	0
1527817783.412730000	53.8139	100	1
1527817783.413299000	53.8145	148	0
1527817783.413739000	53.8149	100	1
1527817783.416131000	53.8173	92	0
1527817783.416823000	53.818	100	1
1527817783.417564000	53.8188	215	0
1527817783.417986000	53.8192	100	1
1527817783.500829000	53.902	982	1
1527817783.500916000	53.9021	262	1
1527817783.532850000	53.9341	982	1
1527817783.538274000	53.9395	89	0
1527817783.551853000	53.9531	89	0
1527817783.654091000	54.0553	258	0
1527817783.655003000	54.0562	106	1
1527817783.655569000	54.0568	148	0
1527817783.655825000	54.057	100	1
1527817783.658137000	54.0593	92	0
1527817783.658746000	54.0599	100	1
1527817783.659612000	54.0608	238	0
1527817783.659990000	54.0612	100	1
1527817783.768128000	54.1693	392	1
1527817783.768225000	54.1694	261	1
1527817783.788169000	54.1894	89	0
1527817783.939113000	54.3403	233	0
1527817783.940108000	54.3413	103	1
1527817783.940556000	54.3418	148	0
1527817783.940839000	54.342	100	1
1527817783.943202000	54.3444	92	0
1527817783.943768000	54.345	100	1
1527817783.944667000	54.3459	177	0
1527817783.945768000	54.347	100	1
1527817784.106908000	54.5081	392	1
1527817784.106998000	54.5082	256	1
1527817784.124754000	54.526	89	0
1527817784.218914000	54.6201	369	1
1527817784.218993000	54.6202	1412	1
1527817784.219019000	54.6202	1412	1
1527817784.219061000	54.6203	1412	1
1527817784.219108000	54.6203	1332	1
1527817784.236945000	54.6381	89	0
1527817784.242722000	54.6439	259	0
1527817784.243804000	54.645	106	1
1527817784.244168000	54.6454	148	0
1527817784.244851000	54.6461	100	1
1527817784.246645000	54.6478	92	0
1527817784.247829000	54.649	100	1
1527817784.249490000	54.6507	288	0
1527817784.249945000	54.6511	100	1
1527817784.379146000	54.7803	408	0
1527817784.379966000	54.7812	100	1
1527817784.384546000	54.7857	80	0
1527817784.385233000	54.7864	100	1
1527817784.558315000	54.9595	392	1
1527817784.558391000	54.9596	265	1
1527817784.576582000	54.9778	89	0
1527817784.715487000	55.1167	233	0
1527817784.716934000	55.1181	103	1
1527817784.716951000	55.1182	148	0
1527817784.717877000	55.1191	100	1
1527817784.719868000	55.1211	92	0
1527817784.720879000	55.1221	100	1
1527817784.722837000	55.124	248	0
1527817784.723814000	55.125	100	1
1527817784.991410000	55.3926	392	1
1527817784.991508000	55.3927	270	1
1527817785.010393000	55.4116	89	0
1527817785.318773000	55.72	256	0
1527817785.320030000	55.7212	103	1
1527817785.320220000	55.7214	148	0
1527817785.320833000	55.722	100	1
1527817785.322012000	55.7232	92	0
1527817785.322840000	55.724	100	1
1527817785.323451000	55.7247	116	0
1527817785.324256000	55.7255	100	1
1527817785.468842000	55.87	391	1
1527817785.468943000	55.8701	267	1
1527817785.491487000	55.8927	89	0
1527817785.603924000	56.0051	239	0
1527817785.604920000	56.0061	103	1
1527817785.605511000	56.0067	148	0
1527817785.605853000	56.0071	100	1
1527817785.609676000	56.0109	92	0
1527817785.609847000	56.011	100	1
1527817785.612584000	56.0138	293	0
1527817785.613002000	56.0142	100	1
1527817785.893059000	56.2943	389	1
1527817785.893134000	56.2943	261	1
1527817785.912673000	56.3139	89	0
1527817786.044491000	56.4457	305	0
1527817786.045465000	56.4467	103	1
1527817786.045934000	56.4471	148	0
1527817786.046957000	56.4482	100	1
1527817786.047877000	56.4491	92	0
1527817786.048952000	56.4502	100	1
1527817786.049321000	56.4505	248	0
1527817786.049877000	56.4511	100	1
1527817786.675817000	57.077	391	1
1527817786.675916000	57.0771	259	1
1527817786.706319000	57.1075	89	0
1527817786.821052000	57.2223	233	0
1527817786.822051000	57.2233	103	1
1527817786.822495000	57.2237	148	0
1527817786.822984000	57.2242	100	1
1527817786.825323000	57.2265	92	0
1527817786.825942000	57.2271	100	1
1527817786.864484000	57.2657	99	0
1527817786.865171000	57.2664	100	1
1527817787.002174000	57.4034	390	1
1527817787.002270000	57.4035	257	1
1527817787.020136000	57.4213	89	0
1527817787.136799000	57.538	280	0
1527817787.138040000	57.5392	103	1
1527817787.138192000	57.5394	148	0
1527817787.139021000	57.5402	100	1
1527817787.140699000	57.5419	92	0
1527817787.140943000	57.5421	100	1
1527817787.142099000	57.5433	100	0
1527817787.142948000	57.5441	100	1
1527817787.402249000	57.8034	990	1
1527817787.402313000	57.8035	256	1
1527817787.420283000	57.8215	89	0
1527817787.426123000	57.8273	89	0
1527817787.557251000	57.9585	236	0
1527817787.558286000	57.9595	106	1
1527817787.558716000	57.9599	148	0
1527817787.559133000	57.9603	100	1
1527817787.565391000	57.9666	92	0
1527817787.566043000	57.9672	100	1
1527817787.566924000	57.9681	186	0
1527817787.567973000	57.9692	100	1
1527817787.852669000	58.2539	989	1
1527817787.852727000	58.2539	260	1
1527817787.871432000	58.2726	89	0
1527817788.001455000	58.4027	258	0
1527817788.002527000	58.4037	103	1
1527817788.002898000	58.4041	148	0
1527817788.004122000	58.4053	100	1
1527817788.005822000	58.407	92	0
1527817788.006052000	58.4073	100	1
1527817788.007259000	58.4085	184	0
1527817788.008005000	58.4092	100	1
1527817788.133089000	58.5343	391	1
1527817788.133182000	58.5344	258	1
1527817788.151797000	58.553	89	0
1527817788.274101000	58.6753	277	0
1527817788.275016000	58.6762	103	1
1527817788.275645000	58.6768	148	0
1527817788.276028000	58.6772	100	1
1527817788.278896000	58.6801	92	0
1527817788.280080000	58.6813	100	1
1527817788.280362000	58.6816	214	0
1527817788.280996000	58.6822	100	1
1527817788.353155000	58.7544	389	1
1527817788.353210000	58.7544	259	1
1527817788.372559000	58.7738	89	0
1527817788.489331000	58.8905	383	0
1527817788.490343000	58.8915	103	1
1527817788.490773000	58.892	148	0
1527817788.491060000	58.8923	100	1
1527817788.492296000	58.8935	92	0
1527817788.493035000	58.8942	100	1
1527817788.493736000	58.8949	297	0
1527817788.494159000	58.8954	100	1
1527817788.612488000	59.0137	392	1
1527817788.612585000	59.0138	261	1
1527817788.631754000	59.033	89	0
1527817788.768629000	59.1698	258	0
1527817788.769782000	59.171	103	1
1527817788.770071000	59.1713	148	0
1527817788.771068000	59.1723	100	1
1527817788.773040000	59.1742	92	0
1527817788.774036000	59.1752	100	1
1527817788.774501000	59.1757	121	0
1527817788.775055000	59.1763	100	1
1527817788.823763000	59.225	388	1
1527817788.823861000	59.2251	259	1
1527817788.841580000	59.2428	89	0
1527817788.968101000	59.3693	233	0
1527817788.969057000	59.3703	103	1
1527817788.969575000	59.3708	148	0
1527817788.970079000	59.3713	100	1
1527817788.974526000	59.3757	92	0
1527817788.975125000	59.3763	100	1
1527817788.976099000	59.3773	214	0
1527817788.977054000	59.3783	100	1
1527817789.449198000	59.8504	388	1
1527817789.449404000	59.8506	260	1
1527817789.469856000	59.8711	89	0
1527817789.586843000	59.988	259	0
1527817789.588181000	59.9894	103	1
1527817789.588204000	59.9894	148	0
1527817789.589161000	59.9904	100	1
1527817789.593150000	59.9943	92	0
1527817789.594130000	59.9953	100	1
1527817789.594679000	59.9959	209	0
1527817789.595182000	59.9964	100	1
1527817789.878392000	60.2796	371	1
1527817789.878478000	60.2797	1412	1
1527817789.878504000	60.2797	1412	1
1527817789.878544000	60.2797	1412	1
1527817789.878596000	60.2798	1412	1
1527817789.878615000	60.2798	326	1
1527817789.898687000	60.2999	89	0
1527817789.938659000	60.3399	325	1
1527817789.938746000	60.3399	264	1
1527817789.968486000	60.3697	89	0
1527817790.034402000	60.4356	416	0
1527817790.035235000	60.4364	106	1
1527817790.041476000	60.4427	80	0
1527817790.042102000	60.4433	100	1
1527817790.271961000	60.6732	245	0
1527817790.273219000	60.6744	100	1
1527817790.273362000	60.6746	148	0
1527817790.274136000	60.6753	100	1
1527817790.278042000	60.6792	92	0
1527817790.279216000	60.6804	100	1
1527817790.279471000	60.6807	85	0
1527817790.280116000	60.6813	100	1
1527817791.131188000	61.5324	388	1
1527817791.131277000	61.5325	260	1
1527817791.149809000	61.551	89	0
1527817791.502400000	61.9036	262	0
1527817791.503430000	61.9046	103	1
1527817791.503847000	61.905	148	0
1527817791.504360000	61.9056	100	1
1527817791.507049000	61.9082	92	0
1527817791.508270000	61.9095	100	1
1527817791.508479000	61.9097	289	0
1527817791.509185000	61.9104	100	1
1527817791.529661000	61.9309	388	1
1527817791.529735000	61.9309	261	1
1527817791.549798000	61.951	89	0
1527817791.559959000	61.9612	89	0
1527817791.689738000	62.0909	258	0
1527817791.690706000	62.0919	106	1
1527817791.691225000	62.0924	148	0
1527817791.692282000	62.0935	100	1
1527817791.695898000	62.0971	92	0
1527817791.696298000	62.0975	100	1
1527817791.697362000	62.0986	196	0
1527817791.698212000	62.0994	100	1
1527817791.739372000	62.1406	391	1
1527817791.739430000	62.1406	259	1
1527817791.759474000	62.1607	89	0
1527817791.875298000	62.2765	259	0
1527817791.876223000	62.2774	103	1
1527817791.876933000	62.2781	148	0
1527817791.877264000	62.2785	100	1
1527817791.880035000	62.2812	92	0
1527817791.881288000	62.2825	100	1
1527817791.881480000	62.2827	217	0
1527817791.882219000	62.2834	100	1
1527817792.097562000	62.4988	389	1
1527817792.097629000	62.4988	258	1
1527817792.118637000	62.5198	89	0
1527817792.266100000	62.6673	259	0
1527817792.267245000	62.6684	103	1
1527817792.267488000	62.6687	148	0
1527817792.268315000	62.6695	100	1
1527817792.268971000	62.6702	92	0
1527817792.269234000	62.6704	100	1
1527817792.270353000	62.6716	109	0
1527817792.271273000	62.6725	100	1
1527817792.347509000	62.7487	990	1
1527817792.347574000	62.7488	261	1
1527817792.367050000	62.7682	89	0
1527817792.373169000	62.7744	89	0
1527817792.538037000	62.9392	257	0
1527817792.539285000	62.9405	106	1
1527817792.539428000	62.9406	148	0
1527817792.540258000	62.9415	100	1
1527817792.542361000	62.9436	92	0
1527817792.543343000	62.9445	100	1
1527817792.543773000	62.945	212	0
1527817792.544385000	62.9456	100	1
1527817792.667521000	63.0687	983	1
1527817792.667610000	63.0688	259	1
1527817792.685518000	63.0867	89	0
1527817792.797725000	63.1989	235	0
1527817792.798755000	63.2	103	1
1527817792.799175000	63.2004	148	0
1527817792.800341000	63.2015	100	1
1527817792.802321000	63.2035	92	0
1527817792.803349000	63.2045	100	1
1527817792.803826000	63.205	230	0
1527817792.804389000	63.2056	100	1
1527817793.099506000	63.5007	388	1
1527817793.099570000	63.5008	261	1
1527817793.118568000	63.5198	89	0
1527817793.346370000	63.7476	256	0
1527817793.347434000	63.7486	103	1
1527817793.347807000	63.749	148	0
1527817793.348285000	63.7495	100	1
1527817793.350474000	63.7517	92	0
1527817793.351387000	63.7526	100	1
1527817793.352018000	63.7532	95	0
1527817793.352508000	63.7537	100	1
1527817793.421084000	63.8223	388	1
1527817793.421173000	63.8224	259	1
1527817793.439881000	63.8411	89	0
1527817793.737917000	64.1391	275	0
1527817793.738976000	64.1402	103	1
1527817793.739357000	64.1406	148	0
1527817793.740400000	64.1416	100	1
1527817793.742776000	64.144	92	0
1527817793.743395000	64.1446	100	1
1527817793.744219000	64.1454	255	0
1527817793.745333000	64.1465	100	1
1527817793.877569000	64.2788	392	1
1527817793.877634000	64.2788	266	1
1527817793.896322000	64.2975	89	0
1527817794.039492000	64.4407	407	0
1527817794.040493000	64.4417	103	1
1527817794.040996000	64.4422	148	0
1527817794.041371000	64.4426	100	1
1527817794.043890000	64.4451	92	0
1527817794.044431000	64.4456	100	1
1527817794.045393000	64.4466	279	0
1527817794.046346000	64.4475	100	1
1527817794.340046000	64.7412	393	1
1527817794.340112000	64.7413	261	1
1527817794.370841000	64.772	89	0
1527817794.481834000	64.883	255	0
1527817794.482808000	64.884	103	1
1527817794.483347000	64.8845	148	0
1527817794.484443000	64.8856	100	1
1527817794.487311000	64.8885	92	0
1527817794.488443000	64.8896	100	1
1527817794.488751000	64.89	145	0
1527817794.489371000	64.8906	100	1
1527817795.960021000	66.3612	387	1
1527817795.960085000	66.3613	261	1
1527817795.977921000	66.3791	89	0
1527817796.107404000	66.5086	258	0
1527817796.108465000	66.5097	103	1
1527817796.108853000	66.5101	148	0
1527817796.109464000	66.5107	100	1
1527817796.111134000	66.5123	92	0
1527817796.111452000	66.5127	100	1
1527817796.113973000	66.5152	246	0
1527817796.114449000	66.5156	100	1
1527817796.293370000	66.6946	392	1
1527817796.293450000	66.6947	263	1
1527817796.311273000	66.7125	89	0
1527817796.425029000	66.8262	233	0
1527817796.426015000	66.8272	103	1
1527817796.426484000	66.8277	148	0
1527817796.427497000	66.8287	100	1
1527817796.428909000	66.8301	92	0
1527817796.429494000	66.8307	100	1
1527817796.430352000	66.8316	134	0
1527817796.431482000	66.8327	100	1
1527817796.648620000	67.0498	388	1
1527817796.648718000	67.0499	259	1
1527817796.667065000	67.0683	89	0
1527817796.780763000	67.182	233	0
1527817796.781778000	67.183	103	1
1527817796.782135000	67.1833	148	0
1527817796.785053000	67.1863	92	0
1527817796.786542000	67.1877	263	0
1527817796.792573000	67.1938	106	1
1527817797.160062000	67.5613	388	1
1527817797.160155000	67.5614	263	1
1527817797.179218000	67.5804	89	0
1527817797.295559000	67.6968	262	0
1527817797.296657000	67.6979	103	1
1527817797.297072000	67.6983	148	0
1527817797.297521000	67.6987	100	1
1527817797.300407000	67.7016	92	0
1527817797.301545000	67.7027	100	1
1527817797.301865000	67.7031	94	0
1527817797.302531000	67.7037	100	1
1527817797.482792000	67.884	391	1
1527817797.482888000	67.8841	258	1
1527817797.503373000	67.9046	89	0
1527817797.507035000	67.9082	89	0
1527817797.614073000	68.0153	233	0
1527817797.614978000	68.0162	106	1
1527817797.615569000	68.0168	148	0
1527817797.616581000	68.0178	100	1
1527817797.618197000	68.0194	92	0
1527817797.618548000	68.0197	100	1
1527817797.619580000	68.0208	242	0
1527817797.620549000	68.0217	100	1
1527817798.070033000	68.4712	392	1
1527817798.070094000	68.4713	262	1
1527817798.087900000	68.4891	89	0
1527817798.216944000	68.6181	262	0
1527817798.217830000	68.619	103	1
1527817798.218477000	68.6197	148	0
1527817798.219671000	68.6209	100	1
1527817798.220278000	68.6215	92	0
1527817798.220665000	68.6219	100	1
1527817798.221658000	68.6229	182	0
1527817798.222586000	68.6238	100	1
1527817798.574227000	68.9754	990	1
1527817798.574317000	68.9755	262	1
1527817798.593398000	68.9946	89	0
1527817798.704497000	69.1057	258	0
1527817798.705630000	69.1068	103	1
1527817798.706064000	69.1073	148	0
1527817798.706609000	69.1078	100	1
1527817798.708524000	69.1097	92	0
1527817798.709677000	69.1109	100	1
1527817798.710021000	69.1112	150	0
1527817798.710587000	69.1118	100	1
1527817798.810743000	69.2119	986	1
1527817798.810805000	69.212	259	1
1527817798.829669000	69.2309	89	0
1527817798.940132000	69.3413	257	0
1527817798.940990000	69.3422	103	1
1527817798.941532000	69.3427	148	0
1527817798.942725000	69.3439	100	1
1527817798.944815000	69.346	92	0
1527817798.945711000	69.3469	100	1
1527817798.946326000	69.3475	87	0
1527817798.946807000	69.348	100	1
1527817799.160103000	69.5613	387	1
1527817799.160201000	69.5614	259	1
1527817799.180172000	69.5814	89	0
1527817799.288718000	69.6899	256	0
1527817799.289747000	69.6909	103	1
1527817799.290229000	69.6914	148	0
1527817799.290716000	69.6919	100	1
1527817799.292130000	69.6933	92	0
1527817799.292713000	69.6939	100	1
1527817799.293517000	69.6947	157	0
1527817799.294647000	69.6958	100	1
1527817799.616204000	70.0174	388	1
1527817799.616301000	70.0175	266	1
1527817799.635479000	70.0367	89	0
1527817799.785083000	70.1863	257	0
1527817799.786095000	70.1873	103	1
1527817799.786546000	70.1877	148	0
1527817799.787761000	70.189	100	1
1527817799.788917000	70.1901	92	0
1527817799.789744000	70.1909	100	1
1527817799.790562000	70.1918	91	0
1527817799.791680000	70.1929	100	1
1527817799.851708000	70.2529	388	1
1527817799.851783000	70.253	262	1
1527817799.871545000	70.2727	89	0
1527817799.964416000	70.3656	302	1
1527817799.964519000	70.3657	1412	1
1527817799.964556000	70.3658	1412	1
1527817799.964585000	70.3658	1412	1
1527817799.964605000	70.3658	123	1
1527817799.984964000	70.3862	89	0
1527817799.991407000	70.3926	256	0
1527817799.992341000	70.3935	106	1
1527817799.992857000	70.3941	148	0
1527817799.993679000	70.3949	100	1
1527817799.995148000	70.3963	92	0
1527817799.995704000	70.3969	100	1
1527817799.998079000	70.3993	272	0
1527817799.998719000	70.3999	100	1
1527817800.001190000	70.4024	89	0
1527817800.099271000	70.5005	444	0
1527817800.100183000	70.5014	103	1
1527817800.104741000	70.5059	80	0
1527817800.105681000	70.5069	100	1
1527817800.180175000	70.5814	388	1
1527817800.180271000	70.5815	262	1
1527817800.198292000	70.5995	89	0
1527817800.329592000	70.7308	381	0
1527817800.330723000	70.7319	103	1
1527817800.331032000	70.7322	148	0
1527817800.331695000	70.7329	100	1
1527817800.333101000	70.7343	92	0
1527817800.333770000	70.735	100	1
1527817800.334489000	70.7357	238	0
1527817800.334957000	70.7362	100	1
1527817800.472069000	70.8733	388	1
1527817800.472146000	70.8733	259	1
1527817800.489826000	70.891	89	0
1527817800.614357000	71.0156	255	0
1527817800.615266000	71.0165	103	1
1527817800.615871000	71.0171	148	0
1527817800.616704000	71.0179	100	1
1527817800.617702000	71.0189	92	0
1527817800.618719000	71.0199	100	1
1527817800.619141000	71.0203	146	0
1527817800.619699000	71.0209	100	1
1527817800.947899000	71.3491	390	1
1527817800.947977000	71.3492	265	1
1527817800.977238000	71.3784	89	0
1527817801.092270000	71.4935	255	0
1527817801.093295000	71.4945	103	1
1527817801.093727000	71.4949	148	0
1527817801.094820000	71.496	100	1
1527817801.095146000	71.4963	92	0
1527817801.095839000	71.497	100	1
[truncated: 921 more rows]
