# Supplementary material for: Method for multi-task learning fusion network traffic classification to address small sample labels
Source: Sci Rep. 2024 Jan 30;14:2518. doi: 10.1038/s41598-024-51933-8 (PMC10827795; doi:10.1038/s41598-024-51933-8)
Supplement: Supplementary file 2 — Supplementary Information 2. [file 41598_2024_51933_MOESM2_ESM.zip › QUIC Dataset/QUIC Dataset/pretraining/Google Doc/GoogleDoc-1175.txt]

1528080953.762660000	0	294	1
1528080953.782579000	0.0199189	87	0
1528080954.007779000	0.245119	393	0
1528080954.009218000	0.246558	1412	0
1528080954.010662000	0.248002	1412	0
1528080954.011214000	0.248554	107	1
1528080954.012105000	0.249445	1412	0
1528080954.013503000	0.250843	186	0
1528080954.014968000	0.252308	1412	0
1528080954.016406000	0.253746	1412	0
1528080954.017221000	0.254561	107	1
1528080954.017896000	0.255236	1412	0
1528080954.019320000	0.25666	795	0
1528080954.020779000	0.258119	1412	0
1528080954.022251000	0.259591	104	1
1528080954.022290000	0.25963	1412	0
1528080954.023703000	0.261043	695	0
1528080954.026260000	0.2636	101	1
1528080954.051809000	0.289149	1412	0
1528080954.053235000	0.290575	1412	0
1528080954.054678000	0.292018	1412	0
1528080954.056082000	0.293422	198	0
1528080954.056207000	0.293547	107	1
1528080954.057625000	0.294965	1201	0
1528080954.059069000	0.296409	1412	0
1528080954.060512000	0.297852	1412	0
1528080954.061185000	0.298525	104	1
1528080954.061952000	0.299292	1412	0
1528080954.063355000	0.300695	188	0
1528080954.064824000	0.302164	1412	0
1528080954.065190000	0.30253	104	1
1528080954.066259000	0.303599	1411	0
1528080954.067756000	0.305096	1412	0
1528080954.069179000	0.306519	802	0
1528080954.070246000	0.307586	104	1
1528080954.070636000	0.307976	1412	0
1528080954.072079000	0.309419	997	0
1528080954.073516000	0.310856	1412	0
1528080954.074718000	0.312058	104	1
1528080954.074948000	0.312288	1412	0
1528080954.076452000	0.313792	1412	0
1528080954.077953000	0.315293	1412	0
1528080954.079220000	0.31656	104	1
1528080954.079356000	0.316696	276	0
1528080954.080829000	0.318169	1412	0
1528080954.082261000	0.319601	1412	0
1528080954.083251000	0.320591	104	1
1528080954.083697000	0.321037	1412	0
1528080954.085119000	0.322459	188	0
1528080954.086571000	0.323911	1412	0
1528080954.087238000	0.324578	104	1
1528080954.088026000	0.325366	153	0
1528080954.089512000	0.326852	1412	0
1528080954.090944000	0.328284	1412	0
1528080954.092289000	0.329629	104	1
1528080954.092356000	0.329696	1412	0
1528080954.093795000	0.331135	900	0
1528080954.095248000	0.332588	1412	0
1528080954.096226000	0.333566	104	1
1528080954.096674000	0.334014	1412	0
1528080954.098183000	0.335523	1412	0
1528080954.099578000	0.336918	188	0
1528080954.100205000	0.337545	104	1
1528080954.101022000	0.338362	663	0
1528080954.102453000	0.339793	261	0
1528080954.104290000	0.34163	101	1
1528080954.505736000	0.743076	318	1
1528080954.505834000	0.743174	1412	1
1528080954.505871000	0.743211	906	1
1528080954.507983000	0.745323	231	1
1528080954.527472000	0.764812	87	0
1528080954.542275000	0.779615	1412	1
1528080954.546824000	0.784164	87	0
1528080954.566246000	0.803586	87	0
1528080954.681229000	0.918569	442	0
1528080954.685603000	0.922943	107	1
1528080954.687934000	0.925274	80	0
1528080954.691265000	0.928605	98	1
1528080954.748091000	0.985431	215	1
1528080954.776936000	1.01428	87	0
1528080954.865953000	1.10329	377	0
1528080954.867457000	1.1048	1115	0
1528080954.869011000	1.10635	92	0
1528080954.870375000	1.10771	107	1
1528080954.870452000	1.10779	253	0
1528080954.876256000	1.1136	98	1
1528080954.895787000	1.13313	315	0
1528080954.897344000	1.13468	1412	0
1528080954.898784000	1.13612	1412	0
1528080954.899256000	1.1366	104	1
1528080954.900220000	1.13756	1412	0
1528080954.901656000	1.139	1412	0
1528080954.903096000	1.14044	1412	0
1528080954.904248000	1.14159	104	1
1528080954.904528000	1.14187	1169	0
1528080954.905932000	1.14327	92	0
1528080954.907421000	1.14476	258	0
1528080954.913556000	1.1509	104	1
1528080955.074711000	1.31205	890	1
1528080955.076625000	1.31397	427	1
1528080955.093451000	1.33079	87	0
1528080955.099410000	1.33675	87	0
1528080955.275527000	1.51287	501	0
1528080955.277007000	1.51435	80	0
1528080955.279291000	1.51663	107	1
1528080955.291094000	1.52843	101	1
1528080955.309037000	1.54638	87	0
1528080955.342876000	1.58022	406	0
1528080955.344305000	1.58165	1003	0
1528080955.347304000	1.58464	104	1
1528080955.459136000	1.69648	279	1
1528080955.459208000	1.69655	144	1
1528080955.478513000	1.71585	87	0
1528080955.526646000	1.76399	155	1
1528080955.526719000	1.76406	190	1
1528080955.529821000	1.76716	1412	0
1528080955.531255000	1.76859	1412	0
1528080955.532697000	1.77004	1412	0
1528080955.533294000	1.77063	107	1
1528080955.534134000	1.77147	540	0
1528080955.535558000	1.7729	92	0
1528080955.537102000	1.77444	241	0
1528080955.537303000	1.77464	104	1
1528080955.544942000	1.78228	87	0
1528080955.657006000	1.89435	624	0
1528080955.658433000	1.89577	301	0
1528080955.662337000	1.89968	104	1
1528080956.305144000	2.54248	1412	1
1528080956.305185000	2.54253	1412	1
1528080956.305210000	2.54255	312	1
1528080956.305269000	2.54261	843	1
1528080956.325076000	2.56242	653	1
1528080956.334983000	2.57232	87	0
1528080956.343395000	2.58073	1317	1
1528080956.343604000	2.58094	87	0
1528080956.359675000	2.59701	1098	0
1528080956.363433000	2.60077	104	1
1528080956.364575000	2.60191	87	0
1528080956.474895000	2.71223	327	0
1528080956.476350000	2.71369	1412	0
1528080956.477872000	2.71521	992	0
1528080956.478358000	2.7157	107	1
1528080956.479487000	2.71683	92	0
1528080956.483535000	2.72088	98	1
1528080956.517360000	2.7547	178	0
1528080956.521367000	2.75871	98	1
1528080956.753726000	2.99107	1412	0
1528080956.755163000	2.9925	1412	0
1528080956.756604000	2.99394	1412	0
1528080956.758076000	2.99542	538	0
1528080956.758358000	2.9957	107	1
1528080956.759530000	2.99687	276	0
1528080956.763420000	3.00076	98	1
1528080957.202372000	3.43971	1412	1
1528080957.202423000	3.43976	389	1
1528080957.222264000	3.4596	87	0
1528080957.389682000	3.62702	1138	0
1528080957.393421000	3.63076	101	1
1528080957.753318000	3.99066	341	1
1528080957.753424000	3.99076	1412	1
1528080957.753462000	3.9908	1412	1
1528080957.753495000	3.99083	1412	1
1528080957.753532000	3.99087	1412	1
1528080957.753567000	3.99091	1412	1
1528080957.753599000	3.99094	1412	1
1528080957.753636000	3.99098	1412	1
1528080957.753658000	3.991	1412	1
1528080957.753720000	3.99106	1412	1
1528080957.753743000	3.99108	1412	1
1528080957.753779000	3.99112	1412	1
1528080957.753812000	3.99115	1412	1
1528080957.757732000	3.99507	1271	1
1528080957.772125000	4.00946	87	0
1528080957.775266000	4.01261	87	0
1528080957.892013000	4.12935	376	0
1528080957.895279000	4.13262	80	0
1528080957.896242000	4.13358	107	1
1528080958.096764000	4.3341	1342	1
1528080958.115953000	4.35329	87	0
1528080958.312124000	4.54946	289	0
1528080958.313538000	4.55088	409	0
1528080958.314366000	4.55171	104	1
1528080959.664022000	5.90136	335	1
1528080959.664100000	5.90144	1412	1
1528080959.664123000	5.90146	981	1
1528080959.668096000	5.90544	305	1
1528080959.668173000	5.90551	1412	1
1528080959.668201000	5.90554	1412	1
1528080959.668237000	5.90558	758	1
1528080959.682040000	5.91938	87	0
1528080959.688048000	5.92539	87	0
1528080959.690428000	5.92777	165	1
1528080959.704304000	5.94164	118	1
1528080959.708990000	5.94633	87	0
1528080959.723402000	5.96074	94	0
1528080959.726294000	5.96363	87	0
1528080959.727243000	5.96458	104	1
1528080959.953572000	6.19091	396	0
1528080959.956801000	6.19414	80	0
1528080959.957375000	6.19472	101	1
1528080960.450347000	6.68769	605	0
1528080960.451764000	6.6891	302	0
1528080960.453079000	6.69042	115	1
1528080960.453220000	6.69056	209	0
1528080960.459288000	6.69663	101	1
1528080960.462177000	6.69952	252	1
1528080960.471822000	6.70916	87	0
1528080960.483631000	6.72097	87	0
1528080960.539317000	6.77666	625	1
1528080960.559649000	6.79699	87	0
1528080960.602049000	6.83939	1412	0
1528080960.603464000	6.8408	1412	0
1528080960.604893000	6.84223	702	0
1528080960.606299000	6.84364	107	1
1528080960.606338000	6.84368	1412	0
1528080960.607869000	6.84521	1412	0
1528080960.609312000	6.84665	1412	0
1528080960.610284000	6.84762	104	1
1528080960.610735000	6.84807	188	0
1528080960.612184000	6.84952	1412	0
1528080960.613614000	6.85095	835	0
1528080960.614325000	6.85167	101	1
1528080960.615066000	6.85241	1412	0
1528080960.616525000	6.85386	1412	0
1528080960.618014000	6.85535	1412	0
1528080960.618285000	6.85562	107	1
1528080960.619436000	6.85678	182	0
1528080960.620908000	6.85825	1412	0
1528080960.622340000	6.85968	1412	0
1528080960.623280000	6.86062	104	1
1528080960.623839000	6.86118	1412	0
1528080960.625277000	6.86262	1412	0
1528080960.626674000	6.86401	346	0
1528080960.627264000	6.8646	104	1
1528080960.628192000	6.86553	1412	0
1528080960.629641000	6.86698	1412	0
1528080960.631089000	6.86843	1412	0
1528080960.632265000	6.86961	104	1
1528080960.632517000	6.86986	1412	0
1528080960.633951000	6.87129	1412	0
1528080960.635390000	6.87273	1412	0
1528080960.636269000	6.87361	104	1
1528080960.636876000	6.87422	1412	0
1528080960.638310000	6.87565	1212	0
1528080960.639753000	6.87709	1412	0
1528080960.640273000	6.87761	104	1
1528080960.641209000	6.87855	1412	0
1528080960.642629000	6.87997	1412	0
1528080960.644039000	6.88138	182	0
1528080960.645278000	6.88262	101	1
1528080960.645502000	6.88284	1412	0
1528080960.647016000	6.88436	1412	0
1528080960.648424000	6.88576	1412	0
1528080960.649866000	6.88721	1412	0
1528080960.651306000	6.88865	1412	0
1528080960.652748000	6.89009	1412	0
1528080960.654185000	6.89153	1412	0
1528080960.655625000	6.89297	1412	0
1528080960.657103000	6.89444	1412	0
1528080960.658401000	6.89574	125	1
1528080960.658538000	6.89588	1412	0
1528080960.659979000	6.89732	1412	0
1528080960.661426000	6.89877	1412	0
1528080960.662376000	6.89972	104	1
1528080960.662854000	6.90019	1412	0
1528080960.664306000	6.90165	1412	0
1528080960.665733000	6.90307	1412	0
1528080960.666275000	6.90361	104	1
1528080960.667211000	6.90455	1412	0
1528080960.668650000	6.90599	1412	0
1528080960.670088000	6.90743	1412	0
1528080960.671264000	6.9086	104	1
1528080960.671520000	6.90886	1412	0
1528080960.672964000	6.9103	1412	0
1528080960.674399000	6.91174	1412	0
1528080960.675250000	6.91259	104	1
1528080960.675840000	6.91318	1412	0
1528080960.677325000	6.91466	1240	0
1528080960.679273000	6.91661	101	1
1528080960.683318000	6.92066	675	0
1528080960.684774000	6.92211	1412	0
1528080960.686207000	6.92355	1412	0
1528080960.687268000	6.92461	104	1
1528080960.687702000	6.92504	1412	0
1528080960.689147000	6.92649	1412	0
1528080960.690585000	6.92792	1412	0
1528080960.691254000	6.92859	104	1
1528080960.692021000	6.92936	1412	0
1528080960.693446000	6.93079	1112	0
1528080960.695256000	6.9326	101	1
1528080960.700395000	6.93774	1412	0
1528080960.701871000	6.93921	901	0
1528080960.703332000	6.94067	1412	0
1528080960.704379000	6.94172	115	1
1528080960.704769000	6.94211	1412	0
1528080960.706210000	6.94355	1412	0
1528080960.707704000	6.94504	1412	0
1528080960.708378000	6.94572	107	1
1528080960.709146000	6.94649	1412	0
1528080960.710589000	6.94793	1412	0
1528080960.712041000	6.94938	1412	0
1528080960.713285000	6.95062	104	1
1528080960.713458000	6.9508	1412	0
1528080960.714895000	6.95223	1412	0
1528080960.716341000	6.95368	1412	0
1528080960.717276000	6.95462	104	1
1528080960.717820000	6.95516	1412	0
1528080960.719265000	6.9566	1412	0
1528080960.720658000	6.958	170	0
1528080960.721268000	6.95861	104	1
1528080960.722134000	6.95947	1412	0
1528080960.723553000	6.96089	727	0
1528080960.724979000	6.96232	156	0
1528080960.725251000	6.96259	104	1
1528080960.726448000	6.96379	1412	0
1528080960.728003000	6.96534	1412	0
1528080960.729446000	6.96679	1412	0
1528080960.730250000	6.96759	104	1
1528080960.730885000	6.96823	1412	0
1528080960.732331000	6.96967	1412	0
1528080960.733765000	6.9711	1412	0
1528080960.734264000	6.9716	104	1
1528080960.735199000	6.97254	1412	0
1528080960.736634000	6.97397	1412	0
1528080960.738185000	6.97552	1412	0
1528080960.739255000	6.97659	104	1
1528080960.739629000	6.97697	1412	0
1528080960.741067000	6.97841	1412	0
1528080960.742502000	6.97984	1412	0
1528080960.743269000	6.98061	104	1
1528080960.743942000	6.98128	1412	0
1528080960.745380000	6.98272	1412	0
1528080960.746860000	6.9842	1412	0
1528080960.747267000	6.98461	104	1
1528080960.748302000	6.98564	1412	0
1528080960.749740000	6.98708	1412	0
1528080960.751178000	6.98852	1412	0
1528080960.752265000	6.9896	104	1
1528080960.752614000	6.98995	1412	0
1528080960.754047000	6.99139	1412	0
1528080960.755489000	6.99283	1412	0
1528080960.756256000	6.9936	104	1
1528080960.756972000	6.99431	1412	0
1528080960.758414000	6.99575	1412	0
1528080960.759845000	6.99718	1412	0
1528080960.760264000	6.9976	104	1
1528080960.761284000	6.99862	1412	0
1528080960.762722000	7.00006	1318	0
1528080960.764128000	7.00147	223	0
1528080960.765271000	7.00261	104	1
1528080960.766458000	7.0038	93	0
1528080960.767964000	7.0053	211	0
1528080960.770285000	7.00762	101	1
1528080960.802735000	7.04008	87	0
1528080962.157412000	8.39475	323	1
1528080962.157497000	8.39484	144	1
1528080962.175767000	8.41311	87	0
1528080962.234487000	8.47183	1412	0
1528080962.235914000	8.47325	1412	0
1528080962.237482000	8.47482	1412	0
1528080962.238360000	8.4757	110	1
1528080962.238927000	8.47627	561	0
1528080962.240347000	8.47769	92	0
1528080962.241791000	8.47913	308	0
1528080962.242342000	8.47968	104	1
1528080963.272708000	9.51005	757	1
1528080963.272802000	9.51014	294	1
1528080963.278379000	9.51572	329	1
1528080963.278650000	9.51599	1412	1
1528080963.278681000	9.51602	1412	1
1528080963.278717000	9.51606	979	1
1528080963.290935000	9.52828	87	0
1528080963.298519000	9.53586	87	0
1528080963.332235000	9.56958	402	1
1528080963.350863000	9.5882	87	0
1528080963.387684000	9.62502	396	0
1528080963.391450000	9.62879	101	1
1528080963.394507000	9.63185	80	0
1528080963.398451000	9.63579	98	1
1528080963.530024000	9.76736	288	0
1528080963.531544000	9.76888	1400	0
1528080963.532890000	9.77023	513	0
1528080963.533827000	9.77117	104	1
1528080963.534354000	9.77169	592	0
1528080963.535852000	9.77319	635	0
1528080963.537383000	9.77472	467	0
1528080963.538434000	9.77577	104	1
1528080963.538827000	9.77617	697	0
1528080963.540264000	9.7776	484	0
1528080963.541713000	9.77905	835	0
1528080963.542434000	9.77977	104	1
1528080963.543140000	9.78048	649	0
1528080963.544572000	9.78191	519	0
1528080963.546443000	9.78378	101	1
1528080963.546934000	9.78427	439	0
1528080963.548384000	9.78572	701	0
1528080963.549820000	9.78716	616	0
1528080963.550435000	9.78778	104	1
1528080963.551251000	9.78859	558	0
1528080963.552692000	9.79003	654	0
1528080963.554124000	9.79146	583	0
1528080963.555440000	9.79278	104	1
1528080963.555559000	9.7929	689	0
1528080963.559685000	9.79702	102	0
1528080963.560145000	9.79748	98	1
1528080963.561141000	9.79848	193	0
1528080963.563465000	9.80081	101	1
1528080963.564497000	9.80184	319	0
1528080963.565933000	9.80327	103	0
1528080963.567441000	9.80478	265	0
1528080963.569140000	9.80648	101	1
1528080963.573455000	9.8108	98	1
1528080963.681997000	9.91934	1412	1
1528080963.682071000	9.91941	1412	1
1528080963.682103000	9.91944	326	1
1528080963.682161000	9.9195	843	1
1528080963.701804000	9.93914	87	0
1528080963.722085000	9.95942	485	0
1528080963.723569000	9.96091	183	0
1528080963.725461000	9.9628	104	1
1528080965.192525000	11.4299	993	1
1528080965.192602000	11.4299	109	1
1528080965.198406000	11.4357	306	1
1528080965.202234000	11.4396	483	1
1528080965.202318000	11.4397	87	1
1528080965.213917000	11.4513	87	0
1528080965.218688000	11.456	87	0
1528080965.421509000	11.6588	262	0
1528080965.422936000	11.6603	151	0
1528080965.425561000	11.6629	107	1
1528080965.426226000	11.6636	92	0
1528080965.427832000	11.6652	335	0
1528080965.429552000	11.6669	101	1
1528080965.438072000	11.6754	265	0
1528080965.439489000	11.6768	103	0
1528080965.440370000	11.6777	507	1
1528080965.440416000	11.6778	94	1
1528080965.440950000	11.6783	92	0
1528080965.443829000	11.6812	241	0
1528080965.444535000	11.6819	101	1
1528080965.464403000	11.7017	87	0
1528080965.475855000	11.7132	305	0
1528080965.477349000	11.7147	141	0
1528080965.479562000	11.7169	104	1
1528080965.481319000	11.7187	92	0
1528080965.482762000	11.7201	124	0
1528080965.484562000	11.7219	101	1
1528080965.630485000	11.8678	395	1
1528080965.630574000	11.8679	259	1
1528080965.649764000	11.8871	87	0
1528080965.673188000	11.9105	239	0
1528080965.674618000	11.912	368	0
1528080965.676571000	11.9139	104	1
1528080965.677979000	11.9153	234	0
1528080965.681600000	11.9189	98	1
1528080966.218491000	12.4558	373	1
1528080966.218644000	12.456	1412	1
1528080966.218673000	12.456	1412	1
1528080966.218714000	12.4561	1412	1
1528080966.218769000	12.4561	1412	1
1528080966.218796000	12.4561	1412	1
1528080966.218836000	12.4562	1412	1
1528080966.218872000	12.4562	1412	1
1528080966.218910000	12.4562	1412	1
1528080966.218952000	12.4563	1412	1
1528080966.219005000	12.4563	1412	1
1528080966.219062000	12.4564	1412	1
1528080966.219088000	12.4564	1412	1
1528080966.220593000	12.4579	1412	1
1528080966.220625000	12.458	1412	1
1528080966.220665000	12.458	1412	1
1528080966.220698000	12.458	1412	1
1528080966.220735000	12.4581	1412	1
1528080966.222594000	12.4599	1412	1
1528080966.222625000	12.46	1412	1
1528080966.222673000	12.46	1412	1
1528080966.222713000	12.4601	1412	1
1528080966.222767000	12.4601	1412	1
1528080966.224585000	12.4619	1412	1
1528080966.224630000	12.462	1412	1
1528080966.224689000	12.462	1412	1
1528080966.224714000	12.4621	1412	1
1528080966.224758000	12.4621	1412	1
1528080966.226584000	12.4639	1412	1
1528080966.226630000	12.464	1412	1
1528080966.226684000	12.464	1412	1
1528080966.226711000	12.4641	1412	1
1528080966.226754000	12.4641	1412	1
1528080966.228587000	12.4659	1412	1
1528080966.228630000	12.466	753	1
1528080966.238387000	12.4757	87	0
1528080966.241786000	12.4791	87	0
1528080966.243839000	12.4812	87	0
1528080966.250354000	12.4877	87	0
1528080966.408827000	12.6462	258	0
1528080966.411491000	12.6488	146	0
1528080966.412684000	12.65	113	1
1528080966.412986000	12.6503	92	0
1528080966.414473000	12.6518	329	0
1528080966.416692000	12.654	101	1
1528080966.483578000	12.7209	363	1
1528080966.484732000	12.7221	298	1
1528080966.485398000	12.7227	385	0
1528080966.489613000	12.727	98	1
1528080966.490794000	12.7281	80	0
1528080966.495075000	12.7324	98	1
1528080966.501486000	12.7388	87	0
1528080966.512638000	12.75	87	0
1528080966.524038000	12.7614	463	1
1528080966.551868000	12.7892	329	1
1528080966.551945000	12.7893	448	1
1528080966.553156000	12.7905	87	0
1528080966.572766000	12.8101	87	0
1528080966.591354000	12.8287	305	0
1528080966.592773000	12.8301	118	0
1528080966.594931000	12.8323	92	0
1528080966.595615000	12.833	110	1
1528080966.596391000	12.8337	271	0
1528080966.599610000	12.837	98	1
1528080966.606405000	12.8437	232	0
1528080966.607905000	12.8452	280	0
1528080966.619745000	12.8571	101	1
1528080966.622919000	12.8603	102	0
1528080966.624351000	12.8617	294	0
1528080966.626623000	12.864	101	1
1528080966.733893000	12.9712	245	0
1528080966.735327000	12.9727	146	0
1528080966.737637000	12.975	101	1
1528080966.738572000	12.9759	92	0
1528080966.740023000	12.9774	335	0
1528080966.742631000	12.98	101	1
1528080966.746673000	12.984	1412	1
1528080966.746741000	12.9841	420	1
1528080966.754425000	12.9918	597	0
1528080966.755852000	12.9932	805	0
1528080966.758650000	12.996	101	1
1528080966.759446000	12.9968	102	0
1528080966.760895000	12.9982	315	0
1528080966.763646000	13.001	101	1
1528080966.766443000	13.0038	87	0
1528080966.773157000	13.0105	986	1
1528080966.773244000	13.0106	258	1
1528080966.792504000	13.0298	87	0
1528080966.885163000	13.1225	357	0
1528080966.886606000	13.1239	632	0
1528080966.889984000	13.1273	104	1
1528080966.893700000	13.131	98	1
1528080966.925609000	13.1629	471	1
1528080966.931820000	13.1692	293	0
1528080966.933259000	13.1706	146	0
1528080966.935431000	13.1728	92	0
1528080966.935623000	13.173	104	1
1528080966.936998000	13.1743	233	0
1528080966.940615000	13.178	98	1
1528080966.947892000	13.1852	87	0
1528080967.060740000	13.2981	248	0
1528080967.062149000	13.2995	511	0
1528080967.064672000	13.302	104	1
1528080967.164097000	13.4014	392	1
1528080967.164234000	13.4016	258	1
1528080967.186447000	13.4238	87	0
1528080967.438429000	13.6758	364	0
1528080967.439863000	13.6772	146	0
1528080967.442308000	13.6796	92	0
1528080967.442765000	13.6801	107	1
1528080967.443834000	13.6812	113	0
1528080967.447724000	13.6851	98	1
1528080967.627293000	13.8646	396	1
1528080967.627359000	13.8647	256	1
1528080967.658354000	13.8957	87	0
1528080967.917962000	14.1553	233	0
1528080967.919401000	14.1567	146	0
1528080967.921166000	14.1585	92	0
1528080967.921710000	14.159	107	1
1528080967.922670000	14.16	162	0
1528080967.926701000	14.164	98	1
1528080968.099133000	14.3365	395	1
1528080968.099194000	14.3365	368	1
1528080968.118744000	14.3561	87	0
1528080968.371006000	14.6083	256	0
1528080968.372440000	14.6098	146	0
1528080968.374754000	14.6121	92	0
1528080968.374857000	14.6122	104	1
1528080968.376270000	14.6136	241	0
1528080968.378800000	14.6161	101	1
1528080968.569318000	14.8067	391	1
1528080968.569380000	14.8067	368	1
1528080968.588088000	14.8254	87	0
1528080968.845291000	15.0826	233	0
1528080968.846726000	15.0841	146	0
1528080968.848815000	15.0862	104	1
1528080968.849513000	15.0869	92	0
1528080968.850888000	15.0882	180	0
1528080968.852832000	15.0902	101	1
1528080969.042019000	15.2794	395	1
1528080969.042116000	15.2795	248	1
1528080969.060091000	15.2974	87	0
1528080969.351426000	15.5888	306	0
1528080969.352814000	15.5902	146	0
1528080969.355850000	15.5932	104	1
1528080969.356093000	15.5934	92	0
1528080969.357625000	15.595	327	0
1528080969.359905000	15.5972	101	1
1528080969.650131000	15.8875	398	1
1528080969.650192000	15.8875	253	1
1528080969.668650000	15.906	87	0
1528080969.826215000	16.0636	255	0
1528080969.827714000	16.0651	148	0
1528080969.829889000	16.0672	104	1
1528080969.830837000	16.0682	92	0
1528080969.832335000	16.0697	296	0
1528080969.834871000	16.0722	101	1
1528080970.160371000	16.3977	395	1
1528080970.160435000	16.3978	255	1
1528080970.179111000	16.4165	87	0
1528080970.436497000	16.6738	256	0
1528080970.437989000	16.6753	148	0
1528080970.439834000	16.6772	104	1
1528080970.440733000	16.6781	92	0
1528080970.442181000	16.6795	322	0
1528080970.444845000	16.6822	101	1
1528080970.613270000	16.8506	392	1
1528080970.613330000	16.8507	258	1
1528080970.631575000	16.8689	87	0
1528080970.889615000	17.127	235	0
1528080970.891041000	17.1284	148	0
1528080970.893273000	17.1306	92	0
1528080970.893944000	17.1313	107	1
1528080970.894723000	17.1321	292	0
1528080970.898949000	17.1363	98	1
1528080971.078564000	17.3159	393	1
1528080971.078624000	17.316	255	1
1528080971.098255000	17.3356	87	0
1528080971.261877000	17.4992	232	0
1528080971.263296000	17.5006	148	0
1528080971.265961000	17.5033	104	1
1528080971.266514000	17.5039	92	0
1528080971.267957000	17.5053	151	0
1528080971.269948000	17.5073	101	1
1528080971.304183000	17.5415	92	0
1528080971.307938000	17.5453	98	1
1528080971.366074000	17.6034	1004	1
1528080971.366160000	17.6035	257	1
1528080971.387890000	17.6252	87	0
1528080971.637864000	17.8752	298	0
1528080971.639295000	17.8766	148	0
1528080971.641939000	17.8793	92	0
1528080971.641989000	17.8793	104	1
1528080971.643440000	17.8808	142	0
1528080971.645973000	17.8833	101	1
1528080971.834406000	18.0717	988	1
1528080971.834470000	18.0718	258	1
1528080971.853182000	18.0905	87	0
1528080972.015425000	18.2528	232	0
1528080972.016850000	18.2542	148	0
1528080972.019008000	18.2563	104	1
1528080972.019710000	18.2571	92	0
1528080972.021158000	18.2585	200	0
1528080972.022995000	18.2603	101	1
1528080972.271466000	18.5088	391	1
1528080972.271529000	18.5089	258	1
1528080972.289979000	18.5273	87	0
1528080972.545834000	18.7832	280	0
1528080972.547320000	18.7847	148	0
1528080972.549750000	18.7871	92	0
1528080972.550014000	18.7874	107	1
1528080972.551220000	18.7886	178	0
1528080972.554960000	18.7923	98	1
1528080972.716389000	18.9537	397	1
1528080972.716464000	18.9538	256	1
1528080972.735946000	18.9733	87	0
1528080972.992991000	19.2303	285	0
1528080972.994469000	19.2318	148	0
1528080972.997011000	19.2344	104	1
1528080972.998512000	19.2359	92	0
1528080972.999985000	19.2373	285	0
1528080973.002015000	19.2394	101	1
1528080973.033288000	19.2706	393	1
1528080973.033372000	19.2707	257	1
1528080973.052213000	19.2896	87	0
1528080973.316925000	19.5543	233	0
1528080973.318416000	19.5558	148	0
1528080973.319845000	19.5572	92	0
1528080973.321043000	19.5584	107	1
1528080973.321309000	19.5586	169	0
1528080973.325031000	19.5624	98	1
1528080973.492169000	19.7295	392	1
1528080973.492234000	19.7296	256	1
1528080973.507678000	19.745	100	0
1528080973.511034000	19.7484	98	1
1528080973.511355000	19.7487	87	0
1528080973.678216000	19.9156	256	0
1528080973.679643000	19.917	148	0
1528080973.682037000	19.9194	104	1
1528080973.682198000	19.9195	92	0
1528080973.683573000	19.9209	144	0
1528080973.686025000	19.9234	101	1
1528080974.038296000	20.2756	392	1
1528080974.038364000	20.2757	256	1
1528080974.056873000	20.2942	87	0
1528080974.221864000	20.4592	341	0
1528080974.223285000	20.4606	148	0
1528080974.226069000	20.4634	104	1
1528080974.226537000	20.4639	92	0
1528080974.227986000	20.4653	123	0
1528080974.230070000	20.4674	101	1
1528080974.393377000	20.6307	393	1
1528080974.393469000	20.6308	255	1
1528080974.414358000	20.6517	87	0
1528080974.556277000	20.7936	258	0
1528080974.557763000	20.7951	148	0
1528080974.560105000	20.7974	104	1
1528080974.560463000	20.7978	92	0
1528080974.561902000	20.7992	99	0
1528080974.564090000	20.8014	101	1
1528080974.814236000	21.0516	393	1
1528080974.814300000	21.0516	258	1
1528080974.833942000	21.0713	87	0
1528080974.841594000	21.0789	87	0
1528080974.995375000	21.2327	235	0
1528080974.996800000	21.2341	148	0
1528080974.999163000	21.2365	107	1
1528080975.000064000	21.2374	92	0
1528080975.001504000	21.2388	99	0
1528080975.004089000	21.2414	101	1
1528080975.289914000	21.5273	393	1
1528080975.289974000	21.5273	256	1
1528080975.309200000	21.5465	87	0
1528080975.564026000	21.8014	255	0
1528080975.565506000	21.8028	148	0
1528080975.568227000	21.8056	104	1
1528080975.568987000	21.8063	92	0
1528080975.570481000	21.8078	274	0
1528080975.573216000	21.8106	101	1
1528080975.716449000	21.9538	391	1
1528080975.716533000	21.9539	258	1
1528080975.745583000	21.9829	87	0
1528080976.004374000	22.2417	306	0
1528080976.005849000	22.2432	148	0
1528080976.008245000	22.2456	104	1
1528080976.011927000	22.2493	92	0
1528080976.013371000	22.2507	184	0
1528080976.015152000	22.2525	101	1
1528080976.230045000	22.4674	394	1
1528080976.230171000	22.4675	256	1
1528080976.250129000	22.4875	87	0
1528080976.509042000	22.7464	256	0
1528080976.510539000	22.7479	148	0
1528080976.512708000	22.75	92	0
1528080976.513250000	22.7506	107	1
1528080976.514172000	22.7515	301	0
1528080976.518197000	22.7555	98	1
1528080976.578554000	22.8159	392	1
1528080976.578619000	22.816	258	1
1528080976.596682000	22.834	87	0
1528080976.855398000	23.0927	236	0
1528080976.856861000	23.0942	148	0
1528080976.858732000	23.0961	92	0
1528080976.859274000	23.0966	107	1
1528080976.860194000	23.0975	133	0
1528080976.864272000	23.1016	98	1
1528080977.180905000	23.4182	1003	1
1528080977.180983000	23.4183	256	1
1528080977.201567000	23.4389	87	0
1528080977.206987000	23.4443	87	0
1528080977.344972000	23.5823	233	0
1528080977.346416000	23.5838	148	0
1528080977.349310000	23.5866	107	1
1528080977.349520000	23.5869	92	0
1528080977.350992000	23.5883	283	0
1528080977.353272000	23.5906	101	1
1528080977.487388000	23.7247	989	1
1528080977.487444000	23.7248	255	1
1528080977.506437000	23.7438	87	0
1528080977.765111000	24.0025	255	0
1528080977.767484000	24.0048	148	0
1528080977.769324000	24.0067	104	1
1528080977.769822000	24.0072	92	0
1528080977.771267000	24.0086	213	0
1528080977.773309000	24.0106	101	1
1528080977.996733000	24.2341	390	1
1528080977.996793000	24.2341	256	1
1528080978.015947000	24.2533	87	0
1528080978.175248000	24.4126	274	0
1528080978.176654000	24.414	148	0
1528080978.178222000	24.4156	92	0
1528080978.179432000	24.4168	107	1
1528080978.179636000	24.417	170	0
1528080978.183353000	24.4207	98	1
1528080978.361859000	24.5992	391	1
1528080978.361946000	24.5993	255	1
1528080978.381015000	24.6184	87	0
1528080978.652109000	24.8894	259	0
1528080978.653574000	24.8909	148	0
1528080978.656378000	24.8937	104	1
1528080978.658213000	24.8956	92	0
1528080978.659725000	24.8971	192	0
1528080978.662362000	24.8997	101	1
1528080978.771294000	25.0086	397	1
1528080978.771385000	25.0087	256	1
1528080978.789820000	25.0272	87	0
1528080979.042815000	25.2802	258	0
1528080979.044243000	25.2816	148	0
1528080979.046399000	25.2837	104	1
1528080979.047080000	25.2844	92	0
1528080979.048559000	25.2859	128	0
1528080979.050397000	25.2877	101	1
1528080979.205752000	25.4431	394	1
1528080979.205813000	25.4432	256	1
1528080979.226377000	25.4637	87	0
1528080979.479851000	25.7172	306	0
1528080979.481278000	25.7186	148	0
1528080979.483435000	25.7208	104	1
1528080979.483989000	25.7213	92	0
1528080979.485423000	25.7228	291	0
1528080979.487440000	25.7248	101	1
1528080979.611525000	25.8489	392	1
1528080979.611618000	25.849	255	1
1528080979.632634000	25.87	87	0
1528080979.770639000	26.008	232	0
1528080979.772012000	26.0094	148	0
1528080979.774144000	26.0115	92	0
1528080979.774408000	26.0117	107	1
1528080979.775648000	26.013	291	0
1528080979.779429000	26.0168	98	1
1528080979.849465000	26.0868	391	1
1528080979.849536000	26.0869	255	1
1528080979.869878000	26.1072	87	0
1528080980.125735000	26.3631	235	0
1528080980.127227000	26.3646	148	0
1528080980.129482000	26.3668	104	1
1528080980.130814000	26.3682	92	0
1528080980.132268000	26.3696	199	0
1528080980.134532000	26.3719	101	1
1528080980.309569000	26.5469	393	1
1528080980.309666000	26.547	255	1
1528080980.327077000	26.5644	87	0
1528080980.490992000	26.7283	362	0
1528080980.492419000	26.7298	148	0
1528080980.494482000	26.7318	104	1
1528080980.496664000	26.734	92	0
1528080980.498183000	26.7355	243	0
1528080980.500474000	26.7378	101	1
1528080980.732778000	26.9701	396	1
1528080980.732862000	26.9702	260	1
1528080980.752459000	26.9898	87	0
1528080981.011350000	27.2487	233	0
1528080981.012778000	27.2501	148	0
1528080981.014960000	27.2523	92	0
1528080981.015510000	27.2529	107	1
1528080981.016428000	27.2538	306	0
1528080981.020525000	27.2579	98	1
1528080981.225102000	27.4624	392	1
1528080981.225197000	27.4625	256	1
1528080981.243640000	27.481	87	0
1528080981.248878000	27.4862	87	0
1528080981.500509000	27.7378	258	0
1528080981.501992000	27.7393	148	0
1528080981.504534000	27.7419	107	1
1528080981.505777000	27.7431	92	0
1528080981.507280000	27.7446	239	0
1528080981.509525000	27.7469	101	1
1528080981.653563000	27.8909	392	1
1528080981.653624000	27.891	255	1
1528080981.675880000	27.9132	87	0
1528080981.928286000	28.1656	235	0
1528080981.929721000	28.1671	148	0
1528080981.932229000	28.1696	92	0
1528080981.932500000	28.1698	107	1
1528080981.933634000	28.171	273	0
1528080981.937576000	28.1749	98	1
1528080982.164040000	28.4014	1006	1
1528080982.164098000	28.4014	258	1
1528080982.182402000	28.4197	87	0
1528080982.441518000	28.6789	326	0
1528080982.442994000	28.6803	148	0
1528080982.444460000	28.6818	92	0
1528080982.445614000	28.683	107	1
1528080982.445927000	28.6833	172	0
1528080982.449596000	28.6869	98	1
1528080982.597803000	28.8351	404	1
1528080982.597900000	28.8352	256	1
1528080982.617778000	28.8551	87	0
1528080982.874573000	29.1119	235	0
1528080982.875990000	29.1133	148	0
1528080982.878644000	29.116	104	1
1528080982.880451000	29.1178	92	0
1528080982.881901000	29.1192	160	0
1528080982.884608000	29.1219	101	1
1528080983.037906000	29.2752	974	1
1528080983.037996000	29.2753	258	1
1528080983.057594000	29.2949	87	0
1528080983.309432000	29.5468	233	0
1528080983.310858000	29.5482	148	0
1528080983.313663000	29.551	104	1
1528080983.315446000	29.5528	92	0
1528080983.316826000	29.5542	215	0
1528080983.319634000	29.557	101	1
1528080983.530008000	29.7673	391	1
1528080983.530099000	29.7674	256	1
1528080983.548992000	29.7863	87	0
1528080983.807891000	30.0452	255	0
1528080983.809824000	30.0472	148	0
1528080983.811265000	30.0486	92	0
1528080983.811671000	30.049	107	1
1528080983.812680000	30.05	280	0
1528080983.816680000	30.054	98	1
1528080983.825574000	30.0629	395	1
1528080983.825664000	30.063	255	1
1528080983.844497000	30.0818	87	0
1528080983.986647000	30.224	235	0
1528080983.988192000	30.2255	148	0
1528080983.990709000	30.228	104	1
1528080983.991327000	30.2287	92	0
1528080983.992782000	30.2301	260	0
1528080983.994670000	30.232	101	1
1528080984.095705000	30.333	392	1
1528080984.095772000	30.3331	255	1
1528080984.116614000	30.354	87	0
1528080984.369621000	30.607	298	0
1528080984.371009000	30.6083	148	0
1528080984.373700000	30.611	104	1
1528080984.373983000	30.6113	92	0
1528080984.375427000	30.6128	277	0
1528080984.377693000	30.615	101	1
1528080984.582900000	30.8202	395	1
1528080984.582984000	30.8203	256	1
1528080984.601274000	30.8386	87	0
1528080984.865115000	31.1025	233	0
1528080984.866552000	31.1039	148	0
1528080984.868672000	31.106	104	1
1528080984.869660000	31.107	92	0
1528080984.871129000	31.1085	297	0
1528080984.873659000	31.111	101	1
1528080985.047157000	31.2845	392	1
1528080985.047215000	31.2846	258	1
1528080985.066387000	31.3037	87	0
1528080985.321369000	31.5587	254	0
1528080985.322858000	31.5602	148	0
1528080985.325760000	31.5631	104	1
1528080985.326136000	31.5635	92	0
1528080985.327677000	31.565	98	0
1528080985.329750000	31.5671	101	1
1528080985.396039000	31.6334	391	1
1528080985.396133000	31.6335	255	1
1528080985.414661000	31.652	87	0
1528080985.553088000	31.7904	308	0
1528080985.554557000	31.7919	148	0
1528080985.556772000	31.7941	104	1
1528080985.564739000	31.8021	92	0
1528080985.566224000	31.8036	283	0
1528080985.568777000	31.8061	101	1
1528080985.644073000	31.8814	396	1
1528080985.644162000	31.8815	220	1
1528080985.663652000	31.901	87	0
1528080985.673294000	31.9106	87	0
1528080985.920767000	32.1581	232	0
1528080985.922277000	32.1596	148	0
1528080985.924804000	32.1621	107	1
1528080985.924820000	32.1622	92	0
1528080985.926335000	32.1637	306	0
1528080985.928801000	32.1661	101	1
1528080986.072940000	32.3103	395	1
1528080986.073004000	32.3103	370	1
1528080986.091600000	32.3289	87	0
1528080986.354798000	32.5921	233	0
1528080986.356258000	32.5936	148	0
1528080986.358781000	32.5961	104	1
1528080986.362395000	32.5997	92	0
1528080986.363789000	32.6011	185	0
1528080986.365804000	32.6031	101	1
1528080989.439022000	35.6764	373	1
1528080989.439121000	35.6765	1412	1
1528080989.439161000	35.6765	1412	1
1528080989.439195000	35.6765	1412	1
1528080989.439226000	35.6766	251	1
1528080989.459580000	35.6969	87	0
1528080989.567714000	35.8051	488	0
1528080989.571352000	35.8087	101	1
1528080989.575357000	35.8127	80	0
1528080989.579345000	35.8167	98	1
1528080989.639714000	35.8771	1002	1
1528080989.639806000	35.8771	256	1
1528080989.663006000	35.9003	87	0
1528080989.921756000	36.1591	268	0
1528080989.923177000	36.1605	148	0
1528080989.924771000	36.1621	92	0
1528080989.925407000	36.1627	107	1
1528080989.926240000	36.1636	319	0
1528080989.930406000	36.1677	98	1
1528080990.056717000	36.2941	409	1
1528080990.056806000	36.2941	262	1
1528080990.075598000	36.3129	87	0
1528080990.546739000	36.7841	256	0
1528080990.548223000	36.7856	148	0
1528080990.550442000	36.7878	104	1
1528080990.552230000	36.7896	92	0
1528080990.553674000	36.791	210	0
1528080990.556432000	36.7938	101	1
1528080990.749978000	36.9873	973	1
1528080990.750057000	36.9874	262	1
1528080990.770558000	37.0079	87	0
1528080991.029916000	37.2673	303	0
1528080991.031360000	37.2687	148	0
1528080991.033466000	37.2708	104	1
1528080991.034167000	37.2715	92	0
1528080991.035623000	37.273	303	0
1528080991.037455000	37.2748	101	1
1528080991.196065000	37.4334	394	1
1528080991.196153000	37.4335	258	1
1528080991.216158000	37.4535	87	0
1528080991.477366000	37.7147	256	0
1528080991.478795000	37.7161	148	0
1528080991.480221000	37.7176	92	0
1528080991.481494000	37.7188	107	1
1528080991.481666000	37.719	277	0
1528080991.485506000	37.7228	98	1
1528080991.530471000	37.7678	395	1
1528080991.530532000	37.7679	259	1
1528080991.551234000	37.7886	87	0
1528080991.697738000	37.9351	235	0
1528080991.699164000	37.9365	148	0
1528080991.701508000	37.9388	104	1
1528080991.702733000	37.9401	92	0
1528080991.704170000	37.9415	88	0
1528080991.706560000	37.9439	101	1
1528080991.802864000	38.0402	396	1
1528080991.802924000	38.0403	256	1
1528080991.822446000	38.0598	87	0
1528080992.079836000	38.3172	232	0
1528080992.081262000	38.3186	148	0
1528080992.083535000	38.3209	104	1
1528080992.086363000	38.3237	92	0
1528080992.087877000	38.3252	168	0
1528080992.090512000	38.3279	101	1
1528080992.230269000	38.4676	395	1
1528080992.230359000	38.4677	261	1
1528080992.248550000	38.4859	87	0
1528080992.518472000	38.7558	256	0
1528080992.519887000	38.7572	148	0
1528080992.522552000	38.7599	104	1
1528080992.523420000	38.7608	92	0
1528080992.524861000	38.7622	138	0
1528080992.527548000	38.7649	101	1
1528080992.701128000	38.9385	392	1
1528080992.701194000	38.9385	259	1
1528080992.722187000	38.9595	87	0
1528080992.863828000	39.1012	275	0
1528080992.865218000	39.1026	148	0
1528080992.867579000	39.1049	104	1
1528080992.868218000	39.1056	92	0
1528080992.869601000	39.1069	115	0
1528080992.871561000	39.1089	101	1
1528080993.147054000	39.3844	392	1
1528080993.147112000	39.3845	261	1
1528080993.167198000	39.4045	87	0
1528080993.335895000	39.5732	232	0
1528080993.337417000	39.5748	148	0
1528080993.339600000	39.5769	104	1
1528080993.341000000	39.5783	92	0
1528080993.342508000	39.5798	273	0
1528080993.344598000	39.5819	101	1
1528080993.417787000	39.6551	393	1
1528080993.417878000	39.6552	257	1
1528080993.436990000	39.6743	87	0
1528080993.697076000	39.9344	278	0
1528080993.698676000	39.936	148	0
1528080993.700566000	39.9379	104	1
1528080993.700674000	39.938	92	0
1528080993.702107000	39.9394	196	0
1528080993.704563000	39.9419	101	1
1528080993.881013000	40.1184	391	1
1528080993.881108000	40.1184	261	1
1528080993.900736000	40.1381	87	0
1528080994.169193000	40.4065	283	0
1528080994.170619000	40.408	148	0
1528080994.172648000	40.41	104	1
1528080994.173864000	40.4112	92	0
1528080994.175313000	40.4127	215	0
1528080994.177565000	40.4149	101	1
1528080994.325635000	40.563	392	1
1528080994.325722000	40.5631	262	1
1528080994.353879000	40.5912	87	0
1528080994.616824000	40.8542	256	0
1528080994.618314000	40.8557	148	0
1528080994.620619000	40.858	104	1
1528080994.620990000	40.8583	92	0
1528080994.622446000	40.8598	321	0
1528080994.624581000	40.8619	101	1
1528080994.848951000	41.0863	1001	1
1528080994.849042000	41.0864	259	1
1528080994.869135000	41.1065	87	0
1528080995.127993000	41.3653	305	0
1528080995.129475000	41.3668	148	0
1528080995.131702000	41.369	104	1
1528080995.132486000	41.3698	92	0
1528080995.133932000	41.3713	128	0
1528080995.136694000	41.374	101	1
1528080995.272999000	41.5103	404	1
1528080995.273066000	41.5104	259	1
1528080995.293077000	41.5304	87	0
1528080995.553783000	41.7911	258	0
1528080995.555215000	41.7926	148	0
1528080995.557669000	41.795	104	1
1528080995.558194000	41.7955	92	0
1528080995.559643000	41.797	136	0
1528080995.561666000	41.799	101	1
1528080995.796997000	42.0343	973	1
1528080995.797089000	42.0344	261	1
1528080995.816281000	42.0536	87	0
1528080995.822255000	42.0596	87	0
1528080995.990451000	42.2278	239	0
1528080995.991900000	42.2292	148	0
1528080995.994734000	42.2321	92	0
1528080995.994966000	42.2323	110	1
1528080995.996178000	42.2335	250	0
1528080995.999763000	42.2371	98	1
1528080996.081434000	42.3188	396	1
1528080996.081495000	42.3188	260	1
1528080996.099011000	42.3364	87	0
1528080996.355640000	42.593	265	0
1528080996.357014000	42.5944	148	0
1528080996.359347000	42.5967	92	0
1528080996.359771000	42.5971	107	1
1528080996.360749000	42.5981	264	0
1528080996.364784000	42.6021	98	1
1528080996.449587000	42.6869	373	1
1528080996.449676000	42.687	1412	1
1528080996.449721000	42.6871	1412	1
1528080996.449758000	42.6871	1412	1
1528080996.449796000	42.6871	1367	1
1528080996.467008000	42.7043	100	0
1528080996.470779000	42.7081	98	1
1528080996.553814000	42.7912	325	1
1528080996.553878000	42.7912	257	1
1528080996.574771000	42.8121	87	0
1528080996.692193000	42.9295	412	0
1528080996.695735000	42.9331	101	1
1528080996.697592000	42.9349	80	0
1528080996.701762000	42.9391	98	1
1528080996.718033000	42.9554	302	0
1528080996.719447000	42.9568	148	0
1528080996.721609000	42.9589	102	0
1528080996.721883000	42.9592	104	1
1528080996.723018000	42.9604	251	0
1528080996.726806000	42.9641	98	1
1528080996.977563000	43.2149	395	1
1528080996.977623000	43.215	438	1
1528080996.996378000	43.2337	87	0
1528080997.143502000	43.3808	233	0
1528080997.144859000	43.3822	148	0
1528080997.146352000	43.3837	92	0
1528080997.147796000	43.3851	170	0
1528080997.147820000	43.3852	107	1
1528080997.151810000	43.3891	98	1
1528080997.288922000	43.5263	395	1
1528080997.289018000	43.5264	314	1
1528080997.306746000	43.5441	87	0
1528080997.450785000	43.6881	258	0
1528080997.452227000	43.6896	148	0
1528080997.454806000	43.6921	92	0
1528080997.454892000	43.6922	104	1
1528080997.456274000	43.6936	309	0
1528080997.458776000	43.6961	101	1
1528080997.745033000	43.9824	396	1
1528080997.745097000	43.9824	376	1
1528080997.763231000	44.0006	87	0
1528080998.018982000	44.2563	232	0
1528080998.020413000	44.2578	148	0
1528080998.022865000	44.2602	104	1
1528080998.023298000	44.2606	92	0
1528080998.024741000	44.2621	337	0
1528080998.026770000	44.2641	101	1
1528080999.744032000	45.9814	395	1
1528080999.744098000	45.9814	256	1
1528080999.764915000	46.0023	87	0
1528081000.039570000	46.2769	297	0
1528081000.041002000	46.2783	148	0
1528081000.043584000	46.2809	104	1
1528081000.045712000	46.2831	92	0
1528081000.047156000	46.2845	188	0
1528081000.049568000	46.2869	101	1
1528081000.178931000	46.4163	391	1
1528081000.178992000	46.4163	260	1
1528081000.212610000	46.4499	391	1
1528081000.217150000	46.4545	87	0
1528081000.230391000	46.4677	87	0
1528081000.477405000	46.7147	280	0
1528081000.478848000	46.7162	148	0
1528081000.481605000	46.7189	107	1
1528081000.482276000	46.7196	92	0
1528081000.483733000	46.7211	331	0
1528081000.485615000	46.723	101	1
1528081000.611612000	46.849	396	1
1528081000.611673000	46.849	258	1
1528081000.631992000	46.8693	87	0
1528081000.892964000	47.1303	282	0
1528081000.894385000	47.1317	148	0
1528081000.896622000	47.134	104	1
1528081000.897995000	47.1353	92	0
1528081000.899427000	47.1368	259	0
1528081000.901687000	47.139	101	1
1528081001.059965000	47.2973	1004	1
1528081001.060055000	47.2974	259	1
1528081001.079827000	47.3172	87	0
1528081001.342614000	47.58	235	0
1528081001.343998000	47.5813	148	0
1528081001.346575000	47.5839	92	0
1528081001.346621000	47.584	104	1
1528081001.348040000	47.5854	317	0
1528081001.350640000	47.588	101	1
1528081001.411305000	47.6486	966	1
1528081001.411370000	47.6487	1412	1
1528081001.411414000	47.6488	1412	1
1528081001.411452000	47.6488	1412	1
1528081001.411478000	47.6488	834	1
1528081001.430888000	47.6682	87	0
1528081001.516961000	47.7543	325	1
1528081001.517026000	47.7544	258	1
1528081001.526485000	47.7638	397	0
1528081001.530669000	47.768	101	1
1528081001.533393000	47.7707	90	0
1528081001.537649000	47.775	98	1
1528081001.793916000	48.0313	316	0
1528081001.795339000	48.0327	148	0
1528081001.797675000	48.035	101	1
1528081001.799070000	48.0364	92	0
1528081001.800578000	48.0379	146	0
1528081001.802667000	48.04	101	1
1528081001.880803000	48.1181	391	1
1528081001.880898000	48.1182	256	1
1528081001.902000000	48.1393	87	0
1528081002.160749000	48.3981	267	0
1528081002.162259000	48.3996	148	0
1528081002.164691000	48.402	104	1
1528081002.164885000	48.4022	92	0
1528081002.166333000	48.4037	244	0
1528081002.168686000	48.406	101	1
1528081002.300221000	48.5376	396	1
1528081002.300282000	48.5376	260	1
1528081002.318678000	48.556	87	0
1528081002.483984000	48.7213	255	0
1528081002.485485000	48.7228	148	0
1528081002.487714000	48.7251	104	1
1528081002.488323000	48.7257	92	0
1528081002.489718000	48.7271	233	0
1528081002.491799000	48.7291	101	1
1528081002.742010000	48.9794	393	1
1528081002.742074000	48.9794	257	1
1528081002.759712000	48.9971	87	0
1528081002.910117000	49.1475	236	0
1528081002.911596000	49.1489	148	0
1528081002.913740000	49.1511	104	1
1528081002.915014000	49.1524	92	0
1528081002.916493000	49.1538	129	0
1528081002.918744000	49.1561	101	1
1528081003.096993000	49.3343	394	1
1528081003.097085000	49.3344	259	1
1528081003.115978000	49.3533	87	0
1528081003.377660000	49.615	258	0
1528081003.379043000	49.6164	148	0
1528081003.381762000	49.6191	104	1
1528081003.381927000	49.6193	92	0
1528081003.383374000	49.6207	307	0
1528081003.385691000	49.623	101	1
1528081003.654096000	49.8914	393	1
1528081003.654154000	49.8915	258	1
1528081003.674306000	49.9116	87	0
1528081003.818106000	50.0554	303	0
1528081003.819567000	50.0569	148	0
1528081003.821737000	50.0591	104	1
1528081003.822522000	50.0599	92	0
1528081003.823997000	50.0613	220	0
1528081003.825773000	50.0631	101	1
1528081004.000039000	50.2374	392	1
1528081004.000134000	50.2375	256	1
1528081004.019533000	50.2569	87	0
1528081004.027820000	50.2652	87	0
1528081004.166621000	50.404	233	0
1528081004.168112000	50.4055	148	0
1528081004.170770000	50.4081	107	1
1528081004.171340000	50.4087	92	0
1528081004.172766000	50.4101	89	0
1528081004.174755000	50.4121	101	1
1528081004.427888000	50.6652	392	1
1528081004.427955000	50.6653	258	1
1528081004.457043000	50.6944	87	0
1528081004.598437000	50.8358	256	0
1528081004.599855000	50.8372	148	0
1528081004.602839000	50.8402	104	1
1528081004.603675000	50.841	92	0
1528081004.605084000	50.8424	257	0
1528081004.607848000	50.8452	101	1
1528081004.881374000	51.1187	391	1
1528081004.881465000	51.1188	260	1
1528081004.900267000	51.1376	87	0
1528081005.166101000	51.4034	235	0
1528081005.167662000	51.405	148	0
1528081005.169041000	51.4064	92	0
1528081005.169870000	51.4072	107	1
1528081005.170560000	51.4079	169	0
1528081005.173872000	51.4112	98	1
1528081005.347719000	51.5851	396	1
1528081005.347802000	51.5851	438	1
1528081005.377918000	51.6153	87	0
1528081005.626930000	51.8643	298	0
1528081005.628532000	51.8659	148	0
1528081005.630729000	51.8681	92	0
1528081005.630946000	51.8683	107	1
1528081005.632140000	51.8695	92	0
1528081005.635909000	51.8732	98	1
1528081005.657937000	51.8953	395	1
1528081005.658000000	51.8953	314	1
1528081005.677279000	51.9146	87	0
1528081005.818860000	52.0562	254	0
1528081005.820301000	52.0576	148	0
1528081005.822900000	52.0602	104	1
1528081005.824703000	52.062	92	0
1528081005.826151000	52.0635	220	0
1528081005.828892000	52.0662	101	1
1528081006.734614000	52.972	1005	1
1528081006.734672000	52.972	256	1
1528081006.754741000	52.9921	87	0
1528081006.896545000	53.1339	305	0
1528081006.897989000	53.1353	148	0
1528081006.899935000	53.1373	92	0
1528081006.900970000	53.1383	107	1
1528081006.901428000	53.1388	282	0
1528081006.904958000	53.1423	98	1
1528081006.971309000	53.2086	984	1
1528081006.971371000	53.2087	256	1
1528081006.991654000	53.229	87	0
1528081007.128805000	53.3661	236	0
1528081007.130248000	53.3676	148	0
1528081007.131679000	53.369	92	0
1528081007.132972000	53.3703	107	1
1528081007.133195000	53.3705	167	0
1528081007.136918000	53.3743	98	1
1528081008.367647000	54.605	393	1
1528081008.367713000	54.6051	257	1
1528081008.386762000	54.6241	87	0
1528081008.526014000	54.7634	259	0
1528081008.527520000	54.7649	148	0
1528081008.529857000	54.7672	104	1
1528081008.529864000	54.7672	92	0
1528081008.531383000	54.7687	144	0
1528081008.533859000	54.7712	101	1
1528081008.703670000	54.941	396	1
1528081008.703729000	54.9411	259	1
1528081008.722273000	54.9596	87	0
1528081008.864011000	55.1014	233	0
1528081008.865477000	55.1028	148	0
1528081008.866840000	55.1042	92	0
1528081008.867873000	55.1052	107	1
1528081008.868472000	55.1058	192	0
1528081008.871857000	55.1092	98	1
1528081009.009058000	55.2464	392	1
1528081009.009147000	55.2465	259	1
1528081009.026993000	55.2643	87	0
1528081009.182364000	55.4197	309	0
1528081009.183806000	55.4211	148	0
1528081009.185890000	55.4232	104	1
1528081009.186880000	55.4242	92	0
1528081009.188452000	55.4258	159	0
1528081009.190877000	55.4282	101	1
1528081009.405208000	55.6425	396	1
1528081009.405274000	55.6426	257	1
1528081009.424715000	55.6621	87	0
1528081009.560879000	55.7982	288	0
1528081009.562306000	55.7996	148	0
1528081009.564914000	55.8023	104	1
1528081009.565139000	55.8025	92	0
1528081009.566635000	55.804	198	0
1528081009.568903000	55.8062	101	1
1528081009.742271000	55.9796	391	1
1528081009.742347000	55.9797	257	1
1528081009.760813000	55.9982	87	0
1528081009.901880000	56.1392	235	0
1528081009.903309000	56.1406	148	0
1528081009.906036000	56.1434	104	1
1528081009.906474000	56.1438	92	0
1528081009.907988000	56.1453	292	0
1528081009.910121000	56.1475	101	1
1528081010.097904000	56.3352	392	1
1528081010.097987000	56.3353	256	1
1528081010.116878000	56.3542	87	0
1528081010.259626000	56.497	233	0
1528081010.260997000	56.4983	148	0
1528081010.262717000	56.5001	92	0
1528081010.263961000	56.5013	107	1
1528081010.264184000	56.5015	231	0
1528081010.267974000	56.5053	98	1
1528081010.545289000	56.7826	391	1
1528081010.545353000	56.7827	259	1
1528081010.565837000	56.8032	87	0
1528081010.700272000	56.9376	256	0
1528081010.701761000	56.9391	148	0
1528081010.703978000	56.9413	104	1
1528081010.704229000	56.9416	92	0
1528081010.705675000	56.943	148	0
1528081010.707974000	56.9453	101	1
1528081012.087379000	58.3247	392	1
1528081012.087444000	58.3248	256	1
1528081012.105890000	58.3432	87	0
1528081012.246422000	58.4838	325	0
1528081012.247915000	58.4853	148	0
1528081012.250606000	58.4879	104	1
1528081012.250710000	58.488	92	0
1528081012.252171000	58.4895	330	0
1528081012.254610000	58.492	101	1
1528081012.303821000	58.5412	391	1
1528081012.303880000	58.5412	257	1
1528081012.323492000	58.5608	87	0
1528081012.461105000	58.6984	256	0
1528081012.462581000	58.6999	148	0
1528081012.464659000	58.702	104	1
1528081012.464989000	58.7023	92	0
1528081012.466459000	58.7038	162	0
1528081012.468660000	58.706	101	1
1528081012.522155000	58.7595	372	1
1528081012.522254000	58.7596	1412	1
1528081012.522291000	58.7596	1412	1
1528081012.522325000	58.7597	1412	1
1528081012.522358000	58.7597	552	1
1528081012.542657000	58.78	87	0
1528081012.636674000	58.874	431	0
1528081012.640620000	58.878	101	1
1528081012.643440000	58.8808	80	0
1528081012.647701000	58.885	98	1
1528081012.990007000	59.2273	1005	1
1528081012.990088000	59.2274	376	1
1528081013.009604000	59.2469	87	0
1528081013.147182000	59.3845	255	0
1528081013.148665000	59.386	148	0
1528081013.150638000	59.388	104	1
1528081013.152776000	59.3901	92	0
1528081013.154239000	59.3916	314	0
1528081013.156664000	59.394	101	1
1528081013.230983000	59.4683	987	1
1528081013.231069000	59.4684	314	1
1528081013.249284000	59.4866	87	0
1528081013.524005000	59.7613	309	0
1528081013.525375000	59.7627	148	0
1528081013.527757000	59.7651	104	1
1528081013.528495000	59.7658	92	0
1528081013.529939000	59.7673	129	0
1528081013.532733000	59.7701	101	1
1528081013.686952000	59.9243	393	1
1528081013.687012000	59.9244	376	1
1528081013.705670000	59.943	87	0
1528081013.843052000	60.0804	233	0
1528081013.844543000	60.0819	148	0
1528081013.846745000	60.0841	104	1
1528081013.850375000	60.0877	92	0
1528081013.851883000	60.0892	227	0
1528081013.853737000	60.0911	101	1
1528081014.650334000	60.8877	392	1
1528081014.650419000	60.8878	257	1
1528081014.668773000	60.9061	87	0
1528081014.809654000	61.047	258	0
1528081014.811089000	61.0484	148	0
1528081014.813746000	61.0511	104	1
1528081014.817206000	61.0545	92	0
1528081014.818720000	61.0561	322	0
1528081014.820739000	61.0581	101	1
1528081014.939105000	61.1764	396	1
1528081014.939195000	61.1765	256	1
1528081014.963530000	61.2009	87	0
1528081015.101353000	61.3387	233	0
1528081015.102792000	61.3401	148	0
1528081015.104819000	61.3422	104	1
1528081015.105532000	61.3429	92	0
1528081015.106996000	61.3443	278	0
1528081015.108742000	61.3461	101	1
1528081015.179206000	61.4165	394	1
1528081015.179376000	61.4167	258	1
1528081015.197684000	61.435	87	0
1528081015.204398000	61.4417	87	0
1528081015.345721000	61.5831	307	0
1528081015.347152000	61.5845	148	0
1528081015.349765000	61.5871	92	0
1528081015.349855000	61.5872	107	1
1528081015.351231000	61.5886	124	0
1528081015.353823000	61.5912	101	1
1528081015.600144000	61.8375	396	1
1528081015.600205000	61.8375	261	1
1528081015.618821000	61.8562	87	0
1528081015.756109000	61.9934	288	0
1528081015.757635000	61.995	148	0
1528081015.759858000	61.9972	104	1
1528081015.760646000	61.998	92	0
1528081015.762037000	61.9994	320	0
1528081015.764866000	62.0022	101	1
1528081015.986243000	62.2236	395	1
1528081015.986333000	62.2237	259	1
1528081016.003866000	62.2412	87	0
1528081016.142015000	62.3794	236	0
1528081016.143512000	62.3809	148	0
1528081016.145881000	62.3832	104	1
1528081016.146624000	62.384	92	0
1528081016.148058000	62.3854	255	0
1528081016.150824000	62.3882	101	1
1528081016.343121000	62.5805	393	1
1528081016.343218000	62.5806	258	1
1528081016.361318000	62.5987	87	0
1528081016.502199000	62.7395	255	0
1528081016.503632000	62.741	148	0
1528081016.505893000	62.7432	104	1
1528081016.506000000	62.7433	92	0
1528081016.507432000	62.7448	273	0
1528081016.509892000	62.7472	101	1
1528081016.780344000	63.0177	391	1
1528081016.780408000	63.0177	261	1
1528081016.800002000	63.0373	87	0
1528081016.941577000	63.1789	235	0
1528081016.943012000	63.1804	148	0
1528081016.945949000	63.1833	104	1
1528081017.135072000	63.3724	92	0
1528081017.136557000	63.3739	258	0
1528081017.138962000	63.3763	101	1
1528081017.206296000	63.4436	396	1
1528081017.206387000	63.4437	260	1
1528081017.240003000	63.4773	396	1
1528081017.241331000	63.4787	87	0
1528081017.260754000	63.4981	87	0
1528081017.384370000	63.6217	326	0
1528081017.385798000	63.6231	148	0
1528081017.387946000	63.6253	107	1
1528081017.390097000	63.6274	92	0
1528081017.391593000	63.6289	102	0
1528081017.393956000	63.6313	101	1
1528081017.610248000	63.8476	392	1
1528081017.610315000	63.8477	261	1
1528081017.628625000	63.866	87	0
1528081017.887281000	64.1246	235	0
1528081017.888771000	64.1261	148	0
1528081017.890979000	64.1283	104	1
1528081017.891950000	64.1293	92	0
1528081017.893338000	64.1307	229	0
1528081017.895978000	64.1333	101	1
1528081017.926367000	64.1637	1002	1
1528081017.926433000	64.1638	258	1
1528081017.946801000	64.1841	87	0
1528081018.087471000	64.3248	233	0
1528081018.088954000	64.3263	148	0
1528081018.090993000	64.3283	104	1
1528081018.091934000	64.3293	92	0
1528081018.093384000	64.3307	300	0
1528081018.095987000	64.3333	101	1
1528081018.147989000	64.3853	985	1
1528081018.148061000	64.3854	258	1
1528081018.167426000	64.4048	87	0
1528081018.320184000	64.5575	235	0
1528081018.321615000	64.559	148	0
1528081018.324006000	64.5613	104	1
1528081018.324511000	64.5619	92	0
1528081018.325949000	64.5633	236	0
1528081018.328006000	64.5653	101	1
1528081018.402297000	64.6396	392	1
1528081018.402390000	64.6397	261	1
1528081018.421239000	64.6586	87	0
1528081018.561004000	64.7983	300	0
1528081018.562501000	64.7998	148	0
1528081018.565015000	64.8024	104	1
1528081018.565544000	64.8029	92	0
1528081018.566984000	64.8043	158	0
1528081018.568936000	64.8063	101	1
1528081018.789253000	65.0266	393	1
1528081018.789322000	65.0267	258	1
1528081018.818460000	65.0558	87	0
1528081018.957400000	65.1947	254	0
1528081018.958889000	65.1962	148	0
1528081018.961047000	65.1984	104	1
1528081018.962084000	65.1994	92	0
1528081018.963560000	65.2009	108	0
1528081018.966023000	65.2034	101	1
1528081019.246312000	65.4837	391	1
1528081019.246375000	65.4837	259	1
1528081019.265788000	65.5031	87	0
1528081019.519674000	65.757	306	0
1528081019.521055000	65.7584	148	0
1528081019.524027000	65.7614	104	1
1528081019.525269000	65.7626	92	0
1528081019.526698000	65.764	313	0
1528081019.529021000	65.7664	101	1
1528081019.723264000	65.9606	395	1
1528081019.723324000	65.9607	258	1
1528081019.744233000	65.9816	87	0
1528081019.888018000	66.1254	233	0
1528081019.889468000	66.1268	148	0
1528081019.892036000	66.1294	104	1
1528081019.894427000	66.1318	92	0
1528081019.895871000	66.1332	213	0
1528081019.898091000	66.1354	101	1
1528081020.213791000	66.4511	396	1
1528081020.213882000	66.4512	440	1
1528081020.232535000	66.4699	87	0
1528081020.377803000	66.6151	256	0
1528081020.379229000	66.6166	148	0
1528081020.381852000	66.6192	92	0
1528081020.382086000	66.6194	107	1
1528081020.383318000	66.6207	275	0
1528081020.387081000	66.6244	98	1
1528081020.521294000	66.7586	395	1
1528081020.521390000	66.7587	316	1
1528081020.541905000	66.7792	87	0
1528081020.797754000	67.0351	233	0
1528081020.799184000	67.0365	148	0
1528081020.800614000	67.038	92	0
1528081020.801999000	67.0393	157	0
1528081020.802110000	67.0394	107	1
1528081020.806078000	67.0434	98	1
1528081020.980441000	67.2178	396	1
1528081020.980527000	67.2179	254	1
1528081020.998783000	67.2361	87	0
1528081021.140693000	67.378	307	0
1528081021.142125000	67.3795	148	0
1528081021.143860000	67.3812	92	0
1528081021.144106000	67.3814	107	1
1528081021.145304000	67.3826	99	0
1528081021.149094000	67.3864	98	1
1528081021.658106000	67.8954	395	1
1528081021.658189000	67.8955	259	1
1528081021.677226000	67.9146	87	0
1528081021.819765000	68.0571	290	0
1528081021.821176000	68.0585	148	0
1528081021.823236000	68.0606	92	0
1528081021.823232000	68.0606	104	1
1528081021.824759000	68.0621	338	0
1528081021.827214000	68.0646	101	1
1528081022.002579000	68.2399	397	1
1528081022.002635000	68.24	260	1
1528081022.021526000	68.2589	87	0
1528081022.161959000	68.3993	233	0
1528081022.163385000	68.4007	148	0
1528081022.166122000	68.4035	92	0
1528081022.166185000	68.4035	104	1
1528081022.167604000	68.4049	116	0
1528081022.170217000	68.4076	101	1
1528081022.228480000	68.4658	392	1
1528081022.228540000	68.4659	258	1
1528081022.247188000	68.4845	87	0
1528081022.387842000	68.6252	258	0
1528081022.389205000	68.6265	148	0
1528081022.392240000	68.6296	104	1
1528081022.393517000	68.6309	92	0
1528081022.394942000	68.6323	85	0
1528081022.397229000	68.6346	101	1
1528081022.486580000	68.7239	1006	1
1528081022.486638000	68.724	261	1
1528081022.505590000	68.7429	87	0
1528081022.643443000	68.8808	235	0
1528081022.644878000	68.8822	148	0
1528081022.647254000	68.8846	104	1
1528081022.647512000	68.8849	92	0
1528081022.648996000	68.8863	242	0
1528081022.651272000	68.8886	101	1
1528081022.873141000	69.1105	986	1
1528081022.873237000	69.1106	258	1
1528081022.894182000	69.1315	87	0
1528081023.032424000	69.2698	305	0
1528081023.033858000	69.2712	148	0
1528081023.036264000	69.2736	104	1
1528081023.037564000	69.2749	92	0
1528081023.039030000	69.2764	115	0
1528081023.041260000	69.2786	101	1
1528081023.207275000	69.4446	373	1
1528081023.207379000	69.4447	1412	1
1528081023.207415000	69.4448	1412	1
1528081023.207444000	69.4448	1412	1
1528081023.207464000	69.4448	250	1
1528081023.224983000	69.4623	87	0
1528081023.287450000	69.5248	325	1
1528081023.287537000	69.5249	260	1
1528081023.305494000	69.5428	87	0
1528081023.316656000	69.554	391	0
1528081023.320280000	69.5576	104	1
1528081023.321657000	69.559	80	0
1528081023.325279000	69.5626	98	1
1528081023.448185000	69.6855	268	0
1528081023.449616000	69.687	148	0
1528081023.452079000	69.6894	92	0
1528081023.452325000	69.6897	104	1
1528081023.453586000	69.6909	313	0
1528081023.457284000	69.6946	98	1
1528081023.634328000	69.8717	392	1
1528081023.634393000	69.8717	260	1
1528081023.653800000	69.8911	87	0
1528081023.793299000	70.0306	275	0
1528081023.794784000	70.0321	148	0
1528081023.797318000	70.0347	104	1
1528081023.797906000	70.0352	92	0
1528081023.799296000	70.0366	284	0
1528081023.801315000	70.0387	101	1
1528081023.873856000	70.1112	392	1
1528081023.873925000	70.1113	259	1
1528081023.893635000	70.131	87	0
1528081024.036318000	70.2737	257	0
1528081024.037883000	70.2752	148	0
1528081024.040330000	70.2777	104	1
1528081024.040703000	70.278	92	0
1528081024.042149000	70.2795	128	0
1528081024.044319000	70.2817	101	1
1528081024.258691000	70.496	393	1
1528081024.258755000	70.4961	259	1
1528081024.277338000	70.5147	87	0
1528081024.413336000	70.6507	308	0
1528081024.414731000	70.6521	148	0
1528081024.417303000	70.6546	104	1
1528081024.418174000	70.6555	92	0
1528081024.419643000	70.657	313	0
1528081024.422638000	70.66	101	1
1528081024.614657000	70.852	392	1
1528081024.614732000	70.8521	261	1
1528081024.632989000	70.8703	87	0
1528081024.773598000	71.0109	233	0
1528081024.774999000	71.0123	148	0
1528081024.777401000	71.0147	104	1
1528081024.778282000	71.0156	92	0
1528081024.779643000	71.017	132	0
1528081024.782379000	71.0197	101	1
1528081025.141941000	71.3793	391	1
1528081025.142009000	71.3793	260	1
1528081025.174446000	71.4118	391	1
1528081025.185240000	71.4226	87	0
1528081025.195051000	71.4324	87	0
1528081025.318374000	71.5557	233	0
1528081025.319805000	71.5571	148	0
1528081025.322029000	71.5594	92	0
1528081025.322337000	71.5597	110	1
1528081025.323552000	71.5609	302	0
1528081025.327415000	71.5648	98	1
1528081025.444745000	71.6821	394	1
1528081025.444815000	71.6822	258	1
1528081025.464444000	71.7018	87	0
1528081025.605059000	71.8424	256	0
1528081025.606477000	71.8438	148	0
1528081025.607975000	71.8453	92	0
1528081025.609372000	71.8467	107	1
1528081025.609410000	71.8468	309	0
1528081025.613335000	71.8507	98	1
1528081025.654218000	71.8916	391	1
1528081025.654309000	71.8916	258	1
1528081025.672626000	71.91	87	0
1528081025.814581000	72.0519	307	0
1528081025.816017000	72.0534	148	0
1528081025.818442000	72.0558	104	1
1528081025.818849000	72.0562	92	0
1528081025.820300000	72.0576	256	0
1528081025.822364000	72.0597	101	1
1528081026.100718000	72.3381	392	1
1528081026.100781000	72.3381	261	1
1528081026.120251000	72.3576	87	0
1528081026.210001000	72.4473	307	1
1528081026.210092000	72.4474	1412	1
1528081026.210117000	72.4475	1412	1
1528081026.210139000	72.4475	1412	1
1528081026.210186000	72.4475	1412	1
1528081026.210220000	72.4476	1412	1
1528081026.210255000	72.4476	1412	1
1528081026.210288000	72.4476	1412	1
1528081026.210331000	72.4477	1412	1
1528081026.210365000	72.4477	1412	1
1528081026.210399000	72.4477	1412	1
1528081026.210433000	72.4478	1412	1
1528081026.210462000	72.4478	1412	1
1528081026.212407000	72.4497	1412	1
1528081026.212439000	72.4498	772	1
1528081026.228655000	72.466	87	0
1528081026.236426000	72.4738	87	0
1528081026.247746000	72.4851	87	0
1528081026.259220000	72.4966	265	0
1528081026.262335000	72.4997	148	0
1528081026.263468000	72.5008	113	1
1528081026.263795000	72.5011	92	0
1528081026.265246000	72.5026	331	0
1528081026.267392000	72.5047	101	1
1528081026.343291000	72.5806	382	0
1528081026.347485000	72.5848	98	1
1528081026.348367000	72.5857	80	0
1528081026.352455000	72.5898	98	1
1528081026.484084000	72.7214	393	1
1528081026.484170000	72.7215	259	1
1528081026.502908000	72.7402	87	0
1528081026.644783000	72.8821	258	0
1528081026.646217000	72.8836	148	0
1528081026.648493000	72.8858	104	1
1528081026.648562000	72.8859	92	0
1528081026.650020000	72.8874	331	0
1528081026.652456000	72.8898	101	1
1528081026.859638000	73.097	1003	1
1528081026.859705000	73.097	258	1
1528081026.882611000	73.12	87	0
1528081026.897481000	73.1348	87	0
1528081027.031490000	73.2688	303	0
1528081027.032989000	73.2703	148	0
1528081027.035509000	73.2728	107	1
1528081027.035931000	73.2733	92	0
1528081027.037374000	73.2747	146	0
1528081027.039497000	73.2768	101	1
1528081027.298074000	73.5354	988	1
1528081027.298147000	73.5355	262	1
1528081027.319088000	73.5564	87	0
1528081027.471302000	73.7086	258	0
1528081027.472727000	73.7101	148	0
1528081027.475449000	73.7128	92	0
1528081027.475527000	73.7129	104	1
1528081027.476914000	73.7143	232	0
1528081027.479548000	73.7169	101	1
1528081027.803741000	74.0411	396	1
1528081027.803804000	74.0411	261	1
1528081027.822479000	74.0598	87	0
1528081028.063017000	74.3004	233	0
1528081028.064505000	74.3018	148	0
1528081028.066573000	74.3039	104	1
1528081028.067852000	74.3052	92	0
1528081028.069233000	74.3066	194	0
1528081028.071495000	74.3088	101	1
1528081028.258429000	74.4958	391	1
1528081028.258531000	74.4959	261	1
1528081028.278034000	74.5154	87	0
1528081028.414533000	74.6519	256	0
1528081028.415964000	74.6533	148	0
1528081028.418606000	74.6559	104	1
1528081028.419551000	74.6569	92	0
1528081028.420948000	74.6583	215	0
1528081028.423603000	74.6609	101	1
1528081028.563999000	74.8013	392	1
1528081028.564092000	74.8014	259	1
1528081028.582943000	74.8203	87	0
1528081028.723333000	74.9607	275	0
1528081028.724699000	74.962	148	0
1528081028.726189000	74.9635	92	0
1528081028.727637000	74.965	107	1
1528081028.727852000	74.9652	312	0
1528081028.731603000	74.9689	98	1
1528081028.959737000	75.1971	391	1
1528081028.959837000	75.1972	258	1
1528081028.977997000	75.2153	87	0
1528081029.119782000	75.3571	255	0
1528081029.121217000	75.3586	148	0
1528081029.123622000	75.361	104	1
1528081029.124636000	75.362	92	0
1528081029.126083000	75.3634	125	0
1528081029.128596000	75.3659	101	1
1528081029.397857000	75.6352	392	1
1528081029.397930000	75.6353	259	1
1528081029.434644000	75.672	392	1
1528081029.441226000	75.6786	87	0
1528081029.455075000	75.6924	87	0
1528081029.581594000	75.8189	306	0
1528081029.583002000	75.8203	148	0
1528081029.585656000	75.823	107	1
1528081029.585894000	75.8232	92	0
1528081029.587339000	75.8247	184	0
1528081029.589670000	75.827	101	1
1528081029.893892000	76.1312	391	1
1528081029.893986000	76.1313	262	1
1528081029.911973000	76.1493	87	0
1528081030.064647000	76.302	233	0
1528081030.066037000	76.3034	148	0
1528081030.068693000	76.306	104	1
1528081030.069127000	76.3065	92	0
1528081030.070534000	76.3079	275	0
1528081030.072699000	76.31	101	1
1528081030.247877000	76.4852	392	1
1528081030.247969000	76.4853	259	1
1528081030.267930000	76.5053	87	0
1528081030.406229000	76.6436	256	0
1528081030.407710000	76.6451	148	0
1528081030.409640000	76.647	104	1
1528081030.410532000	76.6479	92	0
1528081030.411957000	76.6493	221	0
1528081030.414710000	76.6521	101	1
1528081030.604015000	76.8414	396	1
1528081030.604110000	76.8414	260	1
1528081030.633539000	76.8709	87	0
1528081030.777620000	77.015	235	0
1528081030.779084000	77.0164	148	0
1528081030.781726000	77.0191	104	1
1528081030.782291000	77.0196	92	0
1528081030.783687000	77.021	125	0
1528081030.785740000	77.0231	101	1
1528081031.052034000	77.2894	393	1
1528081031.052093000	77.2894	260	1
1528081031.071178000	77.3085	87	0
1528081031.214017000	77.4514	310	0
1528081031.215495000	77.4528	148	0
1528081031.217729000	77.4551	92	0
1528081031.217817000	77.4552	104	1
1528081031.219264000	77.4566	298	0
1528081031.221741000	77.4591	101	1
1528081031.516114000	77.7535	398	1
1528081031.516173000	77.7535	264	1
1528081031.535400000	77.7727	87	0
1528081031.680783000	77.9181	287	0
1528081031.682206000	77.9195	148	0
1528081031.683694000	77.921	92	0
1528081031.684768000	77.9221	107	1
1528081031.685158000	77.9225	205	0
1528081031.688755000	77.9261	98	1
1528081031.860212000	78.0976	1004	1
1528081031.860305000	78.0976	259	1
1528081031.878687000	78.116	87	0
1528081032.025536000	78.2629	233	0
1528081032.026979000	78.2643	148	0
1528081032.029781000	78.2671	104	1
1528081032.030039000	78.2674	92	0
1528081032.031542000	78.2689	238	0
1528081032.033776000	78.2711	101	1
1528081032.307349000	78.5447	988	1
1528081032.307407000	78.5447	258	1
1528081032.327226000	78.5646	87	0
1528081032.465105000	78.7024	255	0
1528081032.466596000	78.7039	148	0
1528081032.468814000	78.7062	104	1
1528081032.468867000	78.7062	92	0
1528081032.470397000	78.7077	327	0
1528081032.472801000	78.7101	101	1
1528081033.442501000	79.6798	390	1
1528081033.442567000	79.6799	260	1
1528081033.460910000	79.6983	87	0
1528081033.597256000	79.8346	254	0
1528081033.598824000	79.8362	148	0
1528081033.601030000	79.8384	104	1
1528081033.601827000	79.8392	92	0
1528081033.603239000	79.8406	261	0
1528081033.606043000	79.8434	101	1
1528081033.680297000	79.9176	394	1
1528081033.680387000	79.9177	261	1
1528081033.698251000	79.9356	87	0
1528081033.837007000	80.0743	302	0
1528081033.838513000	80.0759	148	0
1528081033.841040000	80.0784	104	1
1528081033.841550000	80.0789	92	0
1528081033.842998000	80.0803	226	0
1528081033.845049000	80.0824	101	1
1528081034.066533000	80.3039	391	1
1528081034.066607000	80.3039	259	1
1528081034.084968000	80.3223	87	0
1528081034.223411000	80.4608	236	0
1528081034.224907000	80.4622	148	0
1528081034.227073000	80.4644	104	1
1528081034.229384000	80.4667	92	0
1528081034.230835000	80.4682	203	0
1528081034.233045000	80.4704	101	1
1528081034.502466000	80.7398	393	1
1528081034.502528000	80.7399	261	1
1528081034.531728000	80.7691	87	0
1528081034.537040000	80.7744	87	0
1528081034.674666000	80.912	258	0
1528081034.676089000	80.9134	148	0
1528081034.678093000	80.9154	107	1
1528081034.678971000	80.9163	92	0
1528081034.680345000	80.9177	137	0
1528081034.683075000	80.9204	101	1
1528081034.878306000	81.1156	392	1
1528081034.878373000	81.1157	258	1
1528081034.896948000	81.1343	87	0
1528081035.035120000	81.2725	233	0
1528081035.036616000	81.274	148	0
1528081035.039109000	81.2764	104	1
1528081035.041734000	81.2791	92	0
1528081035.043124000	81.2805	290	0
1528081035.045107000	81.2824	101	1
1528081035.329228000	81.5666	391	1
1528081035.329295000	81.5666	259	1
1528081035.347830000	81.5852	87	0
1528081035.486695000	81.724	300	0
1528081035.488151000	81.7255	148	0
1528081035.490182000	81.7275	104	1
1528081035.491183000	81.7285	92	0
1528081035.492676000	81.73	136	0
1528081035.495171000	81.7325	101	1
1528081035.753713000	81.9911	393	1
1528081035.753772000	81.9911	259	1
1528081035.772871000	82.0102	87	0
1528081035.913898000	82.1512	255	0
1528081035.915329000	82.1527	148	0
1528081035.917612000	82.155	92	0
1528081035.918203000	82.1555	107	1
1528081035.919056000	82.1564	203	0
1528081035.923211000	82.1606	98	1
1528081035.969244000	82.2066	392	1
1528081035.969334000	82.2067	258	1
1528081035.992298000	82.2296	87	0
1528081036.126137000	82.3635	285	0
1528081036.127605000	82.3649	148	0
1528081036.130225000	82.3676	104	1
1528081036.131013000	82.3684	92	0
1528081036.132514000	82.3699	332	0
1528081036.135209000	82.3725	101	1
1528081036.197275000	82.4346	392	1
1528081036.197348000	82.4347	258	1
1528081036.217169000	82.4545	87	0
1528081036.355209000	82.5925	232	0
1528081036.356633000	82.594	148	0
1528081036.359173000	82.5965	104	1
1528081036.360273000	82.5976	92	0
1528081036.361736000	82.5991	206	0
[truncated: 715 more rows]
