# Supplementary material for: Method for multi-task learning fusion network traffic classification to address small sample labels
Source: Sci Rep. 2024 Jan 30;14:2518. doi: 10.1038/s41598-024-51933-8 (PMC10827795; doi:10.1038/s41598-024-51933-8)
Supplement: Supplementary file 2 — Supplementary Information 2. [file 41598_2024_51933_MOESM2_ESM.zip › QUIC Dataset/QUIC Dataset/pretraining/Google Doc/GoogleDoc-1176.txt]

1527736476.079220000	0	296	1
1527736476.106964000	0.0277441	87	0
1527736476.322647000	0.243427	304	0
1527736476.323905000	0.244685	1412	0
1527736476.325164000	0.245944	1412	0
1527736476.326480000	0.24726	1412	0
1527736476.327711000	0.248491	180	0
1527736476.327803000	0.248583	110	1
1527736476.329061000	0.249841	1412	0
1527736476.330321000	0.251101	1412	0
1527736476.331571000	0.252351	1412	0
1527736476.332794000	0.253574	188	0
1527736476.333012000	0.253792	104	1
1527736476.334058000	0.254838	715	0
1527736476.335330000	0.25611	1412	0
1527736476.336586000	0.257366	1412	0
1527736476.337820000	0.2586	694	0
1527736476.339137000	0.259917	1412	0
1527736476.340390000	0.26117	1412	0
1527736476.341728000	0.262508	1412	0
1527736476.342956000	0.263736	188	0
1527736476.343515000	0.264295	125	1
1527736476.362386000	0.283166	1188	0
1527736476.364192000	0.284972	1412	0
1527736476.365450000	0.28623	1412	0
1527736476.366705000	0.287485	1412	0
1527736476.366864000	0.287644	107	1
1527736476.367952000	0.288732	198	0
1527736476.369379000	0.290159	1412	0
1527736476.370653000	0.291433	1412	0
1527736476.371895000	0.292675	1412	0
1527736476.372781000	0.293561	107	1
1527736476.373115000	0.293895	173	0
1527736476.374400000	0.29518	1412	0
1527736476.375664000	0.296444	1412	0
1527736476.376912000	0.297692	1412	0
1527736476.378138000	0.298918	180	0
1527736476.379533000	0.300313	1412	0
1527736476.380788000	0.301568	1412	0
1527736476.382046000	0.302826	1412	0
1527736476.382685000	0.303465	104	1
1527736476.383258000	0.304038	188	0
1527736476.384549000	0.305329	1412	0
1527736476.385801000	0.306581	1412	0
1527736476.387054000	0.307834	1412	0
1527736476.387833000	0.308613	122	1
1527736476.388270000	0.30905	180	0
1527736476.389579000	0.310359	325	0
1527736476.390863000	0.311643	1412	0
1527736476.392083000	0.312863	147	0
1527736476.392788000	0.313568	107	1
1527736476.393366000	0.314146	1412	0
1527736476.394631000	0.315411	1412	0
1527736476.395887000	0.316667	1412	0
1527736476.397122000	0.317902	895	0
1527736476.397887000	0.318667	98	1
1527736476.398380000	0.31916	1412	0
1527736476.399689000	0.320469	1412	0
1527736476.400944000	0.321724	1412	0
1527736476.402183000	0.322963	791	0
1527736476.403807000	0.324587	116	1
1527736476.746326000	0.667106	319	1
1527736476.746421000	0.667201	1412	1
1527736476.746456000	0.667236	916	1
1527736476.752372000	0.673152	217	1
1527736476.778131000	0.698911	87	0
1527736476.914025000	0.834805	324	0
1527736476.915671000	0.836451	1412	0
1527736476.916929000	0.837709	1412	0
1527736476.918177000	0.838957	1412	0
1527736476.918815000	0.839595	110	1
1527736476.919478000	0.840258	180	0
1527736476.920772000	0.841552	1412	0
1527736476.922027000	0.842807	1412	0
1527736476.923270000	0.84405	1071	0
1527736476.923802000	0.844582	107	1
1527736476.924496000	0.845276	92	0
1527736476.925755000	0.846535	275	0
1527736476.928853000	0.849633	101	1
1527736476.937012000	0.857792	376	0
1527736476.941213000	0.861993	80	0
1527736476.941889000	0.862669	101	1
1527736477.005594000	0.926374	216	1
1527736477.034498000	0.955278	87	0
1527736477.127817000	1.0486	404	0
1527736477.129114000	1.04989	1115	0
1527736477.130469000	1.05125	92	0
1527736477.131735000	1.05252	97	0
1527736477.133048000	1.05383	110	1
1527736478.414836000	2.33562	320	1
1527736478.442782000	2.36356	87	0
1527736478.596373000	2.51715	278	0
1527736478.597568000	2.51835	1412	0
1527736478.598815000	2.51959	997	0
1527736478.600184000	2.52096	92	0
1527736478.600951000	2.52173	107	1
1527736478.610954000	2.53173	98	1
1527736478.639239000	2.56002	102	0
1527736478.643980000	2.56476	98	1
1527736481.602545000	5.52332	1246	1
1527736481.602627000	5.52341	1412	1
1527736481.602654000	5.52343	1412	1
1527736481.602695000	5.52347	965	1
1527736481.629733000	5.55051	87	0
1527736481.789879000	5.71066	399	0
1527736481.792656000	5.71344	80	0
1527736481.794106000	5.71489	104	1
1527736482.072494000	5.99327	324	1
1527736482.072583000	5.99336	1412	1
1527736482.072620000	5.9934	990	1
1527736482.075408000	5.99619	225	1
1527736482.075515000	5.99629	1412	1
1527736482.075561000	5.99634	1412	1
1527736482.075600000	5.99638	1412	1
1527736482.075634000	5.99641	1412	1
1527736482.075672000	5.99645	1412	1
1527736482.075713000	5.99649	1412	1
1527736482.075747000	5.99653	1412	1
1527736482.075788000	5.99657	1412	1
1527736482.075820000	5.9966	1412	1
1527736482.075865000	5.99664	1412	1
1527736482.077108000	5.99789	1412	1
1527736482.077140000	5.99792	1412	1
1527736482.077176000	5.99796	531	1
1527736482.077702000	5.99848	101	1
1527736482.081688000	6.00247	165	1
1527736482.100581000	6.02136	87	0
1527736482.104657000	6.02544	104	0
1527736482.109361000	6.03014	101	1
1527736482.122543000	6.04332	87	0
1527736482.237670000	6.15845	586	0
1527736482.241683000	6.16246	80	0
1527736482.249453000	6.17023	104	1
1527736482.558618000	6.4794	509	0
1527736482.559965000	6.48074	307	0
1527736482.561099000	6.48188	115	1
1527736482.561238000	6.48202	308	0
1527736482.564566000	6.48535	267	1
1527736482.593877000	6.51466	87	0
1527736483.023706000	6.94449	895	0
1527736483.024976000	6.94576	1412	0
1527736483.026218000	6.947	1412	0
1527736483.027474000	6.94825	1412	0
1527736483.028191000	6.94897	110	1
1527736483.028725000	6.9495	180	0
1527736483.030075000	6.95086	1412	0
1527736483.031333000	6.95211	1354	0
1527736483.032596000	6.95338	1412	0
1527736483.033851000	6.95463	1412	0
1527736483.034175000	6.95495	110	1
1527736483.035111000	6.95589	1412	0
1527736483.036357000	6.95714	188	0
1527736483.037622000	6.9584	1217	0
1527736483.040177000	6.96096	104	1
1527736483.065690000	6.98647	1412	0
1527736483.066963000	6.98774	1412	0
1527736483.068234000	6.98901	1412	0
1527736483.069530000	6.99031	188	0
1527736483.072213000	6.99299	107	1
1527736483.090909000	7.01169	94	0
1527736483.092192000	7.01297	1412	0
1527736483.093450000	7.01423	1412	0
1527736483.094790000	7.01557	1412	0
1527736483.096048000	7.01683	1412	0
1527736483.096239000	7.01702	110	1
1527736483.097304000	7.01808	1412	0
1527736483.098559000	7.01934	1412	0
1527736483.099880000	7.02066	1412	0
1527736483.101140000	7.02192	1412	0
1527736483.102167000	7.02295	107	1
1527736483.102391000	7.02317	1412	0
1527736483.103654000	7.02443	1412	0
1527736483.104916000	7.0257	1412	0
1527736483.106169000	7.02695	1412	0
1527736483.107300000	7.02808	107	1
1527736483.107415000	7.02819	1382	0
1527736483.108679000	7.02946	1412	0
1527736483.109978000	7.03076	1412	0
1527736483.111235000	7.03201	1412	0
1527736483.112185000	7.03296	107	1
1527736483.112478000	7.03326	1306	0
1527736483.113802000	7.03458	1412	0
1527736483.115065000	7.03585	1412	0
1527736483.116319000	7.0371	1412	0
1527736483.117175000	7.03796	107	1
1527736483.117579000	7.03836	1412	0
1527736483.118827000	7.03961	1412	0
1527736483.120128000	7.04091	960	0
1527736483.121396000	7.04218	1412	0
1527736483.122176000	7.04296	107	1
1527736483.122644000	7.04342	1412	0
1527736483.123884000	7.04466	664	0
1527736483.125157000	7.04594	1412	0
1527736483.126411000	7.04719	1412	0
1527736483.127178000	7.04796	107	1
1527736483.127632000	7.04841	362	0
1527736483.132208000	7.05299	98	1
1527736485.587019000	9.5078	510	1
1527736485.587096000	9.50788	294	1
1527736485.589098000	9.50988	316	1
1527736485.589158000	9.50994	1412	1
1527736485.589182000	9.50996	1412	1
1527736485.589222000	9.51	979	1
1527736485.616679000	9.53746	87	0
1527736485.639130000	9.55991	383	1
1527736485.666888000	9.58767	87	0
1527736485.752629000	9.67341	398	0
1527736485.757350000	9.67813	104	1
1527736485.759762000	9.68054	80	0
1527736485.764358000	9.68514	98	1
1527736485.843345000	9.76412	313	0
1527736485.846988000	9.76777	103	0
1527736485.848332000	9.76911	101	1
1527736485.848698000	9.76948	139	0
1527736485.853343000	9.77412	98	1
1527736485.960883000	9.88166	383	0
1527736485.962152000	9.88293	1400	0
1527736485.964670000	9.88545	513	0
1527736485.965327000	9.88611	104	1
1527736485.965926000	9.88671	592	0
1527736485.967179000	9.88796	635	0
1527736485.968427000	9.88921	467	0
1527736485.969750000	9.89053	697	0
1527736485.970360000	9.89114	107	1
1527736485.970998000	9.89178	484	0
1527736485.975313000	9.89609	98	1
1527736485.976113000	9.89689	835	0
1527736485.977365000	9.89814	649	0
1527736485.978615000	9.89939	519	0
1527736485.979924000	9.9007	439	0
1527736485.980311000	9.90109	107	1
1527736485.981187000	9.90197	701	0
1527736485.982438000	9.90322	616	0
1527736485.983689000	9.90447	558	0
1527736485.984943000	9.90572	654	0
1527736485.985311000	9.90609	107	1
1527736485.986194000	9.90697	583	0
1527736485.987451000	9.90823	689	0
1527736485.990315000	9.91109	101	1
1527736485.990945000	9.91173	92	0
1527736485.992330000	9.91311	100	0
1527736485.995314000	9.91609	101	1
1527736486.556245000	10.477	399	1
1527736486.556319000	10.4771	109	1
1527736486.564911000	10.4857	304	1
1527736486.567898000	10.4887	479	1
1527736486.567976000	10.4888	87	1
1527736486.584996000	10.5058	87	0
1527736486.597769000	10.5185	87	0
1527736486.822514000	10.7433	429	0
1527736486.823753000	10.7445	151	0
1527736486.827347000	10.7481	92	0
1527736486.827458000	10.7482	107	1
1527736486.828620000	10.7494	141	0
1527736486.832415000	10.7532	101	1
1527736486.848849000	10.7696	235	0
1527736486.850146000	10.7709	103	0
1527736486.851401000	10.7722	92	0
1527736486.852693000	10.7735	148	0
1527736486.854389000	10.7752	107	1
1527736486.980154000	10.9009	268	0
1527736486.981440000	10.9022	140	0
1527736486.982717000	10.9035	92	0
1527736486.984514000	10.9053	229	0
1527736486.985393000	10.9062	107	1
1527736487.384780000	11.3056	487	1
1527736487.384865000	11.3056	94	1
1527736487.413992000	11.3348	87	0
1527736487.420605000	11.3414	87	0
1527736487.459841000	11.3806	344	1
1527736487.459922000	11.3807	254	1
1527736487.488850000	11.4096	87	0
1527736487.575025000	11.4958	261	0
1527736487.577886000	11.4987	368	0
1527736487.579179000	11.5	108	0
1527736487.579726000	11.5005	107	1
1527736488.146504000	12.0673	289	0
1527736488.147817000	12.0686	146	0
1527736488.149210000	12.07	92	0
1527736488.150464000	12.0712	203	0
1527736488.151476000	12.0723	107	1
1527736488.215505000	12.1363	361	1
1527736488.217615000	12.1384	296	1
1527736488.217777000	12.1386	289	0
1527736488.222507000	12.1433	98	1
1527736488.266903000	12.1877	87	0
1527736488.267631000	12.1884	466	1
1527736488.294091000	12.2149	323	1
1527736488.294179000	12.215	254	1
1527736488.348011000	12.2688	87	0
1527736488.356273000	12.2771	87	0
1527736488.357593000	12.2784	87	0
1527736488.448694000	12.3695	233	0
1527736488.450059000	12.3708	118	0
1527736488.451313000	12.3721	92	0
1527736488.452564000	12.3733	115	0
1527736488.453487000	12.3743	119	1
1527736488.484271000	12.4051	256	0
1527736488.485485000	12.4063	146	0
1527736488.488366000	12.4091	92	0
1527736488.489494000	12.4103	104	1
1527736488.489722000	12.4105	258	0
1527736488.494071000	12.4149	557	0
1527736488.495054000	12.4158	101	1
1527736488.495385000	12.4162	801	0
1527736488.496720000	12.4175	92	0
1527736488.497991000	12.4188	183	0
1527736488.500532000	12.4213	104	1
1527736488.557008000	12.4778	1328	1
1527736488.557154000	12.4779	1412	1
1527736488.557192000	12.478	1412	1
1527736488.557228000	12.478	1412	1
1527736488.557264000	12.478	1412	1
1527736488.557301000	12.4781	1412	1
1527736488.557334000	12.4781	1412	1
1527736488.557370000	12.4781	1412	1
1527736488.557404000	12.4782	1412	1
1527736488.557438000	12.4782	1412	1
1527736488.557476000	12.4783	1412	1
1527736488.557515000	12.4783	1412	1
1527736488.557567000	12.4783	1412	1
1527736488.557604000	12.4784	1412	1
1527736488.559470000	12.4802	1412	1
1527736488.559494000	12.4803	1412	1
1527736488.559529000	12.4803	1412	1
1527736488.559564000	12.4803	1412	1
1527736488.559600000	12.4804	1412	1
1527736488.559636000	12.4804	1412	1
1527736488.561462000	12.4822	1412	1
1527736488.561496000	12.4823	1412	1
1527736488.561524000	12.4823	1412	1
1527736488.561569000	12.4823	1412	1
1527736488.561591000	12.4824	1412	1
1527736488.561614000	12.4824	1412	1
1527736488.563464000	12.4842	1412	1
1527736488.563488000	12.4843	1412	1
1527736488.563510000	12.4843	1412	1
1527736488.563555000	12.4843	1412	1
1527736488.563590000	12.4844	1412	1
1527736488.563625000	12.4844	1412	1
1527736488.563658000	12.4844	1412	1
1527736488.565462000	12.4862	1412	1
1527736488.565480000	12.4863	268	1
1527736488.587677000	12.5085	87	0
1527736488.588995000	12.5098	87	0
1527736488.592364000	12.5131	87	0
1527736488.593627000	12.5144	235	0
1527736488.594902000	12.5157	279	0
1527736488.596149000	12.5169	90	0
1527736488.597474000	12.5183	102	0
1527736488.598538000	12.5193	116	1
1527736488.598732000	12.5195	267	0
1527736488.603523000	12.5243	100	1
1527736488.687480000	12.6083	395	1
1527736488.687554000	12.6083	256	1
1527736488.720203000	12.641	87	0
1527736488.906841000	12.8276	263	0
1527736488.908111000	12.8289	146	0
1527736488.911494000	12.8323	106	1
1527736488.918235000	12.839	92	0
1527736488.922499000	12.8433	100	1
1527736488.923274000	12.8441	340	0
1527736488.927500000	12.8483	100	1
1527736488.985438000	12.9062	386	0
1527736488.990525000	12.9113	100	1
1527736488.992384000	12.9132	80	0
1527736488.997500000	12.9183	100	1
1527736489.127023000	13.0478	397	1
1527736489.127118000	13.0479	443	1
1527736489.158862000	13.0796	87	0
1527736489.511851000	13.4326	515	0
1527736489.513094000	13.4339	146	0
1527736489.516158000	13.4369	92	0
1527736489.516611000	13.4374	109	1
1527736489.517360000	13.4381	152	0
1527736489.521606000	13.4424	100	1
1527736489.659012000	13.5798	391	1
1527736489.659110000	13.5799	256	1
1527736489.686773000	13.6076	87	0
1527736489.695216000	13.616	87	0
1527736490.014294000	13.9351	232	0
1527736490.015611000	13.9364	146	0
1527736490.016973000	13.9378	92	0
1527736490.018234000	13.939	339	0
1527736490.019648000	13.9404	115	1
1527736490.078907000	13.9997	533	1
1527736490.078966000	13.9997	258	1
1527736490.112615000	14.0334	87	0
1527736490.672349000	14.5931	282	0
1527736490.673597000	14.5944	146	0
1527736490.676323000	14.5971	92	0
1527736490.677587000	14.5984	287	0
1527736490.677665000	14.5984	109	1
1527736490.682667000	14.6034	100	1
1527736490.978065000	14.8988	404	1
1527736490.978134000	14.8989	255	1
1527736491.005369000	14.9261	87	0
1527736491.165861000	15.0866	259	0
1527736491.167109000	15.0879	146	0
1527736491.170184000	15.091	92	0
1527736491.170741000	15.0915	109	1
1527736491.171469000	15.0922	214	0
1527736491.176706000	15.0975	100	1
1527736491.310011000	15.2308	392	1
1527736491.310101000	15.2309	255	1
1527736491.340121000	15.2609	87	0
1527736491.345362000	15.2661	87	0
1527736491.475074000	15.3959	268	0
1527736491.476250000	15.397	146	0
1527736491.479729000	15.4005	109	1
1527736491.483360000	15.4041	92	0
1527736491.484670000	15.4054	170	0
1527736491.487725000	15.4085	103	1
1527736491.749241000	15.67	395	1
1527736491.749308000	15.6701	259	1
1527736491.792713000	15.7135	87	0
1527736491.954280000	15.8751	235	0
1527736491.955544000	15.8763	148	0
1527736491.956843000	15.8776	92	0
1527736491.958030000	15.8788	229	0
1527736491.958687000	15.8795	112	1
1527736492.139049000	16.0598	392	1
1527736492.139114000	16.0599	255	1
1527736492.165245000	16.086	87	0
1527736492.332006000	16.2528	280	0
1527736492.333261000	16.254	148	0
1527736492.335934000	16.2567	92	0
1527736492.336774000	16.2576	109	1
1527736492.337220000	16.258	218	0
1527736492.341788000	16.2626	100	1
1527736492.637988000	16.5588	391	1
1527736492.638063000	16.5588	258	1
1527736492.665787000	16.5866	87	0
1527736492.998267000	16.919	235	0
1527736492.999580000	16.9204	148	0
1527736493.002752000	16.9235	106	1
1527736493.005331000	16.9261	92	0
1527736493.006844000	16.9276	213	0
1527736493.009750000	16.9305	103	1
1527736495.215841000	19.1366	395	1
1527736495.215937000	19.1367	261	1
1527736495.257404000	19.1782	87	0
1527736495.601828000	19.5226	259	0
1527736495.603088000	19.5239	148	0
1527736495.606364000	19.5271	92	0
1527736495.607154000	19.5279	109	1
1527736495.607688000	19.5285	210	0
1527736495.612158000	19.5329	100	1
1527736495.650211000	19.571	482	1
1527736495.650303000	19.5711	259	1
1527736495.695368000	19.6161	87	0
1527736495.899793000	19.8206	235	0
1527736495.901036000	19.8218	148	0
1527736495.904279000	19.8251	92	0
1527736495.905089000	19.8259	109	1
1527736495.905526000	19.8263	189	0
1527736495.910115000	19.8309	100	1
1527736496.105959000	20.0267	1350	1
1527736496.106019000	20.0268	257	1
1527736496.133838000	20.0546	87	0
1527736496.463966000	20.3847	255	0
1527736496.465165000	20.3859	148	0
1527736496.468830000	20.3896	92	0
1527736496.469191000	20.39	109	1
1527736496.470162000	20.3909	319	0
1527736496.475185000	20.396	100	1
1527736496.660539000	20.5813	393	1
1527736496.660604000	20.5814	260	1
1527736496.688422000	20.6092	87	0
1527736496.840011000	20.7608	263	0
1527736496.841253000	20.762	148	0
1527736496.843441000	20.7642	92	0
1527736496.844729000	20.7655	178	0
1527736496.845146000	20.7659	112	1
1527736497.088117000	21.0089	391	1
1527736497.088220000	21.009	258	1
1527736497.115630000	21.0364	87	0
1527736497.444371000	21.3652	256	0
1527736497.445661000	21.3664	148	0
1527736497.448590000	21.3694	92	0
1527736497.449249000	21.37	109	1
1527736497.449933000	21.3707	125	0
1527736497.454237000	21.375	100	1
1527736497.520792000	21.4416	390	1
1527736497.520884000	21.4417	257	1
1527736497.549364000	21.4701	87	0
1527736497.893366000	21.8141	233	0
1527736497.894671000	21.8155	148	0
1527736497.895916000	21.8167	92	0
1527736497.897177000	21.818	246	0
1527736497.898216000	21.819	112	1
1527736498.121151000	22.0419	391	1
1527736498.121236000	22.042	259	1
1527736498.149454000	22.0702	87	0
1527736498.488200000	22.409	513	0
1527736498.489482000	22.4103	148	0
1527736498.490760000	22.4115	92	0
1527736498.492019000	22.4128	222	0
1527736498.493252000	22.414	112	1
1527736498.759936000	22.6807	510	1
1527736498.760021000	22.6808	1412	1
1527736498.760046000	22.6808	1412	1
1527736498.760083000	22.6809	1412	1
1527736498.760110000	22.6809	840	1
1527736498.790188000	22.711	87	0
1527736498.905652000	22.8264	390	0
1527736498.910333000	22.8311	103	1
1527736498.912178000	22.833	80	0
1527736498.917321000	22.8381	100	1
1527736498.973602000	22.8944	406	1
1527736498.973662000	22.8944	258	1
1527736499.008622000	22.9294	87	0
1527736499.348001000	23.2688	280	0
1527736499.350170000	23.2709	148	0
1527736499.352241000	23.273	92	0
1527736499.353384000	23.2742	109	1
1527736499.353425000	23.2742	305	0
1527736499.358354000	23.2791	100	1
1527736499.446763000	23.3675	392	1
1527736499.446849000	23.3676	258	1
1527736499.475155000	23.3959	87	0
1527736499.796253000	23.717	267	0
1527736499.797421000	23.7182	148	0
1527736499.800625000	23.7214	92	0
1527736499.801382000	23.7222	109	1
1527736499.801915000	23.7227	328	0
1527736499.806391000	23.7272	100	1
1527736499.878521000	23.7993	392	1
1527736499.878605000	23.7994	258	1
1527736499.906378000	23.8272	87	0
1527736500.240005000	24.1608	256	0
1527736500.241255000	24.162	148	0
1527736500.243228000	24.164	92	0
1527736500.244425000	24.1652	165	0
1527736500.245351000	24.1661	112	1
1527736500.325777000	24.2466	390	1
1527736500.325838000	24.2466	260	1
1527736500.354391000	24.2752	87	0
1527736500.496849000	24.4176	256	0
1527736500.498087000	24.4189	148	0
1527736500.501359000	24.4221	106	1
1527736500.501398000	24.4222	92	0
1527736500.502707000	24.4235	141	0
1527736500.506380000	24.4272	103	1
1527736500.700599000	24.6214	395	1
1527736500.700697000	24.6215	256	1
1527736500.730709000	24.6515	87	0
1527736501.091900000	25.0127	258	0
1527736501.093205000	25.014	148	0
1527736501.095639000	25.0164	92	0
1527736501.096401000	25.0172	109	1
1527736501.096902000	25.0177	312	0
1527736501.101416000	25.0222	100	1
1527736501.290330000	25.2111	484	1
1527736501.290402000	25.2112	261	1
1527736501.319386000	25.2402	87	0
1527736501.455424000	25.3762	233	0
1527736501.456741000	25.3775	148	0
1527736501.460419000	25.3812	106	1
1527736501.460678000	25.3815	92	0
1527736501.461941000	25.3827	194	0
1527736501.465446000	25.3862	103	1
1527736501.668088000	25.5889	1345	1
1527736501.668181000	25.589	260	1
1527736501.697937000	25.6187	87	0
1527736501.902036000	25.8228	235	0
1527736501.903289000	25.8241	148	0
1527736501.906463000	25.8272	106	1
1527736501.907005000	25.8278	92	0
1527736501.908269000	25.829	279	0
1527736501.911463000	25.8322	103	1
1527736502.077646000	25.9984	396	1
1527736502.077736000	25.9985	257	1
1527736502.106076000	26.0269	87	0
1527736502.250948000	26.1717	258	0
1527736502.252202000	26.173	148	0
1527736502.253482000	26.1743	92	0
1527736502.254808000	26.1756	137	0
1527736502.255447000	26.1762	112	1
1527736504.301721000	28.2225	373	1
1527736504.301817000	28.2226	1412	1
1527736504.301858000	28.2226	1412	1
1527736504.301914000	28.2227	1412	1
1527736504.301938000	28.2227	1374	1
1527736504.330371000	28.2512	87	0
1527736504.495410000	28.4162	327	1
1527736504.495472000	28.4163	260	1
1527736504.519119000	28.4399	408	0
1527736504.523896000	28.4447	80	0
1527736504.524026000	28.4448	103	1
1527736504.528995000	28.4498	100	1
1527736504.666930000	28.5877	271	0
1527736504.668192000	28.589	148	0
1527736504.671089000	28.5919	92	0
1527736504.671986000	28.5928	106	1
1527736504.672371000	28.5932	146	0
1527736504.677062000	28.5978	100	1
1527736504.732221000	28.653	391	1
1527736504.732309000	28.6531	256	1
1527736504.736704000	28.6575	261	0
1527736504.741034000	28.6618	100	1
1527736504.782045000	28.7028	391	1
1527736504.807359000	28.7281	87	0
1527736504.942237000	28.863	490	0
1527736504.943456000	28.8642	148	0
1527736504.945811000	28.8666	92	0
1527736504.947025000	28.8678	98	0
1527736504.947072000	28.8679	109	1
1527736504.952043000	28.8728	100	1
1527736505.352656000	29.2734	390	1
1527736505.352751000	29.2735	256	1
1527736505.380684000	29.3015	87	0
1527736505.724348000	29.6451	256	0
1527736505.725605000	29.6464	148	0
1527736505.728463000	29.6492	92	0
1527736505.729118000	29.6499	109	1
1527736505.729867000	29.6506	261	0
1527736505.735093000	29.6559	100	1
1527736505.764252000	29.685	530	1
1527736505.764345000	29.6851	257	1
1527736505.791726000	29.7125	87	0
1527736505.945545000	29.8663	235	0
1527736505.946800000	29.8676	148	0
1527736505.950114000	29.8709	106	1
1527736505.953065000	29.8738	92	0
1527736505.954264000	29.875	260	0
1527736505.958095000	29.8789	103	1
1527736506.533448000	30.4542	403	1
1527736506.533512000	30.4543	257	1
1527736506.581163000	30.5019	403	1
1527736506.602551000	30.5233	87	0
1527736506.620798000	30.5416	87	0
1527736506.748944000	30.6697	280	0
1527736506.750457000	30.6712	173	0
1527736506.754184000	30.675	109	1
1527736506.832372000	30.7532	395	1
1527736506.832437000	30.7532	259	1
1527736506.860253000	30.781	87	0
1527736506.870508000	30.7913	87	0
1527736507.038777000	30.9596	265	0
1527736507.040010000	30.9608	148	0
1527736507.042553000	30.9633	92	0
1527736507.043818000	30.9646	321	0
1527736507.044359000	30.9651	115	1
1527736507.222680000	31.1435	392	1
1527736507.222772000	31.1436	258	1
1527736507.261393000	31.1822	87	0
1527736507.602181000	31.523	259	0
1527736507.603461000	31.5242	148	0
1527736507.605737000	31.5265	92	0
1527736507.607003000	31.5278	289	0
1527736507.607256000	31.528	112	1
1527736507.668238000	31.589	392	1
1527736507.668327000	31.5891	257	1
1527736507.697024000	31.6178	87	0
1527736507.860622000	31.7814	258	0
1527736507.861875000	31.7827	148	0
1527736507.864383000	31.7852	92	0
1527736507.865230000	31.786	109	1
1527736507.865719000	31.7865	146	0
1527736507.870215000	31.791	100	1
1527736507.952398000	31.8732	392	1
1527736507.952490000	31.8733	257	1
1527736507.980855000	31.9016	87	0
1527736508.109597000	32.0304	258	0
1527736508.110930000	32.0317	148	0
1527736508.114178000	32.035	106	1
1527736508.114529000	32.0353	92	0
1527736508.115789000	32.0366	154	0
1527736508.119178000	32.04	103	1
1527736508.244609000	32.1654	480	1
1527736508.244680000	32.1655	259	1
1527736508.274976000	32.1958	87	0
1527736508.474209000	32.395	235	0
1527736508.475441000	32.3962	148	0
1527736508.479215000	32.4	106	1
1527736508.483006000	32.4038	92	0
1527736508.484237000	32.405	105	0
1527736508.488248000	32.409	103	1
1527736508.743840000	32.6646	1346	1
1527736508.743928000	32.6647	260	1
1527736508.774715000	32.6955	87	0
1527736508.911259000	32.832	236	0
1527736508.912573000	32.8334	148	0
1527736508.914816000	32.8356	92	0
1527736508.916070000	32.8368	153	0
1527736508.916330000	32.8371	112	1
1527736509.206640000	33.1274	397	1
1527736509.206700000	33.1275	256	1
1527736509.233693000	33.1545	87	0
1527736509.394777000	33.3156	258	0
1527736509.396028000	33.3168	148	0
1527736509.397266000	33.318	92	0
1527736509.398531000	33.3193	193	0
1527736509.399263000	33.32	112	1
1527736509.747781000	33.6686	391	1
1527736509.747877000	33.6687	258	1
1527736509.784424000	33.7052	87	0
1527736509.933783000	33.8546	233	0
1527736509.935036000	33.8558	148	0
1527736509.937582000	33.8584	92	0
1527736509.938375000	33.8592	109	1
1527736509.939000000	33.8598	201	0
1527736509.943348000	33.8641	100	1
1527736510.168766000	34.0895	394	1
1527736510.168826000	34.0896	257	1
1527736510.196477000	34.1173	87	0
1527736510.363512000	34.2843	256	0
1527736510.364750000	34.2855	148	0
1527736510.367827000	34.2886	92	0
1527736510.368318000	34.2891	109	1
1527736510.369156000	34.2899	246	0
1527736510.374330000	34.2951	100	1
1527736510.469132000	34.3899	391	1
1527736510.469221000	34.39	259	1
1527736510.497870000	34.4186	87	0
1527736510.627339000	34.5481	261	0
1527736510.628597000	34.5494	148	0
1527736510.630562000	34.5513	92	0
1527736510.631825000	34.5526	240	0
1527736510.632327000	34.5531	112	1
1527736510.681422000	34.6022	390	1
1527736510.681515000	34.6023	256	1
1527736510.708237000	34.629	87	0
1527736510.836764000	34.7575	491	0
1527736510.838078000	34.7589	148	0
1527736510.839909000	34.7607	92	0
1527736510.841170000	34.762	160	0
1527736510.841423000	34.7622	112	1
1527736511.220941000	35.1417	534	1
1527736511.221025000	35.1418	260	1
1527736511.249316000	35.1701	87	0
1527736511.572649000	35.4934	258	0
1527736511.573904000	35.4947	148	0
1527736511.577404000	35.4982	106	1
1527736511.579464000	35.5002	92	0
1527736511.580783000	35.5016	89	0
1527736511.584391000	35.5052	103	1
1527736511.707637000	35.6284	408	1
1527736511.707708000	35.6285	262	1
1527736511.736109000	35.6569	87	0
1527736511.915669000	35.8364	233	0
1527736511.916954000	35.8377	148	0
1527736511.920423000	35.8412	106	1
1527736511.924097000	35.8449	92	0
1527736511.925365000	35.8461	213	0
1527736511.928425000	35.8492	103	1
1527736512.237810000	36.1586	393	1
1527736512.237901000	36.1587	258	1
1527736512.267179000	36.188	87	0
1527736512.591153000	36.5119	280	0
1527736512.592359000	36.5131	148	0
1527736512.593655000	36.5144	92	0
1527736512.594957000	36.5157	258	0
1527736512.596483000	36.5173	112	1
1527736512.689862000	36.6106	392	1
1527736512.689924000	36.6107	260	1
1527736512.721589000	36.6424	87	0
1527736512.845649000	36.7664	263	0
1527736512.846912000	36.7677	148	0
1527736512.849418000	36.7702	92	0
1527736512.850445000	36.7712	109	1
1527736512.850709000	36.7715	188	0
1527736512.855788000	36.7766	100	1
1527736512.924503000	36.8453	392	1
1527736512.924590000	36.8454	259	1
1527736512.954757000	36.8755	87	0
1527736513.083159000	37.0039	255	0
1527736513.084369000	37.0051	148	0
1527736513.086191000	37.007	92	0
1527736513.087397000	37.0082	158	0
1527736513.088476000	37.0093	112	1
1527736513.229691000	37.1505	479	1
1527736513.229779000	37.1506	257	1
1527736513.257306000	37.1781	87	0
1527736513.625849000	37.5466	258	0
1527736513.627104000	37.5479	148	0
1527736513.630567000	37.5513	106	1
1527736513.630862000	37.5516	92	0
1527736513.635540000	37.5563	100	1
1527736513.686115000	37.6069	153	0
1527736513.690584000	37.6114	100	1
1527736513.749062000	37.6698	1349	1
1527736513.749129000	37.6699	261	1
1527736513.776501000	37.6973	87	0
1527736514.110286000	38.0311	258	0
1527736514.111529000	38.0323	148	0
1527736514.115395000	38.0362	92	0
1527736514.115656000	38.0364	109	1
1527736514.116732000	38.0375	205	0
1527736514.121577000	38.0424	100	1
1527736514.300044000	38.2208	391	1
1527736514.300133000	38.2209	261	1
1527736514.329076000	38.2499	87	0
1527736514.458376000	38.3792	235	0
1527736514.459757000	38.3805	148	0
1527736514.463145000	38.3839	92	0
1527736514.463547000	38.3843	109	1
1527736514.464439000	38.3852	270	0
1527736514.469533000	38.3903	100	1
1527736514.739059000	38.6598	392	1
1527736514.739125000	38.6599	257	1
1527736514.767310000	38.6881	87	0
1527736515.138770000	39.0596	256	0
1527736515.140080000	39.0609	148	0
1527736515.142112000	39.0629	92	0
1527736515.143368000	39.0641	305	0
1527736515.143604000	39.0644	112	1
1527736515.291995000	39.2128	391	1
1527736515.292090000	39.2129	260	1
1527736515.319266000	39.24	87	0
1527736515.453370000	39.3742	233	0
1527736515.454630000	39.3754	148	0
1527736515.458663000	39.3794	106	1
1527736515.460869000	39.3816	92	0
1527736515.462129000	39.3829	96	0
1527736515.465647000	39.3864	103	1
1527736515.599992000	39.5208	391	1
1527736515.600057000	39.5208	258	1
1527736515.627951000	39.5487	87	0
1527736515.963698000	39.8845	233	0
1527736515.965006000	39.8858	148	0
1527736515.967660000	39.8884	92	0
1527736515.968693000	39.8895	109	1
1527736515.969055000	39.8898	223	0
1527736515.973706000	39.8945	100	1
1527736516.001776000	39.9226	391	1
1527736516.001840000	39.9226	258	1
1527736516.030525000	39.9513	87	0
1527736516.382015000	40.3028	256	0
1527736516.383269000	40.304	148	0
1527736516.386736000	40.3075	106	1
1527736516.387364000	40.3081	92	0
1527736516.388655000	40.3094	171	0
1527736516.391708000	40.3125	103	1
1527736516.453887000	40.3747	391	1
1527736516.453952000	40.3747	261	1
1527736516.483690000	40.4045	87	0
1527736516.621376000	40.5422	263	0
1527736516.622632000	40.5434	148	0
1527736516.625442000	40.5462	92	0
1527736516.626704000	40.5475	178	0
1527736516.626814000	40.5476	109	1
1527736516.631714000	40.5525	100	1
1527736516.781112000	40.7019	532	1
1527736516.781204000	40.702	258	1
1527736516.818191000	40.739	87	0
1527736516.819493000	40.7403	87	0
1527736517.095954000	41.0167	513	0
1527736517.097204000	41.018	148	0
1527736517.100694000	41.0215	92	0
1527736517.100760000	41.0215	109	1
1527736517.101974000	41.0228	255	0
1527736517.105762000	41.0265	103	1
1527736517.395608000	41.3164	405	1
1527736517.395677000	41.3165	268	1
1527736517.424217000	41.345	87	0
1527736517.606234000	41.527	233	0
1527736517.607460000	41.5282	148	0
1527736517.609184000	41.53	92	0
1527736517.610517000	41.5313	148	0
1527736517.610746000	41.5315	112	1
1527736517.871116000	41.7919	394	1
1527736517.871182000	41.792	257	1
1527736517.899624000	41.8204	87	0
1527736518.037481000	41.9583	236	0
1527736518.038771000	41.9596	148	0
1527736518.040704000	41.9615	92	0
1527736518.041959000	41.9627	113	0
1527736518.042748000	41.9635	112	1
1527736518.191523000	42.1123	397	1
1527736518.191620000	42.1124	262	1
1527736518.219605000	42.1404	87	0
1527736518.405697000	42.3265	280	0
1527736518.406881000	42.3277	148	0
1527736518.408194000	42.329	92	0
1527736518.409475000	42.3303	125	0
1527736518.410772000	42.3316	112	1
1527736518.610157000	42.5309	484	1
1527736518.610217000	42.531	258	1
1527736518.646206000	42.567	87	0
1527736518.744667000	42.6654	265	0
1527736518.745939000	42.6667	148	0
1527736518.749846000	42.6706	106	1
1527736518.750389000	42.6712	92	0
1527736518.751735000	42.6725	159	0
1527736518.754869000	42.6756	103	1
1527736519.158313000	43.0791	1348	1
1527736519.158374000	43.0792	260	1
1527736519.191862000	43.1126	87	0
1527736519.395775000	43.3166	259	0
1527736519.397114000	43.3179	148	0
1527736519.398360000	43.3191	92	0
1527736519.399691000	43.3205	282	0
1527736519.400830000	43.3216	112	1
1527736519.568283000	43.4891	395	1
1527736519.568377000	43.4892	259	1
1527736519.595793000	43.5166	87	0
1527736519.702051000	43.6228	256	0
1527736519.703230000	43.624	148	0
1527736519.705878000	43.6267	92	0
1527736519.706907000	43.6277	109	1
1527736519.707226000	43.628	137	0
1527736519.711843000	43.6326	100	1
1527736519.890048000	43.8108	390	1
1527736519.890110000	43.8109	259	1
1527736519.916814000	43.8376	87	0
1527736520.009722000	43.9305	233	0
1527736520.012314000	43.9331	148	0
1527736520.014138000	43.9349	92	0
1527736520.014925000	43.9357	109	1
1527736520.015373000	43.9362	299	0
1527736520.019914000	43.9407	100	1
1527736520.149441000	44.0702	391	1
1527736520.149537000	44.0703	259	1
1527736520.179896000	44.1007	87	0
1527736520.300899000	44.2217	405	1
1527736520.300989000	44.2218	1412	1
1527736520.301025000	44.2218	1412	1
1527736520.301053000	44.2218	1218	1
1527736520.318535000	44.2393	256	0
1527736520.321095000	44.2419	148	0
1527736520.322342000	44.2431	92	0
1527736520.322922000	44.2437	109	1
1527736520.323594000	44.2444	94	0
1527736520.327566000	44.2483	87	0
1527736520.327885000	44.2487	103	1
1527736520.520141000	44.4409	391	1
1527736520.520231000	44.441	257	1
1527736520.547535000	44.4683	87	0
1527736520.653649000	44.5744	389	0
1527736520.658963000	44.5797	103	1
1527736520.659646000	44.5804	80	0
1527736520.663951000	44.5847	100	1
1527736520.705085000	44.6259	243	0
1527736520.707614000	44.6284	148	0
1527736520.709956000	44.6307	103	1
1527736520.710618000	44.6314	92	0
1527736520.711878000	44.6327	205	0
1527736520.714950000	44.6357	103	1
1527736520.981164000	44.9019	531	1
1527736520.981250000	44.902	258	1
1527736521.017641000	44.9384	87	0
1527736521.165542000	45.0863	258	0
1527736521.166790000	45.0876	148	0
1527736521.169957000	45.0907	92	0
1527736521.170013000	45.0908	106	1
1527736521.171278000	45.0921	276	0
1527736521.174957000	45.0957	103	1
1527736522.002537000	45.9233	403	1
1527736522.002623000	45.9234	260	1
1527736522.030708000	45.9515	87	0
1527736522.204370000	46.1251	284	0
1527736522.205630000	46.1264	148	0
1527736522.208514000	46.1293	92	0
1527736522.209648000	46.1304	109	1
1527736522.209879000	46.1307	128	0
1527736522.214653000	46.1354	100	1
1527736522.300004000	46.2208	391	1
1527736522.300068000	46.2208	259	1
1527736522.328015000	46.2488	87	0
1527736522.424582000	46.3454	490	0
1527736522.425780000	46.3466	148	0
1527736522.428618000	46.3494	92	0
1527736522.429656000	46.3504	109	1
1527736522.430027000	46.3508	119	0
1527736522.434663000	46.3554	100	1
1527736522.539486000	46.4603	390	1
1527736522.539550000	46.4603	258	1
1527736522.566995000	46.4878	87	0
1527736522.696422000	46.6172	232	0
1527736522.697681000	46.6185	148	0
1527736522.700526000	46.6213	92	0
1527736522.701604000	46.6224	109	1
1527736522.701783000	46.6226	230	0
1527736522.706643000	46.6274	100	1
1527736522.879437000	46.8002	394	1
1527736522.879525000	46.8003	262	1
1527736522.907389000	46.8282	87	0
1527736522.917626000	46.8384	87	0
1527736523.001229000	46.922	232	0
1527736523.003739000	46.9245	148	0
1527736523.004984000	46.9258	92	0
1527736523.005618000	46.9264	112	1
1527736523.006261000	46.927	112	0
1527736523.010622000	46.9314	100	1
1527736523.520491000	47.4413	483	1
1527736523.520577000	47.4414	261	1
1527736523.547806000	47.4686	87	0
1527736523.700063000	47.6208	277	0
1527736523.701370000	47.6221	148	0
1527736523.704144000	47.6249	92	0
1527736523.704726000	47.6255	109	1
1527736523.705404000	47.6262	339	0
1527736523.709727000	47.6305	100	1
1527736523.850013000	47.7708	1344	1
1527736523.850103000	47.7709	259	1
1527736523.881027000	47.8018	87	0
1527736523.970664000	47.8914	264	0
1527736523.973111000	47.8939	148	0
1527736523.975671000	47.8965	106	1
1527736523.979446000	47.9002	92	0
1527736523.980696000	47.9015	163	0
1527736523.983768000	47.9045	103	1
1527736524.300788000	48.2216	372	1
1527736524.300878000	48.2217	1412	1
1527736524.300902000	48.2217	1412	1
1527736524.300930000	48.2217	1412	1
1527736524.300964000	48.2217	1412	1
1527736524.300989000	48.2218	484	1
1527736524.328520000	48.2493	87	0
1527736524.329898000	48.2507	327	1
1527736524.329970000	48.2507	260	1
1527736524.360133000	48.2809	87	0
1527736524.431369000	48.3521	395	0
1527736524.435773000	48.3566	106	1
1527736524.435881000	48.3567	80	0
1527736524.438407000	48.3592	259	0
1527736524.439737000	48.3605	148	0
1527736524.440772000	48.3616	106	1
1527736524.441024000	48.3618	92	0
1527736524.442283000	48.3631	287	0
1527736524.445781000	48.3666	103	1
1527736524.741178000	48.662	393	1
1527736524.741242000	48.662	260	1
1527736524.768064000	48.6888	87	0
1527736524.915509000	48.8363	236	0
1527736524.916760000	48.8375	148	0
1527736524.918812000	48.8396	92	0
1527736524.920081000	48.8409	304	0
1527736524.920734000	48.8415	112	1
1527736525.056373000	48.9772	395	1
1527736525.056462000	48.9772	259	1
1527736525.083062000	49.0038	87	0
1527736525.205085000	49.1259	258	0
1527736525.206339000	49.1271	148	0
1527736525.208543000	49.1293	92	0
1527736525.209752000	49.1305	109	1
1527736525.209875000	49.1307	166	0
1527736525.214796000	49.1356	100	1
1527736525.396366000	49.3171	392	1
1527736525.396459000	49.3172	259	1
1527736525.423102000	49.3439	87	0
1527736525.535774000	49.4566	232	0
1527736525.537031000	49.4578	148	0
1527736525.539728000	49.4605	92	0
1527736525.540836000	49.4616	109	1
1527736525.541060000	49.4618	88	0
1527736525.545820000	49.4666	100	1
1527736525.707310000	49.6281	393	1
1527736525.707406000	49.6282	258	1
1527736525.735233000	49.656	87	0
1527736525.843770000	49.7645	235	0
1527736525.846084000	49.7669	148	0
1527736525.848525000	49.7693	92	0
1527736525.848860000	49.7696	109	1
1527736525.849845000	49.7706	206	0
1527736525.854863000	49.7756	100	1
1527736526.155157000	50.0759	532	1
1527736526.155247000	50.076	262	1
1527736526.183205000	50.104	87	0
1527736526.287081000	50.2079	258	0
1527736526.288336000	50.2091	148	0
1527736526.291871000	50.2127	106	1
1527736526.293678000	50.2145	92	0
1527736526.294902000	50.2157	288	0
1527736526.298888000	50.2197	103	1
1527736526.555395000	50.4762	404	1
1527736526.555459000	50.4762	260	1
1527736526.578566000	50.4993	100	0
1527736526.583441000	50.5042	87	0
1527736526.583877000	50.5047	103	1
1527736526.674007000	50.5948	235	0
1527736526.676476000	50.5973	148	0
1527736526.678093000	50.5989	92	0
1527736526.678817000	50.5996	106	1
1527736526.679517000	50.6003	338	0
1527736526.683860000	50.6046	100	1
1527736526.885254000	50.806	391	1
1527736526.885336000	50.8061	259	1
1527736526.919122000	50.8399	87	0
1527736527.045754000	50.9665	260	0
1527736527.048280000	50.9691	148	0
1527736527.050888000	50.9717	92	0
1527736527.050972000	50.9718	106	1
1527736527.052210000	50.973	321	0
1527736527.055921000	50.9767	103	1
1527736527.525307000	51.4461	389	1
1527736527.525386000	51.4462	261	1
1527736527.552151000	51.4729	87	0
1527736527.744314000	51.6651	517	0
1527736527.745558000	51.6663	148	0
1527736527.746875000	51.6677	92	0
1527736527.748160000	51.6689	225	0
1527736527.748897000	51.6697	112	1
1527736527.945404000	51.8662	396	1
1527736527.945463000	51.8662	262	1
1527736527.993031000	51.9138	396	1
1527736527.994332000	51.9151	87	0
1527736528.028414000	51.9492	87	0
1527736528.078388000	51.9992	259	0
1527736528.079774000	52.0006	148	0
1527736528.082355000	52.0031	92	0
1527736528.082970000	52.0037	112	1
1527736528.083612000	52.0044	307	0
1527736528.087980000	52.0088	100	1
1527736528.365251000	52.286	481	1
1527736528.365312000	52.2861	260	1
1527736528.397963000	52.3187	87	0
1527736528.591383000	52.5122	255	0
1527736528.592689000	52.5135	148	0
1527736528.594539000	52.5153	92	0
1527736528.595801000	52.5166	165	0
1527736528.596030000	52.5168	112	1
1527736529.674685000	53.5955	1345	1
1527736529.674745000	53.5955	258	1
1527736529.705038000	53.6258	87	0
1527736529.803714000	53.7245	291	0
1527736529.805022000	53.7258	148	0
1527736529.806842000	53.7276	92	0
1527736529.808039000	53.7288	125	0
1527736529.808127000	53.7289	109	1
1527736529.813043000	53.7338	100	1
1527736529.953996000	53.8748	396	1
1527736529.954095000	53.8749	264	1
1527736529.983184000	53.904	87	0
1527736530.086384000	54.0072	256	0
1527736530.087712000	54.0085	148	0
1527736530.089025000	54.0098	92	0
1527736530.090279000	54.0111	171	0
1527736530.091018000	54.0118	112	1
1527736530.465554000	54.3863	389	1
1527736530.465631000	54.3864	262	1
1527736530.493732000	54.4145	87	0
1527736530.588985000	54.5098	233	0
1527736530.590235000	54.511	148	0
1527736530.593004000	54.5138	92	0
1527736530.594095000	54.5149	109	1
1527736530.594300000	54.5151	224	0
1527736530.599097000	54.5199	100	1
1527736531.003700000	54.9245	391	1
1527736531.003777000	54.9246	259	1
1527736531.030872000	54.9517	87	0
1527736531.193757000	55.1145	280	0
1527736531.195109000	55.1159	148	0
1527736531.198151000	55.1189	106	1
1527736531.199871000	55.1207	92	0
1527736531.201107000	55.1219	155	0
1527736531.204137000	55.1249	103	1
1527736531.333543000	55.2543	394	1
1527736531.333603000	55.2544	261	1
1527736531.365118000	55.2859	87	0
1527736531.378361000	55.2991	87	0
1527736531.510992000	55.4318	233	0
1527736531.512252000	55.433	148	0
1527736531.513840000	55.4346	92	0
1527736531.515098000	55.4359	219	0
1527736531.516095000	55.4369	115	1
1527736531.805589000	55.7264	391	1
1527736531.805649000	55.7264	262	1
1527736531.834812000	55.7556	87	0
1527736531.983622000	55.9044	235	0
1527736531.984875000	55.9057	148	0
1527736531.986470000	55.9072	92	0
1527736531.987794000	55.9086	101	0
1527736531.988296000	55.9091	112	1
1527736532.266435000	56.1872	513	1
1527736532.266519000	56.1873	1412	1
1527736532.266545000	56.1873	1412	1
1527736532.266586000	56.1874	1412	1
1527736532.266638000	56.1874	1121	1
1527736532.294370000	56.2151	87	0
1527736532.372120000	56.2929	413	0
1527736532.376945000	56.2977	80	0
1527736532.377215000	56.298	106	1
1527736532.554318000	56.4751	407	1
1527736532.554381000	56.4752	257	1
1527736532.599137000	56.5199	87	0
1527736532.684101000	56.6049	235	0
1527736532.686703000	56.6075	148	0
1527736532.689147000	56.6099	106	1
1527736532.689317000	56.6101	92	0
1527736532.690584000	56.6114	242	0
1527736532.694173000	56.615	103	1
1527736532.897432000	56.8182	394	1
1527736532.897529000	56.8183	258	1
1527736532.924795000	56.8456	87	0
1527736533.038062000	56.9588	233	0
1527736533.039371000	56.9602	148	0
1527736533.042780000	56.9636	92	0
1527736533.043250000	56.964	109	1
1527736533.044069000	56.9648	234	0
1527736533.049230000	56.97	100	1
1527736533.266070000	57.1868	391	1
1527736533.266162000	57.1869	258	1
1527736533.292639000	57.2134	87	0
1527736533.384959000	57.3057	285	0
1527736533.387411000	57.3082	148	0
1527736533.389309000	57.3101	92	0
1527736533.390186000	57.311	109	1
1527736533.390597000	57.3114	304	0
1527736533.395213000	57.316	100	1
1527736533.555455000	57.4762	391	1
1527736533.555517000	57.4763	258	1
1527736533.583177000	57.504	87	0
1527736533.681740000	57.6025	491	0
1527736533.682931000	57.6037	148	0
1527736533.684958000	57.6057	92	0
1527736533.686146000	57.6069	184	0
1527736533.686245000	57.607	109	1
1527736533.691288000	57.6121	100	1
1527736533.795538000	57.7163	480	1
1527736533.795599000	57.7164	258	1
1527736533.824242000	57.745	87	0
1527736533.946258000	57.867	233	0
1527736533.947481000	57.8683	148	0
1527736533.949421000	57.8702	92	0
1527736533.950736000	57.8715	138	0
1527736533.951217000	57.872	112	1
1527736534.454431000	58.3752	1348	1
1527736534.454511000	58.3753	260	1
1527736534.491725000	58.4125	87	0
1527736534.582443000	58.5032	281	0
1527736534.583755000	58.5045	148	0
1527736534.584995000	58.5058	92	0
1527736534.586248000	58.507	131	0
1527736534.587278000	58.5081	112	1
1527736534.745734000	58.6665	392	1
1527736534.745794000	58.6666	258	1
1527736534.772731000	58.6935	87	0
1527736534.947400000	58.8682	267	0
1527736534.948708000	58.8695	148	0
1527736534.951094000	58.8719	92	0
1527736534.952317000	58.8731	169	0
1527736534.952388000	58.8732	109	1
1527736534.957348000	58.8781	100	1
1527736535.108074000	59.0289	391	1
1527736535.108148000	59.0289	257	1
1527736535.135110000	59.0559	87	0
1527736535.221128000	59.1419	256	0
1527736535.222336000	59.1431	148	0
1527736535.226372000	59.1472	106	1
1527736535.238433000	59.1592	92	0
1527736535.239752000	59.1605	127	0
1527736535.243329000	59.1641	103	1
1527736535.316766000	59.2375	391	1
1527736535.316827000	59.2376	261	1
1527736535.351807000	59.2726	87	0
1527736535.545163000	59.4659	232	0
1527736535.546357000	59.4671	148	0
1527736535.547735000	59.4685	92	0
1527736535.549058000	59.4698	313	0
1527736535.550327000	59.4711	112	1
1527736535.818498000	59.7393	390	1
1527736535.818587000	59.7394	260	1
1527736535.845613000	59.7664	87	0
1527736535.964460000	59.8852	256	0
1527736535.965784000	59.8866	148	0
1527736535.968276000	59.8891	92	0
1527736535.969397000	59.8902	109	1
1527736535.969630000	59.8904	244	0
1527736535.974418000	59.8952	100	1
1527736536.298648000	60.2194	395	1
1527736536.298739000	60.2195	262	1
1527736536.326840000	60.2476	87	0
1527736536.428368000	60.3491	258	0
1527736536.429760000	60.3505	148	0
1527736536.431008000	60.3518	92	0
1527736536.432261000	60.353	99	0
1527736536.433375000	60.3542	112	1
1527736536.713830000	60.6346	512	1
1527736536.713924000	60.6347	1412	1
1527736536.713948000	60.6347	1412	1
1527736536.713991000	60.6348	1412	1
1527736536.714019000	60.6348	1412	1
1527736536.714054000	60.6348	331	1
1527736536.744784000	60.6656	87	0
1527736536.882693000	60.8035	375	0
1527736536.887402000	60.8082	103	1
1527736536.892187000	60.813	80	0
1527736536.897397000	60.8182	100	1
1527736537.157778000	61.0786	408	1
1527736537.157872000	61.0787	261	1
1527736537.185098000	61.1059	87	0
1527736537.299910000	61.2207	258	0
1527736537.301167000	61.2219	148	0
1527736537.302720000	61.2235	92	0
1527736537.303985000	61.2248	288	0
1527736537.304674000	61.2255	112	1
1527736537.387795000	61.3086	392	1
1527736537.387857000	61.3086	260	1
1527736537.415363000	61.3361	87	0
1527736537.603219000	61.524	235	0
1527736537.604478000	61.5253	148	0
1527736537.606729000	61.5275	92	0
1527736537.607990000	61.5288	251	0
1527736537.608428000	61.5292	112	1
1527736537.777838000	61.6986	395	1
1527736537.777903000	61.6987	263	1
1527736537.804367000	61.7251	87	0
1527736537.975193000	61.896	235	0
1527736537.976444000	61.8972	148	0
1527736537.979034000	61.8998	92	0
1527736537.980460000	61.9012	109	1
1527736537.980989000	61.9018	292	0
1527736537.985454000	61.9062	100	1
1527736538.219775000	62.1406	392	1
1527736538.219842000	62.1406	262	1
1527736538.246793000	62.1676	87	0
1527736538.339356000	62.2601	284	0
1527736538.340615000	62.2614	148	0
1527736538.343761000	62.2645	92	0
1527736538.344607000	62.2654	109	1
1527736538.345130000	62.2659	119	0
1527736538.349521000	62.2703	100	1
1527736538.539718000	62.4605	481	1
1527736538.539784000	62.4606	259	1
1527736538.566875000	62.4877	87	0
1527736538.756662000	62.6774	491	0
1527736538.757981000	62.6788	148	0
1527736538.760689000	62.6815	92	0
1527736538.761574000	62.6824	109	1
1527736538.761977000	62.6828	237	0
1527736538.766553000	62.6873	100	1
1527736538.850229000	62.771	1345	1
1527736538.850290000	62.7711	263	1
1527736538.879309000	62.8001	87	0
1527736539.002083000	62.9229	233	0
1527736539.004582000	62.9254	148	0
1527736539.006592000	62.9274	106	1
1527736539.006883000	62.9277	92	0
1527736539.008147000	62.9289	293	0
1527736539.011578000	62.9324	103	1
1527736539.059615000	62.9804	394	1
1527736539.059708000	62.9805	260	1
1527736539.089452000	63.0102	87	0
1527736539.191640000	63.1124	281	0
1527736539.192966000	63.1137	148	0
1527736539.194911000	63.1157	92	0
1527736539.196174000	63.117	303	0
1527736539.196692000	63.1175	112	1
1527736539.302122000	63.2229	391	1
1527736539.302212000	63.223	260	1
1527736539.330996000	63.2518	87	0
1527736539.425592000	63.3464	265	0
1527736539.426883000	63.3477	148	0
1527736539.429446000	63.3502	92	0
1527736539.430630000	63.3514	109	1
1527736539.430680000	63.3515	239	0
1527736539.435609000	63.3564	100	1
1527736539.709904000	63.6307	395	1
1527736539.709988000	63.6308	266	1
1527736539.737472000	63.6583	87	0
1527736539.892372000	63.8132	233	0
1527736539.893606000	63.8144	148	0
1527736539.895794000	63.8166	92	0
1527736539.897059000	63.8178	328	0
1527736539.897577000	63.8184	112	1
1527736540.141747000	64.0625	391	1
1527736540.141840000	64.0626	260	1
1527736540.168268000	64.089	87	0
1527736540.282452000	64.2032	259	0
1527736540.283771000	64.2046	148	0
1527736540.287685000	64.2085	106	1
1527736540.288365000	64.2091	92	0
1527736540.290362000	64.2111	206	0
1527736540.292644000	64.2134	103	1
1527736540.600986000	64.5218	391	1
1527736540.601047000	64.5218	263	1
1527736540.629845000	64.5506	87	0
1527736540.813851000	64.7346	258	0
1527736540.815181000	64.736	148	0
1527736540.817656000	64.7384	92	0
1527736540.818689000	64.7395	109	1
1527736540.818962000	64.7397	138	0
1527736540.823681000	64.7445	100	1
1527736541.067207000	64.988	531	1
1527736541.067305000	64.9881	261	1
1527736541.096342000	65.0171	87	0
1527736541.262589000	65.1834	257	0
1527736541.263844000	65.1846	148	0
1527736541.265090000	65.1859	92	0
1527736541.266352000	65.1871	207	0
1527736541.267652000	65.1884	112	1
1527736541.351967000	65.2727	402	1
1527736541.352057000	65.2728	259	1
1527736541.379799000	65.3006	87	0
1527736541.470341000	65.3911	235	0
1527736541.471593000	65.3924	148	0
1527736541.473215000	65.394	92	0
1527736541.474422000	65.3952	292	0
1527736541.475663000	65.3964	112	1
1527736541.790924000	65.7117	392	1
1527736541.791013000	65.7118	263	1
1527736541.818664000	65.7394	87	0
1527736542.056197000	65.977	233	0
1527736542.057399000	65.9782	148	0
1527736542.058705000	65.9795	92	0
1527736542.060029000	65.9808	164	0
1527736542.060677000	65.9815	112	1
1527736542.450320000	66.3711	394	1
1527736542.450405000	66.3712	264	1
1527736542.477460000	66.3982	87	0
1527736542.577816000	66.4986	259	0
1527736542.579201000	66.5	148	0
1527736542.581758000	66.5025	92	0
1527736542.582788000	66.5036	109	1
1527736542.583074000	66.5039	299	0
1527736542.587783000	66.5086	100	1
1527736543.271205000	67.192	391	1
1527736543.271298000	67.1921	259	1
1527736543.307688000	67.2285	87	0
1527736543.465542000	67.3863	257	0
1527736543.466813000	67.3876	148	0
1527736543.470810000	67.3916	92	0
1527736543.470858000	67.3916	106	1
1527736543.472145000	67.3929	170	0
1527736543.475778000	67.3966	103	1
1527736543.710116000	67.6309	391	1
1527736543.710176000	67.631	259	1
1527736543.741873000	67.6627	87	0
1527736543.831369000	67.7521	233	0
1527736543.832619000	67.7534	148	0
1527736543.833942000	67.7547	92	0
1527736543.835201000	67.756	232	0
1527736543.835779000	67.7566	112	1
1527736544.795338000	68.7161	484	1
1527736544.795403000	68.7162	262	1
1527736544.831684000	68.7525	87	0
1527736544.976694000	68.8975	285	0
1527736544.977984000	68.8988	148	0
1527736544.981687000	68.9025	92	0
1527736544.981745000	68.9025	106	1
1527736544.982949000	68.9037	267	0
1527736544.986719000	68.9075	103	1
1527736545.033199000	68.954	92	0
1527736545.037709000	68.9585	100	1
1527736545.250996000	69.1718	1345	1
1527736545.251057000	69.1718	266	1
1527736545.279452000	69.2002	87	0
1527736545.426810000	69.3476	514	0
1527736545.428134000	69.3489	148	0
1527736545.430021000	69.3508	92	0
1527736545.431287000	69.3521	280	0
1527736545.431806000	69.3526	112	1
1527736545.481866000	69.4026	394	1
1527736545.481930000	69.4027	260	1
1527736545.511246000	69.432	87	0
1527736545.517139000	69.4379	305	1
1527736545.517235000	69.438	1412	1
1527736545.517272000	69.4381	1412	1
1527736545.517300000	69.4381	1412	1
1527736545.517320000	69.4381	127	1
1527736545.547030000	69.4678	87	0
1527736545.596810000	69.5176	235	0
1527736545.598031000	69.5188	148	0
1527736545.601786000	69.5226	109	1
1527736545.601977000	69.5228	92	0
1527736545.603314000	69.5241	297	0
1527736545.606751000	69.5275	103	1
1527736545.684741000	69.6055	402	0
1527736545.689745000	69.6105	100	1
1527736545.691628000	69.6124	80	0
1527736545.696758000	69.6175	100	1
1527736545.773561000	69.6943	392	1
1527736545.773633000	69.6944	260	1
1527736545.801741000	69.7225	87	0
1527736545.900825000	69.8216	287	0
1527736545.902098000	69.8229	148	0
1527736545.904178000	69.825	92	0
1527736545.905442000	69.8262	301	0
1527736545.905974000	69.8268	112	1
1527736546.213270000	70.134	395	1
1527736546.213335000	70.1341	261	1
1527736546.246309000	70.1671	87	0
1527736546.350957000	70.2717	258	0
1527736546.352195000	70.273	148	0
1527736546.354413000	70.2752	92	0
1527736546.355728000	70.2765	249	0
1527736546.355800000	70.2766	109	1
1527736546.360818000	70.2816	100	1
1527736546.518004000	70.4388	391	1
1527736546.518071000	70.4389	262	1
1527736546.544981000	70.4658	87	0
1527736546.733694000	70.6545	255	0
1527736546.734949000	70.6557	148	0
1527736546.738409000	70.6592	92	0
1527736546.738831000	70.6596	109	1
1527736546.739796000	70.6606	221	0
1527736546.744835000	70.6656	100	1
1527736547.237492000	71.1583	530	1
1527736547.237558000	71.1583	260	1
1527736547.282398000	71.2032	87	0
1527736547.450302000	71.3711	258	0
1527736547.451613000	71.3724	148	0
1527736547.454881000	71.3757	106	1
1527736547.455303000	71.3761	92	0
1527736547.456570000	71.3773	221	0
1527736547.459878000	71.3807	103	1
1527736547.467912000	71.3887	404	1
1527736547.467998000	71.3888	262	1
1527736547.495284000	71.4161	87	0
1527736547.608508000	71.5293	233	0
1527736547.611077000	71.5319	148	0
1527736547.612369000	71.5331	92	0
1527736547.613640000	71.5344	138	0
1527736547.613883000	71.5347	112	1
1527736547.698019000	71.6188	394	1
1527736547.698115000	71.6189	259	1
1527736547.726239000	71.647	87	0
1527736547.889551000	71.8103	232	0
1527736547.890807000	71.8116	148	0
1527736547.894646000	71.8154	92	0
1527736547.894883000	71.8157	109	1
1527736547.895873000	71.8167	129	0
1527736547.900878000	71.8217	100	1
1527736548.218254000	72.139	394	1
1527736548.218319000	72.1391	263	1
1527736548.245278000	72.1661	87	0
1527736548.346686000	72.2675	260	0
1527736548.349264000	72.27	148	0
1527736548.350704000	72.2715	92	0
1527736548.351896000	72.2727	141	0
1527736548.351953000	72.2727	109	1
1527736548.356915000	72.2777	100	1
1527736548.498048000	72.4188	392	1
1527736548.498117000	72.4189	259	1
1527736548.518993000	72.4398	306	1
1527736548.519092000	72.4399	1412	1
1527736548.519119000	72.4399	1412	1
1527736548.519169000	72.4399	1412	1
1527736548.519194000	72.44	1412	1
1527736548.519236000	72.44	1412	1
1527736548.519270000	72.44	1412	1
1527736548.519308000	72.4401	1412	1
1527736548.519347000	72.4401	1412	1
1527736548.519380000	72.4402	1412	1
1527736548.519417000	72.4402	1412	1
1527736548.519465000	72.4402	1412	1
1527736548.519490000	72.4403	1412	1
1527736548.519527000	72.4403	1412	1
1527736548.520888000	72.4417	169	1
1527736548.527236000	72.448	87	0
1527736548.545666000	72.4664	87	0
1527736548.551273000	72.4721	87	0
1527736548.560938000	72.4817	87	0
1527736548.575958000	72.4967	1412	1
1527736548.585897000	72.5067	87	0
1527736548.604660000	72.5254	87	0
1527736548.610542000	72.5313	235	0
1527736548.611798000	72.5326	148	0
1527736548.613473000	72.5343	92	0
1527736548.614768000	72.5355	237	0
1527736548.614885000	72.5357	124	1
1527736548.619934000	72.5407	100	1
1527736548.698789000	72.6196	382	0
1527736548.703958000	72.6247	100	1
1527736548.705188000	72.626	80	0
1527736548.709929000	72.6307	100	1
1527736549.998927000	73.9197	483	1
1527736549.998985000	73.9198	262	1
1527736550.029201000	73.95	87	0
1527736550.112645000	74.0334	287	0
1527736550.113895000	74.0347	148	0
1527736550.115733000	74.0365	92	0
1527736550.116989000	74.0378	89	0
1527736550.117557000	74.0383	112	1
1527736550.418421000	74.3392	1345	1
1527736550.418535000	74.3393	260	1
1527736550.455194000	74.376	87	0
1527736550.543841000	74.4646	491	0
1527736550.545161000	74.4659	148	0
1527736550.546597000	74.4674	92	0
1527736550.547893000	74.4687	122	0
1527736550.548563000	74.4693	112	1
1527736550.781921000	74.7027	391	1
1527736550.781983000	74.7028	262	1
1527736550.811317000	74.7321	87	0
1527736550.903620000	74.8244	233	0
1527736550.904910000	74.8257	148	0
1527736550.906150000	74.8269	92	0
1527736550.907371000	74.8282	293	0
1527736550.908591000	74.8294	112	1
1527736551.272287000	75.1931	391	1
1527736551.272353000	75.1931	263	1
1527736551.308942000	75.2297	87	0
1527736551.414986000	75.3358	259	0
1527736551.416290000	75.3371	148	0
1527736551.418521000	75.3393	92	0
1527736551.419690000	75.3405	109	1
1527736551.419864000	75.3406	152	0
1527736551.424669000	75.3454	100	1
1527736551.499689000	75.4205	391	1
1527736551.499781000	75.4206	261	1
1527736551.528426000	75.4492	87	0
1527736551.536038000	75.4568	87	0
1527736551.620100000	75.5409	290	0
1527736551.621372000	75.5422	148	0
1527736551.622652000	75.5434	92	0
1527736551.623986000	75.5448	111	0
1527736551.624635000	75.5454	115	1
1527736551.725841000	75.6466	392	1
1527736551.725931000	75.6467	259	1
1527736551.764954000	75.6857	87	0
1527736551.871133000	75.7919	235	0
1527736551.872387000	75.7932	148	0
1527736551.873732000	75.7945	92	0
1527736551.875032000	75.7958	227	0
1527736551.875633000	75.7964	112	1
1527736551.965720000	75.8865	395	1
1527736551.965786000	75.8866	260	1
1527736551.992864000	75.9136	87	0
1527736552.119757000	76.0405	257	0
1527736552.121079000	76.0419	148	0
1527736552.124725000	76.0455	92	0
1527736552.124726000	76.0455	106	1
1527736552.126063000	76.0468	311	0
1527736552.129648000	76.0504	103	1
1527736552.338391000	76.2592	534	1
1527736552.338480000	76.2593	261	1
1527736552.368754000	76.2895	87	0
1527736552.466335000	76.3871	255	0
1527736552.467589000	76.3884	148	0
1527736552.470743000	76.3915	106	1
1527736552.473270000	76.394	92	0
1527736552.474530000	76.3953	119	0
1527736552.477732000	76.3985	103	1
1527736553.155053000	77.0758	402	1
1527736553.155142000	77.0759	261	1
1527736553.194308000	77.1151	87	0
1527736553.305640000	77.2264	259	0
1527736553.306889000	77.2277	148	0
1527736553.309459000	77.2302	92	0
1527736553.310753000	77.2315	127	0
1527736553.310850000	77.2316	109	1
1527736553.315801000	77.2366	100	1
1527736555.550853000	79.4716	392	1
1527736555.550940000	79.4717	260	1
1527736555.581228000	79.502	87	0
1527736555.759063000	79.6798	258	0
1527736555.760376000	79.6812	148	0
1527736555.762340000	79.6831	92	0
1527736555.763488000	79.6843	109	1
1527736555.763521000	79.6843	290	0
1527736555.768468000	79.6892	100	1
1527736555.770595000	79.6914	396	1
1527736555.770669000	79.6914	263	1
1527736555.798817000	79.7196	87	0
1527736555.920601000	79.8414	233	0
1527736555.921928000	79.8427	148	0
1527736555.925101000	79.8459	92	0
1527736555.925471000	79.8463	109	1
1527736555.926364000	79.8471	107	0
1527736555.931508000	79.8523	100	1
1527736558.391401000	82.3122	390	1
1527736558.391471000	82.3123	260	1
1527736558.419338000	82.3401	87	0
1527736558.529368000	82.4501	256	0
1527736558.531810000	82.4526	148	0
1527736558.533129000	82.4539	92	0
1527736558.534374000	82.4552	165	0
1527736558.534620000	82.4554	112	1
1527736558.870924000	82.7917	390	1
1527736558.871011000	82.7918	261	1
1527736558.898306000	82.8191	87	0
1527736559.003802000	82.9246	233	0
1527736559.005126000	82.9259	148	0
1527736559.006816000	82.9276	92	0
1527736559.008105000	82.9289	182	0
1527736559.008644000	82.9294	112	1
1527736559.110080000	83.0309	480	1
1527736559.110141000	83.0309	261	1
1527736559.147872000	83.0687	87	0
1527736559.237824000	83.1586	254	0
1527736559.239139000	83.1599	148	0
1527736559.242692000	83.1635	92	0
1527736559.242781000	83.1636	106	1
1527736559.244044000	83.1648	144	0
1527736559.247736000	83.1685	103	1
1527736559.341236000	83.262	1343	1
1527736559.341298000	83.2621	260	1
1527736559.368930000	83.2897	87	0
1527736559.532902000	83.4537	263	0
1527736559.534155000	83.4549	148	0
1527736559.535416000	83.4562	92	0
1527736559.536705000	83.4575	114	0
1527736559.537674000	83.4585	112	1
1527736559.904774000	83.8256	372	1
1527736559.904880000	83.8257	1412	1
1527736559.904917000	83.8257	1412	1
1527736559.904945000	83.8257	1412	1
1527736559.904977000	83.8258	566	1
1527736559.933583000	83.8544	87	0
1527736560.078608000	83.9994	600	0
1527736560.083762000	84.0045	103	1
1527736560.084902000	84.0057	80	0
1527736560.089765000	84.0105	100	1
1527736560.989789000	84.9106	394	1
1527736560.989884000	84.9107	259	1
1527736561.016753000	84.9375	87	0
1527736561.122738000	85.0435	327	0
1527736561.124042000	85.0448	148	0
1527736561.125568000	85.0463	92	0
1527736561.126831000	85.0476	228	0
1527736561.127336000	85.0481	112	1
1527736561.208591000	85.1294	391	1
1527736561.208688000	85.1295	260	1
1527736561.235201000	85.156	87	0
1527736561.328813000	85.2496	289	0
1527736561.330127000	85.2509	148	0
1527736561.331401000	85.2522	92	0
1527736561.332710000	85.2535	203	0
1527736561.333184000	85.254	112	1
1527736561.529220000	85.45	395	1
1527736561.529310000	85.4501	266	1
1527736561.558606000	85.4794	87	0
1527736561.569361000	85.4901	87	0
1527736561.686731000	85.6075	237	0
1527736561.687989000	85.6088	148	0
1527736561.689298000	85.6101	92	0
1527736561.691192000	85.612	112	1
1527736561.725941000	85.6467	257	0
1527736561.730208000	85.651	100	1
1527736561.859643000	85.7804	533	1
1527736561.859704000	85.7805	263	1
1527736561.887087000	85.8079	87	0
1527736561.972641000	85.8934	235	0
1527736561.973821000	85.8946	148	0
1527736561.976943000	85.8977	92	0
1527736561.977205000	85.898	109	1
1527736561.978226000	85.899	143	0
1527736561.983263000	85.904	100	1
1527736562.155617000	86.0764	407	1
1527736562.155711000	86.0765	260	1
1527736562.184610000	86.1054	87	0
1527736562.300677000	86.2215	279	0
1527736562.301934000	86.2227	148	0
1527736562.304631000	86.2254	92	0
1527736562.305292000	86.2261	109	1
1527736562.305893000	86.2267	175	0
1527736562.310291000	86.2311	100	1
1527736562.564784000	86.4856	391	1
1527736562.564845000	86.4856	260	1
1527736562.603876000	86.5247	87	0
1527736562.760435000	86.6812	235	0
1527736562.761749000	86.6825	148	0
1527736562.764291000	86.6851	92	0
1527736562.765323000	86.6861	109	1
1527736562.765600000	86.6864	256	0
1527736562.770325000	86.6911	100	1
1527736565.287030000	89.2078	392	1
1527736565.287114000	89.2079	260	1
1527736565.323958000	89.2447	87	0
1527736565.456308000	89.3771	258	0
1527736565.457544000	89.3783	148	0
1527736565.460125000	89.3809	92	0
1527736565.461388000	89.3822	311	0
1527736565.461451000	89.3822	109	1
1527736565.466435000	89.3872	100	1
1527736565.648774000	89.5696	396	1
1527736565.648865000	89.5696	262	1
1527736565.679179000	89.6	87	0
1527736565.763544000	89.6843	235	0
1527736565.764879000	89.6857	148	0
1527736565.766114000	89.6869	92	0
1527736565.767306000	89.6881	100	0
1527736565.768444000	89.6892	112	1
1527736565.956645000	89.8774	391	1
1527736565.956741000	89.8775	260	1
1527736565.983578000	89.9044	87	0
1527736566.083966000	90.0047	256	0
1527736566.085223000	90.006	148	0
1527736566.088434000	90.0092	92	0
1527736566.088521000	90.0093	106	1
1527736566.089882000	90.0107	320	0
1527736566.093445000	90.0142	103	1
1527736566.327211000	90.248	480	1
1527736566.327276000	90.2481	262	1
1527736566.363914000	90.2847	87	0
1527736566.484517000	90.4053	233	0
1527736566.485848000	90.4066	148	0
1527736566.487087000	90.4079	92	0
1527736566.488343000	90.4091	134	0
1527736566.489474000	90.4103	112	1
1527736566.596616000	90.5174	1345	1
1527736566.596673000	90.5175	259	1
1527736566.651515000	90.5723	1345	1
1527736566.664280000	90.5851	87	0
1527736566.685896000	90.6067	87	0
1527736566.750428000	90.6712	235	0
1527736566.751743000	90.6725	148	0
1527736566.754105000	90.6749	92	0
1527736566.755357000	90.6761	100	0
1527736566.755579000	90.6764	115	1
1527736567.097821000	91.0186	391	1
1527736567.097903000	91.0187	260	1
1527736567.124840000	91.0456	87	0
1527736567.215113000	91.1359	284	0
1527736567.216367000	91.1371	148	0
1527736567.217590000	91.1384	92	0
1527736567.218942000	91.1397	325	0
1527736567.219500000	91.1403	112	1
1527736567.446915000	91.3677	391	1
1527736567.446982000	91.3678	259	1
1527736567.475563000	91.3963	87	0
1527736567.567354000	91.4881	303	0
1527736567.568532000	91.4893	148	0
1527736567.571478000	91.4923	92	0
1527736567.572588000	91.4934	109	1
1527736567.572781000	91.4936	284	0
1527736567.577580000	91.4984	100	1
1527736567.786795000	91.7076	395	1
1527736567.786885000	91.7077	261	1
1527736567.815190000	91.736	87	0
1527736567.901972000	91.8228	355	0
1527736567.903222000	91.824	148	0
1527736567.905215000	91.826	92	0
1527736567.906424000	91.8272	217	0
1527736567.906680000	91.8275	112	1
1527736568.227504000	92.1483	396	1
1527736568.227587000	92.1484	263	1
1527736568.254116000	92.1749	87	0
1527736568.352774000	92.2736	327	0
1527736568.353952000	92.2747	148	0
1527736568.356607000	92.2774	92	0
1527736568.357635000	92.2784	109	1
1527736568.357883000	92.2787	261	0
1527736568.362628000	92.2834	100	1
1527736568.483304000	92.4041	534	1
1527736568.483399000	92.4042	259	1
1527736568.521381000	92.4422	87	0
1527736568.614627000	92.5354	289	0
1527736568.615948000	92.5367	148	0
1527736568.618833000	92.5396	92	0
1527736568.619653000	92.5404	109	1
1527736568.620117000	92.5409	282	0
1527736568.624671000	92.5455	100	1
1527736568.836950000	92.7577	403	1
1527736568.837130000	92.7579	261	1
1527736568.868494000	92.7893	87	0
1527736569.015237000	92.936	235	0
1527736569.016425000	92.9372	148	0
1527736569.018178000	92.939	92	0
1527736569.019520000	92.9403	91	0
1527736569.019602000	92.9404	109	1
1527736569.024675000	92.9455	100	1
1527736569.206800000	93.1276	392	1
1527736569.206890000	93.1277	259	1
1527736569.234334000	93.1551	87	0
1527736569.335144000	93.2559	258	0
1527736569.336411000	93.2572	148	0
1527736569.339702000	93.2605	106	1
1527736569.340250000	93.261	92	0
1527736569.341482000	93.2623	275	0
1527736569.344712000	93.2655	103	1
1527736569.391534000	93.3123	92	0
1527736569.396682000	93.3175	100	1
1527736569.516912000	93.4377	392	1
1527736569.516977000	93.4378	259	1
1527736569.543693000	93.4645	87	0
1527736569.736996000	93.6578	256	0
1527736569.738254000	93.659	148	0
1527736569.741370000	93.6621	92	0
1527736569.741645000	93.6624	109	1
1527736569.743228000	93.664	183	0
1527736569.747706000	93.6685	100	1
1527736570.037090000	93.9579	391	1
1527736570.037151000	93.9579	263	1
1527736570.073237000	93.994	87	0
1527736570.205304000	94.1261	256	0
1527736570.206542000	94.1273	148	0
1527736570.208998000	94.1298	92	0
1527736570.209670000	94.1305	109	1
1527736570.210287000	94.1311	175	0
1527736570.214699000	94.1355	100	1
1527736570.325995000	94.2468	393	1
1527736570.326061000	94.2468	260	1
1527736570.354199000	94.275	87	0
1527736570.499459000	94.4202	233	0
1527736570.500698000	94.4215	148	0
1527736570.504727000	94.4255	106	1
1527736570.505088000	94.4259	92	0
1527736570.506351000	94.4271	266	0
1527736570.509697000	94.4305	103	1
1527736570.648928000	94.5697	391	1
1527736570.649002000	94.5698	260	1
1527736570.702300000	94.6231	87	0
1527736570.813951000	94.7347	233	0
1527736570.815206000	94.736	148	0
1527736570.818700000	94.7395	106	1
1527736570.818893000	94.7397	92	0
1527736570.820158000	94.7409	333	0
1527736570.823686000	94.7445	103	1
1527736571.137031000	95.0578	479	1
1527736571.137126000	95.0579	261	1
1527736571.164074000	95.0849	87	0
1527736571.339722000	95.2605	258	0
1527736571.340977000	95.2618	148	0
1527736571.344184000	95.265	92	0
1527736571.344807000	95.2656	109	1
1527736571.345418000	95.2662	324	0
1527736571.349802000	95.2706	100	1
1527736571.423268000	95.344	1349	1
1527736571.423360000	95.3441	262	1
1527736571.453365000	95.3741	87	0
1527736571.604915000	95.5257	235	0
1527736571.606169000	95.5269	148	0
1527736571.609823000	95.5306	106	1
1527736571.610347000	95.5311	92	0
1527736571.611618000	95.5324	329	0
1527736571.614810000	95.5356	103	1
1527736574.155565000	98.0763	391	1
1527736574.155661000	98.0764	263	1
1527736574.184515000	98.1053	87	0
1527736574.323674000	98.2445	258	0
1527736574.324926000	98.2457	148	0
1527736574.326349000	98.2471	92	0
1527736574.327612000	98.2484	300	0
1527736574.328985000	98.2498	112	1
1527736574.566185000	98.487	395	1
1527736574.566279000	98.4871	264	1
1527736574.606933000	98.5277	87	0
1527736574.765120000	98.6859	260	0
1527736574.766377000	98.6872	148	0
1527736574.768674000	98.6895	92	0
1527736574.769924000	98.6907	263	0
1527736574.769964000	98.6907	109	1
1527736574.775002000	98.6958	100	1
1527736574.817972000	98.7388	260	0
1527736574.823008000	98.7438	100	1
1527736574.937456000	98.8582	394	1
1527736574.937518000	98.8583	263	1
1527736574.958763000	98.8795	445	1
1527736574.958831000	98.8796	1412	1
1527736574.958876000	98.8797	1412	1
1527736574.958912000	98.8797	1412	1
1527736574.958945000	98.8797	783	1
1527736574.963804000	98.8846	87	0
1527736574.993541000	98.9143	87	0
1527736575.002895000	98.9237	87	0
1527736575.108983000	99.0298	328	0
1527736575.110244000	99.031	148	0
1527736575.113735000	99.0345	92	0
1527736575.113985000	99.0348	115	1
1527736575.114997000	99.0358	293	0
1527736575.120030000	99.0408	100	1
1527736575.139702000	99.0605	508	0
1527736575.144750000	99.0655	90	0
1527736575.144975000	99.0658	103	1
1527736575.434529000	99.3553	391	1
1527736575.434615000	99.3554	260	1
1527736575.462001000	99.3828	87	0
1527736575.593710000	99.5145	302	0
1527736575.594877000	99.5157	148	0
1527736575.598982000	99.5198	92	0
1527736575.599077000	99.5199	106	1
1527736575.600252000	99.521	228	0
1527736575.604063000	99.5248	103	1
1527736575.784343000	99.7051	403	1
1527736575.784421000	99.7052	262	1
1527736575.814646000	99.7354	87	0
1527736575.958258000	99.879	289	0
1527736575.959614000	99.8804	148	0
1527736575.961859000	99.8826	92	0
1527736575.963007000	99.8838	109	1
1527736575.963139000	99.8839	197	0
1527736575.968077000	99.8889	100	1
1527736576.165461000	100.086	392	1
1527736576.165546000	100.086	262	1
1527736576.193967000	100.115	87	0
1527736576.319041000	100.24	260	0
1527736576.320299000	100.241	148	0
1527736576.321872000	100.243	92	0
1527736576.323075000	100.244	298	0
1527736576.324035000	100.245	112	1
1527736576.647573000	100.568	396	1
1527736576.647639000	100.568	259	1
1527736576.677319000	100.598	87	0
1527736577.006133000	100.927	258	0
1527736577.007391000	100.928	148	0
1527736577.009638000	100.93	92	0
1527736577.010901000	100.932	133	0
1527736577.011161000	100.932	112	1
1527736577.195446000	101.116	396	1
1527736577.195531000	101.116	261	1
1527736577.224421000	101.145	87	0
1527736577.365115000	101.286	256	0
1527736577.366360000	101.287	148	0
1527736577.370174000	101.291	106	1
1527736577.375819000	101.297	92	0
1527736577.377074000	101.298	190	0
1527736577.380148000	101.301	103	1
1527736577.630336000	101.551	391	1
1527736577.630430000	101.551	263	1
1527736577.657861000	101.579	87	0
1527736577.790153000	101.711	235	0
1527736577.791376000	101.712	148	0
1527736577.795177000	101.716	106	1
1527736577.796418000	101.717	92	0
1527736577.797735000	101.719	237	0
[truncated: 263 more rows]
