# Supplementary material for: Method for multi-task learning fusion network traffic classification to address small sample labels
Source: Sci Rep. 2024 Jan 30;14:2518. doi: 10.1038/s41598-024-51933-8 (PMC10827795; doi:10.1038/s41598-024-51933-8)
Supplement: Supplementary file 2 — Supplementary Information 2. [file 41598_2024_51933_MOESM2_ESM.zip › QUIC Dataset/QUIC Dataset/pretraining/Google Doc/GoogleDoc-1177.txt]

1527758302.296519000	0	295	1
1527758302.317838000	0.0213189	87	0
1527758302.755044000	0.458525	325	0
1527758302.756399000	0.45988	1412	0
1527758302.757752000	0.461233	1412	0
1527758302.758729000	0.46221	106	1
1527758302.759095000	0.462576	1412	0
1527758302.760477000	0.463958	180	0
1527758302.761863000	0.465344	1412	0
1527758302.763215000	0.466696	1412	0
1527758302.764134000	0.467615	109	1
1527758302.764548000	0.468029	1412	0
1527758302.765866000	0.469347	188	0
1527758302.767241000	0.470722	733	0
1527758302.768572000	0.472053	1412	0
1527758302.769776000	0.473257	112	1
1527758302.770014000	0.473495	1412	0
1527758302.771875000	0.475356	694	0
1527758302.773247000	0.476728	1412	0
1527758302.773741000	0.477222	100	1
1527758302.774645000	0.478126	1412	0
1527758302.776012000	0.479493	1412	0
1527758302.777342000	0.480823	188	0
1527758302.780759000	0.48424	112	1
1527758302.790399000	0.49388	1191	0
1527758302.791920000	0.495401	1412	0
1527758302.793263000	0.496744	1412	0
1527758302.794612000	0.498093	1412	0
1527758302.795925000	0.499406	188	0
1527758302.797299000	0.50078	1412	0
1527758302.798645000	0.502126	1412	0
1527758302.799229000	0.50271	103	1
1527758302.800068000	0.503549	1412	0
1527758302.801390000	0.504871	183	0
1527758302.802772000	0.506253	1412	0
1527758302.802784000	0.506265	118	1
1527758302.804111000	0.507592	1412	0
1527758302.805459000	0.50894	1412	0
1527758302.806749000	0.51023	106	1
1527758302.806763000	0.510244	180	0
1527758302.808141000	0.511622	1412	0
1527758302.809487000	0.512968	1412	0
1527758302.810733000	0.514214	106	1
1527758302.810849000	0.51433	308	0
1527758302.812229000	0.51571	1412	0
1527758302.813542000	0.517023	168	0
1527758302.814918000	0.518399	1412	0
1527758302.815410000	0.518891	109	1
1527758302.816259000	0.51974	1412	0
1527758302.817610000	0.521091	1412	0
1527758302.818934000	0.522415	188	0
1527758302.820360000	0.523841	1412	0
1527758302.821671000	0.525152	153	0
1527758302.822559000	0.52604	100	1
1527758302.823037000	0.526518	1412	0
1527758302.824385000	0.527866	1412	0
1527758302.825731000	0.529212	1412	0
1527758302.826742000	0.530223	118	1
1527758302.827038000	0.530519	188	0
1527758302.828400000	0.531881	794	0
1527758302.829829000	0.53331	1412	0
1527758302.830731000	0.534212	106	1
1527758302.831226000	0.534707	1412	0
1527758302.832592000	0.536073	1412	0
1527758302.833918000	0.537399	188	0
1527758302.834728000	0.538209	106	1
1527758302.835273000	0.538754	663	0
1527758302.836605000	0.540086	139	0
1527758302.838760000	0.542241	103	1
1527758303.232362000	0.935843	320	1
1527758303.232445000	0.935926	1412	1
1527758303.232468000	0.935949	918	1
1527758303.239572000	0.943053	219	1
1527758303.247501000	0.950982	100	0
1527758303.250764000	0.954245	100	1
1527758303.251914000	0.955395	87	0
1527758303.259605000	0.963086	87	0
1527758303.447147000	1.15063	372	0
1527758303.453244000	1.15672	394	0
1527758303.457574000	1.16105	80	0
1527758303.463829000	1.16731	112	1
1527758303.481289000	1.18477	217	1
1527758303.527878000	1.23136	1412	0
1527758303.529222000	1.2327	1412	0
1527758303.530637000	1.23412	1412	0
1527758303.531796000	1.23528	106	1
1527758303.531962000	1.23544	196	0
1527758303.533354000	1.23684	1412	0
1527758303.534713000	1.23819	1412	0
1527758303.535787000	1.23927	106	1
1527758303.536050000	1.23953	1075	0
1527758303.537388000	1.24087	280	0
1527758303.540937000	1.24442	103	1
1527758303.546995000	1.25048	87	0
1527758303.829581000	1.53306	413	0
1527758303.830939000	1.53442	1115	0
1527758303.832425000	1.53591	92	0
1527758303.833774000	1.53726	185	0
1527758303.833827000	1.53731	109	1
1527758303.837800000	1.54128	100	1
1527758303.896168000	1.59965	573	1
1527758303.904328000	1.60781	877	1
1527758303.914408000	1.61789	87	0
1527758303.926838000	1.63032	87	0
1527758303.935343000	1.63882	673	1
1527758303.955939000	1.65942	87	0
1527758303.975601000	1.67908	281	0
1527758303.976941000	1.68042	467	0
1527758303.979818000	1.6833	106	1
1527758304.074381000	1.77786	525	0
1527758304.077800000	1.78128	100	1
1527758304.120752000	1.82423	448	0
1527758304.122114000	1.82559	1152	0
1527758304.124993000	1.82847	100	1
1527758304.128861000	1.83234	100	1
1527758304.253091000	1.95657	623	1
1527758304.253182000	1.95666	145	1
1527758304.274549000	1.97803	87	0
1527758304.298208000	2.00169	156	1
1527758304.298298000	2.00178	191	1
1527758304.317045000	2.02053	87	0
1527758304.331945000	2.03543	1412	0
1527758304.333280000	2.03676	1412	0
1527758304.334662000	2.03814	1412	0
1527758304.335888000	2.03937	109	1
1527758304.335974000	2.03945	616	0
1527758304.337307000	2.04079	92	0
1527758304.338654000	2.04214	134	0
1527758304.339827000	2.04331	109	1
1527758304.409464000	2.11294	602	0
1527758304.410843000	2.11432	260	0
1527758304.412842000	2.11632	103	1
1527758305.195981000	2.89946	419	1
1527758305.214931000	2.91841	87	0
1527758305.236651000	2.94013	1264	1
1527758305.255915000	2.9594	87	0
1527758305.496148000	3.19963	1359	1
1527758305.528414000	3.23189	87	0
1527758305.601726000	3.30521	367	0
1527758305.603101000	3.30658	1412	0
1527758305.604446000	3.30793	997	0
1527758305.606001000	3.30948	109	1
1527758305.606043000	3.30952	92	0
1527758305.607409000	3.31089	296	0
1527758305.613074000	3.31656	103	1
1527758305.631482000	3.33496	355	0
1527758305.632841000	3.33632	1412	0
1527758305.634185000	3.33767	1412	0
1527758305.634898000	3.33838	106	1
1527758305.635528000	3.33901	1412	0
1527758305.636840000	3.34032	188	0
1527758305.638187000	3.34167	287	0
1527758305.638953000	3.34243	106	1
1527758305.690873000	3.39435	1227	0
1527758305.694990000	3.39847	100	1
1527758306.229664000	3.93315	304	1
1527758306.229767000	3.93325	1412	1
1527758306.229792000	3.93327	1412	1
1527758306.229834000	3.93332	1412	1
1527758306.229885000	3.93337	1412	1
1527758306.229922000	3.9334	1412	1
1527758306.229974000	3.93345	1412	1
1527758306.229998000	3.93348	1412	1
1527758306.230034000	3.93352	1412	1
1527758306.230067000	3.93355	1412	1
1527758306.230103000	3.93358	1412	1
1527758306.230140000	3.93362	1412	1
1527758306.230191000	3.93367	1412	1
1527758306.230227000	3.93371	1293	1
1527758306.248878000	3.95236	87	0
1527758306.259752000	3.96323	87	0
1527758306.264199000	3.96768	87	0
1527758306.368801000	4.07228	376	0
1527758306.370218000	4.0737	109	1
1527758306.371306000	4.07479	80	0
1527758306.375140000	4.07862	100	1
1527758306.439833000	4.14331	1393	1
1527758306.461353000	4.16483	87	0
1527758306.604131000	4.30761	426	0
1527758306.605434000	4.30891	182	0
1527758306.619404000	4.32289	106	1
1527758308.174015000	5.8775	363	1
1527758308.174111000	5.87759	1412	1
1527758308.174147000	5.87763	990	1
1527758308.183999000	5.88748	225	1
1527758308.184100000	5.88758	1412	1
1527758308.184139000	5.88762	1412	1
1527758308.184167000	5.88765	770	1
1527758308.188728000	5.89221	252	1
1527758308.193722000	5.8972	87	0
1527758308.197011000	5.90049	102	1
1527758308.205301000	5.90878	87	0
1527758308.223706000	5.92719	94	0
1527758308.226867000	5.93035	87	0
1527758308.227004000	5.93049	106	1
1527758308.349223000	6.0527	405	0
1527758308.352974000	6.05645	80	0
1527758308.356595000	6.06008	106	1
1527758308.390058000	6.09354	561	0
1527758308.391390000	6.09487	305	0
1527758308.392343000	6.09582	120	1
1527758308.392752000	6.09623	201	0
1527758308.395156000	6.09864	266	1
1527758308.411607000	6.11509	87	0
1527758308.585202000	6.28868	963	0
1527758308.586535000	6.29002	1412	0
1527758308.587875000	6.29136	1412	0
1527758308.589219000	6.2927	1412	0
1527758308.589972000	6.29345	112	1
1527758308.590617000	6.2941	180	0
1527758308.592143000	6.29562	1412	0
1527758308.593483000	6.29696	1359	0
1527758308.593990000	6.29747	106	1
1527758308.594842000	6.29832	1412	0
1527758308.596170000	6.29965	1412	0
1527758308.597515000	6.301	1412	0
1527758308.598099000	6.30158	106	1
1527758308.598854000	6.30234	1339	0
1527758308.603334000	6.30681	100	1
1527758308.620403000	6.32388	1412	0
1527758308.621739000	6.32522	1412	0
1527758308.623084000	6.32657	1412	0
1527758308.625150000	6.32863	198	0
1527758308.629159000	6.33264	1412	0
1527758308.630556000	6.33404	1412	0
1527758308.631904000	6.33538	1412	0
1527758308.632052000	6.33553	103	1
1527758308.633274000	6.33676	1412	0
1527758308.634609000	6.33809	842	0
1527758308.635973000	6.33945	118	1
1527758308.636011000	6.33949	1412	0
1527758308.637368000	6.34085	1412	0
1527758308.638710000	6.34219	1412	0
1527758308.639984000	6.34346	106	1
1527758308.640086000	6.34357	882	0
1527758308.641439000	6.34492	979	0
1527758308.642792000	6.34627	1412	0
1527758308.643966000	6.34745	106	1
1527758308.644132000	6.34761	1412	0
1527758308.645644000	6.34912	1412	0
1527758308.647374000	6.35085	188	0
1527758308.647968000	6.35145	106	1
1527758308.648751000	6.35223	1412	0
1527758308.650119000	6.3536	209	0
1527758308.651495000	6.35498	1412	0
1527758308.651968000	6.35545	106	1
1527758308.652839000	6.35632	1412	0
1527758308.654184000	6.35767	1412	0
1527758308.655499000	6.35898	188	0
1527758308.655968000	6.35945	106	1
1527758308.656865000	6.36035	1187	0
1527758308.658208000	6.36169	1412	0
1527758308.659610000	6.36309	1412	0
1527758308.660962000	6.36444	1412	0
1527758308.661025000	6.36451	106	1
1527758308.662272000	6.36575	188	0
1527758308.663628000	6.36711	996	0
1527758308.664984000	6.36846	1412	0
1527758308.665177000	6.36866	106	1
1527758308.666328000	6.36981	1250	0
1527758308.667666000	6.37115	743	0
1527758308.668977000	6.37246	106	1
1527758308.669025000	6.37251	1412	0
1527758308.670540000	6.37402	1331	0
1527758308.671870000	6.37535	1412	0
1527758308.672990000	6.37647	106	1
1527758308.673211000	6.37669	1412	0
1527758308.674525000	6.37801	340	0
1527758308.675869000	6.37935	291	0
1527758308.682540000	6.38602	1402	0
1527758308.682623000	6.3861	103	1
1527758308.686009000	6.38949	103	1
1527758309.866156000	7.56964	295	1
1527758309.866245000	7.56973	145	1
1527758309.884730000	7.58821	87	0
1527758309.939110000	7.64259	1412	0
1527758309.940524000	7.64401	1412	0
1527758309.941887000	7.64537	1412	0
1527758309.943048000	7.64653	109	1
1527758309.943219000	7.6467	593	0
1527758309.944566000	7.64805	300	0
1527758309.947042000	7.65052	103	1
1527758310.932089000	8.63557	1203	1
1527758310.932182000	8.63566	295	1
1527758310.932634000	8.63612	513	1
1527758310.932676000	8.63616	1412	1
1527758310.932713000	8.63619	1412	1
1527758310.932741000	8.63622	982	1
1527758310.952653000	8.65613	87	0
1527758311.041253000	8.74473	304	0
1527758311.042612000	8.74609	1412	0
1527758311.043933000	8.74741	501	0
1527758311.045114000	8.74859	109	1
1527758311.045305000	8.74879	592	0
1527758311.046656000	8.75014	635	0
1527758311.047994000	8.75147	467	0
1527758311.049106000	8.75259	106	1
1527758311.049487000	8.75297	697	0
1527758311.051024000	8.7545	484	0
1527758311.052378000	8.75586	835	0
1527758311.053101000	8.75658	106	1
1527758311.053716000	8.7572	649	0
1527758311.055061000	8.75854	519	0
1527758311.056407000	8.75989	439	0
1527758311.057098000	8.76058	106	1
1527758311.057757000	8.76124	701	0
1527758311.059096000	8.76258	616	0
1527758311.061030000	8.76451	558	0
1527758311.061219000	8.7647	106	1
1527758311.062371000	8.76585	654	0
1527758311.063712000	8.76719	583	0
1527758311.065056000	8.76854	689	0
1527758311.066100000	8.76958	106	1
1527758311.066390000	8.76987	420	0
1527758311.067718000	8.7712	92	0
1527758311.069131000	8.77261	228	0
1527758311.070124000	8.7736	106	1
1527758311.070530000	8.77401	80	0
1527758311.074129000	8.77761	100	1
1527758311.074987000	8.77847	463	1
1527758311.093868000	8.79735	87	0
1527758311.173346000	8.87683	281	0
1527758311.174670000	8.87815	103	0
1527758311.176282000	8.87976	305	0
1527758311.177168000	8.88065	109	1
1527758311.853472000	9.55695	487	1
1527758311.853543000	9.55702	95	1
1527758311.872086000	9.57557	87	0
1527758311.947843000	9.65132	262	0
1527758311.949182000	9.65266	366	0
1527758311.952167000	9.65565	106	1
1527758311.956911000	9.66039	301	0
1527758311.960181000	9.66366	100	1
1527758312.738841000	10.4423	412	1
1527758312.738931000	10.4424	110	1
1527758312.763362000	10.4668	87	0
1527758312.778144000	10.4816	412	1
1527758312.785611000	10.4891	303	1
1527758312.788794000	10.4923	479	1
1527758312.788881000	10.4924	88	1
1527758312.796151000	10.4996	87	0
1527758312.803239000	10.5067	87	0
1527758312.808531000	10.512	87	0
1527758312.836438000	10.5399	257	0
1527758312.837765000	10.5412	151	0
1527758312.839723000	10.5432	92	0
1527758312.840210000	10.5437	118	1
1527758312.841096000	10.5446	158	0
1527758312.845225000	10.5487	100	1
1527758312.914105000	10.6176	288	0
1527758312.915424000	10.6189	140	0
1527758312.918255000	10.6217	103	1
1527758312.919656000	10.6231	92	0
1527758312.921009000	10.6245	215	0
1527758312.923218000	10.6267	103	1
1527758312.938130000	10.6416	268	0
1527758312.939449000	10.6429	103	0
1527758312.940932000	10.6444	102	0
1527758312.942220000	10.6457	106	1
1527758312.942280000	10.6458	294	0
1527758312.946217000	10.6497	100	1
1527758313.466682000	11.1702	393	1
1527758313.466774000	11.1703	256	1
1527758313.490861000	11.1943	87	0
1527758313.876107000	11.5796	304	1
1527758313.876229000	11.5797	1412	1
1527758313.876255000	11.5797	1412	1
1527758313.876278000	11.5798	1412	1
1527758313.876326000	11.5798	1412	1
1527758313.876361000	11.5798	1412	1
1527758313.876398000	11.5799	1412	1
1527758313.876441000	11.5799	1412	1
1527758313.876476000	11.58	1412	1
1527758313.876509000	11.58	1412	1
1527758313.876545000	11.58	1412	1
1527758313.876580000	11.5801	1412	1
1527758313.876632000	11.5801	1412	1
1527758313.876669000	11.5801	1412	1
1527758313.876702000	11.5802	1412	1
1527758313.876739000	11.5802	1412	1
1527758313.876774000	11.5803	1412	1
1527758313.876808000	11.5803	1412	1
1527758313.878361000	11.5818	1412	1
1527758313.878424000	11.5819	1412	1
1527758313.878484000	11.582	1412	1
1527758313.878523000	11.582	1412	1
1527758313.878565000	11.582	1412	1
1527758313.878593000	11.5821	1412	1
1527758313.878639000	11.5821	1412	1
1527758313.878662000	11.5821	1412	1
1527758313.878686000	11.5822	1412	1
1527758313.878727000	11.5822	1412	1
1527758313.878774000	11.5823	1412	1
1527758313.878802000	11.5823	1412	1
1527758313.878833000	11.5823	1412	1
1527758313.878869000	11.5824	1412	1
1527758313.878903000	11.5824	1412	1
1527758313.880345000	11.5838	1412	1
1527758313.880388000	11.5839	297	1
1527758313.895081000	11.5986	87	0
1527758313.896413000	11.5999	100	0
1527758313.899724000	11.6032	87	0
1527758313.900276000	11.6038	109	1
1527758313.901077000	11.6046	87	0
1527758313.903793000	11.6073	87	0
1527758314.051248000	11.7547	468	0
1527758314.055221000	11.7587	80	0
1527758314.055327000	11.7588	106	1
1527758314.059366000	11.7628	100	1
1527758314.152856000	11.8563	268	0
1527758314.154203000	11.8577	146	0
1527758314.156372000	11.8599	103	1
1527758314.156975000	11.8605	92	0
1527758314.158330000	11.8618	88	0
1527758314.160372000	11.8639	103	1
1527758314.205090000	11.9086	360	1
1527758314.206635000	11.9101	295	1
1527758314.222925000	11.9264	87	0
1527758314.268638000	11.9721	291	1
1527758314.286561000	11.99	87	0
1527758314.289371000	11.9929	233	0
1527758314.290772000	11.9943	118	0
1527758314.292824000	11.9963	92	0
1527758314.293294000	11.9968	112	1
1527758314.294194000	11.9977	144	0
1527758314.298299000	12.0018	100	1
1527758314.304514000	12.008	393	1
1527758314.304586000	12.0081	383	1
1527758314.322312000	12.0258	87	0
1527758314.331479000	12.035	255	0
1527758314.332808000	12.0363	279	0
1527758314.335687000	12.0392	92	0
1527758314.336303000	12.0398	109	1
1527758314.337045000	12.0405	131	0
1527758314.340284000	12.0438	100	1
1527758314.437982000	12.1415	245	0
1527758314.439302000	12.1428	146	0
1527758314.442047000	12.1455	92	0
1527758314.442299000	12.1458	106	1
1527758314.443422000	12.1469	291	0
1527758314.447317000	12.1508	100	1
1527758314.518911000	12.2224	636	0
1527758314.520310000	12.2238	800	0
1527758314.521630000	12.2251	92	0
1527758314.522972000	12.2265	86	0
1527758314.523432000	12.2269	109	1
1527758314.530224000	12.2337	1412	1
1527758314.530263000	12.2337	477	1
1527758314.549110000	12.2526	87	0
1527758314.677056000	12.3805	834	1
1527758314.677142000	12.3806	254	1
1527758314.696974000	12.4005	87	0
1527758314.708137000	12.4116	341	0
1527758314.709525000	12.413	468	0
1527758314.710922000	12.4144	265	0
1527758314.712335000	12.4158	112	1
1527758314.723863000	12.4273	472	1
1527758314.741929000	12.4454	87	0
1527758314.787951000	12.4914	281	0
1527758314.789308000	12.4928	146	0
1527758314.791421000	12.4949	106	1
1527758314.792061000	12.4955	92	0
1527758314.793434000	12.4969	210	0
1527758314.795399000	12.4989	103	1
1527758314.863167000	12.5666	579	0
1527758314.864471000	12.568	215	0
1527758314.867361000	12.5708	103	1
1527758315.010013000	12.7135	419	1
1527758315.010072000	12.7136	256	1
1527758315.028133000	12.7316	87	0
1527758315.128061000	12.8315	267	0
1527758315.129389000	12.8329	146	0
1527758315.132423000	12.8359	106	1
1527758315.133034000	12.8365	92	0
1527758315.134390000	12.8379	322	0
1527758315.136417000	12.8399	103	1
1527758315.449824000	13.1533	393	1
1527758315.449891000	13.1534	255	1
1527758315.483514000	13.187	393	1
1527758315.487785000	13.1913	87	0
1527758315.513774000	13.2173	87	0
1527758315.566813000	13.2703	328	0
1527758315.568087000	13.2716	146	0
1527758315.570370000	13.2739	109	1
1527758315.572354000	13.2758	92	0
1527758315.573708000	13.2772	138	0
1527758315.576376000	13.2799	103	1
1527758315.603271000	13.3068	92	0
1527758315.607388000	13.3109	100	1
1527758315.870849000	13.5743	392	1
1527758315.870931000	13.5744	258	1
1527758315.888946000	13.5924	87	0
1527758315.980226000	13.6837	232	0
1527758315.981565000	13.685	146	0
1527758315.984072000	13.6876	92	0
1527758315.984478000	13.688	109	1
1527758315.989334000	13.6928	132	0
1527758315.993473000	13.697	100	1
1527758316.702405000	14.4059	388	1
1527758316.702503000	14.406	255	1
1527758316.720289000	14.4238	87	0
1527758316.724486000	14.428	87	0
1527758317.177965000	14.8814	279	0
1527758317.179297000	14.8828	146	0
1527758317.181547000	14.885	109	1
1527758317.182026000	14.8855	92	0
1527758317.184673000	14.8882	189	0
1527758317.185463000	14.8889	103	1
1527758317.422091000	15.1256	389	1
1527758317.422178000	15.1257	258	1
1527758317.459606000	15.1631	389	1
1527758317.461192000	15.1647	87	0
1527758317.462477000	15.166	87	0
1527758317.484997000	15.1885	87	0
1527758317.554565000	15.258	257	0
1527758317.555976000	15.2595	146	0
1527758317.558038000	15.2615	92	0
1527758317.558584000	15.2621	115	1
1527758317.559437000	15.2629	232	0
1527758317.563505000	15.267	100	1
1527758317.641913000	15.3454	388	1
1527758317.641992000	15.3455	254	1
1527758317.678463000	15.3819	87	0
1527758317.783812000	15.4873	255	0
1527758317.785090000	15.4886	148	0
1527758317.787578000	15.4911	106	1
1527758317.789583000	15.4931	92	0
1527758317.790998000	15.4945	273	0
1527758317.793531000	15.497	103	1
1527758317.882959000	15.5864	391	1
1527758317.883052000	15.5865	260	1
1527758317.900848000	15.6043	87	0
1527758317.979786000	15.6833	235	0
1527758317.981079000	15.6846	148	0
1527758317.983282000	15.6868	92	0
1527758317.983537000	15.687	109	1
1527758317.984702000	15.6882	139	0
1527758317.988578000	15.6921	100	1
1527758318.431479000	16.135	390	1
1527758318.431573000	16.1351	256	1
1527758318.450355000	16.1538	87	0
1527758318.532076000	16.2356	264	0
1527758318.533470000	16.237	148	0
1527758318.535011000	16.2385	92	0
1527758318.535643000	16.2391	109	1
1527758318.536353000	16.2398	100	0
1527758318.539615000	16.2431	100	1
1527758318.643219000	16.3467	394	1
1527758318.643280000	16.3468	257	1
1527758318.662598000	16.3661	87	0
1527758318.764994000	16.4685	232	0
1527758318.766337000	16.4698	148	0
1527758318.768228000	16.4717	92	0
1527758318.768624000	16.4721	109	1
1527758318.769660000	16.4731	160	0
1527758318.773634000	16.4771	100	1
1527758318.862419000	16.5659	388	1
1527758318.862491000	16.566	256	1
1527758318.884153000	16.5876	87	0
1527758318.905046000	16.6085	87	0
1527758318.977965000	16.6814	275	0
1527758318.979372000	16.6829	148	0
1527758318.981643000	16.6851	109	1
1527758318.982741000	16.6862	92	0
1527758318.984038000	16.6875	244	0
1527758318.986640000	16.6901	103	1
1527758319.074786000	16.7783	1056	1
1527758319.074874000	16.7784	256	1
1527758319.093920000	16.7974	87	0
1527758319.179411000	16.8829	232	0
1527758319.180825000	16.8843	148	0
1527758319.182128000	16.8856	92	0
1527758319.183514000	16.887	166	0
1527758319.183594000	16.8871	109	1
1527758319.187649000	16.8911	100	1
1527758320.447831000	18.1513	896	1
1527758320.447883000	18.1514	256	1
1527758320.468464000	18.1719	87	0
1527758320.547318000	18.2508	257	0
1527758320.548689000	18.2522	148	0
1527758320.551268000	18.2547	106	1
1527758320.551805000	18.2553	92	0
1527758320.553160000	18.2566	220	0
1527758320.555274000	18.2588	103	1
1527758321.628364000	19.3318	418	1
1527758321.628453000	19.3319	256	1
1527758321.647900000	19.3514	87	0
1527758321.728468000	19.4319	309	0
1527758321.729874000	19.4334	148	0
1527758321.732613000	19.4361	92	0
1527758321.732872000	19.4364	109	1
1527758321.733990000	19.4375	309	0
1527758321.737786000	19.4413	100	1
1527758322.158201000	19.8617	389	1
1527758322.158277000	19.8618	257	1
1527758322.175946000	19.8794	87	0
1527758322.181360000	19.8848	87	0
1527758322.254089000	19.9576	281	0
1527758322.255422000	19.9589	148	0
1527758322.257750000	19.9612	109	1
1527758322.258103000	19.9616	92	0
1527758322.259454000	19.9629	127	0
1527758322.261735000	19.9652	103	1
1527758322.469784000	20.1733	390	1
1527758322.469868000	20.1733	260	1
1527758322.507447000	20.2109	87	0
1527758322.586961000	20.2904	259	0
1527758322.588302000	20.2918	148	0
1527758322.590345000	20.2938	92	0
1527758322.590852000	20.2943	109	1
1527758322.591676000	20.2952	129	0
1527758322.595845000	20.2993	100	1
1527758322.933444000	20.6369	389	1
1527758322.933521000	20.637	257	1
1527758322.951780000	20.6553	87	0
1527758323.028702000	20.7322	337	0
1527758323.030050000	20.7335	148	0
1527758323.032039000	20.7355	92	0
1527758323.032871000	20.7364	109	1
1527758323.033444000	20.7369	131	0
1527758323.036861000	20.7403	100	1
1527758323.677020000	21.3805	389	1
1527758323.677096000	21.3806	256	1
1527758323.697283000	21.4008	87	0
1527758323.700221000	21.4037	87	0
1527758323.774660000	21.4781	257	0
1527758323.776009000	21.4795	148	0
1527758323.778748000	21.4822	92	0
1527758323.778953000	21.4824	112	1
1527758323.780189000	21.4837	317	0
1527758323.783835000	21.4873	100	1
1527758324.091845000	21.7953	393	1
1527758324.091912000	21.7954	262	1
1527758324.109805000	21.8133	87	0
1527758324.114232000	21.8177	87	0
1527758324.196525000	21.9	258	0
1527758324.197871000	21.9014	148	0
1527758324.199934000	21.9034	109	1
1527758324.200667000	21.9041	92	0
1527758324.202024000	21.9055	227	0
1527758324.203866000	21.9073	103	1
1527758324.771475000	22.475	392	1
1527758324.771563000	22.475	259	1
1527758324.792072000	22.4956	87	0
1527758324.884596000	22.5881	256	0
1527758324.885932000	22.5894	148	0
1527758324.887899000	22.5914	106	1
1527758324.888258000	22.5917	92	0
1527758324.890076000	22.5936	110	0
1527758324.891922000	22.5954	103	1
1527758325.020373000	22.7239	391	1
1527758325.020552000	22.724	258	1
1527758325.038693000	22.7422	87	0
1527758325.049527000	22.753	87	0
1527758325.115155000	22.8186	235	0
1527758325.116534000	22.82	148	0
1527758325.118987000	22.8225	109	1
1527758325.119394000	22.8229	92	0
1527758325.120793000	22.8243	207	0
1527758325.122909000	22.8264	103	1
1527758325.335311000	23.0388	389	1
1527758325.335369000	23.0389	256	1
1527758325.376010000	23.0795	389	1
1527758325.377193000	23.0807	87	0
1527758325.394376000	23.0979	87	0
1527758325.397652000	23.1011	87	0
1527758325.478401000	23.1819	278	0
1527758325.479808000	23.1833	148	0
1527758325.481941000	23.1854	112	1
1527758325.486483000	23.19	92	0
1527758325.487812000	23.1913	134	0
1527758325.489948000	23.1934	103	1
1527758325.684296000	23.3878	388	1
1527758325.684357000	23.3878	258	1
1527758325.702752000	23.4062	87	0
1527758325.787003000	23.4905	232	0
1527758325.788465000	23.4919	148	0
1527758325.791039000	23.4945	106	1
1527758325.791189000	23.4947	92	0
1527758325.792727000	23.4962	150	0
1527758325.795030000	23.4985	103	1
1527758326.144504000	23.848	388	1
1527758326.144568000	23.848	258	1
1527758326.163534000	23.867	87	0
1527758326.256948000	23.9604	236	0
1527758326.258297000	23.9618	148	0
1527758326.259954000	23.9634	92	0
1527758326.260985000	23.9645	109	1
1527758326.261271000	23.9648	105	0
1527758326.265050000	23.9685	100	1
1527758326.403407000	24.1069	1059	1
1527758326.403500000	24.107	257	1
1527758326.422900000	24.1264	87	0
1527758326.427951000	24.1314	87	0
1527758326.514791000	24.2183	300	0
1527758326.516120000	24.2196	148	0
1527758326.517975000	24.2215	92	0
1527758326.519013000	24.2225	112	1
1527758326.519351000	24.2228	247	0
1527758326.523085000	24.2266	100	1
1527758326.712357000	24.4158	897	1
1527758326.712450000	24.4159	256	1
1527758326.731042000	24.4345	87	0
1527758326.737036000	24.4405	87	0
1527758326.840061000	24.5435	232	0
1527758326.841371000	24.5449	148	0
1527758326.844085000	24.5476	109	1
1527758326.844566000	24.548	92	0
1527758326.845986000	24.5495	340	0
1527758326.848068000	24.5515	103	1
1527758327.107998000	24.8115	413	1
1527758327.108142000	24.8116	257	1
1527758327.125833000	24.8293	87	0
1527758327.223325000	24.9268	232	0
1527758327.224585000	24.9281	148	0
1527758327.227081000	24.9306	106	1
1527758327.227792000	24.9313	92	0
1527758327.229088000	24.9326	174	0
1527758327.231069000	24.9346	103	1
1527758327.583217000	25.2867	392	1
1527758327.583281000	25.2868	256	1
1527758327.606795000	25.3103	87	0
1527758327.696041000	25.3995	257	0
1527758327.697381000	25.4009	148	0
1527758327.698930000	25.4024	92	0
1527758327.700101000	25.4036	109	1
1527758327.700339000	25.4038	124	0
1527758327.704075000	25.4076	100	1
1527758328.164415000	25.8679	391	1
1527758328.164476000	25.868	260	1
1527758328.184356000	25.8878	87	0
1527758328.256686000	25.9602	283	0
1527758328.258030000	25.9615	148	0
1527758328.260108000	25.9636	106	1
1527758328.260666000	25.9641	92	0
1527758328.262023000	25.9655	279	0
1527758328.264078000	25.9676	103	1
1527758328.476443000	26.1799	389	1
1527758328.476536000	26.18	256	1
1527758328.496351000	26.1998	87	0
1527758328.500511000	26.204	87	0
1527758328.719783000	26.4233	305	0
1527758328.721056000	26.4245	148	0
1527758328.723916000	26.4274	92	0
1527758328.724172000	26.4277	112	1
1527758328.725221000	26.4287	176	0
1527758328.729154000	26.4326	100	1
1527758328.904513000	26.608	389	1
1527758328.904604000	26.6081	257	1
1527758328.922134000	26.6256	87	0
1527758329.009929000	26.7134	232	0
1527758329.011365000	26.7148	148	0
1527758329.014179000	26.7177	106	1
1527758329.015839000	26.7193	92	0
1527758329.017136000	26.7206	115	0
1527758329.019162000	26.7226	103	1
1527758329.647760000	27.3512	388	1
1527758329.647827000	27.3513	256	1
1527758329.665460000	27.3689	87	0
1527758329.765604000	27.4691	359	0
1527758329.766943000	27.4704	148	0
1527758329.769255000	27.4727	106	1
1527758329.770677000	27.4742	92	0
1527758329.772030000	27.4755	139	0
1527758329.774277000	27.4778	103	1
1527758330.219577000	27.9231	388	1
1527758330.219670000	27.9232	256	1
1527758330.237653000	27.9411	87	0
1527758330.346086000	28.0496	235	0
1527758330.347443000	28.0509	148	0
1527758330.350275000	28.0538	106	1
1527758330.359910000	28.0634	92	0
1527758330.361249000	28.0647	271	0
1527758330.363290000	28.0668	103	1
1527758330.462417000	28.1659	389	1
1527758330.462511000	28.166	257	1
1527758330.480256000	28.1837	87	0
1527758330.563468000	28.2669	282	0
1527758330.564811000	28.2683	148	0
1527758330.566751000	28.2702	92	0
1527758330.567294000	28.2708	109	1
1527758330.568071000	28.2716	289	0
1527758330.572292000	28.2758	100	1
1527758330.922892000	28.6264	392	1
1527758330.922958000	28.6264	258	1
1527758330.941814000	28.6453	87	0
1527758331.018511000	28.722	233	0
1527758331.019915000	28.7234	148	0
1527758331.022332000	28.7258	106	1
1527758331.022720000	28.7262	92	0
1527758331.024043000	28.7275	318	0
1527758331.026325000	28.7298	103	1
1527758331.401490000	29.105	370	1
1527758331.401585000	29.1051	1412	1
1527758331.401609000	29.1051	1412	1
1527758331.401636000	29.1051	1412	1
1527758331.401671000	29.1052	1412	1
1527758331.401694000	29.1052	334	1
1527758331.428436000	29.1319	87	0
1527758331.511940000	29.2154	414	0
1527758331.515363000	29.2188	103	1
1527758331.521968000	29.2254	80	0
1527758331.525354000	29.2288	100	1
1527758331.854814000	29.5583	1060	1
1527758331.854879000	29.5584	257	1
1527758331.873239000	29.5767	87	0
1527758331.969678000	29.6732	262	0
1527758331.971050000	29.6745	148	0
1527758331.973387000	29.6769	106	1
1527758331.976849000	29.6803	92	0
1527758331.978208000	29.6817	304	0
1527758331.980374000	29.6839	103	1
1527758332.292635000	29.9961	897	1
1527758332.292711000	29.9962	260	1
1527758332.309980000	30.0135	87	0
1527758332.423347000	30.1268	233	0
1527758332.424679000	30.1282	148	0
1527758332.427336000	30.1308	106	1
1527758332.427993000	30.1315	92	0
1527758332.429320000	30.1328	152	0
1527758332.431332000	30.1348	103	1
1527758332.942814000	30.6463	413	1
1527758332.942901000	30.6464	256	1
1527758332.962747000	30.6662	87	0
1527758333.037820000	30.7413	299	0
1527758333.039111000	30.7426	148	0
1527758333.040496000	30.744	92	0
1527758333.041446000	30.7449	109	1
1527758333.041938000	30.7454	246	0
1527758333.045434000	30.7489	100	1
1527758333.306112000	31.0096	391	1
1527758333.306207000	31.0097	259	1
1527758333.326365000	31.0298	87	0
1527758333.330063000	31.0335	87	0
1527758333.429379000	31.1329	235	0
1527758333.433018000	31.1365	148	0
1527758333.433479000	31.137	109	1
1527758333.434424000	31.1379	92	0
1527758333.435793000	31.1393	174	0
1527758333.438423000	31.1419	103	1
1527758333.653292000	31.3568	394	1
1527758333.653369000	31.3568	256	1
1527758333.671571000	31.3751	87	0
1527758333.773993000	31.4775	260	0
1527758333.775319000	31.4788	148	0
1527758333.777436000	31.4809	106	1
1527758333.780359000	31.4838	92	0
1527758333.781727000	31.4852	209	0
1527758333.784421000	31.4879	103	1
1527758335.483059000	33.1865	390	1
1527758335.483132000	33.1866	258	1
1527758335.510111000	33.2136	87	0
1527758335.513554000	33.217	87	0
1527758335.599036000	33.3025	308	0
1527758335.600448000	33.3039	148	0
1527758335.602583000	33.3061	109	1
1527758335.603333000	33.3068	92	0
1527758335.604758000	33.3082	199	0
1527758335.606573000	33.3101	103	1
1527758336.161807000	33.8653	389	1
1527758336.161894000	33.8654	257	1
1527758336.179956000	33.8834	87	0
1527758336.308699000	34.0122	278	0
1527758336.310087000	34.0136	148	0
1527758336.312239000	34.0157	92	0
1527758336.312562000	34.016	109	1
1527758336.313649000	34.0171	186	0
1527758336.317588000	34.0211	100	1
1527758336.416302000	34.1198	391	1
1527758336.416390000	34.1199	260	1
1527758336.434335000	34.1378	87	0
1527758336.514149000	34.2176	255	0
1527758336.515516000	34.219	148	0
1527758336.517681000	34.2212	106	1
1527758336.518589000	34.2221	92	0
1527758336.519995000	34.2235	94	0
1527758336.522555000	34.226	103	1
1527758336.672039000	34.3755	388	1
1527758336.672130000	34.3756	259	1
1527758336.691515000	34.395	87	0
1527758336.773881000	34.4774	335	0
1527758336.775189000	34.4787	148	0
1527758336.777648000	34.4811	106	1
1527758336.778519000	34.482	92	0
1527758336.779941000	34.4834	295	0
1527758336.782639000	34.4861	103	1
1527758337.026991000	34.7305	389	1
1527758337.027067000	34.7305	259	1
1527758337.046057000	34.7495	87	0
1527758337.122009000	34.8255	235	0
1527758337.123347000	34.8268	148	0
1527758337.125675000	34.8292	106	1
1527758337.128916000	34.8324	92	0
1527758337.130328000	34.8338	125	0
1527758337.132645000	34.8361	103	1
1527758337.928020000	35.6315	390	1
1527758337.928107000	35.6316	257	1
1527758337.946628000	35.6501	87	0
1527758338.045589000	35.7491	279	0
1527758338.046928000	35.7504	148	0
1527758338.049743000	35.7532	106	1
1527758338.051401000	35.7549	92	0
1527758338.052692000	35.7562	308	0
1527758338.054718000	35.7582	103	1
1527758338.141025000	35.8445	389	1
1527758338.141118000	35.8446	257	1
1527758338.160193000	35.8637	87	0
1527758338.164752000	35.8682	87	0
1527758338.239851000	35.9433	235	0
1527758338.241161000	35.9446	148	0
1527758338.243685000	35.9472	109	1
1527758338.244842000	35.9483	92	0
1527758338.246185000	35.9497	96	0
1527758338.248663000	35.9521	103	1
1527758338.363248000	36.0667	392	1
1527758338.363333000	36.0668	258	1
1527758338.383002000	36.0865	87	0
1527758338.476294000	36.1798	256	0
1527758338.477620000	36.1811	148	0
1527758338.479682000	36.1832	106	1
1527758338.481652000	36.1851	92	0
1527758338.482997000	36.1865	85	0
1527758338.485673000	36.1892	103	1
1527758338.806963000	36.5104	1060	1
1527758338.807027000	36.5105	257	1
1527758338.828263000	36.5317	87	0
1527758338.831955000	36.5354	87	0
1527758338.923901000	36.6274	233	0
1527758338.925309000	36.6288	148	0
1527758338.926892000	36.6304	92	0
1527758338.927790000	36.6313	112	1
1527758338.928234000	36.6317	108	0
1527758338.931776000	36.6353	100	1
1527758339.288810000	36.9923	897	1
1527758339.288894000	36.9924	259	1
1527758339.307738000	37.0112	87	0
1527758339.424088000	37.1276	235	0
1527758339.425489000	37.129	148	0
1527758339.427799000	37.1313	106	1
1527758339.430922000	37.1344	92	0
1527758339.432284000	37.1358	304	0
1527758339.434802000	37.1383	103	1
1527758340.108242000	37.8117	415	1
1527758340.108328000	37.8118	260	1
1527758340.128298000	37.8318	87	0
1527758340.221369000	37.9248	283	0
1527758340.222712000	37.9262	148	0
1527758340.224849000	37.9283	106	1
1527758340.227040000	37.9305	92	0
1527758340.228405000	37.9319	305	0
1527758340.230771000	37.9343	103	1
1527758340.475513000	38.179	388	1
1527758340.475580000	38.1791	258	1
1527758340.495419000	38.1989	87	0
1527758340.506813000	38.2103	87	0
1527758340.770497000	38.474	301	0
1527758340.771838000	38.4753	148	0
1527758340.774886000	38.4784	109	1
1527758340.774925000	38.4784	92	0
1527758340.776345000	38.4798	117	0
1527758340.778870000	38.4824	103	1
1527758340.808987000	38.5125	390	1
1527758340.809080000	38.5126	257	1
1527758340.827798000	38.5313	87	0
1527758340.943506000	38.647	235	0
1527758340.944850000	38.6483	148	0
1527758340.947850000	38.6513	92	0
1527758340.947946000	38.6514	106	1
1527758340.949223000	38.6527	159	0
1527758340.951878000	38.6554	103	1
1527758341.028887000	38.7324	390	1
1527758341.028983000	38.7325	257	1
1527758341.047001000	38.7505	87	0
1527758341.133632000	38.8371	233	0
1527758341.134888000	38.8384	148	0
1527758341.137902000	38.8414	106	1
1527758341.140963000	38.8444	92	0
1527758341.142375000	38.8459	315	0
1527758341.144807000	38.8483	103	1
1527758341.273065000	38.9765	389	1
1527758341.273156000	38.9766	260	1
1527758341.290657000	38.9941	87	0
1527758341.295593000	38.9991	87	0
1527758341.402011000	39.1055	236	0
1527758341.403365000	39.1068	148	0
1527758341.405838000	39.1093	109	1
1527758341.408481000	39.112	92	0
1527758341.410016000	39.1135	313	0
1527758341.411831000	39.1153	103	1
1527758341.614915000	39.3184	390	1
1527758341.614981000	39.3185	258	1
1527758341.634169000	39.3377	87	0
1527758341.734842000	39.4383	308	0
1527758341.736158000	39.4396	148	0
1527758341.738523000	39.442	92	0
1527758341.738931000	39.4424	109	1
1527758341.739893000	39.4434	172	0
1527758341.743940000	39.4474	100	1
1527758341.843970000	39.5475	389	1
1527758341.844026000	39.5475	257	1
1527758341.862472000	39.566	87	0
1527758341.866994000	39.5705	87	0
1527758341.944289000	39.6478	279	0
1527758341.945668000	39.6491	148	0
1527758341.947880000	39.6514	109	1
1527758341.950353000	39.6538	92	0
1527758341.951712000	39.6552	327	0
1527758341.953881000	39.6574	103	1
1527758342.076240000	39.7797	389	1
1527758342.076301000	39.7798	258	1
1527758342.095650000	39.7991	87	0
1527758342.100459000	39.8039	87	0
1527758342.217657000	39.9211	235	0
1527758342.219051000	39.9225	148	0
1527758342.221964000	39.9254	109	1
1527758342.223275000	39.9268	92	0
1527758342.224692000	39.9282	255	0
1527758342.226892000	39.9304	103	1
1527758342.344290000	40.0478	390	1
1527758342.344351000	40.0478	258	1
1527758342.363773000	40.0673	87	0
1527758342.369895000	40.0734	87	0
1527758342.469053000	40.1725	358	0
1527758342.470493000	40.174	148	0
1527758342.473030000	40.1765	109	1
1527758342.473820000	40.1773	92	0
1527758342.475141000	40.1786	272	0
1527758342.477969000	40.1814	103	1
1527758343.328630000	41.0321	393	1
1527758343.328700000	41.0322	261	1
1527758343.357935000	41.0614	87	0
1527758343.359686000	41.0632	87	0
1527758343.457628000	41.1611	232	0
1527758343.458980000	41.1625	148	0
1527758343.462036000	41.1655	109	1
1527758343.462391000	41.1659	92	0
1527758343.463750000	41.1672	228	0
1527758343.466021000	41.1695	103	1
1527758343.539348000	41.2428	391	1
1527758343.539407000	41.2429	259	1
1527758343.559999000	41.2635	87	0
1527758343.562671000	41.2662	87	0
1527758343.643965000	41.3474	281	0
1527758343.645302000	41.3488	148	0
1527758343.648041000	41.3515	109	1
1527758343.649786000	41.3533	92	0
1527758343.651081000	41.3546	155	0
1527758343.653032000	41.3565	103	1
1527758343.958497000	41.662	1059	1
1527758343.958574000	41.6621	260	1
1527758343.987769000	41.6912	87	0
1527758344.097035000	41.8005	235	0
1527758344.098436000	41.8019	148	0
1527758344.101072000	41.8046	106	1
1527758344.103143000	41.8066	92	0
1527758344.104551000	41.808	143	0
1527758344.107120000	41.8106	103	1
1527758344.754139000	42.4576	897	1
1527758344.754290000	42.4578	260	1
1527758344.772679000	42.4762	87	0
1527758344.852162000	42.5556	256	0
1527758344.853569000	42.557	148	0
1527758344.855665000	42.5591	92	0
1527758344.856088000	42.5596	109	1
1527758344.857024000	42.5605	230	0
1527758344.861083000	42.5646	100	1
1527758345.038235000	42.7417	418	1
1527758345.038322000	42.7418	257	1
1527758345.074386000	42.7779	87	0
1527758345.149291000	42.8528	233	0
1527758345.150658000	42.8541	148	0
1527758345.153069000	42.8565	106	1
1527758345.153368000	42.8568	92	0
1527758345.154797000	42.8583	270	0
1527758345.157152000	42.8606	103	1
1527758345.488269000	43.1918	389	1
1527758345.488362000	43.1918	257	1
1527758345.530937000	43.2344	87	0
1527758345.532553000	43.236	87	0
1527758345.646535000	43.35	258	0
1527758345.647879000	43.3514	148	0
1527758345.649599000	43.3531	92	0
1527758345.650099000	43.3536	112	1
1527758345.650973000	43.3545	155	0
1527758345.655093000	43.3586	100	1
1527758345.960821000	43.6643	389	1
1527758345.960890000	43.6644	261	1
1527758345.995427000	43.6989	87	0
1527758346.071061000	43.7745	260	0
1527758346.072403000	43.7759	148	0
1527758346.074503000	43.778	92	0
1527758346.075093000	43.7786	109	1
1527758346.075846000	43.7793	116	0
1527758346.079122000	43.7826	100	1
1527758346.280341000	43.9838	388	1
1527758346.280427000	43.9839	257	1
1527758346.299702000	44.0032	87	0
1527758346.304586000	44.0081	87	0
1527758346.400146000	44.1036	275	0
1527758346.401530000	44.105	148	0
1527758346.404167000	44.1076	109	1
1527758346.404537000	44.108	92	0
1527758346.405889000	44.1094	164	0
1527758346.408162000	44.1116	103	1
1527758346.755367000	44.4588	392	1
1527758346.755440000	44.4589	269	1
1527758346.776833000	44.4803	87	0
1527758346.857596000	44.5611	256	0
1527758346.858957000	44.5624	148	0
1527758346.861192000	44.5647	106	1
1527758346.861221000	44.5647	92	0
1527758346.862639000	44.5661	200	0
1527758346.865180000	44.5687	103	1
1527758346.967331000	44.6708	392	1
1527758346.967398000	44.6709	258	1
1527758346.985755000	44.6892	87	0
1527758347.075533000	44.779	233	0
1527758347.076876000	44.7804	148	0
1527758347.078238000	44.7817	92	0
1527758347.079184000	44.7827	109	1
1527758347.079832000	44.7833	314	0
1527758347.083229000	44.7867	100	1
1527758349.233131000	46.9366	389	1
1527758349.233205000	46.9367	260	1
1527758349.250981000	46.9545	87	0
1527758349.354054000	47.0575	256	0
1527758349.355336000	47.0588	148	0
1527758349.356673000	47.0602	92	0
1527758349.358045000	47.0615	300	0
1527758349.358309000	47.0618	112	1
1527758349.663735000	47.3672	389	1
1527758349.663827000	47.3673	259	1
1527758349.682386000	47.3859	87	0
1527758349.768265000	47.4717	352	0
1527758349.769701000	47.4732	148	0
1527758349.771226000	47.4747	92	0
1527758349.772401000	47.4759	109	1
1527758349.772507000	47.476	176	0
1527758349.776386000	47.4799	100	1
1527758349.933407000	47.6369	389	1
1527758349.933501000	47.637	257	1
1527758349.952057000	47.6555	87	0
1527758349.966296000	47.6698	87	0
1527758350.038559000	47.742	235	0
1527758350.039957000	47.7434	148	0
1527758350.042411000	47.7459	109	1
1527758350.043311000	47.7468	92	0
1527758350.044661000	47.7481	193	0
1527758350.047396000	47.7509	103	1
1527758350.473776000	48.1773	390	1
1527758350.473850000	48.1773	258	1
1527758350.494641000	48.1981	87	0
1527758350.564818000	48.2683	360	0
1527758350.566119000	48.2696	148	0
1527758350.568417000	48.2719	106	1
1527758350.576009000	48.2795	92	0
1527758350.577357000	48.2808	267	0
1527758350.579379000	48.2829	103	1
1527758350.755734000	48.4592	393	1
1527758350.755795000	48.4593	259	1
1527758350.773342000	48.4768	87	0
1527758350.849296000	48.5528	235	0
1527758350.850678000	48.5542	148	0
1527758350.853412000	48.5569	106	1
1527758350.853666000	48.5571	92	0
1527758350.855043000	48.5585	331	0
1527758350.857480000	48.561	103	1
1527758351.241166000	48.9446	1057	1
1527758351.241263000	48.9447	259	1
1527758351.259596000	48.9631	87	0
1527758351.460588000	49.1641	256	0
1527758351.461933000	49.1654	148	0
1527758351.464014000	49.1675	92	0
1527758351.464491000	49.168	109	1
1527758351.465290000	49.1688	135	0
1527758351.469420000	49.1729	100	1
1527758352.355056000	50.0585	897	1
1527758352.355120000	50.0586	258	1
1527758352.375418000	50.0789	87	0
1527758352.485810000	50.1893	258	0
1527758352.487098000	50.1906	148	0
1527758352.488657000	50.1921	92	0
1527758352.489485000	50.193	109	1
1527758352.490047000	50.1935	309	0
1527758352.493546000	50.197	100	1
1527758352.615081000	50.3186	418	1
1527758352.615140000	50.3186	268	1
1527758352.633515000	50.337	87	0
1527758352.723248000	50.4267	233	0
1527758352.724529000	50.428	148	0
1527758352.726826000	50.4303	92	0
1527758352.727559000	50.431	109	1
1527758352.728203000	50.4317	335	0
1527758352.731550000	50.435	100	1
1527758353.174875000	50.8784	389	1
1527758353.174972000	50.8785	259	1
1527758353.193530000	50.897	87	0
1527758353.265211000	50.9687	235	0
1527758353.266554000	50.97	148	0
1527758353.269524000	50.973	106	1
1527758353.270172000	50.9737	92	0
1527758353.271534000	50.975	216	0
1527758353.273566000	50.977	103	1
1527758353.415084000	51.1186	389	1
1527758353.415152000	51.1186	259	1
1527758353.447751000	51.1512	87	0
1527758353.519984000	51.2235	255	0
1527758353.521310000	51.2248	148	0
1527758353.523630000	51.2271	106	1
1527758353.524907000	51.2284	92	0
1527758353.526257000	51.2297	157	0
1527758353.528553000	51.232	103	1
1527758353.688447000	51.3919	391	1
1527758353.688537000	51.392	260	1
1527758353.706314000	51.4098	87	0
1527758353.820338000	51.5238	232	0
1527758353.821615000	51.5251	148	0
1527758353.824624000	51.5281	106	1
1527758353.825069000	51.5285	92	0
1527758353.826482000	51.53	220	0
1527758353.828612000	51.5321	103	1
1527758354.570276000	52.2738	390	1
1527758354.570341000	52.2738	258	1
1527758354.589632000	52.2931	87	0
1527758354.715800000	52.4193	325	0
1527758354.717143000	52.4206	148	0
1527758354.718583000	52.4221	92	0
1527758354.719607000	52.4231	109	1
1527758354.720009000	52.4235	181	0
1527758354.723599000	52.4271	100	1
1527758354.820480000	52.524	393	1
1527758354.820567000	52.524	261	1
1527758354.838559000	52.542	87	0
1527758354.925998000	52.6295	235	0
1527758354.927342000	52.6308	148	0
1527758354.929689000	52.6332	106	1
1527758354.929728000	52.6332	92	0
1527758354.931135000	52.6346	281	0
1527758354.933681000	52.6372	103	1
1527758354.974730000	52.6782	235	0
1527758354.978649000	52.6821	100	1
1527758355.050056000	52.7535	393	1
1527758355.050116000	52.7536	258	1
1527758355.068020000	52.7715	87	0
1527758355.072137000	52.7756	87	0
1527758355.173041000	52.8765	235	0
1527758355.174401000	52.8779	148	0
1527758355.176699000	52.8802	109	1
1527758355.176778000	52.8803	92	0
1527758355.178209000	52.8817	203	0
1527758355.180691000	52.8842	103	1
1527758355.628280000	53.3318	390	1
1527758355.628348000	53.3318	260	1
1527758355.647718000	53.3512	87	0
1527758355.763938000	53.4674	256	0
1527758355.765271000	53.4688	148	0
1527758355.767336000	53.4708	92	0
1527758355.767741000	53.4712	109	1
1527758355.768699000	53.4722	331	0
1527758355.772715000	53.4762	100	1
1527758355.884265000	53.5877	388	1
1527758355.884357000	53.5878	258	1
1527758355.904711000	53.6082	87	0
1527758355.981263000	53.6847	232	0
1527758355.982613000	53.6861	148	0
1527758355.984667000	53.6881	106	1
1527758355.985228000	53.6887	92	0
1527758355.986576000	53.6901	135	0
1527758355.988661000	53.6921	103	1
1527758356.193993000	53.8975	388	1
1527758356.194075000	53.8976	260	1
1527758356.214724000	53.9182	87	0
1527758356.218211000	53.9217	87	0
1527758356.294083000	53.9976	329	0
1527758356.295409000	53.9989	148	0
1527758356.297694000	54.0012	109	1
1527758356.299122000	54.0026	92	0
1527758356.300527000	54.004	191	0
1527758356.302708000	54.0062	103	1
1527758356.495386000	54.1989	1059	1
1527758356.495479000	54.199	262	1
1527758356.514535000	54.218	87	0
1527758356.539302000	54.2428	87	0
1527758356.617597000	54.3211	256	0
1527758356.618940000	54.3224	148	0
1527758356.621785000	54.3253	109	1
1527758356.622579000	54.3261	92	0
1527758356.624701000	54.3282	282	0
1527758356.626797000	54.3303	103	1
1527758356.996271000	54.6998	897	1
1527758356.996334000	54.6998	258	1
1527758357.014854000	54.7183	87	0
1527758357.135477000	54.839	334	0
1527758357.136809000	54.8403	148	0
1527758357.139241000	54.8427	92	0
1527758357.139768000	54.8432	109	1
1527758357.140645000	54.8441	140	0
1527758357.144744000	54.8482	100	1
1527758357.265998000	54.9695	400	1
1527758357.266096000	54.9696	261	1
1527758357.285573000	54.9891	87	0
1527758357.397520000	55.101	235	0
1527758357.398825000	55.1023	148	0
1527758357.401828000	55.1053	106	1
1527758357.403398000	55.1069	92	0
1527758357.404761000	55.1082	330	0
1527758357.406826000	55.1103	103	1
1527758357.886242000	55.5897	402	1
1527758357.886301000	55.5898	258	1
1527758357.906012000	55.6095	87	0
1527758357.980254000	55.6837	281	0
1527758357.981604000	55.6851	148	0
1527758357.983858000	55.6873	106	1
1527758357.992756000	55.6962	92	0
1527758357.996046000	55.6995	248	0
1527758357.996778000	55.7003	103	1
1527758358.356429000	56.0599	389	1
1527758358.356518000	56.06	262	1
1527758358.374447000	56.0779	87	0
1527758358.448789000	56.1523	233	0
1527758358.450154000	56.1536	148	0
1527758358.451953000	56.1554	92	0
1527758358.452883000	56.1564	109	1
1527758358.453308000	56.1568	278	0
1527758358.456842000	56.1603	100	1
1527758358.888062000	56.5915	393	1
1527758358.888160000	56.5916	257	1
1527758358.906769000	56.6102	87	0
1527758358.988067000	56.6915	256	0
1527758358.989470000	56.693	148	0
1527758358.991915000	56.6954	106	1
1527758358.992227000	56.6957	92	0
1527758358.993586000	56.6971	282	0
1527758358.995931000	56.6994	103	1
1527758359.266064000	56.9695	389	1
1527758359.266133000	56.9696	258	1
1527758359.284200000	56.9877	87	0
1527758359.291198000	56.9947	87	0
1527758359.368198000	57.0717	233	0
1527758359.369716000	57.0732	148	0
1527758359.371937000	57.0754	109	1
1527758359.374052000	57.0775	92	0
1527758359.375462000	57.0789	251	0
1527758359.377936000	57.0814	103	1
1527758359.887414000	57.5909	389	1
1527758359.887491000	57.591	257	1
1527758359.905350000	57.6088	87	0
1527758360.011888000	57.7154	255	0
1527758360.013231000	57.7167	148	0
1527758360.015975000	57.7195	106	1
1527758360.016528000	57.72	92	0
1527758360.017941000	57.7214	281	0
1527758360.019968000	57.7234	103	1
1527758360.667557000	58.371	390	1
1527758360.667645000	58.3711	259	1
1527758360.685950000	58.3894	87	0
1527758360.765653000	58.4691	258	0
1527758360.766985000	58.4705	148	0
1527758360.769026000	58.4725	106	1
1527758360.770491000	58.474	92	0
1527758360.771848000	58.4753	278	0
1527758360.774023000	58.4775	103	1
1527758361.309365000	59.0128	390	1
1527758361.309424000	59.0129	259	1
1527758361.336230000	59.0397	87	0
1527758361.436071000	59.1396	304	0
1527758361.437477000	59.141	148	0
1527758361.439763000	59.1432	92	0
1527758361.440018000	59.1435	109	1
1527758361.443853000	59.1473	162	0
1527758361.448009000	59.1515	100	1
1527758361.687783000	59.3913	389	1
1527758361.687849000	59.3913	257	1
1527758361.706052000	59.4095	87	0
1527758361.793515000	59.497	256	0
1527758361.794845000	59.4983	148	0
1527758361.796800000	59.5003	92	0
1527758361.797035000	59.5005	109	1
1527758361.798135000	59.5016	209	0
1527758361.802020000	59.5055	100	1
1527758361.928210000	59.6317	389	1
1527758361.928308000	59.6318	259	1
1527758361.956299000	59.6598	87	0
1527758362.047754000	59.7512	235	0
1527758362.049050000	59.7525	148	0
1527758362.051526000	59.755	92	0
1527758362.052079000	59.7556	109	1
1527758362.052898000	59.7564	248	0
1527758362.057078000	59.7606	100	1
1527758362.308401000	60.0119	393	1
1527758362.308461000	60.0119	261	1
1527758362.327828000	60.0313	87	0
1527758362.408044000	60.1115	233	0
1527758362.409377000	60.1129	148	0
1527758362.411033000	60.1145	92	0
1527758362.412133000	60.1156	109	1
1527758362.412403000	60.1159	114	0
1527758362.416123000	60.1196	100	1
1527758362.527247000	60.2307	1060	1
1527758362.527312000	60.2308	262	1
1527758362.545423000	60.2489	87	0
1527758362.550010000	60.2535	87	0
1527758362.617050000	60.3205	354	0
1527758362.618449000	60.3219	148	0
1527758362.621010000	60.3245	92	0
1527758362.621115000	60.3246	109	1
1527758362.622385000	60.3259	120	0
1527758362.625097000	60.3286	103	1
1527758362.870496000	60.574	897	1
1527758362.870585000	60.5741	261	1
1527758362.890882000	60.5944	87	0
1527758363.129203000	60.8327	233	0
1527758363.130622000	60.8341	148	0
1527758363.133104000	60.8366	106	1
1527758363.133837000	60.8373	92	0
1527758363.135131000	60.8386	97	0
1527758363.137103000	60.8406	103	1
1527758363.388331000	61.0918	401	1
1527758363.388425000	61.0919	259	1
1527758363.416879000	61.1204	87	0
1527758363.519117000	61.2226	258	0
1527758363.520514000	61.224	148	0
1527758363.522851000	61.2263	92	0
1527758363.523095000	61.2266	109	1
1527758363.524215000	61.2277	96	0
1527758363.528135000	61.2316	100	1
1527758363.679019000	61.3825	403	1
1527758363.679108000	61.3826	262	1
1527758363.700480000	61.404	87	0
1527758363.814071000	61.5176	337	0
1527758363.815467000	61.5189	148	0
1527758363.818123000	61.5216	106	1
1527758363.827499000	61.531	92	0
1527758363.828832000	61.5323	100	0
1527758363.831164000	61.5346	103	1
1527758364.025672000	61.7292	392	1
1527758364.025739000	61.7292	260	1
1527758364.045134000	61.7486	87	0
1527758364.124053000	61.8275	256	0
1527758364.125408000	61.8289	148	0
1527758364.128182000	61.8317	106	1
1527758364.128573000	61.8321	92	0
1527758364.130002000	61.8335	275	0
1527758364.132164000	61.8356	103	1
1527758364.275998000	61.9795	389	1
1527758364.276090000	61.9796	262	1
1527758364.294047000	61.9975	87	0
1527758364.298019000	62.0015	87	0
1527758364.387846000	62.0913	235	0
1527758364.389145000	62.0926	148	0
1527758364.391357000	62.0948	92	0
1527758364.392195000	62.0957	112	1
1527758364.392735000	62.0962	185	0
1527758364.396181000	62.0997	100	1
1527758364.545552000	62.249	390	1
1527758364.545645000	62.2491	260	1
1527758364.563838000	62.2673	87	0
1527758364.568810000	62.2723	87	0
1527758364.643472000	62.347	256	0
1527758364.644818000	62.3483	148	0
1527758364.647185000	62.3507	109	1
1527758364.647315000	62.3508	92	0
1527758364.648709000	62.3522	287	0
1527758364.651232000	62.3547	103	1
1527758364.865601000	62.5691	389	1
1527758364.865660000	62.5691	260	1
1527758364.884265000	62.5877	87	0
1527758364.956838000	62.6603	233	0
1527758364.958149000	62.6616	148	0
1527758364.960098000	62.6636	92	0
1527758364.961255000	62.6647	109	1
1527758364.961529000	62.665	196	0
1527758364.965261000	62.6687	100	1
1527758365.276066000	62.9795	393	1
1527758365.276141000	62.9796	265	1
1527758365.296662000	63.0001	87	0
1527758365.369692000	63.0732	232	0
1527758365.371027000	63.0745	148	0
1527758365.373306000	63.0768	106	1
1527758365.373624000	63.0771	92	0
1527758365.374975000	63.0785	277	0
1527758365.377291000	63.0808	103	1
1527758366.626174000	64.3297	387	1
1527758366.626239000	64.3297	261	1
1527758366.646341000	64.3498	87	0
1527758366.755639000	64.4591	258	0
1527758366.756919000	64.4604	148	0
1527758366.759374000	64.4629	106	1
1527758366.761124000	64.4646	92	0
1527758366.762506000	64.466	96	0
1527758366.765354000	64.4688	103	1
1527758366.885668000	64.5891	389	1
1527758366.885752000	64.5892	261	1
1527758366.904771000	64.6083	87	0
1527758366.989284000	64.6928	232	0
1527758366.990674000	64.6942	148	0
1527758366.993382000	64.6969	106	1
1527758366.994574000	64.6981	92	0
1527758366.995927000	64.6994	264	0
1527758366.998319000	64.7018	103	1
1527758367.160000000	64.8635	388	1
1527758367.160078000	64.8636	260	1
1527758367.177769000	64.8812	87	0
1527758367.183368000	64.8868	87	0
1527758367.270031000	64.9735	301	0
1527758367.271360000	64.9748	148	0
1527758367.273752000	64.9772	92	0
1527758367.274416000	64.9779	112	1
1527758367.275067000	64.9785	269	0
1527758367.278388000	64.9819	100	1
1527758367.847980000	65.5515	388	1
1527758367.848067000	65.5515	262	1
1527758367.869007000	65.5725	87	0
1527758367.938665000	65.6421	257	0
1527758367.940049000	65.6435	148	0
1527758367.942431000	65.6459	106	1
1527758367.942838000	65.6463	92	0
1527758367.944153000	65.6476	158	0
1527758367.946442000	65.6499	103	1
1527758368.604194000	66.3077	1056	1
1527758368.604259000	66.3077	260	1
1527758368.622485000	66.326	87	0
1527758368.629606000	66.3331	87	0
1527758368.793905000	66.4974	259	0
1527758368.795235000	66.4987	148	0
1527758368.797497000	66.501	109	1
1527758368.797937000	66.5014	92	0
1527758368.799336000	66.5028	106	0
1527758368.801489000	66.505	103	1
1527758368.897793000	66.6013	901	1
1527758368.897878000	66.6014	259	1
1527758368.918306000	66.6218	87	0
1527758369.093644000	66.7971	232	0
1527758369.094985000	66.7985	148	0
1527758369.097506000	66.801	106	1
1527758369.097620000	66.8011	92	0
1527758369.099041000	66.8025	327	0
1527758369.101492000	66.805	103	1
1527758369.546799000	67.2503	400	1
1527758369.546891000	67.2504	260	1
1527758369.565663000	67.2691	87	0
1527758369.720969000	67.4244	356	0
1527758369.722225000	67.4257	148	0
1527758369.724472000	67.428	106	1
1527758369.725852000	67.4293	92	0
1527758369.727191000	67.4307	230	0
1527758369.729483000	67.433	103	1
1527758369.796900000	67.5004	407	1
1527758369.796992000	67.5005	263	1
1527758369.815039000	67.5185	87	0
1527758369.904511000	67.608	233	0
1527758369.905851000	67.6093	148	0
1527758369.908501000	67.612	92	0
1527758369.908577000	67.6121	106	1
1527758369.909967000	67.6134	173	0
1527758369.912542000	67.616	103	1
1527758370.090207000	67.7937	392	1
1527758370.090300000	67.7938	260	1
1527758370.108387000	67.8119	87	0
1527758370.267870000	67.9714	233	0
1527758370.269217000	67.9727	148	0
1527758370.271566000	67.975	106	1
1527758370.272009000	67.9755	92	0
1527758370.273350000	67.9768	104	0
1527758370.275607000	67.9791	103	1
1527758370.723009000	68.4265	393	1
1527758370.723066000	68.4265	262	1
1527758370.740933000	68.4444	87	0
1527758370.748308000	68.4518	87	0
1527758370.867931000	68.5714	321	1
1527758370.868029000	68.5715	1412	1
1527758370.868065000	68.5715	1412	1
1527758370.868094000	68.5716	1148	1
1527758370.887705000	68.5912	87	0
1527758370.895207000	68.5987	361	0
1527758370.896569000	68.6	148	0
1527758370.898607000	68.6021	106	1
1527758370.899224000	68.6027	92	0
1527758370.900708000	68.6042	242	0
1527758370.902593000	68.6061	103	1
1527758370.968858000	68.6723	393	1
1527758370.968950000	68.6724	261	1
1527758370.987275000	68.6908	87	0
1527758371.028589000	68.7321	388	0
1527758371.032616000	68.7361	103	1
1527758371.035430000	68.7389	80	0
1527758371.039606000	68.7431	100	1
1527758371.147914000	68.8514	265	0
1527758371.149252000	68.8527	148	0
1527758371.151598000	68.8551	92	0
1527758371.151626000	68.8551	103	1
1527758371.153037000	68.8565	308	0
1527758371.155607000	68.8591	103	1
1527758371.188586000	68.8921	388	1
1527758371.188641000	68.8921	261	1
1527758371.208661000	68.9121	87	0
1527758371.376443000	69.0799	232	0
1527758371.377776000	69.0813	148	0
1527758371.380576000	69.0841	106	1
1527758371.383283000	69.0868	92	0
1527758371.384637000	69.0881	277	0
1527758371.386789000	69.0903	103	1
1527758371.521725000	69.2252	388	1
1527758371.521801000	69.2253	262	1
1527758371.542049000	69.2455	87	0
1527758371.706316000	69.4098	259	0
1527758371.707586000	69.4111	148	0
1527758371.710450000	69.4139	92	0
1527758371.710572000	69.4141	109	1
1527758371.711808000	69.4153	262	0
1527758371.715582000	69.4191	100	1
1527758371.979126000	69.6826	393	1
1527758371.979219000	69.6827	268	1
1527758371.997559000	69.701	87	0
1527758372.002033000	69.7055	87	0
1527758372.153331000	69.8568	235	0
1527758372.154634000	69.8581	148	0
1527758372.157372000	69.8609	92	0
1527758372.157605000	69.8611	112	1
1527758372.158671000	69.8622	228	0
1527758372.162665000	69.8661	100	1
1527758372.499850000	70.2033	390	1
1527758372.499917000	70.2034	262	1
1527758372.520215000	70.2237	87	0
1527758372.683716000	70.3872	256	0
1527758372.685051000	70.3885	148	0
1527758372.687705000	70.3912	106	1
1527758372.687726000	70.3912	92	0
1527758372.689101000	70.3926	118	0
1527758372.691704000	70.3952	103	1
1527758372.730933000	70.4344	1055	1
1527758372.730997000	70.4345	261	1
1527758372.750035000	70.4535	87	0
1527758372.884904000	70.5884	304	0
1527758372.886255000	70.5897	148	0
1527758372.888649000	70.5921	106	1
1527758372.890073000	70.5936	92	0
1527758372.891446000	70.5949	256	0
1527758372.893649000	70.5971	103	1
1527758373.631297000	71.3348	390	1
1527758373.631395000	71.3349	260	1
1527758373.651082000	71.3546	87	0
1527758373.803825000	71.5073	259	0
1527758373.805168000	71.5086	148	0
1527758373.807690000	71.5112	106	1
1527758373.808691000	71.5122	92	0
1527758373.810099000	71.5136	119	0
1527758373.812723000	71.5162	103	1
1527758373.870830000	71.5743	879	1
1527758373.870940000	71.5744	1412	1
1527758373.870978000	71.5745	1412	1
1527758373.871011000	71.5745	1412	1
1527758373.871048000	71.5745	1412	1
1527758373.871088000	71.5746	1412	1
1527758373.871122000	71.5746	1412	1
1527758373.871156000	71.5746	1412	1
1527758373.871179000	71.5747	1412	1
1527758373.871226000	71.5747	1412	1
1527758373.871261000	71.5747	1412	1
1527758373.871298000	71.5748	1412	1
1527758373.871330000	71.5748	1412	1
1527758373.871365000	71.5748	1412	1
1527758373.871382000	71.5749	147	1
1527758373.889917000	71.5934	87	0
1527758373.893938000	71.5974	87	0
1527758373.899342000	71.6028	87	0
1527758374.013956000	71.7174	355	1
1527758374.014013000	71.7175	260	1
1527758374.028562000	71.732	90	0
1527758374.032598000	71.7361	87	0
1527758374.032834000	71.7363	103	1
1527758374.045703000	71.7492	373	0
1527758374.049772000	71.7533	100	1
1527758374.051237000	71.7547	80	0
1527758374.054772000	71.7583	100	1
1527758374.183565000	71.887	341	0
1527758374.184893000	71.8884	148	0
1527758374.187751000	71.8912	92	0
1527758374.187832000	71.8913	103	1
1527758374.189064000	71.8925	192	0
1527758374.191786000	71.8953	103	1
1527758374.932383000	72.6359	405	1
1527758374.932480000	72.636	259	1
1527758374.952202000	72.6557	87	0
1527758375.122557000	72.826	258	0
1527758375.123836000	72.8273	148	0
1527758375.126544000	72.83	92	0
1527758375.126849000	72.8303	109	1
1527758375.127949000	72.8314	290	0
1527758375.131834000	72.8353	100	1
1527758375.242410000	72.9459	394	1
1527758375.242501000	72.946	263	1
1527758375.260017000	72.9635	87	0
1527758375.264878000	72.9684	87	0
1527758375.423741000	73.1272	335	0
1527758375.425006000	73.1285	148	0
1527758375.427860000	73.1313	109	1
1527758375.428306000	73.1318	92	0
1527758375.429733000	73.1332	101	0
1527758375.431854000	73.1353	103	1
1527758375.671146000	73.3746	389	1
1527758375.671243000	73.3747	263	1
1527758375.689131000	73.3926	87	0
1527758375.858659000	73.5621	255	0
1527758375.860049000	73.5635	148	0
1527758375.862756000	73.5662	92	0
1527758375.862973000	73.5665	109	1
1527758375.864053000	73.5675	282	0
1527758375.867877000	73.5714	100	1
1527758376.102254000	73.8057	388	1
1527758376.102350000	73.8058	261	1
1527758376.128047000	73.8315	87	0
1527758376.139867000	73.8433	87	0
1527758376.280540000	73.984	235	0
1527758376.281808000	73.9853	148	0
1527758376.284874000	73.9884	92	0
1527758376.284950000	73.9884	109	1
1527758376.286244000	73.9897	122	0
1527758376.288990000	73.9925	103	1
1527758376.762402000	74.4659	394	1
1527758376.762461000	74.4659	261	1
1527758376.780904000	74.4844	87	0
1527758376.888978000	74.5925	258	0
1527758376.890511000	74.594	148	0
1527758376.892945000	74.5964	106	1
1527758376.893148000	74.5966	92	0
1527758376.894564000	74.598	95	0
1527758376.896941000	74.6004	103	1
1527758377.412514000	75.116	390	1
1527758377.412581000	75.1161	259	1
1527758377.441938000	75.1454	87	0
1527758377.443351000	75.1468	87	0
1527758377.592361000	75.2958	280	0
1527758377.593705000	75.2972	148	0
1527758377.595997000	75.2995	109	1
1527758377.597072000	75.3006	92	0
1527758377.598475000	75.302	231	0
1527758377.600983000	75.3045	103	1
1527758378.526192000	76.2297	392	1
1527758378.526260000	76.2297	262	1
1527758378.544202000	76.2477	87	0
1527758378.696539000	76.4	257	0
1527758378.697873000	76.4014	148	0
1527758378.700606000	76.4041	92	0
1527758378.700695000	76.4042	106	1
1527758378.701987000	76.4055	199	0
1527758378.704627000	76.4081	103	1
1527758379.092930000	76.7964	388	1
1527758379.093017000	76.7965	259	1
1527758379.111928000	76.8154	87	0
1527758379.266034000	76.9695	235	0
1527758379.267383000	76.9709	148	0
1527758379.269677000	76.9732	106	1
1527758379.270112000	76.9736	92	0
1527758379.271538000	76.975	141	0
1527758379.273710000	76.9772	103	1
1527758379.623100000	77.3266	390	1
1527758379.623179000	77.3267	259	1
1527758379.642723000	77.3462	87	0
1527758379.834543000	77.538	259	0
1527758379.835888000	77.5394	148	0
1527758379.838720000	77.5422	106	1
1527758379.839039000	77.5425	92	0
1527758379.840501000	77.544	241	0
1527758379.842706000	77.5462	103	1
1527758380.173125000	77.8766	1056	1
1527758380.173204000	77.8767	261	1
1527758380.193822000	77.8973	87	0
1527758380.369647000	78.0731	304	0
1527758380.371053000	78.0745	148	0
1527758380.373708000	78.0772	92	0
1527758380.373786000	78.0773	106	1
1527758380.375078000	78.0786	221	0
1527758380.377748000	78.0812	103	1
1527758380.873282000	78.5768	389	1
1527758380.873358000	78.5768	259	1
1527758380.892073000	78.5956	87	0
1527758380.895283000	78.5988	87	0
1527758381.256032000	78.9595	257	0
1527758381.257473000	78.961	148	0
1527758381.259793000	78.9633	109	1
1527758381.260534000	78.964	92	0
1527758381.261960000	78.9654	135	0
1527758381.263781000	78.9673	103	1
1527758381.296778000	79.0003	900	1
1527758381.296860000	79.0003	264	1
1527758381.326671000	79.0302	87	0
1527758381.468348000	79.1718	235	0
1527758381.469738000	79.1732	148	0
1527758381.472372000	79.1759	92	0
1527758381.472809000	79.1763	109	1
1527758381.473766000	79.1772	200	0
1527758381.477793000	79.1813	100	1
1527758381.565527000	79.269	402	1
1527758381.565615000	79.2691	261	1
1527758381.584175000	79.2877	87	0
1527758381.737794000	79.4413	259	0
1527758381.739107000	79.4426	148	0
1527758381.741748000	79.4452	106	1
1527758381.743804000	79.4473	92	0
1527758381.745160000	79.4486	279	0
1527758381.747837000	79.4513	103	1
1527758381.977917000	79.6814	407	1
1527758381.977993000	79.6815	266	1
1527758381.996572000	79.7001	87	0
1527758382.111979000	79.8155	329	0
1527758382.113314000	79.8168	148	0
1527758382.115837000	79.8193	106	1
1527758382.115957000	79.8194	92	0
1527758382.117372000	79.8209	111	0
1527758382.119828000	79.8233	103	1
1527758382.424083000	80.1276	388	1
1527758382.424153000	80.1276	262	1
1527758382.441781000	80.1453	87	0
1527758382.599690000	80.3032	260	0
1527758382.601042000	80.3045	148	0
1527758382.603719000	80.3072	92	0
1527758382.603821000	80.3073	106	1
1527758382.605051000	80.3085	172	0
1527758382.607864000	80.3113	103	1
1527758383.245390000	80.9489	394	1
1527758383.245457000	80.9489	259	1
1527758383.265084000	80.9686	87	0
1527758383.420725000	81.1242	337	0
1527758383.422010000	81.1255	148	0
1527758383.424878000	81.1284	92	0
1527758383.424965000	81.1284	106	1
1527758383.426254000	81.1297	111	0
1527758383.428903000	81.1324	103	1
1527758383.795142000	81.4986	392	1
1527758383.795202000	81.4987	260	1
1527758383.813442000	81.5169	87	0
1527758383.984035000	81.6875	260	0
1527758383.985375000	81.6889	148	0
1527758383.988001000	81.6915	106	1
1527758383.988837000	81.6923	92	0
1527758383.990305000	81.6938	177	0
1527758383.992942000	81.6964	103	1
1527758384.385283000	82.0888	390	1
1527758384.385351000	82.0888	262	1
1527758384.406498000	82.11	87	0
1527758384.512343000	82.2158	259	0
1527758384.513689000	82.2172	148	0
1527758384.515971000	82.2195	106	1
1527758384.516530000	82.22	92	0
1527758384.517934000	82.2214	274	0
1527758384.519970000	82.2235	103	1
1527758384.756293000	82.4598	395	1
1527758384.756352000	82.4598	262	1
1527758384.775636000	82.4791	87	0
1527758384.941682000	82.6452	233	0
1527758384.942999000	82.6465	148	0
1527758384.945931000	82.6494	106	1
1527758384.947261000	82.6507	92	0
1527758384.948594000	82.6521	300	0
1527758384.951025000	82.6545	103	1
1527758384.989347000	82.6928	233	0
1527758384.993014000	82.6965	100	1
1527758385.038015000	82.7415	92	0
1527758385.041992000	82.7455	100	1
1527758386.235590000	83.9391	389	1
1527758386.235687000	83.9392	260	1
1527758386.253447000	83.9569	87	0
1527758386.382921000	84.0864	281	0
1527758386.384260000	84.0877	148	0
1527758386.387049000	84.0905	92	0
1527758386.387109000	84.0906	106	1
1527758386.388372000	84.0919	200	0
1527758386.391078000	84.0946	103	1
1527758387.094353000	84.7978	390	1
1527758387.094452000	84.7979	259	1
1527758387.112444000	84.8159	87	0
1527758387.245447000	84.9489	256	0
1527758387.246800000	84.9503	148	0
1527758387.249091000	84.9526	106	1
1527758387.251659000	84.9551	92	0
1527758387.253088000	84.9566	138	0
1527758387.255135000	84.9586	103	1
1527758387.344222000	85.0477	1056	1
1527758387.344286000	85.0478	262	1
1527758387.373303000	85.0768	87	0
1527758387.471677000	85.1752	259	0
1527758387.472968000	85.1764	148	0
1527758387.475093000	85.1786	106	1
1527758387.475650000	85.1791	92	0
1527758387.477054000	85.1805	208	0
1527758387.479095000	85.1826	103	1
1527758387.584644000	85.2881	389	1
1527758387.584723000	85.2882	260	1
1527758387.602339000	85.3058	87	0
1527758387.605711000	85.3092	87	0
1527758387.733345000	85.4368	235	0
1527758387.734704000	85.4382	148	0
1527758387.737128000	85.4406	109	1
1527758387.737340000	85.4408	92	0
1527758387.738698000	85.4422	190	0
1527758387.741112000	85.4446	103	1
1527758388.034189000	85.7377	389	1
1527758388.034256000	85.7377	259	1
1527758388.053703000	85.7572	87	0
1527758388.147927000	85.8514	302	0
1527758388.149267000	85.8527	148	0
1527758388.152129000	85.8556	106	1
1527758388.179871000	85.8834	92	0
1527758388.181224000	85.8847	238	0
1527758388.183128000	85.8866	103	1
1527758388.245099000	85.9486	897	1
1527758388.245180000	85.9487	259	1
1527758388.264348000	85.9678	87	0
1527758388.422670000	86.1262	235	0
1527758388.424022000	86.1275	148	0
1527758388.426166000	86.1296	106	1
1527758388.427626000	86.1311	92	0
1527758388.428977000	86.1325	189	0
1527758388.431139000	86.1346	103	1
1527758388.464087000	86.1676	401	1
1527758388.464182000	86.1677	259	1
1527758388.482244000	86.1857	87	0
1527758388.642693000	86.3462	259	0
1527758388.644041000	86.3475	148	0
1527758388.646178000	86.3497	106	1
1527758388.647648000	86.3511	92	0
1527758388.648998000	86.3525	142	0
1527758388.651168000	86.3546	103	1
1527758388.684341000	86.3878	403	1
1527758388.684406000	86.3879	262	1
1527758388.703992000	86.4075	87	0
1527758388.870046000	86.5735	232	0
1527758388.871319000	86.5748	148	0
1527758388.874050000	86.5775	92	0
1527758388.874287000	86.5778	109	1
1527758388.875409000	86.5789	131	0
1527758388.879179000	86.5827	100	1
1527758389.145728000	86.8492	391	1
1527758389.145787000	86.8493	264	1
1527758389.163439000	86.8669	87	0
1527758389.306459000	87.0099	332	0
1527758389.307798000	87.0113	148	0
1527758389.309153000	87.0126	92	0
1527758389.310565000	87.014	140	0
1527758389.311166000	87.0146	112	1
1527758389.346745000	87.0502	332	0
1527758389.350258000	87.0537	100	1
1527758389.595734000	87.2992	394	1
1527758389.595830000	87.2993	263	1
1527758389.615651000	87.3191	87	0
1527758389.688469000	87.3919	259	0
1527758389.689946000	87.3934	148	0
1527758389.692276000	87.3958	106	1
1527758389.694341000	87.3978	92	0
1527758389.695698000	87.3992	228	0
1527758389.698265000	87.4017	103	1
1527758389.995639000	87.6991	393	1
1527758389.995728000	87.6992	259	1
1527758390.016655000	87.7201	87	0
1527758390.103663000	87.8071	335	0
1527758390.104996000	87.8085	148	0
1527758390.106270000	87.8098	92	0
1527758390.107299000	87.8108	109	1
1527758390.107704000	87.8112	300	0
1527758390.111287000	87.8148	100	1
1527758390.756121000	88.4596	389	1
1527758390.756198000	88.4597	262	1
1527758390.774558000	88.478	87	0
1527758390.779791000	88.4833	87	0
1527758390.849564000	88.553	259	0
1527758390.850907000	88.5544	148	0
1527758390.852848000	88.5563	92	0
1527758390.853337000	88.5568	112	1
1527758390.854223000	88.5577	131	0
1527758390.858335000	88.5618	100	1
1527758391.556726000	89.2602	393	1
1527758391.556812000	89.2603	262	1
1527758391.574317000	89.2778	87	0
1527758391.672862000	89.3763	259	0
1527758391.675278000	89.3788	148	0
1527758391.676331000	89.3798	106	1
1527758391.676645000	89.3801	92	0
1527758391.677997000	89.3815	272	0
1527758391.680336000	89.3838	103	1
1527758391.935938000	89.6394	389	1
1527758391.936032000	89.6395	262	1
1527758391.956956000	89.6604	87	0
1527758392.048371000	89.7519	235	0
1527758392.049795000	89.7533	148	0
1527758392.052411000	89.7559	106	1
1527758392.054046000	89.7575	92	0
1527758392.055368000	89.7588	139	0
1527758392.057349000	89.7608	103	1
1527758392.856550000	90.56	1060	1
1527758392.856640000	90.5601	261	1
1527758392.875148000	90.5786	87	0
1527758393.055831000	90.7593	282	0
1527758393.057580000	90.7611	148	0
1527758393.059050000	90.7625	92	0
1527758393.059481000	90.763	109	1
1527758393.060428000	90.7639	172	0
1527758393.064475000	90.768	100	1
1527758393.725821000	91.4293	390	1
1527758393.725913000	91.4294	261	1
[truncated: 413 more rows]
