# Supplementary material for: Method for multi-task learning fusion network traffic classification to address small sample labels
Source: Sci Rep. 2024 Jan 30;14:2518. doi: 10.1038/s41598-024-51933-8 (PMC10827795; doi:10.1038/s41598-024-51933-8)
Supplement: Supplementary file 2 — Supplementary Information 2. [file 41598_2024_51933_MOESM2_ESM.zip › QUIC Dataset/QUIC Dataset/pretraining/Google Doc/GoogleDoc-1178.txt]

1527837782.045405000	0	294	1
1527837782.064219000	0.0188141	87	0
1527837782.236205000	0.1908	302	0
1527837782.237707000	0.192302	1412	0
1527837782.239192000	0.193787	1412	0
1527837782.239968000	0.194563	110	1
1527837782.240697000	0.195292	1412	0
1527837782.242152000	0.196747	180	0
1527837782.243723000	0.198318	1412	0
1527837782.245210000	0.199805	1412	0
1527837782.246686000	0.201281	1412	0
1527837782.248136000	0.202731	188	0
1527837782.249647000	0.204242	1412	0
1527837782.250998000	0.205593	104	1
1527837782.251128000	0.205723	1412	0
1527837782.252666000	0.207261	1341	0
1527837782.257697000	0.212292	113	1
1527837782.274117000	0.228712	1412	0
1527837782.275601000	0.230196	1412	0
1527837782.277079000	0.231674	1412	0
1527837782.277675000	0.23227	104	1
1527837782.278521000	0.233116	188	0
1527837782.280037000	0.234632	1201	0
1527837782.281520000	0.236115	1412	0
1527837782.281686000	0.236281	101	1
1527837782.283062000	0.237657	1412	0
1527837782.284549000	0.239144	1412	0
1527837782.285676000	0.240271	104	1
1527837782.285996000	0.240591	188	0
1527837782.287509000	0.242104	1412	0
1527837782.288989000	0.243584	1411	0
1527837782.290009000	0.244604	104	1
1527837782.290471000	0.245066	1412	0
1527837782.291955000	0.24655	802	0
1527837782.293511000	0.248106	1412	0
1527837782.294971000	0.249566	1004	0
1527837782.296458000	0.251053	1412	0
1527837782.297687000	0.252282	110	1
1527837782.297939000	0.252534	1412	0
1527837782.299448000	0.254043	1412	0
1527837782.300897000	0.255492	188	0
1527837782.301675000	0.25627	104	1
1527837782.302405000	0.257	1412	0
1527837782.303910000	0.258505	167	0
1527837782.305423000	0.260018	1412	0
1527837782.305707000	0.260302	104	1
1527837782.306911000	0.261506	1412	0
1527837782.308415000	0.26301	1412	0
1527837782.309872000	0.264467	188	0
1527837782.310673000	0.265268	104	1
1527837782.311439000	0.266034	1412	0
1527837782.312948000	0.267543	154	0
1527837782.314460000	0.269055	1412	0
1527837782.314685000	0.26928	104	1
1527837782.315942000	0.270537	1412	0
1527837782.317423000	0.272018	1412	0
1527837782.318872000	0.273467	188	0
1527837782.319676000	0.274271	104	1
1527837782.320364000	0.274959	792	0
1527837782.321857000	0.276452	1412	0
1527837782.323390000	0.277985	1412	0
1527837782.324693000	0.279288	104	1
1527837782.324877000	0.279472	1412	0
1527837782.326334000	0.280929	188	0
1527837782.327826000	0.282421	702	0
1527837782.331725000	0.28632	98	1
1527837782.333050000	0.287645	1412	0
1527837782.335793000	0.290388	104	1
1527837782.374523000	0.329118	180	0
1527837782.384734000	0.339329	98	1
1527837782.678163000	0.632758	437	1
1527837782.678247000	0.632842	1412	1
1527837782.678272000	0.632867	916	1
1527837782.684493000	0.639088	217	1
1527837782.695763000	0.650358	87	0
1527837782.702176000	0.656771	87	0
1527837782.937063000	0.891658	166	1
1527837782.954625000	0.90922	87	0
1527837783.045432000	1.00003	402	0
1527837783.046918000	1.00151	1116	0
1527837783.048454000	1.00305	92	0
1527837783.049716000	1.00431	107	1
1527837783.049968000	1.00456	323	0
1527837783.051450000	1.00605	375	0
1527837783.053764000	1.00836	101	1
1527837783.053853000	1.00845	80	0
1527837783.058283000	1.01288	98	1
1527837783.202022000	1.15662	357	0
1527837783.203586000	1.15818	1412	0
1527837783.205074000	1.15967	1412	0
1527837783.205725000	1.16032	104	1
1527837783.206580000	1.16118	1412	0
1527837783.208066000	1.16266	1412	0
1527837783.209548000	1.16414	1412	0
1527837783.210737000	1.16533	104	1
1527837783.211019000	1.16561	1169	0
1527837783.212471000	1.16707	92	0
1527837783.214004000	1.1686	147	0
1527837783.214721000	1.16932	104	1
1527837783.225361000	1.17996	569	1
1527837783.226823000	1.18142	719	1
1527837783.243355000	1.19795	87	0
1527837783.404488000	1.35908	617	0
1527837783.405556000	1.36015	118	1
1527837783.405965000	1.36056	80	0
1527837783.412738000	1.36733	98	1
1527837783.432650000	1.38725	87	0
1527837783.434728000	1.38932	474	0
1527837783.436289000	1.39088	1221	0
1527837783.443751000	1.39835	104	1
1527837783.633663000	1.58826	583	1
1527837783.633749000	1.58834	144	1
1527837783.654444000	1.60904	87	0
1527837783.706577000	1.66117	155	1
1527837783.706653000	1.66125	190	1
1527837783.711718000	1.66631	1412	0
1527837783.713267000	1.66786	1412	0
1527837783.714771000	1.66937	1412	0
1527837783.715747000	1.67034	107	1
1527837783.716222000	1.67082	529	0
1527837783.717695000	1.67229	92	0
1527837783.719184000	1.67378	117	0
1527837783.719759000	1.67435	104	1
1527837783.734079000	1.68867	87	0
1527837783.837249000	1.79184	603	0
1527837783.838702000	1.7933	92	0
1527837783.840182000	1.79478	128	0
1527837783.840756000	1.79535	107	1
1527837784.817008000	2.7716	832	1
1527837784.826058000	2.78065	1264	1
1527837784.836986000	2.79158	87	0
1527837784.844273000	2.79887	87	0
1527837784.974444000	2.92904	270	0
1527837784.975924000	2.93052	1412	0
1527837784.977394000	2.93199	999	0
1527837784.977870000	2.93247	110	1
1527837784.978872000	2.93347	92	0
1527837784.983522000	2.93812	98	1
1527837785.016167000	2.97076	148	0
1527837785.019845000	2.97444	98	1
1527837785.217888000	3.17248	1389	1
1527837785.218254000	3.17285	352	0
1527837785.219753000	3.17435	775	0
1527837785.222077000	3.17667	101	1
1527837785.240317000	3.19491	87	0
1527837785.445152000	3.39975	239	0
1527837785.446572000	3.40117	699	0
1527837785.448102000	3.4027	183	0
1527837785.448858000	3.40345	107	1
1527837785.668264000	3.62286	291	1
1527837785.668368000	3.62296	1412	1
1527837785.668406000	3.623	1412	1
1527837785.668442000	3.62304	1412	1
1527837785.668466000	3.62306	1412	1
1527837785.668494000	3.62309	1412	1
1527837785.668532000	3.62313	1412	1
1527837785.668556000	3.62315	1412	1
1527837785.668592000	3.62319	1412	1
1527837785.668625000	3.62322	1412	1
1527837785.668664000	3.62326	1412	1
1527837785.668712000	3.62331	1412	1
1527837785.668748000	3.62334	1412	1
1527837785.668781000	3.62338	1412	1
1527837785.668812000	3.62341	417	1
1527837785.694238000	3.64883	87	0
1527837785.695729000	3.65032	87	0
1527837785.853851000	3.80845	466	0
1527837785.855857000	3.81045	80	0
1527837785.861698000	3.81629	107	1
1527837786.209073000	4.16367	1390	1
1527837786.229894000	4.18449	87	0
1527837786.375278000	4.32987	475	0
1527837786.376763000	4.33136	360	0
1527837786.391920000	4.34652	104	1
1527837787.920523000	5.87512	331	1
1527837787.920620000	5.87522	1412	1
1527837787.920656000	5.87525	1019	1
1527837787.924835000	5.87943	369	1
1527837787.924919000	5.87951	1412	1
1527837787.924944000	5.87954	1412	1
1527837787.924987000	5.87958	768	1
1527837787.930349000	5.88494	101	1
1527837787.935908000	5.8905	251	1
1527837787.938033000	5.89263	87	0
1527837787.941796000	5.89639	104	0
1527837787.944894000	5.89949	101	1
1527837787.957065000	5.91166	87	0
1527837788.216109000	6.1707	398	0
1527837788.218948000	6.17354	101	1
1527837788.219488000	6.17408	80	0
1527837788.221883000	6.17648	98	1
1527837788.296020000	6.25062	586	0
1527837788.297504000	6.2521	305	0
1527837788.298955000	6.25355	86	0
1527837788.299687000	6.25428	98	1
1527837788.302287000	6.25688	118	1
1527837788.308164000	6.26276	249	1
1527837788.320305000	6.2749	87	0
1527837788.325874000	6.28047	87	0
1527837788.521382000	6.47598	842	0
1527837788.522800000	6.4774	1412	0
1527837788.524126000	6.47872	107	1
1527837788.524365000	6.47896	1412	0
1527837788.525874000	6.48047	1412	0
1527837788.526902000	6.4815	101	1
1527837788.527316000	6.48191	180	0
1527837788.528828000	6.48342	1412	0
1527837788.530293000	6.48489	1355	0
1527837788.530325000	6.48492	101	1
1527837788.534113000	6.48871	98	1
1527837788.556794000	6.51139	1412	0
1527837788.558266000	6.51286	1412	0
1527837788.559750000	6.51435	1412	0
1527837788.559910000	6.51451	104	1
1527837788.561226000	6.51582	198	0
1527837788.562746000	6.51734	1412	0
1527837788.564279000	6.51887	1412	0
1527837788.565305000	6.5199	101	1
1527837788.565764000	6.52036	1412	0
1527837788.567249000	6.52184	1337	0
1527837788.567893000	6.52249	104	1
1527837788.568728000	6.52332	1412	0
1527837788.570231000	6.52483	1412	0
1527837788.571749000	6.52634	1412	0
1527837788.571928000	6.52652	104	1
1527837788.573301000	6.5279	1412	0
1527837788.574793000	6.52939	1412	0
1527837788.575919000	6.53051	101	1
1527837788.576231000	6.53083	203	0
1527837788.577750000	6.53235	1412	0
1527837788.578944000	6.53354	101	1
1527837788.579223000	6.53382	1412	0
1527837788.580713000	6.53531	1412	0
1527837788.582072000	6.53667	101	1
1527837788.582151000	6.53675	188	0
1527837788.583705000	6.5383	977	0
1527837788.584911000	6.53951	101	1
1527837788.585199000	6.53979	1412	0
1527837788.586688000	6.54128	1412	0
1527837788.587916000	6.54251	101	1
1527837788.588165000	6.54276	1412	0
1527837788.589615000	6.54421	188	0
1527837788.590905000	6.5455	101	1
1527837788.591125000	6.54572	1412	0
1527837788.592579000	6.54717	195	0
1527837788.593920000	6.54852	98	1
1527837788.594184000	6.54878	1412	0
1527837788.595674000	6.55027	1412	0
1527837788.597065000	6.55166	104	1
1527837788.597153000	6.55175	1412	0
1527837788.598608000	6.5532	188	0
1527837788.599902000	6.5545	101	1
1527837788.600169000	6.55476	1197	0
1527837788.601658000	6.55625	1412	0
1527837788.602892000	6.55749	101	1
1527837788.603201000	6.5578	1412	0
1527837788.604686000	6.55928	1412	0
1527837788.606135000	6.56073	188	0
1527837788.606602000	6.5612	98	1
1527837788.608702000	6.5633	983	0
1527837788.609020000	6.56362	118	1
1527837788.610186000	6.56478	1412	0
1527837788.611661000	6.56626	1269	0
1527837788.612987000	6.56758	101	1
1527837788.613170000	6.56776	744	0
1527837788.615920000	6.57052	98	1
1527837788.617181000	6.57178	1412	0
1527837788.618671000	6.57327	1324	0
1527837788.620157000	6.57475	1412	0
1527837788.621640000	6.57624	1412	0
1527837788.623162000	6.57776	337	0
1527837788.624185000	6.57878	98	1
1527837788.624636000	6.57923	206	0
1527837788.626921000	6.58152	110	1
1527837788.644038000	6.59863	87	0
1527837789.944486000	7.89908	292	1
1527837789.944560000	7.89916	144	1
1527837789.966136000	7.92073	87	0
1527837790.029644000	7.98424	1412	0
1527837790.031115000	7.98571	1412	0
1527837790.032143000	7.98674	104	1
1527837790.032624000	7.98722	1412	0
1527837790.034206000	7.9888	633	0
1527837790.034991000	7.98959	104	1
1527837790.035669000	7.99026	92	0
1527837790.037155000	7.99175	195	0
1527837790.037966000	7.99256	101	1
1527837791.037193000	8.99179	716	1
1527837791.037283000	8.99188	294	1
1527837791.038371000	8.99297	901	1
1527837791.038431000	8.99303	1412	1
1527837791.038455000	8.99305	1412	1
1527837791.038477000	8.99307	989	1
1527837791.056100000	9.01069	87	0
1527837791.084007000	9.0386	380	1
1527837791.103251000	9.05785	87	0
1527837791.171329000	9.12592	302	0
1527837791.172844000	9.12744	1400	0
1527837791.174081000	9.12868	107	1
1527837791.174355000	9.12895	513	0
1527837791.175851000	9.13045	592	0
1527837791.177096000	9.13169	101	1
1527837791.177334000	9.13193	635	0
1527837791.178811000	9.13341	467	0
1527837791.180094000	9.13469	101	1
1527837791.180293000	9.13489	697	0
1527837791.182292000	9.13689	484	0
1527837791.183027000	9.13762	101	1
1527837791.183908000	9.1385	835	0
1527837791.185392000	9.13999	649	0
1527837791.186040000	9.14064	101	1
1527837791.186868000	9.14146	519	0
1527837791.188352000	9.14295	439	0
1527837791.189842000	9.14444	701	0
1527837791.190118000	9.14471	104	1
1527837791.202499000	9.15709	616	0
1527837791.204049000	9.15864	1412	0
1527837791.205054000	9.15965	101	1
1527837791.205544000	9.16014	918	0
1527837791.207011000	9.16161	290	0
1527837791.208049000	9.16264	101	1
1527837791.304159000	9.25875	504	0
1527837791.307072000	9.26167	98	1
1527837791.311360000	9.26595	80	0
1527837791.314071000	9.26867	98	1
1527837791.317181000	9.27178	274	0
1527837791.318652000	9.27325	103	0
1527837791.320075000	9.27467	101	1
1527837791.322133000	9.27673	212	0
1527837791.325059000	9.27965	98	1
1527837791.958548000	9.91314	486	1
1527837791.958622000	9.91322	94	1
1527837791.976633000	9.93123	87	0
1527837792.063918000	10.0185	257	0
1527837792.065392000	10.02	367	0
1527837792.067102000	10.0217	104	1
1527837792.069151000	10.0237	234	0
1527837792.072079000	10.0267	98	1
1527837792.841156000	10.7958	395	1
1527837792.841203000	10.7958	109	1
1527837792.844050000	10.7986	475	1
1527837792.844118000	10.7987	87	1
1527837792.844236000	10.7988	301	1
1527837792.861546000	10.8161	87	0
1527837792.867275000	10.8219	87	0
1527837792.944150000	10.8987	258	0
1527837792.945622000	10.9002	151	0
1527837792.947244000	10.9018	107	1
1527837792.949617000	10.9042	92	0
1527837792.951099000	10.9057	165	0
1527837792.952351000	10.9069	101	1
1527837793.149781000	11.1044	309	0
1527837793.151249000	11.1058	140	0
1527837793.152169000	11.1068	101	1
1527837793.152758000	11.1074	92	0
1527837793.154329000	11.1089	264	0
1527837793.155160000	11.1098	101	1
1527837793.155811000	11.1104	103	0
1527837793.157299000	11.1119	254	0
1527837793.158160000	11.1128	101	1
1527837793.159854000	11.1144	92	0
1527837793.161340000	11.1159	179	0
1527837793.162154000	11.1167	101	1
1527837793.294192000	11.2488	390	1
1527837793.294283000	11.2489	257	1
1527837793.312692000	11.2673	87	0
1527837793.993383000	11.948	370	1
1527837793.993527000	11.9481	1412	1
1527837793.993563000	11.9482	1412	1
1527837793.993592000	11.9482	1412	1
1527837793.993616000	11.9482	1412	1
1527837793.993667000	11.9483	1412	1
1527837793.993704000	11.9483	1412	1
1527837793.993738000	11.9483	1412	1
1527837793.993773000	11.9484	1412	1
1527837793.993808000	11.9484	1412	1
1527837793.993838000	11.9484	1412	1
1527837793.993884000	11.9485	1412	1
1527837793.993907000	11.9485	1412	1
1527837793.993929000	11.9485	1412	1
1527837793.993967000	11.9486	1412	1
1527837793.994010000	11.9486	1412	1
1527837793.995293000	11.9499	1412	1
1527837793.995353000	11.9499	1412	1
1527837793.995396000	11.95	1412	1
1527837793.995459000	11.9501	1412	1
1527837793.995488000	11.9501	1412	1
1527837793.995509000	11.9501	1412	1
1527837793.995555000	11.9502	1412	1
1527837793.995589000	11.9502	1412	1
1527837793.995610000	11.9502	1412	1
1527837793.995647000	11.9502	1412	1
1527837793.995680000	11.9503	1412	1
1527837793.995733000	11.9503	1412	1
1527837793.997212000	11.9518	1412	1
1527837793.997251000	11.9518	1412	1
1527837793.997285000	11.9519	1412	1
1527837793.997322000	11.9519	1412	1
1527837793.997358000	11.952	1412	1
1527837793.997408000	11.952	1412	1
1527837793.997426000	11.952	275	1
1527837794.011561000	11.9662	87	0
1527837794.014643000	11.9692	87	0
1527837794.016166000	11.9708	100	0
1527837794.019284000	11.9739	107	1
1527837794.020799000	11.9754	87	0
1527837794.025100000	11.9797	87	0
1527837794.035618000	11.9902	87	0
1527837794.127709000	12.0823	254	0
1527837794.129190000	12.0838	146	0
1527837794.130306000	12.0849	110	1
1527837794.131530000	12.0861	92	0
1527837794.133075000	12.0877	119	0
1527837794.134220000	12.0888	101	1
1527837794.173480000	12.1281	357	1
1527837794.174569000	12.1292	294	1
1527837794.199600000	12.1542	382	0
1527837794.202258000	12.1569	98	1
1527837794.205179000	12.1598	356	1
1527837794.205472000	12.1601	87	0
1527837794.222399000	12.177	90	0
1527837794.226234000	12.1808	101	1
1527837794.294776000	12.2494	231	0
1527837794.296245000	12.2508	118	0
1527837794.297237000	12.2518	101	1
1527837794.301311000	12.2559	92	0
1527837794.302792000	12.2574	278	0
1527837794.304251000	12.2588	101	1
1527837794.366020000	12.3206	508	1
1527837794.366107000	12.3207	258	1
1527837794.385706000	12.3403	87	0
1527837794.436598000	12.3912	1399	1
1527837794.437226000	12.3918	622	0
1527837794.438723000	12.3933	800	0
1527837794.440181000	12.3948	92	0
1527837794.440257000	12.3949	104	1
1527837794.441674000	12.3963	103	0
1527837794.443241000	12.3978	101	1
1527837794.460400000	12.415	87	0
1527837794.461879000	12.4165	420	0
1527837794.463423000	12.418	279	0
1527837794.464234000	12.4188	104	1
1527837794.466554000	12.4211	92	0
1527837794.468034000	12.4226	196	0
1527837794.469262000	12.4239	101	1
1527837794.516029000	12.4706	244	0
1527837794.517542000	12.4721	146	0
1527837794.519277000	12.4739	101	1
1527837794.521013000	12.4756	92	0
1527837794.522498000	12.4771	304	0
1527837794.523249000	12.4778	101	1
1527837794.634243000	12.5888	800	0
1527837794.637270000	12.5919	98	1
1527837794.648111000	12.6027	885	1
1527837794.678300000	12.6329	87	0
1527837794.811558000	12.7662	239	0
1527837794.813098000	12.7677	443	0
1527837794.814042000	12.7686	104	1
1527837795.156157000	13.1108	716	1
1527837795.156249000	13.1108	255	1
1527837795.178959000	13.1336	87	0
1527837795.270913000	13.2255	301	0
1527837795.272392000	13.227	146	0
1527837795.273931000	13.2285	104	1
1527837795.275864000	13.2305	92	0
1527837795.277408000	13.232	145	0
1527837795.278902000	13.2335	101	1
1527837795.505534000	13.4601	510	1
1527837795.505596000	13.4602	253	1
1527837795.524795000	13.4794	87	0
1527837795.633304000	13.5879	287	0
1527837795.635342000	13.5899	146	0
1527837795.635898000	13.5905	104	1
1527837795.637653000	13.5922	92	0
1527837795.639143000	13.5937	177	0
1527837795.639891000	13.5945	101	1
1527837795.945744000	13.9003	391	1
1527837795.945815000	13.9004	256	1
1527837795.967524000	13.9221	87	0
1527837796.223652000	14.1782	232	0
1527837796.225121000	14.1797	146	0
1527837796.226939000	14.1815	104	1
1527837796.228784000	14.1834	92	0
1527837796.230274000	14.1849	300	0
1527837796.231981000	14.1866	101	1
1527837796.615374000	14.57	390	1
1527837796.615463000	14.5701	257	1
1527837796.633180000	14.5878	87	0
1527837796.638889000	14.5935	87	0
1527837796.718204000	14.6728	257	0
1527837796.719678000	14.6743	146	0
1527837796.721011000	14.6756	107	1
1527837796.722544000	14.6771	92	0
1527837796.724103000	14.6787	140	0
1527837796.724960000	14.6796	101	1
1527837797.086346000	15.0409	387	1
1527837797.086444000	15.041	255	1
1527837797.104319000	15.0589	87	0
1527837797.185640000	15.1402	235	0
1527837797.187095000	15.1417	146	0
1527837797.189093000	15.1437	104	1
1527837797.190708000	15.1453	92	0
1527837797.192195000	15.1468	243	0
1527837797.192985000	15.1476	101	1
1527837797.379690000	15.3343	388	1
1527837797.379785000	15.3344	253	1
1527837797.398050000	15.3526	87	0
1527837797.518875000	15.4735	232	0
1527837797.520379000	15.475	146	0
1527837797.522103000	15.4767	104	1
1527837797.524247000	15.4788	92	0
1527837797.525742000	15.4803	112	0
1527837797.527036000	15.4816	101	1
1527837799.182296000	17.1369	387	1
1527837799.182390000	17.137	253	1
1527837799.202541000	17.1571	87	0
1527837799.309976000	17.2646	325	0
1527837799.311480000	17.2661	148	0
1527837799.312592000	17.2672	104	1
1527837799.315349000	17.2699	92	0
1527837799.316842000	17.2714	201	0
1527837799.318593000	17.2732	101	1
1527837799.459661000	17.4143	391	1
1527837799.459712000	17.4143	254	1
1527837799.477085000	17.4317	87	0
1527837799.575418000	17.53	257	0
1527837799.576871000	17.5315	148	0
1527837799.578606000	17.5332	104	1
1527837799.581716000	17.5363	92	0
1527837799.583263000	17.5379	142	0
1527837799.584595000	17.5392	101	1
1527837800.180026000	18.1346	388	1
1527837800.180087000	18.1347	255	1
1527837800.201164000	18.1558	87	0
1527837800.311142000	18.2657	422	0
1527837800.312605000	18.2672	148	0
1527837800.313656000	18.2683	104	1
1527837800.317512000	18.2721	92	0
1527837800.318936000	18.2735	89	0
1527837800.320638000	18.2752	101	1
1527837800.441012000	18.3956	391	1
1527837800.441073000	18.3957	258	1
1527837800.458624000	18.4132	87	0
1527837800.540542000	18.4951	234	0
1527837800.541952000	18.4965	148	0
1527837800.543673000	18.4983	104	1
1527837800.547067000	18.5017	92	0
1527837800.548562000	18.5032	211	0
1527837800.549578000	18.5042	101	1
1527837801.040191000	18.9948	730	1
1527837801.040283000	18.9949	260	1
1527837801.059764000	19.0144	87	0
1527837801.370175000	19.3248	257	0
1527837801.371642000	19.3262	148	0
1527837801.372732000	19.3273	104	1
1527837801.375498000	19.3301	92	0
1527837801.376949000	19.3315	191	0
1527837801.378715000	19.3333	101	1
1527837801.756803000	19.7114	802	1
1527837801.756868000	19.7115	255	1
1527837801.775080000	19.7297	87	0
1527837801.874436000	19.829	257	0
1527837801.875854000	19.8304	148	0
1527837801.877656000	19.8323	104	1
1527837801.878229000	19.8328	92	0
1527837801.879725000	19.8343	229	0
1527837801.880633000	19.8352	101	1
1527837802.006415000	19.961	717	1
1527837802.006477000	19.9611	261	1
1527837802.024918000	19.9795	87	0
1527837802.121189000	20.0758	232	0
1527837802.122666000	20.0773	148	0
1527837802.123746000	20.0783	104	1
1527837802.128100000	20.0827	92	0
1527837802.129590000	20.0842	148	0
1527837802.130665000	20.0853	101	1
1527837802.421374000	20.376	505	1
1527837802.421471000	20.3761	256	1
1527837802.440377000	20.395	87	0
1527837802.556052000	20.5106	236	0
1527837802.557534000	20.5121	148	0
1527837802.558776000	20.5134	104	1
1527837802.560150000	20.5147	92	0
1527837802.561636000	20.5162	170	0
1527837802.562705000	20.5173	101	1
1527837802.894725000	20.8493	390	1
1527837802.894800000	20.8494	256	1
1527837802.912954000	20.8675	87	0
1527837803.003183000	20.9578	328	0
1527837803.004650000	20.9592	148	0
1527837803.005805000	20.9604	104	1
1527837803.008477000	20.9631	92	0
1527837803.009909000	20.9645	111	0
1527837803.010718000	20.9653	101	1
1527837803.118330000	21.0729	391	1
1527837803.118389000	21.073	259	1
1527837803.137780000	21.0924	87	0
1527837803.223999000	21.1786	267	0
1527837803.225473000	21.1801	148	0
1527837803.226742000	21.1813	104	1
1527837803.236927000	21.1915	92	0
1527837803.238417000	21.193	330	0
1527837803.239744000	21.1943	101	1
1527837803.350034000	21.3046	387	1
1527837803.350121000	21.3047	259	1
1527837803.368073000	21.3227	87	0
1527837803.455268000	21.4099	233	0
1527837803.456732000	21.4113	148	0
1527837803.457739000	21.4123	104	1
1527837803.461369000	21.416	92	0
1527837803.462931000	21.4175	278	0
1527837803.463745000	21.4183	101	1
1527837803.876327000	21.8309	386	1
1527837803.876403000	21.831	256	1
1527837803.893998000	21.8486	87	0
1527837804.002253000	21.9568	256	0
1527837804.003780000	21.9584	148	0
1527837804.004857000	21.9595	104	1
1527837804.008025000	21.9626	92	0
1527837804.009506000	21.9641	98	0
1527837804.010789000	21.9654	101	1
1527837804.087212000	22.0418	391	1
1527837804.087300000	22.0419	255	1
1527837804.105092000	22.0597	87	0
1527837804.197422000	22.152	233	0
1527837804.198833000	22.1534	148	0
1527837804.199859000	22.1545	104	1
1527837804.201942000	22.1565	92	0
1527837804.203536000	22.1581	326	0
1527837804.204855000	22.1595	101	1
1527837804.618424000	22.573	387	1
1527837804.618491000	22.5731	255	1
1527837804.637098000	22.5917	87	0
1527837804.731866000	22.6865	256	0
1527837804.733422000	22.688	148	0
1527837804.734902000	22.6895	104	1
1527837804.736798000	22.6914	92	0
1527837804.738292000	22.6929	184	0
1527837804.739887000	22.6945	101	1
1527837804.973300000	22.9279	387	1
1527837804.973426000	22.928	261	1
1527837804.991487000	22.9461	87	0
1527837805.280474000	23.2351	306	0
1527837805.282072000	23.2367	148	0
1527837805.282859000	23.2375	104	1
1527837805.286386000	23.241	92	0
1527837805.287867000	23.2425	237	0
1527837805.288855000	23.2435	101	1
1527837805.399113000	23.3537	389	1
1527837805.399178000	23.3538	255	1
1527837805.418145000	23.3727	87	0
1527837805.512545000	23.4671	233	0
1527837805.514090000	23.4687	148	0
1527837805.515005000	23.4696	104	1
1527837805.517136000	23.4717	92	0
1527837805.518619000	23.4732	208	0
1527837805.519871000	23.4745	101	1
1527837805.747535000	23.7021	724	1
1527837805.747598000	23.7022	256	1
1527837805.765910000	23.7205	87	0
1527837805.867645000	23.8222	444	0
1527837805.869113000	23.8237	148	0
1527837805.870898000	23.8255	104	1
1527837805.872652000	23.8272	92	0
1527837805.874182000	23.8288	267	0
1527837805.874886000	23.8295	101	1
1527837806.176373000	24.131	804	1
1527837806.176464000	24.1311	258	1
1527837806.195891000	24.1505	87	0
1527837806.291180000	24.2458	235	0
1527837806.292648000	24.2472	148	0
1527837806.293913000	24.2485	104	1
1527837806.296994000	24.2516	92	0
1527837806.298473000	24.2531	203	0
1527837806.299912000	24.2545	101	1
1527837806.398219000	24.3528	713	1
1527837806.398281000	24.3529	259	1
1527837806.416109000	24.3707	87	0
1527837806.548562000	24.5032	233	0
1527837806.550043000	24.5046	148	0
1527837806.550912000	24.5055	104	1
1527837806.557916000	24.5125	92	0
1527837806.559398000	24.514	186	0
1527837806.560907000	24.5155	101	1
1527837806.649367000	24.604	505	1
1527837806.649426000	24.604	259	1
1527837806.667671000	24.6223	87	0
1527837806.779161000	24.7338	256	0
1527837806.780636000	24.7352	148	0
1527837806.781977000	24.7366	104	1
1527837806.784756000	24.7394	92	0
1527837806.786244000	24.7408	281	0
1527837806.786931000	24.7415	101	1
1527837807.021292000	24.9759	386	1
1527837807.021350000	24.9759	259	1
1527837807.040284000	24.9949	87	0
1527837807.140963000	25.0956	235	0
1527837807.142495000	25.0971	148	0
1527837807.143992000	25.0986	104	1
1527837807.147525000	25.1021	92	0
1527837807.148969000	25.1036	184	0
1527837807.149952000	25.1045	101	1
1527837807.816623000	25.7712	391	1
1527837807.816688000	25.7713	256	1
1527837807.834876000	25.7895	87	0
1527837807.952218000	25.9068	260	0
1527837807.953808000	25.9084	148	0
1527837807.955085000	25.9097	104	1
1527837807.955283000	25.9099	92	0
1527837807.956771000	25.9114	266	0
1527837807.957999000	25.9126	101	1
1527837808.114383000	26.069	387	1
1527837808.114471000	26.0691	256	1
1527837808.133584000	26.0882	87	0
1527837808.235320000	26.1899	301	0
1527837808.236845000	26.1914	148	0
1527837808.238021000	26.1926	104	1
1527837808.239008000	26.1936	92	0
1527837808.240497000	26.1951	293	0
1527837808.242040000	26.1966	101	1
1527837808.553432000	26.508	389	1
1527837808.553496000	26.5081	259	1
1527837808.571082000	26.5257	87	0
1527837808.672963000	26.6276	288	0
1527837808.674472000	26.6291	148	0
1527837808.676128000	26.6307	104	1
1527837808.677396000	26.632	92	0
1527837808.678871000	26.6335	233	0
1527837808.680045000	26.6346	101	1
1527837809.024209000	26.9788	386	1
1527837809.024298000	26.9789	259	1
1527837809.042237000	26.9968	87	0
1527837809.052309000	27.0069	87	0
1527837809.140923000	27.0955	236	0
1527837809.142455000	27.0971	148	0
1527837809.144153000	27.0987	107	1
1527837809.145413000	27.1	92	0
1527837809.146869000	27.1015	172	0
1527837809.148075000	27.1027	101	1
1527837809.473501000	27.4281	392	1
1527837809.473561000	27.4282	255	1
1527837809.492443000	27.447	100	0
1527837809.495158000	27.4498	98	1
1527837809.507630000	27.4622	87	0
1527837809.602448000	27.557	256	0
1527837809.603929000	27.5585	148	0
1527837809.605180000	27.5598	104	1
1527837809.607145000	27.5617	92	0
1527837809.608693000	27.5633	152	0
1527837809.610167000	27.5648	101	1
1527837809.727521000	27.6821	387	1
1527837809.727583000	27.6822	255	1
1527837809.746874000	27.7015	87	0
1527837809.837368000	27.792	235	0
1527837809.838872000	27.7935	148	0
1527837809.840190000	27.7948	104	1
1527837809.842531000	27.7971	92	0
1527837809.844081000	27.7987	178	0
1527837809.845160000	27.7998	101	1
1527837810.685774000	28.6404	387	1
1527837810.685869000	28.6405	255	1
1527837810.704341000	28.6589	87	0
1527837810.809827000	28.7644	256	0
1527837810.811259000	28.7659	148	0
1527837810.812260000	28.7669	104	1
1527837810.814875000	28.7695	92	0
1527837810.816423000	28.771	131	0
1527837810.817156000	28.7718	101	1
1527837815.462526000	33.4171	725	1
1527837815.462599000	33.4172	256	1
1527837815.482190000	33.4368	87	0
1527837815.593745000	33.5483	326	0
1527837815.595156000	33.5498	148	0
1527837815.596910000	33.5515	104	1
1527837815.598781000	33.5534	92	0
1527837815.600273000	33.5549	266	0
1527837815.601896000	33.5565	101	1
1527837820.994134000	38.9487	805	1
1527837820.994230000	38.9488	265	1
1527837821.013290000	38.9679	87	0
1527837821.104771000	39.0594	258	0
1527837821.106252000	39.0608	148	0
1527837821.107754000	39.0623	104	1
1527837821.110463000	39.0651	92	0
1527837821.111944000	39.0665	301	0
1527837821.112762000	39.0674	101	1
1527837821.213749000	39.1683	718	1
1527837821.213824000	39.1684	263	1
1527837821.231527000	39.1861	87	0
1527837821.348584000	39.3032	420	0
1527837821.350079000	39.3047	148	0
1527837821.351773000	39.3064	104	1
1527837821.355057000	39.3097	92	0
1527837821.356531000	39.3111	188	0
1527837821.357762000	39.3124	101	1
1527837821.446018000	39.4006	505	1
1527837821.446097000	39.4007	256	1
1527837821.465285000	39.4199	87	0
1527837821.575301000	39.5299	258	0
1527837821.576768000	39.5314	148	0
1527837821.577813000	39.5324	104	1
1527837821.581493000	39.5361	92	0
1527837821.583032000	39.5376	119	0
1527837821.583766000	39.5384	101	1
1527837821.652007000	39.6066	388	1
1527837821.652080000	39.6067	265	1
1527837821.669329000	39.6239	87	0
1527837821.761084000	39.7157	233	0
1527837821.762558000	39.7172	148	0
1527837821.763870000	39.7185	104	1
1527837821.766915000	39.7215	92	0
1527837821.768418000	39.723	327	0
1527837821.769796000	39.7244	101	1
1527837822.035258000	39.9899	386	1
1527837822.035334000	39.9899	263	1
1527837822.065154000	40.0197	87	0
1527837822.170750000	40.1253	233	0
1527837822.172227000	40.1268	148	0
1527837822.173893000	40.1285	104	1
1527837822.174668000	40.1293	92	0
1527837822.176157000	40.1308	255	0
1527837822.177936000	40.1325	101	1
1527837822.249006000	40.2036	390	1
1527837822.249070000	40.2037	256	1
1527837822.267286000	40.2219	87	0
1527837822.376633000	40.3312	235	0
1527837822.378035000	40.3326	148	0
1527837822.379902000	40.3345	104	1
1527837822.380743000	40.3353	92	0
1527837822.382232000	40.3368	146	0
1527837822.383885000	40.3385	101	1
1527837826.022714000	43.9773	368	1
1527837826.022801000	43.9774	1412	1
1527837826.022826000	43.9774	1412	1
1527837826.022861000	43.9775	1412	1
1527837826.022887000	43.9775	261	1
1527837826.043226000	43.9978	87	0
1527837826.158212000	44.1128	415	0
1527837826.161523000	44.1161	101	1
1527837826.169888000	44.1245	80	0
1527837826.172450000	44.127	98	1
1527837826.222644000	44.1772	392	1
1527837826.222748000	44.1773	260	1
1527837826.240472000	44.1951	87	0
1527837826.329365000	44.284	308	0
1527837826.330837000	44.2854	148	0
1527837826.332521000	44.2871	104	1
1527837826.334648000	44.2892	92	0
1527837826.336141000	44.2907	304	0
1527837826.337532000	44.2921	101	1
1527837826.547885000	44.5025	387	1
1527837826.547945000	44.5025	256	1
1527837826.567502000	44.5221	87	0
1527837826.670580000	44.6252	288	0
1527837826.672111000	44.6267	148	0
1527837826.673547000	44.6281	104	1
1527837826.679503000	44.6341	92	0
1527837826.680952000	44.6355	174	0
1527837826.682520000	44.6371	101	1
1527837826.998932000	44.9535	390	1
1527837826.999017000	44.9536	261	1
1527837827.017653000	44.9722	87	0
1527837827.030121000	44.9847	87	0
1527837827.108934000	45.0635	235	0
1527837827.110528000	45.0651	148	0
1527837827.111571000	45.0662	107	1
1527837827.114870000	45.0695	92	0
1527837827.116444000	45.071	178	0
1527837827.117487000	45.0721	101	1
1527837827.226626000	45.1812	387	1
1527837827.226691000	45.1813	256	1
1527837827.244536000	45.1991	87	0
1527837827.337130000	45.2917	235	0
1527837827.338545000	45.2931	148	0
1527837827.339580000	45.2942	104	1
1527837827.343495000	45.2981	92	0
1527837827.344917000	45.2995	250	0
1527837827.346553000	45.3011	101	1
1527837830.443896000	48.3985	725	1
1527837830.443956000	48.3986	256	1
1527837830.462235000	48.4168	87	0
1527837830.467594000	48.4222	87	0
1527837830.586830000	48.5414	258	0
1527837830.588279000	48.5429	148	0
1527837830.589365000	48.544	107	1
1527837830.592906000	48.5475	92	0
1527837830.594450000	48.549	107	0
1527837830.595320000	48.5499	101	1
1527837830.753755000	48.7084	802	1
1527837830.753846000	48.7084	260	1
1527837830.774332000	48.7289	87	0
1527837830.881357000	48.836	305	0
1527837830.882878000	48.8375	148	0
1527837830.884314000	48.8389	104	1
1527837830.886487000	48.8411	92	0
1527837830.889125000	48.8437	258	0
1527837830.889374000	48.844	101	1
1527837831.083723000	49.0383	713	1
1527837831.083787000	49.0384	256	1
1527837831.103622000	49.0582	87	0
1527837831.201598000	49.1562	233	0
1527837831.203160000	49.1578	148	0
1527837831.204395000	49.159	104	1
1527837831.206919000	49.1615	92	0
1527837831.208467000	49.1631	256	0
1527837831.209311000	49.1639	101	1
1527837831.443798000	49.3984	505	1
1527837831.443892000	49.3985	261	1
1527837831.461331000	49.4159	87	0
1527837831.623267000	49.5779	256	0
1527837831.624790000	49.5794	148	0
1527837831.626428000	49.581	104	1
1527837831.627352000	49.5819	92	0
1527837831.628788000	49.5834	179	0
1527837831.630351000	49.5849	101	1
1527837831.750055000	49.7047	390	1
1527837831.750116000	49.7047	258	1
1527837831.767724000	49.7223	87	0
1527837831.867474000	49.8221	423	0
1527837831.868983000	49.8236	148	0
1527837831.870444000	49.825	104	1
1527837831.871802000	49.8264	92	0
1527837831.873348000	49.8279	159	0
1527837831.874352000	49.8289	101	1
1527837832.224780000	50.1794	387	1
1527837832.224840000	50.1794	260	1
1527837832.243603000	50.1982	87	0
1527837832.347909000	50.3025	235	0
1527837832.349427000	50.304	148	0
1527837832.350468000	50.3051	104	1
1527837832.353075000	50.3077	92	0
1527837832.354565000	50.3092	179	0
1527837832.355376000	50.31	101	1
1527837832.574928000	50.5295	390	1
1527837832.574990000	50.5296	257	1
1527837832.594312000	50.5489	87	0
1527837832.690825000	50.6454	256	0
1527837832.692311000	50.6469	148	0
1527837832.693494000	50.6481	104	1
1527837832.695651000	50.6502	92	0
1527837832.697196000	50.6518	318	0
1527837832.698410000	50.653	101	1
1527837832.915002000	50.8696	387	1
1527837832.915092000	50.8697	257	1
1527837832.948474000	50.9031	387	1
1527837832.952790000	50.9074	87	0
1527837832.966316000	50.9209	87	0
1527837833.054250000	51.0088	233	0
1527837833.055693000	51.0103	148	0
1527837833.057433000	51.012	107	1
1527837833.059181000	51.0138	92	0
1527837833.060672000	51.0153	310	0
1527837833.062108000	51.0167	101	1
1527837833.354754000	51.3093	391	1
1527837833.354842000	51.3094	266	1
1527837833.373663000	51.3283	87	0
1527837833.476625000	51.4312	235	0
1527837833.478099000	51.4327	148	0
1527837833.479611000	51.4342	104	1
1527837833.482204000	51.4368	92	0
1527837833.483752000	51.4383	250	0
1527837833.484433000	51.439	101	1
1527837833.768012000	51.7226	390	1
1527837833.768106000	51.7227	259	1
1527837833.785816000	51.7404	87	0
1527837833.907166000	51.8618	258	0
1527837833.908662000	51.8633	148	0
1527837833.910476000	51.8651	104	1
1527837833.911883000	51.8665	92	0
1527837833.913478000	51.8681	219	0
1527837833.914465000	51.8691	101	1
1527837834.212973000	52.1676	391	1
1527837834.213060000	52.1677	264	1
1527837834.243197000	52.1978	87	0
1527837834.358529000	52.3131	306	0
1527837834.359955000	52.3146	148	0
1527837834.361594000	52.3162	104	1
1527837834.363093000	52.3177	92	0
1527837834.364586000	52.3192	290	0
1527837834.365493000	52.3201	101	1
1527837834.485609000	52.4402	387	1
1527837834.485689000	52.4403	258	1
1527837834.523664000	52.4783	387	1
1527837834.527548000	52.4821	87	0
1527837834.545846000	52.5004	87	0
1527837834.617503000	52.5721	287	0
1527837834.618981000	52.5736	148	0
1527837834.620513000	52.5751	107	1
1527837834.621402000	52.576	92	0
1527837834.622953000	52.5775	123	0
1527837834.624497000	52.5791	101	1
1527837834.698781000	52.6534	724	1
1527837834.698856000	52.6535	257	1
1527837834.718748000	52.6733	87	0
1527837834.805327000	52.7599	235	0
1527837834.806863000	52.7615	148	0
1527837834.808613000	52.7632	104	1
1527837834.810952000	52.7655	92	0
1527837834.812507000	52.7671	292	0
1527837834.813526000	52.7681	101	1
1527837834.924421000	52.879	805	1
1527837834.924517000	52.8791	260	1
1527837834.945566000	52.9002	87	0
1527837835.056500000	53.0111	235	0
1527837835.057917000	53.0125	148	0
1527837835.059634000	53.0142	104	1
1527837835.060903000	53.0155	92	0
1527837835.062481000	53.0171	241	0
1527837835.063546000	53.0181	101	1
1527837835.352845000	53.3074	717	1
1527837835.352917000	53.3075	265	1
1527837835.371382000	53.326	87	0
1527837835.492971000	53.4476	233	0
1527837835.494485000	53.4491	148	0
1527837835.495673000	53.4503	104	1
1527837835.498871000	53.4535	92	0
1527837835.500373000	53.455	106	0
1527837835.501567000	53.4562	101	1
1527837835.764979000	53.7196	506	1
1527837835.765039000	53.7196	259	1
1527837835.783631000	53.7382	87	0
1527837835.895122000	53.8497	258	0
1527837835.896677000	53.8513	148	0
1527837835.897586000	53.8522	104	1
1527837835.902407000	53.857	92	0
1527837835.904014000	53.8586	223	0
1527837835.904585000	53.8592	101	1
1527837836.225885000	54.1805	388	1
1527837836.225963000	54.1806	266	1
1527837836.243684000	54.1983	87	0
1527837836.335607000	54.2902	306	0
1527837836.337067000	54.2917	148	0
1527837836.338623000	54.2932	104	1
1527837836.340562000	54.2952	92	0
1527837836.342054000	54.2966	318	0
1527837836.343612000	54.2982	101	1
1527837839.295388000	57.25	388	1
1527837839.295480000	57.2501	260	1
1527837839.318068000	57.2727	87	0
1527837839.411373000	57.366	256	0
1527837839.412951000	57.3675	148	0
1527837839.413788000	57.3684	104	1
1527837839.421967000	57.3766	92	0
1527837839.423633000	57.3782	201	0
1527837839.424804000	57.3794	101	1
1527837839.815513000	57.7701	390	1
1527837839.815600000	57.7702	278	1
1527837839.833760000	57.7884	87	0
1527837839.929103000	57.8837	446	0
1527837839.930672000	57.8853	148	0
1527837839.931891000	57.8865	104	1
1527837839.935773000	57.8904	92	0
1527837839.937269000	57.8919	326	0
1527837839.938855000	57.8935	101	1
1527837840.227592000	58.1822	392	1
1527837840.227678000	58.1823	261	1
1527837840.245488000	58.2001	87	0
1527837840.355474000	58.3101	235	0
1527837840.356940000	58.3115	148	0
1527837840.358847000	58.3134	104	1
1527837840.359837000	58.3144	92	0
1527837840.361326000	58.3159	251	0
1527837840.362850000	58.3174	101	1
1527837840.538583000	58.4932	391	1
1527837840.538656000	58.4933	258	1
1527837840.558669000	58.5133	87	0
1527837840.653359000	58.608	258	0
1527837840.654820000	58.6094	148	0
1527837840.655914000	58.6105	104	1
1527837840.657104000	58.6117	92	0
1527837840.658596000	58.6132	310	0
1527837840.659861000	58.6145	101	1
1527837840.879231000	58.8338	387	1
1527837840.879318000	58.8339	264	1
1527837840.896461000	58.8511	87	0
1527837841.016091000	58.9707	233	0
1527837841.017559000	58.9722	148	0
1527837841.018926000	58.9735	104	1
1527837841.020737000	58.9753	92	0
1527837841.022227000	58.9768	310	0
1527837841.023880000	58.9785	101	1
1527837841.302291000	59.2569	386	1
1527837841.302378000	59.257	258	1
1527837841.320415000	59.275	87	0
1527837841.420414000	59.375	236	0
1527837841.421887000	59.3765	148	0
1527837841.422922000	59.3775	104	1
1527837841.425822000	59.3804	92	0
1527837841.427306000	59.3819	123	0
1527837841.428920000	59.3835	101	1
1527837841.698598000	59.6532	389	1
1527837841.698655000	59.6532	260	1
1527837841.717338000	59.6719	87	0
1527837841.729884000	59.6845	87	0
1527837841.823118000	59.7777	258	0
1527837841.824619000	59.7792	148	0
1527837841.825920000	59.7805	107	1
1527837841.829364000	59.784	92	0
1527837841.830834000	59.7854	126	0
1527837841.831922000	59.7865	101	1
1527837842.110306000	60.0649	728	1
1527837842.110383000	60.065	259	1
1527837842.129780000	60.0844	87	0
1527837842.236781000	60.1914	308	0
1527837842.238248000	60.1928	148	0
1527837842.239997000	60.1946	104	1
1527837842.241332000	60.1959	92	0
1527837842.242871000	60.1975	251	0
1527837842.243989000	60.1986	101	1
1527837842.608444000	60.563	802	1
1527837842.608509000	60.5631	265	1
1527837842.627880000	60.5825	87	0
1527837842.727855000	60.6825	288	0
1527837842.729329000	60.6839	148	0
1527837842.731020000	60.6856	104	1
1527837842.732530000	60.6871	92	0
1527837842.734018000	60.6886	111	0
1527837842.734970000	60.6896	101	1
1527837842.848190000	60.8028	713	1
1527837842.848251000	60.8028	259	1
1527837842.867296000	60.8219	87	0
1527837842.961553000	60.9161	233	0
1527837842.963153000	60.9177	148	0
1527837842.964076000	60.9187	104	1
1527837842.966658000	60.9213	92	0
1527837842.968143000	60.9227	148	0
1527837842.968991000	60.9236	101	1
1527837843.149497000	61.1041	510	1
1527837843.149586000	61.1042	260	1
1527837843.170885000	61.1255	87	0
1527837843.172423000	61.127	87	0
1527837843.264051000	61.2186	232	0
1527837843.266049000	61.2206	148	0
1527837843.267149000	61.2217	107	1
1527837843.270077000	61.2247	92	0
1527837843.271803000	61.2264	198	0
1527837843.273006000	61.2276	101	1
1527837843.589832000	61.5444	389	1
1527837843.589922000	61.5445	262	1
1527837843.607596000	61.5622	87	0
1527837843.713750000	61.6683	256	0
1527837843.715233000	61.6698	148	0
1527837843.717116000	61.6717	104	1
1527837843.719199000	61.6738	92	0
1527837843.720685000	61.6753	111	0
1527837843.722104000	61.6767	101	1
1527837844.019779000	61.9744	387	1
1527837844.019867000	61.9745	261	1
1527837844.037928000	61.9925	87	0
1527837844.144786000	62.0994	233	0
1527837844.146261000	62.1009	148	0
1527837844.148143000	62.1027	104	1
1527837844.150389000	62.105	92	0
1527837844.151870000	62.1065	85	0
1527837844.153054000	62.1076	101	1
1527837844.248597000	62.2032	387	1
1527837844.248658000	62.2033	259	1
1527837844.267875000	62.2225	87	0
1527837844.272319000	62.2269	87	0
1527837844.360723000	62.3153	303	0
1527837844.362144000	62.3167	148	0
1527837844.364149000	62.3187	107	1
1527837844.366722000	62.3213	92	0
1527837844.368174000	62.3228	168	0
1527837844.369062000	62.3237	101	1
1527837844.489269000	62.4439	391	1
1527837844.489365000	62.444	256	1
1527837844.508053000	62.4626	87	0
1527837844.641416000	62.596	256	0
1527837844.642919000	62.5975	148	0
1527837844.644177000	62.5988	104	1
1527837844.646691000	62.6013	92	0
1527837844.648136000	62.6027	216	0
1527837844.649086000	62.6037	101	1
1527837844.739374000	62.694	389	1
1527837844.739462000	62.6941	257	1
1527837844.757136000	62.7117	87	0
1527837844.760493000	62.7151	87	0
1527837844.854903000	62.8095	421	0
1527837844.856366000	62.811	148	0
1527837844.858104000	62.8127	107	1
1527837844.860742000	62.8153	92	0
1527837844.862220000	62.8168	85	0
1527837844.863091000	62.8177	101	1
1527837845.063316000	63.0179	387	1
1527837845.063382000	63.018	259	1
1527837845.080920000	63.0355	87	0
1527837845.086169000	63.0408	87	0
1527837845.172057000	63.1267	233	0
1527837845.173606000	63.1282	148	0
1527837845.175190000	63.1298	107	1
1527837845.177235000	63.1318	92	0
1527837845.178790000	63.1334	108	0
1527837845.180188000	63.1348	101	1
1527837845.494464000	63.4491	387	1
1527837845.494537000	63.4491	259	1
1527837845.514180000	63.4688	87	0
1527837845.618223000	63.5728	256	0
1527837845.619747000	63.5743	148	0
1527837845.621226000	63.5758	104	1
1527837845.622415000	63.577	92	0
1527837845.623914000	63.5785	268	0
1527837845.625157000	63.5798	101	1
1527837845.771607000	63.7262	391	1
1527837845.771666000	63.7263	261	1
1527837845.791195000	63.7458	87	0
1527837845.895204000	63.8498	235	0
1527837845.896716000	63.8513	148	0
1527837845.898234000	63.8528	104	1
1527837845.900498000	63.8551	92	0
1527837845.901930000	63.8565	120	0
1527837845.903155000	63.8578	101	1
1527837846.152816000	64.1074	726	1
1527837846.152915000	64.1075	261	1
1527837846.170706000	64.1253	87	0
1527837846.265252000	64.2198	235	0
1527837846.266784000	64.2214	148	0
1527837846.268272000	64.2229	104	1
1527837846.271545000	64.2261	92	0
1527837846.273577000	64.2282	152	0
1527837846.274182000	64.2288	101	1
1527837846.502484000	64.4571	801	1
1527837846.502561000	64.4572	257	1
1527837846.524439000	64.479	87	0
1527837846.711654000	64.6662	256	0
1527837846.713188000	64.6678	148	0
1527837846.714227000	64.6688	104	1
1527837846.716052000	64.6706	92	0
1527837846.717547000	64.6721	266	0
1527837846.719215000	64.6738	101	1
1527837846.773346000	64.7279	713	1
1527837846.773413000	64.728	256	1
1527837846.791874000	64.7465	87	0
1527837846.898597000	64.8532	306	0
1527837846.900077000	64.8547	148	0
1527837846.901306000	64.8559	104	1
1527837846.903960000	64.8586	92	0
1527837846.905493000	64.8601	338	0
1527837846.906214000	64.8608	101	1
1527837847.263875000	65.2185	510	1
1527837847.263936000	65.2185	260	1
1527837847.282177000	65.2368	87	0
1527837847.379512000	65.3341	267	0
1527837847.380988000	65.3356	148	0
1527837847.382245000	65.3368	104	1
1527837847.383508000	65.3381	92	0
1527837847.385062000	65.3397	269	0
1527837847.386272000	65.3409	101	1
1527837847.575097000	65.5297	390	1
1527837847.575400000	65.53	258	1
1527837847.592840000	65.5474	87	0
1527837847.597226000	65.5518	87	0
1527837847.681369000	65.636	256	0
1527837847.682893000	65.6375	148	0
1527837847.684338000	65.6389	107	1
1527837847.686896000	65.6415	92	0
1527837847.688452000	65.643	125	0
1527837847.689252000	65.6438	101	1
1527837848.673909000	66.6285	387	1
1527837848.674004000	66.6286	256	1
1527837848.693580000	66.6482	87	0
1527837848.788657000	66.7433	258	0
1527837848.790151000	66.7447	148	0
1527837848.791396000	66.746	104	1
1527837848.797515000	66.7521	92	0
1527837848.798979000	66.7536	200	0
1527837848.800396000	66.755	101	1
1527837849.289264000	67.2439	391	1
1527837849.289355000	67.244	262	1
1527837849.308926000	67.2635	87	0
1527837849.312250000	67.2668	87	0
1527837849.399416000	67.354	235	0
1527837849.400878000	67.3555	148	0
1527837849.402442000	67.357	107	1
1527837849.405347000	67.3599	92	0
1527837849.406839000	67.3614	306	0
1527837849.408429000	67.363	101	1
1527837849.440592000	67.3952	235	0
1527837849.443443000	67.398	98	1
1527837849.475218000	67.4298	148	0
1527837849.478385000	67.433	98	1
1527837849.514909000	67.4695	387	1
1527837849.514998000	67.4696	260	1
1527837849.535081000	67.4897	87	0
1527837849.540412000	67.495	87	0
1527837849.616690000	67.5713	259	0
1527837849.618235000	67.5728	148	0
1527837849.619450000	67.574	107	1
1527837849.621281000	67.5759	92	0
1527837849.622838000	67.5774	137	0
1527837849.624439000	67.579	101	1
1527837849.853952000	67.8085	392	1
1527837849.854043000	67.8086	256	1
1527837849.873432000	67.828	87	0
1527837850.000577000	67.9552	305	0
1527837850.002052000	67.9566	148	0
1527837850.003468000	67.9581	104	1
1527837850.005067000	67.9597	92	0
1527837850.007452000	67.962	98	1
1527837850.035725000	67.9903	291	0
1527837850.038469000	67.9931	98	1
1527837850.974613000	68.9292	368	1
1527837850.974705000	68.9293	1412	1
1527837850.974729000	68.9293	1412	1
1527837850.974752000	68.9293	1154	1
1527837850.994551000	68.9491	87	0
1527837851.065732000	69.0203	412	0
1527837851.068343000	69.0229	101	1
1527837851.075453000	69.03	80	0
1527837851.078324000	69.0329	98	1
1527837851.886885000	69.8415	389	1
1527837851.886949000	69.8415	259	1
1527837851.905703000	69.8603	87	0
1527837851.989379000	69.944	446	0
1527837851.990880000	69.9455	148	0
1527837851.992381000	69.947	104	1
1527837851.994338000	69.9489	92	0
1527837851.995805000	69.9504	123	0
1527837851.997383000	69.952	101	1
1527837852.135764000	70.0904	728	1
1527837852.135823000	70.0904	257	1
1527837852.154111000	70.1087	87	0
1527837852.262765000	70.2174	235	0
1527837852.264249000	70.2188	148	0
1527837852.265393000	70.22	104	1
1527837852.267764000	70.2224	92	0
1527837852.269180000	70.2238	132	0
1527837852.270384000	70.225	101	1
1527837852.936829000	70.8914	801	1
1527837852.936986000	70.8916	260	1
1527837852.955615000	70.9102	87	0
1527837853.042673000	70.9973	254	0
1527837853.044199000	70.9988	148	0
1527837853.045444000	71	104	1
1527837853.045668000	71.0003	92	0
1527837853.047153000	71.0017	290	0
1527837853.048356000	71.003	101	1
1527837853.200700000	71.1553	711	1
1527837853.200761000	71.1554	256	1
1527837853.219268000	71.1739	87	0
1527837853.308495000	71.2631	235	0
1527837853.310041000	71.2646	148	0
1527837853.311454000	71.266	104	1
1527837853.314313000	71.2689	92	0
1527837853.315865000	71.2705	202	0
1527837853.317462000	71.2721	101	1
1527837853.701768000	71.6564	388	1
1527837853.701863000	71.6565	256	1
1527837853.720615000	71.6752	87	0
1527837853.838783000	71.7934	256	0
1527837853.840250000	71.7948	148	0
1527837853.841403000	71.796	104	1
1527837853.848116000	71.8027	92	0
1527837853.849588000	71.8042	301	0
1527837853.850407000	71.805	101	1
1527837853.977416000	71.932	487	1
1527837853.977508000	71.9321	1412	1
1527837853.977532000	71.9321	1412	1
1527837853.977567000	71.9322	1412	1
1527837853.977617000	71.9322	1412	1
1527837853.977639000	71.9322	1412	1
1527837853.977663000	71.9323	1412	1
1527837853.977709000	71.9323	1412	1
1527837853.977743000	71.9323	1412	1
1527837853.977766000	71.9324	1412	1
1527837853.977807000	71.9324	1412	1
1527837853.977852000	71.9324	1412	1
1527837853.977876000	71.9325	1412	1
1527837853.977915000	71.9325	1412	1
1527837853.977940000	71.9325	360	1
1527837853.995042000	71.9496	87	0
1527837853.998758000	71.9534	87	0
1527837854.002648000	71.9572	87	0
1527837854.045677000	72.0003	340	1
1527837854.045769000	72.0004	259	1
1527837854.064306000	72.0189	87	0
1527837854.107478000	72.0621	375	0
1527837854.110515000	72.0651	101	1
1527837854.115061000	72.0697	80	0
1527837854.117507000	72.0721	98	1
1527837854.171170000	72.1258	348	0
1527837854.172649000	72.1272	158	0
1527837854.174113000	72.1287	126	0
1527837854.174484000	72.1291	104	1
1527837854.382667000	72.3373	386	1
1527837854.382763000	72.3374	256	1
1527837854.400982000	72.3556	87	0
1527837854.507610000	72.4622	235	0
1527837854.509079000	72.4637	148	0
1527837854.510531000	72.4651	104	1
1527837854.514881000	72.4695	92	0
1527837854.516393000	72.471	194	0
1527837854.517455000	72.4721	101	1
1527837854.801728000	72.7563	391	1
1527837854.801818000	72.7564	261	1
1527837854.821066000	72.7757	87	0
1527837854.925774000	72.8804	254	0
1527837854.927245000	72.8818	148	0
1527837854.928554000	72.8831	104	1
1527837854.930371000	72.885	92	0
1527837854.931867000	72.8865	317	0
1527837854.933478000	72.8881	101	1
1527837855.152865000	73.1075	385	1
1527837855.152923000	73.1075	259	1
1527837855.171751000	73.1263	87	0
1527837855.177307000	73.1319	87	0
1527837855.256035000	73.2106	233	0
1527837855.257525000	73.2121	148	0
1527837855.258561000	73.2132	107	1
1527837855.261046000	73.2156	92	0
1527837855.262543000	73.2171	327	0
1527837855.263485000	73.2181	101	1
1527837855.501857000	73.4565	386	1
1527837855.501953000	73.4565	261	1
1527837855.520288000	73.4749	87	0
1527837855.622880000	73.5775	324	0
1527837855.624386000	73.579	148	0
1527837855.625581000	73.5802	104	1
1527837855.627898000	73.5825	92	0
1527837855.629438000	73.584	302	0
1527837855.630508000	73.5851	101	1
1527837855.952788000	73.9074	389	1
1527837855.952879000	73.9075	260	1
1527837855.971197000	73.9258	87	0
1527837856.069581000	74.0242	233	0
1527837856.071020000	74.0256	148	0
1527837856.072604000	74.0272	104	1
1527837856.074576000	74.0292	92	0
1527837856.076126000	74.0307	153	0
1527837856.077545000	74.0321	101	1
1527837857.025256000	74.9799	386	1
1527837857.025342000	74.9799	259	1
1527837857.043212000	74.9978	87	0
1527837857.048959000	75.0036	87	0
1527837857.132393000	75.087	256	0
1527837857.133881000	75.0885	148	0
1527837857.135696000	75.0903	107	1
1527837857.137435000	75.092	92	0
1527837857.138875000	75.0935	288	0
1527837857.140667000	75.0953	101	1
1527837857.435914000	75.3905	386	1
1527837857.435978000	75.3906	261	1
1527837857.454633000	75.4092	87	0
1527837857.542880000	75.4975	423	0
1527837857.544364000	75.499	148	0
1527837857.545696000	75.5003	104	1
1527837857.547926000	75.5025	92	0
1527837857.549469000	75.5041	258	0
1527837857.550612000	75.5052	101	1
1527837858.136294000	76.0909	729	1
1527837858.136384000	76.091	259	1
1527837858.154417000	76.109	87	0
1527837858.159466000	76.1141	87	0
1527837858.258344000	76.2129	258	0
1527837858.259844000	76.2144	148	0
1527837858.260734000	76.2153	107	1
1527837858.263851000	76.2184	92	0
1527837858.265340000	76.2199	137	0
1527837858.266727000	76.2213	101	1
1527837859.097210000	77.0518	802	1
1527837859.097275000	77.0519	259	1
1527837859.116213000	77.0708	87	0
1527837859.221229000	77.1758	256	0
1527837859.222761000	77.1774	148	0
1527837859.223792000	77.1784	104	1
1527837859.225619000	77.1802	92	0
1527837859.227043000	77.1816	308	0
1527837859.228717000	77.1833	101	1
1527837859.437607000	77.3922	713	1
1527837859.437699000	77.3923	259	1
1527837859.455685000	77.4103	87	0
1527837859.459784000	77.4144	87	0
1527837859.551701000	77.5063	235	0
1527837859.553247000	77.5078	148	0
1527837859.554815000	77.5094	107	1
1527837859.556406000	77.511	92	0
1527837859.557840000	77.5124	115	0
1527837859.558729000	77.5133	101	1
1527837859.877036000	77.8316	387	1
1527837859.877109000	77.8317	260	1
1527837859.895502000	77.8501	87	0
1527837859.976805000	77.9314	258	0
1527837859.978301000	77.9329	148	0
1527837859.979839000	77.9344	104	1
1527837859.981759000	77.9364	92	0
1527837859.983305000	77.9379	253	0
1527837859.984830000	77.9394	101	1
1527837860.347192000	78.3018	387	1
1527837860.347256000	78.3019	260	1
1527837860.368381000	78.323	87	0
1527837860.458133000	78.4127	233	0
1527837860.459622000	78.4142	148	0
1527837860.460863000	78.4155	104	1
1527837860.465814000	78.4204	92	0
1527837860.467327000	78.4219	333	0
1527837860.468871000	78.4235	101	1
1527837860.697217000	78.6518	509	1
1527837860.697308000	78.6519	258	1
1527837860.715434000	78.67	87	0
1527837860.799499000	78.7541	258	0
1527837860.800927000	78.7555	148	0
1527837860.801876000	78.7565	104	1
1527837860.804622000	78.7592	92	0
1527837860.806114000	78.7607	190	0
1527837860.806796000	78.7614	101	1
1527837861.589681000	79.5443	388	1
1527837861.589748000	79.5443	259	1
1527837861.607810000	79.5624	87	0
1527837861.687572000	79.6422	359	0
1527837861.688965000	79.6436	148	0
1527837861.690927000	79.6455	104	1
1527837861.691779000	79.6464	92	0
1527837861.693342000	79.6479	327	0
1527837861.694911000	79.6495	101	1
1527837861.850224000	79.8048	389	1
1527837861.850290000	79.8049	262	1
1527837861.868529000	79.8231	87	0
1527837861.975866000	79.9305	233	0
1527837861.977351000	79.9319	148	0
1527837861.978912000	79.9335	104	1
1527837861.980425000	79.935	92	0
1527837861.981873000	79.9365	335	0
1527837861.982884000	79.9375	101	1
1527837862.275218000	80.2298	391	1
1527837862.275277000	80.2299	263	1
1527837862.292989000	80.2476	87	0
1527837862.505233000	80.4598	232	0
1527837862.506709000	80.4613	148	0
1527837862.507939000	80.4625	104	1
1527837862.509873000	80.4645	92	0
1527837862.511409000	80.466	110	0
1527837862.512929000	80.4675	101	1
1527837862.632290000	80.5869	386	1
1527837862.632346000	80.5869	258	1
1527837862.661279000	80.6159	87	0
1527837862.770918000	80.7255	258	0
1527837862.772461000	80.7271	148	0
1527837862.773951000	80.7285	104	1
1527837862.775384000	80.73	92	0
1527837862.776879000	80.7315	311	0
1527837862.777945000	80.7325	101	1
1527837863.052064000	81.0067	388	1
1527837863.052126000	81.0067	262	1
1527837863.071384000	81.026	87	0
1527837863.187945000	81.1425	305	0
1527837863.189484000	81.1441	148	0
1527837863.190978000	81.1456	104	1
1527837863.193500000	81.1481	92	0
1527837863.194928000	81.1495	307	0
1527837863.195931000	81.1505	101	1
1527837863.403236000	81.3578	391	1
1527837863.403296000	81.3579	261	1
1527837863.421593000	81.3762	87	0
1527837863.533030000	81.4876	236	0
1527837863.534553000	81.4891	148	0
1527837863.536007000	81.4906	104	1
1527837863.538118000	81.4927	92	0
1527837863.539605000	81.4942	339	0
1527837863.540981000	81.4956	101	1
1527837863.802657000	81.7573	726	1
1527837863.802721000	81.7573	261	1
1527837863.821093000	81.7757	87	0
1527837863.940189000	81.8948	258	0
1527837863.941657000	81.8963	148	0
1527837863.943036000	81.8976	104	1
1527837863.943975000	81.8986	92	0
1527837863.945506000	81.9001	307	0
1527837863.947030000	81.9016	101	1
1527837864.263466000	82.2181	804	1
1527837864.263526000	82.2181	259	1
1527837864.282312000	82.2369	87	0
1527837864.287018000	82.2416	87	0
1527837864.448869000	82.4035	423	0
1527837864.452107000	82.4067	104	1
1527837864.460644000	82.4152	158	0
1527837864.462073000	82.4167	265	0
1527837864.463017000	82.4176	101	1
1527837864.553189000	82.5078	717	1
1527837864.553252000	82.5078	260	1
1527837864.573653000	82.5282	87	0
1527837864.672935000	82.6275	256	0
1527837864.674398000	82.629	148	0
1527837864.676032000	82.6306	104	1
1527837864.678400000	82.633	92	0
1527837864.679890000	82.6345	243	0
1527837864.681026000	82.6356	101	1
1527837864.884538000	82.8391	387	1
1527837864.884634000	82.8392	258	1
1527837864.918131000	82.8727	387	1
1527837864.921207000	82.8758	87	0
1527837864.936696000	82.8913	87	0
1527837865.016384000	82.971	235	0
1527837865.017861000	82.9725	148	0
1527837865.019138000	82.9737	107	1
1527837865.021150000	82.9757	92	0
1527837865.022701000	82.9773	325	0
1527837865.024122000	82.9787	101	1
1527837865.172280000	83.1269	388	1
1527837865.172373000	83.127	259	1
1527837865.195517000	83.1501	87	0
1527837865.291389000	83.246	235	0
1527837865.292879000	83.2475	148	0
1527837865.294162000	83.2488	104	1
1527837865.296099000	83.2507	92	0
1527837865.297596000	83.2522	298	0
1527837865.299134000	83.2537	101	1
1527837865.673438000	83.628	506	1
1527837865.673520000	83.6281	260	1
1527837865.692111000	83.6467	87	0
1527837865.779781000	83.7344	258	0
1527837865.781259000	83.7359	148	0
1527837865.782178000	83.7368	104	1
1527837865.785875000	83.7405	92	0
1527837865.787372000	83.742	170	0
1527837865.788086000	83.7427	101	1
1527837866.373113000	84.3277	387	1
1527837866.373180000	84.3278	263	1
1527837866.390634000	84.3452	87	0
1527837866.480942000	84.4355	235	0
1527837866.482409000	84.437	148	0
1527837866.484150000	84.4387	104	1
1527837866.493175000	84.4478	92	0
1527837866.494732000	84.4493	224	0
1527837866.496141000	84.4507	101	1
1527837866.604960000	84.5596	387	1
1527837866.605022000	84.5596	261	1
1527837866.622632000	84.5772	87	0
1527837866.713775000	84.6684	258	0
1527837866.715304000	84.6699	148	0
1527837866.716245000	84.6708	104	1
1527837866.718065000	84.6727	92	0
1527837866.719553000	84.6741	233	0
1527837866.721216000	84.6758	101	1
1527837867.224539000	85.1791	390	1
1527837867.224625000	85.1792	258	1
1527837867.243510000	85.1981	87	0
1527837867.348700000	85.3033	341	0
1527837867.350163000	85.3048	148	0
1527837867.351279000	85.3059	104	1
1527837867.353589000	85.3082	92	0
1527837867.355079000	85.3097	119	0
1527837867.356195000	85.3108	101	1
1527837867.504570000	85.4592	388	1
1527837867.504663000	85.4593	258	1
1527837867.521824000	85.4764	87	0
1527837867.613194000	85.5678	256	0
1527837867.614643000	85.5692	148	0
1527837867.616277000	85.5709	104	1
1527837867.616736000	85.5713	92	0
1527837867.618238000	85.5728	295	0
1527837867.619175000	85.5738	101	1
1527837867.776656000	85.7313	390	1
1527837867.776715000	85.7313	264	1
1527837867.794836000	85.7494	87	0
1527837867.909531000	85.8641	233	0
1527837867.910960000	85.8656	148	0
1527837867.912289000	85.8669	104	1
1527837867.914655000	85.8693	92	0
1527837867.916145000	85.8707	251	0
1527837867.917206000	85.8718	101	1
1527837868.202363000	86.157	390	1
1527837868.202438000	86.157	263	1
1527837868.220470000	86.1751	87	0
1527837868.315498000	86.2701	233	0
1527837868.317016000	86.2716	148	0
1527837868.318336000	86.2729	104	1
1527837868.321033000	86.2756	92	0
1527837868.322476000	86.2771	158	0
1527837868.323213000	86.2778	101	1
1527837868.499491000	86.4541	725	1
1527837868.499549000	86.4541	258	1
1527837868.522555000	86.4772	87	0
1527837868.547714000	86.5023	87	0
1527837868.627465000	86.5821	325	0
1527837868.628930000	86.5835	148	0
1527837868.630265000	86.5849	107	1
1527837868.631267000	86.5859	92	0
1527837868.632822000	86.5874	181	0
1527837868.634259000	86.5889	101	1
1527837868.939547000	86.8941	799	1
1527837868.939633000	86.8942	263	1
1527837868.959554000	86.9141	87	0
1527837868.963659000	86.9183	87	0
1527837869.042886000	86.9975	233	0
1527837869.044323000	86.9989	148	0
1527837869.045357000	87	107	1
1527837869.047739000	87.0023	92	0
1527837869.049229000	87.0038	157	0
1527837869.050271000	87.0049	101	1
1527837869.328548000	87.2831	398	1
1527837869.328604000	87.2832	258	1
1527837869.346957000	87.3016	87	0
1527837869.446512000	87.4011	236	0
1527837869.447961000	87.4026	148	0
1527837869.449306000	87.4039	104	1
1527837869.450539000	87.4051	92	0
1527837869.452009000	87.4066	223	0
1527837869.453325000	87.4079	101	1
1527837869.638754000	87.5933	706	1
1527837869.638845000	87.5934	260	1
1527837869.657084000	87.6117	87	0
1527837869.739276000	87.6939	444	0
1527837869.740750000	87.6953	148	0
1527837869.742388000	87.697	104	1
1527837869.743230000	87.6978	92	0
1527837869.744719000	87.6993	184	0
1527837869.746388000	87.701	101	1
1527837869.859473000	87.8141	387	1
1527837869.859539000	87.8141	258	1
1527837869.878503000	87.8331	87	0
1527837869.980869000	87.9355	235	0
1527837869.982346000	87.9369	148	0
1527837869.983405000	87.938	104	1
1527837869.985814000	87.9404	92	0
1527837869.987305000	87.9419	257	0
1527837869.988325000	87.9429	101	1
1527837870.319609000	88.2742	507	1
1527837870.319699000	88.2743	258	1
1527837870.338298000	88.2929	87	0
1527837870.477587000	88.4322	235	0
1527837870.479034000	88.4336	148	0
1527837870.480440000	88.435	104	1
1527837870.486985000	88.4416	92	0
1527837870.488472000	88.4431	265	0
1527837870.489373000	88.444	101	1
1527837870.629837000	88.5844	391	1
1527837870.629898000	88.5845	262	1
1527837870.648522000	88.6031	87	0
1527837870.658047000	88.6126	87	0
1527837870.744152000	88.6987	258	0
1527837870.745623000	88.7002	148	0
1527837870.747456000	88.7021	107	1
1527837870.749060000	88.7037	92	0
1527837870.750551000	88.7051	297	0
1527837870.751372000	88.706	101	1
1527837870.841760000	88.7964	390	1
1527837870.841821000	88.7964	259	1
1527837870.859885000	88.8145	87	0
1527837870.952807000	88.9074	233	0
1527837870.954291000	88.9089	148	0
1527837870.955463000	88.9101	104	1
1527837870.957901000	88.9125	92	0
1527837870.959457000	88.9141	132	0
1527837870.960420000	88.915	101	1
1527837872.002023000	89.9566	390	1
1527837872.002117000	89.9567	258	1
1527837872.019892000	89.9745	87	0
1527837872.101165000	90.0558	256	0
1527837872.102711000	90.0573	148	0
1527837872.103544000	90.0581	104	1
1527837872.106522000	90.0611	92	0
1527837872.108080000	90.0627	164	0
1527837872.109522000	90.0641	101	1
1527837872.470817000	90.4254	387	1
1527837872.470879000	90.4255	260	1
1527837872.503340000	90.4579	87	0
1527837872.608231000	90.5628	258	0
1527837872.609711000	90.5643	148	0
1527837872.611563000	90.5662	104	1
1527837872.613220000	90.5678	92	0
1527837872.614642000	90.5692	135	0
1527837872.615473000	90.5701	101	1
1527837875.752134000	93.7067	387	1
1527837875.752227000	93.7068	258	1
1527837875.773190000	93.7278	87	0
1527837875.871199000	93.8258	361	0
1527837875.872712000	93.8273	148	0
1527837875.873743000	93.8283	104	1
1527837875.877875000	93.8325	92	0
1527837875.879392000	93.834	293	0
1527837875.880666000	93.8353	101	1
1527837875.943025000	93.8976	389	1
1527837875.943110000	93.8977	278	1
1527837875.966496000	93.9211	87	0
1527837876.100183000	94.0548	233	0
1527837876.101698000	94.0563	148	0
1527837876.102762000	94.0574	104	1
1527837876.105761000	94.0604	92	0
1527837876.107336000	94.0619	214	0
1527837876.108751000	94.0633	101	1
1527837876.184894000	94.1395	729	1
1527837876.184991000	94.1396	270	1
1527837876.203737000	94.1583	87	0
1527837876.209382000	94.164	87	0
1527837876.321295000	94.2759	237	0
1527837876.322847000	94.2774	148	0
1527837876.323777000	94.2784	107	1
1527837876.326675000	94.2813	92	0
1527837876.328165000	94.2828	154	0
1527837876.329764000	94.2844	101	1
1527837876.718120000	94.6727	803	1
1527837876.718206000	94.6728	258	1
1527837876.739716000	94.6943	87	0
1527837876.827668000	94.7823	258	0
1527837876.829148000	94.7837	148	0
1527837876.830740000	94.7853	104	1
1527837876.833462000	94.7881	92	0
1527837876.834991000	94.7896	188	0
1527837876.835714000	94.7903	101	1
1527837877.268244000	95.2228	399	1
1527837877.268311000	95.2229	258	1
1527837877.285560000	95.2402	87	0
1527837877.369635000	95.3242	306	0
1527837877.371110000	95.3257	148	0
1527837877.372832000	95.3274	104	1
1527837877.375692000	95.3303	92	0
1527837877.377188000	95.3318	225	0
1527837877.378826000	95.3334	101	1
1527837877.699268000	95.6539	702	1
1527837877.699359000	95.654	262	1
1527837877.717043000	95.6716	87	0
1527837877.815083000	95.7697	255	0
1527837877.816571000	95.7712	148	0
1527837877.817800000	95.7724	104	1
1527837877.820924000	95.7755	92	0
1527837877.822403000	95.777	276	0
1527837877.823783000	95.7784	101	1
1527837878.159052000	96.1136	386	1
1527837878.159126000	96.1137	258	1
1527837878.177354000	96.1319	87	0
1527837878.266140000	96.2207	235	0
1527837878.267608000	96.2222	148	0
1527837878.268905000	96.2235	104	1
1527837878.271547000	96.2261	92	0
1527837878.273099000	96.2277	174	0
1527837878.273831000	96.2284	101	1
1527837878.660476000	96.6151	510	1
1527837878.660553000	96.6151	265	1
1527837878.680684000	96.6353	87	0
1527837878.762834000	96.7174	443	0
1527837878.764298000	96.7189	148	0
1527837878.765919000	96.7205	104	1
1527837878.767845000	96.7224	92	0
1527837878.769333000	96.7239	246	0
1527837878.770915000	96.7255	101	1
1527837878.930208000	96.8848	386	1
1527837878.930269000	96.8849	259	1
1527837878.948172000	96.9028	87	0
1527837879.058580000	97.0132	233	0
1527837879.060061000	97.0147	148	0
1527837879.061921000	97.0165	104	1
1527837879.064437000	97.019	92	0
1527837879.065875000	97.0205	192	0
1527837879.066847000	97.0214	101	1
1527837879.420251000	97.3748	390	1
1527837879.420344000	97.3749	262	1
1527837879.437925000	97.3925	87	0
1527837879.522567000	97.4772	233	0
1527837879.524111000	97.4787	148	0
1527837879.525920000	97.4805	104	1
1527837879.528914000	97.4835	92	0
1527837879.530455000	97.4851	106	0
1527837879.531933000	97.4865	101	1
1527837879.990535000	97.9451	390	1
1527837879.990601000	97.9452	261	1
1527837880.010867000	97.9655	87	0
1527837880.101898000	98.0565	259	0
1527837880.103440000	98.058	148	0
1527837880.104951000	98.0595	104	1
1527837880.106405000	98.061	92	0
1527837880.107880000	98.0625	325	0
1527837880.108949000	98.0635	101	1
1527837880.262590000	98.2172	391	1
1527837880.262666000	98.2173	258	1
1527837880.281576000	98.2362	87	0
1527837880.386075000	98.3407	233	0
1527837880.387566000	98.3422	148	0
1527837880.388966000	98.3436	104	1
1527837880.397049000	98.3516	92	0
1527837880.398533000	98.3531	221	0
1527837880.399944000	98.3545	101	1
1527837880.671622000	98.6262	386	1
1527837880.671697000	98.6263	265	1
1527837880.689454000	98.644	87	0
1527837880.776880000	98.7315	258	0
1527837880.778353000	98.7329	148	0
1527837880.780004000	98.7346	104	1
1527837880.783396000	98.738	92	0
1527837880.784880000	98.7395	257	0
1527837880.785952000	98.7405	101	1
1527837881.303838000	99.2584	388	1
1527837881.303894000	99.2585	262	1
1527837881.321802000	99.2764	87	0
1527837881.329130000	99.2837	87	0
1527837881.402556000	99.3572	233	0
1527837881.404111000	99.3587	148	0
1527837881.405055000	99.3597	107	1
1527837881.408329000	99.3629	92	0
1527837881.409829000	99.3644	279	0
1527837881.410990000	99.3656	101	1
1527837881.511235000	99.4658	724	1
1527837881.511298000	99.4659	258	1
1527837881.546040000	99.5006	87	0
1527837881.645386000	99.6	361	0
1527837881.646854000	99.6014	148	0
1527837881.648090000	99.6027	104	1
1527837881.651239000	99.6058	92	0
1527837881.652796000	99.6074	118	0
1527837881.653997000	99.6086	101	1
1527837881.780818000	99.7354	800	1
1527837881.780894000	99.7355	261	1
1527837881.818109000	99.7727	800	1
1527837881.835630000	99.7902	87	0
1527837881.926709000	99.8813	235	0
1527837881.928181000	99.8828	148	0
1527837881.930106000	99.8847	104	1
1527837881.933201000	99.8878	92	0
1527837881.934704000	99.8893	251	0
1527837881.936089000	99.8907	101	1
1527837882.260478000	100.215	402	1
1527837882.260570000	100.215	260	1
1527837882.278726000	100.233	87	0
1527837882.459671000	100.414	232	0
1527837882.461096000	100.416	148	0
1527837882.462133000	100.417	104	1
1527837882.462821000	100.417	92	0
1527837882.464312000	100.419	94	0
1527837882.465053000	100.42	101	1
1527837882.771084000	100.726	700	1
1527837882.771141000	100.726	262	1
1527837882.789624000	100.744	87	0
1527837882.883562000	100.838	258	0
1527837882.885067000	100.84	148	0
1527837882.886169000	100.841	104	1
1527837882.889876000	100.844	92	0
1527837882.891378000	100.846	115	0
1527837882.892062000	100.847	101	1
1527837883.180341000	101.135	387	1
1527837883.180400000	101.135	260	1
1527837883.198300000	101.153	87	0
1527837883.277154000	101.232	305	0
1527837883.278646000	101.233	148	0
1527837883.280185000	101.235	104	1
1527837883.282826000	101.237	92	0
1527837883.284268000	101.239	223	0
1527837883.285103000	101.24	101	1
1527837883.945622000	101.9	510	1
1527837883.945701000	101.9	259	1
1527837883.966299000	101.921	87	0
1527837884.058646000	102.013	255	0
1527837884.060132000	102.015	148	0
1527837884.061209000	102.016	104	1
1527837884.062429000	102.017	92	0
1527837884.063926000	102.019	206	0
1527837884.065147000	102.02	101	1
1527837884.454416000	102.409	385	1
1527837884.454501000	102.409	258	1
1527837884.487865000	102.442	87	0
1527837884.591570000	102.546	256	0
1527837884.593161000	102.548	148	0
1527837884.594255000	102.549	104	1
1527837884.596621000	102.551	92	0
1527837884.598195000	102.553	107	0
1527837884.599166000	102.554	101	1
1527837884.772964000	102.728	387	1
1527837884.773029000	102.728	261	1
1527837884.792050000	102.747	87	0
1527837884.875727000	102.83	421	0
1527837884.877203000	102.832	148	0
1527837884.878254000	102.833	104	1
1527837884.883097000	102.838	92	0
1527837884.884594000	102.839	253	0
1527837884.886338000	102.841	101	1
1527837886.344885000	104.299	391	1
1527837886.344969000	104.3	264	1
1527837886.363725000	104.318	87	0
1527837886.450460000	104.405	256	0
1527837886.451923000	104.407	148	0
1527837886.453280000	104.408	104	1
1527837886.455713000	104.41	92	0
1527837886.457224000	104.412	174	0
1527837886.458262000	104.413	101	1
1527837886.611855000	104.566	390	1
1527837886.611916000	104.567	263	1
1527837886.630319000	104.585	87	0
1527837886.713660000	104.668	258	0
1527837886.715139000	104.67	148	0
1527837886.716367000	104.671	104	1
1527837886.718466000	104.673	92	0
1527837886.719907000	104.675	233	0
1527837886.721358000	104.676	101	1
1527837887.059615000	105.014	391	1
1527837887.059693000	105.014	265	1
1527837887.078048000	105.033	87	0
1527837887.181370000	105.136	235	0
1527837887.182977000	105.138	148	0
1527837887.184415000	105.139	104	1
1527837887.188587000	105.143	92	0
1527837887.190092000	105.145	246	0
1527837887.191403000	105.146	101	1
1527837889.891364000	107.846	391	1
1527837889.891434000	107.846	262	1
1527837889.909252000	107.864	87	0
1527837890.019007000	107.974	258	0
1527837890.020521000	107.975	148	0
1527837890.021563000	107.976	104	1
1527837890.024297000	107.979	92	0
1527837890.025789000	107.98	233	0
1527837890.027501000	107.982	101	1
1527837890.149612000	108.104	729	1
[truncated: 129 more rows]
