# Supplementary material for: Method for multi-task learning fusion network traffic classification to address small sample labels
Source: Sci Rep. 2024 Jan 30;14:2518. doi: 10.1038/s41598-024-51933-8 (PMC10827795; doi:10.1038/s41598-024-51933-8)
Supplement: Supplementary file 2 — Supplementary Information 2. [file 41598_2024_51933_MOESM2_ESM.zip › QUIC Dataset/QUIC Dataset/pretraining/Google Doc/GoogleDoc-1179.txt]

1527840132.320980000	0	295	1
1527840132.338823000	0.017843	87	0
1527840132.731415000	0.410435	299	0
1527840132.732913000	0.411933	1412	0
1527840132.734488000	0.413508	1412	0
1527840132.735143000	0.414163	107	1
1527840132.735981000	0.415001	1412	0
1527840132.737473000	0.416493	1412	0
1527840132.738961000	0.417981	1412	0
1527840132.739131000	0.418151	104	1
1527840132.740458000	0.419478	1412	0
1527840132.741943000	0.420963	929	0
1527840132.743500000	0.42252	1412	0
1527840132.744140000	0.42316	104	1
1527840132.744975000	0.423995	1412	0
1527840132.746451000	0.425471	690	0
1527840132.748135000	0.427155	101	1
1527840132.748783000	0.427803	1412	0
1527840132.750269000	0.429289	1412	0
1527840132.751742000	0.430762	1412	0
1527840132.752147000	0.431167	104	1
1527840132.753212000	0.432232	184	0
1527840132.754785000	0.433805	1195	0
1527840132.757143000	0.436163	101	1
1527840132.764322000	0.443342	1412	0
1527840132.765812000	0.444832	1412	0
1527840132.767294000	0.446314	1412	0
1527840132.768135000	0.447155	104	1
1527840132.768751000	0.447771	184	0
1527840132.770225000	0.449245	83	0
1527840132.771739000	0.450759	1235	0
1527840132.772134000	0.451154	104	1
1527840132.773242000	0.452262	1412	0
1527840132.774739000	0.453759	253	0
1527840132.776265000	0.455285	1412	0
1527840132.777143000	0.456163	104	1
1527840132.777722000	0.456742	800	0
1527840132.779237000	0.458257	1412	0
1527840132.780721000	0.459741	1002	0
1527840132.781136000	0.460156	104	1
1527840132.782208000	0.461228	1412	0
1527840132.783797000	0.462817	1412	0
1527840132.785282000	0.464302	1412	0
1527840132.786135000	0.465155	104	1
1527840132.786810000	0.46583	184	0
1527840132.788333000	0.467353	1412	0
1527840132.789783000	0.468803	165	0
1527840132.790135000	0.469155	104	1
1527840132.791278000	0.470298	1412	0
1527840132.792763000	0.471783	1412	0
1527840132.794329000	0.473349	1412	0
1527840132.795133000	0.474153	104	1
1527840132.795780000	0.4748	184	0
1527840132.797253000	0.476273	83	0
1527840132.798768000	0.477788	1412	0
1527840132.799138000	0.478158	104	1
1527840132.800214000	0.479234	160	0
1527840132.804136000	0.483156	98	1
1527840132.806321000	0.485341	1412	0
1527840132.807814000	0.486834	1412	0
1527840132.809307000	0.488327	1412	0
1527840132.810135000	0.489155	104	1
1527840132.810781000	0.489801	894	0
1527840132.812262000	0.491282	1412	0
1527840132.813797000	0.492817	1412	0
1527840132.814138000	0.493158	104	1
1527840132.815303000	0.494323	1412	0
1527840132.816737000	0.495757	184	0
1527840132.818248000	0.497268	674	0
1527840132.819148000	0.498168	104	1
1527840132.819705000	0.498725	233	0
1527840132.823148000	0.502168	98	1
1527840132.834569000	0.513589	184	0
1527840132.838158000	0.517178	112	1
1527840132.867482000	0.546502	87	0
1527840133.760417000	1.43944	315	1
1527840133.760538000	1.43956	1412	1
1527840133.760581000	1.4396	914	1
1527840133.772447000	1.45147	318	1
1527840133.780806000	1.45983	87	0
1527840133.790316000	1.46934	87	0
1527840133.895802000	1.57482	395	0
1527840133.897797000	1.57682	79	0
1527840133.899210000	1.57823	110	1
1527840134.071476000	1.7505	214	1
1527840134.089659000	1.76868	87	0
1527840134.214788000	1.89381	540	0
1527840134.216257000	1.89528	1114	0
1527840134.219898000	1.89892	91	0
1527840134.221437000	1.90046	123	0
1527840134.226093000	1.90511	110	1
1527840134.383860000	2.06288	276	0
1527840134.385374000	2.06439	1412	0
1527840134.386923000	2.06594	1412	0
1527840134.387310000	2.06633	104	1
1527840134.388434000	2.06745	1412	0
1527840134.389908000	2.06893	176	0
1527840134.391414000	2.07043	1412	0
1527840134.392235000	2.07125	104	1
1527840134.392900000	2.07192	1412	0
1527840134.394447000	2.07347	1068	0
1527840134.395894000	2.07491	91	0
1527840134.397236000	2.07626	104	1
1527840134.397379000	2.0764	118	0
1527840134.401282000	2.0803	98	1
1527840134.497794000	2.17681	498	1
1527840134.516504000	2.19552	87	0
1527840134.535198000	2.21422	302	0
1527840134.536675000	2.21569	359	0
1527840134.538155000	2.21718	276	0
1527840134.539253000	2.21827	107	1
1527840135.783634000	3.46265	243	1
1527840135.805720000	3.48474	87	0
1527840136.149663000	3.82868	256	0
1527840136.151189000	3.83021	1412	0
1527840136.152670000	3.83169	994	0
1527840136.154204000	3.83322	91	0
1527840136.155692000	3.83471	320	0
1527840136.156763000	3.83578	101	1
1527840136.162604000	3.84162	107	1
1527840136.761504000	4.44052	918	1
1527840136.761590000	4.44061	1412	1
1527840136.761630000	4.44065	1412	1
1527840136.761660000	4.44068	1412	1
1527840136.761697000	4.44072	1412	1
1527840136.761727000	4.44075	1412	1
1527840136.761788000	4.44081	1412	1
1527840136.761821000	4.44084	1412	1
1527840136.761860000	4.44088	1412	1
1527840136.761909000	4.44093	1412	1
1527840136.761947000	4.44097	1412	1
1527840136.761981000	4.441	1412	1
1527840136.762018000	4.44104	1412	1
1527840136.762060000	4.44108	1268	1
1527840136.779689000	4.45871	87	0
1527840136.786538000	4.46556	87	0
1527840137.070536000	4.74956	394	0
1527840137.072654000	4.75167	104	1
1527840137.073236000	4.75226	79	0
1527840137.088257000	4.76728	98	1
1527840138.203412000	5.88243	533	1
1527840138.203502000	5.88252	1412	1
1527840138.203541000	5.88256	987	1
1527840138.215472000	5.89449	164	1
1527840138.259630000	5.93865	533	1
1527840138.280189000	5.95921	87	0
1527840138.281667000	5.96069	87	0
1527840138.430410000	6.10943	399	0
1527840138.433101000	6.11212	79	0
1527840138.434593000	6.11361	107	1
1527840138.609864000	6.28888	529	0
1527840138.611334000	6.29035	305	0
1527840138.611823000	6.29084	115	1
1527840138.612822000	6.29184	173	0
1527840138.614833000	6.29385	267	1
1527840138.632502000	6.31152	87	0
1527840138.636389000	6.31541	87	0
1527840139.061340000	6.74036	1001	0
1527840139.062752000	6.74177	1412	0
1527840139.064302000	6.74332	1412	0
1527840139.065640000	6.74466	110	1
1527840139.065813000	6.74483	1412	0
1527840139.067282000	6.7463	176	0
1527840139.068794000	6.74781	1412	0
1527840139.069627000	6.74865	104	1
1527840139.070268000	6.74929	1349	0
1527840139.071784000	6.7508	1412	0
1527840139.073302000	6.75232	1412	0
1527840139.073621000	6.75264	104	1
1527840139.074786000	6.75381	1412	0
1527840139.076246000	6.75527	184	0
1527840139.077753000	6.75677	1219	0
1527840139.078630000	6.75765	104	1
1527840139.079242000	6.75826	1412	0
1527840139.080734000	6.75975	1412	0
1527840139.082214000	6.76123	1412	0
1527840139.082636000	6.76166	98	1
1527840139.083731000	6.76275	184	0
1527840139.085212000	6.76423	83	0
1527840139.087594000	6.76661	1412	0
1527840139.088623000	6.76764	110	1
1527840139.089079000	6.7681	736	0
1527840139.090592000	6.76961	1412	0
1527840139.092076000	6.7711	1412	0
1527840139.092612000	6.77163	104	1
1527840139.093634000	6.77265	1412	0
1527840139.095099000	6.77412	176	0
1527840139.096619000	6.77564	1412	0
1527840139.098105000	6.77712	1412	0
1527840139.099607000	6.77863	1412	0
1527840139.101075000	6.78009	176	0
1527840139.102575000	6.78159	1412	0
1527840139.103414000	6.78243	98	1
1527840139.104085000	6.7831	368	0
1527840139.105606000	6.78463	1412	0
1527840139.107095000	6.78611	1412	0
1527840139.108587000	6.78761	1412	0
1527840139.108731000	6.78775	125	1
1527840139.110035000	6.78905	184	0
1527840139.111554000	6.79057	1412	0
1527840139.113006000	6.79203	178	0
1527840139.113623000	6.79264	104	1
1527840139.114579000	6.7936	1412	0
1527840139.116071000	6.79509	1412	0
1527840139.117555000	6.79657	1412	0
1527840139.118630000	6.79765	104	1
1527840139.119007000	6.79803	184	0
1527840139.120525000	6.79954	1198	0
1527840139.122016000	6.80104	1412	0
1527840139.122651000	6.80167	101	1
1527840139.123544000	6.80256	1412	0
1527840139.125035000	6.80405	1412	0
1527840139.126491000	6.80551	184	0
1527840139.127624000	6.80664	107	1
1527840139.127993000	6.80701	962	0
1527840139.129490000	6.80851	1412	0
1527840139.130975000	6.80999	1306	0
1527840139.131608000	6.81063	104	1
1527840139.132448000	6.81147	749	0
1527840139.134004000	6.81302	1412	0
1527840139.135557000	6.81458	1324	0
1527840139.135711000	6.81473	101	1
1527840139.137048000	6.81607	1412	0
1527840139.140990000	6.82001	101	1
1527840139.141748000	6.82077	1412	0
1527840139.143266000	6.82229	337	0
1527840139.144760000	6.82378	91	0
1527840139.145617000	6.82464	104	1
1527840139.146254000	6.82527	160	0
1527840139.152232000	6.83125	98	1
1527840141.594626000	9.27365	507	1
1527840141.594713000	9.27373	293	1
1527840141.597154000	9.27617	301	1
1527840141.597233000	9.27625	1412	1
1527840141.597259000	9.27628	1412	1
1527840141.597281000	9.2763	986	1
1527840141.613513000	9.29253	87	0
1527840141.656780000	9.3358	381	1
1527840141.675281000	9.3543	87	0
1527840141.703709000	9.38273	396	0
1527840141.708011000	9.38703	104	1
1527840141.709877000	9.3889	79	0
1527840141.713969000	9.39299	98	1
1527840141.729913000	9.40893	342	0
1527840141.731415000	9.41043	1399	0
1527840141.732877000	9.4119	512	0
1527840141.733950000	9.41297	104	1
1527840141.734440000	9.41346	591	0
1527840141.735932000	9.41495	634	0
1527840141.737414000	9.41643	466	0
1527840141.738049000	9.41707	104	1
1527840141.738906000	9.41793	696	0
1527840141.740387000	9.41941	483	0
1527840141.741877000	9.4209	834	0
1527840141.742931000	9.42195	104	1
1527840141.743426000	9.42245	648	0
1527840141.744913000	9.42393	518	0
1527840141.746395000	9.42542	438	0
1527840141.746945000	9.42596	104	1
1527840141.747885000	9.4269	700	0
1527840141.749364000	9.42838	615	0
1527840141.750850000	9.42987	557	0
1527840141.751944000	9.43096	104	1
1527840141.752336000	9.43136	653	0
1527840141.753874000	9.43289	582	0
1527840141.755365000	9.43438	688	0
1527840141.756008000	9.43503	104	1
1527840141.758950000	9.43797	91	0
1527840141.760458000	9.43948	266	0
1527840141.762977000	9.442	101	1
1527840141.933855000	9.61287	287	0
1527840141.935324000	9.61434	102	0
1527840141.937979000	9.617	101	1
1527840141.942781000	9.6218	183	0
1527840141.947150000	9.62617	98	1
1527840143.418458000	11.0975	396	1
1527840143.418535000	11.0976	108	1
1527840143.427302000	11.1063	301	1
1527840143.430505000	11.1095	476	1
1527840143.430572000	11.1096	86	1
1527840143.450988000	11.13	87	0
1527840143.471096000	11.1501	476	1
1527840143.472509000	11.1515	87	0
1527840143.492166000	11.1712	87	0
1527840143.544720000	11.2237	308	0
1527840143.546250000	11.2253	150	0
1527840143.548058000	11.2271	110	1
1527840143.549367000	11.2284	91	0
1527840143.550868000	11.2299	284	0
1527840143.553066000	11.2321	101	1
1527840143.573767000	11.2528	246	0
1527840143.575240000	11.2543	102	0
1527840143.577975000	11.257	91	0
1527840143.578076000	11.2571	101	1
1527840143.579481000	11.2585	275	0
1527840143.582076000	11.2611	101	1
1527840143.676918000	11.3559	244	0
1527840143.678390000	11.3574	140	0
1527840143.681120000	11.3601	101	1
1527840143.681364000	11.3604	91	0
1527840143.682860000	11.3619	265	0
1527840143.685074000	11.3641	101	1
1527840143.800452000	11.4795	484	1
1527840143.800527000	11.4795	93	1
1527840143.819310000	11.4983	87	0
1527840143.836221000	11.5152	425	1
1527840143.836295000	11.5153	256	1
1527840143.855342000	11.5344	87	0
1527840144.093018000	11.772	237	0
1527840144.094560000	11.7736	366	0
1527840144.097112000	11.7761	107	1
1527840144.097433000	11.7765	134	0
1527840144.101113000	11.7801	98	1
1527840144.441965000	12.121	370	1
1527840144.442109000	12.1211	1412	1
1527840144.442148000	12.1212	1412	1
1527840144.442182000	12.1212	1412	1
1527840144.442218000	12.1212	1412	1
1527840144.442242000	12.1213	1412	1
1527840144.442288000	12.1213	1412	1
1527840144.442324000	12.1213	1412	1
1527840144.442364000	12.1214	1412	1
1527840144.442398000	12.1214	1412	1
1527840144.442432000	12.1215	1412	1
1527840144.442468000	12.1215	1412	1
1527840144.442502000	12.1215	1412	1
1527840144.442537000	12.1216	1412	1
1527840144.445242000	12.1243	1412	1
1527840144.445295000	12.1243	1412	1
1527840144.445363000	12.1244	1412	1
1527840144.445421000	12.1244	1412	1
1527840144.445461000	12.1245	1412	1
1527840144.445529000	12.1245	1412	1
1527840144.445570000	12.1246	1412	1
1527840144.445623000	12.1246	1412	1
1527840144.445646000	12.1247	1412	1
1527840144.445670000	12.1247	1412	1
1527840144.445706000	12.1247	1412	1
1527840144.447190000	12.1262	1412	1
1527840144.447278000	12.1263	1412	1
1527840144.447339000	12.1264	1412	1
1527840144.447368000	12.1264	1412	1
1527840144.447397000	12.1264	1412	1
1527840144.447441000	12.1265	1412	1
1527840144.447463000	12.1265	1412	1
1527840144.449182000	12.1282	1412	1
1527840144.449241000	12.1283	1412	1
1527840144.449274000	12.1283	729	1
1527840144.460152000	12.1392	87	0
1527840144.463277000	12.1423	87	0
1527840144.466774000	12.1458	87	0
1527840144.468262000	12.1473	100	0
1527840144.472180000	12.1512	107	1
1527840144.551802000	12.2308	257	0
1527840144.553352000	12.2324	145	0
1527840144.555207000	12.2342	101	1
1527840144.556159000	12.2352	91	0
1527840144.557688000	12.2367	159	0
1527840144.560195000	12.2392	101	1
1527840144.822315000	12.5013	381	0
1527840144.829149000	12.5082	98	1
1527840144.837474000	12.5165	79	0
1527840144.841153000	12.5202	98	1
1527840144.858243000	12.5373	462	1
1527840144.866145000	12.5452	307	1
1527840144.882506000	12.5615	87	0
1527840144.891276000	12.5703	375	1
1527840144.908696000	12.5877	87	0
1527840144.971706000	12.6507	969	1
1527840144.971798000	12.6508	442	1
1527840144.985665000	12.6647	360	0
1527840144.987136000	12.6662	278	0
1527840144.989184000	12.6682	101	1
1527840144.991482000	12.6705	87	0
1527840144.992983000	12.672	91	0
1527840144.994535000	12.6736	210	0
1527840144.996135000	12.6752	104	1
1527840145.007348000	12.6864	297	0
1527840145.008815000	12.6878	117	0
1527840145.011171000	12.6902	101	1
1527840145.011943000	12.691	101	0
1527840145.013498000	12.6925	286	0
1527840145.015134000	12.6942	101	1
1527840145.146067000	12.8251	566	0
1527840145.147552000	12.8266	802	0
1527840145.149018000	12.828	91	0
1527840145.150309000	12.8293	104	1
1527840145.150529000	12.8295	121	0
1527840145.154166000	12.8332	98	1
1527840145.297384000	12.9764	343	0
1527840145.298863000	12.9779	145	0
1527840145.301170000	12.9802	101	1
1527840145.302029000	12.981	91	0
1527840145.303567000	12.9826	89	0
1527840145.305208000	12.9842	101	1
1527840147.935952000	15.615	425	1
1527840147.936018000	15.615	258	1
1527840147.958437000	15.6375	87	0
1527840148.301303000	15.9803	255	0
1527840148.302784000	15.9818	145	0
1527840148.304321000	15.9833	91	0
1527840148.304689000	15.9837	107	1
1527840148.305815000	15.9848	254	0
1527840148.309675000	15.9887	98	1
1527840148.538192000	16.2172	564	1
1527840148.538254000	16.2173	260	1
1527840148.556913000	16.2359	87	0
1527840148.827605000	16.5066	254	0
1527840148.829041000	16.5081	145	0
1527840148.831813000	16.5108	104	1
1527840148.832417000	16.5114	91	0
1527840148.833939000	16.513	136	0
1527840148.835748000	16.5148	101	1
1527840149.081562000	16.7606	386	1
1527840149.081628000	16.7606	258	1
1527840149.100764000	16.7798	87	0
1527840149.376021000	17.055	232	0
1527840149.377499000	17.0565	145	0
1527840149.379809000	17.0588	104	1
1527840149.379841000	17.0589	91	0
1527840149.381372000	17.0604	207	0
1527840149.383750000	17.0628	101	1
1527840149.558228000	17.2372	530	1
1527840149.558313000	17.2373	263	1
1527840149.577779000	17.2568	87	0
1527840149.850820000	17.5298	259	0
1527840149.852287000	17.5313	145	0
1527840149.854988000	17.534	104	1
1527840149.855077000	17.5341	91	0
1527840149.856562000	17.5356	292	0
1527840149.858794000	17.5378	101	1
1527840149.931454000	17.6105	389	1
1527840149.931532000	17.6106	256	1
1527840149.950324000	17.6293	87	0
1527840150.223003000	17.902	234	0
1527840150.224537000	17.9036	145	0
1527840150.226826000	17.9058	104	1
1527840150.227757000	17.9068	91	0
1527840150.229253000	17.9083	178	0
1527840150.231832000	17.9109	101	1
1527840150.375222000	18.0542	391	1
1527840150.375310000	18.0543	261	1
1527840150.394694000	18.0737	87	0
1527840150.666307000	18.3453	257	0
1527840150.667777000	18.3468	145	0
1527840150.669854000	18.3489	104	1
1527840150.670933000	18.35	91	0
1527840150.672456000	18.3515	301	0
1527840150.674853000	18.3539	101	1
1527840150.844388000	18.5234	391	1
1527840150.844466000	18.5235	262	1
1527840150.863462000	18.5425	87	0
1527840150.969425000	18.6484	234	0
1527840150.970879000	18.6499	147	0
1527840150.972850000	18.6519	104	1
1527840150.973935000	18.653	91	0
1527840150.975425000	18.6544	100	0
1527840150.977869000	18.6569	101	1
1527840151.325744000	19.0048	492	1
1527840151.325805000	19.0048	257	1
1527840151.343397000	19.0224	87	0
1527840151.632547000	19.3116	255	0
1527840151.634045000	19.3131	147	0
1527840151.636704000	19.3157	91	0
1527840151.636970000	19.316	107	1
1527840151.638157000	19.3172	207	0
1527840151.641963000	19.321	98	1
1527840151.819365000	19.4984	495	1
1527840151.819427000	19.4984	255	1
1527840151.838492000	19.5175	87	0
1527840152.131885000	19.8109	360	0
1527840152.133428000	19.8124	147	0
1527840152.135978000	19.815	104	1
1527840152.137573000	19.8166	91	0
1527840152.140961000	19.82	98	1
1527840152.142309000	19.8213	243	0
1527840152.145966000	19.825	98	1
1527840152.722080000	20.4011	402	1
1527840152.722163000	20.4012	255	1
1527840152.754427000	20.4334	402	1
1527840152.782637000	20.4617	87	0
1527840153.161214000	20.8402	320	0
1527840153.162698000	20.8417	147	0
1527840153.165458000	20.8445	104	1
1527840153.165698000	20.8447	91	0
1527840153.167196000	20.8462	319	0
1527840153.169366000	20.8484	101	1
1527840153.343317000	21.0223	386	1
1527840153.343405000	21.0224	261	1
1527840153.361614000	21.0406	87	0
1527840153.631714000	21.3107	255	0
1527840153.633258000	21.3123	147	0
1527840153.635416000	21.3144	104	1
1527840153.636454000	21.3155	91	0
1527840153.638157000	21.3172	249	0
1527840153.640410000	21.3194	101	1
1527840153.790256000	21.4693	1014	1
1527840153.790316000	21.4693	255	1
1527840153.809017000	21.488	87	0
1527840154.079279000	21.7583	232	0
1527840154.080754000	21.7598	147	0
1527840154.083488000	21.7625	91	0
1527840154.084422000	21.7634	107	1
1527840154.084990000	21.764	102	0
1527840154.088508000	21.7675	98	1
1527840154.130124000	21.8091	422	1
1527840154.130214000	21.8092	260	1
1527840154.149908000	21.8289	87	0
1527840154.423733000	22.1028	231	0
1527840154.425220000	22.1042	147	0
1527840154.427537000	22.1066	104	1
1527840154.427620000	22.1066	91	0
1527840154.429237000	22.1083	85	0
1527840154.431527000	22.1105	101	1
1527840154.630926000	22.3099	563	1
1527840154.630987000	22.31	257	1
1527840154.657807000	22.3368	87	0
1527840154.807387000	22.4864	357	0
1527840154.808856000	22.4879	148	0
1527840154.811050000	22.4901	92	0
1527840154.811458000	22.4905	107	1
1527840154.812563000	22.4916	329	0
1527840154.816469000	22.4955	98	1
1527840155.137310000	22.8163	388	1
1527840155.137369000	22.8164	258	1
1527840155.154552000	22.8336	87	0
1527840155.428237000	23.1073	232	0
1527840155.429730000	23.1087	148	0
1527840155.432591000	23.1116	104	1
1527840155.432811000	23.1118	92	0
1527840155.434362000	23.1134	244	0
1527840155.436505000	23.1155	101	1
1527840155.459759000	23.1388	527	1
1527840155.459814000	23.1388	258	1
1527840155.479419000	23.1584	87	0
1527840155.766592000	23.4456	257	0
1527840155.768128000	23.4471	148	0
1527840155.769564000	23.4486	92	0
1527840155.770607000	23.4496	107	1
1527840155.771070000	23.4501	171	0
1527840155.774612000	23.4536	98	1
1527840156.026050000	23.7051	390	1
1527840156.026114000	23.7051	259	1
1527840156.045804000	23.7248	87	0
1527840156.149531000	23.8286	234	0
1527840156.150949000	23.83	148	0
1527840156.153641000	23.8327	104	1
1527840156.153656000	23.8327	92	0
1527840156.155232000	23.8343	216	0
1527840156.157615000	23.8366	101	1
1527840156.419020000	24.098	388	1
1527840156.419100000	24.0981	258	1
1527840156.437934000	24.117	87	0
1527840156.716402000	24.3954	255	0
1527840156.717876000	24.3969	148	0
1527840156.720520000	24.3995	92	0
1527840156.720631000	24.3997	104	1
1527840156.721975000	24.401	216	0
1527840156.724567000	24.4036	101	1
1527840156.853509000	24.5325	391	1
1527840156.853602000	24.5326	260	1
1527840156.871569000	24.5506	87	0
1527840157.165394000	24.8444	234	0
1527840157.166869000	24.8459	148	0
1527840157.169685000	24.8487	104	1
1527840157.172451000	24.8515	92	0
1527840157.174035000	24.8531	227	0
1527840157.176692000	24.8557	101	1
1527840157.325016000	25.004	489	1
1527840157.325077000	25.0041	256	1
1527840157.344122000	25.0231	87	0
1527840157.619490000	25.2985	254	0
1527840157.620960000	25.3	148	0
1527840157.623682000	25.3027	104	1
1527840157.623941000	25.303	92	0
1527840157.625438000	25.3045	209	0
1527840157.627623000	25.3066	101	1
1527840157.662844000	25.3419	386	1
1527840157.662918000	25.3419	257	1
1527840157.680550000	25.3596	87	0
1527840157.798247000	25.4773	232	0
1527840157.799679000	25.4787	148	0
1527840157.801612000	25.4806	92	0
1527840157.801707000	25.4807	104	1
1527840157.803176000	25.4822	314	0
1527840157.805658000	25.4847	101	1
1527840157.913901000	25.5929	491	1
1527840157.913960000	25.593	257	1
1527840157.931700000	25.6107	87	0
1527840158.216248000	25.8953	235	0
1527840158.217708000	25.8967	148	0
1527840158.219746000	25.8988	104	1
1527840158.220536000	25.8996	92	0
1527840158.221955000	25.901	239	0
1527840158.224735000	25.9038	101	1
1527840159.228129000	26.9071	402	1
1527840159.228195000	26.9072	257	1
1527840159.246680000	26.9257	87	0
1527840159.386385000	27.0654	255	0
1527840159.387872000	27.0669	148	0
1527840159.389716000	27.0687	92	0
1527840159.390351000	27.0694	107	1
1527840159.391247000	27.0703	255	0
1527840159.395321000	27.0743	98	1
1527840159.455463000	27.1345	386	1
1527840159.455527000	27.1345	257	1
1527840159.473938000	27.153	87	0
1527840159.765204000	27.4442	383	0
1527840159.766676000	27.4457	148	0
1527840159.769420000	27.4484	104	1
1527840159.775485000	27.4545	92	0
1527840159.776940000	27.456	121	0
1527840159.779408000	27.4584	101	1
1527840159.872636000	27.5517	1015	1
1527840159.872729000	27.5517	259	1
1527840159.891738000	27.5708	87	0
1527840159.992958000	27.672	299	0
1527840159.994481000	27.6735	148	0
1527840159.996436000	27.6755	104	1
1527840159.999278000	27.6783	92	0
1527840160.000780000	27.6798	248	0
1527840160.003418000	27.6824	101	1
1527840160.163565000	27.8426	425	1
1527840160.163659000	27.8427	258	1
1527840160.182245000	27.8613	87	0
1527840160.449743000	28.1288	232	0
1527840160.451270000	28.1303	148	0
1527840160.453455000	28.1325	104	1
1527840160.454924000	28.1339	92	0
1527840160.456417000	28.1354	154	0
1527840160.458379000	28.1374	101	1
1527840160.570846000	28.2499	564	1
1527840160.570908000	28.2499	257	1
1527840160.589735000	28.2688	87	0
1527840160.860796000	28.5398	254	0
1527840160.862286000	28.5413	148	0
1527840160.864512000	28.5435	104	1
1527840160.864528000	28.5435	92	0
1527840160.866030000	28.545	269	0
1527840160.868489000	28.5475	101	1
1527840161.084001000	28.763	526	1
1527840161.084078000	28.7631	260	1
1527840161.103843000	28.7829	87	0
1527840161.387273000	29.0663	254	0
1527840161.388676000	29.0677	148	0
1527840161.391514000	29.0705	104	1
1527840161.392469000	29.0715	92	0
1527840161.394044000	29.0731	139	0
1527840161.396501000	29.0755	101	1
1527840161.403458000	29.0825	386	1
1527840161.403542000	29.0826	257	1
1527840161.421153000	29.1002	87	0
1527840161.535989000	29.215	334	0
1527840161.537486000	29.2165	148	0
1527840161.539547000	29.2186	104	1
1527840161.540931000	29.22	92	0
1527840161.542417000	29.2214	106	0
1527840161.544514000	29.2235	101	1
1527840161.790973000	29.47	388	1
1527840161.791066000	29.4701	260	1
1527840161.809507000	29.4885	87	0
1527840161.938220000	29.6172	234	0
1527840161.939699000	29.6187	148	0
1527840161.941173000	29.6202	92	0
1527840161.942563000	29.6216	107	1
1527840161.942640000	29.6217	185	0
1527840161.946533000	29.6256	98	1
1527840162.071703000	29.7507	391	1
1527840162.071791000	29.7508	256	1
1527840162.090467000	29.7695	87	0
1527840162.189877000	29.8689	232	0
1527840162.191349000	29.8704	148	0
1527840162.193568000	29.8726	104	1
1527840162.194938000	29.874	92	0
1527840162.196448000	29.8755	232	0
1527840162.198479000	29.8775	101	1
1527840162.341900000	30.0209	493	1
1527840162.341992000	30.021	261	1
1527840162.360582000	30.0396	87	0
1527840162.650779000	30.3298	255	0
1527840162.652257000	30.3313	148	0
1527840162.654598000	30.3336	104	1
1527840162.655232000	30.3343	92	0
1527840162.656721000	30.3357	297	0
1527840162.658626000	30.3376	101	1
1527840162.800006000	30.479	387	1
1527840162.800083000	30.4791	261	1
1527840162.818401000	30.4974	87	0
1527840163.115075000	30.7941	232	0
1527840163.116575000	30.7956	148	0
1527840163.118621000	30.7976	104	1
1527840163.118867000	30.7979	92	0
1527840163.120359000	30.7994	111	0
1527840163.122533000	30.8016	101	1
1527840163.291004000	30.97	495	1
1527840163.291066000	30.9701	260	1
1527840163.310272000	30.9893	87	0
1527840163.600647000	31.2797	255	0
1527840163.602198000	31.2812	148	0
1527840163.604658000	31.2837	104	1
1527840163.606128000	31.2851	92	0
1527840163.607601000	31.2866	279	0
1527840163.609577000	31.2886	101	1
1527840163.810178000	31.4892	400	1
1527840163.810275000	31.4893	260	1
1527840163.828280000	31.5073	87	0
1527840163.943826000	31.6228	234	0
1527840163.945300000	31.6243	148	0
1527840163.947669000	31.6267	104	1
1527840163.947929000	31.6269	92	0
1527840163.949424000	31.6284	243	0
1527840163.951634000	31.6307	101	1
1527840164.104775000	31.7838	388	1
1527840164.104863000	31.7839	257	1
1527840164.123581000	31.8026	87	0
1527840164.410959000	32.09	236	0
1527840164.412483000	32.0915	148	0
1527840164.414697000	32.0937	104	1
1527840164.415610000	32.0946	92	0
1527840164.417107000	32.0961	248	0
1527840164.419681000	32.0987	101	1
1527840164.541197000	32.2202	1021	1
1527840164.541259000	32.2203	262	1
1527840164.561128000	32.2401	87	0
1527840164.662464000	32.3415	257	0
1527840164.663998000	32.343	148	0
1527840164.666642000	32.3457	104	1
1527840164.667198000	32.3462	92	0
1527840164.668681000	32.3477	161	0
1527840164.670619000	32.3496	101	1
1527840164.800049000	32.4791	422	1
1527840164.800111000	32.4791	257	1
1527840164.819540000	32.4986	87	0
1527840164.824429000	32.5034	87	0
1527840165.107283000	32.7863	234	0
1527840165.108691000	32.7877	148	0
1527840165.111741000	32.7908	107	1
1527840165.111779000	32.7908	92	0
1527840165.113402000	32.7924	303	0
1527840165.115717000	32.7947	101	1
1527840165.290180000	32.9692	565	1
1527840165.290273000	32.9693	257	1
1527840165.308234000	32.9873	87	0
1527840165.408754000	33.0878	358	0
1527840165.410226000	33.0892	148	0
1527840165.412694000	33.0917	104	1
1527840165.412904000	33.0919	92	0
1527840165.414448000	33.0935	215	0
1527840165.416671000	33.0957	101	1
1527840165.712208000	33.3912	527	1
1527840165.712286000	33.3913	260	1
1527840165.730496000	33.4095	87	0
1527840166.010927000	33.6899	322	0
1527840166.012406000	33.6914	148	0
1527840166.014784000	33.6938	104	1
1527840166.017141000	33.6962	92	0
1527840166.018636000	33.6977	148	0
1527840166.020706000	33.6997	101	1
1527840166.259244000	33.9383	388	1
1527840166.259305000	33.9383	257	1
1527840166.278751000	33.9578	87	0
1527840166.395768000	34.0748	232	0
1527840166.397303000	34.0763	148	0
1527840166.399807000	34.0788	104	1
1527840166.400507000	34.0795	92	0
1527840166.401943000	34.081	203	0
1527840166.403836000	34.0829	101	1
1527840166.909262000	34.5883	387	1
1527840166.909329000	34.5883	257	1
1527840166.927186000	34.6062	87	0
1527840167.210284000	34.8893	255	0
1527840167.211766000	34.8908	148	0
1527840167.213295000	34.8923	92	0
1527840167.213844000	34.8929	107	1
1527840167.214799000	34.8938	122	0
1527840167.218834000	34.8979	98	1
1527840167.950946000	35.63	386	1
1527840167.951031000	35.6301	260	1
1527840167.969261000	35.6483	87	0
1527840168.256364000	35.9354	281	0
1527840168.257762000	35.9368	148	0
1527840168.259731000	35.9388	92	0
1527840168.259981000	35.939	107	1
1527840168.261219000	35.9402	198	0
1527840168.264894000	35.9439	98	1
1527840168.293417000	35.9724	281	0
1527840168.296891000	35.9759	98	1
1527840168.361016000	36.04	493	1
1527840168.361078000	36.0401	258	1
1527840168.380696000	36.0597	87	0
1527840168.665000000	36.344	333	0
1527840168.666528000	36.3455	148	0
1527840168.668892000	36.3479	92	0
1527840168.668958000	36.348	104	1
1527840168.670404000	36.3494	106	0
1527840168.672925000	36.3519	101	1
1527840169.210457000	36.8895	387	1
1527840169.210553000	36.8896	257	1
1527840169.234650000	36.9137	87	0
1527840169.350936000	37.03	234	0
1527840169.352429000	37.0314	148	0
1527840169.354968000	37.034	104	1
1527840169.355091000	37.0341	92	0
1527840169.356643000	37.0357	160	0
1527840169.358889000	37.0379	101	1
1527840169.637362000	37.3164	472	1
1527840169.637457000	37.3165	1412	1
1527840169.637494000	37.3165	1412	1
1527840169.637528000	37.3165	1412	1
1527840169.637564000	37.3166	1381	1
1527840169.656886000	37.3359	87	0
1527840169.754113000	37.4331	415	0
1527840169.757981000	37.437	101	1
1527840169.760590000	37.4396	80	0
1527840169.763975000	37.443	98	1
1527840171.353589000	39.0326	405	1
1527840171.353684000	39.0327	259	1
1527840171.371670000	39.0507	87	0
1527840171.641065000	39.3201	255	0
1527840171.642589000	39.3216	148	0
1527840171.644660000	39.3237	92	0
1527840171.645043000	39.3241	107	1
1527840171.646176000	39.3252	125	0
1527840171.650068000	39.3291	98	1
1527840171.689706000	39.3687	391	1
1527840171.689798000	39.3688	256	1
1527840171.708048000	39.3871	87	0
1527840172.001513000	39.6805	234	0
1527840172.003061000	39.6821	148	0
1527840172.005039000	39.6841	104	1
1527840172.007052000	39.6861	92	0
1527840172.008545000	39.6876	168	0
1527840172.011023000	39.69	101	1
1527840172.173984000	39.853	1019	1
1527840172.174079000	39.8531	263	1
1527840172.192501000	39.8715	87	0
1527840172.327956000	40.007	234	0
1527840172.329473000	40.0085	148	0
1527840172.331830000	40.0108	92	0
1527840172.332067000	40.0111	107	1
1527840172.333406000	40.0124	164	0
1527840172.337139000	40.0162	98	1
1527840172.853732000	40.5328	422	1
1527840172.853808000	40.5328	258	1
1527840172.874804000	40.5538	87	0
1527840173.142704000	40.8217	257	0
1527840173.144227000	40.8232	148	0
1527840173.145777000	40.8248	92	0
1527840173.146186000	40.8252	107	1
1527840173.147302000	40.8263	296	0
1527840173.151194000	40.8302	98	1
1527840173.323781000	41.0028	562	1
1527840173.323843000	41.0029	258	1
1527840173.342330000	41.0213	87	0
1527840173.626944000	41.306	257	0
1527840173.628442000	41.3075	148	0
1527840173.630979000	41.31	92	0
1527840173.631214000	41.3102	107	1
1527840173.632556000	41.3116	195	0
1527840173.636202000	41.3152	98	1
1527840173.774730000	41.4537	528	1
1527840173.774821000	41.4538	259	1
1527840173.793554000	41.4726	87	0
1527840173.925192000	41.6042	362	0
1527840173.926666000	41.6057	148	0
1527840173.929259000	41.6083	104	1
1527840173.930250000	41.6093	92	0
1527840173.931782000	41.6108	140	0
1527840173.934218000	41.6132	101	1
1527840174.174528000	41.8535	393	1
1527840174.174589000	41.8536	260	1
1527840174.192680000	41.8717	87	0
1527840174.458691000	42.1377	296	0
1527840174.460186000	42.1392	148	0
1527840174.462265000	42.1413	104	1
1527840174.463764000	42.1428	92	0
1527840174.465243000	42.1443	269	0
1527840174.467201000	42.1462	101	1
1527840174.637723000	42.3167	386	1
1527840174.637808000	42.3168	258	1
1527840174.652688000	42.3317	100	0
1527840174.655971000	42.335	87	0
1527840174.656284000	42.3353	101	1
1527840174.920245000	42.5993	255	0
1527840174.921722000	42.6007	148	0
1527840174.924292000	42.6033	101	1
1527840174.924518000	42.6035	92	0
1527840174.925971000	42.605	274	0
1527840174.928197000	42.6072	101	1
1527840175.140850000	42.8199	391	1
1527840175.140947000	42.82	261	1
1527840175.159492000	42.8385	87	0
1527840175.260002000	42.939	232	0
1527840175.261502000	42.9405	148	0
1527840175.264236000	42.9433	104	1
1527840175.265047000	42.9441	92	0
1527840175.266554000	42.9456	92	0
1527840175.268271000	42.9473	101	1
1527840175.617603000	43.2966	493	1
1527840175.617664000	43.2967	257	1
1527840175.635737000	43.3148	87	0
1527840175.789035000	43.4681	280	0
1527840175.790548000	43.4696	148	0
1527840175.793276000	43.4723	104	1
1527840175.795608000	43.4746	92	0
1527840175.797162000	43.4762	325	0
1527840175.799265000	43.4783	101	1
1527840175.857375000	43.5364	388	1
1527840175.857464000	43.5365	256	1
1527840175.876703000	43.5557	87	0
1527840176.143089000	43.8221	311	0
1527840176.144578000	43.8236	148	0
1527840176.146640000	43.8257	92	0
1527840176.147287000	43.8263	107	1
1527840176.148164000	43.8272	156	0
1527840176.151343000	43.8304	98	1
1527840176.356800000	44.0358	498	1
1527840176.356863000	44.0359	266	1
1527840176.375424000	44.0544	87	0
1527840176.497997000	44.177	232	0
1527840176.499463000	44.1785	148	0
1527840176.500943000	44.18	92	0
1527840176.502293000	44.1813	107	1
1527840176.502462000	44.1815	251	0
1527840176.506313000	44.1853	98	1
1527840176.779681000	44.4587	405	1
1527840176.779769000	44.4588	258	1
1527840176.798530000	44.4776	87	0
1527840176.950885000	44.6299	257	0
1527840176.952358000	44.6314	148	0
1527840176.954395000	44.6334	104	1
1527840176.954961000	44.634	92	0
1527840176.956510000	44.6355	132	0
1527840176.958394000	44.6374	101	1
1527840177.710164000	45.3892	393	1
1527840177.710238000	45.3893	262	1
1527840177.728443000	45.4075	87	0
1527840178.002436000	45.6815	257	0
1527840178.003979000	45.683	148	0
1527840178.006400000	45.6854	104	1
1527840178.006965000	45.686	92	0
1527840178.008445000	45.6875	145	0
1527840178.010449000	45.6895	101	1
1527840178.127605000	45.8066	1020	1
1527840178.127664000	45.8067	259	1
1527840178.146747000	45.8258	87	0
1527840178.415834000	46.0949	231	0
1527840178.417314000	46.0963	148	0
1527840178.419488000	46.0985	104	1
1527840178.419581000	46.0986	92	0
1527840178.421132000	46.1002	210	0
1527840178.423420000	46.1024	101	1
1527840178.577728000	46.2567	596	1
1527840178.577823000	46.2568	257	1
1527840178.597156000	46.2762	87	0
1527840178.699451000	46.3785	258	0
1527840178.700936000	46.38	148	0
1527840178.703499000	46.3825	104	1
1527840178.704899000	46.3839	92	0
1527840178.706452000	46.3855	253	0
1527840178.708491000	46.3875	101	1
1527840179.060414000	46.7394	529	1
1527840179.060499000	46.7395	261	1
1527840179.078847000	46.7579	87	0
1527840179.236436000	46.9155	234	0
1527840179.237844000	46.9169	148	0
1527840179.240542000	46.9196	104	1
1527840179.241492000	46.9205	92	0
1527840179.243004000	46.922	106	0
1527840179.245520000	46.9245	101	1
1527840179.370820000	47.0498	393	1
1527840179.370893000	47.0499	256	1
1527840179.390771000	47.0698	87	0
1527840179.505478000	47.1845	235	0
1527840179.506945000	47.186	148	0
1527840179.508680000	47.1877	92	0
1527840179.509568000	47.1886	107	1
1527840179.510197000	47.1892	324	0
1527840179.513538000	47.1926	98	1
1527840179.642307000	47.3213	389	1
1527840179.642369000	47.3214	256	1
1527840179.671644000	47.3507	87	0
1527840179.959304000	47.6383	255	0
1527840179.960777000	47.6398	148	0
1527840179.963630000	47.6426	104	1
1527840179.964468000	47.6435	92	0
1527840179.965946000	47.645	218	0
1527840179.968579000	47.6476	101	1
1527840180.120032000	47.7991	391	1
1527840180.120126000	47.7991	260	1
1527840180.141699000	47.8207	87	0
1527840180.259056000	47.9381	234	0
1527840180.260528000	47.9395	148	0
1527840180.262614000	47.9416	104	1
1527840180.263046000	47.9421	92	0
1527840180.264544000	47.9436	336	0
1527840180.266601000	47.9456	101	1
1527840180.452809000	48.1318	494	1
1527840180.452869000	48.1319	257	1
1527840180.471293000	48.1503	87	0
1527840180.569187000	48.2482	381	0
1527840180.570657000	48.2497	148	0
1527840180.572539000	48.2516	104	1
1527840180.573652000	48.2527	92	0
1527840180.575146000	48.2542	158	0
1527840180.577527000	48.2565	101	1
1527840180.724456000	48.4035	387	1
1527840180.724549000	48.4036	256	1
1527840180.742554000	48.4216	87	0
1527840180.861587000	48.5406	300	0
1527840180.863191000	48.5422	148	0
1527840180.865617000	48.5446	104	1
1527840180.865941000	48.545	92	0
1527840180.867447000	48.5465	213	0
1527840180.869610000	48.5486	101	1
1527840181.159119000	48.8381	389	1
1527840181.159183000	48.8382	256	1
1527840181.177194000	48.8562	87	0
1527840181.277968000	48.957	232	0
1527840181.279506000	48.9585	148	0
1527840181.281653000	48.9607	104	1
1527840181.282610000	48.9616	92	0
1527840181.284189000	48.9632	174	0
1527840181.286637000	48.9657	101	1
1527840181.557989000	49.237	492	1
1527840181.558082000	49.2371	257	1
1527840181.576546000	49.2556	87	0
1527840181.681406000	49.3604	255	0
1527840181.683027000	49.362	148	0
1527840181.685407000	49.3644	92	0
1527840181.685659000	49.3647	107	1
1527840181.686846000	49.3659	264	0
1527840181.690683000	49.3697	98	1
1527840182.006814000	49.6858	402	1
1527840182.006878000	49.6859	257	1
1527840182.025502000	49.7045	87	0
1527840182.159521000	49.8385	255	0
1527840182.160972000	49.84	148	0
1527840182.163695000	49.8427	104	1
1527840182.164024000	49.843	92	0
1527840182.165559000	49.8446	235	0
1527840182.167694000	49.8467	101	1
1527840182.668910000	50.3479	387	1
1527840182.668984000	50.348	260	1
1527840182.688407000	50.3674	87	0
1527840182.805612000	50.4846	333	0
1527840182.807097000	50.4861	148	0
1527840182.809756000	50.4888	104	1
1527840182.810664000	50.4897	92	0
1527840182.812153000	50.4912	193	0
1527840182.814655000	50.4937	101	1
1527840182.914031000	50.5931	389	1
1527840182.914120000	50.5931	257	1
1527840182.932311000	50.6113	87	0
1527840183.040720000	50.7197	231	0
1527840183.042209000	50.7212	148	0
1527840183.044753000	50.7238	104	1
1527840183.045233000	50.7243	92	0
1527840183.046711000	50.7257	172	0
1527840183.048664000	50.7277	101	1
1527840183.482142000	51.1612	1018	1
1527840183.482235000	51.1613	261	1
1527840183.499899000	51.1789	87	0
1527840183.610936000	51.29	257	0
1527840183.612408000	51.2914	148	0
1527840183.614175000	51.2932	92	0
1527840183.614848000	51.2939	107	1
1527840183.615746000	51.2948	135	0
1527840183.619776000	51.2988	98	1
1527840183.798244000	51.4773	601	1
1527840183.798335000	51.4774	259	1
1527840183.816737000	51.4958	87	0
1527840183.968303000	51.6473	231	0
1527840183.969768000	51.6488	148	0
1527840183.971741000	51.6508	104	1
1527840183.973112000	51.6521	92	0
1527840183.975001000	51.654	299	0
1527840183.976741000	51.6558	101	1
1527840184.268096000	51.9471	527	1
1527840184.268183000	51.9472	259	1
1527840184.287397000	51.9664	87	0
1527840184.402510000	52.0815	234	0
1527840184.404054000	52.0831	148	0
1527840184.406855000	52.0859	104	1
1527840184.407091000	52.0861	92	0
1527840184.408591000	52.0876	319	0
1527840184.410725000	52.0897	101	1
1527840184.684435000	52.3635	392	1
1527840184.684503000	52.3635	258	1
1527840184.703030000	52.3821	87	0
1527840184.844312000	52.5233	254	0
1527840184.845791000	52.5248	148	0
1527840184.847790000	52.5268	104	1
1527840184.848486000	52.5275	92	0
1527840184.849987000	52.529	240	0
1527840184.851762000	52.5308	101	1
1527840185.022158000	52.7012	386	1
1527840185.022244000	52.7013	259	1
1527840185.040469000	52.7195	87	0
1527840185.142438000	52.8215	234	0
1527840185.143944000	52.823	148	0
1527840185.145464000	52.8245	92	0
1527840185.145874000	52.8249	107	1
1527840185.146942000	52.826	203	0
1527840185.150861000	52.8299	98	1
1527840185.474409000	53.1534	495	1
1527840185.474471000	53.1535	260	1
1527840185.501854000	53.1809	87	0
1527840185.767396000	53.4464	257	0
1527840185.768868000	53.4479	148	0
1527840185.770929000	53.4499	104	1
1527840185.771866000	53.4509	92	0
1527840185.773486000	53.4525	324	0
1527840185.775898000	53.4549	101	1
1527840185.956524000	53.6355	392	1
1527840185.956586000	53.6356	263	1
1527840185.974250000	53.6533	87	0
1527840186.080726000	53.7597	232	0
1527840186.082211000	53.7612	148	0
1527840186.084918000	53.7639	104	1
1527840186.085364000	53.7644	92	0
1527840186.086856000	53.7659	158	0
1527840186.088913000	53.7679	101	1
1527840186.315135000	53.9942	387	1
1527840186.315211000	53.9942	258	1
1527840186.333999000	54.013	87	0
1527840186.439575000	54.1186	234	0
1527840186.440996000	54.12	148	0
1527840186.443965000	54.123	104	1
1527840186.444354000	54.1234	92	0
1527840186.445850000	54.1249	123	0
1527840186.447937000	54.127	101	1
1527840186.874466000	54.5535	495	1
1527840186.874526000	54.5535	257	1
1527840186.895372000	54.5744	87	0
1527840187.026406000	54.7054	383	0
1527840187.027868000	54.7069	148	0
1527840187.029915000	54.7089	104	1
1527840187.030658000	54.7097	92	0
1527840187.032161000	54.7112	273	0
1527840187.033924000	54.7129	101	1
1527840187.228283000	54.9073	403	1
1527840187.228343000	54.9074	258	1
1527840187.247405000	54.9264	87	0
1527840187.521952000	55.201	322	0
1527840187.523492000	55.2025	148	0
1527840187.525987000	55.205	104	1
1527840187.527574000	55.2066	92	0
1527840187.529046000	55.2081	243	0
1527840187.530933000	55.21	101	1
1527840187.688365000	55.3674	392	1
1527840187.688455000	55.3675	264	1
1527840187.706472000	55.3855	87	0
1527840187.812151000	55.4912	231	0
1527840187.813685000	55.4927	148	0
1527840187.815947000	55.495	104	1
1527840187.816231000	55.4953	92	0
1527840187.817731000	55.4968	271	0
1527840187.819950000	55.499	101	1
1527840188.014380000	55.6934	1019	1
1527840188.014472000	55.6935	261	1
1527840188.034711000	55.7137	87	0
1527840188.166168000	55.8452	234	0
1527840188.167699000	55.8467	148	0
1527840188.170008000	55.849	104	1
1527840188.170045000	55.8491	92	0
1527840188.171591000	55.8506	241	0
1527840188.173980000	55.853	101	1
1527840188.593224000	56.2722	602	1
1527840188.593318000	56.2723	256	1
1527840188.611295000	56.2903	87	0
1527840188.713209000	56.3922	278	0
1527840188.714681000	56.3937	148	0
1527840188.717037000	56.3961	104	1
1527840188.717235000	56.3963	92	0
1527840188.718720000	56.3977	140	0
1527840188.720997000	56.4	101	1
1527840188.857960000	56.537	531	1
1527840188.858048000	56.5371	259	1
1527840188.877187000	56.5562	87	0
1527840188.988470000	56.6675	307	0
1527840188.989950000	56.669	148	0
1527840188.992028000	56.671	104	1
1527840188.993188000	56.6722	92	0
1527840188.994678000	56.6737	204	0
1527840188.997025000	56.676	101	1
1527840189.357490000	57.0365	387	1
1527840189.357584000	57.0366	256	1
1527840189.375996000	57.055	87	0
1527840189.476360000	57.1554	234	0
1527840189.477838000	57.1569	148	0
1527840189.480085000	57.1591	104	1
1527840189.480827000	57.1598	92	0
1527840189.482318000	57.1613	209	0
1527840189.484120000	57.1631	101	1
1527840190.252355000	57.9314	389	1
1527840190.252416000	57.9314	260	1
1527840190.270944000	57.95	87	0
1527840190.399531000	58.0786	257	0
1527840190.400932000	58.08	148	0
1527840190.403745000	58.0828	104	1
1527840190.404095000	58.0831	92	0
1527840190.405599000	58.0846	247	0
1527840190.407679000	58.0867	101	1
1527840190.489133000	58.1682	388	1
1527840190.489193000	58.1682	257	1
1527840190.507733000	58.1868	87	0
1527840190.614006000	58.293	255	0
1527840190.615472000	58.2945	148	0
1527840190.617727000	58.2967	104	1
1527840190.617745000	58.2968	92	0
1527840190.619239000	58.2983	331	0
1527840190.621778000	58.3008	101	1
1527840190.779326000	58.4583	490	1
1527840190.779387000	58.4584	261	1
1527840190.796936000	58.476	87	0
1527840191.066151000	58.7452	235	0
1527840191.067635000	58.7467	148	0
1527840191.069836000	58.7489	104	1
1527840191.070302000	58.7493	92	0
1527840191.071765000	58.7508	118	0
1527840191.073809000	58.7528	101	1
1527840191.199882000	58.8789	393	1
1527840191.199970000	58.879	262	1
1527840191.217885000	58.8969	87	0
1527840191.342478000	59.0215	235	0
1527840191.343971000	59.023	148	0
1527840191.346833000	59.0259	104	1
1527840191.347258000	59.0263	92	0
1527840191.348751000	59.0278	90	0
1527840191.350735000	59.0298	101	1
1527840192.013411000	59.6924	390	1
1527840192.013509000	59.6925	256	1
1527840192.031676000	59.7107	87	0
1527840192.037174000	59.7162	87	0
1527840192.203804000	59.8828	257	0
1527840192.205285000	59.8843	148	0
1527840192.207941000	59.887	107	1
1527840192.218804000	59.8978	92	0
1527840192.220321000	59.8993	272	0
1527840192.222887000	59.9019	101	1
1527840192.381229000	60.0602	495	1
1527840192.381292000	60.0603	257	1
1527840192.399481000	60.0785	87	0
1527840192.522196000	60.2012	255	0
1527840192.523734000	60.2028	148	0
1527840192.525898000	60.2049	104	1
1527840192.526707000	60.2057	92	0
1527840192.528201000	60.2072	139	0
1527840192.530893000	60.2099	101	1
1527840192.830705000	60.5097	402	1
1527840192.830800000	60.5098	259	1
1527840192.859858000	60.5389	87	0
1527840192.977379000	60.6564	234	0
1527840192.978856000	60.6579	148	0
1527840192.980861000	60.6599	104	1
1527840192.981694000	60.6607	92	0
1527840192.983273000	60.6623	230	0
1527840192.985827000	60.6648	101	1
1527840193.226480000	60.9055	393	1
1527840193.226551000	60.9056	260	1
1527840193.244698000	60.9237	87	0
1527840193.357958000	61.037	332	0
1527840193.359428000	61.0384	148	0
1527840193.361882000	61.0409	104	1
1527840193.369345000	61.0484	92	0
1527840193.370795000	61.0498	144	0
1527840193.372960000	61.052	101	1
1527840193.669297000	61.3483	1018	1
1527840193.669360000	61.3484	261	1
1527840193.702121000	61.3811	87	0
1527840194.015834000	61.6949	279	0
1527840194.017316000	61.6963	148	0
1527840194.019991000	61.699	104	1
1527840194.020075000	61.6991	92	0
1527840194.021684000	61.7007	106	0
1527840194.023991000	61.703	101	1
1527840194.119089000	61.7981	601	1
1527840194.119144000	61.7982	256	1
1527840194.140372000	61.8194	87	0
1527840194.240204000	61.9192	299	0
1527840194.241675000	61.9207	148	0
1527840194.244087000	61.9231	104	1
1527840194.244224000	61.9232	92	0
1527840194.245790000	61.9248	205	0
1527840194.247982000	61.927	101	1
1527840194.350283000	62.0293	529	1
1527840194.350344000	62.0294	262	1
1527840194.368729000	62.0477	87	0
1527840194.481842000	62.1609	232	0
1527840194.483373000	62.1624	148	0
1527840194.485638000	62.1647	92	0
1527840194.485938000	62.165	107	1
1527840194.487161000	62.1662	175	0
1527840194.490991000	62.17	98	1
1527840194.630109000	62.3091	391	1
1527840194.630629000	62.3096	258	1
1527840194.648233000	62.3273	87	0
1527840194.756938000	62.436	255	0
1527840194.758430000	62.4374	148	0
1527840194.760974000	62.44	104	1
1527840194.762696000	62.4417	92	0
1527840194.764251000	62.4433	309	0
1527840194.765980000	62.445	101	1
1527840195.039660000	62.7187	388	1
1527840195.039747000	62.7188	260	1
1527840195.057968000	62.737	87	0
1527840195.329999000	63.009	255	0
1527840195.331536000	63.0106	148	0
1527840195.334005000	63.013	104	1
1527840195.337052000	63.0161	92	0
1527840195.338621000	63.0176	254	0
1527840195.340992000	63.02	101	1
1527840195.509358000	63.1884	493	1
1527840195.509452000	63.1885	259	1
1527840195.536803000	63.2158	87	0
1527840195.842592000	63.5216	331	0
1527840195.844135000	63.5232	148	0
1527840195.845643000	63.5247	92	0
1527840195.846022000	63.525	107	1
1527840195.847144000	63.5262	320	0
1527840195.850217000	63.5292	331	0
1527840195.851019000	63.53	101	1
1527840196.008406000	63.6874	391	1
1527840196.008466000	63.6875	263	1
1527840196.027096000	63.7061	87	0
1527840196.174572000	63.8536	232	0
1527840196.175999000	63.855	148	0
1527840196.178065000	63.8571	104	1
1527840196.178799000	63.8578	92	0
1527840196.180297000	63.8593	332	0
1527840196.182054000	63.8611	101	1
1527840196.280302000	63.9593	388	1
1527840196.280371000	63.9594	260	1
1527840196.298191000	63.9772	87	0
1527840196.398943000	64.078	232	0
1527840196.400426000	64.0794	148	0
1527840196.403052000	64.0821	104	1
1527840196.403722000	64.0827	92	0
1527840196.405222000	64.0842	166	0
1527840196.407012000	64.086	101	1
1527840196.618479000	64.2975	388	1
1527840196.618569000	64.2976	260	1
1527840196.637719000	64.3167	87	0
1527840196.749458000	64.4285	257	0
1527840196.750930000	64.4299	148	0
1527840196.753081000	64.4321	104	1
1527840196.753754000	64.4328	92	0
1527840196.755249000	64.4343	218	0
1527840196.757071000	64.4361	101	1
1527840197.068354000	64.7474	492	1
1527840197.068446000	64.7475	263	1
1527840197.087577000	64.7666	87	0
1527840197.188507000	64.8675	235	0
1527840197.189949000	64.869	148	0
1527840197.192159000	64.8712	104	1
1527840197.193437000	64.8725	92	0
1527840197.194942000	64.874	148	0
1527840197.197143000	64.8762	101	1
1527840197.295011000	64.974	407	1
1527840197.295135000	64.9742	262	1
1527840197.313492000	64.9925	87	0
1527840197.409962000	65.089	232	0
1527840197.411554000	65.0906	148	0
1527840197.414166000	65.0932	104	1
1527840197.414764000	65.0938	92	0
1527840197.416262000	65.0953	325	0
1527840197.418195000	65.0972	101	1
1527840197.732839000	65.4119	387	1
1527840197.732900000	65.4119	259	1
1527840197.752131000	65.4312	87	0
1527840197.864117000	65.5431	257	0
1527840197.865592000	65.5446	148	0
1527840197.868199000	65.5472	104	1
1527840197.868654000	65.5477	92	0
1527840197.870140000	65.5492	186	0
1527840197.872187000	65.5512	101	1
1527840198.013199000	65.6922	1021	1
1527840198.013262000	65.6923	261	1
1527840198.034786000	65.7138	87	0
1527840198.191738000	65.8708	234	0
1527840198.193274000	65.8723	148	0
1527840198.195150000	65.8742	104	1
1527840198.196573000	65.8756	92	0
1527840198.198070000	65.8771	277	0
1527840198.200132000	65.8792	101	1
1527840198.363524000	66.0425	597	1
1527840198.363615000	66.0426	259	1
1527840198.382595000	66.0616	87	0
1527840198.492204000	66.1712	234	0
1527840198.493817000	66.1728	148	0
1527840198.496223000	66.1752	104	1
1527840198.496828000	66.1758	92	0
1527840198.498319000	66.1773	298	0
1527840198.500149000	66.1792	101	1
1527840198.783747000	66.4628	532	1
1527840198.783808000	66.4628	260	1
1527840198.812075000	66.4911	87	0
1527840198.912015000	66.591	360	0
1527840198.913599000	66.5926	148	0
1527840198.916278000	66.5953	104	1
1527840198.916317000	66.5953	92	0
1527840198.917905000	66.5969	195	0
1527840198.920262000	66.5993	101	1
1527840199.213413000	66.8924	394	1
1527840199.213500000	66.8925	265	1
1527840199.232000000	66.911	87	0
1527840199.349666000	67.0287	258	0
1527840199.351152000	67.0302	148	0
1527840199.353284000	67.0323	104	1
1527840199.353509000	67.0325	92	0
1527840199.354952000	67.034	257	0
1527840199.357302000	67.0363	101	1
1527840199.604279000	67.2833	389	1
1527840199.604369000	67.2834	262	1
1527840199.623203000	67.3022	87	0
1527840199.735175000	67.4142	323	0
1527840199.736653000	67.4157	148	0
1527840199.739306000	67.4183	104	1
1527840199.740276000	67.4193	92	0
1527840199.741823000	67.4208	89	0
1527840199.744290000	67.4233	101	1
1527840199.983671000	67.6627	494	1
1527840199.983763000	67.6628	258	1
1527840200.003673000	67.6827	87	0
1527840200.122922000	67.8019	234	0
1527840200.124414000	67.8034	148	0
1527840200.127326000	67.8063	104	1
1527840200.127365000	67.8064	92	0
1527840200.128935000	67.808	308	0
1527840200.131312000	67.8103	101	1
1527840200.952913000	68.6319	388	1
1527840200.952978000	68.632	261	1
1527840200.971343000	68.6504	87	0
1527840201.076950000	68.756	255	0
1527840201.078430000	68.7574	148	0
1527840201.080441000	68.7595	92	0
1527840201.081314000	68.7603	107	1
1527840201.081971000	68.761	250	0
1527840201.085279000	68.7643	98	1
1527840201.246742000	68.9258	387	1
1527840201.246829000	68.9258	260	1
1527840201.265646000	68.9447	87	0
1527840201.427903000	69.1069	258	0
1527840201.429368000	69.1084	148	0
1527840201.431604000	69.1106	104	1
1527840201.431849000	69.1109	371	1
1527840201.431913000	69.1109	1412	1
1527840201.431937000	69.111	1412	1
1527840201.431967000	69.111	1412	1
1527840201.432005000	69.111	631	1
1527840201.432664000	69.1117	92	0
1527840201.434216000	69.1132	339	0
1527840201.436383000	69.1154	101	1
1527840201.454396000	69.1334	87	0
1527840201.544574000	69.2236	416	0
1527840201.548408000	69.2274	101	1
1527840201.551364000	69.2304	80	0
1527840201.555405000	69.2344	98	1
1527840202.325648000	70.0047	495	1
1527840202.325732000	70.0048	264	1
1527840202.347854000	70.0269	87	0
1527840202.483176000	70.1622	304	0
1527840202.484654000	70.1637	148	0
1527840202.486750000	70.1658	92	0
1527840202.487463000	70.1665	107	1
1527840202.488271000	70.1673	139	0
1527840202.492452000	70.1715	98	1
1527840202.536148000	70.2152	402	1
1527840202.536239000	70.2153	260	1
1527840202.554441000	70.2335	87	0
1527840202.654782000	70.3338	257	0
1527840202.656328000	70.3353	148	0
1527840202.658473000	70.3375	104	1
1527840202.659038000	70.3381	92	0
1527840202.660586000	70.3396	270	0
1527840202.662458000	70.3415	101	1
1527840202.785895000	70.4649	391	1
1527840202.785971000	70.465	267	1
1527840202.805394000	70.4844	87	0
1527840203.112136000	70.7912	232	0
1527840203.113674000	70.7927	148	0
1527840203.115929000	70.7949	92	0
1527840203.116499000	70.7955	107	1
1527840203.117450000	70.7965	186	0
1527840203.121416000	70.8004	98	1
1527840203.239145000	70.9182	1019	1
1527840203.239236000	70.9183	270	1
1527840203.258492000	70.9375	87	0
1527840203.263668000	70.9427	87	0
1527840203.386653000	71.0657	234	0
1527840203.388248000	71.0673	148	0
1527840203.390510000	71.0695	107	1
1527840203.391626000	71.0706	92	0
1527840203.393190000	71.0722	259	0
1527840203.395430000	71.0745	101	1
1527840203.463610000	71.1426	601	1
1527840203.463656000	71.1427	259	1
1527840203.494898000	71.1739	87	0
1527840203.653000000	71.332	255	0
1527840203.654486000	71.3335	148	0
1527840203.656524000	71.3355	104	1
1527840203.659098000	71.3381	92	0
1527840203.660575000	71.3396	245	0
1527840203.662439000	71.3415	101	1
1527840203.906952000	71.586	531	1
1527840203.907044000	71.5861	260	1
1527840203.924787000	71.6038	87	0
1527840204.027035000	71.7061	232	0
1527840204.028509000	71.7075	148	0
1527840204.030564000	71.7096	104	1
1527840204.031642000	71.7107	92	0
1527840204.033190000	71.7122	113	0
1527840204.035540000	71.7146	101	1
1527840204.288058000	71.9671	391	1
1527840204.288119000	71.9671	262	1
1527840204.306021000	71.985	87	0
1527840204.411219000	72.0902	336	0
1527840204.412687000	72.0917	148	0
1527840204.415587000	72.0946	104	1
1527840204.415803000	72.0948	92	0
1527840204.417296000	72.0963	126	0
1527840204.419564000	72.0986	101	1
1527840204.434219000	72.1132	472	1
1527840204.434320000	72.1133	1412	1
1527840204.434357000	72.1134	1412	1
1527840204.434390000	72.1134	1412	1
1527840204.434426000	72.1134	1412	1
1527840204.434512000	72.1135	1412	1
1527840204.434536000	72.1136	1412	1
1527840204.434559000	72.1136	1412	1
1527840204.434604000	72.1136	1412	1
1527840204.434639000	72.1137	1412	1
1527840204.434674000	72.1137	1412	1
1527840204.434707000	72.1137	1412	1
1527840204.434742000	72.1138	1412	1
1527840204.434777000	72.1138	1412	1
1527840204.434800000	72.1138	141	1
1527840204.453612000	72.1326	87	0
1527840204.457687000	72.1367	87	0
1527840204.556795000	72.2358	342	1
1527840204.556859000	72.2359	261	1
1527840204.574963000	72.254	87	0
1527840204.687967000	72.367	281	0
1527840204.689440000	72.3685	148	0
1527840204.691515000	72.3705	104	1
1527840204.693026000	72.372	92	0
1527840204.694523000	72.3735	198	0
1527840204.696497000	72.3755	101	1
1527840204.725352000	72.4044	424	0
1527840204.729507000	72.4085	98	1
1527840204.732230000	72.4112	80	0
1527840204.735520000	72.4145	98	1
1527840204.788073000	72.4671	388	1
1527840204.788168000	72.4672	261	1
1527840204.806151000	72.4852	87	0
1527840204.925730000	72.6047	255	0
1527840204.927214000	72.6062	148	0
1527840204.929524000	72.6085	104	1
1527840204.930286000	72.6093	92	0
1527840204.931777000	72.6108	198	0
1527840204.933520000	72.6125	101	1
1527840205.037876000	72.7169	392	1
1527840205.037968000	72.717	263	1
1527840205.056750000	72.7358	87	0
1527840205.160397000	72.8394	234	0
1527840205.161834000	72.8409	148	0
1527840205.164577000	72.8436	92	0
1527840205.164686000	72.8437	104	1
1527840205.166095000	72.8451	236	0
1527840205.168532000	72.8476	101	1
1527840205.287122000	72.9661	388	1
1527840205.287198000	72.9662	260	1
1527840205.305604000	72.9846	87	0
1527840205.314765000	72.9938	87	0
1527840205.430460000	73.1095	258	0
1527840205.431929000	73.1109	148	0
1527840205.434538000	73.1136	107	1
1527840205.435105000	73.1141	92	0
1527840205.436599000	73.1156	253	0
1527840205.438532000	73.1176	101	1
1527840205.497993000	73.177	511	1
1527840205.498078000	73.1771	264	1
1527840205.516620000	73.1956	87	0
1527840205.622182000	73.3012	255	0
1527840205.623718000	73.3027	148	0
1527840205.625643000	73.3047	104	1
1527840205.626302000	73.3053	92	0
1527840205.627793000	73.3068	325	0
1527840205.629548000	73.3086	101	1
1527840205.727364000	73.4064	387	1
1527840205.727456000	73.4065	262	1
1527840205.746540000	73.4256	87	0
1527840205.848159000	73.5272	238	0
1527840205.849565000	73.5286	148	0
1527840205.852655000	73.5317	104	1
1527840205.852847000	73.5319	92	0
1527840205.854289000	73.5333	159	0
1527840205.856582000	73.5356	101	1
1527840206.145333000	73.8244	392	1
1527840206.145426000	73.8244	269	1
1527840206.163949000	73.843	87	0
1527840206.263885000	73.9429	307	0
1527840206.265369000	73.9444	148	0
1527840206.267727000	73.9467	104	1
1527840206.268636000	73.9477	92	0
1527840206.270104000	73.9491	173	0
1527840206.272674000	73.9517	101	1
1527840206.595287000	74.2743	1017	1
1527840206.595345000	74.2744	264	1
1527840206.614605000	74.2936	87	0
1527840206.729964000	74.409	257	0
1527840206.731474000	74.4105	148	0
1527840206.733696000	74.4127	104	1
1527840206.736035000	74.4151	92	0
1527840206.737569000	74.4166	179	0
1527840206.739695000	74.4187	101	1
1527840207.046003000	74.725	601	1
1527840207.046075000	74.7251	270	1
1527840207.078417000	74.7574	87	0
1527840207.193879000	74.8729	232	0
1527840207.195351000	74.8744	148	0
1527840207.197734000	74.8768	104	1
1527840207.198388000	74.8774	92	0
1527840207.199832000	74.8789	335	0
1527840207.201667000	74.8807	101	1
1527840207.271785000	74.9508	531	1
1527840207.271849000	74.9509	259	1
1527840207.291227000	74.9702	87	0
1527840207.394471000	75.0735	234	0
1527840207.395958000	75.075	148	0
1527840207.398609000	75.0776	92	0
1527840207.398670000	75.0777	104	1
1527840207.400122000	75.0791	179	0
1527840207.402667000	75.0817	101	1
1527840208.582436000	76.2615	388	1
1527840208.582521000	76.2615	263	1
1527840208.601341000	76.2804	87	0
1527840208.729037000	76.4081	258	0
1527840208.730501000	76.4095	148	0
1527840208.732754000	76.4118	104	1
1527840208.733107000	76.4121	92	0
1527840208.734603000	76.4136	340	0
1527840208.736804000	76.4158	101	1
1527840208.830033000	76.5091	389	1
1527840208.830132000	76.5092	269	1
1527840208.848151000	76.5272	87	0
1527840208.973577000	76.6526	232	0
1527840208.975044000	76.6541	148	0
1527840208.977085000	76.6561	92	0
1527840208.977760000	76.6568	107	1
1527840208.978620000	76.6576	193	0
1527840208.981739000	76.6608	98	1
1527840209.050246000	76.7293	489	1
1527840209.050355000	76.7294	263	1
1527840209.068806000	76.7478	87	0
1527840209.194211000	76.8732	337	0
1527840209.195685000	76.8747	148	0
1527840209.197850000	76.8769	104	1
1527840209.198472000	76.8775	92	0
1527840209.199896000	76.8789	182	0
1527840209.201846000	76.8809	101	1
1527840209.265040000	76.9441	389	1
1527840209.265126000	76.9441	264	1
1527840209.283315000	76.9623	87	0
1527840209.385418000	77.0644	258	0
1527840209.386886000	77.0659	148	0
1527840209.388770000	77.0678	104	1
1527840209.390578000	77.0696	92	0
1527840209.392076000	77.0711	340	0
1527840209.393814000	77.0728	101	1
1527840209.521018000	77.2	393	1
1527840209.521109000	77.2001	262	1
1527840209.538840000	77.2179	87	0
1527840209.662993000	77.342	257	0
1527840209.664518000	77.3435	148	0
1527840209.665938000	77.345	92	0
1527840209.666890000	77.3459	107	1
1527840209.667472000	77.3465	284	0
1527840209.670808000	77.3498	98	1
1527840209.968996000	77.648	391	1
1527840209.969087000	77.6481	277	1
1527840210.002956000	77.682	391	1
1527840210.011564000	77.6906	87	0
1527840210.021173000	77.7002	87	0
1527840210.116430000	77.7954	276	0
1527840210.117863000	77.7969	148	0
1527840210.119919000	77.7989	107	1
1527840210.122643000	77.8017	92	0
1527840210.124192000	77.8032	163	0
1527840210.126891000	77.8059	101	1
1527840210.400179000	78.0792	509	1
1527840210.400262000	78.0793	267	1
1527840210.419594000	78.0986	87	0
1527840210.688800000	78.3678	281	0
1527840210.690272000	78.3693	148	0
1527840210.692869000	78.3719	104	1
1527840210.693777000	78.3728	92	0
1527840210.695294000	78.3743	169	0
1527840210.697859000	78.3769	101	1
1527840210.851218000	78.5302	393	1
1527840210.851303000	78.5303	273	1
1527840210.869681000	78.5487	87	0
1527840210.970518000	78.6495	235	0
1527840210.971982000	78.651	148	0
1527840210.973862000	78.6529	104	1
1527840210.975350000	78.6544	92	0
1527840210.976851000	78.6559	286	0
1527840210.978859000	78.6579	101	1
1527840211.282408000	78.9614	1020	1
1527840211.282498000	78.9615	269	1
1527840211.300413000	78.9794	87	0
1527840211.402776000	79.0818	257	0
1527840211.404261000	79.0833	148	0
1527840211.406070000	79.0851	92	0
1527840211.406901000	79.0859	107	1
1527840211.407594000	79.0866	245	0
1527840211.410891000	79.0899	98	1
1527840211.715471000	79.3945	400	1
1527840211.715535000	79.3946	267	1
1527840211.733550000	79.4126	87	0
1527840211.856439000	79.5355	254	0
1527840211.857917000	79.5369	148	0
1527840211.859986000	79.539	104	1
1527840211.860953000	79.54	92	0
1527840211.862513000	79.5415	206	0
1527840211.864971000	79.544	101	1
1527840215.551287000	83.2303	584	1
1527840215.551361000	83.2304	259	1
1527840215.569687000	83.2487	87	0
1527840215.687819000	83.3668	259	0
1527840215.689376000	83.3684	148	0
1527840215.691826000	83.3708	104	1
1527840215.693968000	83.373	92	0
1527840215.695518000	83.3745	164	0
1527840215.697723000	83.3767	101	1
1527840216.040155000	83.7192	531	1
1527840216.040232000	83.7193	261	1
1527840216.058958000	83.738	87	0
1527840216.178763000	83.8578	304	0
1527840216.180248000	83.8593	148	0
1527840216.182839000	83.8619	104	1
1527840216.183774000	83.8628	92	0
1527840216.185266000	83.8643	123	0
1527840216.187834000	83.8669	101	1
1527840217.301452000	84.9805	390	1
1527840217.301518000	84.9805	259	1
1527840217.320480000	84.9995	87	0
1527840217.438596000	85.1176	257	0
1527840217.440038000	85.1191	148	0
1527840217.442915000	85.1219	104	1
1527840217.443779000	85.1228	92	0
1527840217.445269000	85.1243	251	0
1527840217.447888000	85.1269	101	1
1527840217.680248000	85.3593	490	1
1527840217.680339000	85.3594	259	1
1527840217.698231000	85.3773	87	0
1527840217.810548000	85.4896	257	0
1527840217.812030000	85.4911	148	0
1527840217.813888000	85.4929	104	1
1527840217.813901000	85.4929	92	0
1527840217.815459000	85.4945	87	0
1527840217.817928000	85.4969	101	1
1527840219.586200000	87.2652	369	1
1527840219.586295000	87.2653	1412	1
1527840219.586334000	87.2654	1412	1
1527840219.586392000	87.2654	1412	1
1527840219.586413000	87.2654	783	1
1527840219.606563000	87.2856	87	0
1527840219.721750000	87.4008	415	0
1527840219.725625000	87.4046	101	1
1527840219.729511000	87.4085	80	0
1527840219.733626000	87.4126	98	1
1527840219.786732000	87.4658	391	1
1527840219.786824000	87.4658	258	1
1527840219.805529000	87.4845	87	0
1527840219.921282000	87.6003	334	0
1527840219.922820000	87.6018	148	0
1527840219.924806000	87.6038	92	0
1527840219.925646000	87.6047	107	1
1527840219.926321000	87.6053	143	0
1527840219.929636000	87.6087	98	1
1527840220.042865000	87.7219	387	1
1527840220.042959000	87.722	259	1
1527840220.061483000	87.7405	87	0
1527840220.161454000	87.8405	258	0
1527840220.162949000	87.842	148	0
1527840220.165668000	87.8447	104	1
1527840220.169581000	87.8486	92	0
1527840220.171025000	87.85	253	0
1527840220.173650000	87.8527	101	1
1527840220.404129000	88.0831	510	1
1527840220.404214000	88.0832	266	1
1527840220.423763000	88.1028	87	0
1527840220.529331000	88.2084	255	0
1527840220.530805000	88.2098	148	0
1527840220.533220000	88.2122	92	0
1527840220.533689000	88.2127	107	1
1527840220.534654000	88.2137	298	0
1527840220.538672000	88.2177	98	1
1527840220.673145000	88.3522	388	1
1527840220.673234000	88.3523	259	1
1527840220.691470000	88.3705	87	0
1527840220.698783000	88.3778	87	0
1527840220.805453000	88.4845	276	0
1527840220.806941000	88.486	148	0
1527840220.809694000	88.4887	107	1
1527840220.810473000	88.4895	92	0
1527840220.811946000	88.491	156	0
1527840220.814688000	88.4937	101	1
1527840220.922851000	88.6019	388	1
1527840220.922939000	88.602	261	1
1527840220.944488000	88.6235	87	0
1527840221.221323000	88.9003	257	0
1527840221.222866000	88.9019	148	0
1527840221.224732000	88.9038	104	1
1527840221.225391000	88.9044	92	0
1527840221.226893000	88.9059	278	0
1527840221.228676000	88.9077	101	1
1527840221.454019000	89.133	1016	1
1527840221.454112000	89.1331	261	1
1527840221.473799000	89.1528	87	0
1527840221.593779000	89.2728	258	0
1527840221.595287000	89.2743	148	0
1527840221.597754000	89.2768	104	1
1527840221.598614000	89.2776	92	0
1527840221.600113000	89.2791	333	0
1527840221.602712000	89.2817	101	1
1527840221.866277000	89.5453	405	1
1527840221.866338000	89.5454	263	1
1527840221.886436000	89.5655	87	0
1527840221.904611000	89.5836	87	0
1527840222.001222000	89.6802	257	0
1527840222.002729000	89.6817	148	0
1527840222.004777000	89.6838	107	1
1527840222.005942000	89.685	92	0
1527840222.007465000	89.6865	278	0
1527840222.009756000	89.6888	101	1
1527840222.115949000	89.795	589	1
1527840222.116017000	89.795	260	1
1527840222.133896000	89.8129	87	0
1527840222.239357000	89.9184	232	0
1527840222.240801000	89.9198	148	0
1527840222.242946000	89.922	92	0
1527840222.243787000	89.9228	107	1
1527840222.244495000	89.9235	91	0
1527840222.247768000	89.9268	98	1
1527840222.367351000	90.0464	528	1
1527840222.367442000	90.0465	258	1
1527840222.385916000	90.0649	87	0
1527840222.487666000	90.1667	232	0
1527840222.489147000	90.1682	148	0
1527840222.491234000	90.1703	92	0
1527840222.491800000	90.1708	107	1
1527840222.492875000	90.1719	251	0
1527840222.496776000	90.1758	98	1
1527840222.578008000	90.257	392	1
1527840222.578107000	90.2571	262	1
1527840222.596220000	90.2752	87	0
1527840222.883011000	90.562	261	0
1527840222.884545000	90.5636	148	0
1527840222.885964000	90.565	92	0
1527840222.886834000	90.5659	107	1
1527840222.887490000	90.5665	133	0
1527840222.890742000	90.5698	98	1
1527840223.417139000	91.0962	490	1
1527840223.417232000	91.0963	262	1
1527840223.435801000	91.1148	87	0
1527840223.819354000	91.4984	327	0
1527840223.820825000	91.4998	148	0
1527840223.822803000	91.5018	104	1
1527840223.824266000	91.5033	92	0
1527840223.825741000	91.5048	85	0
1527840223.827791000	91.5068	101	1
1527840223.928358000	91.6074	392	1
1527840223.928451000	91.6075	261	1
1527840223.948902000	91.6279	87	0
1527840224.057495000	91.7365	232	0
1527840224.058951000	91.738	148	0
1527840224.061742000	91.7408	92	0
1527840224.061872000	91.7409	104	1
1527840224.063312000	91.7423	188	0
1527840224.065880000	91.7449	101	1
1527840224.249181000	91.9282	388	1
1527840224.249275000	91.9283	261	1
1527840224.268853000	91.9479	87	0
1527840224.401132000	92.0802	235	0
1527840224.402798000	92.0818	148	0
1527840224.404914000	92.0839	104	1
1527840224.405504000	92.0845	92	0
1527840224.406941000	92.086	138	0
1527840224.408840000	92.0879	101	1
1527840224.685134000	92.3642	389	1
1527840224.685226000	92.3642	262	1
1527840224.703557000	92.3826	87	0
1527840224.816425000	92.4954	255	0
1527840224.817885000	92.4969	148	0
1527840224.819945000	92.499	104	1
1527840224.820883000	92.4999	92	0
1527840224.822375000	92.5014	191	0
1527840224.824918000	92.5039	101	1
1527840225.137975000	92.817	505	1
1527840225.138061000	92.8171	262	1
1527840225.157987000	92.837	87	0
1527840225.277126000	92.9561	235	0
1527840225.278596000	92.9576	148	0
1527840225.280963000	92.96	104	1
1527840225.281964000	92.961	92	0
1527840225.283582000	92.9626	323	0
1527840225.285956000	92.965	101	1
1527840225.456445000	93.1355	389	1
1527840225.456535000	93.1356	262	1
1527840225.474433000	93.1535	87	0
1527840225.591153000	93.2702	359	0
1527840225.592694000	93.2717	148	0
1527840225.594897000	93.2739	104	1
1527840225.596085000	93.2751	92	0
1527840225.597580000	93.2766	297	0
1527840225.599959000	93.279	101	1
1527840225.918198000	93.5972	392	1
1527840225.918255000	93.5973	266	1
1527840225.940442000	93.6195	87	0
1527840226.061950000	93.741	255	0
1527840226.063566000	93.7426	148	0
1527840226.066011000	93.745	104	1
1527840226.066622000	93.7456	92	0
1527840226.068117000	93.7471	110	0
1527840226.069980000	93.749	101	1
1527840226.543318000	94.2223	1019	1
1527840226.543422000	94.2224	265	1
1527840226.561234000	94.2403	87	0
1527840226.664131000	94.3432	257	0
1527840226.665661000	94.3447	148	0
1527840226.667968000	94.347	104	1
1527840226.669931000	94.349	92	0
1527840226.671428000	94.3504	333	0
1527840226.673955000	94.353	101	1
1527840226.752637000	94.4317	400	1
1527840226.752720000	94.4317	262	1
1527840226.771180000	94.4502	87	0
1527840226.890195000	94.5692	274	0
1527840226.891674000	94.5707	148	0
1527840226.893990000	94.573	104	1
1527840226.894811000	94.5738	92	0
1527840226.896307000	94.5753	161	0
1527840226.898979000	94.578	101	1
1527840227.130264000	94.8093	584	1
1527840227.130343000	94.8094	261	1
1527840227.148611000	94.8276	87	0
1527840227.274408000	94.9534	257	0
1527840227.275938000	94.955	148	0
1527840227.277412000	94.9564	92	0
1527840227.278028000	94.957	107	1
1527840227.278925000	94.9579	210	0
1527840227.283004000	94.962	98	1
1527840227.407064000	95.0861	531	1
1527840227.407130000	95.0861	258	1
1527840227.425419000	95.1044	87	0
1527840227.524977000	95.204	257	0
1527840227.526505000	95.2055	148	0
1527840227.529026000	95.208	104	1
1527840227.529357000	95.2084	92	0
1527840227.530850000	95.2099	263	0
1527840227.533011000	95.212	101	1
1527840227.633022000	95.312	392	1
1527840227.633110000	95.3121	262	1
1527840227.651808000	95.3308	87	0
1527840227.775677000	95.4547	257	0
1527840227.777152000	95.4562	148	0
1527840227.780060000	95.4591	104	1
1527840227.780237000	95.4593	92	0
1527840227.781731000	95.4608	270	0
1527840227.784029000	95.463	101	1
1527840228.192791000	95.8718	490	1
1527840228.192853000	95.8719	262	1
1527840228.211014000	95.89	87	0
1527840228.329114000	96.0081	234	0
1527840228.330650000	96.0097	148	0
1527840228.332725000	96.0117	92	0
1527840228.333083000	96.0121	107	1
1527840228.334245000	96.0133	298	0
1527840228.338082000	96.0171	98	1
1527840228.514577000	96.1936	388	1
1527840228.514657000	96.1937	262	1
1527840228.532999000	96.212	87	0
1527840228.631251000	96.3103	257	0
1527840228.632791000	96.3118	148	0
1527840228.635085000	96.3141	104	1
1527840228.635515000	96.3145	92	0
1527840228.636954000	96.316	115	0
1527840228.639060000	96.3181	101	1
1527840228.996361000	96.6754	389	1
1527840228.996439000	96.6755	265	1
1527840229.015850000	96.6949	87	0
1527840229.112683000	96.7917	236	0
1527840229.114135000	96.7932	148	0
1527840229.116172000	96.7952	104	1
1527840229.116715000	96.7957	92	0
1527840229.118140000	96.7972	263	0
1527840229.120187000	96.7992	101	1
[truncated: 395 more rows]
