# Supplementary material for: Method for multi-task learning fusion network traffic classification to address small sample labels
Source: Sci Rep. 2024 Jan 30;14:2518. doi: 10.1038/s41598-024-51933-8 (PMC10827795; doi:10.1038/s41598-024-51933-8)
Supplement: Supplementary file 2 — Supplementary Information 2. [file 41598_2024_51933_MOESM2_ESM.zip › QUIC Dataset/QUIC Dataset/pretraining/Google Doc/GoogleDoc-118.txt]

1527765311.028462000	0	296	1
1527765311.047289000	0.018827	85	0
1527765311.233505000	0.205043	349	0
1527765311.234880000	0.206418	1412	0
1527765311.236230000	0.207768	1412	0
1527765311.237557000	0.209095	109	1
1527765311.237587000	0.209125	1412	0
1527765311.238919000	0.210457	176	0
1527765311.240293000	0.211831	1412	0
1527765311.241640000	0.213178	1412	0
1527765311.243049000	0.214587	1412	0
1527765311.244366000	0.215904	184	0
1527765311.245741000	0.217279	1412	0
1527765311.247083000	0.218621	1412	0
1527765311.248131000	0.219669	106	1
1527765311.248425000	0.219963	1335	0
1527765311.249777000	0.221315	1412	0
1527765311.251119000	0.222657	1412	0
1527765311.252513000	0.224051	1412	0
1527765311.253625000	0.225163	124	1
1527765311.253817000	0.225355	184	0
1527765311.257599000	0.229137	100	1
1527765311.268794000	0.240332	1195	0
1527765311.271983000	0.243521	1412	0
1527765311.272494000	0.244032	103	1
1527765311.273404000	0.244942	1412	0
1527765311.274752000	0.24629	1412	0
1527765311.276101000	0.247639	1412	0
1527765311.277448000	0.248986	1412	0
1527765311.278548000	0.250086	100	1
1527765311.278791000	0.250329	1412	0
1527765311.280139000	0.251677	1412	0
1527765311.281490000	0.253028	1412	0
1527765311.282480000	0.254018	115	1
1527765311.282895000	0.254433	1412	0
1527765311.284246000	0.255784	1412	0
1527765311.285599000	0.257137	1412	0
1527765311.286923000	0.258461	607	0
1527765311.288292000	0.25983	1412	0
1527765311.289607000	0.261145	170	0
1527765311.290985000	0.262523	1412	0
1527765311.292384000	0.263922	1412	0
1527765311.293731000	0.265269	1412	0
1527765311.294892000	0.26643	106	1
1527765311.295046000	0.266584	188	0
1527765311.296425000	0.267963	1412	0
1527765311.297728000	0.269266	153	0
1527765311.299223000	0.270761	1412	0
1527765311.300570000	0.272108	1412	0
1527765311.302080000	0.273618	1412	0
1527765311.303363000	0.274901	118	1
1527765311.303473000	0.275011	900	0
1527765311.304832000	0.27637	1412	0
1527765311.306179000	0.277717	1412	0
1527765311.307597000	0.279135	121	1
1527765311.307661000	0.279199	1412	0
1527765311.308981000	0.280519	188	0
1527765311.310449000	0.281987	663	0
1527765311.311523000	0.283061	106	1
1527765311.311768000	0.283306	267	0
1527765311.315521000	0.287059	100	1
1527765311.777060000	0.748598	318	1
1527765311.777154000	0.748692	1412	1
1527765311.777190000	0.748728	918	1
1527765311.784719000	0.756257	219	1
1527765311.796290000	0.767828	87	0
1527765311.800015000	0.771553	87	0
1527765311.885848000	0.857386	439	0
1527765311.889120000	0.860658	80	0
1527765311.889655000	0.861193	109	1
1527765312.022831000	0.994369	217	1
1527765312.040775000	1.01231	87	0
1527765312.136111000	1.10765	326	0
1527765312.137484000	1.10902	1412	0
1527765312.138845000	1.11038	1412	0
1527765312.139574000	1.11111	106	1
1527765312.140193000	1.11173	1412	0
1527765312.141510000	1.11305	180	0
1527765312.142938000	1.11448	1412	0
1527765312.143565000	1.1151	109	1
1527765312.144282000	1.11582	1412	0
1527765312.145617000	1.11716	1071	0
1527765312.146932000	1.11847	92	0
1527765312.147535000	1.11907	106	1
1527765312.148279000	1.11982	198	0
1527765312.151563000	1.1231	100	1
1527765312.354756000	1.32629	411	0
1527765312.356121000	1.32766	1116	0
1527765312.357684000	1.32922	92	0
1527765312.359039000	1.33058	157	0
1527765312.376518000	1.34806	100	1
1527765312.385007000	1.35654	106	1
1527765313.664887000	2.63643	232	1
1527765313.683657000	2.65519	87	0
1527765314.035262000	3.0068	255	0
1527765314.036649000	3.00819	1412	0
1527765314.037984000	3.00952	999	0
1527765314.038679000	3.01022	109	1
1527765314.039296000	3.01083	92	0
1527765314.040645000	3.01218	118	0
1527765314.042657000	3.01419	103	1
1527765314.785440000	3.75698	1284	1
1527765314.785551000	3.75709	1412	1
1527765314.785587000	3.75713	1412	1
1527765314.785616000	3.75715	1412	1
1527765314.785639000	3.75718	1412	1
1527765314.785679000	3.75722	1412	1
1527765314.785741000	3.75728	1412	1
1527765314.785778000	3.75732	1412	1
1527765314.785812000	3.75735	1412	1
1527765314.785850000	3.75739	1412	1
1527765314.785886000	3.75742	1412	1
1527765314.785915000	3.75745	1412	1
1527765314.785962000	3.7575	1412	1
1527765314.785985000	3.75752	1293	1
1527765314.808749000	3.78029	87	0
1527765314.810096000	3.78163	87	0
1527765315.190058000	4.1616	466	0
1527765315.191397000	4.16294	80	0
1527765315.204993000	4.17653	109	1
1527765316.892608000	5.86415	326	1
1527765316.892702000	5.86424	1412	1
1527765316.892738000	5.86428	990	1
1527765316.899186000	5.87072	225	1
1527765316.899276000	5.87081	1412	1
1527765316.899315000	5.87085	1412	1
1527765316.899342000	5.87088	770	1
1527765316.906244000	5.87778	166	1
1527765316.906904000	5.87844	102	1
1527765316.912758000	5.8843	87	0
1527765316.920913000	5.89245	87	0
1527765316.923483000	5.89502	104	0
1527765316.927111000	5.89865	106	1
1527765317.068600000	6.04014	398	0
1527765317.071194000	6.04273	480	0
1527765317.072600000	6.04414	302	0
1527765317.073962000	6.0455	294	0
1527765317.075299000	6.04684	80	0
1527765317.077175000	6.04871	112	1
1527765317.080709000	6.05225	102	1
1527765317.086320000	6.05786	252	1
1527765317.099564000	6.0711	87	0
1527765317.106763000	6.0783	87	0
1527765317.325753000	6.29729	965	0
1527765317.327107000	6.29865	1412	0
1527765317.328455000	6.29999	1412	0
1527765317.329142000	6.30068	112	1
1527765317.329799000	6.30134	1412	0
1527765317.331133000	6.30267	180	0
1527765317.332544000	6.30408	1412	0
1527765317.333233000	6.30477	106	1
1527765317.333887000	6.30543	1356	0
1527765317.335241000	6.30678	1412	0
1527765317.336590000	6.30813	1412	0
1527765317.337933000	6.30947	1412	0
1527765317.338152000	6.30969	109	1
1527765317.339240000	6.31078	188	0
1527765317.340611000	6.31215	1225	0
1527765317.343197000	6.31474	103	1
1527765317.361409000	6.33295	1412	0
1527765317.362851000	6.33439	1412	0
1527765317.364204000	6.33574	1412	0
1527765317.365523000	6.33706	198	0
1527765317.366897000	6.33844	1412	0
1527765317.367768000	6.33931	109	1
1527765317.368249000	6.33979	731	0
1527765317.369615000	6.34115	1412	0
1527765317.370964000	6.3425	1412	0
1527765317.371140000	6.34268	109	1
1527765317.372364000	6.3439	1412	0
1527765317.373723000	6.34526	180	0
1527765317.375059000	6.3466	1412	0
1527765317.376407000	6.34794	1412	0
1527765317.377870000	6.34941	1412	0
1527765317.379220000	6.35076	1412	0
1527765317.380542000	6.35208	414	0
1527765317.381912000	6.35345	1412	0
1527765317.383361000	6.3549	1412	0
1527765317.384715000	6.35625	1412	0
1527765317.384825000	6.35636	127	1
1527765317.386070000	6.35761	1412	0
1527765317.387385000	6.35892	318	0
1527765317.388761000	6.3603	1412	0
1527765317.390111000	6.36165	1412	0
1527765317.390141000	6.36168	106	1
1527765317.391453000	6.36299	1412	0
1527765317.392841000	6.36438	1292	0
1527765317.394182000	6.36572	106	1
1527765317.394188000	6.36573	1412	0
1527765317.395536000	6.36707	1412	0
1527765317.396883000	6.36842	1412	0
1527765317.398128000	6.36967	106	1
1527765317.398224000	6.36976	1412	0
1527765317.399573000	6.37111	1412	0
1527765317.400918000	6.37246	1412	0
1527765317.402128000	6.37367	106	1
1527765317.402280000	6.37382	275	0
1527765317.403654000	6.37519	1412	0
1527765317.404999000	6.37654	1328	0
1527765317.406134000	6.37767	106	1
1527765317.406346000	6.37788	1412	0
1527765317.407697000	6.37924	1412	0
1527765317.410150000	6.38169	103	1
1527765317.412092000	6.38363	451	0
1527765317.416166000	6.3877	100	1
1527765317.463797000	6.43534	1412	0
1527765317.467138000	6.43868	100	1
1527765319.920463000	8.892	561	1
1527765319.920553000	8.89209	295	1
1527765319.922621000	8.89416	316	1
1527765319.922804000	8.89434	1412	1
1527765319.922845000	8.89438	1412	1
1527765319.922874000	8.89441	982	1
1527765319.938476000	8.91001	87	0
1527765319.943584000	8.91512	87	0
1527765319.972589000	8.94413	400	1
1527765319.991301000	8.96284	87	0
1527765320.075083000	9.04662	399	0
1527765320.078888000	9.05043	103	1
1527765320.080585000	9.05212	80	0
1527765320.083907000	9.05544	100	1
1527765320.105429000	9.07697	429	0
1527765320.106804000	9.07834	1400	0
1527765320.108194000	9.07973	513	0
1527765320.109219000	9.08076	106	1
1527765320.109566000	9.0811	592	0
1527765320.110915000	9.08245	635	0
1527765320.112317000	9.08386	467	0
1527765320.112983000	9.08452	106	1
1527765320.113665000	9.0852	697	0
1527765320.115004000	9.08654	484	0
1527765320.116358000	9.0879	835	0
1527765320.116904000	9.08844	103	1
1527765320.117701000	9.08924	649	0
1527765320.119304000	9.09084	519	0
1527765320.120637000	9.09218	439	0
1527765320.120869000	9.09241	109	1
1527765320.121986000	9.09352	701	0
1527765320.123481000	9.09502	616	0
1527765320.124801000	9.09634	558	0
1527765320.125865000	9.0974	106	1
1527765320.126148000	9.09769	654	0
1527765320.127490000	9.09903	583	0
1527765320.128838000	9.10038	689	0
1527765320.129859000	9.1014	106	1
1527765320.130166000	9.1017	277	0
1527765320.131503000	9.10304	103	0
1527765320.132896000	9.10443	206	0
1527765320.133864000	9.1054	106	1
1527765320.134232000	9.10577	92	0
1527765320.137862000	9.1094	100	1
1527765320.139054000	9.11059	110	0
1527765320.142883000	9.11442	100	1
1527765320.955201000	9.92674	399	1
1527765320.955292000	9.92683	110	1
1527765320.961916000	9.93345	304	1
1527765320.963734000	9.93527	477	1
1527765320.963776000	9.93531	88	1
1527765320.974159000	9.9457	87	0
1527765320.981424000	9.95296	87	0
1527765321.110438000	10.082	309	0
1527765321.111771000	10.0833	151	0
1527765321.115153000	10.0867	109	1
1527765321.116357000	10.0879	92	0
1527765321.117708000	10.0892	251	0
1527765321.119939000	10.0915	103	1
1527765321.134620000	10.1062	243	0
1527765321.135980000	10.1075	140	0
1527765321.137609000	10.1091	235	0
1527765321.138288000	10.1098	106	1
1527765321.138962000	10.1105	103	0
1527765321.140368000	10.1119	92	0
1527765321.141724000	10.1133	325	0
1527765321.143005000	10.1145	106	1
1527765321.143111000	10.1146	92	0
1527765321.144469000	10.116	321	0
1527765321.146938000	10.1185	103	1
1527765321.969840000	10.9414	485	1
1527765321.969916000	10.9415	95	1
1527765321.988445000	10.96	87	0
1527765322.124244000	11.0958	259	0
1527765322.125623000	11.0972	367	0
1527765322.127978000	11.0995	119	0
1527765322.127993000	11.0995	106	1
1527765322.131973000	11.1035	100	1
1527765322.286796000	11.2583	393	1
1527765322.286890000	11.2584	255	1
1527765322.305890000	11.2774	87	0
1527765322.802439000	11.774	373	1
1527765322.802580000	11.7741	1412	1
1527765322.802617000	11.7742	1412	1
1527765322.802656000	11.7742	1412	1
1527765322.802709000	11.7742	1412	1
1527765322.802731000	11.7743	1412	1
1527765322.802760000	11.7743	1412	1
1527765322.802807000	11.7743	1412	1
1527765322.802830000	11.7744	1412	1
1527765322.802866000	11.7744	1412	1
1527765322.802901000	11.7744	1412	1
1527765322.802937000	11.7745	1412	1
1527765322.802970000	11.7745	1412	1
1527765322.803013000	11.7746	1412	1
1527765322.803055000	11.7746	1412	1
1527765322.803090000	11.7746	1412	1
1527765322.803128000	11.7747	1412	1
1527765322.803163000	11.7747	1412	1
1527765322.803197000	11.7747	1412	1
1527765322.803233000	11.7748	1412	1
1527765322.803268000	11.7748	1412	1
1527765322.805038000	11.7766	1412	1
1527765322.805062000	11.7766	1412	1
1527765322.805084000	11.7766	1412	1
1527765322.805122000	11.7767	1412	1
1527765322.805151000	11.7767	1412	1
1527765322.805187000	11.7767	1412	1
1527765322.805232000	11.7768	1412	1
1527765322.805268000	11.7768	1412	1
1527765322.805308000	11.7768	1412	1
1527765322.805339000	11.7769	1412	1
1527765322.805377000	11.7769	1412	1
1527765322.805416000	11.777	1412	1
1527765322.805439000	11.777	1412	1
1527765322.805475000	11.777	298	1
1527765322.821356000	11.7929	87	0
1527765322.823363000	11.7949	87	0
1527765322.824730000	11.7963	287	0
1527765322.826058000	11.7976	146	0
1527765322.827660000	11.7992	100	0
1527765322.828030000	11.7996	115	1
1527765322.829174000	11.8007	87	0
1527765322.830502000	11.802	92	0
1527765322.831864000	11.8034	94	0
1527765322.834028000	11.8056	106	1
1527765322.873039000	11.8446	360	1
1527765322.874241000	11.8458	1265	1
1527765322.897030000	11.8686	87	0
1527765322.901394000	11.8729	377	1
1527765322.902175000	11.8737	87	0
1527765322.920233000	11.8918	87	0
1527765322.943684000	11.9152	366	1
1527765322.943755000	11.9153	255	1
1527765322.960409000	11.9319	386	0
1527765322.964049000	11.9356	100	1
1527765322.965711000	11.9372	87	0
1527765322.968628000	11.9402	80	0
1527765322.972048000	11.9436	103	1
1527765323.047709000	12.0192	274	0
1527765323.049042000	12.0206	118	0
1527765323.050471000	12.022	277	0
1527765323.051820000	12.0234	279	0
1527765323.052044000	12.0236	106	1
1527765323.053444000	12.025	92	0
1527765323.054920000	12.0265	159	0
1527765323.056055000	12.0276	106	1
1527765323.056332000	12.0279	92	0
1527765323.057689000	12.0292	288	0
1527765323.060482000	12.032	103	1
1527765323.115862000	12.0874	588	0
1527765323.117208000	12.0887	801	0
1527765323.118630000	12.0902	92	0
1527765323.119982000	12.0915	210	0
1527765323.120070000	12.0916	106	1
1527765323.124045000	12.0956	100	1
1527765323.140295000	12.1118	410	0
1527765323.141625000	12.1132	146	0
1527765323.144056000	12.1156	103	1
1527765323.144511000	12.116	92	0
1527765323.145871000	12.1174	278	0
1527765323.148075000	12.1196	103	1
1527765323.433451000	12.405	393	1
1527765323.433525000	12.4051	254	1
1527765323.451756000	12.4233	87	0
1527765323.538490000	12.51	259	0
1527765323.539814000	12.5114	146	0
1527765323.542162000	12.5137	106	1
1527765323.544146000	12.5157	92	0
1527765323.545501000	12.517	192	0
1527765323.548063000	12.5196	103	1
1527765323.703824000	12.6754	394	1
1527765323.703887000	12.6754	444	1
1527765323.723051000	12.6946	87	0
1527765323.836041000	12.8076	233	0
1527765323.837386000	12.8089	146	0
1527765323.840145000	12.8117	106	1
1527765323.841003000	12.8125	92	0
1527765323.842415000	12.814	242	0
1527765323.845178000	12.8167	103	1
1527765324.077616000	13.0492	583	1
1527765324.077694000	13.0492	253	1
1527765324.095982000	13.0675	87	0
1527765324.258589000	13.2301	236	0
1527765324.259915000	13.2315	146	0
1527765324.262115000	13.2337	106	1
1527765324.264341000	13.2359	92	0
1527765324.265696000	13.2372	337	0
1527765324.268109000	13.2396	103	1
1527765324.508427000	13.48	406	1
1527765324.508527000	13.4801	257	1
1527765324.526876000	13.4984	87	0
1527765324.858198000	13.8297	254	0
1527765324.859492000	13.831	146	0
1527765324.862199000	13.8337	106	1
1527765324.863312000	13.8349	92	0
1527765324.864663000	13.8362	170	0
1527765324.867150000	13.8387	103	1
1527765325.029963000	14.0015	390	1
1527765325.030041000	14.0016	260	1
1527765325.048519000	14.0201	87	0
1527765325.324427000	14.296	259	0
1527765325.325767000	14.2973	146	0
1527765325.328253000	14.2998	106	1
1527765325.328986000	14.3005	92	0
1527765325.330404000	14.3019	312	0
1527765325.333256000	14.3048	103	1
1527765325.530319000	14.5019	391	1
1527765325.530384000	14.5019	253	1
1527765325.550329000	14.5219	87	0
1527765325.636617000	14.6082	265	0
1527765325.638013000	14.6096	146	0
1527765325.640210000	14.6117	106	1
1527765325.642311000	14.6138	92	0
1527765325.643678000	14.6152	246	0
1527765325.646202000	14.6177	103	1
1527765325.879606000	14.8511	389	1
1527765325.879705000	14.8512	255	1
1527765325.897928000	14.8695	87	0
1527765325.902522000	14.8741	87	0
1527765326.080722000	15.0523	235	0
1527765326.082057000	15.0536	148	0
1527765326.084246000	15.0558	92	0
1527765326.084349000	15.0559	109	1
1527765326.085619000	15.0572	104	0
1527765326.088303000	15.0598	103	1
1527765326.342107000	15.3136	393	1
1527765326.342196000	15.3137	261	1
1527765326.362362000	15.3339	87	0
1527765326.525152000	15.4967	258	0
1527765326.526401000	15.4979	148	0
1527765326.529332000	15.5009	106	1
1527765326.529448000	15.501	92	0
1527765326.530861000	15.5024	248	0
1527765326.533311000	15.5048	103	1
1527765326.755747000	15.7273	394	1
1527765326.755810000	15.7273	263	1
1527765326.773208000	15.7447	87	0
1527765326.778136000	15.7497	87	0
1527765326.923072000	15.8946	233	0
1527765326.924402000	15.8959	148	0
1527765326.927189000	15.8987	92	0
1527765326.927330000	15.8989	112	1
1527765326.928568000	15.9001	296	0
1527765326.932276000	15.9038	100	1
1527765327.079583000	16.0511	1361	1
1527765327.079651000	16.0512	258	1
1527765327.098149000	16.0697	87	0
1527765327.241306000	16.2128	261	0
1527765327.242710000	16.2142	148	0
1527765327.245320000	16.2169	106	1
1527765327.245909000	16.2174	92	0
1527765327.247216000	16.2188	255	0
1527765327.249296000	16.2208	103	1
1527765327.600076000	16.5716	415	1
1527765327.600142000	16.5717	259	1
1527765327.619189000	16.5907	87	0
1527765327.778769000	16.7503	298	0
1527765327.780095000	16.7516	148	0
1527765327.782366000	16.7539	106	1
1527765327.783873000	16.7554	92	0
1527765327.785343000	16.7569	245	0
1527765327.787423000	16.759	103	1
1527765327.870926000	16.8425	388	1
1527765327.871019000	16.8426	258	1
1527765327.889908000	16.8614	87	0
1527765328.025270000	16.9968	235	0
1527765328.026622000	16.9982	148	0
1527765328.029417000	17.001	106	1
1527765328.029613000	17.0012	92	0
1527765328.030970000	17.0025	322	0
1527765328.033359000	17.0049	103	1
1527765328.170661000	17.1422	394	1
1527765328.170755000	17.1423	256	1
1527765328.189949000	17.1615	87	0
1527765328.344860000	17.3164	258	0
1527765328.346240000	17.3178	148	0
1527765328.348346000	17.3199	106	1
1527765328.349159000	17.3207	92	0
1527765328.350540000	17.3221	121	0
1527765328.352341000	17.3239	103	1
1527765328.661930000	17.6335	580	1
1527765328.662000000	17.6335	260	1
1527765328.684419000	17.656	87	0
1527765328.691753000	17.6633	87	0
1527765328.831391000	17.8029	258	0
1527765328.832785000	17.8043	148	0
1527765328.835380000	17.8069	109	1
1527765328.835935000	17.8075	92	0
1527765328.837282000	17.8088	97	0
1527765328.839384000	17.8109	103	1
1527765328.996945000	17.9685	401	1
1527765328.997032000	17.9686	261	1
1527765329.016395000	17.9879	87	0
1527765329.187221000	18.1588	400	0
1527765329.188526000	18.1601	148	0
1527765329.191460000	18.163	106	1
1527765329.192014000	18.1636	92	0
1527765329.193479000	18.165	194	0
1527765329.195454000	18.167	103	1
1527765329.437844000	18.4094	394	1
1527765329.437906000	18.4094	257	1
1527765329.455844000	18.4274	87	0
1527765329.607141000	18.5787	255	0
1527765329.608427000	18.58	148	0
1527765329.611468000	18.583	106	1
1527765329.612333000	18.5839	92	0
1527765329.613685000	18.5852	231	0
1527765329.616449000	18.588	103	1
1527765329.832937000	18.8045	388	1
1527765329.833031000	18.8046	256	1
1527765329.852097000	18.8236	87	0
1527765330.009694000	18.9812	233	0
1527765330.010965000	18.9825	148	0
1527765330.013454000	18.985	106	1
1527765330.016564000	18.9881	92	0
1527765330.017914000	18.9895	123	0
1527765330.020443000	18.992	103	1
1527765330.280029000	19.2516	391	1
1527765330.280121000	19.2517	260	1
1527765330.298015000	19.2696	87	0
1527765330.464699000	19.4362	256	0
1527765330.466043000	19.4376	148	0
1527765330.468485000	19.44	106	1
1527765330.469268000	19.4408	92	0
1527765330.470621000	19.4422	219	0
1527765330.472482000	19.444	103	1
1527765331.298898000	20.2704	389	1
1527765331.298969000	20.2705	256	1
1527765331.317389000	20.2889	87	0
1527765331.465444000	20.437	256	0
1527765331.466811000	20.4383	148	0
1527765331.469570000	20.4411	106	1
1527765331.470424000	20.442	92	0
1527765331.471816000	20.4434	160	0
1527765331.474559000	20.4461	103	1
1527765331.593377000	20.5649	389	1
1527765331.593449000	20.565	256	1
1527765331.613999000	20.5855	87	0
1527765331.767875000	20.7394	235	0
1527765331.769208000	20.7407	148	0
1527765331.771538000	20.7431	106	1
1527765331.772341000	20.7439	92	0
1527765331.773687000	20.7452	171	0
1527765331.775555000	20.7471	103	1
1527765332.008997000	20.9805	390	1
1527765332.009094000	20.9806	259	1
1527765332.028465000	21	87	0
1527765332.186627000	21.1582	264	0
1527765332.187974000	21.1595	148	0
1527765332.190578000	21.1621	106	1
1527765332.191371000	21.1629	92	0
1527765332.192901000	21.1644	214	0
1527765332.194605000	21.1661	103	1
1527765332.450183000	21.4217	1357	1
1527765332.450261000	21.4218	260	1
1527765332.471614000	21.4432	87	0
1527765332.619202000	21.5907	258	0
1527765332.620478000	21.592	148	0
1527765332.621939000	21.5935	92	0
1527765332.622673000	21.5942	109	1
1527765332.624106000	21.5956	102	0
1527765332.627662000	21.5992	100	1
1527765332.956333000	21.9279	389	1
1527765332.956415000	21.928	260	1
1527765332.975104000	21.9466	87	0
1527765333.116047000	22.0876	233	0
1527765333.117388000	22.0889	148	0
1527765333.119472000	22.091	92	0
1527765333.119731000	22.0913	109	1
1527765333.120877000	22.0924	307	0
1527765333.124690000	22.0962	100	1
1527765333.175721000	22.1473	416	1
1527765333.175813000	22.1474	255	1
1527765333.193842000	22.1654	87	0
1527765333.290680000	22.2622	286	0
1527765333.291945000	22.2635	148	0
1527765333.294727000	22.2663	106	1
1527765333.295224000	22.2668	92	0
1527765333.296647000	22.2682	198	0
1527765333.298705000	22.2702	103	1
1527765333.461365000	22.4329	392	1
1527765333.461420000	22.433	259	1
1527765333.479903000	22.4514	87	0
1527765333.627167000	22.5987	235	0
1527765333.628430000	22.6	148	0
1527765333.630730000	22.6023	106	1
1527765333.631333000	22.6029	92	0
1527765333.632686000	22.6042	227	0
1527765333.634725000	22.6063	103	1
1527765333.901181000	22.8727	583	1
1527765333.901241000	22.8728	261	1
1527765333.922273000	22.8938	87	0
1527765334.087278000	23.0588	277	0
1527765334.088614000	23.0602	148	0
1527765334.090755000	23.0623	106	1
1527765334.091459000	23.063	92	0
1527765334.092919000	23.0645	130	0
1527765334.094762000	23.0663	103	1
1527765334.591383000	23.5629	406	1
1527765334.591469000	23.563	256	1
1527765334.609733000	23.5813	87	0
1527765334.770644000	23.7422	255	0
1527765334.771948000	23.7435	148	0
1527765334.773991000	23.7455	92	0
1527765334.774795000	23.7463	109	1
1527765334.775343000	23.7469	147	0
1527765334.778798000	23.7503	100	1
1527765334.961253000	23.9328	388	1
1527765334.961331000	23.9329	259	1
1527765334.993808000	23.9653	388	1
1527765334.995326000	23.9669	87	0
1527765335.026585000	23.9981	87	0
1527765335.110178000	24.0817	236	0
1527765335.111435000	24.083	148	0
1527765335.113823000	24.0854	109	1
1527765335.114809000	24.0863	92	0
1527765335.116206000	24.0877	92	0
1527765335.118790000	24.0903	103	1
1527765335.272935000	24.2445	390	1
1527765335.273032000	24.2446	256	1
1527765335.290430000	24.262	87	0
1527765335.441125000	24.4127	278	0
1527765335.442472000	24.414	148	0
1527765335.444838000	24.4164	106	1
1527765335.445800000	24.4173	92	0
1527765335.447162000	24.4187	312	0
1527765335.449771000	24.4213	103	1
1527765335.761684000	24.7332	392	1
1527765335.761758000	24.7333	257	1
1527765335.779206000	24.7507	87	0
1527765335.938145000	24.9097	397	0
1527765335.939472000	24.911	148	0
1527765335.941795000	24.9133	106	1
1527765335.942235000	24.9138	92	0
1527765335.943586000	24.9151	241	0
1527765335.945784000	24.9173	103	1
1527765336.175047000	25.1466	391	1
1527765336.175135000	25.1467	260	1
1527765336.194474000	25.166	87	0
1527765336.352796000	25.3243	258	0
1527765336.354136000	25.3257	148	0
1527765336.356455000	25.328	92	0
1527765336.356826000	25.3284	109	1
1527765336.357825000	25.3294	301	0
1527765336.361826000	25.3334	100	1
1527765336.637695000	25.6092	394	1
1527765336.637759000	25.6093	265	1
1527765336.655426000	25.627	87	0
1527765336.811418000	25.783	232	0
1527765336.812824000	25.7844	148	0
1527765336.814916000	25.7865	106	1
1527765336.815867000	25.7874	92	0
1527765336.817225000	25.7888	283	0
1527765336.819904000	25.7914	103	1
1527765337.421262000	26.3928	1357	1
1527765337.421359000	26.3929	257	1
1527765337.440818000	26.4124	87	0
1527765337.561639000	26.5332	259	0
1527765337.563080000	26.5346	148	0
1527765337.565853000	26.5374	92	0
1527765337.565933000	26.5375	106	1
1527765337.567228000	26.5388	186	0
1527765337.569880000	26.5414	103	1
1527765337.691367000	26.6629	390	1
1527765337.691431000	26.663	260	1
1527765337.709562000	26.6811	87	0
1527765337.857148000	26.8287	233	0
1527765337.858442000	26.83	148	0
1527765337.859835000	26.8314	92	0
1527765337.860965000	26.8325	109	1
1527765337.861207000	26.8327	121	0
1527765337.864959000	26.8365	100	1
1527765338.151122000	27.1227	415	1
1527765338.151218000	27.1228	258	1
1527765338.171460000	27.143	87	0
1527765338.270834000	27.2424	232	0
1527765338.272223000	27.2438	148	0
1527765338.274384000	27.2459	92	0
1527765338.275292000	27.2468	109	1
1527765338.275753000	27.2473	191	0
1527765338.278997000	27.2505	100	1
1527765338.454319000	27.4259	388	1
1527765338.454404000	27.4259	260	1
1527765338.472397000	27.4439	87	0
1527765338.631356000	27.6029	290	0
1527765338.632759000	27.6043	148	0
1527765338.634172000	27.6057	92	0
1527765338.635023000	27.6066	109	1
1527765338.635506000	27.607	94	0
1527765338.639003000	27.6105	100	1
1527765338.923580000	27.8951	390	1
1527765338.923649000	27.8952	258	1
1527765338.947371000	27.9189	87	0
1527765339.109658000	28.0812	233	0
1527765339.110988000	28.0825	148	0
1527765339.113369000	28.0849	92	0
1527765339.114053000	28.0856	109	1
1527765339.114741000	28.0863	222	0
1527765339.118035000	28.0896	100	1
1527765339.243092000	28.2146	579	1
1527765339.243181000	28.2147	256	1
1527765339.266203000	28.2377	87	0
1527765339.350151000	28.3217	256	0
1527765339.351451000	28.323	148	0
1527765339.354055000	28.3256	106	1
1527765339.355351000	28.3269	92	0
1527765339.356706000	28.3282	254	0
1527765339.359048000	28.3306	103	1
1527765339.764497000	28.736	404	1
1527765339.764594000	28.7361	262	1
1527765339.785638000	28.7572	87	0
1527765339.789054000	28.7606	87	0
1527765339.921823000	28.8934	263	0
1527765339.923230000	28.8948	148	0
1527765339.926034000	28.8976	109	1
1527765339.926421000	28.898	92	0
1527765339.927780000	28.8993	214	0
1527765339.930056000	28.9016	103	1
1527765340.065107000	29.0366	393	1
1527765340.065194000	29.0367	259	1
1527765340.083299000	29.0548	87	0
1527765340.176759000	29.1483	235	0
1527765340.178173000	29.1497	148	0
1527765340.181059000	29.1526	92	0
1527765340.181138000	29.1527	106	1
1527765340.182441000	29.154	169	0
1527765340.185095000	29.1566	103	1
1527765340.673921000	29.6455	390	1
1527765340.674007000	29.6455	258	1
1527765340.691647000	29.6632	87	0
1527765340.827829000	29.7994	298	0
1527765340.829101000	29.8006	148	0
1527765340.832153000	29.8037	106	1
1527765340.833030000	29.8046	92	0
1527765340.834393000	29.8059	218	0
1527765340.837135000	29.8087	103	1
1527765340.987595000	29.9591	389	1
1527765340.987675000	29.9592	259	1
1527765341.005421000	29.977	87	0
1527765341.009928000	29.9815	87	0
1527765341.152336000	30.1239	235	0
1527765341.153687000	30.1252	148	0
1527765341.156086000	30.1276	109	1
1527765341.156477000	30.128	92	0
1527765341.157838000	30.1294	195	0
1527765341.160102000	30.1316	103	1
1527765341.464420000	30.436	389	1
1527765341.464488000	30.436	258	1
1527765341.494757000	30.4663	87	0
1527765341.634438000	30.606	258	0
1527765341.635701000	30.6072	148	0
1527765341.638143000	30.6097	92	0
1527765341.638204000	30.6097	106	1
1527765341.639492000	30.611	219	0
1527765341.642174000	30.6137	103	1
1527765342.306740000	31.2783	393	1
1527765342.306808000	31.2783	256	1
1527765342.325609000	31.2971	87	0
1527765342.473173000	31.4447	279	0
1527765342.474466000	31.446	148	0
1527765342.477236000	31.4488	106	1
1527765342.477883000	31.4494	92	0
1527765342.479193000	31.4507	89	0
1527765342.481227000	31.4528	103	1
1527765345.812596000	34.7841	1357	1
1527765345.812662000	34.7842	256	1
1527765345.836056000	34.8076	87	0
1527765345.994663000	34.9662	423	0
1527765345.995989000	34.9675	148	0
1527765345.998576000	34.9701	92	0
1527765345.998813000	34.9704	109	1
1527765345.999887000	34.9714	153	0
1527765346.003818000	34.9754	100	1
1527765346.044931000	35.0165	394	1
1527765346.045025000	35.0166	257	1
1527765346.063854000	35.0354	87	0
1527765346.211657000	35.1832	232	0
1527765346.213052000	35.1846	148	0
1527765346.214861000	35.1864	92	0
1527765346.215842000	35.1874	109	1
1527765346.216265000	35.1878	250	0
1527765346.219766000	35.1913	100	1
1527765346.318170000	35.2897	411	1
1527765346.318251000	35.2898	259	1
1527765346.336508000	35.308	87	0
1527765346.341420000	35.313	87	0
1527765346.431193000	35.4027	255	0
1527765346.432608000	35.4041	148	0
1527765346.434852000	35.4064	109	1
1527765346.435456000	35.407	92	0
1527765346.436928000	35.4085	308	0
1527765346.438854000	35.4104	103	1
1527765347.178510000	36.15	388	1
1527765347.178578000	36.1501	256	1
1527765347.197140000	36.1687	87	0
1527765347.201171000	36.1727	87	0
1527765347.333849000	36.3054	256	0
1527765347.335184000	36.3067	148	0
1527765347.337421000	36.309	92	0
1527765347.337911000	36.3094	112	1
1527765347.338805000	36.3103	221	0
1527765347.342898000	36.3144	100	1
1527765347.458655000	36.4302	389	1
1527765347.458750000	36.4303	259	1
1527765347.477063000	36.4486	87	0
1527765347.581262000	36.5528	235	0
1527765347.582604000	36.5541	148	0
1527765347.584804000	36.5563	92	0
1527765347.584913000	36.5565	106	1
1527765347.586179000	36.5577	258	0
1527765347.588910000	36.5604	103	1
1527765347.758804000	36.7303	580	1
1527765347.758969000	36.7305	259	1
1527765347.776895000	36.7484	87	0
1527765347.945428000	36.917	265	0
1527765347.946758000	36.9183	148	0
1527765347.948863000	36.9204	106	1
1527765347.949855000	36.9214	92	0
1527765347.951208000	36.9227	322	0
1527765347.953890000	36.9254	103	1
1527765348.231513000	37.2031	405	1
1527765348.231572000	37.2031	265	1
1527765348.250272000	37.2218	87	0
1527765348.340621000	37.3122	256	0
1527765348.341926000	37.3135	148	0
1527765348.344269000	37.3158	92	0
1527765348.344965000	37.3165	109	1
1527765348.345641000	37.3172	174	0
1527765348.348967000	37.3205	100	1
1527765348.674664000	37.6462	391	1
1527765348.674756000	37.6463	260	1
1527765348.705125000	37.6767	87	0
1527765348.831873000	37.8034	232	0
1527765348.833283000	37.8048	148	0
1527765348.835658000	37.8072	92	0
1527765348.835913000	37.8075	109	1
1527765348.836979000	37.8085	339	0
1527765348.840979000	37.8125	100	1
1527765349.318648000	38.2902	390	1
1527765349.318714000	38.2903	258	1
1527765349.336979000	38.3085	87	0
1527765349.502209000	38.4737	286	0
1527765349.503490000	38.475	148	0
1527765349.505421000	38.477	92	0
1527765349.506033000	38.4776	109	1
1527765349.506823000	38.4784	206	0
1527765349.511026000	38.4826	100	1
1527765349.568005000	38.5395	390	1
1527765349.568098000	38.5396	256	1
1527765349.587260000	38.5588	87	0
1527765349.679867000	38.6514	232	0
1527765349.681204000	38.6527	148	0
1527765349.683219000	38.6548	92	0
1527765349.684028000	38.6556	109	1
1527765349.684606000	38.6561	300	0
1527765349.687978000	38.6595	100	1
1527765349.788385000	38.7599	392	1
1527765349.788437000	38.76	261	1
1527765349.824050000	38.7956	392	1
1527765349.826702000	38.7982	87	0
1527765349.851989000	38.8235	87	0
1527765349.917446000	38.889	275	0
1527765349.918851000	38.8904	148	0
1527765349.920392000	38.8919	92	0
1527765349.920992000	38.8925	112	1
1527765349.921724000	38.8933	245	0
1527765349.925046000	38.8966	100	1
1527765350.298253000	39.2698	389	1
1527765350.298346000	39.2699	258	1
1527765350.318735000	39.2903	87	0
1527765350.398054000	39.3696	256	0
1527765350.399430000	39.371	148	0
1527765350.400946000	39.3725	92	0
1527765350.402096000	39.3736	109	1
1527765350.402368000	39.3739	119	0
1527765350.406068000	39.3776	100	1
1527765353.984250000	42.9558	1340	1
1527765353.984334000	42.9559	1412	1
1527765353.984359000	42.9559	1412	1
1527765353.984399000	42.9559	1412	1
1527765353.984425000	42.956	557	1
1527765354.005522000	42.9771	87	0
1527765354.074777000	43.0463	412	0
1527765354.079032000	43.0506	103	1
1527765354.080152000	43.0517	80	0
1527765354.084017000	43.0556	100	1
1527765354.185667000	43.1572	389	1
1527765354.185760000	43.1573	258	1
1527765354.205270000	43.1768	87	0
1527765354.208664000	43.1802	87	0
1527765354.293939000	43.2655	444	0
1527765354.295195000	43.2667	148	0
1527765354.297583000	43.2691	92	0
1527765354.298092000	43.2696	112	1
1527765354.298953000	43.2705	312	0
1527765354.303083000	43.2746	100	1
1527765354.472517000	43.4441	416	1
1527765354.472573000	43.4441	257	1
1527765354.491336000	43.4629	87	0
1527765354.639278000	43.6108	235	0
1527765354.640627000	43.6122	148	0
1527765354.642427000	43.614	92	0
1527765354.643101000	43.6146	109	1
1527765354.643828000	43.6154	268	0
1527765354.648099000	43.6196	100	1
1527765354.678387000	43.6499	235	0
1527765354.682096000	43.6536	100	1
1527765354.912526000	43.8841	389	1
1527765354.912622000	43.8842	257	1
1527765354.931679000	43.9032	87	0
1527765355.097670000	44.0692	235	0
1527765355.099024000	44.0706	148	0
1527765355.101094000	44.0726	92	0
1527765355.101184000	44.0727	106	1
1527765355.102534000	44.0741	97	0
1527765355.105125000	44.0767	103	1
1527765355.342534000	44.3141	583	1
1527765355.342596000	44.3141	259	1
1527765355.360642000	44.3322	87	0
1527765355.366776000	44.3383	87	0
1527765355.514322000	44.4859	258	0
1527765355.515659000	44.4872	148	0
1527765355.518158000	44.4897	109	1
1527765355.518396000	44.4899	92	0
1527765355.519753000	44.4913	281	0
1527765355.522147000	44.4937	103	1
1527765355.961685000	44.9332	406	1
1527765355.961745000	44.9333	256	1
1527765355.980153000	44.9517	87	0
1527765356.151389000	45.1229	236	0
1527765356.152898000	45.1244	148	0
1527765356.154424000	45.126	92	0
1527765356.155113000	45.1267	109	1
1527765356.155771000	45.1273	281	0
1527765356.159137000	45.1307	100	1
1527765356.174254000	45.1458	395	1
1527765356.174378000	45.1459	264	1
1527765356.192652000	45.1642	87	0
1527765356.293983000	45.2655	288	0
1527765356.295323000	45.2669	148	0
1527765356.298202000	45.2697	106	1
1527765356.298403000	45.2699	92	0
1527765356.299750000	45.2713	171	0
1527765356.302194000	45.2737	103	1
1527765356.413844000	45.3854	392	1
1527765356.413935000	45.3855	258	1
1527765356.432987000	45.4045	87	0
1527765356.531880000	45.5034	233	0
1527765356.533278000	45.5048	148	0
1527765356.536165000	45.5077	106	1
1527765356.536759000	45.5083	92	0
1527765356.538097000	45.5096	218	0
1527765356.540147000	45.5117	103	1
1527765356.737638000	45.7092	389	1
1527765356.737699000	45.7092	259	1
1527765356.755830000	45.7274	87	0
1527765356.892129000	45.8637	233	0
1527765356.893416000	45.865	148	0
1527765356.896244000	45.8678	92	0
1527765356.896295000	45.8678	106	1
1527765356.897687000	45.8692	223	0
1527765356.900239000	45.8718	103	1
1527765357.719908000	46.6914	393	1
1527765357.719985000	46.6915	261	1
1527765357.737935000	46.7095	87	0
1527765357.837152000	46.8087	287	0
1527765357.838493000	46.81	148	0
1527765357.841221000	46.8128	106	1
1527765357.841423000	46.813	92	0
1527765357.842830000	46.8144	265	0
1527765357.845213000	46.8168	103	1
1527765357.933580000	46.9051	390	1
1527765357.933663000	46.9052	257	1
1527765357.951087000	46.9226	87	0
1527765358.047953000	47.0195	233	0
1527765358.049225000	47.0208	148	0
1527765358.051236000	47.0228	92	0
1527765358.052311000	47.0238	109	1
1527765358.052720000	47.0243	255	0
1527765358.056230000	47.0278	100	1
1527765358.155223000	47.1268	389	1
1527765358.155280000	47.1268	259	1
1527765358.174582000	47.1461	87	0
1527765358.329063000	47.3006	298	0
1527765358.330410000	47.3019	148	0
1527765358.333226000	47.3048	92	0
1527765358.333300000	47.3048	106	1
1527765358.334592000	47.3061	147	0
1527765358.337306000	47.3088	103	1
1527765358.585225000	47.5568	1358	1
1527765358.585304000	47.5568	257	1
1527765358.604660000	47.5762	87	0
1527765358.702164000	47.6737	233	0
1527765358.703453000	47.675	148	0
1527765358.704851000	47.6764	92	0
1527765358.706210000	47.6777	291	0
1527765358.706311000	47.6778	109	1
1527765358.710330000	47.6819	100	1
1527765358.865754000	47.8373	389	1
1527765358.865826000	47.8374	258	1
1527765358.885105000	47.8566	87	0
1527765359.023710000	47.9952	233	0
1527765359.025061000	47.9966	148	0
1527765359.027286000	47.9988	106	1
1527765359.027322000	47.9989	92	0
1527765359.028745000	48.0003	339	0
1527765359.031277000	48.0028	103	1
1527765359.274894000	48.2464	416	1
1527765359.274986000	48.2465	257	1
1527765359.298002000	48.2695	87	0
1527765359.378297000	48.3498	258	0
1527765359.379630000	48.3512	148	0
1527765359.381747000	48.3533	92	0
1527765359.382379000	48.3539	109	1
1527765359.383223000	48.3548	292	0
1527765359.387382000	48.3589	100	1
1527765359.644630000	48.6162	390	1
1527765359.644725000	48.6163	256	1
1527765359.663144000	48.6347	87	0
1527765359.668367000	48.6399	87	0
1527765359.771097000	48.7426	233	0
1527765359.772429000	48.744	148	0
1527765359.775246000	48.7468	92	0
1527765359.775360000	48.7469	109	1
1527765359.776548000	48.7481	208	0
1527765359.779395000	48.7509	103	1
1527765360.055467000	49.027	579	1
1527765360.055543000	49.0271	261	1
1527765360.073807000	49.0453	87	0
1527765360.159908000	49.1314	419	0
1527765360.161215000	49.1328	148	0
1527765360.163352000	49.1349	106	1
1527765360.164625000	49.1362	92	0
1527765360.165981000	49.1375	328	0
1527765360.168360000	49.1399	103	1
1527765360.509697000	49.4812	399	1
1527765360.509787000	49.4813	258	1
1527765360.543448000	49.515	399	1
1527765360.556817000	49.5284	87	0
1527765360.562256000	49.5338	87	0
1527765360.659445000	49.631	258	0
1527765360.660827000	49.6324	148	0
1527765360.663390000	49.6349	109	1
1527765360.665185000	49.6367	92	0
1527765360.666527000	49.6381	177	0
1527765360.668377000	49.6399	103	1
1527765360.927841000	49.8994	390	1
1527765360.927907000	49.8994	257	1
1527765360.945702000	49.9172	87	0
1527765361.049667000	50.0212	233	0
1527765361.050998000	50.0225	148	0
1527765361.052864000	50.0244	92	0
1527765361.053408000	50.0249	109	1
1527765361.054246000	50.0258	304	0
1527765361.058394000	50.0299	100	1
1527765361.339941000	50.3115	389	1
1527765361.340034000	50.3116	258	1
1527765361.357237000	50.3288	87	0
1527765361.456000000	50.4275	255	0
1527765361.457350000	50.4289	148	0
1527765361.459470000	50.431	106	1
1527765361.459588000	50.4311	92	0
1527765361.461010000	50.4325	293	0
1527765361.463458000	50.435	103	1
1527765362.018809000	50.9903	391	1
1527765362.018906000	50.9904	256	1
1527765362.037695000	51.0092	87	0
1527765362.121006000	51.0925	232	0
1527765362.122400000	51.0939	148	0
1527765362.124477000	51.096	106	1
1527765362.125323000	51.0969	92	0
1527765362.126614000	51.0982	326	0
1527765362.129481000	51.101	103	1
1527765362.287664000	51.2592	391	1
1527765362.287760000	51.2593	259	1
1527765362.305195000	51.2767	87	0
1527765362.400803000	51.3723	290	0
1527765362.402191000	51.3737	148	0
1527765362.404432000	51.376	92	0
1527765362.404542000	51.3761	106	1
1527765362.405911000	51.3774	217	0
1527765362.408478000	51.38	103	1
1527765362.517874000	51.4894	393	1
1527765362.517932000	51.4895	258	1
1527765362.539286000	51.5108	87	0
1527765362.546426000	51.518	87	0
1527765362.651389000	51.6229	233	0
1527765362.652808000	51.6243	148	0
1527765362.654162000	51.6257	92	0
1527765362.655468000	51.627	209	0
1527765362.655551000	51.6271	112	1
1527765362.659490000	51.631	100	1
1527765365.989760000	54.9613	390	1
1527765365.989850000	54.9614	257	1
1527765366.004051000	54.9756	100	0
1527765366.007584000	54.9791	87	0
1527765366.008148000	54.9797	103	1
1527765366.124292000	55.0958	256	0
1527765366.125629000	55.0972	148	0
1527765366.128105000	55.0996	103	1
1527765366.129260000	55.1008	92	0
1527765366.130611000	55.1021	255	0
1527765366.133082000	55.1046	103	1
1527765366.349422000	55.321	1358	1
1527765366.349518000	55.3211	259	1
1527765366.369259000	55.3408	87	0
1527765366.570131000	55.5417	284	0
1527765366.571407000	55.5429	148	0
1527765366.572868000	55.5444	92	0
1527765366.574156000	55.5457	237	0
1527765366.574214000	55.5458	109	1
1527765366.578194000	55.5497	100	1
1527765366.629363000	55.6009	389	1
1527765366.629453000	55.601	257	1
1527765366.647645000	55.6192	87	0
1527765366.653972000	55.6255	87	0
1527765366.756321000	55.7279	233	0
1527765366.757664000	55.7292	148	0
1527765366.759658000	55.7312	92	0
1527765366.760217000	55.7318	112	1
1527765366.761102000	55.7326	181	0
1527765366.765215000	55.7368	100	1
1527765366.911518000	55.8831	416	1
1527765366.911577000	55.8831	257	1
1527765366.929816000	55.9014	87	0
1527765367.013019000	55.9846	277	0
1527765367.014414000	55.986	148	0
1527765367.016341000	55.9879	92	0
1527765367.017218000	55.9888	109	1
1527765367.017691000	55.9892	88	0
1527765367.021206000	55.9927	100	1
1527765367.300479000	56.272	389	1
1527765367.300573000	56.2721	257	1
1527765367.318426000	56.29	87	0
1527765367.398094000	56.3696	256	0
1527765367.399423000	56.371	148	0
1527765367.401915000	56.3735	92	0
1527765367.402160000	56.3737	109	1
1527765367.403393000	56.3749	304	0
1527765367.407192000	56.3787	100	1
1527765367.760666000	56.7322	579	1
1527765367.760746000	56.7323	258	1
1527765367.783287000	56.7548	87	0
1527765367.885445000	56.857	235	0
1527765367.886777000	56.8583	148	0
1527765367.889271000	56.8608	106	1
1527765367.890016000	56.8616	92	0
1527765367.891368000	56.8629	256	0
1527765367.894261000	56.8658	103	1
1527765368.181890000	57.1534	402	1
1527765368.181959000	57.1535	259	1
1527765368.200242000	57.1718	87	0
1527765368.205663000	57.1772	87	0
1527765368.311660000	57.2832	255	0
1527765368.313047000	57.2846	148	0
1527765368.315221000	57.2868	109	1
1527765368.316148000	57.2877	92	0
1527765368.317502000	57.289	252	0
1527765368.320218000	57.2918	103	1
1527765368.521657000	57.4932	391	1
1527765368.521720000	57.4933	261	1
1527765368.540261000	57.5118	87	0
1527765368.648433000	57.62	421	0
1527765368.649838000	57.6214	148	0
1527765368.651212000	57.6228	92	0
1527765368.652302000	57.6238	109	1
1527765368.652607000	57.6241	109	0
1527765368.656296000	57.6278	100	1
1527765368.668484000	57.64	421	0
1527765368.672288000	57.6438	100	1
1527765368.989518000	57.9611	389	1
1527765368.989583000	57.9611	256	1
1527765369.009087000	57.9806	87	0
1527765369.021690000	57.9932	304	1
1527765369.021777000	57.9933	1412	1
1527765369.021805000	57.9933	1412	1
1527765369.021847000	57.9934	1412	1
1527765369.021901000	57.9934	1371	1
1527765369.040303000	58.0118	87	0
1527765369.099064000	58.0706	233	0
1527765369.100398000	58.0719	148	0
1527765369.102447000	58.074	92	0
1527765369.103345000	58.0749	112	1
1527765369.106668000	58.0782	272	0
1527765369.110329000	58.0819	100	1
1527765369.110956000	58.0825	388	0
1527765369.114329000	58.0859	100	1
1527765369.116745000	58.0883	80	0
1527765369.120314000	58.0919	100	1
1527765369.289692000	58.2612	391	1
1527765369.289789000	58.2613	256	1
1527765369.308477000	58.28	87	0
1527765369.391283000	58.3628	256	0
1527765369.392638000	58.3642	148	0
1527765369.395340000	58.3669	106	1
1527765369.395904000	58.3674	92	0
1527765369.397260000	58.3688	138	0
1527765369.399339000	58.3709	103	1
1527765374.172431000	63.144	392	1
1527765374.172530000	63.1441	260	1
1527765374.190942000	63.1625	87	0
1527765374.277366000	63.2489	288	0
1527765374.278665000	63.2502	148	0
1527765374.280897000	63.2524	92	0
1527765374.281760000	63.2533	109	1
1527765374.282344000	63.2539	190	0
1527765374.285776000	63.2573	100	1
1527765374.444284000	63.4158	392	1
1527765374.444379000	63.4159	258	1
1527765374.465337000	63.4369	87	0
1527765374.573821000	63.5454	258	0
1527765374.575223000	63.5468	148	0
1527765374.577839000	63.5494	106	1
1527765374.579127000	63.5507	92	0
1527765374.580469000	63.552	177	0
1527765374.582825000	63.5544	103	1
1527765374.735115000	63.7067	389	1
1527765374.735176000	63.7067	258	1
1527765374.754178000	63.7257	87	0
1527765374.840207000	63.8117	235	0
1527765374.841515000	63.8131	148	0
1527765374.843863000	63.8154	106	1
1527765374.844794000	63.8163	92	0
1527765374.846145000	63.8177	234	0
1527765374.848829000	63.8204	103	1
1527765375.663532000	64.6351	1358	1
1527765375.663627000	64.6352	258	1
1527765375.687582000	64.6591	87	0
1527765375.845676000	64.8172	286	0
1527765375.846991000	64.8185	148	0
1527765375.849899000	64.8214	106	1
1527765375.850355000	64.8219	92	0
1527765375.852062000	64.8236	207	0
1527765375.853922000	64.8255	103	1
1527765375.983277000	64.9548	393	1
1527765375.983374000	64.9549	259	1
1527765376.002144000	64.9737	87	0
1527765376.081026000	65.0526	233	0
1527765376.082435000	65.054	148	0
1527765376.084911000	65.0564	106	1
1527765376.085342000	65.0569	92	0
1527765376.086703000	65.0582	199	0
1527765376.088909000	65.0604	103	1
1527765376.353098000	65.3246	415	1
1527765376.353169000	65.3247	257	1
1527765376.374427000	65.346	87	0
1527765376.507421000	65.479	298	0
1527765376.508751000	65.4803	148	0
1527765376.510778000	65.4823	92	0
1527765376.511017000	65.4826	109	1
1527765376.512209000	65.4837	339	0
1527765376.515934000	65.4875	100	1
1527765376.813344000	65.7849	579	1
1527765376.813409000	65.7849	257	1
1527765376.833356000	65.8049	87	0
1527765376.917451000	65.889	233	0
1527765376.918839000	65.8904	148	0
1527765376.920970000	65.8925	106	1
1527765376.921011000	65.8925	92	0
1527765376.922453000	65.894	209	0
1527765376.924976000	65.8965	103	1
1527765377.563348000	66.5349	401	1
1527765377.563409000	66.5349	259	1
1527765377.581163000	66.5527	87	0
1527765377.733866000	66.7054	258	0
1527765377.735206000	66.7067	148	0
1527765377.737653000	66.7092	92	0
1527765377.738016000	66.7096	109	1
1527765377.738974000	66.7105	139	0
1527765377.743008000	66.7145	100	1
1527765378.094745000	67.0663	390	1
1527765378.094813000	67.0664	258	1
1527765378.112703000	67.0842	87	0
1527765378.193778000	67.1653	233	0
1527765378.195104000	67.1666	148	0
1527765378.197184000	67.1687	92	0
1527765378.197961000	67.1695	109	1
1527765378.198560000	67.1701	205	0
1527765378.202013000	67.1736	100	1
1527765378.304505000	67.276	393	1
1527765378.304597000	67.2761	261	1
1527765378.323252000	67.2948	87	0
1527765378.492654000	67.4642	444	0
1527765378.493990000	67.4655	148	0
1527765378.496054000	67.4676	106	1
1527765378.496393000	67.4679	92	0
1527765378.497779000	67.4693	258	0
1527765378.500043000	67.4716	103	1
1527765378.884439000	67.856	393	1
1527765378.884532000	67.8561	262	1
1527765378.902330000	67.8739	87	0
1527765378.995010000	67.9665	233	0
1527765378.996355000	67.9679	148	0
1527765378.998442000	67.97	92	0
1527765378.999089000	67.9706	109	1
1527765378.999871000	67.9714	247	0
1527765379.004076000	67.9756	100	1
1527765379.218646000	68.1902	389	1
1527765379.218736000	68.1903	260	1
1527765379.236073000	68.2076	87	0
1527765379.345493000	68.317	256	0
1527765379.346941000	68.3185	148	0
1527765379.348763000	68.3203	92	0
1527765379.349035000	68.3206	109	1
1527765379.350125000	68.3217	216	0
1527765379.354056000	68.3256	100	1
1527765379.560750000	68.5323	389	1
1527765379.560825000	68.5324	258	1
1527765379.580287000	68.5518	87	0
1527765379.686680000	68.6582	235	0
1527765379.688047000	68.6596	148	0
1527765379.691134000	68.6627	106	1
1527765379.697437000	68.669	92	0
1527765379.698774000	68.6703	196	0
1527765379.701129000	68.6727	103	1
1527765379.770663000	68.7422	390	1
1527765379.770758000	68.7423	262	1
1527765379.788729000	68.7603	87	0
1527765379.791792000	68.7633	304	1
1527765379.791882000	68.7634	1412	1
1527765379.791919000	68.7635	1412	1
1527765379.791947000	68.7635	1147	1
1527765379.811239000	68.7828	87	0
1527765379.891251000	68.8628	392	0
1527765379.895139000	68.8667	106	1
1527765379.895404000	68.8669	80	0
1527765379.899125000	68.8707	100	1
1527765379.905434000	68.877	265	0
1527765379.906802000	68.8783	148	0
1527765379.909130000	68.8807	103	1
1527765379.910354000	68.8819	92	0
1527765379.911709000	68.8832	335	0
1527765379.914126000	68.8857	103	1
1527765380.140292000	69.1118	392	1
1527765380.140380000	69.1119	260	1
1527765380.159227000	69.1308	87	0
1527765380.325507000	69.297	256	0
1527765380.326954000	69.2985	148	0
1527765380.329175000	69.3007	106	1
1527765380.329467000	69.301	92	0
1527765380.330866000	69.3024	97	0
1527765380.333151000	69.3047	103	1
1527765380.607388000	69.5789	1358	1
1527765380.607474000	69.579	262	1
1527765380.626316000	69.5979	87	0
1527765380.724305000	69.6958	233	0
1527765380.725620000	69.6972	148	0
1527765380.727103000	69.6986	92	0
1527765380.728190000	69.6997	109	1
1527765380.728430000	69.7	91	0
1527765380.732149000	69.7037	100	1
1527765381.049973000	70.0215	389	1
1527765381.050034000	70.0216	261	1
1527765381.070592000	70.0421	87	0
1527765381.171813000	70.1434	261	0
1527765381.173174000	70.1447	148	0
1527765381.175646000	70.1472	92	0
1527765381.176215000	70.1478	109	1
1527765381.177077000	70.1486	189	0
1527765381.181203000	70.1527	100	1
1527765381.461850000	70.4334	416	1
1527765381.461919000	70.4335	264	1
1527765381.480960000	70.4525	87	0
1527765381.563628000	70.5352	255	0
1527765381.564959000	70.5365	148	0
1527765381.567205000	70.5387	92	0
1527765381.567294000	70.5388	106	1
1527765381.568648000	70.5402	297	0
1527765381.571223000	70.5428	103	1
1527765381.942014000	70.9136	577	1
1527765381.942076000	70.9136	264	1
1527765381.960747000	70.9323	87	0
1527765382.076737000	71.0483	275	0
1527765382.078075000	71.0496	148	0
1527765382.080060000	71.0516	92	0
1527765382.080289000	71.0518	109	1
1527765382.081432000	71.053	303	0
1527765382.085253000	71.0568	100	1
1527765382.400034000	71.3716	403	1
1527765382.400122000	71.3717	259	1
1527765382.419186000	71.3907	87	0
1527765382.520776000	71.4923	256	0
1527765382.522199000	71.4937	148	0
1527765382.524226000	71.4958	106	1
1527765382.528717000	71.5003	92	0
1527765382.530104000	71.5016	276	0
1527765382.532214000	71.5038	103	1
1527765382.638802000	71.6103	389	1
1527765382.638895000	71.6104	262	1
1527765382.656937000	71.6285	87	0
1527765382.754279000	71.7258	233	0
1527765382.755614000	71.7272	148	0
1527765382.758315000	71.7299	106	1
1527765382.759236000	71.7308	92	0
1527765382.760539000	71.7321	310	0
1527765382.763285000	71.7348	103	1
1527765382.793917000	71.7655	372	1
1527765382.794001000	71.7655	1412	1
1527765382.794026000	71.7656	1412	1
1527765382.794053000	71.7656	1412	1
1527765382.794087000	71.7656	1412	1
1527765382.794122000	71.7657	1412	1
1527765382.794158000	71.7657	1412	1
1527765382.794231000	71.7658	1412	1
1527765382.794266000	71.7658	1412	1
1527765382.794299000	71.7658	1412	1
1527765382.794337000	71.7659	1412	1
1527765382.794374000	71.7659	1412	1
1527765382.794402000	71.7659	1412	1
1527765382.794449000	71.766	1412	1
1527765382.794466000	71.766	150	1
1527765382.811171000	71.7827	87	0
1527765382.815289000	71.7868	87	0
1527765382.898439000	71.87	375	0
1527765382.902331000	71.8739	106	1
1527765382.904242000	71.8758	80	0
1527765382.908329000	71.8799	100	1
1527765382.911420000	71.883	390	1
1527765382.911469000	71.883	259	1
1527765382.942551000	71.9141	87	0
1527765383.091348000	72.0629	421	0
1527765383.092714000	72.0643	148	0
1527765383.094428000	72.066	92	0
1527765383.095326000	72.0669	109	1
1527765383.095800000	72.0673	244	0
1527765383.099313000	72.0709	100	1
1527765383.189569000	72.1611	389	1
1527765383.189628000	72.1612	259	1
1527765383.208535000	72.1801	87	0
1527765383.376161000	72.3477	256	0
1527765383.377509000	72.349	148	0
1527765383.380150000	72.3517	92	0
1527765383.380325000	72.3519	109	1
1527765383.381520000	72.3531	142	0
1527765383.385257000	72.3568	100	1
1527765383.729911000	72.7014	392	1
1527765383.730008000	72.7015	261	1
1527765383.747674000	72.7192	87	0
1527765383.828709000	72.8002	233	0
1527765383.830044000	72.8016	148	0
1527765383.832093000	72.8036	92	0
1527765383.832357000	72.8039	109	1
1527765383.833431000	72.805	254	0
1527765383.837364000	72.8089	100	1
1527765384.249695000	73.2212	389	1
1527765384.249756000	73.2213	261	1
1527765384.280706000	73.2522	87	0
1527765384.377231000	73.3488	256	0
1527765384.378538000	73.3501	148	0
1527765384.381368000	73.3529	92	0
1527765384.381448000	73.353	106	1
1527765384.382911000	73.3544	202	0
1527765384.385384000	73.3569	103	1
1527765385.111389000	74.0829	392	1
1527765385.111454000	74.083	260	1
1527765385.129978000	74.1015	87	0
1527765385.247101000	74.2186	232	0
1527765385.248364000	74.2199	148	0
1527765385.250824000	74.2224	92	0
1527765385.251448000	74.223	109	1
1527765385.252292000	74.2238	91	0
1527765385.256453000	74.228	100	1
1527765385.369639000	74.3412	1361	1
1527765385.369698000	74.3412	262	1
1527765385.389394000	74.3609	87	0
1527765385.472115000	74.4437	290	0
1527765385.473426000	74.445	148	0
1527765385.475760000	74.4473	92	0
1527765385.476459000	74.448	109	1
1527765385.477213000	74.4488	245	0
1527765385.481449000	74.453	100	1
1527765385.660863000	74.6324	389	1
1527765385.660930000	74.6325	259	1
1527765385.678332000	74.6499	87	0
1527765385.776997000	74.7485	235	0
1527765385.778341000	74.7499	148	0
1527765385.780464000	74.752	106	1
1527765385.780722000	74.7523	92	0
1527765385.782132000	74.7537	160	0
1527765385.784459000	74.756	103	1
1527765385.930607000	74.9021	412	1
1527765385.930674000	74.9022	259	1
1527765385.951094000	74.9226	87	0
1527765386.101181000	75.0727	235	0
1527765386.102533000	75.0741	148	0
1527765386.105545000	75.0771	106	1
1527765386.107073000	75.0786	92	0
1527765386.108423000	75.08	136	0
1527765386.110467000	75.082	103	1
1527765386.440904000	75.4124	580	1
1527765386.440987000	75.4125	260	1
1527765386.458636000	75.4302	87	0
1527765386.599103000	75.5706	284	0
1527765386.600435000	75.572	148	0
1527765386.601847000	75.5734	92	0
1527765386.603250000	75.5748	187	0
1527765386.603486000	75.575	112	1
1527765386.789731000	75.7613	401	1
1527765386.789792000	75.7613	261	1
1527765386.807058000	75.7786	87	0
1527765386.979424000	75.951	235	0
1527765386.980824000	75.9524	148	0
1527765386.983490000	75.955	106	1
1527765386.983799000	75.9553	92	0
1527765386.985152000	75.9567	232	0
1527765386.987471000	75.959	103	1
1527765387.119482000	76.091	393	1
1527765387.119577000	76.0911	258	1
1527765387.138445000	76.11	87	0
1527765387.231712000	76.2033	275	0
1527765387.233120000	76.2047	148	0
1527765387.234430000	76.206	92	0
1527765387.235489000	76.207	109	1
1527765387.235831000	76.2074	163	0
1527765387.239492000	76.211	100	1
1527765387.791126000	76.7627	392	1
1527765387.791194000	76.7627	259	1
1527765387.808556000	76.7801	87	0
1527765387.889257000	76.8608	255	0
1527765387.890513000	76.8621	148	0
1527765387.892915000	76.8645	92	0
1527765387.893511000	76.865	109	1
1527765387.894294000	76.8658	329	0
1527765387.897526000	76.8691	100	1
1527765388.076964000	77.0485	388	1
1527765388.077056000	77.0486	260	1
1527765388.101275000	77.0728	87	0
1527765388.209791000	77.1813	233	0
1527765388.211128000	77.1827	148	0
1527765388.213584000	77.1851	106	1
1527765388.214982000	77.1865	92	0
1527765388.216339000	77.1879	291	0
1527765388.218581000	77.1901	103	1
1527765388.571372000	77.5429	389	1
1527765388.571448000	77.543	261	1
1527765388.589596000	77.5611	87	0
1527765388.839204000	77.8107	256	0
1527765388.840481000	77.812	148	0
1527765388.842583000	77.8141	92	0
1527765388.843652000	77.8152	109	1
1527765388.843953000	77.8155	270	0
1527765388.847605000	77.8191	100	1
1527765389.000011000	77.9715	393	1
1527765389.000072000	77.9716	261	1
1527765389.019075000	77.9906	87	0
1527765389.095814000	78.0674	235	0
1527765389.097145000	78.0687	148	0
1527765389.099277000	78.0708	92	0
1527765389.099667000	78.0712	109	1
1527765389.100624000	78.0722	291	0
1527765389.104653000	78.0762	100	1
1527765389.259747000	78.2313	389	1
1527765389.259842000	78.2314	260	1
1527765389.277848000	78.2494	87	0
1527765389.376877000	78.3484	446	0
1527765389.378199000	78.3497	148	0
1527765389.380624000	78.3522	106	1
1527765389.380852000	78.3524	92	0
1527765389.382331000	78.3539	228	0
1527765389.384612000	78.3562	103	1
1527765389.561443000	78.533	390	1
1527765389.561547000	78.5331	261	1
1527765389.578480000	78.55	87	0
1527765389.584084000	78.5556	87	0
1527765389.684675000	78.6562	233	0
1527765389.686058000	78.6576	148	0
1527765389.688389000	78.6599	92	0
1527765389.688670000	78.6602	112	1
1527765389.689709000	78.6612	202	0
1527765389.693713000	78.6653	100	1
1527765389.855312000	78.8269	388	1
1527765389.855382000	78.8269	259	1
1527765389.875285000	78.8468	87	0
1527765390.010679000	78.9822	232	0
1527765390.012118000	78.9837	148	0
1527765390.014586000	78.9861	92	0
1527765390.014678000	78.9862	106	1
1527765390.016004000	78.9875	140	0
1527765390.018648000	78.9902	103	1
1527765390.305206000	79.2767	1357	1
1527765390.305296000	79.2768	261	1
1527765390.324256000	79.2958	87	0
1527765390.491030000	79.4626	256	0
1527765390.492425000	79.464	148	0
1527765390.494747000	79.4663	106	1
1527765390.496448000	79.468	92	0
1527765390.497742000	79.4693	159	0
1527765390.499734000	79.4713	103	1
1527765390.734859000	79.7064	415	1
1527765390.734925000	79.7065	260	1
1527765390.753908000	79.7254	87	0
1527765390.917935000	79.8895	235	0
1527765390.919259000	79.8908	148	0
1527765390.921701000	79.8932	106	1
1527765390.922897000	79.8944	92	0
1527765390.924249000	79.8958	128	0
1527765390.926707000	79.8982	103	1
1527765391.153941000	80.1255	579	1
1527765391.154007000	80.1255	260	1
1527765391.172707000	80.1442	87	0
1527765391.312410000	80.2839	288	0
1527765391.313754000	80.2853	148	0
1527765391.316152000	80.2877	92	0
1527765391.316793000	80.2883	109	1
1527765391.317471000	80.289	103	0
1527765391.320784000	80.2923	100	1
1527765391.635964000	80.6075	405	1
1527765391.636035000	80.6076	263	1
1527765391.656196000	80.6277	87	0
1527765391.732748000	80.7043	236	0
1527765391.734096000	80.7056	148	0
1527765391.736682000	80.7082	92	0
1527765391.736782000	80.7083	106	1
1527765391.738027000	80.7096	165	0
1527765391.740825000	80.7124	103	1
1527765391.965536000	80.9371	390	1
1527765391.965608000	80.9371	260	1
1527765391.991574000	80.9631	87	0
1527765392.077803000	81.0493	232	0
1527765392.079201000	81.0507	148	0
1527765392.081077000	81.0526	92	0
1527765392.081830000	81.0534	109	1
1527765392.082624000	81.0542	140	0
1527765392.086825000	81.0584	100	1
1527765392.436002000	81.4075	391	1
1527765392.436072000	81.4076	259	1
1527765392.461429000	81.433	87	0
1527765392.559667000	81.5312	284	0
1527765392.560992000	81.5325	148	0
1527765392.563080000	81.5346	92	0
1527765392.563787000	81.5353	109	1
1527765392.564448000	81.536	308	0
1527765392.567819000	81.5394	100	1
1527765392.758140000	81.7297	392	1
1527765392.758217000	81.7298	258	1
1527765392.776183000	81.7477	87	0
1527765392.860698000	81.8322	235	0
1527765392.862101000	81.8336	148	0
1527765392.864269000	81.8358	92	0
1527765392.864883000	81.8364	109	1
1527765392.865652000	81.8372	220	0
1527765392.869869000	81.8414	100	1
1527765393.208372000	82.1799	390	1
1527765393.208458000	82.18	261	1
1527765393.226447000	82.198	87	0
1527765393.323900000	82.2954	298	0
1527765393.325215000	82.2968	148	0
1527765393.326884000	82.2984	92	0
1527765393.327840000	82.2994	109	1
1527765393.328258000	82.2998	202	0
1527765393.331830000	82.3034	100	1
1527765393.477168000	82.4487	389	1
1527765393.477230000	82.4488	260	1
1527765393.495907000	82.4674	87	0
1527765393.580025000	82.5516	233	0
1527765393.581355000	82.5529	148	0
1527765393.583869000	82.5554	106	1
1527765393.584116000	82.5557	92	0
1527765393.585478000	82.557	257	0
1527765393.588003000	82.5595	103	1
1527765393.740336000	82.7119	393	1
1527765393.740428000	82.712	262	1
1527765393.759804000	82.7313	87	0
1527765393.842277000	82.8138	233	0
1527765393.843672000	82.8152	148	0
1527765393.845842000	82.8174	92	0
1527765393.845903000	82.8174	106	1
1527765393.847225000	82.8188	303	0
1527765393.849932000	82.8215	103	1
1527765393.982243000	82.9538	393	1
1527765393.982305000	82.9538	261	1
1527765393.999968000	82.9715	87	0
1527765394.005319000	82.9769	87	0
1527765394.105194000	83.0767	236	0
1527765394.106466000	83.078	148	0
1527765394.107888000	83.0794	92	0
1527765394.108959000	83.0805	112	1
1527765394.109223000	83.0808	134	0
1527765394.112885000	83.0844	100	1
1527765394.431519000	83.4031	391	1
1527765394.431586000	83.4031	261	1
1527765394.455708000	83.4272	87	0
1527765394.460811000	83.4323	87	0
1527765394.623210000	83.5947	258	0
1527765394.624516000	83.5961	148	0
1527765394.626897000	83.5984	92	0
1527765394.626960000	83.5985	109	1
1527765394.628274000	83.5998	284	0
1527765394.630972000	83.6025	103	1
1527765394.690306000	83.6618	1358	1
1527765394.690370000	83.6619	261	1
1527765394.709950000	83.6815	87	0
1527765394.849271000	83.8208	424	0
1527765394.850636000	83.8222	148	0
1527765394.852249000	83.8238	92	0
1527765394.853000000	83.8245	109	1
1527765394.853602000	83.8251	220	0
1527765394.856988000	83.8285	100	1
1527765395.020578000	83.9921	414	1
1527765395.020640000	83.9922	259	1
1527765395.039444000	84.011	87	0
1527765395.129168000	84.1007	235	0
1527765395.130498000	84.102	148	0
1527765395.132967000	84.1045	106	1
1527765395.133207000	84.1047	92	0
1527765395.134578000	84.1061	285	0
1527765395.137027000	84.1086	103	1
1527765395.321525000	84.2931	580	1
1527765395.321617000	84.2932	262	1
1527765395.339170000	84.3107	87	0
1527765395.436074000	84.4076	256	0
1527765395.437406000	84.4089	148	0
1527765395.439420000	84.411	92	0
1527765395.439944000	84.4115	109	1
1527765395.440788000	84.4123	146	0
1527765395.443979000	84.4155	100	1
1527765395.645081000	84.6166	400	1
1527765395.645139000	84.6167	259	1
1527765395.663378000	84.6349	87	0
1527765395.742862000	84.7144	235	0
1527765395.744211000	84.7157	148	0
1527765395.746921000	84.7185	92	0
1527765395.747005000	84.7185	106	1
1527765395.748297000	84.7198	337	0
1527765395.751039000	84.7226	103	1
1527765396.781714000	85.7533	390	1
1527765396.781807000	85.7533	259	1
1527765396.799581000	85.7711	87	0
1527765396.945907000	85.9174	256	0
1527765396.947243000	85.9188	148	0
1527765396.950075000	85.9216	92	0
1527765396.950146000	85.9217	106	1
1527765396.951435000	85.923	329	0
1527765396.954111000	85.9256	103	1
1527765396.992172000	85.9637	389	1
1527765396.992260000	85.9638	258	1
1527765397.009645000	85.9812	87	0
1527765397.125547000	86.0971	265	0
1527765397.126917000	86.0985	148	0
1527765397.128886000	86.1004	92	0
1527765397.129163000	86.1007	109	1
1527765397.130264000	86.1018	120	0
1527765397.134122000	86.1057	100	1
1527765397.221175000	86.1927	392	1
1527765397.221240000	86.1928	259	1
1527765397.238584000	86.2101	87	0
1527765397.323212000	86.2947	258	0
1527765397.324478000	86.296	148	0
1527765397.326921000	86.2985	92	0
1527765397.327193000	86.2987	109	1
1527765397.328302000	86.2998	193	0
1527765397.332128000	86.3037	100	1
1527765397.431243000	86.4028	389	1
1527765397.431332000	86.4029	261	1
1527765397.448713000	86.4203	87	0
1527765397.549965000	86.5215	232	0
1527765397.551310000	86.5228	148	0
1527765397.552808000	86.5243	92	0
1527765397.554112000	86.5257	280	0
1527765397.554195000	86.5257	109	1
1527765397.558082000	86.5296	100	1
1527765397.812674000	86.7842	388	1
1527765397.812742000	86.7843	259	1
1527765397.844178000	86.8157	388	1
1527765397.844429000	86.816	87	0
1527765397.863875000	86.8354	87	0
1527765397.923602000	86.8951	263	0
1527765397.925003000	86.8965	148	0
1527765397.927106000	86.8986	109	1
1527765397.927770000	86.8993	92	0
1527765397.929122000	86.9007	127	0
1527765397.931146000	86.9027	103	1
1527765398.133586000	87.1051	392	1
1527765398.133670000	87.1052	260	1
1527765398.151371000	87.1229	87	0
1527765398.234994000	87.2065	235	0
1527765398.236341000	87.2079	148	0
1527765398.238766000	87.2103	92	0
1527765398.239188000	87.2107	109	1
1527765398.240140000	87.2117	257	0
1527765398.244189000	87.2157	100	1
1527765398.633158000	87.6047	394	1
1527765398.633234000	87.6048	265	1
1527765398.652180000	87.6237	87	0
1527765398.732434000	87.704	298	0
1527765398.733766000	87.7053	148	0
1527765398.735546000	87.7071	92	0
1527765398.736162000	87.7077	109	1
1527765398.736921000	87.7085	194	0
1527765398.740191000	87.7117	100	1
1527765398.920581000	87.8921	392	1
1527765398.920647000	87.8922	258	1
1527765398.938433000	87.91	87	0
1527765399.021511000	87.993	236	0
1527765399.022929000	87.9945	148	0
1527765399.025186000	87.9967	106	1
1527765399.025394000	87.9969	92	0
1527765399.026745000	87.9983	322	0
1527765399.029177000	88.0007	103	1
1527765399.241869000	88.2134	1359	1
1527765399.241971000	88.2135	259	1
1527765399.261385000	88.2329	87	0
1527765399.265584000	88.2371	87	0
1527765399.343973000	88.3155	258	0
1527765399.345319000	88.3169	148	0
1527765399.347689000	88.3192	92	0
1527765399.348267000	88.3198	112	1
1527765399.349066000	88.3206	152	0
1527765399.353264000	88.3248	100	1
1527765403.072098000	92.0436	416	1
1527765403.072195000	92.0437	261	1
1527765403.092438000	92.064	87	0
1527765403.199073000	92.1706	258	0
1527765403.200402000	92.1719	148	0
1527765403.202403000	92.1739	106	1
1527765403.202900000	92.1744	92	0
1527765403.204304000	92.1758	93	0
1527765403.206465000	92.178	103	1
1527765403.236316000	92.2079	258	0
1527765403.240462000	92.212	100	1
1527765403.302814000	92.2744	579	1
1527765403.302901000	92.2744	260	1
1527765403.323096000	92.2946	87	0
1527765403.401119000	92.3727	260	0
1527765403.402470000	92.374	148	0
1527765403.405505000	92.377	106	1
1527765403.405520000	92.3771	92	0
1527765403.406948000	92.3785	215	0
1527765403.409469000	92.381	103	1
1527765404.123080000	93.0946	407	1
1527765404.123147000	93.0947	264	1
1527765404.142964000	93.1145	87	0
1527765404.147740000	93.1193	87	0
1527765404.233542000	93.2051	423	0
1527765404.234917000	93.2065	148	0
1527765404.236336000	93.2079	92	0
1527765404.237485000	93.209	112	1
1527765404.237651000	93.2092	282	0
1527765404.241489000	93.213	100	1
1527765404.331890000	93.3034	390	1
1527765404.331984000	93.3035	261	1
1527765404.350687000	93.3222	87	0
1527765404.355000000	93.3265	87	0
1527765404.444687000	93.4162	258	0
1527765404.446027000	93.4176	148	0
1527765404.448473000	93.42	92	0
1527765404.448508000	93.42	109	1
1527765404.449908000	93.4214	204	0
1527765404.452479000	93.424	103	1
1527765404.616075000	93.5876	390	1
1527765404.616150000	93.5877	260	1
1527765404.650373000	93.6219	87	0
1527765404.650539000	93.6221	390	1
1527765404.686039000	93.6576	87	0
1527765404.757921000	93.7295	235	0
1527765404.759317000	93.7309	148	0
1527765404.760793000	93.7323	92	0
1527765404.761524000	93.7331	112	1
1527765404.762251000	93.7338	153	0
1527765404.765510000	93.737	100	1
1527765404.925741000	93.8973	393	1
1527765404.925839000	93.8974	262	1
1527765404.944225000	93.9158	87	0
1527765405.071811000	94.0433	235	0
1527765405.073215000	94.0448	148	0
1527765405.074839000	94.0464	92	0
1527765405.075527000	94.0471	109	1
1527765405.076249000	94.0478	282	0
1527765405.079512000	94.051	100	1
1527765405.096030000	94.0676	235	0
1527765405.099508000	94.071	100	1
1527765405.347007000	94.3185	390	1
1527765405.347100000	94.3186	261	1
1527765405.364185000	94.3357	87	0
1527765405.442120000	94.4137	258	0
1527765405.443436000	94.415	148	0
1527765405.445556000	94.4171	106	1
1527765405.447232000	94.4188	92	0
1527765405.448697000	94.4202	123	0
1527765405.450553000	94.4221	103	1
1527765405.736788000	94.7083	390	1
1527765405.736843000	94.7084	258	1
1527765405.755054000	94.7266	87	0
1527765405.920920000	94.8925	267	0
1527765405.922327000	94.8939	148	0
1527765405.924515000	94.8961	92	0
1527765405.924611000	94.8961	106	1
1527765405.925928000	94.8975	285	0
1527765405.928620000	94.9002	103	1
1527765406.428794000	95.4003	394	1
1527765406.428881000	95.4004	263	1
1527765406.446582000	95.4181	87	0
1527765406.525445000	95.497	255	0
1527765406.526795000	95.4983	148	0
1527765406.529185000	95.5007	92	0
1527765406.529576000	95.5011	109	1
1527765406.530538000	95.5021	183	0
1527765406.534565000	95.5061	100	1
1527765406.661772000	95.6333	391	1
1527765406.661869000	95.6334	260	1
1527765406.680355000	95.6519	87	0
1527765406.686081000	95.6576	87	0
1527765406.781230000	95.7528	260	0
1527765406.782634000	95.7542	148	0
1527765406.784638000	95.7562	92	0
1527765406.784734000	95.7563	109	1
1527765406.786048000	95.7576	239	0
1527765406.788667000	95.7602	103	1
1527765407.277587000	96.2491	388	1
1527765407.277660000	96.2492	261	1
1527765407.295264000	96.2668	87	0
1527765407.398734000	96.3703	255	0
1527765407.400121000	96.3717	148	0
1527765407.401609000	96.3731	92	0
1527765407.402722000	96.3743	109	1
1527765407.403011000	96.3745	90	0
1527765407.406704000	96.3782	100	1
1527765407.556557000	96.5281	1360	1
1527765407.556626000	96.5282	259	1
1527765407.575189000	96.5467	87	0
1527765407.656079000	96.6276	274	0
1527765407.657425000	96.629	148	0
1527765407.658826000	96.6304	92	0
1527765407.659728000	96.6313	109	1
1527765407.660207000	96.6317	272	0
1527765407.663715000	96.6353	100	1
1527765407.916965000	96.8885	411	1
1527765407.917064000	96.8886	260	1
1527765407.937382000	96.9089	87	0
1527765407.942115000	96.9137	87	0
1527765408.033468000	97.005	232	0
1527765408.034869000	97.0064	148	0
1527765408.037734000	97.0093	92	0
1527765408.037788000	97.0093	109	1
1527765408.039172000	97.0107	202	0
1527765408.041755000	97.0133	103	1
1527765408.419935000	97.3915	578	1
1527765408.420001000	97.3915	259	1
1527765408.441970000	97.4135	87	0
1527765408.537518000	97.5091	256	0
1527765408.538924000	97.5105	148	0
1527765408.541795000	97.5133	106	1
1527765408.542036000	97.5136	92	0
1527765408.543438000	97.515	279	0
1527765408.545773000	97.5173	103	1
1527765408.974525000	97.9461	405	1
1527765408.974592000	97.9461	264	1
1527765408.992127000	97.9637	87	0
1527765409.092942000	98.0645	235	0
1527765409.094271000	98.0658	148	0
1527765409.096650000	98.0682	92	0
1527765409.096763000	98.0683	106	1
1527765409.098025000	98.0696	184	0
1527765409.100815000	98.0724	103	1
1527765409.246318000	98.2179	389	1
1527765409.246379000	98.2179	263	1
1527765409.265154000	98.2367	87	0
1527765409.270625000	98.2422	87	0
1527765409.345425000	98.317	258	0
1527765409.346762000	98.3183	148	0
1527765409.348371000	98.3199	92	0
1527765409.348741000	98.3203	112	1
1527765409.349726000	98.3213	280	0
1527765409.353771000	98.3253	100	1
1527765409.463247000	98.4348	390	1
1527765409.463322000	98.4349	263	1
1527765409.480950000	98.4525	87	0
1527765409.587643000	98.5592	233	0
1527765409.588978000	98.5605	148	0
1527765409.591783000	98.5633	92	0
1527765409.591857000	98.5634	106	1
1527765409.593208000	98.5647	191	0
1527765409.595830000	98.5674	103	1
1527765409.923247000	98.8948	389	1
1527765409.923311000	98.8948	259	1
1527765409.941917000	98.9135	87	0
1527765409.945704000	98.9172	87	0
1527765410.027083000	98.9986	420	0
1527765410.028407000	98.9999	148	0
1527765410.030865000	99.0024	109	1
1527765410.031730000	99.0033	92	0
1527765410.033138000	99.0047	112	0
1527765410.035854000	99.0074	103	1
1527765410.339151000	99.3107	392	1
1527765410.339215000	99.3108	262	1
1527765410.356728000	99.3283	87	0
1527765410.491854000	99.4634	258	0
1527765410.493266000	99.4648	148	0
1527765410.494716000	99.4663	92	0
1527765410.495809000	99.4673	109	1
1527765410.495998000	99.4675	196	0
1527765410.499805000	99.4713	100	1
[truncated: 218 more rows]
