# Supplementary material for: Method for multi-task learning fusion network traffic classification to address small sample labels
Source: Sci Rep. 2024 Jan 30;14:2518. doi: 10.1038/s41598-024-51933-8 (PMC10827795; doi:10.1038/s41598-024-51933-8)
Supplement: Supplementary file 2 — Supplementary Information 2. [file 41598_2024_51933_MOESM2_ESM.zip › QUIC Dataset/QUIC Dataset/pretraining/Google Doc/GoogleDoc-1180.txt]

1527746984.848768000	0	294	1
1527746984.868799000	0.020031	87	0
1527746985.077241000	0.228473	323	0
1527746985.081344000	0.232576	101	1
1527746985.105894000	0.257126	1412	0
1527746985.107252000	0.258484	1412	0
1527746985.108540000	0.259772	1412	0
1527746985.109274000	0.260506	104	1
1527746985.109878000	0.26111	186	0
1527746985.111225000	0.262457	1412	0
1527746985.112591000	0.263823	1412	0
1527746985.113284000	0.264516	104	1
1527746985.113884000	0.265116	1412	0
1527746985.115239000	0.266471	188	0
1527746985.116669000	0.267901	1412	0
1527746985.117271000	0.268503	104	1
1527746985.117936000	0.269168	1412	0
1527746985.119246000	0.270478	1412	0
1527746985.120542000	0.271774	173	0
1527746985.121271000	0.272503	104	1
1527746985.121885000	0.273117	1412	0
1527746985.123219000	0.274451	1412	0
1527746985.124537000	0.275769	1412	0
1527746985.125756000	0.276988	101	1
1527746985.125835000	0.277067	1125	0
1527746985.127187000	0.278419	1412	0
1527746985.128468000	0.2797	1412	0
1527746985.129776000	0.281008	1412	0
1527746985.131054000	0.282286	190	0
1527746985.132512000	0.283744	1239	0
1527746985.133339000	0.284571	104	1
1527746985.133825000	0.285057	1412	0
1527746985.135105000	0.286337	252	0
1527746985.136453000	0.287685	1412	0
1527746985.137754000	0.288986	802	0
1527746985.139085000	0.290317	1412	0
1527746985.140382000	0.291614	1016	0
1527746985.141929000	0.293161	1412	0
1527746985.143373000	0.294605	1412	0
1527746985.144692000	0.295924	1412	0
1527746985.145969000	0.297201	188	0
1527746985.147309000	0.298541	1412	0
1527746985.148586000	0.299818	182	0
1527746985.149925000	0.301157	1412	0
1527746985.151256000	0.302488	1412	0
1527746985.152622000	0.303854	1412	0
1527746985.153952000	0.305184	188	0
1527746985.155296000	0.306528	1412	0
1527746985.156591000	0.307823	149	0
1527746985.157932000	0.309164	1412	0
1527746985.159221000	0.310453	1412	0
1527746985.160535000	0.311767	1412	0
1527746985.161847000	0.313079	895	0
1527746985.163222000	0.314454	1412	0
1527746985.164514000	0.315746	1412	0
1527746985.165831000	0.317063	1412	0
1527746985.167110000	0.318342	188	0
1527746985.168443000	0.319675	641	0
1527746985.169737000	0.320969	103	0
1527746985.182106000	0.333338	125	1
1527746985.182302000	0.333534	125	1
1527746985.182461000	0.333693	125	1
1527746985.186288000	0.33752	101	1
1527746985.541393000	0.692625	432	1
1527746985.541483000	0.692715	1412	1
1527746985.541519000	0.692751	916	1
1527746985.549884000	0.701116	218	1
1527746985.562555000	0.713787	87	0
1527746985.569094000	0.720326	87	0
1527746985.685740000	0.836972	301	0
1527746985.687066000	0.838298	1412	0
1527746985.688377000	0.839609	1412	0
1527746985.689303000	0.840535	110	1
1527746985.689712000	0.840944	1412	0
1527746985.691026000	0.842258	1412	0
1527746985.692412000	0.843644	1412	0
1527746985.693325000	0.844557	104	1
1527746985.693707000	0.844939	1169	0
1527746985.695074000	0.846306	92	0
1527746985.696440000	0.847672	93	0
1527746985.697340000	0.848572	104	1
1527746985.785223000	0.936455	216	1
1527746985.804512000	0.955744	87	0
1527746985.860435000	1.01167	401	0
1527746985.862123000	1.01336	80	0
1527746985.889899000	1.04113	104	1
1527746985.958328000	1.10956	384	0
1527746985.959677000	1.11091	1115	0
1527746985.960962000	1.11219	92	0
1527746985.962335000	1.11357	178	0
1527746985.988376000	1.13961	107	1
1527746986.370136000	1.52137	395	1
1527746986.393218000	1.54445	87	0
1527746986.411333000	1.56257	278	0
1527746986.412721000	1.56395	427	0
1527746986.415373000	1.56661	104	1
1527746986.483810000	1.63504	243	1
1527746986.483879000	1.63511	144	1
1527746986.517318000	1.66855	87	0
1527746986.585947000	1.73718	1412	0
1527746986.587267000	1.7385	1412	0
1527746986.588579000	1.73981	1412	0
1527746986.589869000	1.7411	653	0
1527746986.591159000	1.74239	92	0
1527746986.592538000	1.74377	297	0
1527746986.670322000	1.82155	1412	0
1527746986.753984000	1.90522	1412	0
1527746986.953969000	2.1052	1412	0
1527746986.955264000	2.1065	653	0
1527746987.353218000	2.50445	92	0
1527746987.354524000	2.50576	82	0
1527746987.356767000	2.508	128	1
1527746987.360458000	2.51169	101	1
1527746987.388350000	2.53958	221	1
1527746987.388430000	2.53966	190	1
1527746987.418483000	2.56972	87	0
1527746987.509375000	2.66061	685	0
1527746987.510651000	2.66188	92	0
1527746987.511964000	2.6632	201	0
1527746987.513419000	2.66465	107	1
1527746988.179613000	3.33085	531	1
1527746988.208236000	3.35947	87	0
1527746988.547427000	3.69866	305	0
1527746988.548754000	3.69999	1412	0
1527746988.550049000	3.70128	996	0
1527746988.551331000	3.70256	92	0
1527746988.552002000	3.70323	107	1
1527746988.552721000	3.70395	133	0
1527746988.557508000	3.70874	101	1
1527746989.060187000	4.21142	806	1
1527746989.060285000	4.21152	1412	1
1527746989.060322000	4.21155	1412	1
1527746989.060351000	4.21158	965	1
1527746989.081394000	4.23263	87	0
1527746989.192263000	4.34349	397	0
1527746989.194715000	4.34595	80	0
1527746989.196605000	4.34784	104	1
1527746990.784043000	5.93528	334	1
1527746990.784140000	5.93537	1412	1
1527746990.784164000	5.9354	989	1
1527746990.788959000	5.94019	165	1
1527746990.804467000	5.9557	87	0
1527746990.812523000	5.96375	87	0
1527746990.928423000	6.07965	400	0
1527746990.931822000	6.08305	80	0
1527746990.932319000	6.08355	107	1
1527746991.153457000	6.30469	537	0
1527746991.154734000	6.30597	306	0
1527746991.155317000	6.30655	118	1
1527746991.156121000	6.30735	189	0
1527746991.158094000	6.30933	267	1
1527746991.175226000	6.32646	87	0
1527746991.188829000	6.34006	87	0
1527746991.365158000	6.51639	890	0
1527746991.366521000	6.51775	866	0
1527746991.369631000	6.52086	107	1
1527746991.384386000	6.53562	1412	0
1527746991.385659000	6.53689	802	0
1527746991.387205000	6.53844	1412	0
1527746991.388516000	6.53975	1412	0
1527746991.389603000	6.54083	98	1
1527746991.389833000	6.54106	1412	0
1527746991.391114000	6.54235	188	0
1527746991.392501000	6.54373	559	0
1527746991.393905000	6.54514	1412	0
1527746991.395222000	6.54645	1412	0
1527746991.396544000	6.54778	1412	0
1527746991.396573000	6.54781	119	1
1527746991.397825000	6.54906	188	0
1527746991.399162000	6.55039	1412	0
1527746991.400452000	6.55168	604	0
1527746991.400845000	6.55208	104	1
1527746991.409499000	6.56073	1412	0
1527746991.410730000	6.56196	98	1
1527746991.410883000	6.56211	1412	0
1527746991.412259000	6.56349	1412	0
1527746991.413571000	6.5648	1412	0
1527746991.414861000	6.56609	332	0
1527746991.416207000	6.56744	110	1
1527746991.428330000	6.57956	1412	0
1527746991.429637000	6.58087	1412	0
1527746991.430949000	6.58218	1412	0
1527746991.432215000	6.58345	104	1
1527746991.432323000	6.58355	964	0
1527746991.433664000	6.5849	1412	0
1527746991.434968000	6.5862	1412	0
1527746991.436198000	6.58743	104	1
1527746991.436271000	6.5875	1412	0
1527746991.437558000	6.58879	188	0
1527746991.438898000	6.59013	1149	0
1527746991.440218000	6.59145	1412	0
1527746991.440235000	6.59147	104	1
1527746991.441532000	6.59276	1412	0
1527746991.442901000	6.59413	1412	0
1527746991.444427000	6.59566	104	1
1527746991.446866000	6.5981	198	0
1527746991.448210000	6.59944	1412	0
1527746991.449490000	6.60072	270	0
1527746991.450829000	6.60206	1412	0
1527746991.452148000	6.60338	1412	0
1527746991.453518000	6.60475	1412	0
1527746991.454941000	6.60617	1102	0
1527746991.456357000	6.60759	1412	0
1527746991.457674000	6.60891	1412	0
1527746991.458178000	6.60941	104	1
1527746991.458986000	6.61022	1412	0
1527746991.460445000	6.61168	1035	0
1527746991.461767000	6.613	1412	0
1527746991.462200000	6.61343	122	1
1527746991.463114000	6.61435	330	0
1527746991.464456000	6.61569	1232	0
1527746991.465994000	6.61723	1412	0
1527746991.467187000	6.61842	104	1
1527746991.467303000	6.61854	1412	0
1527746991.468591000	6.61982	506	0
1527746991.470029000	6.62126	1412	0
1527746991.471184000	6.62242	104	1
1527746991.471310000	6.62254	483	0
1527746991.472675000	6.62391	171	0
1527746991.475258000	6.62649	101	1
1527746992.744303000	7.89553	422	1
1527746992.744379000	7.89561	144	1
1527746992.762910000	7.91414	87	0
1527746992.825506000	7.97674	1412	0
1527746992.826806000	7.97804	1412	0
1527746992.828121000	7.97935	1412	0
1527746992.829416000	7.98065	712	0
1527746992.830768000	7.982	92	0
1527746992.832088000	7.98332	316	0
1527746992.833283000	7.98451	116	1
1527746993.874173000	9.0254	458	1
1527746993.874257000	9.02549	294	1
1527746993.879771000	9.031	342	1
1527746993.879851000	9.03108	1412	1
1527746993.879876000	9.03111	1412	1
1527746993.879916000	9.03115	979	1
1527746993.893273000	9.04451	87	0
1527746993.900398000	9.05163	87	0
1527746993.915189000	9.06642	401	1
1527746993.934329000	9.08556	87	0
1527746993.967699000	9.11893	404	0
1527746993.970890000	9.12212	80	0
1527746993.971731000	9.12296	104	1
1527746993.978647000	9.12988	280	0
1527746993.979974000	9.13121	1400	0
1527746993.981265000	9.1325	513	0
1527746993.982333000	9.13356	104	1
1527746993.982722000	9.13395	592	0
1527746993.984215000	9.13545	635	0
1527746993.985523000	9.13675	467	0
1527746993.986319000	9.13755	104	1
1527746993.986842000	9.13807	697	0
1527746993.988144000	9.13938	484	0
1527746993.989463000	9.1407	835	0
1527746993.990310000	9.14154	104	1
1527746993.990867000	9.1421	649	0
1527746993.992234000	9.14347	519	0
1527746993.993608000	9.14484	439	0
1527746993.994479000	9.14571	104	1
1527746993.994925000	9.14616	701	0
1527746993.996236000	9.14747	616	0
1527746993.997545000	9.14878	558	0
1527746993.998331000	9.14956	104	1
1527746993.998853000	9.15008	654	0
1527746994.000169000	9.1514	583	0
1527746994.001477000	9.15271	689	0
1527746994.002333000	9.15356	104	1
1527746994.002845000	9.15408	275	0
1527746994.004144000	9.15538	103	0
1527746994.005527000	9.15676	321	0
1527746994.006326000	9.15756	104	1
1527746994.022603000	9.17384	102	0
1527746994.023972000	9.1752	223	0
1527746994.026346000	9.17758	101	1
1527746994.836964000	9.9882	489	1
1527746994.837035000	9.98827	94	1
1527746994.855416000	10.0066	87	0
1527746994.925385000	10.0766	258	0
1527746994.926747000	10.078	367	0
1527746994.929430000	10.0807	104	1
1527746994.929962000	10.0812	322	0
1527746994.933368000	10.0846	98	1
1527746995.644552000	10.7958	398	1
1527746995.644638000	10.7959	109	1
1527746995.658837000	10.8101	304	1
1527746995.661484000	10.8127	480	1
1527746995.661556000	10.8128	87	1
1527746995.671275000	10.8225	87	0
1527746995.681171000	10.8324	87	0
1527746995.687160000	10.8384	87	0
1527746995.705552000	10.8568	87	0
1527746995.766407000	10.9176	282	0
1527746995.767701000	10.9189	151	0
1527746995.769729000	10.921	92	0
1527746995.771040000	10.9223	170	0
1527746995.796318000	10.9476	231	0
1527746995.797616000	10.9488	140	0
1527746995.802898000	10.9541	92	0
1527746995.804203000	10.9554	286	0
1527746995.810482000	10.9617	264	0
1527746995.811824000	10.9631	103	0
1527746995.817364000	10.9686	92	0
1527746995.818670000	10.9699	321	0
1527746995.867816000	11.019	116	1
1527746995.871476000	11.0227	282	0
1527746995.871953000	11.0232	122	1
1527746995.877556000	11.0288	98	1
1527746996.173637000	11.3249	394	1
1527746996.173695000	11.3249	252	1
1527746996.197245000	11.3485	87	0
1527746996.784497000	11.9357	670	1
1527746996.784631000	11.9359	1412	1
1527746996.784668000	11.9359	1412	1
1527746996.784696000	11.9359	1412	1
1527746996.784733000	11.936	1412	1
1527746996.784761000	11.936	1412	1
1527746996.784798000	11.936	1412	1
1527746996.784833000	11.9361	1412	1
1527746996.784870000	11.9361	1412	1
1527746996.784912000	11.9361	1412	1
1527746996.784964000	11.9362	1412	1
1527746996.785002000	11.9362	1412	1
1527746996.786499000	11.9377	1412	1
1527746996.786535000	11.9378	1412	1
1527746996.788485000	11.9397	1412	1
1527746996.788527000	11.9398	1412	1
1527746996.788555000	11.9398	1412	1
1527746996.790487000	11.9417	1412	1
1527746996.790511000	11.9417	1412	1
1527746996.790547000	11.9418	1412	1
1527746996.792485000	11.9437	1412	1
1527746996.792520000	11.9438	1412	1
1527746996.794564000	11.9458	1412	1
1527746996.794588000	11.9458	1412	1
1527746996.794624000	11.9459	1412	1
1527746996.803172000	11.9544	87	0
1527746996.803408000	11.9546	1412	1
1527746996.803442000	11.9547	1412	1
1527746996.803506000	11.9547	1412	1
1527746996.805489000	11.9567	1412	1
1527746996.805514000	11.9567	1412	1
1527746996.805556000	11.9568	1412	1
1527746996.807482000	11.9587	1412	1
1527746996.807505000	11.9587	1412	1
1527746996.807552000	11.9588	1412	1
1527746996.807563000	11.9588	87	0
1527746996.809493000	11.9607	772	1
1527746996.813663000	11.9649	87	0
1527746996.823866000	11.9751	87	0
1527746996.829518000	11.9808	87	0
1527746996.861879000	12.0131	258	0
1527746996.863297000	12.0145	146	0
1527746996.865463000	12.0167	92	0
1527746996.865528000	12.0168	113	1
1527746996.866834000	12.0181	106	0
1527746996.869541000	12.0208	101	1
1527746996.913269000	12.0645	362	1
1527746996.914411000	12.0656	812	1
1527746996.931900000	12.0831	87	0
1527746996.936793000	12.088	377	1
1527746996.960958000	12.1122	87	0
1527746996.969323000	12.1206	374	0
1527746996.971547000	12.1228	414	1
1527746996.971613000	12.1228	378	1
1527746996.975998000	12.1272	80	0
1527746996.979517000	12.1307	98	1
1527746996.989668000	12.1409	87	0
1527746997.005219000	12.1565	277	0
1527746997.006508000	12.1577	118	0
1527746997.009395000	12.1606	92	0
1527746997.009519000	12.1608	104	1
1527746997.010703000	12.1619	189	0
1527746997.013529000	12.1648	101	1
1527746997.027696000	12.1789	326	0
1527746997.029016000	12.1802	279	0
1527746997.031510000	12.1827	101	1
1527746997.031548000	12.1828	102	0
1527746997.033134000	12.1844	123	0
1527746997.035491000	12.1867	101	1
1527746997.130586000	12.2818	268	0
1527746997.131896000	12.2831	146	0
1527746997.133351000	12.2846	581	0
1527746997.134518000	12.2857	104	1
1527746997.134688000	12.2859	802	0
1527746997.135982000	12.2872	92	0
1527746997.137292000	12.2885	92	0
1527746997.138582000	12.2898	104	1
1527746997.138597000	12.2898	89	0
1527746997.139915000	12.2911	199	0
1527746997.142609000	12.2938	101	1
1527746997.377607000	12.5288	390	1
1527746997.377671000	12.5289	252	1
1527746997.397911000	12.5491	87	0
1527746997.511196000	12.6624	279	0
1527746997.512550000	12.6638	146	0
1527746997.515122000	12.6664	92	0
1527746997.515546000	12.6668	107	1
1527746997.516422000	12.6677	205	0
1527746997.520578000	12.6718	98	1
1527746997.605454000	12.7567	587	1
1527746997.605549000	12.7568	256	1
1527746997.629843000	12.7811	87	0
1527746997.745099000	12.8963	256	0
1527746997.746407000	12.8976	146	0
1527746997.747905000	12.8991	92	0
1527746997.748622000	12.8999	107	1
1527746997.749220000	12.9005	163	0
1527746997.752607000	12.9038	98	1
1527746998.224963000	13.3762	391	1
1527746998.225053000	13.3763	252	1
1527746998.248205000	13.3994	87	0
1527746998.387861000	13.5391	235	0
1527746998.389159000	13.5404	146	0
1527746998.391617000	13.5428	104	1
1527746998.393040000	13.5443	92	0
1527746998.394434000	13.5457	214	0
1527746998.396655000	13.5479	101	1
1527746998.827009000	13.9782	550	1
1527746998.827071000	13.9783	255	1
1527746998.845959000	13.9972	87	0
1527746998.965874000	14.1171	282	0
1527746998.967145000	14.1184	146	0
1527746998.969659000	14.1209	104	1
1527746998.970313000	14.1215	92	0
1527746998.971635000	14.1229	298	0
1527746998.973660000	14.1249	101	1
1527746999.085067000	14.2363	429	1
1527746999.085127000	14.2364	256	1
1527746999.104164000	14.2554	87	0
1527746999.222343000	14.3736	236	0
1527746999.223675000	14.3749	146	0
1527746999.225703000	14.3769	104	1
1527746999.226584000	14.3778	92	0
1527746999.227967000	14.3792	250	0
1527746999.230722000	14.382	101	1
1527747000.135401000	15.2866	396	1
1527747000.135478000	15.2867	253	1
1527747000.171698000	15.3229	396	1
1527747000.178784000	15.33	87	0
1527747000.195194000	15.3464	87	0
1527747000.412836000	15.5641	290	0
1527747000.414213000	15.5654	146	0
1527747000.416769000	15.568	107	1
1527747000.417416000	15.5686	92	0
1527747000.418724000	15.57	151	0
1527747000.420784000	15.572	101	1
1527747000.655959000	15.8072	391	1
1527747000.656062000	15.8073	255	1
1527747000.673329000	15.8246	87	0
1527747000.801369000	15.9526	258	0
1527747000.802757000	15.954	148	0
1527747000.805817000	15.957	104	1
1527747000.807032000	15.9583	92	0
1527747000.808356000	15.9596	179	0
1527747000.810786000	15.962	101	1
1527747001.314395000	16.4656	395	1
1527747001.314490000	16.4657	257	1
1527747001.333406000	16.4846	87	0
1527747001.336930000	16.4882	87	0
1527747001.454787000	16.606	233	0
1527747001.456109000	16.6073	148	0
1527747001.458831000	16.6101	107	1
1527747001.459131000	16.6104	92	0
1527747001.460437000	16.6117	188	0
1527747001.462833000	16.6141	101	1
1527747001.537651000	16.6889	693	1
1527747001.537734000	16.689	259	1
1527747001.555440000	16.7067	87	0
1527747001.676440000	16.8277	235	0
1527747001.677700000	16.8289	148	0
1527747001.679810000	16.831	92	0
1527747001.680849000	16.8321	107	1
1527747001.681186000	16.8324	327	0
1527747001.684811000	16.836	98	1
1527747001.826161000	16.9774	906	1
1527747001.826223000	16.9775	255	1
1527747001.844467000	16.9957	87	0
1527747001.959949000	17.1112	298	0
1527747001.961260000	17.1125	148	0
1527747001.963864000	17.1151	104	1
1527747001.966770000	17.118	92	0
1527747001.968099000	17.1193	301	0
1527747001.970778000	17.122	101	1
1527747002.636509000	17.7877	391	1
1527747002.636589000	17.7878	255	1
1527747002.668058000	17.8193	87	0
1527747002.786666000	17.9379	349	0
1527747002.787917000	17.9391	148	0
1527747002.790437000	17.9417	92	0
1527747002.790907000	17.9421	107	1
1527747002.791806000	17.943	193	0
1527747002.795902000	17.9471	98	1
1527747003.186344000	18.3376	394	1
1527747003.186401000	18.3376	260	1
1527747003.205333000	18.3566	87	0
1527747003.325534000	18.4768	256	0
1527747003.326870000	18.4781	148	0
1527747003.329207000	18.4804	92	0
1527747003.329967000	18.4812	107	1
1527747003.330603000	18.4818	166	0
1527747003.334942000	18.4862	98	1
1527747003.487704000	18.6389	391	1
1527747003.487767000	18.639	256	1
1527747003.506092000	18.6573	87	0
1527747003.641150000	18.7924	235	0
1527747003.642595000	18.7938	148	0
1527747003.643909000	18.7951	92	0
1527747003.644948000	18.7962	107	1
1527747003.645149000	18.7964	266	0
1527747003.648959000	18.8002	98	1
1527747003.919288000	19.0705	588	1
1527747003.919366000	19.0706	256	1
1527747003.940190000	19.0914	87	0
1527747004.072108000	19.2233	283	0
1527747004.073442000	19.2247	148	0
1527747004.075984000	19.2272	104	1
1527747004.079657000	19.2309	92	0
1527747004.080951000	19.2322	177	0
1527747004.082988000	19.2342	101	1
1527747004.248400000	19.3996	390	1
1527747004.248476000	19.3997	256	1
1527747004.267035000	19.4183	87	0
1527747004.387654000	19.5389	281	0
1527747004.388870000	19.5401	148	0
1527747004.391943000	19.5432	104	1
1527747004.395674000	19.5469	92	0
1527747004.396989000	19.5482	225	0
1527747004.398955000	19.5502	101	1
1527747004.830195000	19.9814	546	1
1527747004.830290000	19.9815	256	1
1527747004.860942000	20.0122	87	0
1527747004.966954000	20.1182	256	0
1527747004.968244000	20.1195	148	0
1527747004.970002000	20.1212	92	0
1527747004.971036000	20.1223	107	1
1527747004.971355000	20.1226	165	0
1527747004.975019000	20.1263	98	1
1527747005.076273000	20.2275	433	1
1527747005.076358000	20.2276	255	1
1527747005.094887000	20.2461	87	0
1527747005.209341000	20.3606	233	0
1527747005.210632000	20.3619	148	0
1527747005.212737000	20.364	92	0
1527747005.212968000	20.3642	107	1
1527747005.214083000	20.3653	172	0
1527747005.217984000	20.3692	98	1
1527747005.535231000	20.6865	391	1
1527747005.535322000	20.6866	257	1
1527747005.553373000	20.7046	87	0
1527747005.558873000	20.7101	87	0
1527747005.666999000	20.8182	235	0
1527747005.668347000	20.8196	148	0
1527747005.671015000	20.8222	107	1
1527747005.680868000	20.8321	92	0
1527747005.682249000	20.8335	320	0
1527747005.685020000	20.8363	101	1
1527747005.933344000	21.0846	392	1
1527747005.933441000	21.0847	255	1
1527747005.952327000	21.1036	87	0
1527747006.086313000	21.2375	282	0
1527747006.087736000	21.239	148	0
1527747006.089461000	21.2407	92	0
1527747006.090037000	21.2413	107	1
1527747006.090781000	21.242	89	0
1527747006.094062000	21.2453	98	1
1527747006.474736000	21.626	391	1
1527747006.474792000	21.626	255	1
1527747006.494446000	21.6457	87	0
1527747006.625316000	21.7765	263	0
1527747006.626695000	21.7779	148	0
1527747006.629070000	21.7803	104	1
1527747006.630224000	21.7815	92	0
1527747006.631588000	21.7828	327	0
1527747006.634203000	21.7854	101	1
1527747006.822596000	21.9738	391	1
1527747006.822687000	21.9739	258	1
1527747006.842065000	21.9933	87	0
1527747006.973694000	22.1249	255	0
1527747006.974996000	22.1262	148	0
1527747006.978149000	22.1294	104	1
1527747006.984879000	22.1361	92	0
1527747006.986165000	22.1374	227	0
1527747006.988153000	22.1394	101	1
1527747007.155061000	22.3063	692	1
1527747007.155208000	22.3064	259	1
1527747007.173978000	22.3252	87	0
1527747007.303603000	22.4548	235	0
1527747007.304944000	22.4562	148	0
1527747007.307168000	22.4584	104	1
1527747007.308235000	22.4595	92	0
1527747007.309518000	22.4608	152	0
1527747007.312163000	22.4634	101	1
1527747007.554921000	22.7062	906	1
1527747007.555012000	22.7062	255	1
1527747007.576671000	22.7279	87	0
1527747007.697145000	22.8484	233	0
1527747007.698401000	22.8496	148	0
1527747007.700690000	22.8519	92	0
1527747007.701192000	22.8524	107	1
1527747007.702029000	22.8533	109	0
1527747007.706174000	22.8574	98	1
1527747007.934564000	23.0858	394	1
1527747007.934656000	23.0859	257	1
1527747007.952408000	23.1036	87	0
1527747008.074434000	23.2257	256	0
1527747008.075749000	23.227	148	0
1527747008.078211000	23.2294	104	1
1527747008.079759000	23.231	92	0
1527747008.081080000	23.2323	295	0
1527747008.083211000	23.2344	101	1
1527747008.426217000	23.5774	391	1
1527747008.426292000	23.5775	256	1
1527747008.445690000	23.5969	87	0
1527747008.564634000	23.7159	277	0
1527747008.565945000	23.7172	148	0
1527747008.568236000	23.7195	104	1
1527747008.568801000	23.72	92	0
1527747008.570122000	23.7214	169	0
1527747008.572231000	23.7235	101	1
1527747008.832624000	23.9839	391	1
1527747008.832690000	23.9839	257	1
1527747008.852268000	24.0035	87	0
1527747008.978171000	24.1294	348	0
1527747008.979412000	24.1306	148	0
1527747008.981652000	24.1329	92	0
1527747008.982275000	24.1335	107	1
1527747008.983051000	24.1343	340	0
1527747008.987291000	24.1385	98	1
1527747009.099980000	24.2512	582	1
1527747009.100064000	24.2513	255	1
1527747009.126022000	24.2773	87	0
1527747009.242713000	24.3939	256	0
1527747009.243988000	24.3952	148	0
1527747009.245450000	24.3967	92	0
1527747009.246253000	24.3975	107	1
1527747009.246765000	24.398	311	0
1527747009.250243000	24.4015	98	1
1527747009.402569000	24.5538	391	1
1527747009.402630000	24.5539	259	1
1527747009.423240000	24.5745	87	0
1527747009.428252000	24.5795	87	0
1527747009.563232000	24.7145	235	0
1527747009.564486000	24.7157	148	0
1527747009.566792000	24.718	92	0
1527747009.567300000	24.7185	110	1
1527747009.568136000	24.7194	275	0
1527747009.572314000	24.7235	98	1
1527747009.912665000	25.0639	549	1
1527747009.912753000	25.064	256	1
1527747009.930483000	25.0817	87	0
1527747010.061573000	25.2128	284	0
1527747010.062915000	25.2141	148	0
1527747010.064442000	25.2157	92	0
1527747010.065272000	25.2165	107	1
1527747010.065777000	25.217	294	0
1527747010.069383000	25.2206	98	1
1527747010.257721000	25.409	429	1
1527747010.257781000	25.409	257	1
1527747010.276679000	25.4279	87	0
1527747010.397241000	25.5485	281	0
1527747010.398487000	25.5497	148	0
1527747010.401352000	25.5526	104	1
1527747010.403103000	25.5543	92	0
1527747010.404430000	25.5557	205	0
1527747010.407301000	25.5585	101	1
1527747010.578665000	25.7299	392	1
1527747010.578755000	25.73	256	1
1527747010.598651000	25.7499	87	0
1527747010.736195000	25.8874	258	0
1527747010.737510000	25.8887	148	0
1527747010.739943000	25.8912	92	0
1527747010.740296000	25.8915	107	1
1527747010.741296000	25.8925	252	0
1527747010.745467000	25.8967	98	1
1527747011.040586000	26.1918	392	1
1527747011.040666000	26.1919	259	1
1527747011.072350000	26.2236	87	0
1527747011.194789000	26.346	235	0
1527747011.196046000	26.3473	148	0
1527747011.198399000	26.3496	104	1
1527747011.199213000	26.3504	92	0
1527747011.200481000	26.3517	221	0
1527747011.203424000	26.3547	101	1
1527747011.488886000	26.6401	391	1
1527747011.488948000	26.6402	259	1
1527747011.509305000	26.6605	87	0
1527747011.629194000	26.7804	233	0
1527747011.630451000	26.7817	148	0
1527747011.631808000	26.783	92	0
1527747011.633206000	26.7844	143	0
1527747011.633440000	26.7847	110	1
1527747011.949872000	27.1011	391	1
1527747011.949965000	27.1012	256	1
1527747011.970404000	27.1216	87	0
1527747012.081476000	27.2327	285	0
1527747012.082908000	27.2341	148	0
1527747012.085441000	27.2367	104	1
1527747012.088901000	27.2401	92	0
1527747012.090228000	27.2415	211	0
1527747012.092370000	27.2436	101	1
1527747012.301907000	27.4531	695	1
1527747012.301999000	27.4532	258	1
1527747012.321727000	27.473	87	0
1527747012.443415000	27.5946	268	0
1527747012.444720000	27.596	148	0
1527747012.447088000	27.5983	92	0
1527747012.447402000	27.5986	107	1
1527747012.487712000	27.6389	314	0
1527747012.491463000	27.6427	98	1
1527747012.580747000	27.732	911	1
1527747012.580805000	27.732	255	1
1527747012.599786000	27.751	87	0
1527747012.816363000	27.9676	255	0
1527747012.817589000	27.9688	148	0
1527747012.820479000	27.9717	104	1
1527747012.821683000	27.9729	92	0
1527747012.823057000	27.9743	88	0
1527747012.825463000	27.9767	101	1
1527747012.838469000	27.9897	389	1
1527747012.838556000	27.9898	258	1
1527747012.859429000	28.0107	87	0
1527747012.990453000	28.1417	233	0
1527747012.991828000	28.1431	148	0
1527747012.994483000	28.1457	104	1
1527747012.994774000	28.146	92	0
1527747012.996033000	28.1473	278	0
1527747012.998476000	28.1497	101	1
1527747013.136015000	28.2872	394	1
1527747013.136070000	28.2873	257	1
1527747013.168446000	28.3197	87	0
1527747013.177062000	28.3283	87	0
1527747013.296678000	28.4479	233	0
1527747013.297981000	28.4492	148	0
1527747013.300482000	28.4517	107	1
1527747013.300502000	28.4517	92	0
1527747013.301894000	28.4531	214	0
1527747013.304491000	28.4557	101	1
1527747013.610173000	28.7614	390	1
1527747013.610246000	28.7615	258	1
1527747013.627941000	28.7792	87	0
1527747013.749668000	28.9009	254	0
1527747013.750917000	28.9021	148	0
1527747013.753491000	28.9047	104	1
1527747013.754094000	28.9053	92	0
1527747013.755418000	28.9067	166	0
1527747013.757502000	28.9087	101	1
1527747014.020776000	29.172	581	1
1527747014.020844000	29.1721	256	1
1527747014.042088000	29.1933	87	0
1527747014.160805000	29.312	275	0
1527747014.162030000	29.3133	148	0
1527747014.164385000	29.3156	92	0
1527747014.164658000	29.3159	107	1
1527747014.165727000	29.317	302	0
1527747014.169499000	29.3207	98	1
1527747014.348673000	29.4999	391	1
1527747014.348729000	29.5	255	1
1527747014.370064000	29.5213	87	0
1527747014.497812000	29.649	325	0
1527747014.499129000	29.6504	148	0
1527747014.501514000	29.6527	104	1
1527747014.502753000	29.654	92	0
1527747014.504077000	29.6553	164	0
1527747014.506539000	29.6578	101	1
1527747014.546649000	29.6979	92	0
1527747014.550537000	29.7018	98	1
1527747014.858846000	30.0101	544	1
1527747014.858941000	30.0102	255	1
1527747014.876910000	30.0281	87	0
1527747014.997737000	30.149	279	0
1527747014.999038000	30.1503	148	0
1527747015.000349000	30.1516	92	0
1527747015.001545000	30.1528	107	1
1527747015.001692000	30.1529	236	0
1527747015.005573000	30.1568	98	1
1527747015.117747000	30.269	429	1
1527747015.117836000	30.2691	257	1
1527747015.136755000	30.288	87	0
1527747015.256437000	30.4077	233	0
1527747015.257744000	30.409	148	0
1527747015.260530000	30.4118	92	0
1527747015.260617000	30.4118	104	1
1527747015.261824000	30.4131	97	0
1527747015.264616000	30.4158	101	1
1527747015.578737000	30.73	395	1
1527747015.578808000	30.73	256	1
1527747015.597842000	30.7491	87	0
1527747015.710010000	30.8612	261	0
1527747015.711307000	30.8625	148	0
1527747015.713651000	30.8649	104	1
1527747015.714092000	30.8653	92	0
1527747015.715415000	30.8666	222	0
1527747015.717646000	30.8689	101	1
1527747015.809052000	30.9603	394	1
1527747015.809110000	30.9603	259	1
1527747015.828641000	30.9799	87	0
1527747015.945142000	31.0964	302	0
1527747015.946390000	31.0976	148	0
1527747015.947818000	31.0991	92	0
1527747015.948671000	31.0999	107	1
1527747015.949139000	31.1004	262	0
1527747015.952657000	31.1039	98	1
1527747016.020667000	31.1719	391	1
1527747016.020731000	31.172	255	1
1527747016.042809000	31.194	87	0
1527747016.192626000	31.3439	233	0
1527747016.193938000	31.3452	148	0
1527747016.195914000	31.3471	92	0
1527747016.196676000	31.3479	107	1
1527747016.197242000	31.3485	303	0
1527747016.200687000	31.3519	98	1
1527747016.326287000	31.4775	391	1
1527747016.326380000	31.4776	257	1
1527747016.355634000	31.5069	87	0
1527747016.478532000	31.6298	232	0
1527747016.479882000	31.6311	148	0
1527747016.482081000	31.6333	92	0
1527747016.482700000	31.6339	107	1
1527747016.483438000	31.6347	107	0
1527747016.487677000	31.6389	98	1
1527747016.917096000	32.0683	689	1
1527747016.917157000	32.0684	259	1
1527747016.940082000	32.0913	87	0
1527747017.067638000	32.2189	256	0
1527747017.068943000	32.2202	148	0
1527747017.071718000	32.2229	104	1
1527747017.072042000	32.2233	92	0
1527747017.073425000	32.2247	311	0
1527747017.075713000	32.2269	101	1
1527747017.596757000	32.748	906	1
1527747017.596849000	32.7481	256	1
1527747017.617898000	32.7691	87	0
1527747017.735067000	32.8863	282	0
1527747017.736367000	32.8876	148	0
1527747017.738402000	32.8896	92	0
1527747017.738767000	32.89	107	1
1527747017.739729000	32.891	221	0
1527747017.743779000	32.895	98	1
1527747017.826754000	32.978	391	1
1527747017.826811000	32.978	256	1
1527747017.845626000	32.9969	87	0
1527747017.957997000	33.1092	265	0
1527747017.959306000	33.1105	148	0
1527747017.960609000	33.1118	92	0
1527747017.961773000	33.113	107	1
1527747017.961854000	33.1131	112	0
1527747017.965795000	33.117	98	1
1527747018.319503000	33.4707	391	1
1527747018.319569000	33.4708	256	1
1527747018.339707000	33.4909	87	0
1527747018.460200000	33.6114	232	0
1527747018.461507000	33.6127	148	0
1527747018.463756000	33.615	104	1
1527747018.463985000	33.6152	92	0
1527747018.465371000	33.6166	98	0
1527747018.467736000	33.619	101	1
1527747019.006072000	34.1573	390	1
1527747019.006166000	34.1574	256	1
1527747019.023204000	34.1744	87	0
1527747019.175510000	34.3267	256	0
1527747019.176818000	34.328	148	0
1527747019.179729000	34.331	92	0
1527747019.179844000	34.3311	104	1
1527747019.181072000	34.3323	146	0
1527747019.183860000	34.3351	101	1
1527747019.219910000	34.3711	585	1
1527747019.220004000	34.3712	257	1
1527747019.239448000	34.3907	87	0
1527747019.357722000	34.509	233	0
1527747019.359028000	34.5103	148	0
1527747019.360830000	34.5121	92	0
1527747019.361856000	34.5131	107	1
1527747019.362327000	34.5136	91	0
1527747019.365856000	34.5171	98	1
1527747019.618063000	34.7693	395	1
1527747019.618154000	34.7694	260	1
1527747019.653905000	34.8051	395	1
1527747019.680666000	34.8319	87	0
1527747019.793838000	34.9451	256	0
1527747019.795145000	34.9464	148	0
1527747019.796436000	34.9477	92	0
1527747019.797798000	34.949	338	0
1527747019.797840000	34.9491	107	1
1527747019.801881000	34.9531	98	1
1527747019.937076000	35.0883	545	1
1527747019.937138000	35.0884	260	1
1527747019.958450000	35.1097	87	0
1527747020.075869000	35.2271	278	0
1527747020.077184000	35.2284	148	0
1527747020.079059000	35.2303	92	0
1527747020.079900000	35.2311	107	1
1527747020.080379000	35.2316	221	0
1527747020.083887000	35.2351	98	1
1527747021.567600000	36.7188	431	1
1527747021.567693000	36.7189	257	1
1527747021.591085000	36.7423	87	0
1527747021.716867000	36.8681	351	0
1527747021.718230000	36.8695	148	0
1527747021.720991000	36.8722	104	1
1527747021.721295000	36.8725	92	0
1527747021.722693000	36.8739	153	0
1527747021.724986000	36.8762	101	1
1527747021.787978000	36.9392	396	1
1527747021.788066000	36.9393	256	1
1527747021.805155000	36.9564	87	0
1527747021.810741000	36.962	87	0
1527747021.930286000	37.0815	279	0
1527747021.931646000	37.0829	148	0
1527747021.933987000	37.0852	107	1
1527747021.934402000	37.0856	92	0
1527747021.935848000	37.0871	305	0
1527747021.938004000	37.0892	101	1
1527747021.976678000	37.1279	279	0
1527747021.981007000	37.1322	98	1
1527747022.017415000	37.1686	394	1
1527747022.017470000	37.1687	259	1
1527747022.037785000	37.189	87	0
1527747022.166463000	37.3177	261	0
1527747022.167781000	37.319	148	0
1527747022.170073000	37.3213	104	1
1527747022.170769000	37.322	92	0
1527747022.172049000	37.3233	185	0
1527747022.175007000	37.3262	101	1
1527747022.289747000	37.441	391	1
1527747022.289813000	37.441	257	1
1527747022.319464000	37.4707	87	0
1527747022.431461000	37.5827	235	0
1527747022.432848000	37.5841	148	0
1527747022.435038000	37.5863	104	1
1527747022.436303000	37.5875	92	0
1527747022.437555000	37.5888	325	0
1527747022.440030000	37.5913	101	1
1527747022.608335000	37.7596	391	1
1527747022.608427000	37.7597	256	1
1527747022.629466000	37.7807	87	0
1527747022.744351000	37.8956	301	0
1527747022.745703000	37.8969	148	0
1527747022.747915000	37.8991	92	0
1527747022.748021000	37.8993	104	1
1527747022.749253000	37.9005	158	0
1527747022.752042000	37.9033	101	1
1527747023.068186000	38.2194	689	1
1527747023.068270000	38.2195	260	1
1527747023.098822000	38.2501	87	0
1527747023.230487000	38.3817	232	0
1527747023.231848000	38.3831	148	0
1527747023.233446000	38.3847	92	0
1527747023.234077000	38.3853	107	1
1527747023.234845000	38.3861	249	0
1527747023.239063000	38.3903	98	1
1527747023.730059000	38.8813	905	1
1527747023.730135000	38.8814	256	1
1527747023.752333000	38.9036	87	0
1527747023.763652000	38.9149	87	0
1527747023.872625000	39.0239	258	0
1527747023.873939000	39.0252	148	0
1527747023.875354000	39.0266	92	0
1527747023.876115000	39.0273	110	1
1527747023.876665000	39.0279	99	0
1527747023.880109000	39.0313	98	1
1527747023.921144000	39.0724	258	0
1527747023.926049000	39.0773	98	1
1527747023.939162000	39.0904	395	1
1527747023.939249000	39.0905	258	1
1527747023.957615000	39.1088	87	0
1527747023.961567000	39.1128	87	0
1527747024.098296000	39.2495	232	0
1527747024.101629000	39.2529	158	0
1527747024.102066000	39.2533	107	1
1527747024.103031000	39.2543	200	0
1527747024.107070000	39.2583	98	1
1527747024.598849000	39.7501	390	1
1527747024.598988000	39.7502	258	1
1527747024.617971000	39.7692	87	0
1527747024.622036000	39.7733	87	0
1527747024.746109000	39.8973	281	0
1527747024.747411000	39.8986	148	0
1527747024.749820000	39.9011	92	0
1527747024.750106000	39.9013	110	1
1527747024.751132000	39.9024	269	0
1527747024.755151000	39.9064	98	1
1527747024.900483000	40.0517	390	1
1527747024.900580000	40.0518	259	1
1527747024.920192000	40.0714	87	0
1527747025.044549000	40.1958	265	0
1527747025.045917000	40.1971	148	0
1527747025.048191000	40.1994	104	1
1527747025.048951000	40.2002	92	0
1527747025.050332000	40.2016	145	0
1527747025.053198000	40.2044	101	1
1527747026.380843000	41.5321	582	1
1527747026.380931000	41.5322	256	1
1527747026.410444000	41.5617	87	0
1527747026.414955000	41.5662	87	0
1527747026.534249000	41.6855	256	0
1527747026.535581000	41.6868	148	0
1527747026.538047000	41.6893	92	0
1527747026.538294000	41.6895	110	1
1527747026.539388000	41.6906	138	0
1527747026.543258000	41.6945	98	1
1527747026.661640000	41.8129	391	1
1527747026.661725000	41.813	258	1
1527747026.681639000	41.8329	87	0
1527747026.801447000	41.9527	256	0
1527747026.802819000	41.9541	148	0
1527747026.805284000	41.9565	104	1
1527747026.805660000	41.9569	92	0
1527747026.806988000	41.9582	281	0
1527747026.809269000	41.9605	101	1
1527747026.986568000	42.1378	545	1
1527747026.986651000	42.1379	258	1
1527747027.007278000	42.1585	87	0
1527747027.132800000	42.284	232	0
1527747027.134127000	42.2854	148	0
1527747027.136294000	42.2875	104	1
1527747027.137886000	42.2891	92	0
1527747027.139214000	42.2904	209	0
1527747027.141315000	42.2925	101	1
1527747027.676276000	42.8275	431	1
1527747027.676348000	42.8276	257	1
1527747027.700302000	42.8515	87	0
1527747027.710698000	42.8619	87	0
1527747027.822272000	42.9735	300	0
1527747027.823569000	42.9748	148	0
1527747027.825877000	42.9771	92	0
1527747027.826342000	42.9776	110	1
1527747027.827198000	42.9784	219	0
1527747027.831251000	42.9825	98	1
1527747027.889648000	43.0409	392	1
1527747027.889710000	43.0409	259	1
1527747027.909700000	43.0609	87	0
1527747028.030470000	43.1817	328	0
1527747028.031865000	43.1831	148	0
1527747028.034350000	43.1856	104	1
1527747028.034945000	43.1862	92	0
1527747028.036270000	43.1875	335	0
1527747028.038342000	43.1896	101	1
1527747028.596785000	43.748	394	1
1527747028.596843000	43.7481	259	1
1527747028.639417000	43.7906	394	1
1527747028.640111000	43.7913	87	0
1527747028.662093000	43.8133	87	0
1527747028.793289000	43.9445	281	0
1527747028.794564000	43.9458	148	0
1527747028.797392000	43.9486	107	1
1527747028.799292000	43.9505	92	0
1527747028.800610000	43.9518	232	0
1527747028.803299000	43.9545	101	1
1527747030.077007000	45.2282	396	1
1527747030.077068000	45.2283	256	1
1527747030.118296000	45.2695	87	0
1527747030.229868000	45.3811	286	0
1527747030.231223000	45.3825	148	0
1527747030.233494000	45.3847	104	1
1527747030.233702000	45.3849	92	0
1527747030.235288000	45.3865	255	0
1527747030.237397000	45.3886	101	1
1527747030.251493000	45.4027	286	0
1527747030.255448000	45.4067	98	1
1527747030.415897000	45.5671	694	1
1527747030.415958000	45.5672	261	1
1527747030.447443000	45.5987	87	0
1527747030.569263000	45.7205	232	0
1527747030.570524000	45.7218	148	0
1527747030.573473000	45.7247	104	1
1527747030.574481000	45.7257	92	0
1527747030.575856000	45.7271	319	0
1527747030.578488000	45.7297	101	1
1527747030.725218000	45.8765	909	1
1527747030.725307000	45.8765	260	1
1527747030.745265000	45.8965	87	0
1527747030.865556000	46.0168	302	0
1527747030.866855000	46.0181	148	0
1527747030.869432000	46.0207	104	1
1527747030.869757000	46.021	92	0
1527747030.871082000	46.0223	209	0
1527747030.873421000	46.0247	101	1
1527747031.008178000	46.1594	393	1
1527747031.008265000	46.1595	258	1
1527747031.027463000	46.1787	87	0
1527747031.140153000	46.2914	235	0
1527747031.141436000	46.2927	148	0
1527747031.144509000	46.2957	104	1
1527747031.144787000	46.296	92	0
1527747031.146174000	46.2974	234	0
1527747031.148491000	46.2997	101	1
1527747031.447716000	46.5989	392	1
1527747031.447776000	46.599	257	1
1527747031.469013000	46.6202	87	0
1527747031.583773000	46.735	233	0
1527747031.585214000	46.7364	148	0
1527747031.587499000	46.7387	104	1
1527747031.589436000	46.7407	92	0
1527747031.590898000	46.7421	159	0
1527747031.593505000	46.7447	101	1
1527747031.987647000	47.1389	391	1
1527747031.987710000	47.1389	256	1
1527747032.009296000	47.1605	87	0
1527747032.153249000	47.3045	259	0
1527747032.154559000	47.3058	148	0
1527747032.156740000	47.308	92	0
1527747032.157529000	47.3088	107	1
1527747032.158054000	47.3093	137	0
1527747032.161544000	47.3128	98	1
1527747032.181347000	47.3326	259	0
1527747032.185534000	47.3368	98	1
1527747032.953101000	48.1043	584	1
1527747032.953190000	48.1044	260	1
1527747032.971987000	48.1232	87	0
1527747033.093226000	48.2445	284	0
1527747033.094531000	48.2458	148	0
1527747033.096667000	48.2479	104	1
1527747033.097343000	48.2486	92	0
1527747033.098673000	48.2499	303	0
1527747033.100562000	48.2518	101	1
1527747033.279256000	48.4305	392	1
1527747033.279351000	48.4306	259	1
1527747033.298538000	48.4498	87	0
1527747033.413188000	48.5644	267	0
1527747033.414448000	48.5657	148	0
1527747033.416599000	48.5678	104	1
1527747033.416974000	48.5682	92	0
1527747033.418299000	48.5695	162	0
1527747033.420647000	48.5719	101	1
1527747033.741003000	48.8922	545	1
1527747033.741052000	48.8923	261	1
1527747033.769306000	48.9205	87	0
1527747033.777254000	48.9285	87	0
1527747033.899204000	49.0504	258	0
1527747033.900538000	49.0518	148	0
1527747033.902708000	49.0539	107	1
1527747033.903480000	49.0547	92	0
1527747033.904864000	49.0561	243	0
1527747033.907694000	49.0589	101	1
1527747034.000672000	49.1519	430	1
1527747034.000749000	49.152	256	1
1527747034.030460000	49.1817	87	0
1527747034.150900000	49.3021	235	0
1527747034.152282000	49.3035	148	0
1527747034.154688000	49.3059	104	1
1527747034.156353000	49.3076	92	0
1527747034.157664000	49.3089	282	0
1527747034.159684000	49.3109	101	1
1527747034.582031000	49.7333	395	1
1527747034.582092000	49.7333	257	1
1527747034.600442000	49.7517	87	0
1527747034.606005000	49.7572	87	0
1527747034.714849000	49.8661	233	0
1527747034.716199000	49.8674	148	0
1527747034.718495000	49.8697	92	0
1527747034.718738000	49.87	110	1
1527747034.719891000	49.8711	190	0
1527747034.723712000	49.8749	98	1
1527747034.960838000	50.1121	390	1
1527747034.960923000	50.1122	256	1
1527747034.979714000	50.1309	87	0
1527747035.242435000	50.3937	300	0
1527747035.246772000	50.398	101	1
1527747035.250035000	50.4013	158	0
1527747035.251349000	50.4026	137	0
1527747035.253809000	50.405	101	1
1527747035.701329000	50.8526	396	1
1527747035.701396000	50.8526	256	1
1527747035.720755000	50.872	87	0
1527747035.847161000	50.9984	349	0
1527747035.848405000	50.9996	148	0
1527747035.850792000	51.002	104	1
1527747035.852130000	51.0034	92	0
1527747035.853464000	51.0047	324	0
1527747035.855780000	51.007	101	1
1527747035.943156000	51.0944	390	1
1527747035.943217000	51.0944	257	1
1527747035.961403000	51.1126	87	0
1527747035.968332000	51.1196	87	0
1527747036.090285000	51.2415	258	0
1527747036.091977000	51.2432	148	0
1527747036.093364000	51.2446	92	0
1527747036.093730000	51.245	110	1
1527747036.094688000	51.2459	270	0
1527747036.098748000	51.25	98	1
1527747036.208212000	51.3594	690	1
1527747036.208300000	51.3595	258	1
1527747036.226001000	51.3772	87	0
1527747036.341313000	51.4925	233	0
1527747036.342738000	51.494	148	0
1527747036.344872000	51.4961	104	1
1527747036.345791000	51.497	92	0
1527747036.347062000	51.4983	176	0
1527747036.349814000	51.501	101	1
1527747036.446239000	51.5975	906	1
1527747036.446324000	51.5976	256	1
1527747036.465260000	51.6165	87	0
1527747036.579492000	51.7307	260	0
1527747036.580805000	51.732	148	0
1527747036.583831000	51.7351	104	1
1527747036.585105000	51.7363	92	0
1527747036.586428000	51.7377	114	0
1527747036.588751000	51.74	101	1
1527747037.015620000	52.1669	390	1
1527747037.015686000	52.1669	257	1
1527747037.037390000	52.1886	87	0
1527747037.171865000	52.3231	255	0
1527747037.173475000	52.3247	158	0
1527747037.174809000	52.326	221	0
1527747037.175794000	52.327	107	1
1527747037.344243000	52.4955	393	1
1527747037.344319000	52.4956	258	1
1527747037.363206000	52.5144	87	0
1527747037.488303000	52.6395	278	0
1527747037.489615000	52.6408	148	0
1527747037.491881000	52.6431	104	1
1527747037.495979000	52.6472	92	0
1527747037.497305000	52.6485	284	0
1527747037.499885000	52.6511	101	1
1527747037.839674000	52.9909	390	1
1527747037.839762000	52.991	258	1
1527747037.859880000	53.0111	87	0
1527747037.999549000	53.1508	258	0
1527747038.000885000	53.1521	148	0
1527747038.002286000	53.1535	92	0
1527747038.003611000	53.1548	246	0
1527747038.003859000	53.1551	110	1
1527747039.203558000	54.3548	584	1
1527747039.203650000	54.3549	256	1
1527747039.225394000	54.3766	87	0
1527747039.343070000	54.4943	258	0
1527747039.344445000	54.4957	148	0
1527747039.346206000	54.4974	92	0
1527747039.347100000	54.4983	107	1
1527747039.347498000	54.4987	249	0
1527747039.350987000	54.5022	98	1
1527747039.423106000	54.5743	392	1
1527747039.423193000	54.5744	257	1
1527747039.444707000	54.5959	87	0
1527747039.559823000	54.7111	233	0
1527747039.561134000	54.7124	148	0
1527747039.564014000	54.7152	104	1
1527747039.564607000	54.7158	92	0
1527747039.566097000	54.7173	240	0
1527747039.568008000	54.7192	101	1
1527747039.654014000	54.8052	544	1
1527747039.654106000	54.8053	256	1
1527747039.686478000	54.8377	87	0
1527747039.808618000	54.9599	284	0
1527747039.809935000	54.9612	148	0
1527747039.811445000	54.9627	92	0
1527747039.812027000	54.9633	107	1
1527747039.812934000	54.9642	205	0
1527747039.817038000	54.9683	98	1
1527747040.394668000	55.5459	430	1
1527747040.394749000	55.546	258	1
1527747040.415645000	55.5669	87	0
1527747040.545294000	55.6965	265	0
1527747040.546597000	55.6978	148	0
1527747040.549001000	55.7002	92	0
1527747040.549060000	55.7003	104	1
1527747040.550336000	55.7016	128	0
1527747040.553080000	55.7043	101	1
1527747040.703217000	55.8544	390	1
1527747040.703313000	55.8545	256	1
1527747040.726671000	55.8779	87	0
1527747040.850698000	56.0019	258	0
1527747040.851995000	56.0032	148	0
1527747040.854215000	56.0054	92	0
1527747040.855013000	56.0062	107	1
1527747040.855560000	56.0068	116	0
1527747040.859037000	56.0103	98	1
1527747040.956300000	56.1075	391	1
1527747040.956393000	56.1076	258	1
1527747040.982807000	56.134	87	0
1527747041.110269000	56.2615	233	0
1527747041.111647000	56.2629	148	0
1527747041.114110000	56.2653	104	1
1527747041.114699000	56.2659	92	0
1527747041.116019000	56.2673	196	0
1527747041.118087000	56.2693	101	1
1527747041.511686000	56.6629	394	1
1527747041.511751000	56.663	259	1
1527747041.532484000	56.6837	87	0
1527747041.656736000	56.808	232	0
1527747041.658034000	56.8093	148	0
1527747041.661139000	56.8124	104	1
1527747041.662849000	56.8141	92	0
1527747041.664114000	56.8153	145	0
1527747041.666120000	56.8174	101	1
1527747041.814561000	56.9658	390	1
1527747041.814647000	56.9659	258	1
1527747041.853169000	57.0044	390	1
1527747041.862107000	57.0133	87	0
1527747041.874849000	57.0261	87	0
1527747041.982636000	57.1339	298	0
1527747041.983951000	57.1352	148	0
1527747041.985949000	57.1372	92	0
1527747041.986168000	57.1374	110	1
1527747041.987271000	57.1385	330	0
1527747041.991110000	57.1423	98	1
1527747042.285768000	57.437	694	1
1527747042.285854000	57.4371	266	1
1527747042.306111000	57.4573	87	0
1527747042.418882000	57.5701	326	0
1527747042.420120000	57.5714	148	0
1527747042.423180000	57.5744	104	1
1527747042.423534000	57.5748	92	0
1527747042.424911000	57.5761	284	0
1527747042.427179000	57.5784	101	1
1527747042.599474000	57.7507	906	1
1527747042.599536000	57.7508	258	1
1527747042.621615000	57.7728	87	0
1527747042.739121000	57.8904	281	0
1527747042.740434000	57.8917	148	0
1527747042.742621000	57.8939	92	0
1527747042.743192000	57.8944	107	1
1527747042.743947000	57.8952	226	0
1527747042.748197000	57.8994	98	1
1527747043.389774000	58.541	395	1
1527747043.389866000	58.5411	262	1
1527747043.408322000	58.5596	87	0
1527747043.415879000	58.5671	87	0
1527747043.535382000	58.6866	263	0
1527747043.536682000	58.6879	148	0
1527747043.538808000	58.69	92	0
1527747043.539243000	58.6905	110	1
1527747043.540145000	58.6914	231	0
1527747043.544233000	58.6955	98	1
1527747043.610912000	58.7621	392	1
1527747043.611001000	58.7622	262	1
1527747043.632806000	58.784	87	0
1527747043.748472000	58.8997	258	0
1527747043.749829000	58.9011	148	0
1527747043.752257000	58.9035	104	1
1527747043.754479000	58.9057	92	0
1527747043.755862000	58.9071	257	0
1527747043.758306000	58.9095	101	1
1527747043.861754000	59.013	396	1
1527747043.861851000	59.0131	265	1
1527747043.882393000	59.0336	87	0
1527747043.887719000	59.039	87	0
1527747044.018644000	59.1699	279	0
1527747044.019943000	59.1712	148	0
1527747044.021637000	59.1729	92	0
1527747044.022265000	59.1735	110	1
1527747044.022955000	59.1742	237	0
1527747044.026183000	59.1774	98	1
1527747044.201607000	59.3528	583	1
1527747044.201696000	59.3529	259	1
1527747044.222065000	59.3733	87	0
1527747044.341918000	59.4931	235	0
1527747044.343254000	59.4945	148	0
1527747044.345805000	59.497	92	0
1527747044.346226000	59.4975	107	1
1527747044.347120000	59.4984	126	0
1527747044.351292000	59.5025	98	1
1527747044.533354000	59.6846	548	1
1527747044.533416000	59.6846	258	1
1527747044.556793000	59.708	87	0
1527747044.675729000	59.827	236	0
1527747044.677041000	59.8283	148	0
1527747044.679308000	59.8305	104	1
1527747044.681136000	59.8324	92	0
1527747044.682452000	59.8337	120	0
1527747044.685241000	59.8365	101	1
1527747044.893523000	60.0448	430	1
1527747044.893613000	60.0448	258	1
1527747044.925630000	60.0769	87	0
1527747045.044236000	60.1955	256	0
1527747045.045498000	60.1967	148	0
1527747045.048344000	60.1996	104	1
1527747045.049270000	60.2005	92	0
1527747045.050550000	60.2018	236	0
1527747045.053335000	60.2046	101	1
1527747045.161749000	60.313	395	1
1527747045.161839000	60.3131	261	1
1527747045.179686000	60.3309	87	0
1527747045.314013000	60.4652	235	0
1527747045.315303000	60.4665	148	0
1527747045.318330000	60.4696	104	1
1527747045.318880000	60.4701	92	0
1527747045.322313000	60.4735	98	1
1527747045.360114000	60.5113	115	0
1527747045.364341000	60.5156	98	1
1527747045.722739000	60.874	391	1
1527747045.722830000	60.8741	258	1
1527747045.746660000	60.8979	87	0
1527747045.873003000	61.0242	282	0
1527747045.874304000	61.0255	148	0
1527747045.877378000	61.0286	104	1
1527747045.877461000	61.0287	92	0
1527747045.878849000	61.0301	91	0
1527747045.881389000	61.0326	101	1
1527747045.971333000	61.1226	395	1
1527747045.971418000	61.1226	260	1
1527747045.992413000	61.1436	87	0
1527747046.130622000	61.2819	265	0
1527747046.131917000	61.2831	148	0
1527747046.134405000	61.2856	104	1
1527747046.138910000	61.2901	92	0
1527747046.140263000	61.2915	256	0
1527747046.142375000	61.2936	101	1
1527747046.301795000	61.453	395	1
1527747046.301887000	61.4531	264	1
1527747046.321779000	61.473	100	0
1527747046.325377000	61.4766	98	1
1527747046.438377000	61.5896	233	0
1527747046.439754000	61.591	148	0
1527747046.442369000	61.5936	92	0
1527747046.442450000	61.5937	101	1
1527747046.443691000	61.5949	217	0
1527747046.446389000	61.5976	101	1
1527747046.821738000	61.973	690	1
1527747046.821812000	61.973	258	1
1527747046.837058000	61.9883	100	0
1527747046.840411000	61.9916	98	1
1527747046.851521000	62.0028	87	0
1527747046.959401000	62.1106	256	0
1527747046.960677000	62.1119	148	0
1527747046.963434000	62.1147	104	1
1527747046.964085000	62.1153	92	0
1527747046.965396000	62.1166	232	0
1527747046.967443000	62.1187	101	1
1527747047.202790000	62.354	906	1
1527747047.202853000	62.3541	258	1
1527747047.222931000	62.3742	87	0
1527747047.360726000	62.512	232	0
1527747047.362100000	62.5133	148	0
1527747047.363452000	62.5147	92	0
1527747047.364377000	62.5156	107	1
1527747047.364801000	62.516	330	0
1527747047.368398000	62.5196	98	1
1527747047.573297000	62.7245	394	1
1527747047.573385000	62.7246	262	1
1527747047.604332000	62.7556	87	0
1527747047.719517000	62.8707	274	0
1527747047.720881000	62.8721	148	0
1527747047.722265000	62.8735	92	0
1527747047.723467000	62.8747	107	1
1527747047.723501000	62.8747	238	0
1527747047.727465000	62.8787	98	1
1527747047.983780000	63.135	390	1
1527747047.983875000	63.1351	260	1
1527747048.013447000	63.1647	87	0
1527747048.136811000	63.288	352	0
1527747048.138110000	63.2893	148	0
1527747048.139415000	63.2906	92	0
1527747048.140476000	63.2917	107	1
1527747048.140733000	63.292	245	0
1527747048.144464000	63.2957	98	1
1527747048.834619000	63.9859	393	1
1527747048.834678000	63.9859	260	1
1527747048.853077000	64.0043	87	0
1527747048.976643000	64.1279	281	0
1527747048.978010000	64.1292	148	0
1527747048.980346000	64.1316	104	1
1527747048.981437000	64.1327	92	0
1527747048.982859000	64.1341	269	0
1527747048.985335000	64.1366	101	1
1527747049.101756000	64.253	583	1
1527747049.101828000	64.2531	261	1
1527747049.121169000	64.2724	87	0
1527747049.243350000	64.3946	260	0
1527747049.244655000	64.3959	148	0
1527747049.247368000	64.3986	92	0
1527747049.247387000	64.3986	104	1
1527747049.248783000	64.4	165	0
1527747049.251349000	64.4026	101	1
1527747049.404718000	64.5559	390	1
1527747049.404779000	64.556	260	1
1527747049.423050000	64.5743	87	0
1527747049.544487000	64.6957	235	0
1527747049.545858000	64.6971	148	0
1527747049.548393000	64.6996	104	1
1527747049.549218000	64.7004	92	0
1527747049.550489000	64.7017	267	0
1527747049.553362000	64.7046	101	1
1527747049.807572000	64.9588	549	1
1527747049.807639000	64.9589	258	1
1527747049.825221000	64.9765	87	0
1527747049.955042000	65.1063	304	0
1527747049.956272000	65.1075	148	0
1527747049.959363000	65.1106	92	0
1527747049.959415000	65.1106	104	1
1527747049.960702000	65.1119	288	0
1527747049.963406000	65.1146	101	1
1527747050.497016000	65.6482	430	1
1527747050.497084000	65.6483	261	1
1527747050.523108000	65.6743	87	0
1527747050.638081000	65.7893	233	0
1527747050.639391000	65.7906	148	0
1527747050.641089000	65.7923	92	0
1527747050.642432000	65.7937	107	1
1527747050.642483000	65.7937	194	0
1527747050.646441000	65.7977	98	1
1527747051.121814000	66.273	391	1
1527747051.121875000	66.2731	258	1
1527747051.140081000	66.2913	87	0
1527747051.252922000	66.4042	256	0
1527747051.254189000	66.4054	148	0
1527747051.256474000	66.4077	104	1
1527747051.256673000	66.4079	92	0
1527747051.257995000	66.4092	165	0
1527747051.260472000	66.4117	101	1
1527747051.380665000	66.5319	394	1
1527747051.380759000	66.532	261	1
1527747051.400456000	66.5517	87	0
1527747051.522714000	66.6739	235	0
1527747051.524025000	66.6753	148	0
1527747051.526470000	66.6777	104	1
1527747051.526669000	66.6779	92	0
1527747051.528047000	66.6793	274	0
1527747051.530480000	66.6817	101	1
1527747051.922611000	67.0738	391	1
1527747051.922676000	67.0739	258	1
1527747051.943341000	67.0946	87	0
1527747052.067539000	67.2188	258	0
1527747052.068897000	67.2201	148	0
1527747052.070782000	67.222	92	0
1527747052.071468000	67.2227	107	1
1527747052.072108000	67.2233	153	0
1527747052.075461000	67.2267	98	1
1527747052.320905000	67.4721	395	1
1527747052.320994000	67.4722	259	1
1527747052.339483000	67.4907	87	0
1527747052.454452000	67.6057	257	0
1527747052.455809000	67.607	148	0
1527747052.457107000	67.6083	92	0
1527747052.458429000	67.6097	192	0
1527747052.458479000	67.6097	107	1
1527747052.462490000	67.6137	98	1
1527747053.732511000	68.8837	688	1
1527747053.732597000	68.8838	259	1
1527747053.764226000	68.9155	87	0
1527747053.774596000	68.9258	819	1
1527747053.774687000	68.9259	1412	1
1527747053.774723000	68.926	1412	1
1527747053.774751000	68.926	1412	1
1527747053.774784000	68.926	1158	1
1527747053.793659000	68.9449	87	0
1527747053.866783000	69.018	411	0
1527747053.870582000	69.0218	104	1
1527747053.874002000	69.0252	80	0
1527747053.877586000	69.0288	98	1
1527747053.900172000	69.0514	273	0
1527747053.901448000	69.0527	148	0
1527747053.902852000	69.0541	92	0
1527747053.903555000	69.0548	104	1
1527747053.904176000	69.0554	202	0
1527747053.907536000	69.0588	98	1
1527747054.895670000	70.0469	389	1
1527747054.895761000	70.047	259	1
1527747054.915206000	70.0664	87	0
1527747055.032789000	70.184	298	0
1527747055.034155000	70.1854	148	0
1527747055.036193000	70.1874	92	0
1527747055.037083000	70.1883	107	1
1527747055.037490000	70.1887	321	0
1527747055.041095000	70.1923	98	1
1527747055.173000000	70.3242	391	1
1527747055.173059000	70.3243	258	1
1527747055.192106000	70.3433	87	0
1527747055.347424000	70.4987	326	0
1527747055.348734000	70.5	148	0
1527747055.350475000	70.5017	92	0
1527747055.351030000	70.5023	107	1
1527747055.351799000	70.503	302	0
1527747055.355086000	70.5063	98	1
1527747055.604562000	70.7558	395	1
1527747055.604652000	70.7559	260	1
1527747055.622452000	70.7737	87	0
1527747055.732056000	70.8833	281	0
1527747055.733420000	70.8847	148	0
1527747055.735091000	70.8863	92	0
1527747055.736120000	70.8874	107	1
1527747055.736445000	70.8877	115	0
1527747055.740135000	70.8914	98	1
1527747055.784682000	70.9359	281	0
1527747055.788103000	70.9393	98	1
1527747056.239158000	71.3904	588	1
1527747056.239255000	71.3905	263	1
1527747056.259504000	71.4107	87	0
1527747056.401437000	71.5527	263	0
1527747056.402823000	71.5541	148	0
1527747056.405161000	71.5564	104	1
1527747056.406483000	71.5577	92	0
1527747056.407861000	71.5591	203	0
1527747056.410183000	71.5614	101	1
1527747056.452182000	71.6034	392	1
1527747056.452274000	71.6035	258	1
1527747056.481396000	71.6326	87	0
1527747056.614733000	71.766	235	0
1527747056.616035000	71.7673	148	0
1527747056.618005000	71.7692	92	0
1527747056.619199000	71.7704	107	1
1527747056.619253000	71.7705	159	0
1527747056.623173000	71.7744	98	1
1527747056.739409000	71.8906	549	1
1527747056.739503000	71.8907	258	1
1527747056.756613000	71.9078	87	0
1527747056.759679000	71.9109	87	0
1527747056.775137000	71.9264	360	1
1527747056.775230000	71.9265	1412	1
1527747056.775254000	71.9265	1412	1
1527747056.775282000	71.9265	1412	1
1527747056.775304000	71.9265	1412	1
1527747056.775343000	71.9266	1412	1
1527747056.775367000	71.9266	1412	1
1527747056.775443000	71.9267	1412	1
1527747056.775465000	71.9267	1412	1
1527747056.775501000	71.9267	1412	1
1527747056.775535000	71.9268	1412	1
1527747056.775572000	71.9268	1412	1
1527747056.777177000	71.9284	1412	1
1527747056.777217000	71.9284	1412	1
1527747056.777262000	71.9285	135	1
1527747056.793875000	71.9451	87	0
1527747056.796845000	71.9481	87	0
1527747056.814204000	71.9654	1412	1
1527747056.839411000	71.9906	87	0
1527747056.883304000	72.0345	304	0
1527747056.884619000	72.0359	148	0
1527747056.887176000	72.0384	110	1
1527747056.888218000	72.0394	92	0
1527747056.889542000	72.0408	196	0
1527747056.892198000	72.0434	101	1
1527747056.911447000	72.0627	382	0
1527747056.915197000	72.0664	98	1
1527747056.916176000	72.0674	80	0
1527747056.920175000	72.0714	98	1
1527747057.244804000	72.396	394	1
1527747057.244872000	72.3961	264	1
1527747057.276395000	72.4276	87	0
1527747057.390903000	72.5421	233	0
1527747057.392319000	72.5436	148	0
1527747057.394823000	72.5461	92	0
1527747057.395226000	72.5465	107	1
1527747057.396174000	72.5474	166	0
1527747057.400205000	72.5514	98	1
1527747057.471298000	72.6225	391	1
1527747057.471356000	72.6226	259	1
1527747057.490113000	72.6413	87	0
1527747057.607858000	72.7591	232	0
1527747057.609163000	72.7604	148	0
1527747057.610485000	72.7617	92	0
1527747057.611919000	72.7632	157	0
1527747057.612173000	72.7634	110	1
1527747057.693406000	72.8446	390	1
1527747057.693463000	72.8447	259	1
1527747057.712206000	72.8634	87	0
1527747057.829962000	72.9812	281	0
1527747057.831212000	72.9824	148	0
1527747057.833038000	72.9843	92	0
1527747057.834233000	72.9855	107	1
1527747057.834325000	72.9856	113	0
1527747057.838237000	72.9895	98	1
1527747058.052306000	73.2035	390	1
1527747058.052396000	73.2036	264	1
1527747058.090309000	73.2415	390	1
1527747058.096569000	73.2478	87	0
1527747058.115567000	73.2668	87	0
1527747058.189839000	73.3411	231	0
1527747058.191140000	73.3424	148	0
1527747058.193231000	73.3445	92	0
1527747058.194262000	73.3455	110	1
1527747058.194641000	73.3459	134	0
1527747058.198270000	73.3495	98	1
1527747058.503860000	73.6551	691	1
1527747058.503922000	73.6552	259	1
1527747058.522228000	73.6735	87	0
1527747058.644828000	73.7961	232	0
1527747058.646139000	73.7974	148	0
1527747058.648293000	73.7995	104	1
1527747058.649072000	73.8003	92	0
1527747058.650394000	73.8016	178	0
1527747058.653274000	73.8045	101	1
1527747058.885611000	74.0368	909	1
1527747058.885703000	74.0369	262	1
1527747058.905080000	74.0563	87	0
1527747059.027338000	74.1786	258	0
1527747059.028718000	74.1799	148	0
1527747059.030102000	74.1813	92	0
1527747059.031301000	74.1825	107	1
1527747059.031353000	74.1826	308	0
1527747059.035322000	74.1866	98	1
1527747059.375519000	74.5268	392	1
1527747059.375608000	74.5268	258	1
1527747059.396270000	74.5475	87	0
1527747059.514726000	74.666	265	0
1527747059.516038000	74.6673	148	0
1527747059.518335000	74.6696	104	1
1527747059.518936000	74.6702	92	0
1527747059.520256000	74.6715	160	0
1527747059.522324000	74.6736	101	1
1527747059.775622000	74.9269	390	1
1527747059.775683000	74.9269	259	1
1527747059.793698000	74.9449	87	0
1527747059.906083000	75.0573	297	0
1527747059.907344000	75.0586	148	0
1527747059.910215000	75.0614	92	0
1527747059.910325000	75.0616	104	1
1527747059.911476000	75.0627	120	0
1527747059.914303000	75.0655	101	1
1527747060.255477000	75.4067	394	1
1527747060.255562000	75.4068	260	1
1527747060.283830000	75.4351	87	0
1527747060.407707000	75.5589	326	0
1527747060.408940000	75.5602	148	0
1527747060.411392000	75.5626	104	1
1527747060.412023000	75.5633	92	0
1527747060.413359000	75.5646	281	0
1527747060.415378000	75.5666	101	1
1527747060.576219000	75.7275	583	1
1527747060.576288000	75.7275	259	1
1527747060.596739000	75.748	87	0
1527747060.723258000	75.8745	256	0
1527747060.724543000	75.8758	148	0
1527747060.727398000	75.8786	104	1
1527747060.729048000	75.8803	92	0
1527747060.730373000	75.8816	149	0
1527747060.732357000	75.8836	101	1
1527747062.228921000	77.3802	391	1
1527747062.228985000	77.3802	259	1
1527747062.246717000	77.3979	87	0
1527747062.359367000	77.5106	287	0
1527747062.360746000	77.512	148	0
1527747062.362875000	77.5141	92	0
1527747062.363306000	77.5145	107	1
1527747062.364224000	77.5155	188	0
1527747062.368310000	77.5195	98	1
1527747062.909636000	78.0609	549	1
1527747062.909711000	78.0609	258	1
1527747062.929813000	78.081	87	0
1527747063.044769000	78.196	258	0
1527747063.046065000	78.1973	148	0
1527747063.048268000	78.1995	104	1
1527747063.048527000	78.1998	92	0
1527747063.049845000	78.2011	118	0
1527747063.052268000	78.2035	101	1
1527747063.261396000	78.4126	434	1
1527747063.261470000	78.4127	261	1
1527747063.279613000	78.4308	87	0
1527747063.395328000	78.5466	281	0
1527747063.396658000	78.5479	148	0
1527747063.399295000	78.5505	92	0
1527747063.399335000	78.5506	104	1
1527747063.400646000	78.5519	186	0
1527747063.403366000	78.5546	101	1
1527747063.872908000	79.0241	391	1
1527747063.872975000	79.0242	262	1
1527747063.902477000	79.0537	87	0
1527747064.023378000	79.1746	258	0
1527747064.024684000	79.1759	148	0
1527747064.026901000	79.1781	92	0
1527747064.027323000	79.1786	107	1
1527747064.028234000	79.1795	290	0
1527747064.032404000	79.1836	98	1
1527747064.201795000	79.353	391	1
1527747064.201855000	79.3531	261	1
1527747064.221201000	79.3724	87	0
1527747064.226553000	79.3778	87	0
1527747064.340611000	79.4918	233	0
1527747064.341927000	79.4932	148	0
1527747064.344402000	79.4956	107	1
1527747064.347210000	79.4984	92	0
1527747064.348475000	79.4997	109	0
1527747064.351424000	79.5027	101	1
1527747065.397145000	80.5484	390	1
1527747065.397207000	80.5484	259	1
1527747065.414612000	80.5658	87	0
1527747065.553269000	80.7045	256	0
1527747065.554545000	80.7058	148	0
1527747065.556640000	80.7079	92	0
1527747065.556684000	80.7079	104	1
1527747065.558008000	80.7092	165	0
1527747065.560670000	80.7119	101	1
1527747065.807010000	80.9582	693	1
1527747065.807100000	80.9583	259	1
1527747065.825934000	80.9772	87	0
1527747065.833660000	80.9849	87	0
1527747065.951204000	81.1024	281	0
1527747065.952558000	81.1038	148	0
1527747065.954102000	81.1053	92	0
1527747065.954691000	81.1059	110	1
1527747065.955442000	81.1067	278	0
1527747065.959695000	81.1109	98	1
1527747066.205025000	81.3563	390	1
1527747066.205120000	81.3564	261	1
1527747066.223902000	81.3751	87	0
1527747066.341451000	81.4927	233	0
1527747066.342862000	81.4941	148	0
1527747066.344271000	81.4955	92	0
1527747066.345587000	81.4968	116	0
1527747066.345661000	81.4969	107	1
1527747066.349656000	81.5009	98	1
1527747066.544308000	81.6955	906	1
1527747066.544368000	81.6956	259	1
1527747066.563169000	81.7144	87	0
1527747066.676034000	81.8273	233	0
1527747066.677346000	81.8286	148	0
1527747066.679763000	81.831	104	1
1527747066.679868000	81.8311	92	0
1527747066.681246000	81.8325	294	0
1527747066.683673000	81.8349	101	1
1527747066.950886000	82.1021	391	1
1527747066.950979000	82.1022	258	1
1527747066.971584000	82.1228	87	0
1527747067.093753000	82.245	258	0
1527747067.095113000	82.2463	148	0
1527747067.096688000	82.2479	92	0
1527747067.097764000	82.249	107	1
1527747067.098027000	82.2493	232	0
1527747067.101749000	82.253	98	1
1527747067.371095000	82.5223	392	1
1527747067.371180000	82.5224	259	1
1527747067.389894000	82.5411	87	0
1527747067.521729000	82.673	264	0
1527747067.523095000	82.6743	148	0
1527747067.525789000	82.677	104	1
1527747067.526702000	82.6779	92	0
1527747067.528027000	82.6793	227	0
1527747067.530786000	82.682	101	1
1527747067.820133000	82.9714	394	1
1527747067.820194000	82.9714	260	1
1527747067.839010000	82.9902	87	0
1527747067.979658000	83.1309	297	0
1527747067.980981000	83.1322	148	0
1527747067.983121000	83.1344	92	0
1527747067.983814000	83.135	107	1
1527747067.984444000	83.1357	96	0
1527747067.987824000	83.1391	98	1
1527747068.750183000	83.9014	582	1
1527747068.750245000	83.9015	258	1
1527747068.767701000	83.9189	87	0
1527747068.883719000	84.035	349	0
1527747068.885107000	84.0363	148	0
1527747068.887833000	84.0391	92	0
1527747068.887870000	84.0391	104	1
1527747068.889187000	84.0404	296	0
1527747068.891885000	84.0431	101	1
1527747068.969830000	84.1211	390	1
1527747068.969887000	84.1211	258	1
1527747068.988177000	84.1394	87	0
1527747069.111320000	84.2626	256	0
1527747069.112690000	84.2639	148	0
1527747069.114875000	84.2661	104	1
1527747069.115124000	84.2664	92	0
1527747069.116444000	84.2677	95	0
1527747069.118897000	84.2701	101	1
1527747069.621181000	84.7724	548	1
1527747069.621243000	84.7725	258	1
1527747069.640447000	84.7917	87	0
1527747069.763203000	84.9144	283	0
1527747069.764508000	84.9157	148	0
1527747069.766866000	84.9181	104	1
1527747069.767581000	84.9188	92	0
1527747069.768906000	84.9201	305	0
1527747069.770861000	84.9221	101	1
1527747069.920392000	85.0716	428	1
1527747069.920458000	85.0717	260	1
1527747069.944643000	85.0959	87	0
1527747070.068850000	85.2201	233	0
1527747070.070203000	85.2214	148	0
1527747070.071707000	85.2229	92	0
1527747070.072932000	85.2242	107	1
1527747070.073049000	85.2243	303	0
1527747070.076934000	85.2282	98	1
1527747070.360167000	85.5114	395	1
1527747070.360230000	85.5115	261	1
1527747070.379183000	85.5304	87	0
1527747070.495848000	85.6471	279	0
1527747070.497160000	85.6484	148	0
1527747070.499963000	85.6512	104	1
1527747070.500773000	85.652	92	0
1527747070.502159000	85.6534	248	0
1527747070.504976000	85.6562	101	1
1527747070.720226000	85.8715	391	1
1527747070.720318000	85.8716	261	1
1527747070.739078000	85.8903	87	0
1527747070.959175000	86.1104	259	0
1527747070.960495000	86.1117	148	0
1527747070.962996000	86.1142	104	1
1527747070.963445000	86.1147	92	0
1527747070.964778000	86.116	201	0
1527747070.967003000	86.1182	101	1
1527747071.491379000	86.6426	392	1
1527747071.491440000	86.6427	258	1
1527747071.509007000	86.6602	87	0
1527747071.621412000	86.7726	233	0
1527747071.622951000	86.7742	148	0
1527747071.624849000	86.7761	92	0
1527747071.625083000	86.7763	107	1
1527747071.626099000	86.7773	90	0
1527747071.630047000	86.7813	98	1
1527747071.701169000	86.8524	690	1
1527747071.701259000	86.8525	258	1
1527747071.720770000	86.872	87	0
1527747071.833207000	86.9844	256	0
1527747071.834461000	86.9857	148	0
1527747071.836395000	86.9876	92	0
1527747071.837045000	86.9883	107	1
1527747071.837741000	86.989	316	0
1527747071.841053000	86.9923	98	1
1527747071.910416000	87.0616	394	1
1527747071.910508000	87.0617	259	1
1527747071.930013000	87.0812	87	0
1527747072.043979000	87.1952	233	0
1527747072.045300000	87.1965	148	0
1527747072.047813000	87.199	92	0
1527747072.048048000	87.1993	107	1
1527747072.049160000	87.2004	301	0
1527747072.053063000	87.2043	98	1
1527747072.426633000	87.5779	909	1
1527747072.426697000	87.5779	262	1
1527747072.446245000	87.5975	87	0
1527747072.561843000	87.7131	261	0
1527747072.563263000	87.7145	148	0
1527747072.564642000	87.7159	92	0
1527747072.565963000	87.7172	165	0
1527747072.566044000	87.7173	107	1
1527747072.570070000	87.7213	98	1
1527747072.665275000	87.8165	392	1
1527747072.665334000	87.8166	260	1
1527747072.685015000	87.8362	87	0
1527747072.807464000	87.9587	256	0
1527747072.808835000	87.9601	148	0
1527747072.810765000	87.962	92	0
1527747072.811030000	87.9623	107	1
1527747072.812083000	87.9633	300	0
1527747072.816108000	87.9673	98	1
1527747072.858485000	88.0097	256	0
1527747072.862096000	88.0133	98	1
1527747073.118487000	88.2697	391	1
1527747073.118571000	88.2698	258	1
1527747073.138267000	88.2895	87	0
1527747073.255698000	88.4069	235	0
1527747073.257018000	88.4083	148	0
1527747073.259127000	88.4104	104	1
1527747073.259356000	88.4106	92	0
1527747073.263129000	88.4144	98	1
1527747073.299691000	88.4509	341	0
1527747073.303142000	88.4544	98	1
1527747074.041725000	89.193	392	1
1527747074.041785000	89.193	259	1
1527747074.075179000	89.2264	392	1
1527747074.109163000	89.2604	259	1
1527747074.287098000	89.4383	87	0
1527747074.295941000	89.4472	87	0
1527747074.298196000	89.4494	87	0
1527747074.304867000	89.4561	256	0
1527747074.306165000	89.4574	148	0
1527747074.307479000	89.4587	92	0
1527747074.308788000	89.46	157	0
1527747074.309380000	89.4606	116	1
1527747074.344963000	89.4962	256	0
1527747074.349091000	89.5003	98	1
1527747074.352746000	89.504	148	0
1527747074.354156000	89.5054	597	1
1527747074.354227000	89.5055	261	1
1527747074.436739000	89.588	87	0
1527747074.747006000	89.8982	267	0
1527747074.748470000	89.8997	158	0
1527747074.749832000	89.9011	158	0
1527747074.751231000	89.9025	107	1
1527747074.809403000	89.9606	267	0
1527747074.813187000	89.9644	98	1
1527747075.948231000	91.0995	392	1
1527747075.948300000	91.0995	258	1
1527747075.974075000	91.1253	87	0
1527747076.091578000	91.2428	300	0
1527747076.092914000	91.2441	148	0
1527747076.095316000	91.2465	92	0
1527747076.095593000	91.2468	107	1
1527747076.096640000	91.2479	95	0
1527747076.100746000	91.252	98	1
1527747076.186755000	91.338	546	1
1527747076.186819000	91.3381	259	1
1527747076.204931000	91.3562	87	0
1527747076.350081000	91.5013	325	0
1527747076.351386000	91.5026	148	0
1527747076.352758000	91.504	92	0
1527747076.353685000	91.5049	107	1
1527747076.354082000	91.5053	216	0
1527747076.357697000	91.5089	98	1
1527747076.769534000	91.9208	430	1
1527747076.769626000	91.9209	258	1
1527747076.830145000	91.9814	87	0
1527747076.911659000	92.0629	279	0
1527747076.913081000	92.0643	148	0
1527747076.915003000	92.0662	92	0
1527747076.915644000	92.0669	107	1
1527747076.916321000	92.0676	233	0
1527747076.919693000	92.0709	98	1
1527747077.087013000	92.2382	395	1
1527747077.087097000	92.2383	263	1
1527747077.104653000	92.2559	87	0
1527747077.219454000	92.3707	261	0
1527747077.220749000	92.372	148	0
1527747077.222262000	92.3735	92	0
1527747077.223578000	92.3748	123	0
1527747077.223729000	92.375	107	1
1527747077.227692000	92.3789	98	1
1527747077.390343000	92.5416	391	1
1527747077.390419000	92.5417	259	1
[truncated: 475 more rows]
